# Supplementary material for: Characterization of meiotic axis proteins in the model brown alga Ectocarpus
Source: EMBO Rep. 2025 Oct 23;26(23):5673–702. doi: 10.1038/s44319-025-00605-3 (PMC12678776; doi:10.1038/s44319-025-00605-3)
Supplement: Supplementary file 5 — Source data Fig. 1 [file 44319_2025_605_MOESM5_ESM.zip]

Archive with 64 entries (57 files):
- Figure 1/
- __MACOSX/._Figure 1
- Figure 1/.DS_Store
- __MACOSX/Figure 1/._.DS_Store
- Figure 1/1F/
- __MACOSX/Figure 1/._1F
- Figure 1/1G/
- __MACOSX/Figure 1/._1G
- Figure 1/1B/
- __MACOSX/Figure 1/._1B
- Figure 1/1E/
- __MACOSX/Figure 1/._1E
- Figure 1/1D/
- __MACOSX/Figure 1/._1D
- Figure 1/1C/
- __MACOSX/Figure 1/._1C
- Figure 1/1F/fold_echop1_fl_isoform1_model_0.cif
- __MACOSX/Figure 1/1F/._fold_echop1_fl_isoform1_model_0.cif
- Figure 1/1F/README.txt
- __MACOSX/Figure 1/1F/._README.txt
- Figure 1/1G/Phylogenetic-Tree-Build_Command-Line_IQ-TREE.swift
- __MACOSX/Figure 1/1G/._Phylogenetic-Tree-Build_Command-Line_IQ-TREE.swift
- Figure 1/1G/trimmed_meiotic-HORMA-proteins_full-length.fasta.treefile
- __MACOSX/Figure 1/1G/._trimmed_meiotic-HORMA-proteins_full-length.fasta.treefile
- Figure 1/1G/trimmed_meiotic-HORMA-proteins_full-length.fasta.iqtree
- __MACOSX/Figure 1/1G/._trimmed_meiotic-HORMA-proteins_full-length.fasta.iqtree
- Figure 1/1G/trimmed_meiotic-HORMA-proteins_full-length.fasta
- __MACOSX/Figure 1/1G/._trimmed_meiotic-HORMA-proteins_full-length.fasta
- Figure 1/1G/MajorGroups.txt
- __MACOSX/Figure 1/1G/._MajorGroups.txt
- Figure 1/1G/trimmed_meiotic-HORMA-proteins_full-length.fasta.log
- __MACOSX/Figure 1/1G/._trimmed_meiotic-HORMA-proteins_full-length.fasta.log
- Figure 1/1G/trimmed_meiotic-HORMA-proteins_full-length.fasta.contree
- __MACOSX/Figure 1/1G/._trimmed_meiotic-HORMA-proteins_full-length.fasta.contree
- Figure 1/1G/README.txt
- __MACOSX/Figure 1/1G/._README.txt
- Figure 1/1G/meiotic-HORMA-proteins_full-length.fasta
- __MACOSX/Figure 1/1G/._meiotic-HORMA-proteins_full-length.fasta
- Figure 1/1G/Figure1G_ecHOP1-phylogeny-tree.pdf
- __MACOSX/Figure 1/1G/._Figure1G_ecHOP1-phylogeny-tree.pdf
- Figure 1/1B/Figure1B_Ec25-mat-GA-producers-of-gametes-samples_14ND_x10_280922.png
- __MACOSX/Figure 1/1B/._Figure1B_Ec25-mat-GA-producers-of-gametes-samples_14ND_x10_280922.png
- Figure 1/1B/Figure1B_Ec32-pSP-Plurilocs-20LD_x40_4_130722.png
- __MACOSX/Figure 1/1B/._Figure1B_Ec32-pSP-Plurilocs-20LD_x40_4_130722.png
- Figure 1/1B/Figure1B_Immature-Ec32-GA-14ND_x10_151022_2.png
- __MACOSX/Figure 1/1B/._Figure1B_Immature-Ec32-GA-14ND_x10_151022_2.png
- Figure 1/1B/Figure1B_Immature-Ec32-pSP-14ND_x4_151022.png
- __MACOSX/Figure 1/1B/._Figure1B_Immature-Ec32-pSP-14ND_x4_151022.png
- Figure 1/1B/Figure1B_Ec17_U+P_14NDhl_x4_020922_3.png
- __MACOSX/Figure 1/1B/._Figure1B_Ec17_U+P_14NDhl_x4_020922_3.png
- Figure 1/1B/Ec17 14ND 10percentx40Basler_210323.tiff
- __MACOSX/Figure 1/1B/._Ec17 14ND 10percentx40Basler_210323.tiff
- Figure 1/1E/Fig1E_rt-PCR.png
- __MACOSX/Figure 1/1E/._Fig1E_rt-PCR.png
- Figure 1/1D/.DS_Store
- __MACOSX/Figure 1/1D/._.DS_Store
- Figure 1/1D/ecHOP1_FL_IUPred-Disordered-Regions-only_plot.png
- __MACOSX/Figure 1/1D/._ecHOP1_FL_IUPred-Disordered-Regions-only_plot.png
- Figure 1/1D/ecHOP1_FL_IUPred-and ANCHOR2-Plots_plot.png
- __MACOSX/Figure 1/1D/._ecHOP1_FL_IUPred-and ANCHOR2-Plots_plot.png
- Figure 1/1D/README.txt
- __MACOSX/Figure 1/1D/._README.txt
- Figure 1/1C/RNAseq-CDS_All-Genes.xlsx
- __MACOSX/Figure 1/1C/._RNAseq-CDS_All-Genes.xlsx
