# Supplementary material for: Characterization of meiotic axis proteins in the model brown alga Ectocarpus
Source: EMBO Rep. 2025 Oct 23;26(23):5673–702. doi: 10.1038/s44319-025-00605-3 (PMC12678776; doi:10.1038/s44319-025-00605-3)
Supplement: Supplementary file 5 — Source data Fig. 1 [file 44319_2025_605_MOESM5_ESM.zip › Figure 1/1F/fold_echop1_fl_isoform1_model_0.cif]

# By using this file you agree to the legally binding terms of use found at alphafoldserver.com/output-terms
data_6b2a9dc9279fc5fe
#
_entry.id 6b2a9dc9279fc5fe
#
loop_
_atom_type.symbol
C 
N 
O 
S 
#
loop_
_audit_author.name
_audit_author.pdbx_ordinal
"Google DeepMind" 1 
"Isomorphic Labs" 2 
#
_audit_conform.dict_location https://raw.githubusercontent.com/ihmwg/ModelCIF/master/dist/mmcif_ma.dic
_audit_conform.dict_name     mmcif_ma.dic
_audit_conform.dict_version  1.4.5
#
loop_
_chem_comp.formula
_chem_comp.formula_weight
_chem_comp.id
_chem_comp.mon_nstd_flag
_chem_comp.name
_chem_comp.pdbx_smiles
_chem_comp.pdbx_synonyms
_chem_comp.type
"C3 H7 N O2"    89.093  ALA y ALANINE         C[C@H](N)C(O)=O                  ? "L-PEPTIDE LINKING" 
"C6 H15 N4 O2"  175.209 ARG y ARGININE        N[C@@H](CCCNC(N)=[NH2+])C(O)=O   ? "L-PEPTIDE LINKING" 
"C4 H8 N2 O3"   132.118 ASN y ASPARAGINE      N[C@@H](CC(N)=O)C(O)=O           ? "L-PEPTIDE LINKING" 
"C4 H7 N O4"    133.103 ASP y "ASPARTIC ACID" N[C@@H](CC(O)=O)C(O)=O           ? "L-PEPTIDE LINKING" 
"C3 H7 N O2 S"  121.158 CYS y CYSTEINE        N[C@@H](CS)C(O)=O                ? "L-PEPTIDE LINKING" 
"C5 H10 N2 O3"  146.144 GLN y GLUTAMINE       N[C@@H](CCC(N)=O)C(O)=O          ? "L-PEPTIDE LINKING" 
"C5 H9 N O4"    147.129 GLU y "GLUTAMIC ACID" N[C@@H](CCC(O)=O)C(O)=O          ? "L-PEPTIDE LINKING" 
"C2 H5 N O2"    75.067  GLY y GLYCINE         NCC(O)=O                         ? "PEPTIDE LINKING"   
"C6 H10 N3 O2"  156.162 HIS y HISTIDINE       N[C@@H](Cc1c[nH]c[nH+]1)C(O)=O   ? "L-PEPTIDE LINKING" 
"C6 H13 N O2"   131.173 ILE y ISOLEUCINE      CC[C@H](C)[C@H](N)C(O)=O         ? "L-PEPTIDE LINKING" 
"C6 H13 N O2"   131.173 LEU y LEUCINE         CC(C)C[C@H](N)C(O)=O             ? "L-PEPTIDE LINKING" 
"C6 H15 N2 O2"  147.195 LYS y LYSINE          N[C@@H](CCCC[NH3+])C(O)=O        ? "L-PEPTIDE LINKING" 
"C5 H11 N O2 S" 149.211 MET y METHIONINE      CSCC[C@H](N)C(O)=O               ? "L-PEPTIDE LINKING" 
"C9 H11 N O2"   165.189 PHE y PHENYLALANINE   N[C@@H](Cc1ccccc1)C(O)=O         ? "L-PEPTIDE LINKING" 
"C5 H9 N O2"    115.130 PRO y PROLINE         OC(=O)[C@@H]1CCCN1               ? "L-PEPTIDE LINKING" 
"C3 H7 N O3"    105.093 SER y SERINE          N[C@@H](CO)C(O)=O                ? "L-PEPTIDE LINKING" 
"C4 H9 N O3"    119.119 THR y THREONINE       C[C@@H](O)[C@H](N)C(O)=O         ? "L-PEPTIDE LINKING" 
"C11 H12 N2 O2" 204.225 TRP y TRYPTOPHAN      N[C@@H](Cc1c[nH]c2ccccc12)C(O)=O ? "L-PEPTIDE LINKING" 
"C9 H11 N O3"   181.189 TYR y TYROSINE        N[C@@H](Cc1ccc(O)cc1)C(O)=O      ? "L-PEPTIDE LINKING" 
"C5 H11 N O2"   117.146 VAL y VALINE          CC(C)[C@H](N)C(O)=O              ? "L-PEPTIDE LINKING" 
#
_citation.book_publisher          ?
_citation.country                 UK
_citation.id                      primary
_citation.journal_full            Nature
_citation.journal_id_ASTM         NATUAS
_citation.journal_id_CSD          0006
_citation.journal_id_ISSN         0028-0836
_citation.journal_volume          630
_citation.page_first              493
_citation.page_last               500
_citation.pdbx_database_id_DOI    10.1038/s41586-024-07487-w
_citation.pdbx_database_id_PubMed 38718835
_citation.title                   "Accurate structure prediction of biomolecular interactions with AlphaFold 3"
_citation.year                    2024
#
loop_
_citation_author.citation_id
_citation_author.name
_citation_author.ordinal
primary "Google DeepMind" 1 
primary "Isomorphic Labs" 2 
#
_entity.id               1
_entity.pdbx_description .
_entity.type             polymer
#
_entity_poly.entity_id      1
_entity_poly.pdbx_strand_id A
_entity_poly.type           polypeptide(L)
#
loop_
_entity_poly_seq.entity_id
_entity_poly_seq.hetero
_entity_poly_seq.mon_id
_entity_poly_seq.num
1 n MET 1   
1 n THR 2   
1 n GLY 3   
1 n ALA 4   
1 n LYS 5   
1 n ALA 6   
1 n ARG 7   
1 n SER 8   
1 n LYS 9   
1 n THR 10  
1 n ASN 11  
1 n ASN 12  
1 n SER 13  
1 n THR 14  
1 n ASN 15  
1 n MET 16  
1 n ALA 17  
1 n ILE 18  
1 n ILE 19  
1 n GLN 20  
1 n GLN 21  
1 n ALA 22  
1 n GLY 23  
1 n ASN 24  
1 n ALA 25  
1 n GLN 26  
1 n GLN 27  
1 n PRO 28  
1 n GLN 29  
1 n ALA 30  
1 n SER 31  
1 n ARG 32  
1 n THR 33  
1 n ARG 34  
1 n SER 35  
1 n ALA 36  
1 n GLN 37  
1 n GLN 38  
1 n ALA 39  
1 n GLN 40  
1 n LYS 41  
1 n GLU 42  
1 n LEU 43  
1 n GLN 44  
1 n ALA 45  
1 n GLN 46  
1 n VAL 47  
1 n THR 48  
1 n GLU 49  
1 n THR 50  
1 n GLN 51  
1 n SER 52  
1 n LEU 53  
1 n THR 54  
1 n LEU 55  
1 n VAL 56  
1 n LYS 57  
1 n ASN 58  
1 n LEU 59  
1 n ILE 60  
1 n ARG 61  
1 n VAL 62  
1 n SER 63  
1 n ILE 64  
1 n SER 65  
1 n THR 66  
1 n VAL 67  
1 n CYS 68  
1 n HIS 69  
1 n LEU 70  
1 n ARG 71  
1 n GLY 72  
1 n ILE 73  
1 n PHE 74  
1 n PRO 75  
1 n ALA 76  
1 n LYS 77  
1 n CYS 78  
1 n PHE 79  
1 n GLN 80  
1 n GLU 81  
1 n ARG 82  
1 n THR 83  
1 n TYR 84  
1 n ALA 85  
1 n GLY 86  
1 n MET 87  
1 n LYS 88  
1 n ILE 89  
1 n TYR 90  
1 n GLN 91  
1 n LEU 92  
1 n ASP 93  
1 n ALA 94  
1 n ALA 95  
1 n THR 96  
1 n ARG 97  
1 n ASP 98  
1 n ALA 99  
1 n ASP 100 
1 n THR 101 
1 n ASP 102 
1 n GLU 103 
1 n THR 104 
1 n VAL 105 
1 n VAL 106 
1 n LYS 107 
1 n ASP 108 
1 n GLN 109 
1 n GLU 110 
1 n ALA 111 
1 n TYR 112 
1 n ASP 113 
1 n LEU 114 
1 n THR 115 
1 n MET 116 
1 n TRP 117 
1 n LEU 118 
1 n GLU 119 
1 n SER 120 
1 n GLY 121 
1 n VAL 122 
1 n PHE 123 
1 n LYS 124 
1 n ALA 125 
1 n VAL 126 
1 n GLU 127 
1 n HIS 128 
1 n ARG 129 
1 n TYR 130 
1 n LEU 131 
1 n ARG 132 
1 n ARG 133 
1 n MET 134 
1 n GLU 135 
1 n PHE 136 
1 n ILE 137 
1 n ILE 138 
1 n MET 139 
1 n SER 140 
1 n PRO 141 
1 n ASN 142 
1 n HIS 143 
1 n GLU 144 
1 n ASN 145 
1 n PRO 146 
1 n ARG 147 
1 n GLU 148 
1 n ALA 149 
1 n TYR 150 
1 n SER 151 
1 n PHE 152 
1 n ASP 153 
1 n LEU 154 
1 n SER 155 
1 n TYR 156 
1 n PRO 157 
1 n GLU 158 
1 n ASP 159 
1 n GLN 160 
1 n GLU 161 
1 n ASP 162 
1 n GLU 163 
1 n ALA 164 
1 n VAL 165 
1 n ILE 166 
1 n PHE 167 
1 n SER 168 
1 n GLY 169 
1 n THR 170 
1 n LYS 171 
1 n VAL 172 
1 n THR 173 
1 n THR 174 
1 n VAL 175 
1 n LYS 176 
1 n SER 177 
1 n ALA 178 
1 n LYS 179 
1 n ASN 180 
1 n GLU 181 
1 n LEU 182 
1 n ILE 183 
1 n ASN 184 
1 n LEU 185 
1 n ILE 186 
1 n ARG 187 
1 n SER 188 
1 n LEU 189 
1 n ILE 190 
1 n SER 191 
1 n PHE 192 
1 n GLY 193 
1 n ASN 194 
1 n THR 195 
1 n LEU 196 
1 n GLY 197 
1 n GLU 198 
1 n LEU 199 
1 n PRO 200 
1 n ARG 201 
1 n GLU 202 
1 n ARG 203 
1 n ILE 204 
1 n LEU 205 
1 n ASN 206 
1 n ILE 207 
1 n LYS 208 
1 n LEU 209 
1 n TRP 210 
1 n TYR 211 
1 n PHE 212 
1 n ASP 213 
1 n ASP 214 
1 n ARG 215 
1 n THR 216 
1 n PRO 217 
1 n PRO 218 
1 n GLY 219 
1 n TRP 220 
1 n GLN 221 
1 n PRO 222 
1 n ASP 223 
1 n TYR 224 
1 n PHE 225 
1 n ARG 226 
1 n GLU 227 
1 n ALA 228 
1 n ASP 229 
1 n PRO 230 
1 n SER 231 
1 n GLU 232 
1 n LEU 233 
1 n ALA 234 
1 n PHE 235 
1 n LYS 236 
1 n ASN 237 
1 n GLY 238 
1 n LYS 239 
1 n SER 240 
1 n ASP 241 
1 n LYS 242 
1 n GLU 243 
1 n ILE 244 
1 n HIS 245 
1 n ASN 246 
1 n LYS 247 
1 n LEU 248 
1 n LYS 249 
1 n ILE 250 
1 n LYS 251 
1 n ILE 252 
1 n GLY 253 
1 n ASP 254 
1 n LEU 255 
1 n GLN 256 
1 n THR 257 
1 n PRO 258 
1 n HIS 259 
1 n HIS 260 
1 n THR 261 
1 n LEU 262 
1 n SER 263 
1 n LEU 264 
1 n ARG 265 
1 n PHE 266 
1 n ARG 267 
1 n GLY 268 
1 n TYR 269 
1 n ASP 270 
1 n THR 271 
1 n GLN 272 
1 n GLU 273 
1 n GLN 274 
1 n SER 275 
1 n HIS 276 
1 n ARG 277 
1 n GLU 278 
1 n ASP 279 
1 n PRO 280 
1 n ASP 281 
1 n ALA 282 
1 n THR 283 
1 n THR 284 
1 n ALA 285 
1 n ASP 286 
1 n GLY 287 
1 n GLY 288 
1 n SER 289 
1 n ASN 290 
1 n SER 291 
1 n SER 292 
1 n ASP 293 
1 n ASP 294 
1 n SER 295 
1 n ASP 296 
1 n GLU 297 
1 n ASP 298 
1 n SER 299 
1 n ASP 300 
1 n GLY 301 
1 n GLU 302 
1 n ARG 303 
1 n SER 304 
1 n CYS 305 
1 n ASP 306 
1 n GLY 307 
1 n ARG 308 
1 n TRP 309 
1 n ALA 310 
1 n LYS 311 
1 n ASP 312 
1 n ARG 313 
1 n ASN 314 
1 n LEU 315 
1 n LEU 316 
1 n LYS 317 
1 n CYS 318 
1 n LYS 319 
1 n ALA 320 
1 n GLY 321 
1 n PRO 322 
1 n GLU 323 
1 n GLU 324 
1 n ASP 325 
1 n GLU 326 
1 n GLU 327 
1 n ASP 328 
1 n ASP 329 
1 n SER 330 
1 n ASP 331 
1 n ASP 332 
1 n ASP 333 
1 n ASP 334 
1 n GLU 335 
1 n GLN 336 
1 n THR 337 
1 n MET 338 
1 n VAL 339 
1 n PRO 340 
1 n GLU 341 
1 n THR 342 
1 n VAL 343 
1 n SER 344 
1 n THR 345 
1 n ARG 346 
1 n ASP 347 
1 n VAL 348 
1 n SER 349 
1 n ARG 350 
1 n MET 351 
1 n VAL 352 
1 n SER 353 
1 n GLY 354 
1 n MET 355 
1 n MET 356 
1 n THR 357 
1 n ASN 358 
1 n LEU 359 
1 n ASN 360 
1 n VAL 361 
1 n SER 362 
1 n SER 363 
1 n ASN 364 
1 n ASN 365 
1 n ALA 366 
1 n HIS 367 
1 n PRO 368 
1 n SER 369 
1 n GLY 370 
1 n ASP 371 
1 n ASN 372 
1 n ASP 373 
1 n ALA 374 
1 n GLY 375 
1 n HIS 376 
1 n HIS 377 
1 n GLN 378 
1 n ALA 379 
1 n PHE 380 
1 n LYS 381 
1 n ALA 382 
1 n GLN 383 
1 n GLU 384 
1 n ASN 385 
1 n ILE 386 
1 n THR 387 
1 n GLY 388 
1 n TYR 389 
1 n GLU 390 
1 n VAL 391 
1 n ARG 392 
1 n PRO 393 
1 n ALA 394 
1 n GLN 395 
1 n MET 396 
1 n THR 397 
1 n VAL 398 
1 n THR 399 
1 n SER 400 
1 n GLU 401 
1 n TYR 402 
1 n ASP 403 
1 n ALA 404 
1 n ALA 405 
1 n ARG 406 
1 n ALA 407 
1 n TRP 408 
1 n ALA 409 
1 n ALA 410 
1 n THR 411 
1 n GLN 412 
1 n ALA 413 
1 n ARG 414 
1 n PRO 415 
1 n THR 416 
1 n HIS 417 
1 n THR 418 
1 n SER 419 
1 n LEU 420 
1 n MET 421 
1 n ALA 422 
1 n HIS 423 
1 n LEU 424 
1 n GLU 425 
1 n ILE 426 
1 n THR 427 
1 n ARG 428 
1 n GLU 429 
1 n LEU 430 
1 n ALA 431 
1 n ARG 432 
1 n GLU 433 
1 n PHE 434 
1 n LEU 435 
1 n GLU 436 
1 n LYS 437 
1 n MET 438 
1 n VAL 439 
1 n HIS 440 
1 n GLU 441 
1 n GLY 442 
1 n LEU 443 
1 n PHE 444 
1 n VAL 445 
1 n LYS 446 
1 n ARG 447 
1 n ASN 448 
1 n PHE 449 
1 n LYS 450 
1 n TYR 451 
1 n HIS 452 
1 n ARG 453 
1 n VAL 454 
1 n ASP 455 
1 n PRO 456 
1 n PRO 457 
1 n GLN 458 
1 n ALA 459 
1 n SER 460 
1 n SER 461 
1 n HIS 462 
1 n ALA 463 
1 n VAL 464 
1 n GLN 465 
1 n SER 466 
1 n GLY 467 
1 n GLU 468 
1 n ARG 469 
1 n LEU 470 
1 n GLU 471 
1 n ASP 472 
1 n SER 473 
1 n SER 474 
1 n PRO 475 
1 n SER 476 
1 n LEU 477 
1 n SER 478 
1 n PRO 479 
1 n PRO 480 
1 n PRO 481 
1 n SER 482 
1 n GLY 483 
1 n THR 484 
1 n ASP 485 
1 n MET 486 
1 n ASP 487 
1 n VAL 488 
1 n ILE 489 
1 n ILE 490 
1 n ASP 491 
1 n LYS 492 
1 n PRO 493 
1 n GLU 494 
1 n GLU 495 
1 n VAL 496 
1 n HIS 497 
1 n SER 498 
1 n ALA 499 
1 n ARG 500 
1 n ASP 501 
1 n ASP 502 
1 n SER 503 
1 n GLU 504 
1 n THR 505 
1 n GLN 506 
1 n VAL 507 
1 n PRO 508 
1 n ALA 509 
1 n ILE 510 
1 n MET 511 
1 n ALA 512 
1 n HIS 513 
1 n ASP 514 
1 n THR 515 
1 n GLN 516 
1 n LEU 517 
1 n HIS 518 
1 n GLN 519 
1 n ASP 520 
1 n ARG 521 
1 n ARG 522 
1 n ASN 523 
1 n ARG 524 
1 n THR 525 
1 n PRO 526 
1 n SER 527 
1 n SER 528 
1 n MET 529 
1 n PRO 530 
1 n PRO 531 
1 n PRO 532 
1 n ALA 533 
1 n PRO 534 
1 n ALA 535 
1 n GLY 536 
1 n ARG 537 
1 n ARG 538 
1 n PHE 539 
1 n THR 540 
1 n GLY 541 
1 n GLN 542 
1 n VAL 543 
1 n GLY 544 
1 n ARG 545 
1 n HIS 546 
1 n THR 547 
1 n PRO 548 
1 n GLU 549 
1 n GLY 550 
1 n LEU 551 
1 n ARG 552 
1 n HIS 553 
1 n GLY 554 
1 n TYR 555 
1 n GLY 556 
1 n GLY 557 
1 n ASP 558 
1 n PHE 559 
1 n ALA 560 
1 n THR 561 
1 n PRO 562 
1 n PRO 563 
1 n ILE 564 
1 n PRO 565 
1 n THR 566 
1 n PRO 567 
1 n SER 568 
1 n ALA 569 
1 n PRO 570 
1 n PRO 571 
1 n GLU 572 
1 n VAL 573 
1 n GLN 574 
1 n PRO 575 
1 n VAL 576 
1 n PRO 577 
1 n GLU 578 
1 n LYS 579 
1 n PRO 580 
1 n GLN 581 
1 n ARG 582 
1 n ARG 583 
1 n MET 584 
1 n MET 585 
1 n MET 586 
1 n THR 587 
1 n MET 588 
1 n GLY 589 
1 n THR 590 
1 n LYS 591 
1 n ARG 592 
1 n VAL 593 
1 n LEU 594 
1 n ASP 595 
1 n GLU 596 
1 n SER 597 
1 n ALA 598 
1 n LEU 599 
1 n ALA 600 
1 n ASN 601 
1 n ASP 602 
1 n ASP 603 
1 n ASP 604 
1 n ASP 605 
1 n ASP 606 
1 n ALA 607 
1 n ASN 608 
1 n ASP 609 
1 n ASP 610 
1 n ASP 611 
1 n ASP 612 
1 n ASP 613 
1 n ASP 614 
1 n ASN 615 
1 n ASN 616 
1 n ASN 617 
1 n SER 618 
1 n ASP 619 
1 n GLU 620 
1 n MET 621 
1 n THR 622 
1 n GLN 623 
1 n GLN 624 
1 n SER 625 
1 n SER 626 
1 n ASN 627 
1 n MET 628 
1 n LEU 629 
1 n GLN 630 
1 n GLN 631 
1 n ASP 632 
1 n GLY 633 
1 n GLU 634 
1 n PRO 635 
1 n ILE 636 
1 n ASP 637 
1 n VAL 638 
1 n PHE 639 
1 n HIS 640 
1 n MET 641 
1 n GLY 642 
1 n ALA 643 
1 n ALA 644 
1 n GLU 645 
1 n MET 646 
1 n CYS 647 
1 n THR 648 
1 n ASP 649 
1 n PRO 650 
1 n GLY 651 
1 n TYR 652 
1 n GLU 653 
1 n ARG 654 
1 n VAL 655 
1 n MET 656 
1 n LEU 657 
1 n SER 658 
1 n GLN 659 
1 n ALA 660 
1 n SER 661 
1 n SER 662 
1 n THR 663 
1 n SER 664 
1 n THR 665 
1 n SER 666 
1 n GLY 667 
1 n LYS 668 
1 n ALA 669 
1 n LYS 670 
1 n ARG 671 
1 n ARG 672 
1 n CYS 673 
1 n SER 674 
1 n LEU 675 
1 n ALA 676 
1 n THR 677 
1 n ASN 678 
1 n PRO 679 
1 n ILE 680 
1 n HIS 681 
1 n GLN 682 
1 n TYR 683 
1 n VAL 684 
1 n PRO 685 
1 n THR 686 
1 n LYS 687 
1 n ARG 688 
1 n LEU 689 
1 n ARG 690 
1 n VAL 691 
1 n CYS 692 
1 n GLU 693 
1 n GLU 694 
#
_ma_data.content_type "model coordinates"
_ma_data.id           1
_ma_data.name         Model
#
_ma_model_list.data_id          1
_ma_model_list.model_group_id   1
_ma_model_list.model_group_name "AlphaFold-beta-20231127 (8a86c86b-cd0c-4cd5-baf1-242c30a5bfc7 @ 2025-08-07 07:56:58)"
_ma_model_list.model_id         1
_ma_model_list.model_name       "Top ranked model"
_ma_model_list.model_type       "Ab initio model"
_ma_model_list.ordinal_id       1
#
loop_
_ma_protocol_step.method_type
_ma_protocol_step.ordinal_id
_ma_protocol_step.protocol_id
_ma_protocol_step.step_id
"coevolution MSA" 1 1 1 
"template search" 2 1 2 
modeling          3 1 3 
#
loop_
_ma_qa_metric.id
_ma_qa_metric.mode
_ma_qa_metric.name
_ma_qa_metric.software_group_id
_ma_qa_metric.type
1 global pLDDT 1 pLDDT 
2 local  pLDDT 1 pLDDT 
#
_ma_qa_metric_global.metric_id    1
_ma_qa_metric_global.metric_value 51.59
_ma_qa_metric_global.model_id     1
_ma_qa_metric_global.ordinal_id   1
#
_ma_software_group.group_id    1
_ma_software_group.ordinal_id  1
_ma_software_group.software_id 1
#
_ma_target_entity.data_id   1
_ma_target_entity.entity_id 1
_ma_target_entity.origin    .
#
_ma_target_entity_instance.asym_id   A
_ma_target_entity_instance.details   .
_ma_target_entity_instance.entity_id 1
#
loop_
_pdbx_data_usage.details
_pdbx_data_usage.id
_pdbx_data_usage.type
_pdbx_data_usage.url
;NON-COMMERCIAL USE ONLY, BY USING THIS FILE YOU AGREE TO THE TERMS OF USE FOUND
AT alphafoldserver.com/output-terms.
;
1 license    ? 
;THE INFORMATION IS NOT INTENDED FOR, HAS NOT BEEN VALIDATED FOR, AND IS NOT
APPROVED FOR CLINICAL USE. IT SHOULD NOT BE USED FOR CLINICAL PURPOSE OR RELIED
ON FOR MEDICAL OR OTHER PROFESSIONAL ADVICE. IT IS THEORETICAL MODELLING ONLY
AND CAUTION SHOULD BE EXERCISED IN ITS USE. IT IS PROVIDED "AS-IS" WITHOUT ANY
WARRANTY OF ANY KIND, WHETHER EXPRESSED OR IMPLIED. NO WARRANTY IS GIVEN THAT
USE OF THE INFORMATION SHALL NOT INFRINGE THE RIGHTS OF ANY THIRD PARTY.
;
2 disclaimer ? 
#
loop_
_pdbx_poly_seq_scheme.asym_id
_pdbx_poly_seq_scheme.auth_seq_num
_pdbx_poly_seq_scheme.entity_id
_pdbx_poly_seq_scheme.hetero
_pdbx_poly_seq_scheme.mon_id
_pdbx_poly_seq_scheme.pdb_ins_code
_pdbx_poly_seq_scheme.pdb_seq_num
_pdbx_poly_seq_scheme.pdb_strand_id
_pdbx_poly_seq_scheme.seq_id
A 1   1 n MET . 1   A 1   
A 2   1 n THR . 2   A 2   
A 3   1 n GLY . 3   A 3   
A 4   1 n ALA . 4   A 4   
A 5   1 n LYS . 5   A 5   
A 6   1 n ALA . 6   A 6   
A 7   1 n ARG . 7   A 7   
A 8   1 n SER . 8   A 8   
A 9   1 n LYS . 9   A 9   
A 10  1 n THR . 10  A 10  
A 11  1 n ASN . 11  A 11  
A 12  1 n ASN . 12  A 12  
A 13  1 n SER . 13  A 13  
A 14  1 n THR . 14  A 14  
A 15  1 n ASN . 15  A 15  
A 16  1 n MET . 16  A 16  
A 17  1 n ALA . 17  A 17  
A 18  1 n ILE . 18  A 18  
A 19  1 n ILE . 19  A 19  
A 20  1 n GLN . 20  A 20  
A 21  1 n GLN . 21  A 21  
A 22  1 n ALA . 22  A 22  
A 23  1 n GLY . 23  A 23  
A 24  1 n ASN . 24  A 24  
A 25  1 n ALA . 25  A 25  
A 26  1 n GLN . 26  A 26  
A 27  1 n GLN . 27  A 27  
A 28  1 n PRO . 28  A 28  
A 29  1 n GLN . 29  A 29  
A 30  1 n ALA . 30  A 30  
A 31  1 n SER . 31  A 31  
A 32  1 n ARG . 32  A 32  
A 33  1 n THR . 33  A 33  
A 34  1 n ARG . 34  A 34  
A 35  1 n SER . 35  A 35  
A 36  1 n ALA . 36  A 36  
A 37  1 n GLN . 37  A 37  
A 38  1 n GLN . 38  A 38  
A 39  1 n ALA . 39  A 39  
A 40  1 n GLN . 40  A 40  
A 41  1 n LYS . 41  A 41  
A 42  1 n GLU . 42  A 42  
A 43  1 n LEU . 43  A 43  
A 44  1 n GLN . 44  A 44  
A 45  1 n ALA . 45  A 45  
A 46  1 n GLN . 46  A 46  
A 47  1 n VAL . 47  A 47  
A 48  1 n THR . 48  A 48  
A 49  1 n GLU . 49  A 49  
A 50  1 n THR . 50  A 50  
A 51  1 n GLN . 51  A 51  
A 52  1 n SER . 52  A 52  
A 53  1 n LEU . 53  A 53  
A 54  1 n THR . 54  A 54  
A 55  1 n LEU . 55  A 55  
A 56  1 n VAL . 56  A 56  
A 57  1 n LYS . 57  A 57  
A 58  1 n ASN . 58  A 58  
A 59  1 n LEU . 59  A 59  
A 60  1 n ILE . 60  A 60  
A 61  1 n ARG . 61  A 61  
A 62  1 n VAL . 62  A 62  
A 63  1 n SER . 63  A 63  
A 64  1 n ILE . 64  A 64  
A 65  1 n SER . 65  A 65  
A 66  1 n THR . 66  A 66  
A 67  1 n VAL . 67  A 67  
A 68  1 n CYS . 68  A 68  
A 69  1 n HIS . 69  A 69  
A 70  1 n LEU . 70  A 70  
A 71  1 n ARG . 71  A 71  
A 72  1 n GLY . 72  A 72  
A 73  1 n ILE . 73  A 73  
A 74  1 n PHE . 74  A 74  
A 75  1 n PRO . 75  A 75  
A 76  1 n ALA . 76  A 76  
A 77  1 n LYS . 77  A 77  
A 78  1 n CYS . 78  A 78  
A 79  1 n PHE . 79  A 79  
A 80  1 n GLN . 80  A 80  
A 81  1 n GLU . 81  A 81  
A 82  1 n ARG . 82  A 82  
A 83  1 n THR . 83  A 83  
A 84  1 n TYR . 84  A 84  
A 85  1 n ALA . 85  A 85  
A 86  1 n GLY . 86  A 86  
A 87  1 n MET . 87  A 87  
A 88  1 n LYS . 88  A 88  
A 89  1 n ILE . 89  A 89  
A 90  1 n TYR . 90  A 90  
A 91  1 n GLN . 91  A 91  
A 92  1 n LEU . 92  A 92  
A 93  1 n ASP . 93  A 93  
A 94  1 n ALA . 94  A 94  
A 95  1 n ALA . 95  A 95  
A 96  1 n THR . 96  A 96  
A 97  1 n ARG . 97  A 97  
A 98  1 n ASP . 98  A 98  
A 99  1 n ALA . 99  A 99  
A 100 1 n ASP . 100 A 100 
A 101 1 n THR . 101 A 101 
A 102 1 n ASP . 102 A 102 
A 103 1 n GLU . 103 A 103 
A 104 1 n THR . 104 A 104 
A 105 1 n VAL . 105 A 105 
A 106 1 n VAL . 106 A 106 
A 107 1 n LYS . 107 A 107 
A 108 1 n ASP . 108 A 108 
A 109 1 n GLN . 109 A 109 
A 110 1 n GLU . 110 A 110 
A 111 1 n ALA . 111 A 111 
A 112 1 n TYR . 112 A 112 
A 113 1 n ASP . 113 A 113 
A 114 1 n LEU . 114 A 114 
A 115 1 n THR . 115 A 115 
A 116 1 n MET . 116 A 116 
A 117 1 n TRP . 117 A 117 
A 118 1 n LEU . 118 A 118 
A 119 1 n GLU . 119 A 119 
A 120 1 n SER . 120 A 120 
A 121 1 n GLY . 121 A 121 
A 122 1 n VAL . 122 A 122 
A 123 1 n PHE . 123 A 123 
A 124 1 n LYS . 124 A 124 
A 125 1 n ALA . 125 A 125 
A 126 1 n VAL . 126 A 126 
A 127 1 n GLU . 127 A 127 
A 128 1 n HIS . 128 A 128 
A 129 1 n ARG . 129 A 129 
A 130 1 n TYR . 130 A 130 
A 131 1 n LEU . 131 A 131 
A 132 1 n ARG . 132 A 132 
A 133 1 n ARG . 133 A 133 
A 134 1 n MET . 134 A 134 
A 135 1 n GLU . 135 A 135 
A 136 1 n PHE . 136 A 136 
A 137 1 n ILE . 137 A 137 
A 138 1 n ILE . 138 A 138 
A 139 1 n MET . 139 A 139 
A 140 1 n SER . 140 A 140 
A 141 1 n PRO . 141 A 141 
A 142 1 n ASN . 142 A 142 
A 143 1 n HIS . 143 A 143 
A 144 1 n GLU . 144 A 144 
A 145 1 n ASN . 145 A 145 
A 146 1 n PRO . 146 A 146 
A 147 1 n ARG . 147 A 147 
A 148 1 n GLU . 148 A 148 
A 149 1 n ALA . 149 A 149 
A 150 1 n TYR . 150 A 150 
A 151 1 n SER . 151 A 151 
A 152 1 n PHE . 152 A 152 
A 153 1 n ASP . 153 A 153 
A 154 1 n LEU . 154 A 154 
A 155 1 n SER . 155 A 155 
A 156 1 n TYR . 156 A 156 
A 157 1 n PRO . 157 A 157 
A 158 1 n GLU . 158 A 158 
A 159 1 n ASP . 159 A 159 
A 160 1 n GLN . 160 A 160 
A 161 1 n GLU . 161 A 161 
A 162 1 n ASP . 162 A 162 
A 163 1 n GLU . 163 A 163 
A 164 1 n ALA . 164 A 164 
A 165 1 n VAL . 165 A 165 
A 166 1 n ILE . 166 A 166 
A 167 1 n PHE . 167 A 167 
A 168 1 n SER . 168 A 168 
A 169 1 n GLY . 169 A 169 
A 170 1 n THR . 170 A 170 
A 171 1 n LYS . 171 A 171 
A 172 1 n VAL . 172 A 172 
A 173 1 n THR . 173 A 173 
A 174 1 n THR . 174 A 174 
A 175 1 n VAL . 175 A 175 
A 176 1 n LYS . 176 A 176 
A 177 1 n SER . 177 A 177 
A 178 1 n ALA . 178 A 178 
A 179 1 n LYS . 179 A 179 
A 180 1 n ASN . 180 A 180 
A 181 1 n GLU . 181 A 181 
A 182 1 n LEU . 182 A 182 
A 183 1 n ILE . 183 A 183 
A 184 1 n ASN . 184 A 184 
A 185 1 n LEU . 185 A 185 
A 186 1 n ILE . 186 A 186 
A 187 1 n ARG . 187 A 187 
A 188 1 n SER . 188 A 188 
A 189 1 n LEU . 189 A 189 
A 190 1 n ILE . 190 A 190 
A 191 1 n SER . 191 A 191 
A 192 1 n PHE . 192 A 192 
A 193 1 n GLY . 193 A 193 
A 194 1 n ASN . 194 A 194 
A 195 1 n THR . 195 A 195 
A 196 1 n LEU . 196 A 196 
A 197 1 n GLY . 197 A 197 
A 198 1 n GLU . 198 A 198 
A 199 1 n LEU . 199 A 199 
A 200 1 n PRO . 200 A 200 
A 201 1 n ARG . 201 A 201 
A 202 1 n GLU . 202 A 202 
A 203 1 n ARG . 203 A 203 
A 204 1 n ILE . 204 A 204 
A 205 1 n LEU . 205 A 205 
A 206 1 n ASN . 206 A 206 
A 207 1 n ILE . 207 A 207 
A 208 1 n LYS . 208 A 208 
A 209 1 n LEU . 209 A 209 
A 210 1 n TRP . 210 A 210 
A 211 1 n TYR . 211 A 211 
A 212 1 n PHE . 212 A 212 
A 213 1 n ASP . 213 A 213 
A 214 1 n ASP . 214 A 214 
A 215 1 n ARG . 215 A 215 
A 216 1 n THR . 216 A 216 
A 217 1 n PRO . 217 A 217 
A 218 1 n PRO . 218 A 218 
A 219 1 n GLY . 219 A 219 
A 220 1 n TRP . 220 A 220 
A 221 1 n GLN . 221 A 221 
A 222 1 n PRO . 222 A 222 
A 223 1 n ASP . 223 A 223 
A 224 1 n TYR . 224 A 224 
A 225 1 n PHE . 225 A 225 
A 226 1 n ARG . 226 A 226 
A 227 1 n GLU . 227 A 227 
A 228 1 n ALA . 228 A 228 
A 229 1 n ASP . 229 A 229 
A 230 1 n PRO . 230 A 230 
A 231 1 n SER . 231 A 231 
A 232 1 n GLU . 232 A 232 
A 233 1 n LEU . 233 A 233 
A 234 1 n ALA . 234 A 234 
A 235 1 n PHE . 235 A 235 
A 236 1 n LYS . 236 A 236 
A 237 1 n ASN . 237 A 237 
A 238 1 n GLY . 238 A 238 
A 239 1 n LYS . 239 A 239 
A 240 1 n SER . 240 A 240 
A 241 1 n ASP . 241 A 241 
A 242 1 n LYS . 242 A 242 
A 243 1 n GLU . 243 A 243 
A 244 1 n ILE . 244 A 244 
A 245 1 n HIS . 245 A 245 
A 246 1 n ASN . 246 A 246 
A 247 1 n LYS . 247 A 247 
A 248 1 n LEU . 248 A 248 
A 249 1 n LYS . 249 A 249 
A 250 1 n ILE . 250 A 250 
A 251 1 n LYS . 251 A 251 
A 252 1 n ILE . 252 A 252 
A 253 1 n GLY . 253 A 253 
A 254 1 n ASP . 254 A 254 
A 255 1 n LEU . 255 A 255 
A 256 1 n GLN . 256 A 256 
A 257 1 n THR . 257 A 257 
A 258 1 n PRO . 258 A 258 
A 259 1 n HIS . 259 A 259 
A 260 1 n HIS . 260 A 260 
A 261 1 n THR . 261 A 261 
A 262 1 n LEU . 262 A 262 
A 263 1 n SER . 263 A 263 
A 264 1 n LEU . 264 A 264 
A 265 1 n ARG . 265 A 265 
A 266 1 n PHE . 266 A 266 
A 267 1 n ARG . 267 A 267 
A 268 1 n GLY . 268 A 268 
A 269 1 n TYR . 269 A 269 
A 270 1 n ASP . 270 A 270 
A 271 1 n THR . 271 A 271 
A 272 1 n GLN . 272 A 272 
A 273 1 n GLU . 273 A 273 
A 274 1 n GLN . 274 A 274 
A 275 1 n SER . 275 A 275 
A 276 1 n HIS . 276 A 276 
A 277 1 n ARG . 277 A 277 
A 278 1 n GLU . 278 A 278 
A 279 1 n ASP . 279 A 279 
A 280 1 n PRO . 280 A 280 
A 281 1 n ASP . 281 A 281 
A 282 1 n ALA . 282 A 282 
A 283 1 n THR . 283 A 283 
A 284 1 n THR . 284 A 284 
A 285 1 n ALA . 285 A 285 
A 286 1 n ASP . 286 A 286 
A 287 1 n GLY . 287 A 287 
A 288 1 n GLY . 288 A 288 
A 289 1 n SER . 289 A 289 
A 290 1 n ASN . 290 A 290 
A 291 1 n SER . 291 A 291 
A 292 1 n SER . 292 A 292 
A 293 1 n ASP . 293 A 293 
A 294 1 n ASP . 294 A 294 
A 295 1 n SER . 295 A 295 
A 296 1 n ASP . 296 A 296 
A 297 1 n GLU . 297 A 297 
A 298 1 n ASP . 298 A 298 
A 299 1 n SER . 299 A 299 
A 300 1 n ASP . 300 A 300 
A 301 1 n GLY . 301 A 301 
A 302 1 n GLU . 302 A 302 
A 303 1 n ARG . 303 A 303 
A 304 1 n SER . 304 A 304 
A 305 1 n CYS . 305 A 305 
A 306 1 n ASP . 306 A 306 
A 307 1 n GLY . 307 A 307 
A 308 1 n ARG . 308 A 308 
A 309 1 n TRP . 309 A 309 
A 310 1 n ALA . 310 A 310 
A 311 1 n LYS . 311 A 311 
A 312 1 n ASP . 312 A 312 
A 313 1 n ARG . 313 A 313 
A 314 1 n ASN . 314 A 314 
A 315 1 n LEU . 315 A 315 
A 316 1 n LEU . 316 A 316 
A 317 1 n LYS . 317 A 317 
A 318 1 n CYS . 318 A 318 
A 319 1 n LYS . 319 A 319 
A 320 1 n ALA . 320 A 320 
A 321 1 n GLY . 321 A 321 
A 322 1 n PRO . 322 A 322 
A 323 1 n GLU . 323 A 323 
A 324 1 n GLU . 324 A 324 
A 325 1 n ASP . 325 A 325 
A 326 1 n GLU . 326 A 326 
A 327 1 n GLU . 327 A 327 
A 328 1 n ASP . 328 A 328 
A 329 1 n ASP . 329 A 329 
A 330 1 n SER . 330 A 330 
A 331 1 n ASP . 331 A 331 
A 332 1 n ASP . 332 A 332 
A 333 1 n ASP . 333 A 333 
A 334 1 n ASP . 334 A 334 
A 335 1 n GLU . 335 A 335 
A 336 1 n GLN . 336 A 336 
A 337 1 n THR . 337 A 337 
A 338 1 n MET . 338 A 338 
A 339 1 n VAL . 339 A 339 
A 340 1 n PRO . 340 A 340 
A 341 1 n GLU . 341 A 341 
A 342 1 n THR . 342 A 342 
A 343 1 n VAL . 343 A 343 
A 344 1 n SER . 344 A 344 
A 345 1 n THR . 345 A 345 
A 346 1 n ARG . 346 A 346 
A 347 1 n ASP . 347 A 347 
A 348 1 n VAL . 348 A 348 
A 349 1 n SER . 349 A 349 
A 350 1 n ARG . 350 A 350 
A 351 1 n MET . 351 A 351 
A 352 1 n VAL . 352 A 352 
A 353 1 n SER . 353 A 353 
A 354 1 n GLY . 354 A 354 
A 355 1 n MET . 355 A 355 
A 356 1 n MET . 356 A 356 
A 357 1 n THR . 357 A 357 
A 358 1 n ASN . 358 A 358 
A 359 1 n LEU . 359 A 359 
A 360 1 n ASN . 360 A 360 
A 361 1 n VAL . 361 A 361 
A 362 1 n SER . 362 A 362 
A 363 1 n SER . 363 A 363 
A 364 1 n ASN . 364 A 364 
A 365 1 n ASN . 365 A 365 
A 366 1 n ALA . 366 A 366 
A 367 1 n HIS . 367 A 367 
A 368 1 n PRO . 368 A 368 
A 369 1 n SER . 369 A 369 
A 370 1 n GLY . 370 A 370 
A 371 1 n ASP . 371 A 371 
A 372 1 n ASN . 372 A 372 
A 373 1 n ASP . 373 A 373 
A 374 1 n ALA . 374 A 374 
A 375 1 n GLY . 375 A 375 
A 376 1 n HIS . 376 A 376 
A 377 1 n HIS . 377 A 377 
A 378 1 n GLN . 378 A 378 
A 379 1 n ALA . 379 A 379 
A 380 1 n PHE . 380 A 380 
A 381 1 n LYS . 381 A 381 
A 382 1 n ALA . 382 A 382 
A 383 1 n GLN . 383 A 383 
A 384 1 n GLU . 384 A 384 
A 385 1 n ASN . 385 A 385 
A 386 1 n ILE . 386 A 386 
A 387 1 n THR . 387 A 387 
A 388 1 n GLY . 388 A 388 
A 389 1 n TYR . 389 A 389 
A 390 1 n GLU . 390 A 390 
A 391 1 n VAL . 391 A 391 
A 392 1 n ARG . 392 A 392 
A 393 1 n PRO . 393 A 393 
A 394 1 n ALA . 394 A 394 
A 395 1 n GLN . 395 A 395 
A 396 1 n MET . 396 A 396 
A 397 1 n THR . 397 A 397 
A 398 1 n VAL . 398 A 398 
A 399 1 n THR . 399 A 399 
A 400 1 n SER . 400 A 400 
A 401 1 n GLU . 401 A 401 
A 402 1 n TYR . 402 A 402 
A 403 1 n ASP . 403 A 403 
A 404 1 n ALA . 404 A 404 
A 405 1 n ALA . 405 A 405 
A 406 1 n ARG . 406 A 406 
A 407 1 n ALA . 407 A 407 
A 408 1 n TRP . 408 A 408 
A 409 1 n ALA . 409 A 409 
A 410 1 n ALA . 410 A 410 
A 411 1 n THR . 411 A 411 
A 412 1 n GLN . 412 A 412 
A 413 1 n ALA . 413 A 413 
A 414 1 n ARG . 414 A 414 
A 415 1 n PRO . 415 A 415 
A 416 1 n THR . 416 A 416 
A 417 1 n HIS . 417 A 417 
A 418 1 n THR . 418 A 418 
A 419 1 n SER . 419 A 419 
A 420 1 n LEU . 420 A 420 
A 421 1 n MET . 421 A 421 
A 422 1 n ALA . 422 A 422 
A 423 1 n HIS . 423 A 423 
A 424 1 n LEU . 424 A 424 
A 425 1 n GLU . 425 A 425 
A 426 1 n ILE . 426 A 426 
A 427 1 n THR . 427 A 427 
A 428 1 n ARG . 428 A 428 
A 429 1 n GLU . 429 A 429 
A 430 1 n LEU . 430 A 430 
A 431 1 n ALA . 431 A 431 
A 432 1 n ARG . 432 A 432 
A 433 1 n GLU . 433 A 433 
A 434 1 n PHE . 434 A 434 
A 435 1 n LEU . 435 A 435 
A 436 1 n GLU . 436 A 436 
A 437 1 n LYS . 437 A 437 
A 438 1 n MET . 438 A 438 
A 439 1 n VAL . 439 A 439 
A 440 1 n HIS . 440 A 440 
A 441 1 n GLU . 441 A 441 
A 442 1 n GLY . 442 A 442 
A 443 1 n LEU . 443 A 443 
A 444 1 n PHE . 444 A 444 
A 445 1 n VAL . 445 A 445 
A 446 1 n LYS . 446 A 446 
A 447 1 n ARG . 447 A 447 
A 448 1 n ASN . 448 A 448 
A 449 1 n PHE . 449 A 449 
A 450 1 n LYS . 450 A 450 
A 451 1 n TYR . 451 A 451 
A 452 1 n HIS . 452 A 452 
A 453 1 n ARG . 453 A 453 
A 454 1 n VAL . 454 A 454 
A 455 1 n ASP . 455 A 455 
A 456 1 n PRO . 456 A 456 
A 457 1 n PRO . 457 A 457 
A 458 1 n GLN . 458 A 458 
A 459 1 n ALA . 459 A 459 
A 460 1 n SER . 460 A 460 
A 461 1 n SER . 461 A 461 
A 462 1 n HIS . 462 A 462 
A 463 1 n ALA . 463 A 463 
A 464 1 n VAL . 464 A 464 
A 465 1 n GLN . 465 A 465 
A 466 1 n SER . 466 A 466 
A 467 1 n GLY . 467 A 467 
A 468 1 n GLU . 468 A 468 
A 469 1 n ARG . 469 A 469 
A 470 1 n LEU . 470 A 470 
A 471 1 n GLU . 471 A 471 
A 472 1 n ASP . 472 A 472 
A 473 1 n SER . 473 A 473 
A 474 1 n SER . 474 A 474 
A 475 1 n PRO . 475 A 475 
A 476 1 n SER . 476 A 476 
A 477 1 n LEU . 477 A 477 
A 478 1 n SER . 478 A 478 
A 479 1 n PRO . 479 A 479 
A 480 1 n PRO . 480 A 480 
A 481 1 n PRO . 481 A 481 
A 482 1 n SER . 482 A 482 
A 483 1 n GLY . 483 A 483 
A 484 1 n THR . 484 A 484 
A 485 1 n ASP . 485 A 485 
A 486 1 n MET . 486 A 486 
A 487 1 n ASP . 487 A 487 
A 488 1 n VAL . 488 A 488 
A 489 1 n ILE . 489 A 489 
A 490 1 n ILE . 490 A 490 
A 491 1 n ASP . 491 A 491 
A 492 1 n LYS . 492 A 492 
A 493 1 n PRO . 493 A 493 
A 494 1 n GLU . 494 A 494 
A 495 1 n GLU . 495 A 495 
A 496 1 n VAL . 496 A 496 
A 497 1 n HIS . 497 A 497 
A 498 1 n SER . 498 A 498 
A 499 1 n ALA . 499 A 499 
A 500 1 n ARG . 500 A 500 
A 501 1 n ASP . 501 A 501 
A 502 1 n ASP . 502 A 502 
A 503 1 n SER . 503 A 503 
A 504 1 n GLU . 504 A 504 
A 505 1 n THR . 505 A 505 
A 506 1 n GLN . 506 A 506 
A 507 1 n VAL . 507 A 507 
A 508 1 n PRO . 508 A 508 
A 509 1 n ALA . 509 A 509 
A 510 1 n ILE . 510 A 510 
A 511 1 n MET . 511 A 511 
A 512 1 n ALA . 512 A 512 
A 513 1 n HIS . 513 A 513 
A 514 1 n ASP . 514 A 514 
A 515 1 n THR . 515 A 515 
A 516 1 n GLN . 516 A 516 
A 517 1 n LEU . 517 A 517 
A 518 1 n HIS . 518 A 518 
A 519 1 n GLN . 519 A 519 
A 520 1 n ASP . 520 A 520 
A 521 1 n ARG . 521 A 521 
A 522 1 n ARG . 522 A 522 
A 523 1 n ASN . 523 A 523 
A 524 1 n ARG . 524 A 524 
A 525 1 n THR . 525 A 525 
A 526 1 n PRO . 526 A 526 
A 527 1 n SER . 527 A 527 
A 528 1 n SER . 528 A 528 
A 529 1 n MET . 529 A 529 
A 530 1 n PRO . 530 A 530 
A 531 1 n PRO . 531 A 531 
A 532 1 n PRO . 532 A 532 
A 533 1 n ALA . 533 A 533 
A 534 1 n PRO . 534 A 534 
A 535 1 n ALA . 535 A 535 
A 536 1 n GLY . 536 A 536 
A 537 1 n ARG . 537 A 537 
A 538 1 n ARG . 538 A 538 
A 539 1 n PHE . 539 A 539 
A 540 1 n THR . 540 A 540 
A 541 1 n GLY . 541 A 541 
A 542 1 n GLN . 542 A 542 
A 543 1 n VAL . 543 A 543 
A 544 1 n GLY . 544 A 544 
A 545 1 n ARG . 545 A 545 
A 546 1 n HIS . 546 A 546 
A 547 1 n THR . 547 A 547 
A 548 1 n PRO . 548 A 548 
A 549 1 n GLU . 549 A 549 
A 550 1 n GLY . 550 A 550 
A 551 1 n LEU . 551 A 551 
A 552 1 n ARG . 552 A 552 
A 553 1 n HIS . 553 A 553 
A 554 1 n GLY . 554 A 554 
A 555 1 n TYR . 555 A 555 
A 556 1 n GLY . 556 A 556 
A 557 1 n GLY . 557 A 557 
A 558 1 n ASP . 558 A 558 
A 559 1 n PHE . 559 A 559 
A 560 1 n ALA . 560 A 560 
A 561 1 n THR . 561 A 561 
A 562 1 n PRO . 562 A 562 
A 563 1 n PRO . 563 A 563 
A 564 1 n ILE . 564 A 564 
A 565 1 n PRO . 565 A 565 
A 566 1 n THR . 566 A 566 
A 567 1 n PRO . 567 A 567 
A 568 1 n SER . 568 A 568 
A 569 1 n ALA . 569 A 569 
A 570 1 n PRO . 570 A 570 
A 571 1 n PRO . 571 A 571 
A 572 1 n GLU . 572 A 572 
A 573 1 n VAL . 573 A 573 
A 574 1 n GLN . 574 A 574 
A 575 1 n PRO . 575 A 575 
A 576 1 n VAL . 576 A 576 
A 577 1 n PRO . 577 A 577 
A 578 1 n GLU . 578 A 578 
A 579 1 n LYS . 579 A 579 
A 580 1 n PRO . 580 A 580 
A 581 1 n GLN . 581 A 581 
A 582 1 n ARG . 582 A 582 
A 583 1 n ARG . 583 A 583 
A 584 1 n MET . 584 A 584 
A 585 1 n MET . 585 A 585 
A 586 1 n MET . 586 A 586 
A 587 1 n THR . 587 A 587 
A 588 1 n MET . 588 A 588 
A 589 1 n GLY . 589 A 589 
A 590 1 n THR . 590 A 590 
A 591 1 n LYS . 591 A 591 
A 592 1 n ARG . 592 A 592 
A 593 1 n VAL . 593 A 593 
A 594 1 n LEU . 594 A 594 
A 595 1 n ASP . 595 A 595 
A 596 1 n GLU . 596 A 596 
A 597 1 n SER . 597 A 597 
A 598 1 n ALA . 598 A 598 
A 599 1 n LEU . 599 A 599 
A 600 1 n ALA . 600 A 600 
A 601 1 n ASN . 601 A 601 
A 602 1 n ASP . 602 A 602 
A 603 1 n ASP . 603 A 603 
A 604 1 n ASP . 604 A 604 
A 605 1 n ASP . 605 A 605 
A 606 1 n ASP . 606 A 606 
A 607 1 n ALA . 607 A 607 
A 608 1 n ASN . 608 A 608 
A 609 1 n ASP . 609 A 609 
A 610 1 n ASP . 610 A 610 
A 611 1 n ASP . 611 A 611 
A 612 1 n ASP . 612 A 612 
A 613 1 n ASP . 613 A 613 
A 614 1 n ASP . 614 A 614 
A 615 1 n ASN . 615 A 615 
A 616 1 n ASN . 616 A 616 
A 617 1 n ASN . 617 A 617 
A 618 1 n SER . 618 A 618 
A 619 1 n ASP . 619 A 619 
A 620 1 n GLU . 620 A 620 
A 621 1 n MET . 621 A 621 
A 622 1 n THR . 622 A 622 
A 623 1 n GLN . 623 A 623 
A 624 1 n GLN . 624 A 624 
A 625 1 n SER . 625 A 625 
A 626 1 n SER . 626 A 626 
A 627 1 n ASN . 627 A 627 
A 628 1 n MET . 628 A 628 
A 629 1 n LEU . 629 A 629 
A 630 1 n GLN . 630 A 630 
A 631 1 n GLN . 631 A 631 
A 632 1 n ASP . 632 A 632 
A 633 1 n GLY . 633 A 633 
A 634 1 n GLU . 634 A 634 
A 635 1 n PRO . 635 A 635 
A 636 1 n ILE . 636 A 636 
A 637 1 n ASP . 637 A 637 
A 638 1 n VAL . 638 A 638 
A 639 1 n PHE . 639 A 639 
A 640 1 n HIS . 640 A 640 
A 641 1 n MET . 641 A 641 
A 642 1 n GLY . 642 A 642 
A 643 1 n ALA . 643 A 643 
A 644 1 n ALA . 644 A 644 
A 645 1 n GLU . 645 A 645 
A 646 1 n MET . 646 A 646 
A 647 1 n CYS . 647 A 647 
A 648 1 n THR . 648 A 648 
A 649 1 n ASP . 649 A 649 
A 650 1 n PRO . 650 A 650 
A 651 1 n GLY . 651 A 651 
A 652 1 n TYR . 652 A 652 
A 653 1 n GLU . 653 A 653 
A 654 1 n ARG . 654 A 654 
A 655 1 n VAL . 655 A 655 
A 656 1 n MET . 656 A 656 
A 657 1 n LEU . 657 A 657 
A 658 1 n SER . 658 A 658 
A 659 1 n GLN . 659 A 659 
A 660 1 n ALA . 660 A 660 
A 661 1 n SER . 661 A 661 
A 662 1 n SER . 662 A 662 
A 663 1 n THR . 663 A 663 
A 664 1 n SER . 664 A 664 
A 665 1 n THR . 665 A 665 
A 666 1 n SER . 666 A 666 
A 667 1 n GLY . 667 A 667 
A 668 1 n LYS . 668 A 668 
A 669 1 n ALA . 669 A 669 
A 670 1 n LYS . 670 A 670 
A 671 1 n ARG . 671 A 671 
A 672 1 n ARG . 672 A 672 
A 673 1 n CYS . 673 A 673 
A 674 1 n SER . 674 A 674 
A 675 1 n LEU . 675 A 675 
A 676 1 n ALA . 676 A 676 
A 677 1 n THR . 677 A 677 
A 678 1 n ASN . 678 A 678 
A 679 1 n PRO . 679 A 679 
A 680 1 n ILE . 680 A 680 
A 681 1 n HIS . 681 A 681 
A 682 1 n GLN . 682 A 682 
A 683 1 n TYR . 683 A 683 
A 684 1 n VAL . 684 A 684 
A 685 1 n PRO . 685 A 685 
A 686 1 n THR . 686 A 686 
A 687 1 n LYS . 687 A 687 
A 688 1 n ARG . 688 A 688 
A 689 1 n LEU . 689 A 689 
A 690 1 n ARG . 690 A 690 
A 691 1 n VAL . 691 A 691 
A 692 1 n CYS . 692 A 692 
A 693 1 n GLU . 693 A 693 
A 694 1 n GLU . 694 A 694 
#
_software.classification other
_software.date           ?
_software.description    "Structure prediction"
_software.name           AlphaFold
_software.pdbx_ordinal   1
_software.type           package
_software.version        "AlphaFold-beta-20231127 (8a86c86b-cd0c-4cd5-baf1-242c30a5bfc7 @ 2025-08-07 07:56:58)"
#
_struct_asym.entity_id 1
_struct_asym.id        A
#
loop_
_atom_site.group_PDB
_atom_site.id
_atom_site.type_symbol
_atom_site.label_atom_id
_atom_site.label_alt_id
_atom_site.label_comp_id
_atom_site.label_asym_id
_atom_site.label_entity_id
_atom_site.label_seq_id
_atom_site.pdbx_PDB_ins_code
_atom_site.Cartn_x
_atom_site.Cartn_y
_atom_site.Cartn_z
_atom_site.occupancy
_atom_site.B_iso_or_equiv
_atom_site.auth_seq_id
_atom_site.auth_asym_id
_atom_site.pdbx_PDB_model_num
ATOM 1    N N   . MET A 1 1   ? 80.577  7.666   -51.457 1.00 9.98  1   A 1 
ATOM 2    C CA  . MET A 1 1   ? 79.902  6.867   -50.406 1.00 33.59 1   A 1 
ATOM 3    C C   . MET A 1 1   ? 78.933  7.734   -49.583 1.00 33.18 1   A 1 
ATOM 4    O O   . MET A 1 1   ? 79.184  7.969   -48.414 1.00 31.37 1   A 1 
ATOM 5    C CB  . MET A 1 1   ? 80.954  6.221   -49.471 1.00 33.18 1   A 1 
ATOM 6    C CG  . MET A 1 1   ? 81.609  4.968   -50.035 1.00 32.64 1   A 1 
ATOM 7    S SD  . MET A 1 1   ? 82.868  4.340   -48.893 1.00 29.32 1   A 1 
ATOM 8    C CE  . MET A 1 1   ? 82.653  2.549   -49.072 1.00 27.29 1   A 1 
ATOM 9    N N   . THR A 1 2   ? 77.827  8.224   -50.184 1.00 11.04 2   A 1 
ATOM 10   C CA  . THR A 1 2   ? 76.866  9.119   -49.489 1.00 35.15 2   A 1 
ATOM 11   C C   . THR A 1 2   ? 75.403  8.907   -49.942 1.00 33.72 2   A 1 
ATOM 12   O O   . THR A 1 2   ? 74.637  9.851   -50.050 1.00 30.85 2   A 1 
ATOM 13   C CB  . THR A 1 2   ? 77.281  10.607  -49.626 1.00 33.11 2   A 1 
ATOM 14   O OG1 . THR A 1 2   ? 77.792  10.842  -50.916 1.00 31.49 2   A 1 
ATOM 15   C CG2 . THR A 1 2   ? 78.365  11.000  -48.633 1.00 33.30 2   A 1 
ATOM 16   N N   . GLY A 1 3   ? 75.002  7.639   -50.183 1.00 19.67 3   A 1 
ATOM 17   C CA  . GLY A 1 3   ? 73.656  7.339   -50.694 1.00 41.02 3   A 1 
ATOM 18   C C   . GLY A 1 3   ? 72.795  6.388   -49.850 1.00 40.53 3   A 1 
ATOM 19   O O   . GLY A 1 3   ? 71.647  6.156   -50.202 1.00 38.07 3   A 1 
ATOM 20   N N   . ALA A 1 4   ? 73.297  5.843   -48.749 1.00 22.29 4   A 1 
ATOM 21   C CA  . ALA A 1 4   ? 72.621  4.739   -48.045 1.00 42.34 4   A 1 
ATOM 22   C C   . ALA A 1 4   ? 71.951  5.104   -46.704 1.00 40.58 4   A 1 
ATOM 23   O O   . ALA A 1 4   ? 71.228  4.288   -46.143 1.00 38.75 4   A 1 
ATOM 24   C CB  . ALA A 1 4   ? 73.617  3.583   -47.902 1.00 41.17 4   A 1 
ATOM 25   N N   . LYS A 1 5   ? 72.127  6.329   -46.201 1.00 14.83 5   A 1 
ATOM 26   C CA  . LYS A 1 5   ? 71.611  6.710   -44.859 1.00 35.43 5   A 1 
ATOM 27   C C   . LYS A 1 5   ? 70.230  7.380   -44.848 1.00 33.85 5   A 1 
ATOM 28   O O   . LYS A 1 5   ? 69.642  7.510   -43.775 1.00 33.15 5   A 1 
ATOM 29   C CB  . LYS A 1 5   ? 72.677  7.500   -44.073 1.00 35.49 5   A 1 
ATOM 30   C CG  . LYS A 1 5   ? 73.376  6.628   -43.017 1.00 33.77 5   A 1 
ATOM 31   C CD  . LYS A 1 5   ? 74.469  7.381   -42.235 1.00 33.22 5   A 1 
ATOM 32   C CE  . LYS A 1 5   ? 75.099  6.485   -41.152 1.00 29.70 5   A 1 
ATOM 33   N NZ  . LYS A 1 5   ? 76.207  7.152   -40.422 1.00 30.55 5   A 1 
ATOM 34   N N   . ALA A 1 6   ? 69.687  7.775   -46.008 1.00 28.53 6   A 1 
ATOM 35   C CA  . ALA A 1 6   ? 68.401  8.483   -46.062 1.00 43.72 6   A 1 
ATOM 36   C C   . ALA A 1 6   ? 67.168  7.565   -46.185 1.00 42.13 6   A 1 
ATOM 37   O O   . ALA A 1 6   ? 66.072  7.959   -45.786 1.00 40.05 6   A 1 
ATOM 38   C CB  . ALA A 1 6   ? 68.470  9.519   -47.193 1.00 42.87 6   A 1 
ATOM 39   N N   . ARG A 1 7   ? 67.314  6.312   -46.651 1.00 20.50 7   A 1 
ATOM 40   C CA  . ARG A 1 7   ? 66.191  5.359   -46.855 1.00 32.79 7   A 1 
ATOM 41   C C   . ARG A 1 7   ? 65.766  4.575   -45.602 1.00 30.94 7   A 1 
ATOM 42   O O   . ARG A 1 7   ? 64.687  3.998   -45.589 1.00 30.06 7   A 1 
ATOM 43   C CB  . ARG A 1 7   ? 66.489  4.434   -48.049 1.00 32.07 7   A 1 
ATOM 44   C CG  . ARG A 1 7   ? 65.847  4.945   -49.345 1.00 30.43 7   A 1 
ATOM 45   C CD  . ARG A 1 7   ? 66.115  3.984   -50.513 1.00 32.15 7   A 1 
ATOM 46   N NE  . ARG A 1 7   ? 65.324  4.333   -51.712 1.00 29.55 7   A 1 
ATOM 47   C CZ  . ARG A 1 7   ? 65.287  3.667   -52.857 1.00 30.44 7   A 1 
ATOM 48   N NH1 . ARG A 1 7   ? 66.022  2.613   -53.059 1.00 27.69 7   A 1 
ATOM 49   N NH2 . ARG A 1 7   ? 64.495  4.044   -53.818 1.00 27.93 7   A 1 
ATOM 50   N N   . SER A 1 8   ? 66.569  4.574   -44.547 1.00 29.39 8   A 1 
ATOM 51   C CA  . SER A 1 8   ? 66.262  3.824   -43.316 1.00 39.58 8   A 1 
ATOM 52   C C   . SER A 1 8   ? 65.343  4.588   -42.349 1.00 38.08 8   A 1 
ATOM 53   O O   . SER A 1 8   ? 64.592  3.969   -41.606 1.00 35.34 8   A 1 
ATOM 54   C CB  . SER A 1 8   ? 67.578  3.420   -42.643 1.00 39.01 8   A 1 
ATOM 55   O OG  . SER A 1 8   ? 67.370  2.759   -41.420 1.00 36.37 8   A 1 
ATOM 56   N N   . LYS A 1 9   ? 65.344  5.936   -42.390 1.00 21.03 9   A 1 
ATOM 57   C CA  . LYS A 1 9   ? 64.534  6.754   -41.474 1.00 35.87 9   A 1 
ATOM 58   C C   . LYS A 1 9   ? 63.064  6.881   -41.872 1.00 33.64 9   A 1 
ATOM 59   O O   . LYS A 1 9   ? 62.216  7.015   -40.993 1.00 31.55 9   A 1 
ATOM 60   C CB  . LYS A 1 9   ? 65.187  8.133   -41.256 1.00 35.35 9   A 1 
ATOM 61   C CG  . LYS A 1 9   ? 66.341  8.079   -40.231 1.00 34.30 9   A 1 
ATOM 62   C CD  . LYS A 1 9   ? 66.868  9.486   -39.906 1.00 32.40 9   A 1 
ATOM 63   C CE  . LYS A 1 9   ? 67.911  9.451   -38.780 1.00 29.12 9   A 1 
ATOM 64   N NZ  . LYS A 1 9   ? 68.336  10.809  -38.382 1.00 27.76 9   A 1 
ATOM 65   N N   . THR A 1 10  ? 62.724  6.798   -43.153 1.00 30.91 10  A 1 
ATOM 66   C CA  . THR A 1 10  ? 61.333  6.902   -43.624 1.00 39.51 10  A 1 
ATOM 67   C C   . THR A 1 10  ? 60.530  5.632   -43.355 1.00 39.12 10  A 1 
ATOM 68   O O   . THR A 1 10  ? 59.379  5.724   -42.941 1.00 34.97 10  A 1 
ATOM 69   C CB  . THR A 1 10  ? 61.299  7.259   -45.112 1.00 35.60 10  A 1 
ATOM 70   O OG1 . THR A 1 10  ? 62.224  6.457   -45.829 1.00 33.07 10  A 1 
ATOM 71   C CG2 . THR A 1 10  ? 61.713  8.709   -45.342 1.00 33.84 10  A 1 
ATOM 72   N N   . ASN A 1 11  ? 61.151  4.456   -43.471 1.00 27.38 11  A 1 
ATOM 73   C CA  . ASN A 1 11  ? 60.462  3.188   -43.220 1.00 38.01 11  A 1 
ATOM 74   C C   . ASN A 1 11  ? 60.122  2.969   -41.735 1.00 36.78 11  A 1 
ATOM 75   O O   . ASN A 1 11  ? 59.093  2.378   -41.424 1.00 33.08 11  A 1 
ATOM 76   C CB  . ASN A 1 11  ? 61.297  2.032   -43.798 1.00 35.42 11  A 1 
ATOM 77   C CG  . ASN A 1 11  ? 61.277  1.978   -45.319 1.00 32.08 11  A 1 
ATOM 78   O OD1 . ASN A 1 11  ? 60.723  2.816   -46.012 1.00 30.68 11  A 1 
ATOM 79   N ND2 . ASN A 1 11  ? 61.892  0.982   -45.901 1.00 31.35 11  A 1 
ATOM 80   N N   . ASN A 1 12  ? 60.943  3.498   -40.823 1.00 25.61 12  A 1 
ATOM 81   C CA  . ASN A 1 12  ? 60.669  3.376   -39.387 1.00 36.82 12  A 1 
ATOM 82   C C   . ASN A 1 12  ? 59.528  4.298   -38.919 1.00 35.66 12  A 1 
ATOM 83   O O   . ASN A 1 12  ? 58.759  3.923   -38.038 1.00 32.44 12  A 1 
ATOM 84   C CB  . ASN A 1 12  ? 61.975  3.604   -38.594 1.00 35.51 12  A 1 
ATOM 85   C CG  . ASN A 1 12  ? 62.385  2.407   -37.745 1.00 32.37 12  A 1 
ATOM 86   O OD1 . ASN A 1 12  ? 61.938  1.291   -37.931 1.00 31.24 12  A 1 
ATOM 87   N ND2 . ASN A 1 12  ? 63.289  2.583   -36.818 1.00 31.76 12  A 1 
ATOM 88   N N   . SER A 1 13  ? 59.369  5.461   -39.537 1.00 34.46 13  A 1 
ATOM 89   C CA  . SER A 1 13  ? 58.262  6.386   -39.234 1.00 42.80 13  A 1 
ATOM 90   C C   . SER A 1 13  ? 56.915  5.861   -39.738 1.00 41.12 13  A 1 
ATOM 91   O O   . SER A 1 13  ? 55.901  5.990   -39.053 1.00 38.85 13  A 1 
ATOM 92   C CB  . SER A 1 13  ? 58.574  7.760   -39.837 1.00 42.05 13  A 1 
ATOM 93   O OG  . SER A 1 13  ? 57.656  8.724   -39.362 1.00 40.22 13  A 1 
ATOM 94   N N   . THR A 1 14  ? 56.887  5.201   -40.888 1.00 32.65 14  A 1 
ATOM 95   C CA  . THR A 1 14  ? 55.671  4.601   -41.458 1.00 42.35 14  A 1 
ATOM 96   C C   . THR A 1 14  ? 55.221  3.374   -40.655 1.00 42.05 14  A 1 
ATOM 97   O O   . THR A 1 14  ? 54.034  3.226   -40.386 1.00 39.01 14  A 1 
ATOM 98   C CB  . THR A 1 14  ? 55.869  4.244   -42.938 1.00 39.94 14  A 1 
ATOM 99   O OG1 . THR A 1 14  ? 56.505  5.302   -43.621 1.00 38.55 14  A 1 
ATOM 100  C CG2 . THR A 1 14  ? 54.555  4.014   -43.665 1.00 42.27 14  A 1 
ATOM 101  N N   . ASN A 1 15  ? 56.139  2.538   -40.184 1.00 29.33 15  A 1 
ATOM 102  C CA  . ASN A 1 15  ? 55.810  1.385   -39.341 1.00 35.40 15  A 1 
ATOM 103  C C   . ASN A 1 15  ? 55.305  1.795   -37.947 1.00 33.35 15  A 1 
ATOM 104  O O   . ASN A 1 15  ? 54.364  1.185   -37.451 1.00 31.85 15  A 1 
ATOM 105  C CB  . ASN A 1 15  ? 57.026  0.442   -39.263 1.00 34.58 15  A 1 
ATOM 106  C CG  . ASN A 1 15  ? 57.186  -0.421  -40.496 1.00 31.35 15  A 1 
ATOM 107  O OD1 . ASN A 1 15  ? 56.316  -0.555  -41.342 1.00 31.51 15  A 1 
ATOM 108  N ND2 . ASN A 1 15  ? 58.312  -1.087  -40.644 1.00 31.21 15  A 1 
ATOM 109  N N   . MET A 1 16  ? 55.836  2.852   -37.345 1.00 37.23 16  A 1 
ATOM 110  C CA  . MET A 1 16  ? 55.331  3.379   -36.065 1.00 43.53 16  A 1 
ATOM 111  C C   . MET A 1 16  ? 53.917  3.968   -36.201 1.00 42.80 16  A 1 
ATOM 112  O O   . MET A 1 16  ? 53.095  3.765   -35.309 1.00 42.92 16  A 1 
ATOM 113  C CB  . MET A 1 16  ? 56.310  4.418   -35.499 1.00 43.01 16  A 1 
ATOM 114  C CG  . MET A 1 16  ? 57.549  3.766   -34.880 1.00 43.74 16  A 1 
ATOM 115  S SD  . MET A 1 16  ? 57.258  2.915   -33.294 1.00 41.09 16  A 1 
ATOM 116  C CE  . MET A 1 16  ? 57.270  4.320   -32.149 1.00 35.26 16  A 1 
ATOM 117  N N   . ALA A 1 17  ? 53.611  4.623   -37.322 1.00 41.89 17  A 1 
ATOM 118  C CA  . ALA A 1 17  ? 52.272  5.140   -37.598 1.00 49.00 17  A 1 
ATOM 119  C C   . ALA A 1 17  ? 51.235  4.016   -37.804 1.00 46.59 17  A 1 
ATOM 120  O O   . ALA A 1 17  ? 50.102  4.122   -37.326 1.00 46.33 17  A 1 
ATOM 121  C CB  . ALA A 1 17  ? 52.356  6.084   -38.802 1.00 48.30 17  A 1 
ATOM 122  N N   . ILE A 1 18  ? 51.612  2.909   -38.450 1.00 38.03 18  A 1 
ATOM 123  C CA  . ILE A 1 18  ? 50.749  1.730   -38.647 1.00 45.92 18  A 1 
ATOM 124  C C   . ILE A 1 18  ? 50.491  1.006   -37.312 1.00 44.65 18  A 1 
ATOM 125  O O   . ILE A 1 18  ? 49.360  0.605   -37.042 1.00 44.06 18  A 1 
ATOM 126  C CB  . ILE A 1 18  ? 51.356  0.803   -39.726 1.00 45.08 18  A 1 
ATOM 127  C CG1 . ILE A 1 18  ? 51.317  1.499   -41.114 1.00 43.82 18  A 1 
ATOM 128  C CG2 . ILE A 1 18  ? 50.608  -0.541  -39.807 1.00 46.90 18  A 1 
ATOM 129  C CD1 . ILE A 1 18  ? 52.184  0.822   -42.174 1.00 43.39 18  A 1 
ATOM 130  N N   . ILE A 1 19  ? 51.501  0.905   -36.433 1.00 40.55 19  A 1 
ATOM 131  C CA  . ILE A 1 19  ? 51.352  0.299   -35.097 1.00 45.85 19  A 1 
ATOM 132  C C   . ILE A 1 19  ? 50.467  1.173   -34.192 1.00 44.05 19  A 1 
ATOM 133  O O   . ILE A 1 19  ? 49.610  0.640   -33.477 1.00 43.10 19  A 1 
ATOM 134  C CB  . ILE A 1 19  ? 52.741  -0.006  -34.495 1.00 44.48 19  A 1 
ATOM 135  C CG1 . ILE A 1 19  ? 53.444  -1.122  -35.313 1.00 44.95 19  A 1 
ATOM 136  C CG2 . ILE A 1 19  ? 52.637  -0.441  -33.019 1.00 47.96 19  A 1 
ATOM 137  C CD1 . ILE A 1 19  ? 54.938  -1.275  -35.010 1.00 43.38 19  A 1 
ATOM 138  N N   . GLN A 1 20  ? 50.557  2.506   -34.260 1.00 43.97 20  A 1 
ATOM 139  C CA  . GLN A 1 20  ? 49.669  3.418   -33.533 1.00 46.24 20  A 1 
ATOM 140  C C   . GLN A 1 20  ? 48.225  3.403   -34.061 1.00 44.21 20  A 1 
ATOM 141  O O   . GLN A 1 20  ? 47.290  3.450   -33.262 1.00 43.82 20  A 1 
ATOM 142  C CB  . GLN A 1 20  ? 50.246  4.842   -33.532 1.00 46.13 20  A 1 
ATOM 143  C CG  . GLN A 1 20  ? 51.174  5.058   -32.331 1.00 46.37 20  A 1 
ATOM 144  C CD  . GLN A 1 20  ? 51.888  6.404   -32.340 1.00 42.81 20  A 1 
ATOM 145  O OE1 . GLN A 1 20  ? 51.987  7.092   -33.338 1.00 41.38 20  A 1 
ATOM 146  N NE2 . GLN A 1 20  ? 52.449  6.822   -31.222 1.00 41.29 20  A 1 
ATOM 147  N N   . GLN A 1 21  ? 48.005  3.245   -35.365 1.00 44.27 21  A 1 
ATOM 148  C CA  . GLN A 1 21  ? 46.666  3.080   -35.940 1.00 49.53 21  A 1 
ATOM 149  C C   . GLN A 1 21  ? 46.049  1.713   -35.585 1.00 47.84 21  A 1 
ATOM 150  O O   . GLN A 1 21  ? 44.845  1.650   -35.317 1.00 46.70 21  A 1 
ATOM 151  C CB  . GLN A 1 21  ? 46.694  3.297   -37.456 1.00 47.95 21  A 1 
ATOM 152  C CG  . GLN A 1 21  ? 46.607  4.789   -37.812 1.00 47.87 21  A 1 
ATOM 153  C CD  . GLN A 1 21  ? 46.558  5.047   -39.318 1.00 44.20 21  A 1 
ATOM 154  O OE1 . GLN A 1 21  ? 46.898  4.217   -40.142 1.00 41.79 21  A 1 
ATOM 155  N NE2 . GLN A 1 21  ? 46.144  6.221   -39.739 1.00 43.51 21  A 1 
ATOM 156  N N   . ALA A 1 22  ? 46.833  0.645   -35.497 1.00 49.24 22  A 1 
ATOM 157  C CA  . ALA A 1 22  ? 46.367  -0.662  -35.053 1.00 52.66 22  A 1 
ATOM 158  C C   . ALA A 1 22  ? 45.996  -0.679  -33.554 1.00 51.14 22  A 1 
ATOM 159  O O   . ALA A 1 22  ? 44.994  -1.294  -33.174 1.00 48.19 22  A 1 
ATOM 160  C CB  . ALA A 1 22  ? 47.445  -1.701  -35.395 1.00 50.70 22  A 1 
ATOM 161  N N   . GLY A 1 23  ? 46.724  0.060   -32.715 1.00 47.51 23  A 1 
ATOM 162  C CA  . GLY A 1 23  ? 46.404  0.220   -31.289 1.00 51.23 23  A 1 
ATOM 163  C C   . GLY A 1 23  ? 45.098  0.988   -31.035 1.00 50.03 23  A 1 
ATOM 164  O O   . GLY A 1 23  ? 44.293  0.584   -30.194 1.00 46.16 23  A 1 
ATOM 165  N N   . ASN A 1 24  ? 44.811  2.022   -31.824 1.00 39.91 24  A 1 
ATOM 166  C CA  . ASN A 1 24  ? 43.561  2.784   -31.727 1.00 47.00 24  A 1 
ATOM 167  C C   . ASN A 1 24  ? 42.332  2.043   -32.289 1.00 44.40 24  A 1 
ATOM 168  O O   . ASN A 1 24  ? 41.208  2.346   -31.900 1.00 41.38 24  A 1 
ATOM 169  C CB  . ASN A 1 24  ? 43.748  4.164   -32.399 1.00 44.03 24  A 1 
ATOM 170  C CG  . ASN A 1 24  ? 44.228  5.240   -31.444 1.00 39.23 24  A 1 
ATOM 171  O OD1 . ASN A 1 24  ? 44.392  5.054   -30.250 1.00 37.08 24  A 1 
ATOM 172  N ND2 . ASN A 1 24  ? 44.447  6.434   -31.930 1.00 36.62 24  A 1 
ATOM 173  N N   . ALA A 1 25  ? 42.516  1.050   -33.161 1.00 47.30 25  A 1 
ATOM 174  C CA  . ALA A 1 25  ? 41.429  0.228   -33.695 1.00 53.03 25  A 1 
ATOM 175  C C   . ALA A 1 25  ? 40.963  -0.885  -32.730 1.00 50.94 25  A 1 
ATOM 176  O O   . ALA A 1 25  ? 39.850  -1.401  -32.877 1.00 48.23 25  A 1 
ATOM 177  C CB  . ALA A 1 25  ? 41.866  -0.325  -35.048 1.00 50.34 25  A 1 
ATOM 178  N N   . GLN A 1 26  ? 41.761  -1.236  -31.719 1.00 53.79 26  A 1 
ATOM 179  C CA  . GLN A 1 26  ? 41.429  -2.270  -30.733 1.00 56.19 26  A 1 
ATOM 180  C C   . GLN A 1 26  ? 40.633  -1.741  -29.525 1.00 55.02 26  A 1 
ATOM 181  O O   . GLN A 1 26  ? 39.846  -2.497  -28.934 1.00 52.65 26  A 1 
ATOM 182  C CB  . GLN A 1 26  ? 42.714  -2.986  -30.292 1.00 53.87 26  A 1 
ATOM 183  C CG  . GLN A 1 26  ? 43.213  -3.963  -31.377 1.00 50.43 26  A 1 
ATOM 184  C CD  . GLN A 1 26  ? 44.504  -4.678  -30.991 1.00 44.91 26  A 1 
ATOM 185  O OE1 . GLN A 1 26  ? 45.268  -4.241  -30.148 1.00 45.77 26  A 1 
ATOM 186  N NE2 . GLN A 1 26  ? 44.820  -5.802  -31.609 1.00 42.66 26  A 1 
ATOM 187  N N   . GLN A 1 27  ? 40.745  -0.453  -29.190 1.00 53.68 27  A 1 
ATOM 188  C CA  . GLN A 1 27  ? 39.978  0.154   -28.088 1.00 55.47 27  A 1 
ATOM 189  C C   . GLN A 1 27  ? 38.441  0.075   -28.261 1.00 53.77 27  A 1 
ATOM 190  O O   . GLN A 1 27  ? 37.764  -0.278  -27.292 1.00 52.65 27  A 1 
ATOM 191  C CB  . GLN A 1 27  ? 40.436  1.598   -27.832 1.00 52.48 27  A 1 
ATOM 192  C CG  . GLN A 1 27  ? 41.726  1.640   -26.999 1.00 49.72 27  A 1 
ATOM 193  C CD  . GLN A 1 27  ? 42.070  3.051   -26.521 1.00 45.69 27  A 1 
ATOM 194  O OE1 . GLN A 1 27  ? 41.593  4.047   -27.039 1.00 44.42 27  A 1 
ATOM 195  N NE2 . GLN A 1 27  ? 42.895  3.185   -25.523 1.00 41.95 27  A 1 
ATOM 196  N N   . PRO A 1 28  ? 37.829  0.320   -29.445 1.00 49.61 28  A 1 
ATOM 197  C CA  . PRO A 1 28  ? 36.379  0.231   -29.598 1.00 54.94 28  A 1 
ATOM 198  C C   . PRO A 1 28  ? 35.846  -1.214  -29.607 1.00 55.24 28  A 1 
ATOM 199  O O   . PRO A 1 28  ? 34.646  -1.411  -29.407 1.00 54.09 28  A 1 
ATOM 200  C CB  . PRO A 1 28  ? 36.059  0.977   -30.903 1.00 51.37 28  A 1 
ATOM 201  C CG  . PRO A 1 28  ? 37.347  0.865   -31.714 1.00 50.96 28  A 1 
ATOM 202  C CD  . PRO A 1 28  ? 38.435  0.869   -30.643 1.00 56.16 28  A 1 
ATOM 203  N N   . GLN A 1 29  ? 36.682  -2.227  -29.807 1.00 62.71 29  A 1 
ATOM 204  C CA  . GLN A 1 29  ? 36.279  -3.627  -29.694 1.00 66.64 29  A 1 
ATOM 205  C C   . GLN A 1 29  ? 36.278  -4.098  -28.229 1.00 65.70 29  A 1 
ATOM 206  O O   . GLN A 1 29  ? 35.349  -4.799  -27.825 1.00 65.30 29  A 1 
ATOM 207  C CB  . GLN A 1 29  ? 37.156  -4.526  -30.577 1.00 64.23 29  A 1 
ATOM 208  C CG  . GLN A 1 29  ? 36.865  -4.317  -32.077 1.00 59.34 29  A 1 
ATOM 209  C CD  . GLN A 1 29  ? 37.594  -5.314  -32.981 1.00 55.22 29  A 1 
ATOM 210  O OE1 . GLN A 1 29  ? 38.509  -6.018  -32.577 1.00 53.21 29  A 1 
ATOM 211  N NE2 . GLN A 1 29  ? 37.236  -5.416  -34.235 1.00 50.21 29  A 1 
ATOM 212  N N   . ALA A 1 30  ? 37.229  -3.662  -27.412 1.00 63.85 30  A 1 
ATOM 213  C CA  . ALA A 1 30  ? 37.294  -3.991  -25.994 1.00 68.24 30  A 1 
ATOM 214  C C   . ALA A 1 30  ? 36.152  -3.350  -25.176 1.00 66.63 30  A 1 
ATOM 215  O O   . ALA A 1 30  ? 35.632  -3.969  -24.245 1.00 62.80 30  A 1 
ATOM 216  C CB  . ALA A 1 30  ? 38.672  -3.585  -25.466 1.00 66.04 30  A 1 
ATOM 217  N N   . SER A 1 31  ? 35.716  -2.140  -25.544 1.00 63.98 31  A 1 
ATOM 218  C CA  . SER A 1 31  ? 34.555  -1.496  -24.915 1.00 66.70 31  A 1 
ATOM 219  C C   . SER A 1 31  ? 33.233  -2.164  -25.312 1.00 64.00 31  A 1 
ATOM 220  O O   . SER A 1 31  ? 32.379  -2.388  -24.454 1.00 60.01 31  A 1 
ATOM 221  C CB  . SER A 1 31  ? 34.544  0.002   -25.229 1.00 65.41 31  A 1 
ATOM 222  O OG  . SER A 1 31  ? 34.583  0.218   -26.622 1.00 61.16 31  A 1 
ATOM 223  N N   . ARG A 1 32  ? 33.078  -2.575  -26.585 1.00 56.74 32  A 1 
ATOM 224  C CA  . ARG A 1 32  ? 31.903  -3.319  -27.068 1.00 61.17 32  A 1 
ATOM 225  C C   . ARG A 1 32  ? 31.796  -4.723  -26.466 1.00 59.01 32  A 1 
ATOM 226  O O   . ARG A 1 32  ? 30.686  -5.167  -26.184 1.00 60.90 32  A 1 
ATOM 227  C CB  . ARG A 1 32  ? 31.915  -3.401  -28.602 1.00 60.71 32  A 1 
ATOM 228  C CG  . ARG A 1 32  ? 31.375  -2.116  -29.237 1.00 58.31 32  A 1 
ATOM 229  C CD  . ARG A 1 32  ? 31.433  -2.233  -30.763 1.00 57.37 32  A 1 
ATOM 230  N NE  . ARG A 1 32  ? 30.580  -1.232  -31.411 1.00 53.45 32  A 1 
ATOM 231  C CZ  . ARG A 1 32  ? 30.304  -1.153  -32.712 1.00 46.86 32  A 1 
ATOM 232  N NH1 . ARG A 1 32  ? 30.863  -1.961  -33.579 1.00 43.04 32  A 1 
ATOM 233  N NH2 . ARG A 1 32  ? 29.467  -0.267  -33.151 1.00 43.70 32  A 1 
ATOM 234  N N   . THR A 1 33  ? 32.905  -5.416  -26.255 1.00 64.63 33  A 1 
ATOM 235  C CA  . THR A 1 33  ? 32.883  -6.738  -25.606 1.00 67.88 33  A 1 
ATOM 236  C C   . THR A 1 33  ? 32.574  -6.635  -24.116 1.00 66.16 33  A 1 
ATOM 237  O O   . THR A 1 33  ? 31.784  -7.442  -23.628 1.00 62.42 33  A 1 
ATOM 238  C CB  . THR A 1 33  ? 34.182  -7.513  -25.834 1.00 65.68 33  A 1 
ATOM 239  O OG1 . THR A 1 33  ? 35.295  -6.702  -25.597 1.00 59.87 33  A 1 
ATOM 240  C CG2 . THR A 1 33  ? 34.295  -8.023  -27.271 1.00 60.04 33  A 1 
ATOM 241  N N   . ARG A 1 34  ? 33.098  -5.618  -23.412 1.00 62.99 34  A 1 
ATOM 242  C CA  . ARG A 1 34  ? 32.731  -5.358  -22.010 1.00 62.49 34  A 1 
ATOM 243  C C   . ARG A 1 34  ? 31.250  -4.996  -21.855 1.00 61.99 34  A 1 
ATOM 244  O O   . ARG A 1 34  ? 30.597  -5.561  -20.988 1.00 63.39 34  A 1 
ATOM 245  C CB  . ARG A 1 34  ? 33.618  -4.257  -21.405 1.00 61.16 34  A 1 
ATOM 246  C CG  . ARG A 1 34  ? 35.003  -4.795  -21.013 1.00 57.81 34  A 1 
ATOM 247  C CD  . ARG A 1 34  ? 35.848  -3.677  -20.396 1.00 57.60 34  A 1 
ATOM 248  N NE  . ARG A 1 34  ? 37.164  -4.169  -19.951 1.00 51.50 34  A 1 
ATOM 249  C CZ  . ARG A 1 34  ? 38.107  -3.458  -19.348 1.00 45.54 34  A 1 
ATOM 250  N NH1 . ARG A 1 34  ? 37.960  -2.180  -19.094 1.00 40.69 34  A 1 
ATOM 251  N NH2 . ARG A 1 34  ? 39.224  -4.014  -18.982 1.00 40.69 34  A 1 
ATOM 252  N N   . SER A 1 35  ? 30.699  -4.140  -22.719 1.00 67.41 35  A 1 
ATOM 253  C CA  . SER A 1 35  ? 29.271  -3.804  -22.672 1.00 70.15 35  A 1 
ATOM 254  C C   . SER A 1 35  ? 28.372  -5.000  -23.021 1.00 70.06 35  A 1 
ATOM 255  O O   . SER A 1 35  ? 27.343  -5.192  -22.381 1.00 68.59 35  A 1 
ATOM 256  C CB  . SER A 1 35  ? 28.954  -2.607  -23.572 1.00 66.28 35  A 1 
ATOM 257  O OG  . SER A 1 35  ? 29.182  -2.888  -24.936 1.00 58.95 35  A 1 
ATOM 258  N N   . ALA A 1 36  ? 28.772  -5.854  -23.966 1.00 69.88 36  A 1 
ATOM 259  C CA  . ALA A 1 36  ? 28.048  -7.070  -24.304 1.00 70.75 36  A 1 
ATOM 260  C C   . ALA A 1 36  ? 28.092  -8.114  -23.163 1.00 70.52 36  A 1 
ATOM 261  O O   . ALA A 1 36  ? 27.074  -8.738  -22.874 1.00 71.38 36  A 1 
ATOM 262  C CB  . ALA A 1 36  ? 28.610  -7.633  -25.608 1.00 70.34 36  A 1 
ATOM 263  N N   . GLN A 1 37  ? 29.249  -8.285  -22.514 1.00 71.97 37  A 1 
ATOM 264  C CA  . GLN A 1 37  ? 29.385  -9.165  -21.348 1.00 70.89 37  A 1 
ATOM 265  C C   . GLN A 1 37  ? 28.583  -8.656  -20.153 1.00 69.60 37  A 1 
ATOM 266  O O   . GLN A 1 37  ? 27.951  -9.447  -19.453 1.00 74.22 37  A 1 
ATOM 267  C CB  . GLN A 1 37  ? 30.863  -9.292  -20.968 1.00 74.23 37  A 1 
ATOM 268  C CG  . GLN A 1 37  ? 31.627  -10.232 -21.912 1.00 72.42 37  A 1 
ATOM 269  C CD  . GLN A 1 37  ? 33.136  -10.245 -21.646 1.00 67.41 37  A 1 
ATOM 270  O OE1 . GLN A 1 37  ? 33.698  -9.392  -20.985 1.00 68.69 37  A 1 
ATOM 271  N NE2 . GLN A 1 37  ? 33.847  -11.215 -22.178 1.00 62.18 37  A 1 
ATOM 272  N N   . GLN A 1 38  ? 28.551  -7.336  -19.926 1.00 73.36 38  A 1 
ATOM 273  C CA  . GLN A 1 38  ? 27.741  -6.724  -18.880 1.00 71.81 38  A 1 
ATOM 274  C C   . GLN A 1 38  ? 26.245  -6.881  -19.169 1.00 70.81 38  A 1 
ATOM 275  O O   . GLN A 1 38  ? 25.512  -7.328  -18.299 1.00 72.66 38  A 1 
ATOM 276  C CB  . GLN A 1 38  ? 28.186  -5.270  -18.696 1.00 72.86 38  A 1 
ATOM 277  C CG  . GLN A 1 38  ? 27.481  -4.625  -17.499 1.00 66.19 38  A 1 
ATOM 278  C CD  . GLN A 1 38  ? 28.089  -3.284  -17.108 1.00 60.95 38  A 1 
ATOM 279  O OE1 . GLN A 1 38  ? 29.162  -2.878  -17.536 1.00 61.44 38  A 1 
ATOM 280  N NE2 . GLN A 1 38  ? 27.421  -2.559  -16.233 1.00 54.72 38  A 1 
ATOM 281  N N   . ALA A 1 39  ? 25.812  -6.656  -20.411 1.00 71.52 39  A 1 
ATOM 282  C CA  . ALA A 1 39  ? 24.439  -6.895  -20.836 1.00 70.01 39  A 1 
ATOM 283  C C   . ALA A 1 39  ? 24.035  -8.374  -20.707 1.00 67.48 39  A 1 
ATOM 284  O O   . ALA A 1 39  ? 22.924  -8.671  -20.255 1.00 68.28 39  A 1 
ATOM 285  C CB  . ALA A 1 39  ? 24.274  -6.386  -22.269 1.00 70.10 39  A 1 
ATOM 286  N N   . GLN A 1 40  ? 24.926  -9.320  -21.031 1.00 69.46 40  A 1 
ATOM 287  C CA  . GLN A 1 40  ? 24.677  -10.755 -20.810 1.00 65.66 40  A 1 
ATOM 288  C C   . GLN A 1 40  ? 24.585  -11.113 -19.326 1.00 63.98 40  A 1 
ATOM 289  O O   . GLN A 1 40  ? 23.737  -11.920 -18.954 1.00 68.29 40  A 1 
ATOM 290  C CB  . GLN A 1 40  ? 25.775  -11.586 -21.476 1.00 67.78 40  A 1 
ATOM 291  C CG  . GLN A 1 40  ? 25.531  -11.763 -22.988 1.00 64.54 40  A 1 
ATOM 292  C CD  . GLN A 1 40  ? 26.623  -12.583 -23.668 1.00 60.29 40  A 1 
ATOM 293  O OE1 . GLN A 1 40  ? 27.754  -12.700 -23.218 1.00 62.91 40  A 1 
ATOM 294  N NE2 . GLN A 1 40  ? 26.336  -13.179 -24.799 1.00 54.15 40  A 1 
ATOM 295  N N   . LYS A 1 41  ? 25.415  -10.507 -18.469 1.00 71.98 41  A 1 
ATOM 296  C CA  . LYS A 1 41  ? 25.372  -10.709 -17.014 1.00 70.40 41  A 1 
ATOM 297  C C   . LYS A 1 41  ? 24.094  -10.125 -16.406 1.00 68.92 41  A 1 
ATOM 298  O O   . LYS A 1 41  ? 23.494  -10.752 -15.538 1.00 68.38 41  A 1 
ATOM 299  C CB  . LYS A 1 41  ? 26.645  -10.110 -16.401 1.00 70.26 41  A 1 
ATOM 300  C CG  . LYS A 1 41  ? 26.791  -10.475 -14.918 1.00 64.64 41  A 1 
ATOM 301  C CD  . LYS A 1 41  ? 28.110  -9.925  -14.354 1.00 60.99 41  A 1 
ATOM 302  C CE  . LYS A 1 41  ? 28.251  -10.327 -12.882 1.00 54.51 41  A 1 
ATOM 303  N NZ  . LYS A 1 41  ? 29.518  -9.829  -12.292 1.00 46.04 41  A 1 
ATOM 304  N N   . GLU A 1 42  ? 23.652  -8.978  -16.889 1.00 66.33 42  A 1 
ATOM 305  C CA  . GLU A 1 42  ? 22.373  -8.367  -16.510 1.00 65.00 42  A 1 
ATOM 306  C C   . GLU A 1 42  ? 21.177  -9.201  -16.990 1.00 62.74 42  A 1 
ATOM 307  O O   . GLU A 1 42  ? 20.235  -9.393  -16.231 1.00 62.17 42  A 1 
ATOM 308  C CB  . GLU A 1 42  ? 22.311  -6.930  -17.055 1.00 64.47 42  A 1 
ATOM 309  C CG  . GLU A 1 42  ? 23.210  -5.971  -16.252 1.00 58.20 42  A 1 
ATOM 310  C CD  . GLU A 1 42  ? 23.346  -4.574  -16.883 1.00 55.13 42  A 1 
ATOM 311  O OE1 . GLU A 1 42  ? 24.244  -3.823  -16.407 1.00 53.22 42  A 1 
ATOM 312  O OE2 . GLU A 1 42  ? 22.603  -4.266  -17.835 1.00 51.74 42  A 1 
ATOM 313  N N   . LEU A 1 43  ? 21.242  -9.779  -18.197 1.00 66.43 43  A 1 
ATOM 314  C CA  . LEU A 1 43  ? 20.212  -10.682 -18.714 1.00 63.02 43  A 1 
ATOM 315  C C   . LEU A 1 43  ? 20.121  -11.985 -17.892 1.00 60.23 43  A 1 
ATOM 316  O O   . LEU A 1 43  ? 19.027  -12.449 -17.593 1.00 59.13 43  A 1 
ATOM 317  C CB  . LEU A 1 43  ? 20.503  -10.985 -20.202 1.00 63.54 43  A 1 
ATOM 318  C CG  . LEU A 1 43  ? 19.222  -11.307 -20.992 1.00 58.58 43  A 1 
ATOM 319  C CD1 . LEU A 1 43  ? 18.614  -10.018 -21.561 1.00 53.11 43  A 1 
ATOM 320  C CD2 . LEU A 1 43  ? 19.524  -12.240 -22.163 1.00 58.45 43  A 1 
ATOM 321  N N   . GLN A 1 44  ? 21.269  -12.543 -17.481 1.00 63.93 44  A 1 
ATOM 322  C CA  . GLN A 1 44  ? 21.325  -13.714 -16.595 1.00 62.71 44  A 1 
ATOM 323  C C   . GLN A 1 44  ? 20.852  -13.423 -15.166 1.00 63.29 44  A 1 
ATOM 324  O O   . GLN A 1 44  ? 20.450  -14.336 -14.445 1.00 62.37 44  A 1 
ATOM 325  C CB  . GLN A 1 44  ? 22.763  -14.262 -16.554 1.00 59.21 44  A 1 
ATOM 326  C CG  . GLN A 1 44  ? 23.145  -15.000 -17.849 1.00 53.09 44  A 1 
ATOM 327  C CD  . GLN A 1 44  ? 24.600  -15.471 -17.859 1.00 48.27 44  A 1 
ATOM 328  O OE1 . GLN A 1 44  ? 25.361  -15.319 -16.914 1.00 45.97 44  A 1 
ATOM 329  N NE2 . GLN A 1 44  ? 25.040  -16.066 -18.930 1.00 42.28 44  A 1 
ATOM 330  N N   . ALA A 1 45  ? 20.885  -12.158 -14.748 1.00 68.64 45  A 1 
ATOM 331  C CA  . ALA A 1 45  ? 20.396  -11.725 -13.444 1.00 69.83 45  A 1 
ATOM 332  C C   . ALA A 1 45  ? 18.882  -11.407 -13.428 1.00 72.66 45  A 1 
ATOM 333  O O   . ALA A 1 45  ? 18.355  -11.062 -12.366 1.00 68.67 45  A 1 
ATOM 334  C CB  . ALA A 1 45  ? 21.248  -10.531 -12.989 1.00 64.20 45  A 1 
ATOM 335  N N   . GLN A 1 46  ? 18.183  -11.495 -14.577 1.00 74.82 46  A 1 
ATOM 336  C CA  . GLN A 1 46  ? 16.743  -11.278 -14.655 1.00 77.30 46  A 1 
ATOM 337  C C   . GLN A 1 46  ? 15.964  -12.357 -13.909 1.00 80.27 46  A 1 
ATOM 338  O O   . GLN A 1 46  ? 16.360  -13.515 -13.833 1.00 78.92 46  A 1 
ATOM 339  C CB  . GLN A 1 46  ? 16.267  -11.183 -16.113 1.00 72.46 46  A 1 
ATOM 340  C CG  . GLN A 1 46  ? 16.690  -9.856  -16.755 1.00 63.69 46  A 1 
ATOM 341  C CD  . GLN A 1 46  ? 16.167  -9.666  -18.176 1.00 59.82 46  A 1 
ATOM 342  O OE1 . GLN A 1 46  ? 15.481  -10.477 -18.751 1.00 55.91 46  A 1 
ATOM 343  N NE2 . GLN A 1 46  ? 16.473  -8.556  -18.805 1.00 51.51 46  A 1 
ATOM 344  N N   . VAL A 1 47  ? 14.835  -11.950 -13.368 1.00 79.00 47  A 1 
ATOM 345  C CA  . VAL A 1 47  ? 13.899  -12.854 -12.700 1.00 82.42 47  A 1 
ATOM 346  C C   . VAL A 1 47  ? 13.320  -13.823 -13.726 1.00 85.02 47  A 1 
ATOM 347  O O   . VAL A 1 47  ? 12.719  -13.406 -14.710 1.00 84.25 47  A 1 
ATOM 348  C CB  . VAL A 1 47  ? 12.780  -12.048 -12.014 1.00 79.76 47  A 1 
ATOM 349  C CG1 . VAL A 1 47  ? 11.810  -12.958 -11.256 1.00 72.53 47  A 1 
ATOM 350  C CG2 . VAL A 1 47  ? 13.348  -11.058 -10.988 1.00 74.19 47  A 1 
ATOM 351  N N   . THR A 1 48  ? 13.471  -15.127 -13.481 1.00 85.12 48  A 1 
ATOM 352  C CA  . THR A 1 48  ? 12.851  -16.182 -14.296 1.00 86.30 48  A 1 
ATOM 353  C C   . THR A 1 48  ? 11.349  -16.271 -14.015 1.00 87.32 48  A 1 
ATOM 354  O O   . THR A 1 48  ? 10.870  -15.804 -12.980 1.00 86.73 48  A 1 
ATOM 355  C CB  . THR A 1 48  ? 13.504  -17.554 -14.063 1.00 84.28 48  A 1 
ATOM 356  O OG1 . THR A 1 48  ? 13.298  -17.981 -12.741 1.00 78.74 48  A 1 
ATOM 357  C CG2 . THR A 1 48  ? 15.016  -17.534 -14.321 1.00 77.18 48  A 1 
ATOM 358  N N   . GLU A 1 49  ? 10.599  -16.924 -14.902 1.00 86.73 49  A 1 
ATOM 359  C CA  . GLU A 1 49  ? 9.155   -17.124 -14.718 1.00 88.24 49  A 1 
ATOM 360  C C   . GLU A 1 49  ? 8.823   -17.871 -13.421 1.00 88.89 49  A 1 
ATOM 361  O O   . GLU A 1 49  ? 7.948   -17.451 -12.659 1.00 87.76 49  A 1 
ATOM 362  C CB  . GLU A 1 49  ? 8.611   -17.885 -15.935 1.00 86.31 49  A 1 
ATOM 363  C CG  . GLU A 1 49  ? 7.085   -17.982 -15.893 1.00 81.25 49  A 1 
ATOM 364  C CD  . GLU A 1 49  ? 6.497   -18.709 -17.106 1.00 79.56 49  A 1 
ATOM 365  O OE1 . GLU A 1 49  ? 5.264   -18.920 -17.081 1.00 69.80 49  A 1 
ATOM 366  O OE2 . GLU A 1 49  ? 7.247   -19.008 -18.054 1.00 73.26 49  A 1 
ATOM 367  N N   . THR A 1 50  ? 9.573   -18.927 -13.099 1.00 87.70 50  A 1 
ATOM 368  C CA  . THR A 1 50  ? 9.396   -19.704 -11.865 1.00 87.61 50  A 1 
ATOM 369  C C   . THR A 1 50  ? 9.698   -18.886 -10.611 1.00 87.60 50  A 1 
ATOM 370  O O   . THR A 1 50  ? 8.961   -18.947 -9.631  1.00 86.43 50  A 1 
ATOM 371  C CB  . THR A 1 50  ? 10.283  -20.959 -11.873 1.00 86.52 50  A 1 
ATOM 372  O OG1 . THR A 1 50  ? 11.622  -20.621 -12.146 1.00 77.20 50  A 1 
ATOM 373  C CG2 . THR A 1 50  ? 9.852   -21.958 -12.951 1.00 75.30 50  A 1 
ATOM 374  N N   . GLN A 1 51  ? 10.747  -18.056 -10.648 1.00 87.32 51  A 1 
ATOM 375  C CA  . GLN A 1 51  ? 11.062  -17.122 -9.561  1.00 86.35 51  A 1 
ATOM 376  C C   . GLN A 1 51  ? 9.976   -16.053 -9.418  1.00 87.20 51  A 1 
ATOM 377  O O   . GLN A 1 51  ? 9.574   -15.739 -8.300  1.00 87.12 51  A 1 
ATOM 378  C CB  . GLN A 1 51  ? 12.411  -16.449 -9.835  1.00 85.02 51  A 1 
ATOM 379  C CG  . GLN A 1 51  ? 13.607  -17.382 -9.609  1.00 81.61 51  A 1 
ATOM 380  C CD  . GLN A 1 51  ? 14.920  -16.779 -10.126 1.00 79.75 51  A 1 
ATOM 381  O OE1 . GLN A 1 51  ? 14.946  -15.887 -10.961 1.00 74.51 51  A 1 
ATOM 382  N NE2 . GLN A 1 51  ? 16.048  -17.251 -9.657  1.00 71.92 51  A 1 
ATOM 383  N N   . SER A 1 52  ? 9.478   -15.527 -10.532 1.00 90.32 52  A 1 
ATOM 384  C CA  . SER A 1 52  ? 8.387   -14.556 -10.559 1.00 90.71 52  A 1 
ATOM 385  C C   . SER A 1 52  ? 7.107   -15.126 -9.943  1.00 91.30 52  A 1 
ATOM 386  O O   . SER A 1 52  ? 6.534   -14.508 -9.046  1.00 90.96 52  A 1 
ATOM 387  C CB  . SER A 1 52  ? 8.144   -14.130 -12.011 1.00 90.02 52  A 1 
ATOM 388  O OG  . SER A 1 52  ? 7.198   -13.104 -12.058 1.00 84.77 52  A 1 
ATOM 389  N N   . LEU A 1 53  ? 6.719   -16.331 -10.337 1.00 91.87 53  A 1 
ATOM 390  C CA  . LEU A 1 53  ? 5.578   -17.048 -9.772  1.00 92.18 53  A 1 
ATOM 391  C C   . LEU A 1 53  ? 5.734   -17.267 -8.258  1.00 92.15 53  A 1 
ATOM 392  O O   . LEU A 1 53  ? 4.805   -17.005 -7.488  1.00 91.73 53  A 1 
ATOM 393  C CB  . LEU A 1 53  ? 5.433   -18.383 -10.528 1.00 92.10 53  A 1 
ATOM 394  C CG  . LEU A 1 53  ? 4.281   -19.274 -10.027 1.00 90.28 53  A 1 
ATOM 395  C CD1 . LEU A 1 53  ? 2.920   -18.608 -10.217 1.00 84.19 53  A 1 
ATOM 396  C CD2 . LEU A 1 53  ? 4.294   -20.594 -10.798 1.00 84.56 53  A 1 
ATOM 397  N N   . THR A 1 54  ? 6.927   -17.683 -7.822  1.00 91.56 54  A 1 
ATOM 398  C CA  . THR A 1 54  ? 7.236   -17.855 -6.394  1.00 90.32 54  A 1 
ATOM 399  C C   . THR A 1 54  ? 7.118   -16.543 -5.627  1.00 90.21 54  A 1 
ATOM 400  O O   . THR A 1 54  ? 6.527   -16.508 -4.552  1.00 89.87 54  A 1 
ATOM 401  C CB  . THR A 1 54  ? 8.641   -18.452 -6.211  1.00 89.73 54  A 1 
ATOM 402  O OG1 . THR A 1 54  ? 8.747   -19.674 -6.891  1.00 82.99 54  A 1 
ATOM 403  C CG2 . THR A 1 54  ? 8.975   -18.740 -4.738  1.00 82.07 54  A 1 
ATOM 404  N N   . LEU A 1 55  ? 7.613   -15.425 -6.181  1.00 91.00 55  A 1 
ATOM 405  C CA  . LEU A 1 55  ? 7.497   -14.094 -5.583  1.00 90.38 55  A 1 
ATOM 406  C C   . LEU A 1 55  ? 6.031   -13.658 -5.451  1.00 91.23 55  A 1 
ATOM 407  O O   . LEU A 1 55  ? 5.649   -13.165 -4.390  1.00 91.13 55  A 1 
ATOM 408  C CB  . LEU A 1 55  ? 8.289   -13.067 -6.406  1.00 89.37 55  A 1 
ATOM 409  C CG  . LEU A 1 55  ? 9.822   -13.154 -6.256  1.00 83.39 55  A 1 
ATOM 410  C CD1 . LEU A 1 55  ? 10.484  -12.273 -7.310  1.00 77.97 55  A 1 
ATOM 411  C CD2 . LEU A 1 55  ? 10.290  -12.684 -4.884  1.00 77.96 55  A 1 
ATOM 412  N N   . VAL A 1 56  ? 5.212   -13.873 -6.480  1.00 92.88 56  A 1 
ATOM 413  C CA  . VAL A 1 56  ? 3.775   -13.555 -6.457  1.00 93.57 56  A 1 
ATOM 414  C C   . VAL A 1 56  ? 3.052   -14.344 -5.368  1.00 94.15 56  A 1 
ATOM 415  O O   . VAL A 1 56  ? 2.356   -13.754 -4.533  1.00 93.73 56  A 1 
ATOM 416  C CB  . VAL A 1 56  ? 3.150   -13.811 -7.847  1.00 93.59 56  A 1 
ATOM 417  C CG1 . VAL A 1 56  ? 1.622   -13.814 -7.825  1.00 90.16 56  A 1 
ATOM 418  C CG2 . VAL A 1 56  ? 3.602   -12.731 -8.827  1.00 89.99 56  A 1 
ATOM 419  N N   . LYS A 1 57  ? 3.249   -15.662 -5.317  1.00 93.35 57  A 1 
ATOM 420  C CA  . LYS A 1 57  ? 2.634   -16.506 -4.285  1.00 93.10 57  A 1 
ATOM 421  C C   . LYS A 1 57  ? 3.074   -16.096 -2.879  1.00 92.87 57  A 1 
ATOM 422  O O   . LYS A 1 57  ? 2.230   -15.948 -1.995  1.00 92.73 57  A 1 
ATOM 423  C CB  . LYS A 1 57  ? 2.999   -17.969 -4.528  1.00 93.83 57  A 1 
ATOM 424  C CG  . LYS A 1 57  ? 2.315   -18.573 -5.759  1.00 93.71 57  A 1 
ATOM 425  C CD  . LYS A 1 57  ? 2.795   -20.021 -5.864  1.00 91.61 57  A 1 
ATOM 426  C CE  . LYS A 1 57  ? 2.106   -20.795 -6.972  1.00 87.68 57  A 1 
ATOM 427  N NZ  . LYS A 1 57  ? 2.526   -22.213 -6.879  1.00 83.01 57  A 1 
ATOM 428  N N   . ASN A 1 58  ? 4.374   -15.863 -2.687  1.00 92.93 58  A 1 
ATOM 429  C CA  . ASN A 1 58  ? 4.908   -15.423 -1.405  1.00 91.72 58  A 1 
ATOM 430  C C   . ASN A 1 58  ? 4.365   -14.057 -0.997  1.00 92.30 58  A 1 
ATOM 431  O O   . ASN A 1 58  ? 4.044   -13.868 0.172   1.00 91.81 58  A 1 
ATOM 432  C CB  . ASN A 1 58  ? 6.443   -15.443 -1.448  1.00 90.23 58  A 1 
ATOM 433  C CG  . ASN A 1 58  ? 7.004   -16.853 -1.372  1.00 83.08 58  A 1 
ATOM 434  O OD1 . ASN A 1 58  ? 6.316   -17.809 -1.062  1.00 76.81 58  A 1 
ATOM 435  N ND2 . ASN A 1 58  ? 8.285   -17.035 -1.601  1.00 74.59 58  A 1 
ATOM 436  N N   . LEU A 1 59  ? 4.199   -13.124 -1.939  1.00 92.82 59  A 1 
ATOM 437  C CA  . LEU A 1 59  ? 3.589   -11.832 -1.637  1.00 93.05 59  A 1 
ATOM 438  C C   . LEU A 1 59  ? 2.148   -11.987 -1.141  1.00 94.24 59  A 1 
ATOM 439  O O   . LEU A 1 59  ? 1.794   -11.376 -0.133  1.00 93.98 59  A 1 
ATOM 440  C CB  . LEU A 1 59  ? 3.671   -10.919 -2.876  1.00 92.46 59  A 1 
ATOM 441  C CG  . LEU A 1 59  ? 3.018   -9.539  -2.666  1.00 88.42 59  A 1 
ATOM 442  C CD1 . LEU A 1 59  ? 3.610   -8.778  -1.475  1.00 82.40 59  A 1 
ATOM 443  C CD2 . LEU A 1 59  ? 3.208   -8.679  -3.906  1.00 82.69 59  A 1 
ATOM 444  N N   . ILE A 1 60  ? 1.343   -12.820 -1.793  1.00 94.17 60  A 1 
ATOM 445  C CA  . ILE A 1 60  ? -0.039  -13.082 -1.366  1.00 95.08 60  A 1 
ATOM 446  C C   . ILE A 1 60  ? -0.051  -13.726 0.025   1.00 95.41 60  A 1 
ATOM 447  O O   . ILE A 1 60  ? -0.734  -13.217 0.918   1.00 95.00 60  A 1 
ATOM 448  C CB  . ILE A 1 60  ? -0.786  -13.923 -2.431  1.00 95.74 60  A 1 
ATOM 449  C CG1 . ILE A 1 60  ? -0.936  -13.132 -3.751  1.00 94.87 60  A 1 
ATOM 450  C CG2 . ILE A 1 60  ? -2.178  -14.346 -1.916  1.00 94.87 60  A 1 
ATOM 451  C CD1 . ILE A 1 60  ? -1.415  -13.980 -4.938  1.00 92.12 60  A 1 
ATOM 452  N N   . ARG A 1 61  ? 0.759   -14.782 0.252   1.00 95.46 61  A 1 
ATOM 453  C CA  . ARG A 1 61  ? 0.872   -15.459 1.557   1.00 95.24 61  A 1 
ATOM 454  C C   . ARG A 1 61  ? 1.242   -14.497 2.677   1.00 95.47 61  A 1 
ATOM 455  O O   . ARG A 1 61  ? 0.547   -14.429 3.688   1.00 94.87 61  A 1 
ATOM 456  C CB  . ARG A 1 61  ? 1.949   -16.564 1.505   1.00 94.10 61  A 1 
ATOM 457  C CG  . ARG A 1 61  ? 1.525   -17.814 0.739   1.00 87.46 61  A 1 
ATOM 458  C CD  . ARG A 1 61  ? 2.710   -18.793 0.665   1.00 86.86 61  A 1 
ATOM 459  N NE  . ARG A 1 61  ? 2.380   -20.024 -0.061  1.00 82.63 61  A 1 
ATOM 460  C CZ  . ARG A 1 61  ? 3.094   -20.629 -0.983  1.00 80.71 61  A 1 
ATOM 461  N NH1 . ARG A 1 61  ? 4.233   -20.162 -1.420  1.00 72.36 61  A 1 
ATOM 462  N NH2 . ARG A 1 61  ? 2.672   -21.740 -1.493  1.00 74.89 61  A 1 
ATOM 463  N N   . VAL A 1 62  ? 2.325   -13.738 2.485   1.00 94.06 62  A 1 
ATOM 464  C CA  . VAL A 1 62  ? 2.840   -12.823 3.503   1.00 93.63 62  A 1 
ATOM 465  C C   . VAL A 1 62  ? 1.865   -11.674 3.742   1.00 94.46 62  A 1 
ATOM 466  O O   . VAL A 1 62  ? 1.636   -11.307 4.891   1.00 94.36 62  A 1 
ATOM 467  C CB  . VAL A 1 62  ? 4.241   -12.294 3.123   1.00 92.84 62  A 1 
ATOM 468  C CG1 . VAL A 1 62  ? 4.734   -11.231 4.104   1.00 87.43 62  A 1 
ATOM 469  C CG2 . VAL A 1 62  ? 5.270   -13.436 3.144   1.00 87.97 62  A 1 
ATOM 470  N N   . SER A 1 63  ? 1.232   -11.143 2.695   1.00 94.55 63  A 1 
ATOM 471  C CA  . SER A 1 63  ? 0.252   -10.063 2.831   1.00 94.99 63  A 1 
ATOM 472  C C   . SER A 1 63  ? -0.968  -10.520 3.629   1.00 95.53 63  A 1 
ATOM 473  O O   . SER A 1 63  ? -1.361  -9.842  4.577   1.00 95.38 63  A 1 
ATOM 474  C CB  . SER A 1 63  ? -0.194  -9.531  1.474   1.00 95.10 63  A 1 
ATOM 475  O OG  . SER A 1 63  ? 0.909   -9.017  0.762   1.00 88.36 63  A 1 
ATOM 476  N N   . ILE A 1 64  ? -1.541  -11.676 3.306   1.00 95.62 64  A 1 
ATOM 477  C CA  . ILE A 1 64  ? -2.694  -12.214 4.033   1.00 95.98 64  A 1 
ATOM 478  C C   . ILE A 1 64  ? -2.323  -12.557 5.473   1.00 95.88 64  A 1 
ATOM 479  O O   . ILE A 1 64  ? -3.044  -12.169 6.384   1.00 95.17 64  A 1 
ATOM 480  C CB  . ILE A 1 64  ? -3.299  -13.423 3.277   1.00 96.11 64  A 1 
ATOM 481  C CG1 . ILE A 1 64  ? -3.947  -12.884 1.988   1.00 93.97 64  A 1 
ATOM 482  C CG2 . ILE A 1 64  ? -4.339  -14.165 4.140   1.00 94.45 64  A 1 
ATOM 483  C CD1 . ILE A 1 64  ? -4.455  -13.980 1.059   1.00 86.40 64  A 1 
ATOM 484  N N   . SER A 1 65  ? -1.171  -13.195 5.700   1.00 95.55 65  A 1 
ATOM 485  C CA  . SER A 1 65  ? -0.669  -13.484 7.047   1.00 95.11 65  A 1 
ATOM 486  C C   . SER A 1 65  ? -0.498  -12.210 7.871   1.00 95.23 65  A 1 
ATOM 487  O O   . SER A 1 65  ? -0.932  -12.140 9.019   1.00 94.48 65  A 1 
ATOM 488  C CB  . SER A 1 65  ? 0.673   -14.219 6.982   1.00 94.52 65  A 1 
ATOM 489  O OG  . SER A 1 65  ? 0.562   -15.418 6.248   1.00 84.96 65  A 1 
ATOM 490  N N   . THR A 1 66  ? 0.084   -11.163 7.264   1.00 94.90 66  A 1 
ATOM 491  C CA  . THR A 1 66  ? 0.282   -9.859  7.897   1.00 94.31 66  A 1 
ATOM 492  C C   . THR A 1 66  ? -1.049  -9.201  8.245   1.00 94.69 66  A 1 
ATOM 493  O O   . THR A 1 66  ? -1.210  -8.717  9.359   1.00 93.91 66  A 1 
ATOM 494  C CB  . THR A 1 66  ? 1.100   -8.931  6.985   1.00 94.06 66  A 1 
ATOM 495  O OG1 . THR A 1 66  ? 2.374   -9.481  6.744   1.00 89.13 66  A 1 
ATOM 496  C CG2 . THR A 1 66  ? 1.344   -7.551  7.598   1.00 88.97 66  A 1 
ATOM 497  N N   . VAL A 1 67  ? -2.027  -9.215  7.332   1.00 95.64 67  A 1 
ATOM 498  C CA  . VAL A 1 67  ? -3.372  -8.699  7.599   1.00 95.69 67  A 1 
ATOM 499  C C   . VAL A 1 67  ? -4.033  -9.487  8.729   1.00 95.38 67  A 1 
ATOM 500  O O   . VAL A 1 67  ? -4.494  -8.877  9.685   1.00 94.35 67  A 1 
ATOM 501  C CB  . VAL A 1 67  ? -4.240  -8.705  6.333   1.00 95.75 67  A 1 
ATOM 502  C CG1 . VAL A 1 67  ? -5.711  -8.374  6.623   1.00 93.63 67  A 1 
ATOM 503  C CG2 . VAL A 1 67  ? -3.736  -7.657  5.328   1.00 93.11 67  A 1 
ATOM 504  N N   . CYS A 1 68  ? -4.020  -10.817 8.684   1.00 95.49 68  A 1 
ATOM 505  C CA  . CYS A 1 68  ? -4.612  -11.652 9.722   1.00 94.84 68  A 1 
ATOM 506  C C   . CYS A 1 68  ? -3.981  -11.394 11.100  1.00 94.30 68  A 1 
ATOM 507  O O   . CYS A 1 68  ? -4.702  -11.346 12.094  1.00 93.46 68  A 1 
ATOM 508  C CB  . CYS A 1 68  ? -4.473  -13.125 9.333   1.00 95.31 68  A 1 
ATOM 509  S SG  . CYS A 1 68  ? -5.560  -13.506 7.928   1.00 94.06 68  A 1 
ATOM 510  N N   . HIS A 1 69  ? -2.666  -11.186 11.158  1.00 94.43 69  A 1 
ATOM 511  C CA  . HIS A 1 69  ? -1.959  -10.868 12.401  1.00 93.77 69  A 1 
ATOM 512  C C   . HIS A 1 69  ? -2.286  -9.457  12.904  1.00 93.26 69  A 1 
ATOM 513  O O   . HIS A 1 69  ? -2.711  -9.301  14.045  1.00 92.40 69  A 1 
ATOM 514  C CB  . HIS A 1 69  ? -0.458  -11.062 12.183  1.00 93.55 69  A 1 
ATOM 515  C CG  . HIS A 1 69  ? 0.352   -10.759 13.416  1.00 92.60 69  A 1 
ATOM 516  N ND1 . HIS A 1 69  ? 0.925   -9.540  13.724  1.00 78.72 69  A 1 
ATOM 517  C CD2 . HIS A 1 69  ? 0.613   -11.602 14.464  1.00 80.10 69  A 1 
ATOM 518  C CE1 . HIS A 1 69  ? 1.502   -9.653  14.922  1.00 83.99 69  A 1 
ATOM 519  N NE2 . HIS A 1 69  ? 1.345   -10.889 15.413  1.00 86.90 69  A 1 
ATOM 520  N N   . LEU A 1 70  ? -2.143  -8.427  12.062  1.00 94.09 70  A 1 
ATOM 521  C CA  . LEU A 1 70  ? -2.365  -7.027  12.456  1.00 92.65 70  A 1 
ATOM 522  C C   . LEU A 1 70  ? -3.816  -6.750  12.853  1.00 92.10 70  A 1 
ATOM 523  O O   . LEU A 1 70  ? -4.066  -5.911  13.713  1.00 90.44 70  A 1 
ATOM 524  C CB  . LEU A 1 70  ? -2.003  -6.088  11.291  1.00 91.99 70  A 1 
ATOM 525  C CG  . LEU A 1 70  ? -0.504  -5.964  10.996  1.00 88.53 70  A 1 
ATOM 526  C CD1 . LEU A 1 70  ? -0.341  -5.069  9.763   1.00 84.03 70  A 1 
ATOM 527  C CD2 . LEU A 1 70  ? 0.284   -5.340  12.142  1.00 84.24 70  A 1 
ATOM 528  N N   . ARG A 1 71  ? -4.751  -7.441  12.221  1.00 92.48 71  A 1 
ATOM 529  C CA  . ARG A 1 71  ? -6.182  -7.265  12.482  1.00 91.95 71  A 1 
ATOM 530  C C   . ARG A 1 71  ? -6.708  -8.213  13.564  1.00 92.15 71  A 1 
ATOM 531  O O   . ARG A 1 71  ? -7.911  -8.206  13.810  1.00 88.97 71  A 1 
ATOM 532  C CB  . ARG A 1 71  ? -6.974  -7.356  11.167  1.00 91.37 71  A 1 
ATOM 533  C CG  . ARG A 1 71  ? -6.484  -6.442  10.012  1.00 89.11 71  A 1 
ATOM 534  C CD  . ARG A 1 71  ? -6.416  -4.959  10.352  1.00 88.09 71  A 1 
ATOM 535  N NE  . ARG A 1 71  ? -7.746  -4.364  10.470  1.00 86.70 71  A 1 
ATOM 536  C CZ  . ARG A 1 71  ? -8.116  -3.429  11.305  1.00 88.47 71  A 1 
ATOM 537  N NH1 . ARG A 1 71  ? -7.333  -2.936  12.217  1.00 77.59 71  A 1 
ATOM 538  N NH2 . ARG A 1 71  ? -9.313  -2.928  11.243  1.00 80.63 71  A 1 
ATOM 539  N N   . GLY A 1 72  ? -5.849  -9.013  14.208  1.00 92.21 72  A 1 
ATOM 540  C CA  . GLY A 1 72  ? -6.222  -9.954  15.264  1.00 91.56 72  A 1 
ATOM 541  C C   . GLY A 1 72  ? -7.250  -10.989 14.799  1.00 92.00 72  A 1 
ATOM 542  O O   . GLY A 1 72  ? -8.195  -11.289 15.517  1.00 89.52 72  A 1 
ATOM 543  N N   . ILE A 1 73  ? -7.124  -11.470 13.563  1.00 93.17 73  A 1 
ATOM 544  C CA  . ILE A 1 73  ? -8.104  -12.381 12.951  1.00 93.33 73  A 1 
ATOM 545  C C   . ILE A 1 73  ? -8.055  -13.763 13.599  1.00 93.33 73  A 1 
ATOM 546  O O   . ILE A 1 73  ? -9.101  -14.334 13.876  1.00 91.71 73  A 1 
ATOM 547  C CB  . ILE A 1 73  ? -7.884  -12.459 11.430  1.00 93.18 73  A 1 
ATOM 548  C CG1 . ILE A 1 73  ? -8.088  -11.101 10.721  1.00 91.18 73  A 1 
ATOM 549  C CG2 . ILE A 1 73  ? -8.767  -13.523 10.779  1.00 91.30 73  A 1 
ATOM 550  C CD1 . ILE A 1 73  ? -9.473  -10.478 10.851  1.00 84.22 73  A 1 
ATOM 551  N N   . PHE A 1 74  ? -6.859  -14.284 13.851  1.00 93.42 74  A 1 
ATOM 552  C CA  . PHE A 1 74  ? -6.627  -15.590 14.455  1.00 93.00 74  A 1 
ATOM 553  C C   . PHE A 1 74  ? -5.796  -15.473 15.731  1.00 92.85 74  A 1 
ATOM 554  O O   . PHE A 1 74  ? -4.999  -14.544 15.859  1.00 91.11 74  A 1 
ATOM 555  C CB  . PHE A 1 74  ? -5.934  -16.511 13.440  1.00 93.02 74  A 1 
ATOM 556  C CG  . PHE A 1 74  ? -6.723  -16.766 12.173  1.00 94.40 74  A 1 
ATOM 557  C CD1 . PHE A 1 74  ? -7.984  -17.375 12.239  1.00 92.10 74  A 1 
ATOM 558  C CD2 . PHE A 1 74  ? -6.195  -16.388 10.930  1.00 91.94 74  A 1 
ATOM 559  C CE1 . PHE A 1 74  ? -8.724  -17.608 11.058  1.00 91.70 74  A 1 
ATOM 560  C CE2 . PHE A 1 74  ? -6.928  -16.622 9.752   1.00 91.81 74  A 1 
ATOM 561  C CZ  . PHE A 1 74  ? -8.196  -17.232 9.820   1.00 93.50 74  A 1 
ATOM 562  N N   . PRO A 1 75  ? -5.926  -16.449 16.668  1.00 93.07 75  A 1 
ATOM 563  C CA  . PRO A 1 75  ? -5.126  -16.501 17.880  1.00 92.52 75  A 1 
ATOM 564  C C   . PRO A 1 75  ? -3.618  -16.550 17.604  1.00 93.39 75  A 1 
ATOM 565  O O   . PRO A 1 75  ? -3.170  -17.124 16.604  1.00 92.56 75  A 1 
ATOM 566  C CB  . PRO A 1 75  ? -5.582  -17.761 18.624  1.00 90.89 75  A 1 
ATOM 567  C CG  . PRO A 1 75  ? -7.001  -17.994 18.118  1.00 90.14 75  A 1 
ATOM 568  C CD  . PRO A 1 75  ? -6.929  -17.514 16.677  1.00 93.04 75  A 1 
ATOM 569  N N   . ALA A 1 76  ? -2.809  -16.054 18.544  1.00 91.97 76  A 1 
ATOM 570  C CA  . ALA A 1 76  ? -1.349  -16.002 18.398  1.00 91.68 76  A 1 
ATOM 571  C C   . ALA A 1 76  ? -0.698  -17.374 18.115  1.00 91.92 76  A 1 
ATOM 572  O O   . ALA A 1 76  ? 0.309   -17.438 17.414  1.00 90.23 76  A 1 
ATOM 573  C CB  . ALA A 1 76  ? -0.768  -15.366 19.665  1.00 90.05 76  A 1 
ATOM 574  N N   . LYS A 1 77  ? -1.295  -18.469 18.596  1.00 92.87 77  A 1 
ATOM 575  C CA  . LYS A 1 77  ? -0.849  -19.850 18.328  1.00 92.37 77  A 1 
ATOM 576  C C   . LYS A 1 77  ? -0.818  -20.222 16.843  1.00 93.17 77  A 1 
ATOM 577  O O   . LYS A 1 77  ? -0.110  -21.159 16.469  1.00 91.34 77  A 1 
ATOM 578  C CB  . LYS A 1 77  ? -1.724  -20.836 19.140  1.00 90.68 77  A 1 
ATOM 579  C CG  . LYS A 1 77  ? -3.169  -20.961 18.597  1.00 87.78 77  A 1 
ATOM 580  C CD  . LYS A 1 77  ? -4.144  -21.703 19.543  1.00 84.08 77  A 1 
ATOM 581  C CE  . LYS A 1 77  ? -5.531  -21.729 18.886  1.00 77.11 77  A 1 
ATOM 582  N NZ  . LYS A 1 77  ? -6.662  -21.905 19.840  1.00 69.16 77  A 1 
ATOM 583  N N   . CYS A 1 78  ? -1.577  -19.512 16.016  1.00 91.92 78  A 1 
ATOM 584  C CA  . CYS A 1 78  ? -1.666  -19.711 14.572  1.00 91.93 78  A 1 
ATOM 585  C C   . CYS A 1 78  ? -0.586  -18.958 13.785  1.00 92.30 78  A 1 
ATOM 586  O O   . CYS A 1 78  ? -0.582  -19.041 12.562  1.00 90.76 78  A 1 
ATOM 587  C CB  . CYS A 1 78  ? -3.062  -19.299 14.081  1.00 91.48 78  A 1 
ATOM 588  S SG  . CYS A 1 78  ? -4.326  -20.308 14.890  1.00 89.02 78  A 1 
ATOM 589  N N   . PHE A 1 79  ? 0.316   -18.225 14.451  1.00 93.51 79  A 1 
ATOM 590  C CA  . PHE A 1 79  ? 1.366   -17.471 13.785  1.00 93.24 79  A 1 
ATOM 591  C C   . PHE A 1 79  ? 2.749   -17.951 14.212  1.00 93.08 79  A 1 
ATOM 592  O O   . PHE A 1 79  ? 3.002   -18.226 15.382  1.00 90.82 79  A 1 
ATOM 593  C CB  . PHE A 1 79  ? 1.188   -15.977 14.023  1.00 92.98 79  A 1 
ATOM 594  C CG  . PHE A 1 79  ? -0.127  -15.437 13.489  1.00 94.38 79  A 1 
ATOM 595  C CD1 . PHE A 1 79  ? -0.257  -15.110 12.126  1.00 91.97 79  A 1 
ATOM 596  C CD2 . PHE A 1 79  ? -1.228  -15.287 14.347  1.00 91.97 79  A 1 
ATOM 597  C CE1 . PHE A 1 79  ? -1.482  -14.638 11.626  1.00 91.86 79  A 1 
ATOM 598  C CE2 . PHE A 1 79  ? -2.449  -14.818 13.854  1.00 92.24 79  A 1 
ATOM 599  C CZ  . PHE A 1 79  ? -2.579  -14.490 12.496  1.00 93.68 79  A 1 
ATOM 600  N N   . GLN A 1 80  ? 3.661   -17.993 13.264  1.00 93.69 80  A 1 
ATOM 601  C CA  . GLN A 1 80  ? 5.068   -18.248 13.494  1.00 92.74 80  A 1 
ATOM 602  C C   . GLN A 1 80  ? 5.883   -17.011 13.098  1.00 92.65 80  A 1 
ATOM 603  O O   . GLN A 1 80  ? 5.760   -16.505 11.981  1.00 91.47 80  A 1 
ATOM 604  C CB  . GLN A 1 80  ? 5.488   -19.513 12.740  1.00 91.13 80  A 1 
ATOM 605  C CG  . GLN A 1 80  ? 6.912   -19.942 13.116  1.00 81.13 80  A 1 
ATOM 606  C CD  . GLN A 1 80  ? 7.307   -21.275 12.501  1.00 77.24 80  A 1 
ATOM 607  O OE1 . GLN A 1 80  ? 7.149   -21.528 11.318  1.00 68.56 80  A 1 
ATOM 608  N NE2 . GLN A 1 80  ? 7.892   -22.183 13.259  1.00 64.47 80  A 1 
ATOM 609  N N   . GLU A 1 81  ? 6.739   -16.537 14.002  1.00 92.00 81  A 1 
ATOM 610  C CA  . GLU A 1 81  ? 7.682   -15.464 13.679  1.00 91.86 81  A 1 
ATOM 611  C C   . GLU A 1 81  ? 8.731   -15.976 12.684  1.00 90.60 81  A 1 
ATOM 612  O O   . GLU A 1 81  ? 9.407   -16.983 12.914  1.00 87.26 81  A 1 
ATOM 613  C CB  . GLU A 1 81  ? 8.318   -14.881 14.954  1.00 90.05 81  A 1 
ATOM 614  C CG  . GLU A 1 81  ? 9.118   -13.594 14.666  1.00 85.40 81  A 1 
ATOM 615  C CD  . GLU A 1 81  ? 9.790   -12.971 15.911  1.00 83.99 81  A 1 
ATOM 616  O OE1 . GLU A 1 81  ? 10.954  -12.492 15.796  1.00 75.68 81  A 1 
ATOM 617  O OE2 . GLU A 1 81  ? 9.156   -12.898 16.972  1.00 78.18 81  A 1 
ATOM 618  N N   . ARG A 1 82  ? 8.885   -15.271 11.581  1.00 91.83 82  A 1 
ATOM 619  C CA  . ARG A 1 82  ? 9.900   -15.514 10.559  1.00 90.28 82  A 1 
ATOM 620  C C   . ARG A 1 82  ? 10.632  -14.211 10.243  1.00 90.73 82  A 1 
ATOM 621  O O   . ARG A 1 82  ? 10.075  -13.127 10.349  1.00 87.90 82  A 1 
ATOM 622  C CB  . ARG A 1 82  ? 9.262   -16.090 9.288   1.00 88.71 82  A 1 
ATOM 623  C CG  . ARG A 1 82  ? 8.635   -17.493 9.451   1.00 84.40 82  A 1 
ATOM 624  C CD  . ARG A 1 82  ? 9.680   -18.581 9.717   1.00 80.66 82  A 1 
ATOM 625  N NE  . ARG A 1 82  ? 9.070   -19.928 9.637   1.00 73.86 82  A 1 
ATOM 626  C CZ  . ARG A 1 82  ? 9.706   -21.089 9.584   1.00 68.33 82  A 1 
ATOM 627  N NH1 . ARG A 1 82  ? 11.007  -21.174 9.643   1.00 64.09 82  A 1 
ATOM 628  N NH2 . ARG A 1 82  ? 9.033   -22.188 9.470   1.00 62.11 82  A 1 
ATOM 629  N N   . THR A 1 83  ? 11.887  -14.339 9.824   1.00 87.81 83  A 1 
ATOM 630  C CA  . THR A 1 83  ? 12.651  -13.191 9.322   1.00 86.45 83  A 1 
ATOM 631  C C   . THR A 1 83  ? 12.661  -13.227 7.806   1.00 84.77 83  A 1 
ATOM 632  O O   . THR A 1 83  ? 13.191  -14.159 7.209   1.00 80.94 83  A 1 
ATOM 633  C CB  . THR A 1 83  ? 14.064  -13.154 9.911   1.00 83.93 83  A 1 
ATOM 634  O OG1 . THR A 1 83  ? 13.983  -13.096 11.319  1.00 76.24 83  A 1 
ATOM 635  C CG2 . THR A 1 83  ? 14.820  -11.900 9.473   1.00 75.34 83  A 1 
ATOM 636  N N   . TYR A 1 84  ? 12.103  -12.194 7.182   1.00 82.00 84  A 1 
ATOM 637  C CA  . TYR A 1 84  ? 12.125  -12.020 5.742   1.00 79.42 84  A 1 
ATOM 638  C C   . TYR A 1 84  ? 12.927  -10.776 5.384   1.00 79.50 84  A 1 
ATOM 639  O O   . TYR A 1 84  ? 12.519  -9.653  5.705   1.00 75.97 84  A 1 
ATOM 640  C CB  . TYR A 1 84  ? 10.694  -11.970 5.198   1.00 76.59 84  A 1 
ATOM 641  C CG  . TYR A 1 84  ? 10.659  -12.052 3.686   1.00 71.48 84  A 1 
ATOM 642  C CD1 . TYR A 1 84  ? 10.724  -10.881 2.910   1.00 67.17 84  A 1 
ATOM 643  C CD2 . TYR A 1 84  ? 10.609  -13.309 3.055   1.00 65.19 84  A 1 
ATOM 644  C CE1 . TYR A 1 84  ? 10.751  -10.968 1.502   1.00 60.93 84  A 1 
ATOM 645  C CE2 . TYR A 1 84  ? 10.640  -13.404 1.648   1.00 61.41 84  A 1 
ATOM 646  C CZ  . TYR A 1 84  ? 10.713  -12.235 0.875   1.00 61.67 84  A 1 
ATOM 647  O OH  . TYR A 1 84  ? 10.760  -12.323 -0.481  1.00 60.18 84  A 1 
ATOM 648  N N   . ALA A 1 85  ? 14.081  -10.956 4.743   1.00 76.04 85  A 1 
ATOM 649  C CA  . ALA A 1 85  ? 14.993  -9.874  4.350   1.00 75.87 85  A 1 
ATOM 650  C C   . ALA A 1 85  ? 15.263  -8.842  5.471   1.00 78.11 85  A 1 
ATOM 651  O O   . ALA A 1 85  ? 15.193  -7.635  5.260   1.00 74.84 85  A 1 
ATOM 652  C CB  . ALA A 1 85  ? 14.484  -9.282  3.041   1.00 73.15 85  A 1 
ATOM 653  N N   . GLY A 1 86  ? 15.523  -9.339  6.673   1.00 80.92 86  A 1 
ATOM 654  C CA  . GLY A 1 86  ? 15.800  -8.541  7.868   1.00 82.08 86  A 1 
ATOM 655  C C   . GLY A 1 86  ? 14.561  -7.984  8.588   1.00 84.43 86  A 1 
ATOM 656  O O   . GLY A 1 86  ? 14.705  -7.364  9.632   1.00 81.46 86  A 1 
ATOM 657  N N   . MET A 1 87  ? 13.351  -8.204  8.069   1.00 81.74 87  A 1 
ATOM 658  C CA  . MET A 1 87  ? 12.112  -7.844  8.757   1.00 83.90 87  A 1 
ATOM 659  C C   . MET A 1 87  ? 11.515  -9.044  9.479   1.00 86.40 87  A 1 
ATOM 660  O O   . MET A 1 87  ? 11.445  -10.131 8.920   1.00 84.93 87  A 1 
ATOM 661  C CB  . MET A 1 87  ? 11.068  -7.294  7.793   1.00 81.51 87  A 1 
ATOM 662  C CG  . MET A 1 87  ? 11.531  -6.014  7.092   1.00 75.54 87  A 1 
ATOM 663  S SD  . MET A 1 87  ? 10.209  -5.187  6.177   1.00 74.38 87  A 1 
ATOM 664  C CE  . MET A 1 87  ? 9.684   -6.515  5.075   1.00 64.02 87  A 1 
ATOM 665  N N   . LYS A 1 88  ? 11.008  -8.819  10.692  1.00 87.42 88  A 1 
ATOM 666  C CA  . LYS A 1 88  ? 10.170  -9.784  11.393  1.00 87.97 88  A 1 
ATOM 667  C C   . LYS A 1 88  ? 8.768   -9.753  10.800  1.00 89.31 88  A 1 
ATOM 668  O O   . LYS A 1 88  ? 8.143   -8.692  10.750  1.00 87.57 88  A 1 
ATOM 669  C CB  . LYS A 1 88  ? 10.142  -9.471  12.892  1.00 84.75 88  A 1 
ATOM 670  C CG  . LYS A 1 88  ? 11.508  -9.711  13.551  1.00 76.90 88  A 1 
ATOM 671  C CD  . LYS A 1 88  ? 11.464  -9.255  15.012  1.00 72.04 88  A 1 
ATOM 672  C CE  . LYS A 1 88  ? 12.687  -9.741  15.788  1.00 64.20 88  A 1 
ATOM 673  N NZ  . LYS A 1 88  ? 12.264  -10.559 16.941  1.00 55.96 88  A 1 
ATOM 674  N N   . ILE A 1 89  ? 8.298   -10.907 10.352  1.00 89.80 89  A 1 
ATOM 675  C CA  . ILE A 1 89  ? 6.941   -11.112 9.859   1.00 89.82 89  A 1 
ATOM 676  C C   . ILE A 1 89  ? 6.294   -12.247 10.647  1.00 91.29 89  A 1 
ATOM 677  O O   . ILE A 1 89  ? 6.974   -13.169 11.092  1.00 90.70 89  A 1 
ATOM 678  C CB  . ILE A 1 89  ? 6.904   -11.368 8.333   1.00 88.11 89  A 1 
ATOM 679  C CG1 . ILE A 1 89  ? 7.672   -12.645 7.924   1.00 79.08 89  A 1 
ATOM 680  C CG2 . ILE A 1 89  ? 7.425   -10.131 7.579   1.00 77.45 89  A 1 
ATOM 681  C CD1 . ILE A 1 89  ? 7.415   -13.083 6.485   1.00 72.63 89  A 1 
ATOM 682  N N   . TYR A 1 90  ? 4.980   -12.187 10.790  1.00 91.10 90  A 1 
ATOM 683  C CA  . TYR A 1 90  ? 4.191   -13.239 11.414  1.00 91.41 90  A 1 
ATOM 684  C C   . TYR A 1 90  ? 3.482   -14.020 10.314  1.00 92.23 90  A 1 
ATOM 685  O O   . TYR A 1 90  ? 2.538   -13.543 9.694   1.00 90.74 90  A 1 
ATOM 686  C CB  . TYR A 1 90  ? 3.240   -12.630 12.433  1.00 90.41 90  A 1 
ATOM 687  C CG  . TYR A 1 90  ? 3.971   -12.012 13.603  1.00 89.53 90  A 1 
ATOM 688  C CD1 . TYR A 1 90  ? 4.364   -12.818 14.694  1.00 84.38 90  A 1 
ATOM 689  C CD2 . TYR A 1 90  ? 4.297   -10.646 13.599  1.00 85.23 90  A 1 
ATOM 690  C CE1 . TYR A 1 90  ? 5.052   -12.256 15.781  1.00 83.59 90  A 1 
ATOM 691  C CE2 . TYR A 1 90  ? 4.991   -10.079 14.686  1.00 84.41 90  A 1 
ATOM 692  C CZ  . TYR A 1 90  ? 5.362   -10.885 15.774  1.00 85.83 90  A 1 
ATOM 693  O OH  . TYR A 1 90  ? 6.031   -10.338 16.829  1.00 83.13 90  A 1 
ATOM 694  N N   . GLN A 1 91  ? 3.993   -15.213 10.049  1.00 92.53 91  A 1 
ATOM 695  C CA  . GLN A 1 91  ? 3.461   -16.103 9.048   1.00 92.69 91  A 1 
ATOM 696  C C   . GLN A 1 91  ? 2.319   -16.927 9.647   1.00 93.02 91  A 1 
ATOM 697  O O   . GLN A 1 91  ? 2.481   -17.486 10.728  1.00 92.46 91  A 1 
ATOM 698  C CB  . GLN A 1 91  ? 4.608   -16.984 8.565   1.00 90.96 91  A 1 
ATOM 699  C CG  . GLN A 1 91  ? 4.150   -18.030 7.552   1.00 83.24 91  A 1 
ATOM 700  C CD  . GLN A 1 91  ? 5.272   -19.004 7.220   1.00 79.83 91  A 1 
ATOM 701  O OE1 . GLN A 1 91  ? 6.446   -18.688 7.292   1.00 72.01 91  A 1 
ATOM 702  N NE2 . GLN A 1 91  ? 4.942   -20.218 6.874   1.00 68.83 91  A 1 
ATOM 703  N N   . LEU A 1 92  ? 1.221   -17.065 8.918   1.00 93.15 92  A 1 
ATOM 704  C CA  . LEU A 1 92  ? 0.112   -17.935 9.302   1.00 93.27 92  A 1 
ATOM 705  C C   . LEU A 1 92  ? 0.555   -19.404 9.248   1.00 92.81 92  A 1 
ATOM 706  O O   . LEU A 1 92  ? 0.910   -19.915 8.187   1.00 91.40 92  A 1 
ATOM 707  C CB  . LEU A 1 92  ? -1.088  -17.648 8.384   1.00 93.40 92  A 1 
ATOM 708  C CG  . LEU A 1 92  ? -2.386  -18.352 8.817   1.00 92.85 92  A 1 
ATOM 709  C CD1 . LEU A 1 92  ? -2.938  -17.770 10.120  1.00 87.30 92  A 1 
ATOM 710  C CD2 . LEU A 1 92  ? -3.452  -18.173 7.736   1.00 87.53 92  A 1 
ATOM 711  N N   . ASP A 1 93  ? 0.529   -20.073 10.391  1.00 92.94 93  A 1 
ATOM 712  C CA  . ASP A 1 93  ? 0.915   -21.466 10.584  1.00 92.17 93  A 1 
ATOM 713  C C   . ASP A 1 93  ? -0.228  -22.198 11.297  1.00 92.61 93  A 1 
ATOM 714  O O   . ASP A 1 93  ? -0.257  -22.358 12.524  1.00 89.28 93  A 1 
ATOM 715  C CB  . ASP A 1 93  ? 2.254   -21.519 11.346  1.00 89.53 93  A 1 
ATOM 716  C CG  . ASP A 1 93  ? 2.724   -22.959 11.559  1.00 86.09 93  A 1 
ATOM 717  O OD1 . ASP A 1 93  ? 2.377   -23.837 10.751  1.00 79.43 93  A 1 
ATOM 718  O OD2 . ASP A 1 93  ? 3.405   -23.199 12.585  1.00 78.84 93  A 1 
ATOM 719  N N   . ALA A 1 94  ? -1.222  -22.595 10.513  1.00 91.07 94  A 1 
ATOM 720  C CA  . ALA A 1 94  ? -2.507  -23.104 10.985  1.00 90.99 94  A 1 
ATOM 721  C C   . ALA A 1 94  ? -2.485  -24.593 11.367  1.00 91.03 94  A 1 
ATOM 722  O O   . ALA A 1 94  ? -3.393  -25.071 12.052  1.00 87.51 94  A 1 
ATOM 723  C CB  . ALA A 1 94  ? -3.524  -22.833 9.884   1.00 89.62 94  A 1 
ATOM 724  N N   . ALA A 1 95  ? -1.469  -25.334 10.928  1.00 91.35 95  A 1 
ATOM 725  C CA  . ALA A 1 95  ? -1.302  -26.748 11.225  1.00 90.26 95  A 1 
ATOM 726  C C   . ALA A 1 95  ? 0.185   -27.122 11.295  1.00 89.30 95  A 1 
ATOM 727  O O   . ALA A 1 95  ? 1.018   -26.544 10.611  1.00 86.80 95  A 1 
ATOM 728  C CB  . ALA A 1 95  ? -2.031  -27.568 10.162  1.00 88.88 95  A 1 
ATOM 729  N N   . THR A 1 96  ? 0.505   -28.126 12.115  1.00 89.94 96  A 1 
ATOM 730  C CA  . THR A 1 96  ? 1.849   -28.679 12.243  1.00 88.17 96  A 1 
ATOM 731  C C   . THR A 1 96  ? 1.791   -30.178 11.959  1.00 87.54 96  A 1 
ATOM 732  O O   . THR A 1 96  ? 0.828   -30.829 12.347  1.00 83.95 96  A 1 
ATOM 733  C CB  . THR A 1 96  ? 2.429   -28.399 13.635  1.00 85.28 96  A 1 
ATOM 734  O OG1 . THR A 1 96  ? 2.424   -27.013 13.893  1.00 74.42 96  A 1 
ATOM 735  C CG2 . THR A 1 96  ? 3.881   -28.843 13.787  1.00 73.52 96  A 1 
ATOM 736  N N   . ARG A 1 97  ? 2.810   -30.723 11.297  1.00 84.50 97  A 1 
ATOM 737  C CA  . ARG A 1 97  ? 2.954   -32.179 11.196  1.00 82.94 97  A 1 
ATOM 738  C C   . ARG A 1 97  ? 3.612   -32.708 12.467  1.00 83.53 97  A 1 
ATOM 739  O O   . ARG A 1 97  ? 4.645   -32.197 12.883  1.00 82.20 97  A 1 
ATOM 740  C CB  . ARG A 1 97  ? 3.744   -32.591 9.955   1.00 79.12 97  A 1 
ATOM 741  C CG  . ARG A 1 97  ? 2.874   -32.458 8.699   1.00 72.04 97  A 1 
ATOM 742  C CD  . ARG A 1 97  ? 3.593   -33.128 7.525   1.00 69.98 97  A 1 
ATOM 743  N NE  . ARG A 1 97  ? 2.748   -33.167 6.323   1.00 62.15 97  A 1 
ATOM 744  C CZ  . ARG A 1 97  ? 2.882   -34.029 5.327   1.00 54.98 97  A 1 
ATOM 745  N NH1 . ARG A 1 97  ? 3.822   -34.943 5.320   1.00 51.30 97  A 1 
ATOM 746  N NH2 . ARG A 1 97  ? 2.063   -33.990 4.324   1.00 49.41 97  A 1 
ATOM 747  N N   . ASP A 1 98  ? 3.006   -33.718 13.040  1.00 83.41 98  A 1 
ATOM 748  C CA  . ASP A 1 98  ? 3.600   -34.469 14.129  1.00 83.18 98  A 1 
ATOM 749  C C   . ASP A 1 98  ? 4.787   -35.286 13.590  1.00 82.29 98  A 1 
ATOM 750  O O   . ASP A 1 98  ? 4.663   -35.997 12.596  1.00 77.82 98  A 1 
ATOM 751  C CB  . ASP A 1 98  ? 2.524   -35.332 14.795  1.00 80.08 98  A 1 
ATOM 752  C CG  . ASP A 1 98  ? 3.072   -35.999 16.049  1.00 77.10 98  A 1 
ATOM 753  O OD1 . ASP A 1 98  ? 3.854   -36.958 15.875  1.00 69.73 98  A 1 
ATOM 754  O OD2 . ASP A 1 98  ? 2.735   -35.518 17.144  1.00 72.59 98  A 1 
ATOM 755  N N   . ALA A 1 99  ? 5.951   -35.144 14.208  1.00 83.13 99  A 1 
ATOM 756  C CA  . ALA A 1 99  ? 7.185   -35.759 13.722  1.00 83.31 99  A 1 
ATOM 757  C C   . ALA A 1 99  ? 7.218   -37.286 13.895  1.00 83.41 99  A 1 
ATOM 758  O O   . ALA A 1 99  ? 7.968   -37.958 13.182  1.00 78.16 99  A 1 
ATOM 759  C CB  . ALA A 1 99  ? 8.365   -35.094 14.443  1.00 81.04 99  A 1 
ATOM 760  N N   . ASP A 1 100 ? 6.433   -37.818 14.826  1.00 83.53 100 A 1 
ATOM 761  C CA  . ASP A 1 100 ? 6.425   -39.238 15.165  1.00 84.86 100 A 1 
ATOM 762  C C   . ASP A 1 100 ? 5.326   -40.007 14.414  1.00 84.59 100 A 1 
ATOM 763  O O   . ASP A 1 100 ? 5.509   -41.174 14.078  1.00 79.67 100 A 1 
ATOM 764  C CB  . ASP A 1 100 ? 6.259   -39.396 16.686  1.00 82.75 100 A 1 
ATOM 765  C CG  . ASP A 1 100 ? 7.428   -38.839 17.517  1.00 76.83 100 A 1 
ATOM 766  O OD1 . ASP A 1 100 ? 8.591   -38.973 17.068  1.00 70.82 100 A 1 
ATOM 767  O OD2 . ASP A 1 100 ? 7.164   -38.331 18.626  1.00 71.80 100 A 1 
ATOM 768  N N   . THR A 1 101 ? 4.199   -39.355 14.142  1.00 84.41 101 A 1 
ATOM 769  C CA  . THR A 1 101 ? 3.028   -39.984 13.506  1.00 83.74 101 A 1 
ATOM 770  C C   . THR A 1 101 ? 2.806   -39.566 12.045  1.00 83.47 101 A 1 
ATOM 771  O O   . THR A 1 101 ? 2.028   -40.213 11.361  1.00 77.35 101 A 1 
ATOM 772  C CB  . THR A 1 101 ? 1.751   -39.735 14.328  1.00 82.05 101 A 1 
ATOM 773  O OG1 . THR A 1 101 ? 1.461   -38.368 14.400  1.00 76.80 101 A 1 
ATOM 774  C CG2 . THR A 1 101 ? 1.864   -40.254 15.767  1.00 74.92 101 A 1 
ATOM 775  N N   . ASP A 1 102 ? 3.484   -38.502 11.566  1.00 78.93 102 A 1 
ATOM 776  C CA  . ASP A 1 102 ? 3.255   -37.829 10.280  1.00 80.52 102 A 1 
ATOM 777  C C   . ASP A 1 102 ? 1.807   -37.311 10.096  1.00 81.41 102 A 1 
ATOM 778  O O   . ASP A 1 102 ? 1.374   -36.945 9.001   1.00 75.80 102 A 1 
ATOM 779  C CB  . ASP A 1 102 ? 3.783   -38.676 9.102   1.00 76.06 102 A 1 
ATOM 780  C CG  . ASP A 1 102 ? 3.990   -37.895 7.783   1.00 67.22 102 A 1 
ATOM 781  O OD1 . ASP A 1 102 ? 4.347   -36.693 7.818   1.00 62.90 102 A 1 
ATOM 782  O OD2 . ASP A 1 102 ? 3.829   -38.502 6.706   1.00 61.74 102 A 1 
ATOM 783  N N   . GLU A 1 103 ? 1.039   -37.253 11.179  1.00 79.30 103 A 1 
ATOM 784  C CA  . GLU A 1 103 ? -0.322  -36.725 11.167  1.00 82.03 103 A 1 
ATOM 785  C C   . GLU A 1 103 ? -0.322  -35.196 11.213  1.00 82.83 103 A 1 
ATOM 786  O O   . GLU A 1 103 ? 0.512   -34.539 11.835  1.00 79.14 103 A 1 
ATOM 787  C CB  . GLU A 1 103 ? -1.171  -37.315 12.304  1.00 78.16 103 A 1 
ATOM 788  C CG  . GLU A 1 103 ? -1.462  -38.816 12.094  1.00 68.36 103 A 1 
ATOM 789  C CD  . GLU A 1 103 ? -2.460  -39.406 13.121  1.00 65.28 103 A 1 
ATOM 790  O OE1 . GLU A 1 103 ? -2.907  -40.550 12.891  1.00 56.99 103 A 1 
ATOM 791  O OE2 . GLU A 1 103 ? -2.804  -38.705 14.099  1.00 59.38 103 A 1 
ATOM 792  N N   . THR A 1 104 ? -1.297  -34.598 10.540  1.00 82.71 104 A 1 
ATOM 793  C CA  . THR A 1 104 ? -1.470  -33.150 10.549  1.00 83.63 104 A 1 
ATOM 794  C C   . THR A 1 104 ? -2.270  -32.718 11.780  1.00 85.57 104 A 1 
ATOM 795  O O   . THR A 1 104 ? -3.471  -32.982 11.864  1.00 83.91 104 A 1 
ATOM 796  C CB  . THR A 1 104 ? -2.132  -32.656 9.255   1.00 80.41 104 A 1 
ATOM 797  O OG1 . THR A 1 104 ? -1.339  -33.033 8.159   1.00 71.71 104 A 1 
ATOM 798  C CG2 . THR A 1 104 ? -2.254  -31.132 9.207   1.00 72.08 104 A 1 
ATOM 799  N N   . VAL A 1 105 ? -1.619  -32.013 12.695  1.00 87.95 105 A 1 
ATOM 800  C CA  . VAL A 1 105 ? -2.246  -31.429 13.883  1.00 89.12 105 A 1 
ATOM 801  C C   . VAL A 1 105 ? -2.697  -30.003 13.562  1.00 90.30 105 A 1 
ATOM 802  O O   . VAL A 1 105 ? -1.878  -29.098 13.434  1.00 88.35 105 A 1 
ATOM 803  C CB  . VAL A 1 105 ? -1.291  -31.465 15.095  1.00 87.08 105 A 1 
ATOM 804  C CG1 . VAL A 1 105 ? -1.986  -30.921 16.341  1.00 79.70 105 A 1 
ATOM 805  C CG2 . VAL A 1 105 ? -0.831  -32.897 15.389  1.00 81.72 105 A 1 
ATOM 806  N N   . VAL A 1 106 ? -4.004  -29.815 13.444  1.00 91.38 106 A 1 
ATOM 807  C CA  . VAL A 1 106 ? -4.604  -28.507 13.162  1.00 91.83 106 A 1 
ATOM 808  C C   . VAL A 1 106 ? -4.683  -27.677 14.448  1.00 92.17 106 A 1 
ATOM 809  O O   . VAL A 1 106 ? -5.282  -28.095 15.434  1.00 90.42 106 A 1 
ATOM 810  C CB  . VAL A 1 106 ? -5.989  -28.671 12.505  1.00 89.71 106 A 1 
ATOM 811  C CG1 . VAL A 1 106 ? -6.637  -27.310 12.213  1.00 84.55 106 A 1 
ATOM 812  C CG2 . VAL A 1 106 ? -5.874  -29.424 11.174  1.00 85.65 106 A 1 
ATOM 813  N N   . LYS A 1 107 ? -4.091  -26.473 14.433  1.00 92.43 107 A 1 
ATOM 814  C CA  . LYS A 1 107 ? -4.094  -25.533 15.572  1.00 92.19 107 A 1 
ATOM 815  C C   . LYS A 1 107 ? -5.404  -24.758 15.673  1.00 92.81 107 A 1 
ATOM 816  O O   . LYS A 1 107 ? -5.854  -24.435 16.774  1.00 90.53 107 A 1 
ATOM 817  C CB  . LYS A 1 107 ? -2.928  -24.542 15.434  1.00 90.36 107 A 1 
ATOM 818  C CG  . LYS A 1 107 ? -1.542  -25.197 15.404  1.00 89.96 107 A 1 
ATOM 819  C CD  . LYS A 1 107 ? -0.475  -24.115 15.206  1.00 88.62 107 A 1 
ATOM 820  C CE  . LYS A 1 107 ? 0.917   -24.723 15.009  1.00 84.40 107 A 1 
ATOM 821  N NZ  . LYS A 1 107 ? 1.905   -23.675 14.677  1.00 78.90 107 A 1 
ATOM 822  N N   . ASP A 1 108 ? -5.978  -24.450 14.507  1.00 92.59 108 A 1 
ATOM 823  C CA  . ASP A 1 108 ? -7.222  -23.713 14.341  1.00 92.61 108 A 1 
ATOM 824  C C   . ASP A 1 108 ? -7.848  -24.080 12.984  1.00 93.13 108 A 1 
ATOM 825  O O   . ASP A 1 108 ? -7.170  -24.042 11.954  1.00 92.19 108 A 1 
ATOM 826  C CB  . ASP A 1 108 ? -6.927  -22.217 14.435  1.00 91.64 108 A 1 
ATOM 827  C CG  . ASP A 1 108 ? -8.208  -21.403 14.382  1.00 91.58 108 A 1 
ATOM 828  O OD1 . ASP A 1 108 ? -8.651  -21.149 13.238  1.00 84.63 108 A 1 
ATOM 829  O OD2 . ASP A 1 108 ? -8.695  -21.070 15.479  1.00 84.46 108 A 1 
ATOM 830  N N   . GLN A 1 109 ? -9.122  -24.470 12.994  1.00 92.14 109 A 1 
ATOM 831  C CA  . GLN A 1 109 ? -9.774  -24.994 11.794  1.00 92.45 109 A 1 
ATOM 832  C C   . GLN A 1 109 ? -10.036 -23.907 10.751  1.00 93.01 109 A 1 
ATOM 833  O O   . GLN A 1 109 ? -9.863  -24.147 9.563   1.00 92.40 109 A 1 
ATOM 834  C CB  . GLN A 1 109 ? -11.087 -25.702 12.196  1.00 91.39 109 A 1 
ATOM 835  C CG  . GLN A 1 109 ? -11.768 -26.410 11.006  1.00 87.34 109 A 1 
ATOM 836  C CD  . GLN A 1 109 ? -10.915 -27.528 10.422  1.00 87.24 109 A 1 
ATOM 837  O OE1 . GLN A 1 109 ? -10.507 -28.443 11.117  1.00 81.66 109 A 1 
ATOM 838  N NE2 . GLN A 1 109 ? -10.610 -27.510 9.145   1.00 79.22 109 A 1 
ATOM 839  N N   . GLU A 1 110 ? -10.422 -22.716 11.175  1.00 90.93 110 A 1 
ATOM 840  C CA  . GLU A 1 110 ? -10.712 -21.597 10.291  1.00 90.94 110 A 1 
ATOM 841  C C   . GLU A 1 110 ? -9.426  -21.072 9.623   1.00 92.16 110 A 1 
ATOM 842  O O   . GLU A 1 110 ? -9.416  -20.805 8.417   1.00 91.88 110 A 1 
ATOM 843  C CB  . GLU A 1 110 ? -11.412 -20.478 11.078  1.00 90.75 110 A 1 
ATOM 844  C CG  . GLU A 1 110 ? -12.898 -20.752 11.423  1.00 87.26 110 A 1 
ATOM 845  C CD  . GLU A 1 110 ? -13.179 -21.930 12.372  1.00 82.03 110 A 1 
ATOM 846  O OE1 . GLU A 1 110 ? -14.275 -22.517 12.199  1.00 69.64 110 A 1 
ATOM 847  O OE2 . GLU A 1 110 ? -12.314 -22.271 13.195  1.00 69.94 110 A 1 
ATOM 848  N N   . ALA A 1 111 ? -8.315  -20.994 10.371  1.00 93.32 111 A 1 
ATOM 849  C CA  . ALA A 1 111 ? -7.002  -20.659 9.836   1.00 93.56 111 A 1 
ATOM 850  C C   . ALA A 1 111 ? -6.490  -21.722 8.844   1.00 93.81 111 A 1 
ATOM 851  O O   . ALA A 1 111 ? -5.908  -21.385 7.804   1.00 93.49 111 A 1 
ATOM 852  C CB  . ALA A 1 111 ? -6.038  -20.481 11.014  1.00 93.86 111 A 1 
ATOM 853  N N   . TYR A 1 112 ? -6.741  -23.004 9.134   1.00 92.60 112 A 1 
ATOM 854  C CA  . TYR A 1 112 ? -6.409  -24.102 8.240   1.00 92.21 112 A 1 
ATOM 855  C C   . TYR A 1 112 ? -7.225  -24.050 6.944   1.00 92.82 112 A 1 
ATOM 856  O O   . TYR A 1 112 ? -6.652  -24.134 5.851   1.00 92.70 112 A 1 
ATOM 857  C CB  . TYR A 1 112 ? -6.615  -25.439 8.963   1.00 91.72 112 A 1 
ATOM 858  C CG  . TYR A 1 112 ? -6.247  -26.636 8.110   1.00 91.34 112 A 1 
ATOM 859  C CD1 . TYR A 1 112 ? -7.248  -27.434 7.520   1.00 85.85 112 A 1 
ATOM 860  C CD2 . TYR A 1 112 ? -4.892  -26.933 7.884   1.00 86.76 112 A 1 
ATOM 861  C CE1 . TYR A 1 112 ? -6.896  -28.533 6.719   1.00 85.86 112 A 1 
ATOM 862  C CE2 . TYR A 1 112 ? -4.531  -28.034 7.079   1.00 85.86 112 A 1 
ATOM 863  C CZ  . TYR A 1 112 ? -5.534  -28.836 6.495   1.00 87.80 112 A 1 
ATOM 864  O OH  . TYR A 1 112 ? -5.185  -29.888 5.721   1.00 86.14 112 A 1 
ATOM 865  N N   . ASP A 1 113 ? -8.533  -23.832 7.034   1.00 92.69 113 A 1 
ATOM 866  C CA  . ASP A 1 113 ? -9.413  -23.706 5.872   1.00 92.81 113 A 1 
ATOM 867  C C   . ASP A 1 113 ? -8.988  -22.529 4.978   1.00 93.50 113 A 1 
ATOM 868  O O   . ASP A 1 113 ? -8.895  -22.693 3.758   1.00 93.14 113 A 1 
ATOM 869  C CB  . ASP A 1 113 ? -10.870 -23.541 6.323   1.00 92.52 113 A 1 
ATOM 870  C CG  . ASP A 1 113 ? -11.532 -24.804 6.907   1.00 90.93 113 A 1 
ATOM 871  O OD1 . ASP A 1 113 ? -10.979 -25.914 6.813   1.00 85.90 113 A 1 
ATOM 872  O OD2 . ASP A 1 113 ? -12.671 -24.665 7.420   1.00 85.97 113 A 1 
ATOM 873  N N   . LEU A 1 114 ? -8.630  -21.368 5.553   1.00 93.82 114 A 1 
ATOM 874  C CA  . LEU A 1 114 ? -8.082  -20.237 4.794   1.00 94.36 114 A 1 
ATOM 875  C C   . LEU A 1 114 ? -6.789  -20.616 4.059   1.00 94.72 114 A 1 
ATOM 876  O O   . LEU A 1 114 ? -6.611  -20.268 2.887   1.00 94.18 114 A 1 
ATOM 877  C CB  . LEU A 1 114 ? -7.849  -19.034 5.736   1.00 94.77 114 A 1 
ATOM 878  C CG  . LEU A 1 114 ? -7.226  -17.801 5.051   1.00 94.48 114 A 1 
ATOM 879  C CD1 . LEU A 1 114 ? -8.108  -17.245 3.931   1.00 90.23 114 A 1 
ATOM 880  C CD2 . LEU A 1 114 ? -7.008  -16.680 6.061   1.00 90.47 114 A 1 
ATOM 881  N N   . THR A 1 115 ? -5.895  -21.347 4.728   1.00 94.74 115 A 1 
ATOM 882  C CA  . THR A 1 115 ? -4.649  -21.834 4.122   1.00 93.74 115 A 1 
ATOM 883  C C   . THR A 1 115 ? -4.940  -22.761 2.946   1.00 93.56 115 A 1 
ATOM 884  O O   . THR A 1 115 ? -4.361  -22.595 1.882   1.00 93.16 115 A 1 
ATOM 885  C CB  . THR A 1 115 ? -3.762  -22.531 5.170   1.00 93.27 115 A 1 
ATOM 886  O OG1 . THR A 1 115 ? -3.495  -21.646 6.240   1.00 86.82 115 A 1 
ATOM 887  C CG2 . THR A 1 115 ? -2.412  -22.949 4.600   1.00 86.41 115 A 1 
ATOM 888  N N   . MET A 1 116 ? -5.900  -23.680 3.079   1.00 92.78 116 A 1 
ATOM 889  C CA  . MET A 1 116 ? -6.303  -24.578 1.994   1.00 92.05 116 A 1 
ATOM 890  C C   . MET A 1 116 ? -6.935  -23.830 0.814   1.00 92.54 116 A 1 
ATOM 891  O O   . MET A 1 116 ? -6.657  -24.160 -0.335  1.00 92.64 116 A 1 
ATOM 892  C CB  . MET A 1 116 ? -7.266  -25.653 2.514   1.00 91.95 116 A 1 
ATOM 893  C CG  . MET A 1 116 ? -6.611  -26.643 3.487   1.00 89.54 116 A 1 
ATOM 894  S SD  . MET A 1 116 ? -5.217  -27.596 2.799   1.00 84.58 116 A 1 
ATOM 895  C CE  . MET A 1 116 ? -3.827  -26.627 3.412   1.00 73.24 116 A 1 
ATOM 896  N N   . TRP A 1 117 ? -7.728  -22.788 1.068   1.00 94.09 117 A 1 
ATOM 897  C CA  . TRP A 1 117 ? -8.255  -21.943 -0.007  1.00 94.17 117 A 1 
ATOM 898  C C   . TRP A 1 117 ? -7.140  -21.303 -0.841  1.00 94.32 117 A 1 
ATOM 899  O O   . TRP A 1 117 ? -7.247  -21.235 -2.065  1.00 93.47 117 A 1 
ATOM 900  C CB  . TRP A 1 117 ? -9.147  -20.844 0.581   1.00 94.17 117 A 1 
ATOM 901  C CG  . TRP A 1 117 ? -10.397 -21.268 1.271   1.00 94.28 117 A 1 
ATOM 902  C CD1 . TRP A 1 117 ? -10.909 -22.520 1.349   1.00 91.79 117 A 1 
ATOM 903  C CD2 . TRP A 1 117 ? -11.319 -20.422 2.012   1.00 93.47 117 A 1 
ATOM 904  N NE1 . TRP A 1 117 ? -12.074 -22.511 2.078   1.00 91.22 117 A 1 
ATOM 905  C CE2 . TRP A 1 117 ? -12.385 -21.237 2.498   1.00 92.64 117 A 1 
ATOM 906  C CE3 . TRP A 1 117 ? -11.375 -19.037 2.304   1.00 91.74 117 A 1 
ATOM 907  C CZ2 . TRP A 1 117 ? -13.462 -20.708 3.228   1.00 90.89 117 A 1 
ATOM 908  C CZ3 . TRP A 1 117 ? -12.443 -18.500 3.031   1.00 89.34 117 A 1 
ATOM 909  C CH2 . TRP A 1 117 ? -13.494 -19.321 3.489   1.00 88.56 117 A 1 
ATOM 910  N N   . LEU A 1 118 ? -6.055  -20.855 -0.183  1.00 94.59 118 A 1 
ATOM 911  C CA  . LEU A 1 118 ? -4.920  -20.256 -0.868  1.00 94.26 118 A 1 
ATOM 912  C C   . LEU A 1 118 ? -4.105  -21.302 -1.633  1.00 94.16 118 A 1 
ATOM 913  O O   . LEU A 1 118 ? -3.917  -21.162 -2.844  1.00 93.78 118 A 1 
ATOM 914  C CB  . LEU A 1 118 ? -4.050  -19.491 0.140   1.00 94.91 118 A 1 
ATOM 915  C CG  . LEU A 1 118 ? -4.744  -18.267 0.772   1.00 93.94 118 A 1 
ATOM 916  C CD1 . LEU A 1 118 ? -3.840  -17.681 1.861   1.00 89.21 118 A 1 
ATOM 917  C CD2 . LEU A 1 118 ? -5.051  -17.192 -0.263  1.00 88.84 118 A 1 
ATOM 918  N N   . GLU A 1 119 ? -3.656  -22.355 -0.950  1.00 93.14 119 A 1 
ATOM 919  C CA  . GLU A 1 119 ? -2.723  -23.341 -1.511  1.00 91.89 119 A 1 
ATOM 920  C C   . GLU A 1 119 ? -3.364  -24.192 -2.609  1.00 91.81 119 A 1 
ATOM 921  O O   . GLU A 1 119 ? -2.792  -24.370 -3.687  1.00 89.84 119 A 1 
ATOM 922  C CB  . GLU A 1 119 ? -2.174  -24.250 -0.394  1.00 90.93 119 A 1 
ATOM 923  C CG  . GLU A 1 119 ? -1.309  -23.534 0.659   1.00 88.02 119 A 1 
ATOM 924  C CD  . GLU A 1 119 ? -0.079  -22.809 0.070   1.00 87.54 119 A 1 
ATOM 925  O OE1 . GLU A 1 119 ? 0.327   -21.770 0.628   1.00 79.07 119 A 1 
ATOM 926  O OE2 . GLU A 1 119 ? 0.487   -23.244 -0.953  1.00 81.11 119 A 1 
ATOM 927  N N   . SER A 1 120 ? -4.571  -24.701 -2.372  1.00 92.05 120 A 1 
ATOM 928  C CA  . SER A 1 120 ? -5.220  -25.643 -3.285  1.00 90.64 120 A 1 
ATOM 929  C C   . SER A 1 120 ? -6.149  -24.974 -4.298  1.00 90.65 120 A 1 
ATOM 930  O O   . SER A 1 120 ? -6.372  -25.532 -5.369  1.00 87.78 120 A 1 
ATOM 931  C CB  . SER A 1 120 ? -5.981  -26.704 -2.497  1.00 89.24 120 A 1 
ATOM 932  O OG  . SER A 1 120 ? -5.100  -27.421 -1.650  1.00 80.71 120 A 1 
ATOM 933  N N   . GLY A 1 121 ? -6.685  -23.798 -3.975  1.00 91.44 121 A 1 
ATOM 934  C CA  . GLY A 1 121 ? -7.581  -23.056 -4.861  1.00 90.98 121 A 1 
ATOM 935  C C   . GLY A 1 121 ? -6.878  -21.934 -5.622  1.00 92.26 121 A 1 
ATOM 936  O O   . GLY A 1 121 ? -6.664  -22.012 -6.828  1.00 90.66 121 A 1 
ATOM 937  N N   . VAL A 1 122 ? -6.497  -20.873 -4.895  1.00 94.09 122 A 1 
ATOM 938  C CA  . VAL A 1 122 ? -5.984  -19.621 -5.480  1.00 94.39 122 A 1 
ATOM 939  C C   . VAL A 1 122 ? -4.677  -19.834 -6.239  1.00 94.47 122 A 1 
ATOM 940  O O   . VAL A 1 122 ? -4.540  -19.378 -7.369  1.00 93.74 122 A 1 
ATOM 941  C CB  . VAL A 1 122 ? -5.801  -18.550 -4.390  1.00 94.36 122 A 1 
ATOM 942  C CG1 . VAL A 1 122 ? -5.221  -17.240 -4.947  1.00 91.00 122 A 1 
ATOM 943  C CG2 . VAL A 1 122 ? -7.131  -18.215 -3.710  1.00 90.78 122 A 1 
ATOM 944  N N   . PHE A 1 123 ? -3.697  -20.527 -5.644  1.00 94.83 123 A 1 
ATOM 945  C CA  . PHE A 1 123 ? -2.376  -20.649 -6.262  1.00 94.88 123 A 1 
ATOM 946  C C   . PHE A 1 123 ? -2.368  -21.538 -7.506  1.00 94.53 123 A 1 
ATOM 947  O O   . PHE A 1 123 ? -1.636  -21.218 -8.438  1.00 93.60 123 A 1 
ATOM 948  C CB  . PHE A 1 123 ? -1.321  -21.078 -5.239  1.00 94.60 123 A 1 
ATOM 949  C CG  . PHE A 1 123 ? -1.081  -20.078 -4.122  1.00 95.36 123 A 1 
ATOM 950  C CD1 . PHE A 1 123 ? -1.265  -18.690 -4.303  1.00 91.89 123 A 1 
ATOM 951  C CD2 . PHE A 1 123 ? -0.651  -20.549 -2.871  1.00 91.79 123 A 1 
ATOM 952  C CE1 . PHE A 1 123 ? -1.058  -17.795 -3.234  1.00 91.35 123 A 1 
ATOM 953  C CE2 . PHE A 1 123 ? -0.441  -19.656 -1.806  1.00 91.32 123 A 1 
ATOM 954  C CZ  . PHE A 1 123 ? -0.654  -18.277 -1.984  1.00 93.34 123 A 1 
ATOM 955  N N   . LYS A 1 124 ? -3.231  -22.547 -7.585  1.00 94.01 124 A 1 
ATOM 956  C CA  . LYS A 1 124 ? -3.441  -23.296 -8.829  1.00 92.94 124 A 1 
ATOM 957  C C   . LYS A 1 124 ? -3.952  -22.384 -9.945  1.00 93.16 124 A 1 
ATOM 958  O O   . LYS A 1 124 ? -3.467  -22.450 -11.071 1.00 91.98 124 A 1 
ATOM 959  C CB  . LYS A 1 124 ? -4.419  -24.459 -8.616  1.00 91.77 124 A 1 
ATOM 960  C CG  . LYS A 1 124 ? -3.849  -25.578 -7.735  1.00 83.86 124 A 1 
ATOM 961  C CD  . LYS A 1 124 ? -4.846  -26.747 -7.690  1.00 75.91 124 A 1 
ATOM 962  C CE  . LYS A 1 124 ? -4.374  -27.860 -6.762  1.00 67.91 124 A 1 
ATOM 963  N NZ  . LYS A 1 124 ? -5.414  -28.906 -6.623  1.00 58.91 124 A 1 
ATOM 964  N N   . ALA A 1 125 ? -4.876  -21.477 -9.642  1.00 93.02 125 A 1 
ATOM 965  C CA  . ALA A 1 125 ? -5.365  -20.505 -10.610 1.00 92.21 125 A 1 
ATOM 966  C C   . ALA A 1 125 ? -4.275  -19.516 -11.067 1.00 92.43 125 A 1 
ATOM 967  O O   . ALA A 1 125 ? -4.241  -19.136 -12.231 1.00 92.03 125 A 1 
ATOM 968  C CB  . ALA A 1 125 ? -6.563  -19.779 -9.998  1.00 92.41 125 A 1 
ATOM 969  N N   . VAL A 1 126 ? -3.353  -19.126 -10.168 1.00 94.27 126 A 1 
ATOM 970  C CA  . VAL A 1 126 ? -2.195  -18.286 -10.517 1.00 93.97 126 A 1 
ATOM 971  C C   . VAL A 1 126 ? -1.204  -19.044 -11.402 1.00 93.68 126 A 1 
ATOM 972  O O   . VAL A 1 126 ? -0.732  -18.479 -12.391 1.00 92.77 126 A 1 
ATOM 973  C CB  . VAL A 1 126 ? -1.487  -17.744 -9.256  1.00 94.21 126 A 1 
ATOM 974  C CG1 . VAL A 1 126 ? -0.271  -16.863 -9.611  1.00 90.55 126 A 1 
ATOM 975  C CG2 . VAL A 1 126 ? -2.405  -16.861 -8.409  1.00 90.46 126 A 1 
ATOM 976  N N   . GLU A 1 127 ? -0.907  -20.305 -11.107 1.00 93.09 127 A 1 
ATOM 977  C CA  . GLU A 1 127 ? -0.014  -21.161 -11.908 1.00 91.76 127 A 1 
ATOM 978  C C   . GLU A 1 127 ? -0.511  -21.314 -13.351 1.00 90.93 127 A 1 
ATOM 979  O O   . GLU A 1 127 ? 0.267   -21.188 -14.286 1.00 89.68 127 A 1 
ATOM 980  C CB  . GLU A 1 127 ? 0.083   -22.556 -11.283 1.00 91.33 127 A 1 
ATOM 981  C CG  . GLU A 1 127 ? 0.943   -22.582 -10.018 1.00 87.72 127 A 1 
ATOM 982  C CD  . GLU A 1 127 ? 0.854   -23.920 -9.262  1.00 88.71 127 A 1 
ATOM 983  O OE1 . GLU A 1 127 ? 1.481   -23.975 -8.178  1.00 80.17 127 A 1 
ATOM 984  O OE2 . GLU A 1 127 ? 0.176   -24.852 -9.711  1.00 83.26 127 A 1 
ATOM 985  N N   . HIS A 1 128 ? -1.810  -21.526 -13.517 1.00 91.88 128 A 1 
ATOM 986  C CA  . HIS A 1 128 ? -2.449  -21.611 -14.827 1.00 90.46 128 A 1 
ATOM 987  C C   . HIS A 1 128 ? -2.694  -20.253 -15.491 1.00 89.99 128 A 1 
ATOM 988  O O   . HIS A 1 128 ? -3.218  -20.209 -16.603 1.00 87.34 128 A 1 
ATOM 989  C CB  . HIS A 1 128 ? -3.737  -22.423 -14.688 1.00 89.66 128 A 1 
ATOM 990  C CG  . HIS A 1 128 ? -3.479  -23.877 -14.364 1.00 89.16 128 A 1 
ATOM 991  N ND1 . HIS A 1 128 ? -2.747  -24.751 -15.136 1.00 76.42 128 A 1 
ATOM 992  C CD2 . HIS A 1 128 ? -3.912  -24.572 -13.277 1.00 76.64 128 A 1 
ATOM 993  C CE1 . HIS A 1 128 ? -2.739  -25.939 -14.525 1.00 79.28 128 A 1 
ATOM 994  N NE2 . HIS A 1 128 ? -3.443  -25.882 -13.390 1.00 81.44 128 A 1 
ATOM 995  N N   . ARG A 1 129 ? -2.337  -19.141 -14.847 1.00 91.53 129 A 1 
ATOM 996  C CA  . ARG A 1 129 ? -2.565  -17.764 -15.311 1.00 91.01 129 A 1 
ATOM 997  C C   . ARG A 1 129 ? -4.056  -17.432 -15.528 1.00 90.67 129 A 1 
ATOM 998  O O   . ARG A 1 129 ? -4.379  -16.536 -16.303 1.00 87.53 129 A 1 
ATOM 999  C CB  . ARG A 1 129 ? -1.714  -17.451 -16.548 1.00 89.90 129 A 1 
ATOM 1000 C CG  . ARG A 1 129 ? -0.206  -17.748 -16.405 1.00 87.86 129 A 1 
ATOM 1001 C CD  . ARG A 1 129 ? 0.470   -17.342 -17.715 1.00 84.91 129 A 1 
ATOM 1002 N NE  . ARG A 1 129 ? 1.937   -17.537 -17.737 1.00 76.84 129 A 1 
ATOM 1003 C CZ  . ARG A 1 129 ? 2.726   -17.033 -18.663 1.00 69.70 129 A 1 
ATOM 1004 N NH1 . ARG A 1 129 ? 2.261   -16.316 -19.648 1.00 65.27 129 A 1 
ATOM 1005 N NH2 . ARG A 1 129 ? 4.003   -17.228 -18.635 1.00 62.02 129 A 1 
ATOM 1006 N N   . TYR A 1 130 ? -4.953  -18.121 -14.842 1.00 90.73 130 A 1 
ATOM 1007 C CA  . TYR A 1 130 ? -6.388  -17.875 -14.943 1.00 91.09 130 A 1 
ATOM 1008 C C   . TYR A 1 130 ? -6.854  -16.729 -14.046 1.00 91.23 130 A 1 
ATOM 1009 O O   . TYR A 1 130 ? -7.822  -16.047 -14.362 1.00 89.84 130 A 1 
ATOM 1010 C CB  . TYR A 1 130 ? -7.160  -19.160 -14.607 1.00 90.63 130 A 1 
ATOM 1011 C CG  . TYR A 1 130 ? -6.855  -20.378 -15.469 1.00 90.49 130 A 1 
ATOM 1012 C CD1 . TYR A 1 130 ? -6.305  -20.249 -16.756 1.00 86.40 130 A 1 
ATOM 1013 C CD2 . TYR A 1 130 ? -7.149  -21.665 -14.969 1.00 86.30 130 A 1 
ATOM 1014 C CE1 . TYR A 1 130 ? -6.027  -21.385 -17.530 1.00 85.95 130 A 1 
ATOM 1015 C CE2 . TYR A 1 130 ? -6.879  -22.806 -15.744 1.00 85.29 130 A 1 
ATOM 1016 C CZ  . TYR A 1 130 ? -6.310  -22.671 -17.026 1.00 87.63 130 A 1 
ATOM 1017 O OH  . TYR A 1 130 ? -6.019  -23.762 -17.767 1.00 85.50 130 A 1 
ATOM 1018 N N   . LEU A 1 131 ? -6.170  -16.509 -12.918 1.00 92.33 131 A 1 
ATOM 1019 C CA  . LEU A 1 131 ? -6.565  -15.519 -11.930 1.00 92.93 131 A 1 
ATOM 1020 C C   . LEU A 1 131 ? -6.252  -14.103 -12.410 1.00 93.09 131 A 1 
ATOM 1021 O O   . LEU A 1 131 ? -5.097  -13.738 -12.615 1.00 92.47 131 A 1 
ATOM 1022 C CB  . LEU A 1 131 ? -5.867  -15.831 -10.595 1.00 93.32 131 A 1 
ATOM 1023 C CG  . LEU A 1 131 ? -6.392  -14.981 -9.424  1.00 93.26 131 A 1 
ATOM 1024 C CD1 . LEU A 1 131 ? -7.827  -15.345 -9.051  1.00 89.31 131 A 1 
ATOM 1025 C CD2 . LEU A 1 131 ? -5.530  -15.210 -8.182  1.00 89.28 131 A 1 
ATOM 1026 N N   . ARG A 1 132 ? -7.298  -13.283 -12.514 1.00 92.78 132 A 1 
ATOM 1027 C CA  . ARG A 1 132 ? -7.224  -11.853 -12.795 1.00 93.12 132 A 1 
ATOM 1028 C C   . ARG A 1 132 ? -7.209  -11.020 -11.524 1.00 93.74 132 A 1 
ATOM 1029 O O   . ARG A 1 132 ? -6.458  -10.070 -11.402 1.00 93.13 132 A 1 
ATOM 1030 C CB  . ARG A 1 132 ? -8.406  -11.477 -13.699 1.00 91.80 132 A 1 
ATOM 1031 C CG  . ARG A 1 132 ? -8.428  -9.989  -14.046 1.00 86.60 132 A 1 
ATOM 1032 C CD  . ARG A 1 132 ? -9.620  -9.670  -14.937 1.00 84.42 132 A 1 
ATOM 1033 N NE  . ARG A 1 132 ? -9.681  -8.229  -15.231 1.00 72.59 132 A 1 
ATOM 1034 C CZ  . ARG A 1 132 ? -10.626 -7.614  -15.917 1.00 67.09 132 A 1 
ATOM 1035 N NH1 . ARG A 1 132 ? -11.661 -8.260  -16.402 1.00 60.86 132 A 1 
ATOM 1036 N NH2 . ARG A 1 132 ? -10.547 -6.330  -16.141 1.00 56.78 132 A 1 
ATOM 1037 N N   . ARG A 1 133 ? -8.075  -11.364 -10.571 1.00 93.36 133 A 1 
ATOM 1038 C CA  . ARG A 1 133 ? -8.180  -10.653 -9.293  1.00 93.96 133 A 1 
ATOM 1039 C C   . ARG A 1 133 ? -8.575  -11.608 -8.189  1.00 94.03 133 A 1 
ATOM 1040 O O   . ARG A 1 133 ? -9.437  -12.458 -8.371  1.00 93.17 133 A 1 
ATOM 1041 C CB  . ARG A 1 133 ? -9.168  -9.480  -9.437  1.00 92.83 133 A 1 
ATOM 1042 C CG  . ARG A 1 133 ? -9.480  -8.761  -8.116  1.00 90.87 133 A 1 
ATOM 1043 C CD  . ARG A 1 133 ? -10.492 -7.618  -8.298  1.00 89.25 133 A 1 
ATOM 1044 N NE  . ARG A 1 133 ? -9.883  -6.515  -9.045  1.00 82.25 133 A 1 
ATOM 1045 C CZ  . ARG A 1 133 ? -10.455 -5.474  -9.590  1.00 79.26 133 A 1 
ATOM 1046 N NH1 . ARG A 1 133 ? -11.734 -5.260  -9.509  1.00 71.92 133 A 1 
ATOM 1047 N NH2 . ARG A 1 133 ? -9.710  -4.626  -10.233 1.00 72.03 133 A 1 
ATOM 1048 N N   . MET A 1 134 ? -8.013  -11.390 -7.020  1.00 93.73 134 A 1 
ATOM 1049 C CA  . MET A 1 134 ? -8.458  -11.956 -5.751  1.00 94.35 134 A 1 
ATOM 1050 C C   . MET A 1 134 ? -8.782  -10.813 -4.795  1.00 94.87 134 A 1 
ATOM 1051 O O   . MET A 1 134 ? -7.998  -9.883  -4.667  1.00 94.13 134 A 1 
ATOM 1052 C CB  . MET A 1 134 ? -7.341  -12.855 -5.205  1.00 93.83 134 A 1 
ATOM 1053 C CG  . MET A 1 134 ? -7.610  -13.339 -3.792  1.00 92.65 134 A 1 
ATOM 1054 S SD  . MET A 1 134 ? -6.205  -14.209 -3.054  1.00 91.03 134 A 1 
ATOM 1055 C CE  . MET A 1 134 ? -6.819  -14.327 -1.367  1.00 82.85 134 A 1 
ATOM 1056 N N   . GLU A 1 135 ? -9.904  -10.883 -4.080  1.00 93.14 135 A 1 
ATOM 1057 C CA  . GLU A 1 135 ? -10.171 -10.022 -2.926  1.00 93.52 135 A 1 
ATOM 1058 C C   . GLU A 1 135 ? -10.262 -10.872 -1.659  1.00 93.76 135 A 1 
ATOM 1059 O O   . GLU A 1 135 ? -11.080 -11.783 -1.578  1.00 92.73 135 A 1 
ATOM 1060 C CB  . GLU A 1 135 ? -11.434 -9.163  -3.116  1.00 92.03 135 A 1 
ATOM 1061 C CG  . GLU A 1 135 ? -11.304 -8.147  -4.258  1.00 85.28 135 A 1 
ATOM 1062 C CD  . GLU A 1 135 ? -12.458 -7.123  -4.348  1.00 86.52 135 A 1 
ATOM 1063 O OE1 . GLU A 1 135 ? -12.241 -6.011  -4.898  1.00 76.53 135 A 1 
ATOM 1064 O OE2 . GLU A 1 135 ? -13.585 -7.380  -3.879  1.00 79.39 135 A 1 
ATOM 1065 N N   . PHE A 1 136 ? -9.445  -10.542 -0.650  1.00 94.09 136 A 1 
ATOM 1066 C CA  . PHE A 1 136 ? -9.609  -11.031 0.707   1.00 94.26 136 A 1 
ATOM 1067 C C   . PHE A 1 136 ? -10.513 -10.059 1.474   1.00 94.61 136 A 1 
ATOM 1068 O O   . PHE A 1 136 ? -10.207 -8.872  1.560   1.00 93.82 136 A 1 
ATOM 1069 C CB  . PHE A 1 136 ? -8.236  -11.192 1.377   1.00 94.48 136 A 1 
ATOM 1070 C CG  . PHE A 1 136 ? -8.319  -11.648 2.821   1.00 95.15 136 A 1 
ATOM 1071 C CD1 . PHE A 1 136 ? -7.795  -10.845 3.852   1.00 90.84 136 A 1 
ATOM 1072 C CD2 . PHE A 1 136 ? -8.935  -12.868 3.137   1.00 91.17 136 A 1 
ATOM 1073 C CE1 . PHE A 1 136 ? -7.872  -11.272 5.198   1.00 91.26 136 A 1 
ATOM 1074 C CE2 . PHE A 1 136 ? -9.028  -13.292 4.480   1.00 90.29 136 A 1 
ATOM 1075 C CZ  . PHE A 1 136 ? -8.488  -12.498 5.505   1.00 93.95 136 A 1 
ATOM 1076 N N   . ILE A 1 137 ? -11.642 -10.545 1.978   1.00 93.56 137 A 1 
ATOM 1077 C CA  . ILE A 1 137 ? -12.757 -9.731  2.454   1.00 93.22 137 A 1 
ATOM 1078 C C   . ILE A 1 137 ? -13.049 -10.050 3.920   1.00 93.01 137 A 1 
ATOM 1079 O O   . ILE A 1 137 ? -13.247 -11.206 4.285   1.00 92.19 137 A 1 
ATOM 1080 C CB  . ILE A 1 137 ? -14.002 -9.955  1.555   1.00 92.71 137 A 1 
ATOM 1081 C CG1 . ILE A 1 137 ? -13.713 -9.568  0.089   1.00 90.07 137 A 1 
ATOM 1082 C CG2 . ILE A 1 137 ? -15.189 -9.147  2.094   1.00 90.26 137 A 1 
ATOM 1083 C CD1 . ILE A 1 137 ? -14.811 -9.978  -0.900  1.00 85.95 137 A 1 
ATOM 1084 N N   . ILE A 1 138 ? -13.135 -9.001  4.734   1.00 93.19 138 A 1 
ATOM 1085 C CA  . ILE A 1 138 ? -13.503 -9.058  6.142   1.00 92.69 138 A 1 
ATOM 1086 C C   . ILE A 1 138 ? -14.860 -8.367  6.320   1.00 91.51 138 A 1 
ATOM 1087 O O   . ILE A 1 138 ? -15.054 -7.223  5.906   1.00 90.04 138 A 1 
ATOM 1088 C CB  . ILE A 1 138 ? -12.409 -8.422  7.033   1.00 93.12 138 A 1 
ATOM 1089 C CG1 . ILE A 1 138 ? -11.010 -9.010  6.728   1.00 91.93 138 A 1 
ATOM 1090 C CG2 . ILE A 1 138 ? -12.789 -8.604  8.516   1.00 91.55 138 A 1 
ATOM 1091 C CD1 . ILE A 1 138 ? -9.862  -8.315  7.473   1.00 89.09 138 A 1 
ATOM 1092 N N   . MET A 1 139 ? -15.806 -9.056  6.952   1.00 89.74 139 A 1 
ATOM 1093 C CA  . MET A 1 139 ? -17.175 -8.595  7.176   1.00 88.56 139 A 1 
ATOM 1094 C C   . MET A 1 139 ? -17.559 -8.713  8.646   1.00 87.89 139 A 1 
ATOM 1095 O O   . MET A 1 139 ? -17.016 -9.529  9.374   1.00 86.07 139 A 1 
ATOM 1096 C CB  . MET A 1 139 ? -18.159 -9.402  6.320   1.00 86.67 139 A 1 
ATOM 1097 C CG  . MET A 1 139 ? -17.834 -9.382  4.820   1.00 80.90 139 A 1 
ATOM 1098 S SD  . MET A 1 139 ? -18.970 -10.345 3.793   1.00 79.59 139 A 1 
ATOM 1099 C CE  . MET A 1 139 ? -20.482 -9.345  3.945   1.00 67.43 139 A 1 
ATOM 1100 N N   . SER A 1 140 ? -18.558 -7.936  9.062   1.00 87.66 140 A 1 
ATOM 1101 C CA  . SER A 1 140 ? -19.237 -8.154  10.335  1.00 85.12 140 A 1 
ATOM 1102 C C   . SER A 1 140 ? -20.428 -9.108  10.137  1.00 83.91 140 A 1 
ATOM 1103 O O   . SER A 1 140 ? -21.087 -8.994  9.102   1.00 80.99 140 A 1 
ATOM 1104 C CB  . SER A 1 140 ? -19.732 -6.834  10.928  1.00 81.53 140 A 1 
ATOM 1105 O OG  . SER A 1 140 ? -18.664 -5.926  11.070  1.00 71.38 140 A 1 
ATOM 1106 N N   . PRO A 1 141 ? -20.769 -9.986  11.106  1.00 85.76 141 A 1 
ATOM 1107 C CA  . PRO A 1 141 ? -21.847 -10.967 10.945  1.00 82.68 141 A 1 
ATOM 1108 C C   . PRO A 1 141 ? -23.214 -10.368 10.599  1.00 80.05 141 A 1 
ATOM 1109 O O   . PRO A 1 141 ? -23.977 -10.960 9.846   1.00 72.38 141 A 1 
ATOM 1110 C CB  . PRO A 1 141 ? -21.911 -11.715 12.280  1.00 79.88 141 A 1 
ATOM 1111 C CG  . PRO A 1 141 ? -20.498 -11.588 12.827  1.00 77.86 141 A 1 
ATOM 1112 C CD  . PRO A 1 141 ? -20.071 -10.208 12.354  1.00 82.47 141 A 1 
ATOM 1113 N N   . ASN A 1 142 ? -23.489 -9.183  11.123  1.00 79.54 142 A 1 
ATOM 1114 C CA  . ASN A 1 142 ? -24.774 -8.498  10.991  1.00 75.54 142 A 1 
ATOM 1115 C C   . ASN A 1 142 ? -24.832 -7.502  9.818   1.00 73.04 142 A 1 
ATOM 1116 O O   . ASN A 1 142 ? -25.842 -6.829  9.629   1.00 67.17 142 A 1 
ATOM 1117 C CB  . ASN A 1 142 ? -25.103 -7.825  12.326  1.00 70.97 142 A 1 
ATOM 1118 C CG  . ASN A 1 142 ? -25.213 -8.813  13.482  1.00 64.20 142 A 1 
ATOM 1119 O OD1 . ASN A 1 142 ? -25.465 -9.986  13.318  1.00 57.82 142 A 1 
ATOM 1120 N ND2 . ASN A 1 142 ? -25.005 -8.354  14.693  1.00 57.91 142 A 1 
ATOM 1121 N N   . HIS A 1 143 ? -23.758 -7.374  9.054   1.00 72.27 143 A 1 
ATOM 1122 C CA  . HIS A 1 143 ? -23.672 -6.430  7.946   1.00 70.94 143 A 1 
ATOM 1123 C C   . HIS A 1 143 ? -23.550 -7.163  6.609   1.00 73.58 143 A 1 
ATOM 1124 O O   . HIS A 1 143 ? -22.696 -8.020  6.416   1.00 69.01 143 A 1 
ATOM 1125 C CB  . HIS A 1 143 ? -22.511 -5.450  8.164   1.00 62.93 143 A 1 
ATOM 1126 C CG  . HIS A 1 143 ? -22.793 -4.428  9.238   1.00 56.65 143 A 1 
ATOM 1127 N ND1 . HIS A 1 143 ? -23.413 -3.213  9.061   1.00 51.28 143 A 1 
ATOM 1128 C CD2 . HIS A 1 143 ? -22.485 -4.534  10.564  1.00 49.86 143 A 1 
ATOM 1129 C CE1 . HIS A 1 143 ? -23.475 -2.604  10.256  1.00 43.64 143 A 1 
ATOM 1130 N NE2 . HIS A 1 143 ? -22.922 -3.367  11.206  1.00 45.95 143 A 1 
ATOM 1131 N N   . GLU A 1 144 ? -24.372 -6.769  5.654   1.00 70.73 144 A 1 
ATOM 1132 C CA  . GLU A 1 144 ? -24.294 -7.289  4.289   1.00 70.85 144 A 1 
ATOM 1133 C C   . GLU A 1 144 ? -23.113 -6.715  3.501   1.00 72.32 144 A 1 
ATOM 1134 O O   . GLU A 1 144 ? -22.709 -7.296  2.491   1.00 67.50 144 A 1 
ATOM 1135 C CB  . GLU A 1 144 ? -25.592 -6.980  3.537   1.00 65.02 144 A 1 
ATOM 1136 C CG  . GLU A 1 144 ? -26.823 -7.698  4.111   1.00 56.21 144 A 1 
ATOM 1137 C CD  . GLU A 1 144 ? -28.078 -7.468  3.245   1.00 50.99 144 A 1 
ATOM 1138 O OE1 . GLU A 1 144 ? -29.144 -8.032  3.594   1.00 45.97 144 A 1 
ATOM 1139 O OE2 . GLU A 1 144 ? -27.979 -6.756  2.212   1.00 44.87 144 A 1 
ATOM 1140 N N   . ASN A 1 145 ? -22.578 -5.574  3.947   1.00 79.22 145 A 1 
ATOM 1141 C CA  . ASN A 1 145 ? -21.458 -4.916  3.298   1.00 80.28 145 A 1 
ATOM 1142 C C   . ASN A 1 145 ? -20.117 -5.366  3.893   1.00 82.83 145 A 1 
ATOM 1143 O O   . ASN A 1 145 ? -19.979 -5.421  5.120   1.00 80.71 145 A 1 
ATOM 1144 C CB  . ASN A 1 145 ? -21.627 -3.386  3.390   1.00 74.90 145 A 1 
ATOM 1145 C CG  . ASN A 1 145 ? -22.673 -2.845  2.428   1.00 68.08 145 A 1 
ATOM 1146 O OD1 . ASN A 1 145 ? -23.082 -3.495  1.491   1.00 62.42 145 A 1 
ATOM 1147 N ND2 . ASN A 1 145 ? -23.107 -1.624  2.624   1.00 60.93 145 A 1 
ATOM 1148 N N   . PRO A 1 146 ? -19.106 -5.608  3.056   1.00 82.79 146 A 1 
ATOM 1149 C CA  . PRO A 1 146 ? -17.726 -5.759  3.504   1.00 83.92 146 A 1 
ATOM 1150 C C   . PRO A 1 146 ? -17.258 -4.562  4.339   1.00 84.60 146 A 1 
ATOM 1151 O O   . PRO A 1 146 ? -17.543 -3.414  4.008   1.00 82.40 146 A 1 
ATOM 1152 C CB  . PRO A 1 146 ? -16.900 -5.896  2.225   1.00 81.37 146 A 1 
ATOM 1153 C CG  . PRO A 1 146 ? -17.892 -6.475  1.213   1.00 78.41 146 A 1 
ATOM 1154 C CD  . PRO A 1 146 ? -19.202 -5.813  1.622   1.00 81.76 146 A 1 
ATOM 1155 N N   . ARG A 1 147 ? -16.500 -4.826  5.416   1.00 87.63 147 A 1 
ATOM 1156 C CA  . ARG A 1 147 ? -15.805 -3.802  6.210   1.00 87.59 147 A 1 
ATOM 1157 C C   . ARG A 1 147 ? -14.486 -3.425  5.563   1.00 88.31 147 A 1 
ATOM 1158 O O   . ARG A 1 147 ? -14.211 -2.246  5.358   1.00 85.57 147 A 1 
ATOM 1159 C CB  . ARG A 1 147 ? -15.575 -4.309  7.648   1.00 85.01 147 A 1 
ATOM 1160 C CG  . ARG A 1 147 ? -16.826 -4.258  8.531   1.00 78.44 147 A 1 
ATOM 1161 C CD  . ARG A 1 147 ? -17.149 -2.818  8.961   1.00 75.10 147 A 1 
ATOM 1162 N NE  . ARG A 1 147 ? -18.161 -2.780  10.036  1.00 68.02 147 A 1 
ATOM 1163 C CZ  . ARG A 1 147 ? -18.409 -1.759  10.835  1.00 61.06 147 A 1 
ATOM 1164 N NH1 . ARG A 1 147 ? -17.778 -0.616  10.718  1.00 55.80 147 A 1 
ATOM 1165 N NH2 . ARG A 1 147 ? -19.294 -1.862  11.777  1.00 53.37 147 A 1 
ATOM 1166 N N   . GLU A 1 148 ? -13.697 -4.439  5.221   1.00 90.52 148 A 1 
ATOM 1167 C CA  . GLU A 1 148 ? -12.394 -4.295  4.597   1.00 91.68 148 A 1 
ATOM 1168 C C   . GLU A 1 148 ? -12.276 -5.287  3.435   1.00 92.46 148 A 1 
ATOM 1169 O O   . GLU A 1 148 ? -12.744 -6.422  3.527   1.00 91.59 148 A 1 
ATOM 1170 C CB  . GLU A 1 148 ? -11.264 -4.536  5.621   1.00 90.91 148 A 1 
ATOM 1171 C CG  . GLU A 1 148 ? -11.267 -3.533  6.783   1.00 88.81 148 A 1 
ATOM 1172 C CD  . GLU A 1 148 ? -10.152 -3.772  7.809   1.00 90.50 148 A 1 
ATOM 1173 O OE1 . GLU A 1 148 ? -10.199 -3.128  8.880   1.00 84.10 148 A 1 
ATOM 1174 O OE2 . GLU A 1 148 ? -9.231  -4.580  7.572   1.00 87.10 148 A 1 
ATOM 1175 N N   . ALA A 1 149 ? -11.629 -4.877  2.354   1.00 92.52 149 A 1 
ATOM 1176 C CA  . ALA A 1 149 ? -11.233 -5.755  1.271   1.00 92.99 149 A 1 
ATOM 1177 C C   . ALA A 1 149 ? -9.823  -5.413  0.789   1.00 93.60 149 A 1 
ATOM 1178 O O   . ALA A 1 149 ? -9.521  -4.259  0.501   1.00 93.01 149 A 1 
ATOM 1179 C CB  . ALA A 1 149 ? -12.257 -5.689  0.135   1.00 91.79 149 A 1 
ATOM 1180 N N   . TYR A 1 150 ? -8.998  -6.433  0.669   1.00 94.49 150 A 1 
ATOM 1181 C CA  . TYR A 1 150 ? -7.637  -6.372  0.158   1.00 94.82 150 A 1 
ATOM 1182 C C   . TYR A 1 150 ? -7.623  -7.040  -1.217  1.00 95.33 150 A 1 
ATOM 1183 O O   . TYR A 1 150 ? -7.768  -8.252  -1.323  1.00 94.53 150 A 1 
ATOM 1184 C CB  . TYR A 1 150 ? -6.689  -7.058  1.146   1.00 94.92 150 A 1 
ATOM 1185 C CG  . TYR A 1 150 ? -6.647  -6.404  2.516   1.00 95.35 150 A 1 
ATOM 1186 C CD1 . TYR A 1 150 ? -5.659  -5.446  2.811   1.00 92.74 150 A 1 
ATOM 1187 C CD2 . TYR A 1 150 ? -7.615  -6.735  3.485   1.00 92.69 150 A 1 
ATOM 1188 C CE1 . TYR A 1 150 ? -5.639  -4.815  4.070   1.00 92.28 150 A 1 
ATOM 1189 C CE2 . TYR A 1 150 ? -7.609  -6.095  4.740   1.00 92.22 150 A 1 
ATOM 1190 C CZ  . TYR A 1 150 ? -6.621  -5.130  5.031   1.00 93.78 150 A 1 
ATOM 1191 O OH  . TYR A 1 150 ? -6.622  -4.501  6.247   1.00 92.82 150 A 1 
ATOM 1192 N N   . SER A 1 151 ? -7.497  -6.232  -2.265  1.00 94.45 151 A 1 
ATOM 1193 C CA  . SER A 1 151 ? -7.543  -6.678  -3.658  1.00 94.49 151 A 1 
ATOM 1194 C C   . SER A 1 151 ? -6.132  -6.907  -4.189  1.00 94.74 151 A 1 
ATOM 1195 O O   . SER A 1 151 ? -5.292  -6.010  -4.127  1.00 93.97 151 A 1 
ATOM 1196 C CB  . SER A 1 151 ? -8.256  -5.665  -4.558  1.00 92.65 151 A 1 
ATOM 1197 O OG  . SER A 1 151 ? -9.508  -5.269  -4.042  1.00 78.68 151 A 1 
ATOM 1198 N N   . PHE A 1 152 ? -5.909  -8.089  -4.757  1.00 95.29 152 A 1 
ATOM 1199 C CA  . PHE A 1 152 ? -4.707  -8.496  -5.464  1.00 95.05 152 A 1 
ATOM 1200 C C   . PHE A 1 152 ? -5.051  -8.598  -6.948  1.00 94.91 152 A 1 
ATOM 1201 O O   . PHE A 1 152 ? -5.680  -9.569  -7.369  1.00 93.60 152 A 1 
ATOM 1202 C CB  . PHE A 1 152 ? -4.205  -9.834  -4.900  1.00 95.28 152 A 1 
ATOM 1203 C CG  . PHE A 1 152 ? -3.876  -9.820  -3.416  1.00 96.14 152 A 1 
ATOM 1204 C CD1 . PHE A 1 152 ? -2.545  -9.655  -2.985  1.00 92.99 152 A 1 
ATOM 1205 C CD2 . PHE A 1 152 ? -4.898  -9.977  -2.458  1.00 93.15 152 A 1 
ATOM 1206 C CE1 . PHE A 1 152 ? -2.244  -9.653  -1.618  1.00 92.63 152 A 1 
ATOM 1207 C CE2 . PHE A 1 152 ? -4.594  -9.960  -1.086  1.00 92.49 152 A 1 
ATOM 1208 C CZ  . PHE A 1 152 ? -3.267  -9.806  -0.667  1.00 94.73 152 A 1 
ATOM 1209 N N   . ASP A 1 153 ? -4.682  -7.588  -7.722  1.00 94.60 153 A 1 
ATOM 1210 C CA  . ASP A 1 153 ? -4.883  -7.540  -9.169  1.00 94.19 153 A 1 
ATOM 1211 C C   . ASP A 1 153 ? -3.652  -8.111  -9.872  1.00 94.04 153 A 1 
ATOM 1212 O O   . ASP A 1 153 ? -2.551  -7.594  -9.678  1.00 92.51 153 A 1 
ATOM 1213 C CB  . ASP A 1 153 ? -5.137  -6.095  -9.611  1.00 92.73 153 A 1 
ATOM 1214 C CG  . ASP A 1 153 ? -6.489  -5.552  -9.163  1.00 88.36 153 A 1 
ATOM 1215 O OD1 . ASP A 1 153 ? -7.504  -6.075  -9.647  1.00 80.64 153 A 1 
ATOM 1216 O OD2 . ASP A 1 153 ? -6.573  -4.553  -8.404  1.00 79.78 153 A 1 
ATOM 1217 N N   . LEU A 1 154 ? -3.809  -9.139  -10.706 1.00 93.45 154 A 1 
ATOM 1218 C CA  . LEU A 1 154 ? -2.750  -9.737  -11.505 1.00 93.18 154 A 1 
ATOM 1219 C C   . LEU A 1 154 ? -2.893  -9.339  -12.969 1.00 92.53 154 A 1 
ATOM 1220 O O   . LEU A 1 154 ? -3.981  -9.374  -13.530 1.00 90.53 154 A 1 
ATOM 1221 C CB  . LEU A 1 154 ? -2.710  -11.266 -11.351 1.00 92.39 154 A 1 
ATOM 1222 C CG  . LEU A 1 154 ? -2.213  -11.749 -9.975  1.00 88.49 154 A 1 
ATOM 1223 C CD1 . LEU A 1 154 ? -3.361  -11.960 -8.984  1.00 80.76 154 A 1 
ATOM 1224 C CD2 . LEU A 1 154 ? -1.488  -13.087 -10.120 1.00 81.17 154 A 1 
ATOM 1225 N N   . SER A 1 155 ? -1.764  -9.022  -13.611 1.00 92.41 155 A 1 
ATOM 1226 C CA  . SER A 1 155 ? -1.658  -8.871  -15.053 1.00 91.22 155 A 1 
ATOM 1227 C C   . SER A 1 155 ? -0.395  -9.554  -15.578 1.00 91.34 155 A 1 
ATOM 1228 O O   . SER A 1 155 ? 0.594   -9.722  -14.864 1.00 89.27 155 A 1 
ATOM 1229 C CB  . SER A 1 155 ? -1.747  -7.398  -15.474 1.00 88.23 155 A 1 
ATOM 1230 O OG  . SER A 1 155 ? -0.655  -6.649  -14.990 1.00 78.08 155 A 1 
ATOM 1231 N N   . TYR A 1 156 ? -0.456  -9.946  -16.839 1.00 88.99 156 A 1 
ATOM 1232 C CA  . TYR A 1 156 ? 0.579   -10.678 -17.549 1.00 86.91 156 A 1 
ATOM 1233 C C   . TYR A 1 156 ? 1.051   -9.840  -18.748 1.00 85.31 156 A 1 
ATOM 1234 O O   . TYR A 1 156 ? 0.301   -8.969  -19.202 1.00 81.26 156 A 1 
ATOM 1235 C CB  . TYR A 1 156 ? 0.025   -12.044 -17.963 1.00 86.21 156 A 1 
ATOM 1236 C CG  . TYR A 1 156 ? -0.498  -12.874 -16.803 1.00 87.10 156 A 1 
ATOM 1237 C CD1 . TYR A 1 156 ? 0.347   -13.769 -16.137 1.00 83.18 156 A 1 
ATOM 1238 C CD2 . TYR A 1 156 ? -1.835  -12.731 -16.370 1.00 84.27 156 A 1 
ATOM 1239 C CE1 . TYR A 1 156 ? -0.133  -14.519 -15.045 1.00 82.67 156 A 1 
ATOM 1240 C CE2 . TYR A 1 156 ? -2.316  -13.474 -15.284 1.00 82.90 156 A 1 
ATOM 1241 C CZ  . TYR A 1 156 ? -1.468  -14.378 -14.623 1.00 84.94 156 A 1 
ATOM 1242 O OH  . TYR A 1 156 ? -1.935  -15.107 -13.574 1.00 83.04 156 A 1 
ATOM 1243 N N   . PRO A 1 157 ? 2.261   -10.070 -19.284 1.00 84.45 157 A 1 
ATOM 1244 C CA  . PRO A 1 157 ? 2.766   -9.284  -20.418 1.00 80.99 157 A 1 
ATOM 1245 C C   . PRO A 1 157 ? 1.851   -9.293  -21.648 1.00 79.50 157 A 1 
ATOM 1246 O O   . PRO A 1 157 ? 1.753   -8.287  -22.350 1.00 73.24 157 A 1 
ATOM 1247 C CB  . PRO A 1 157 ? 4.134   -9.895  -20.748 1.00 78.29 157 A 1 
ATOM 1248 C CG  . PRO A 1 157 ? 4.570   -10.513 -19.418 1.00 76.59 157 A 1 
ATOM 1249 C CD  . PRO A 1 157 ? 3.261   -10.989 -18.809 1.00 81.19 157 A 1 
ATOM 1250 N N   . GLU A 1 158 ? 1.158   -10.410 -21.885 1.00 79.23 158 A 1 
ATOM 1251 C CA  . GLU A 1 158 ? 0.205   -10.600 -22.978 1.00 76.25 158 A 1 
ATOM 1252 C C   . GLU A 1 158 ? -1.017  -9.666  -22.874 1.00 73.54 158 A 1 
ATOM 1253 O O   . GLU A 1 158 ? -1.614  -9.313  -23.880 1.00 67.59 158 A 1 
ATOM 1254 C CB  . GLU A 1 158 ? -0.243  -12.082 -22.982 1.00 73.52 158 A 1 
ATOM 1255 C CG  . GLU A 1 158 ? 0.916   -13.057 -23.250 1.00 67.77 158 A 1 
ATOM 1256 C CD  . GLU A 1 158 ? 0.601   -14.523 -22.843 1.00 63.13 158 A 1 
ATOM 1257 O OE1 . GLU A 1 158 ? 1.531   -15.203 -22.363 1.00 58.22 158 A 1 
ATOM 1258 O OE2 . GLU A 1 158 ? -0.571  -14.943 -22.957 1.00 57.77 158 A 1 
ATOM 1259 N N   . ASP A 1 159 ? -1.345  -9.204  -21.675 1.00 76.59 159 A 1 
ATOM 1260 C CA  . ASP A 1 159 ? -2.488  -8.316  -21.419 1.00 72.87 159 A 1 
ATOM 1261 C C   . ASP A 1 159 ? -2.184  -6.842  -21.763 1.00 68.44 159 A 1 
ATOM 1262 O O   . ASP A 1 159 ? -3.084  -6.000  -21.711 1.00 64.19 159 A 1 
ATOM 1263 C CB  . ASP A 1 159 ? -2.909  -8.412  -19.934 1.00 71.21 159 A 1 
ATOM 1264 C CG  . ASP A 1 159 ? -3.195  -9.824  -19.427 1.00 69.65 159 A 1 
ATOM 1265 O OD1 . ASP A 1 159 ? -3.733  -10.670 -20.158 1.00 65.16 159 A 1 
ATOM 1266 O OD2 . ASP A 1 159 ? -2.912  -10.100 -18.231 1.00 67.12 159 A 1 
ATOM 1267 N N   . GLN A 1 160 ? -0.921  -6.507  -22.056 1.00 69.71 160 A 1 
ATOM 1268 C CA  . GLN A 1 160 ? -0.478  -5.119  -22.244 1.00 66.85 160 A 1 
ATOM 1269 C C   . GLN A 1 160 ? -0.356  -4.682  -23.713 1.00 64.13 160 A 1 
ATOM 1270 O O   . GLN A 1 160 ? 0.119   -3.578  -23.987 1.00 59.61 160 A 1 
ATOM 1271 C CB  . GLN A 1 160 ? 0.817   -4.844  -21.456 1.00 63.18 160 A 1 
ATOM 1272 C CG  . GLN A 1 160 ? 0.645   -5.073  -19.945 1.00 58.26 160 A 1 
ATOM 1273 C CD  . GLN A 1 160 ? 1.568   -4.239  -19.063 1.00 53.97 160 A 1 
ATOM 1274 O OE1 . GLN A 1 160 ? 2.402   -3.461  -19.476 1.00 50.70 160 A 1 
ATOM 1275 N NE2 . GLN A 1 160 ? 1.420   -4.345  -17.757 1.00 47.19 160 A 1 
ATOM 1276 N N   . GLU A 1 161 ? -0.784  -5.507  -24.679 1.00 57.92 161 A 1 
ATOM 1277 C CA  . GLU A 1 161 ? -0.684  -5.155  -26.104 1.00 56.60 161 A 1 
ATOM 1278 C C   . GLU A 1 161 ? -1.576  -3.959  -26.502 1.00 55.07 161 A 1 
ATOM 1279 O O   . GLU A 1 161 ? -1.222  -3.226  -27.429 1.00 50.03 161 A 1 
ATOM 1280 C CB  . GLU A 1 161 ? -0.935  -6.385  -26.999 1.00 52.46 161 A 1 
ATOM 1281 C CG  . GLU A 1 161 ? 0.207   -7.421  -26.908 1.00 46.10 161 A 1 
ATOM 1282 C CD  . GLU A 1 161 ? 0.191   -8.495  -28.025 1.00 42.81 161 A 1 
ATOM 1283 O OE1 . GLU A 1 161 ? 1.241   -9.162  -28.193 1.00 38.22 161 A 1 
ATOM 1284 O OE2 . GLU A 1 161 ? -0.827  -8.617  -28.733 1.00 39.80 161 A 1 
ATOM 1285 N N   . ASP A 1 162 ? -2.652  -3.682  -25.764 1.00 48.95 162 A 1 
ATOM 1286 C CA  . ASP A 1 162 ? -3.570  -2.562  -26.040 1.00 48.75 162 A 1 
ATOM 1287 C C   . ASP A 1 162 ? -3.238  -1.265  -25.278 1.00 47.53 162 A 1 
ATOM 1288 O O   . ASP A 1 162 ? -3.731  -0.190  -25.625 1.00 44.52 162 A 1 
ATOM 1289 C CB  . ASP A 1 162 ? -5.017  -3.024  -25.790 1.00 44.83 162 A 1 
ATOM 1290 C CG  . ASP A 1 162 ? -5.586  -3.928  -26.896 1.00 39.88 162 A 1 
ATOM 1291 O OD1 . ASP A 1 162 ? -5.167  -3.768  -28.074 1.00 37.14 162 A 1 
ATOM 1292 O OD2 . ASP A 1 162 ? -6.527  -4.694  -26.598 1.00 36.14 162 A 1 
ATOM 1293 N N   . GLU A 1 163 ? -2.376  -1.313  -24.271 1.00 42.43 163 A 1 
ATOM 1294 C CA  . GLU A 1 163 ? -1.959  -0.150  -23.486 1.00 43.15 163 A 1 
ATOM 1295 C C   . GLU A 1 163 ? -0.431  -0.019  -23.518 1.00 42.60 163 A 1 
ATOM 1296 O O   . GLU A 1 163 ? 0.278   -0.249  -22.537 1.00 41.11 163 A 1 
ATOM 1297 C CB  . GLU A 1 163 ? -2.599  -0.191  -22.086 1.00 41.62 163 A 1 
ATOM 1298 C CG  . GLU A 1 163 ? -2.802  1.234   -21.530 1.00 37.05 163 A 1 
ATOM 1299 C CD  . GLU A 1 163 ? -3.513  1.266   -20.162 1.00 33.75 163 A 1 
ATOM 1300 O OE1 . GLU A 1 163 ? -4.090  2.332   -19.841 1.00 30.82 163 A 1 
ATOM 1301 O OE2 . GLU A 1 163 ? -3.451  0.264   -19.429 1.00 33.38 163 A 1 
ATOM 1302 N N   . ALA A 1 164 ? 0.101   0.362   -24.666 1.00 37.79 164 A 1 
ATOM 1303 C CA  . ALA A 1 164 ? 1.501   0.701   -24.848 1.00 37.84 164 A 1 
ATOM 1304 C C   . ALA A 1 164 ? 1.850   1.988   -24.074 1.00 38.21 164 A 1 
ATOM 1305 O O   . ALA A 1 164 ? 2.101   3.050   -24.655 1.00 37.13 164 A 1 
ATOM 1306 C CB  . ALA A 1 164 ? 1.820   0.789   -26.350 1.00 34.30 164 A 1 
ATOM 1307 N N   . VAL A 1 165 ? 1.887   1.906   -22.760 1.00 36.46 165 A 1 
ATOM 1308 C CA  . VAL A 1 165 ? 2.609   2.861   -21.930 1.00 37.44 165 A 1 
ATOM 1309 C C   . VAL A 1 165 ? 4.083   2.643   -22.243 1.00 37.41 165 A 1 
ATOM 1310 O O   . VAL A 1 165 ? 4.727   1.720   -21.751 1.00 35.75 165 A 1 
ATOM 1311 C CB  . VAL A 1 165 ? 2.304   2.722   -20.429 1.00 34.61 165 A 1 
ATOM 1312 C CG1 . VAL A 1 165 ? 3.048   3.804   -19.634 1.00 30.75 165 A 1 
ATOM 1313 C CG2 . VAL A 1 165 ? 0.803   2.910   -20.159 1.00 30.70 165 A 1 
ATOM 1314 N N   . ILE A 1 166 ? 4.617   3.504   -23.110 1.00 33.05 166 A 1 
ATOM 1315 C CA  . ILE A 1 166 ? 6.043   3.571   -23.430 1.00 33.31 166 A 1 
ATOM 1316 C C   . ILE A 1 166 ? 6.770   3.969   -22.140 1.00 33.81 166 A 1 
ATOM 1317 O O   . ILE A 1 166 ? 6.995   5.143   -21.865 1.00 31.26 166 A 1 
ATOM 1318 C CB  . ILE A 1 166 ? 6.298   4.556   -24.596 1.00 30.27 166 A 1 
ATOM 1319 C CG1 . ILE A 1 166 ? 5.510   4.133   -25.868 1.00 27.34 166 A 1 
ATOM 1320 C CG2 . ILE A 1 166 ? 7.806   4.643   -24.917 1.00 27.27 166 A 1 
ATOM 1321 C CD1 . ILE A 1 166 ? 5.567   5.155   -27.017 1.00 23.97 166 A 1 
ATOM 1322 N N   . PHE A 1 167 ? 7.120   2.981   -21.311 1.00 37.85 167 A 1 
ATOM 1323 C CA  . PHE A 1 167 ? 8.073   3.182   -20.230 1.00 38.61 167 A 1 
ATOM 1324 C C   . PHE A 1 167 ? 9.454   3.354   -20.860 1.00 38.68 167 A 1 
ATOM 1325 O O   . PHE A 1 167 ? 10.111  2.404   -21.279 1.00 36.09 167 A 1 
ATOM 1326 C CB  . PHE A 1 167 ? 7.993   2.052   -19.186 1.00 35.16 167 A 1 
ATOM 1327 C CG  . PHE A 1 167 ? 7.430   2.540   -17.860 1.00 33.12 167 A 1 
ATOM 1328 C CD1 . PHE A 1 167 ? 8.296   3.036   -16.861 1.00 30.37 167 A 1 
ATOM 1329 C CD2 . PHE A 1 167 ? 6.046   2.519   -17.623 1.00 30.76 167 A 1 
ATOM 1330 C CE1 . PHE A 1 167 ? 7.775   3.506   -15.647 1.00 27.78 167 A 1 
ATOM 1331 C CE2 . PHE A 1 167 ? 5.529   2.993   -16.410 1.00 28.16 167 A 1 
ATOM 1332 C CZ  . PHE A 1 167 ? 6.386   3.487   -15.411 1.00 28.60 167 A 1 
ATOM 1333 N N   . SER A 1 168 ? 9.884   4.612   -20.969 1.00 35.08 168 A 1 
ATOM 1334 C CA  . SER A 1 168 ? 11.248  4.952   -21.327 1.00 36.93 168 A 1 
ATOM 1335 C C   . SER A 1 168 ? 12.200  4.478   -20.233 1.00 37.50 168 A 1 
ATOM 1336 O O   . SER A 1 168 ? 12.321  5.116   -19.190 1.00 35.02 168 A 1 
ATOM 1337 C CB  . SER A 1 168 ? 11.361  6.467   -21.549 1.00 33.58 168 A 1 
ATOM 1338 O OG  . SER A 1 168 ? 11.005  7.176   -20.387 1.00 30.19 168 A 1 
ATOM 1339 N N   . GLY A 1 169 ? 12.865  3.370   -20.482 1.00 41.43 169 A 1 
ATOM 1340 C CA  . GLY A 1 169 ? 13.897  2.800   -19.627 1.00 44.47 169 A 1 
ATOM 1341 C C   . GLY A 1 169 ? 13.624  1.326   -19.354 1.00 46.72 169 A 1 
ATOM 1342 O O   . GLY A 1 169 ? 12.820  0.990   -18.493 1.00 44.16 169 A 1 
ATOM 1343 N N   . THR A 1 170 ? 14.303  0.437   -20.062 1.00 48.20 170 A 1 
ATOM 1344 C CA  . THR A 1 170 ? 14.350  -0.995  -19.745 1.00 50.15 170 A 1 
ATOM 1345 C C   . THR A 1 170 ? 15.029  -1.188  -18.389 1.00 51.87 170 A 1 
ATOM 1346 O O   . THR A 1 170 ? 16.223  -1.459  -18.309 1.00 48.64 170 A 1 
ATOM 1347 C CB  . THR A 1 170 ? 15.100  -1.776  -20.842 1.00 46.20 170 A 1 
ATOM 1348 O OG1 . THR A 1 170 ? 16.262  -1.071  -21.217 1.00 41.33 170 A 1 
ATOM 1349 C CG2 . THR A 1 170 ? 14.245  -1.958  -22.096 1.00 40.81 170 A 1 
ATOM 1350 N N   . LYS A 1 171 ? 14.281  -0.998  -17.298 1.00 58.48 171 A 1 
ATOM 1351 C CA  . LYS A 1 171 ? 14.741  -1.350  -15.952 1.00 61.39 171 A 1 
ATOM 1352 C C   . LYS A 1 171 ? 14.830  -2.870  -15.902 1.00 62.48 171 A 1 
ATOM 1353 O O   . LYS A 1 171 ? 13.813  -3.554  -15.837 1.00 60.53 171 A 1 
ATOM 1354 C CB  . LYS A 1 171 ? 13.793  -0.753  -14.893 1.00 57.15 171 A 1 
ATOM 1355 C CG  . LYS A 1 171 ? 14.322  -0.924  -13.453 1.00 50.68 171 A 1 
ATOM 1356 C CD  . LYS A 1 171 ? 13.282  -0.442  -12.416 1.00 47.60 171 A 1 
ATOM 1357 C CE  . LYS A 1 171 ? 13.745  -0.670  -10.981 1.00 41.81 171 A 1 
ATOM 1358 N NZ  . LYS A 1 171 ? 12.610  -0.588  -10.000 1.00 37.10 171 A 1 
ATOM 1359 N N   . VAL A 1 172 ? 16.042  -3.392  -15.965 1.00 61.71 172 A 1 
ATOM 1360 C CA  . VAL A 1 172 ? 16.283  -4.825  -15.779 1.00 64.37 172 A 1 
ATOM 1361 C C   . VAL A 1 172 ? 15.872  -5.185  -14.347 1.00 67.82 172 A 1 
ATOM 1362 O O   . VAL A 1 172 ? 16.531  -4.785  -13.383 1.00 63.93 172 A 1 
ATOM 1363 C CB  . VAL A 1 172 ? 17.753  -5.194  -16.061 1.00 58.31 172 A 1 
ATOM 1364 C CG1 . VAL A 1 172 ? 18.009  -6.689  -15.847 1.00 51.23 172 A 1 
ATOM 1365 C CG2 . VAL A 1 172 ? 18.134  -4.858  -17.520 1.00 55.02 172 A 1 
ATOM 1366 N N   . THR A 1 173 ? 14.755  -5.891  -14.209 1.00 67.99 173 A 1 
ATOM 1367 C CA  . THR A 1 173 ? 14.267  -6.337  -12.907 1.00 71.70 173 A 1 
ATOM 1368 C C   . THR A 1 173 ? 15.056  -7.573  -12.484 1.00 74.06 173 A 1 
ATOM 1369 O O   . THR A 1 173 ? 14.868  -8.666  -13.028 1.00 72.86 173 A 1 
ATOM 1370 C CB  . THR A 1 173 ? 12.754  -6.601  -12.912 1.00 68.71 173 A 1 
ATOM 1371 O OG1 . THR A 1 173 ? 12.098  -5.438  -13.342 1.00 62.30 173 A 1 
ATOM 1372 C CG2 . THR A 1 173 ? 12.219  -6.913  -11.518 1.00 63.00 173 A 1 
ATOM 1373 N N   . THR A 1 174 ? 15.963  -7.395  -11.535 1.00 78.02 174 A 1 
ATOM 1374 C CA  . THR A 1 174 ? 16.741  -8.480  -10.929 1.00 79.78 174 A 1 
ATOM 1375 C C   . THR A 1 174 ? 15.988  -9.095  -9.751  1.00 82.10 174 A 1 
ATOM 1376 O O   . THR A 1 174 ? 15.143  -8.437  -9.137  1.00 81.41 174 A 1 
ATOM 1377 C CB  . THR A 1 174 ? 18.133  -8.005  -10.477 1.00 75.77 174 A 1 
ATOM 1378 O OG1 . THR A 1 174 ? 18.036  -7.078  -9.424  1.00 67.99 174 A 1 
ATOM 1379 C CG2 . THR A 1 174 ? 18.941  -7.350  -11.604 1.00 67.76 174 A 1 
ATOM 1380 N N   . VAL A 1 175 ? 16.339  -10.313 -9.355  1.00 78.38 175 A 1 
ATOM 1381 C CA  . VAL A 1 175 ? 15.760  -10.957 -8.157  1.00 78.99 175 A 1 
ATOM 1382 C C   . VAL A 1 175 ? 15.898  -10.064 -6.917  1.00 81.37 175 A 1 
ATOM 1383 O O   . VAL A 1 175 ? 14.967  -9.937  -6.122  1.00 80.62 175 A 1 
ATOM 1384 C CB  . VAL A 1 175 ? 16.420  -12.332 -7.900  1.00 76.53 175 A 1 
ATOM 1385 C CG1 . VAL A 1 175 ? 15.841  -13.027 -6.665  1.00 69.63 175 A 1 
ATOM 1386 C CG2 . VAL A 1 175 ? 16.233  -13.266 -9.097  1.00 71.98 175 A 1 
ATOM 1387 N N   . LYS A 1 176 ? 17.049  -9.382  -6.778  1.00 79.31 176 A 1 
ATOM 1388 C CA  . LYS A 1 176 ? 17.303  -8.458  -5.674  1.00 80.65 176 A 1 
ATOM 1389 C C   . LYS A 1 176 ? 16.377  -7.236  -5.707  1.00 82.25 176 A 1 
ATOM 1390 O O   . LYS A 1 176 ? 15.853  -6.849  -4.665  1.00 81.76 176 A 1 
ATOM 1391 C CB  . LYS A 1 176 ? 18.785  -8.056  -5.679  1.00 77.82 176 A 1 
ATOM 1392 C CG  . LYS A 1 176 ? 19.171  -7.225  -4.441  1.00 69.20 176 A 1 
ATOM 1393 C CD  . LYS A 1 176 ? 20.682  -6.939  -4.407  1.00 65.42 176 A 1 
ATOM 1394 C CE  . LYS A 1 176 ? 21.032  -6.152  -3.147  1.00 56.17 176 A 1 
ATOM 1395 N NZ  . LYS A 1 176 ? 22.501  -5.937  -3.016  1.00 48.90 176 A 1 
ATOM 1396 N N   . SER A 1 177 ? 16.150  -6.632  -6.876  1.00 81.92 177 A 1 
ATOM 1397 C CA  . SER A 1 177 ? 15.240  -5.482  -6.989  1.00 82.95 177 A 1 
ATOM 1398 C C   . SER A 1 177 ? 13.789  -5.880  -6.727  1.00 85.04 177 A 1 
ATOM 1399 O O   . SER A 1 177 ? 13.113  -5.173  -5.979  1.00 84.19 177 A 1 
ATOM 1400 C CB  . SER A 1 177 ? 15.385  -4.754  -8.336  1.00 80.12 177 A 1 
ATOM 1401 O OG  . SER A 1 177 ? 15.048  -5.552  -9.445  1.00 69.22 177 A 1 
ATOM 1402 N N   . ALA A 1 178 ? 13.343  -7.037  -7.230  1.00 83.91 178 A 1 
ATOM 1403 C CA  . ALA A 1 178 ? 11.999  -7.549  -6.983  1.00 84.65 178 A 1 
ATOM 1404 C C   . ALA A 1 178 ? 11.764  -7.879  -5.499  1.00 85.87 178 A 1 
ATOM 1405 O O   . ALA A 1 178 ? 10.728  -7.524  -4.935  1.00 85.51 178 A 1 
ATOM 1406 C CB  . ALA A 1 178 ? 11.779  -8.766  -7.886  1.00 84.53 178 A 1 
ATOM 1407 N N   . LYS A 1 179 ? 12.760  -8.482  -4.816  1.00 85.57 179 A 1 
ATOM 1408 C CA  . LYS A 1 179 ? 12.713  -8.691  -3.353  1.00 85.00 179 A 1 
ATOM 1409 C C   . LYS A 1 179 ? 12.590  -7.366  -2.599  1.00 86.34 179 A 1 
ATOM 1410 O O   . LYS A 1 179 ? 11.786  -7.272  -1.677  1.00 86.33 179 A 1 
ATOM 1411 C CB  . LYS A 1 179 ? 13.944  -9.478  -2.873  1.00 82.91 179 A 1 
ATOM 1412 C CG  . LYS A 1 179 ? 13.860  -10.989 -3.175  1.00 74.90 179 A 1 
ATOM 1413 C CD  . LYS A 1 179 ? 15.097  -11.733 -2.629  1.00 71.91 179 A 1 
ATOM 1414 C CE  . LYS A 1 179 ? 15.003  -13.245 -2.875  1.00 63.39 179 A 1 
ATOM 1415 N NZ  . LYS A 1 179 ? 16.111  -14.012 -2.239  1.00 57.10 179 A 1 
ATOM 1416 N N   . ASN A 1 180 ? 13.328  -6.322  -2.994  1.00 85.38 180 A 1 
ATOM 1417 C CA  . ASN A 1 180 ? 13.236  -5.008  -2.359  1.00 86.12 180 A 1 
ATOM 1418 C C   . ASN A 1 180 ? 11.861  -4.345  -2.574  1.00 87.93 180 A 1 
ATOM 1419 O O   . ASN A 1 180 ? 11.336  -3.731  -1.652  1.00 87.52 180 A 1 
ATOM 1420 C CB  . ASN A 1 180 ? 14.361  -4.101  -2.879  1.00 84.44 180 A 1 
ATOM 1421 C CG  . ASN A 1 180 ? 15.740  -4.477  -2.362  1.00 79.49 180 A 1 
ATOM 1422 O OD1 . ASN A 1 180 ? 15.932  -5.208  -1.411  1.00 73.72 180 A 1 
ATOM 1423 N ND2 . ASN A 1 180 ? 16.772  -3.924  -2.962  1.00 71.42 180 A 1 
ATOM 1424 N N   . GLU A 1 181 ? 11.268  -4.487  -3.768  1.00 85.43 181 A 1 
ATOM 1425 C CA  . GLU A 1 181 ? 9.907   -4.002  -4.041  1.00 86.45 181 A 1 
ATOM 1426 C C   . GLU A 1 181 ? 8.878   -4.725  -3.159  1.00 87.96 181 A 1 
ATOM 1427 O O   . GLU A 1 181 ? 8.054   -4.070  -2.515  1.00 87.77 181 A 1 
ATOM 1428 C CB  . GLU A 1 181 ? 9.579   -4.151  -5.535  1.00 85.30 181 A 1 
ATOM 1429 C CG  . GLU A 1 181 ? 10.316  -3.095  -6.382  1.00 78.82 181 A 1 
ATOM 1430 C CD  . GLU A 1 181 ? 10.137  -3.247  -7.909  1.00 76.79 181 A 1 
ATOM 1431 O OE1 . GLU A 1 181 ? 10.870  -2.523  -8.642  1.00 68.22 181 A 1 
ATOM 1432 O OE2 . GLU A 1 181 ? 9.300   -4.072  -8.342  1.00 69.35 181 A 1 
ATOM 1433 N N   . LEU A 1 182 ? 8.997   -6.040  -3.019  1.00 88.37 182 A 1 
ATOM 1434 C CA  . LEU A 1 182 ? 8.162   -6.838  -2.130  1.00 88.12 182 A 1 
ATOM 1435 C C   . LEU A 1 182 ? 8.299   -6.401  -0.661  1.00 89.28 182 A 1 
ATOM 1436 O O   . LEU A 1 182 ? 7.291   -6.221  0.033   1.00 89.18 182 A 1 
ATOM 1437 C CB  . LEU A 1 182 ? 8.512   -8.320  -2.379  1.00 86.91 182 A 1 
ATOM 1438 C CG  . LEU A 1 182 ? 7.613   -9.314  -1.620  1.00 81.16 182 A 1 
ATOM 1439 C CD1 . LEU A 1 182 ? 7.583   -10.666 -2.344  1.00 73.37 182 A 1 
ATOM 1440 C CD2 . LEU A 1 182 ? 8.111   -9.591  -0.206  1.00 73.43 182 A 1 
ATOM 1441 N N   . ILE A 1 183 ? 9.533   -6.167  -0.186  1.00 88.94 183 A 1 
ATOM 1442 C CA  . ILE A 1 183 ? 9.800   -5.660  1.169   1.00 88.72 183 A 1 
ATOM 1443 C C   . ILE A 1 183 ? 9.109   -4.315  1.399   1.00 90.04 183 A 1 
ATOM 1444 O O   . ILE A 1 183 ? 8.454   -4.115  2.426   1.00 90.31 183 A 1 
ATOM 1445 C CB  . ILE A 1 183 ? 11.327  -5.543  1.386   1.00 87.75 183 A 1 
ATOM 1446 C CG1 . ILE A 1 183 ? 11.963  -6.934  1.502   1.00 82.73 183 A 1 
ATOM 1447 C CG2 . ILE A 1 183 ? 11.688  -4.707  2.624   1.00 81.82 183 A 1 
ATOM 1448 C CD1 . ILE A 1 183 ? 13.481  -6.906  1.283   1.00 73.69 183 A 1 
ATOM 1449 N N   . ASN A 1 184 ? 9.241   -3.381  0.453   1.00 89.35 184 A 1 
ATOM 1450 C CA  . ASN A 1 184 ? 8.633   -2.063  0.565   1.00 90.35 184 A 1 
ATOM 1451 C C   . ASN A 1 184 ? 7.107   -2.131  0.561   1.00 91.79 184 A 1 
ATOM 1452 O O   . ASN A 1 184 ? 6.458   -1.397  1.307   1.00 91.99 184 A 1 
ATOM 1453 C CB  . ASN A 1 184 ? 9.159   -1.181  -0.574  1.00 89.38 184 A 1 
ATOM 1454 C CG  . ASN A 1 184 ? 10.613  -0.785  -0.403  1.00 84.36 184 A 1 
ATOM 1455 O OD1 . ASN A 1 184 ? 11.189  -0.824  0.676   1.00 78.26 184 A 1 
ATOM 1456 N ND2 . ASN A 1 184 ? 11.244  -0.352  -1.467  1.00 75.84 184 A 1 
ATOM 1457 N N   . LEU A 1 185 ? 6.533   -3.056  -0.206  1.00 91.34 185 A 1 
ATOM 1458 C CA  . LEU A 1 185 ? 5.103   -3.316  -0.219  1.00 91.98 185 A 1 
ATOM 1459 C C   . LEU A 1 185 ? 4.622   -3.835  1.143   1.00 92.90 185 A 1 
ATOM 1460 O O   . LEU A 1 185 ? 3.668   -3.287  1.699   1.00 92.35 185 A 1 
ATOM 1461 C CB  . LEU A 1 185 ? 4.802   -4.257  -1.395  1.00 91.41 185 A 1 
ATOM 1462 C CG  . LEU A 1 185 ? 3.299   -4.378  -1.722  1.00 88.00 185 A 1 
ATOM 1463 C CD1 . LEU A 1 185 ? 3.130   -4.898  -3.156  1.00 80.06 185 A 1 
ATOM 1464 C CD2 . LEU A 1 185 ? 2.574   -5.343  -0.782  1.00 80.43 185 A 1 
ATOM 1465 N N   . ILE A 1 186 ? 5.310   -4.807  1.737   1.00 92.08 186 A 1 
ATOM 1466 C CA  . ILE A 1 186 ? 4.964   -5.324  3.071   1.00 91.58 186 A 1 
ATOM 1467 C C   . ILE A 1 186 ? 5.092   -4.227  4.140   1.00 92.21 186 A 1 
ATOM 1468 O O   . ILE A 1 186 ? 4.195   -4.080  4.970   1.00 92.23 186 A 1 
ATOM 1469 C CB  . ILE A 1 186 ? 5.825   -6.557  3.439   1.00 91.80 186 A 1 
ATOM 1470 C CG1 . ILE A 1 186 ? 5.519   -7.733  2.490   1.00 88.10 186 A 1 
ATOM 1471 C CG2 . ILE A 1 186 ? 5.568   -7.007  4.896   1.00 88.08 186 A 1 
ATOM 1472 C CD1 . ILE A 1 186 ? 6.562   -8.859  2.584   1.00 78.06 186 A 1 
ATOM 1473 N N   . ARG A 1 187 ? 6.148   -3.407  4.103   1.00 92.05 187 A 1 
ATOM 1474 C CA  . ARG A 1 187 ? 6.294   -2.257  5.019   1.00 91.57 187 A 1 
ATOM 1475 C C   . ARG A 1 187 ? 5.127   -1.282  4.887   1.00 92.05 187 A 1 
ATOM 1476 O O   . ARG A 1 187 ? 4.592   -0.834  5.900   1.00 92.15 187 A 1 
ATOM 1477 C CB  . ARG A 1 187 ? 7.606   -1.507  4.748   1.00 90.86 187 A 1 
ATOM 1478 C CG  . ARG A 1 187 ? 8.828   -2.264  5.275   1.00 84.53 187 A 1 
ATOM 1479 C CD  . ARG A 1 187 ? 10.099  -1.518  4.873   1.00 83.10 187 A 1 
ATOM 1480 N NE  . ARG A 1 187 ? 11.307  -2.171  5.394   1.00 74.60 187 A 1 
ATOM 1481 C CZ  . ARG A 1 187 ? 12.527  -2.092  4.893   1.00 70.97 187 A 1 
ATOM 1482 N NH1 . ARG A 1 187 ? 12.787  -1.390  3.818   1.00 63.52 187 A 1 
ATOM 1483 N NH2 . ARG A 1 187 ? 13.513  -2.726  5.455   1.00 63.97 187 A 1 
ATOM 1484 N N   . SER A 1 188 ? 4.735   -0.987  3.658   1.00 92.09 188 A 1 
ATOM 1485 C CA  . SER A 1 188 ? 3.599   -0.110  3.381   1.00 92.68 188 A 1 
ATOM 1486 C C   . SER A 1 188 ? 2.299   -0.707  3.914   1.00 93.61 188 A 1 
ATOM 1487 O O   . SER A 1 188 ? 1.520   0.002   4.549   1.00 93.04 188 A 1 
ATOM 1488 C CB  . SER A 1 188 ? 3.470   0.164   1.878   1.00 92.71 188 A 1 
ATOM 1489 O OG  . SER A 1 188 ? 4.659   0.741   1.377   1.00 82.59 188 A 1 
ATOM 1490 N N   . LEU A 1 189 ? 2.096   -2.015  3.742   1.00 93.70 189 A 1 
ATOM 1491 C CA  . LEU A 1 189 ? 0.945   -2.740  4.278   1.00 93.71 189 A 1 
ATOM 1492 C C   . LEU A 1 189 ? 0.906   -2.709  5.812   1.00 93.67 189 A 1 
ATOM 1493 O O   . LEU A 1 189 ? -0.151  -2.437  6.374   1.00 92.65 189 A 1 
ATOM 1494 C CB  . LEU A 1 189 ? 0.974   -4.186  3.750   1.00 94.40 189 A 1 
ATOM 1495 C CG  . LEU A 1 189 ? -0.196  -5.068  4.245   1.00 94.75 189 A 1 
ATOM 1496 C CD1 . LEU A 1 189 ? -1.553  -4.538  3.789   1.00 91.22 189 A 1 
ATOM 1497 C CD2 . LEU A 1 189 ? -0.027  -6.483  3.702   1.00 91.14 189 A 1 
ATOM 1498 N N   . ILE A 1 190 ? 2.030   -2.941  6.494   1.00 94.26 190 A 1 
ATOM 1499 C CA  . ILE A 1 190 ? 2.132   -2.880  7.959   1.00 92.94 190 A 1 
ATOM 1500 C C   . ILE A 1 190 ? 1.829   -1.471  8.455   1.00 92.49 190 A 1 
ATOM 1501 O O   . ILE A 1 190 ? 0.991   -1.289  9.342   1.00 91.48 190 A 1 
ATOM 1502 C CB  . ILE A 1 190 ? 3.525   -3.364  8.436   1.00 92.77 190 A 1 
ATOM 1503 C CG1 . ILE A 1 190 ? 3.688   -4.880  8.182   1.00 91.22 190 A 1 
ATOM 1504 C CG2 . ILE A 1 190 ? 3.739   -3.064  9.938   1.00 91.19 190 A 1 
ATOM 1505 C CD1 . ILE A 1 190 ? 5.130   -5.386  8.332   1.00 86.30 190 A 1 
ATOM 1506 N N   . SER A 1 191 ? 2.476   -0.467  7.868   1.00 92.42 191 A 1 
ATOM 1507 C CA  . SER A 1 191 ? 2.265   0.930   8.250   1.00 91.54 191 A 1 
ATOM 1508 C C   . SER A 1 191 ? 0.813   1.350   8.049   1.00 91.01 191 A 1 
ATOM 1509 O O   . SER A 1 191 ? 0.222   1.954   8.942   1.00 90.11 191 A 1 
ATOM 1510 C CB  . SER A 1 191 ? 3.191   1.840   7.439   1.00 91.13 191 A 1 
ATOM 1511 O OG  . SER A 1 191 ? 3.084   3.171   7.900   1.00 79.04 191 A 1 
ATOM 1512 N N   . PHE A 1 192 ? 0.223   0.989   6.917   1.00 92.44 192 A 1 
ATOM 1513 C CA  . PHE A 1 192 ? -1.172  1.262   6.623   1.00 91.65 192 A 1 
ATOM 1514 C C   . PHE A 1 192 ? -2.116  0.509   7.569   1.00 92.31 192 A 1 
ATOM 1515 O O   . PHE A 1 192 ? -3.004  1.124   8.151   1.00 90.91 192 A 1 
ATOM 1516 C CB  . PHE A 1 192 ? -1.443  0.906   5.155   1.00 91.06 192 A 1 
ATOM 1517 C CG  . PHE A 1 192 ? -2.906  0.981   4.812   1.00 91.47 192 A 1 
ATOM 1518 C CD1 . PHE A 1 192 ? -3.648  -0.199  4.601   1.00 86.60 192 A 1 
ATOM 1519 C CD2 . PHE A 1 192 ? -3.557  2.226   4.804   1.00 86.79 192 A 1 
ATOM 1520 C CE1 . PHE A 1 192 ? -5.035  -0.130  4.400   1.00 85.97 192 A 1 
ATOM 1521 C CE2 . PHE A 1 192 ? -4.944  2.294   4.605   1.00 85.70 192 A 1 
ATOM 1522 C CZ  . PHE A 1 192 ? -5.677  1.113   4.409   1.00 87.99 192 A 1 
ATOM 1523 N N   . GLY A 1 193 ? -1.903  -0.789  7.790   1.00 91.87 193 A 1 
ATOM 1524 C CA  . GLY A 1 193 ? -2.721  -1.617  8.667   1.00 90.32 193 A 1 
ATOM 1525 C C   . GLY A 1 193 ? -2.789  -1.092  10.104  1.00 89.97 193 A 1 
ATOM 1526 O O   . GLY A 1 193 ? -3.850  -1.141  10.716  1.00 87.95 193 A 1 
ATOM 1527 N N   . ASN A 1 194 ? -1.697  -0.503  10.615  1.00 90.43 194 A 1 
ATOM 1528 C CA  . ASN A 1 194 ? -1.648  0.137   11.931  1.00 88.15 194 A 1 
ATOM 1529 C C   . ASN A 1 194 ? -2.453  1.444   12.016  1.00 86.65 194 A 1 
ATOM 1530 O O   . ASN A 1 194 ? -2.690  1.930   13.121  1.00 84.17 194 A 1 
ATOM 1531 C CB  . ASN A 1 194 ? -0.177  0.388   12.296  1.00 87.76 194 A 1 
ATOM 1532 C CG  . ASN A 1 194 ? 0.597   -0.877  12.612  1.00 85.79 194 A 1 
ATOM 1533 O OD1 . ASN A 1 194 ? 0.076   -1.895  13.015  1.00 79.67 194 A 1 
ATOM 1534 N ND2 . ASN A 1 194 ? 1.906   -0.846  12.478  1.00 78.83 194 A 1 
ATOM 1535 N N   . THR A 1 195 ? -2.857  2.036   10.902  1.00 90.42 195 A 1 
ATOM 1536 C CA  . THR A 1 195 ? -3.715  3.238   10.890  1.00 89.15 195 A 1 
ATOM 1537 C C   . THR A 1 195 ? -5.207  2.912   10.924  1.00 89.12 195 A 1 
ATOM 1538 O O   . THR A 1 195 ? -6.021  3.792   11.169  1.00 87.03 195 A 1 
ATOM 1539 C CB  . THR A 1 195 ? -3.423  4.172   9.705   1.00 87.95 195 A 1 
ATOM 1540 O OG1 . THR A 1 195 ? -3.842  3.635   8.472   1.00 82.68 195 A 1 
ATOM 1541 C CG2 . THR A 1 195 ? -1.947  4.546   9.579   1.00 81.59 195 A 1 
ATOM 1542 N N   . LEU A 1 196 ? -5.577  1.652   10.667  1.00 89.84 196 A 1 
ATOM 1543 C CA  . LEU A 1 196 ? -6.965  1.227   10.623  1.00 89.67 196 A 1 
ATOM 1544 C C   . LEU A 1 196 ? -7.523  1.037   12.038  1.00 88.94 196 A 1 
ATOM 1545 O O   . LEU A 1 196 ? -6.865  0.460   12.900  1.00 86.67 196 A 1 
ATOM 1546 C CB  . LEU A 1 196 ? -7.082  -0.075  9.808   1.00 89.74 196 A 1 
ATOM 1547 C CG  . LEU A 1 196 ? -6.689  0.045   8.330   1.00 90.38 196 A 1 
ATOM 1548 C CD1 . LEU A 1 196 ? -6.780  -1.340  7.671   1.00 86.96 196 A 1 
ATOM 1549 C CD2 . LEU A 1 196 ? -7.616  0.990   7.567   1.00 87.19 196 A 1 
ATOM 1550 N N   . GLY A 1 197 ? -8.761  1.468   12.261  1.00 89.04 197 A 1 
ATOM 1551 C CA  . GLY A 1 197 ? -9.470  1.243   13.520  1.00 88.08 197 A 1 
ATOM 1552 C C   . GLY A 1 197 ? -9.758  -0.239  13.793  1.00 88.58 197 A 1 
ATOM 1553 O O   . GLY A 1 197 ? -9.675  -1.078  12.899  1.00 86.57 197 A 1 
ATOM 1554 N N   . GLU A 1 198 ? -10.113 -0.556  15.037  1.00 86.00 198 A 1 
ATOM 1555 C CA  . GLU A 1 198 ? -10.378 -1.931  15.464  1.00 86.33 198 A 1 
ATOM 1556 C C   . GLU A 1 198 ? -11.547 -2.575  14.709  1.00 86.34 198 A 1 
ATOM 1557 O O   . GLU A 1 198 ? -12.538 -1.937  14.331  1.00 83.97 198 A 1 
ATOM 1558 C CB  . GLU A 1 198 ? -10.605 -1.977  16.983  1.00 82.93 198 A 1 
ATOM 1559 C CG  . GLU A 1 198 ? -9.333  -1.608  17.768  1.00 74.59 198 A 1 
ATOM 1560 C CD  . GLU A 1 198 ? -9.532  -1.574  19.294  1.00 69.93 198 A 1 
ATOM 1561 O OE1 . GLU A 1 198 ? -8.539  -1.269  19.985  1.00 62.94 198 A 1 
ATOM 1562 O OE2 . GLU A 1 198 ? -10.684 -1.786  19.743  1.00 63.76 198 A 1 
ATOM 1563 N N   . LEU A 1 199 ? -11.428 -3.879  14.480  1.00 88.44 199 A 1 
ATOM 1564 C CA  . LEU A 1 199 ? -12.512 -4.673  13.915  1.00 88.89 199 A 1 
ATOM 1565 C C   . LEU A 1 199 ? -13.460 -5.163  15.017  1.00 88.96 199 A 1 
ATOM 1566 O O   . LEU A 1 199 ? -13.023 -5.394  16.144  1.00 87.40 199 A 1 
ATOM 1567 C CB  . LEU A 1 199 ? -11.941 -5.858  13.125  1.00 88.21 199 A 1 
ATOM 1568 C CG  . LEU A 1 199 ? -11.290 -5.496  11.782  1.00 88.22 199 A 1 
ATOM 1569 C CD1 . LEU A 1 199 ? -10.674 -6.765  11.177  1.00 85.54 199 A 1 
ATOM 1570 C CD2 . LEU A 1 199 ? -12.303 -4.941  10.784  1.00 86.18 199 A 1 
ATOM 1571 N N   . PRO A 1 200 ? -14.747 -5.425  14.715  1.00 88.27 200 A 1 
ATOM 1572 C CA  . PRO A 1 200 ? -15.666 -6.069  15.646  1.00 87.68 200 A 1 
ATOM 1573 C C   . PRO A 1 200 ? -15.149 -7.441  16.102  1.00 88.87 200 A 1 
ATOM 1574 O O   . PRO A 1 200 ? -14.499 -8.140  15.327  1.00 87.62 200 A 1 
ATOM 1575 C CB  . PRO A 1 200 ? -16.990 -6.215  14.896  1.00 84.90 200 A 1 
ATOM 1576 C CG  . PRO A 1 200 ? -16.905 -5.109  13.840  1.00 82.48 200 A 1 
ATOM 1577 C CD  . PRO A 1 200 ? -15.425 -5.074  13.490  1.00 86.09 200 A 1 
ATOM 1578 N N   . ARG A 1 201 ? -15.490 -7.858  17.320  1.00 86.91 201 A 1 
ATOM 1579 C CA  . ARG A 1 201 ? -15.063 -9.150  17.894  1.00 87.46 201 A 1 
ATOM 1580 C C   . ARG A 1 201 ? -15.458 -10.352 17.032  1.00 88.11 201 A 1 
ATOM 1581 O O   . ARG A 1 201 ? -14.675 -11.277 16.865  1.00 86.48 201 A 1 
ATOM 1582 C CB  . ARG A 1 201 ? -15.647 -9.338  19.297  1.00 85.23 201 A 1 
ATOM 1583 C CG  . ARG A 1 201 ? -14.992 -8.397  20.309  1.00 76.81 201 A 1 
ATOM 1584 C CD  . ARG A 1 201 ? -15.494 -8.731  21.714  1.00 72.56 201 A 1 
ATOM 1585 N NE  . ARG A 1 201 ? -14.799 -7.909  22.715  1.00 62.20 201 A 1 
ATOM 1586 C CZ  . ARG A 1 201 ? -15.027 -7.929  24.015  1.00 53.58 201 A 1 
ATOM 1587 N NH1 . ARG A 1 201 ? -15.940 -8.693  24.549  1.00 49.12 201 A 1 
ATOM 1588 N NH2 . ARG A 1 201 ? -14.312 -7.171  24.801  1.00 46.70 201 A 1 
ATOM 1589 N N   . GLU A 1 202 ? -16.645 -10.330 16.470  1.00 87.13 202 A 1 
ATOM 1590 C CA  . GLU A 1 202 ? -17.092 -11.348 15.530  1.00 87.87 202 A 1 
ATOM 1591 C C   . GLU A 1 202 ? -16.877 -10.889 14.084  1.00 88.19 202 A 1 
ATOM 1592 O O   . GLU A 1 202 ? -17.303 -9.800  13.692  1.00 85.84 202 A 1 
ATOM 1593 C CB  . GLU A 1 202 ? -18.557 -11.694 15.734  1.00 85.25 202 A 1 
ATOM 1594 C CG  . GLU A 1 202 ? -18.881 -12.293 17.112  1.00 75.07 202 A 1 
ATOM 1595 C CD  . GLU A 1 202 ? -20.288 -12.902 17.139  1.00 72.89 202 A 1 
ATOM 1596 O OE1 . GLU A 1 202 ? -20.648 -13.586 18.117  1.00 64.83 202 A 1 
ATOM 1597 O OE2 . GLU A 1 202 ? -21.001 -12.813 16.107  1.00 66.68 202 A 1 
ATOM 1598 N N   . ARG A 1 203 ? -16.258 -11.751 13.276  1.00 89.89 203 A 1 
ATOM 1599 C CA  . ARG A 1 203 ? -15.869 -11.450 11.905  1.00 89.32 203 A 1 
ATOM 1600 C C   . ARG A 1 203 ? -16.186 -12.623 10.981  1.00 90.07 203 A 1 
ATOM 1601 O O   . ARG A 1 203 ? -16.136 -13.780 11.388  1.00 88.09 203 A 1 
ATOM 1602 C CB  . ARG A 1 203 ? -14.366 -11.099 11.861  1.00 86.61 203 A 1 
ATOM 1603 C CG  . ARG A 1 203 ? -13.987 -9.947  12.819  1.00 83.91 203 A 1 
ATOM 1604 C CD  . ARG A 1 203 ? -12.523 -10.022 13.234  1.00 83.21 203 A 1 
ATOM 1605 N NE  . ARG A 1 203 ? -12.231 -9.156  14.397  1.00 79.60 203 A 1 
ATOM 1606 C CZ  . ARG A 1 203 ? -11.088 -9.068  15.053  1.00 77.66 203 A 1 
ATOM 1607 N NH1 . ARG A 1 203 ? -10.024 -9.710  14.692  1.00 69.48 203 A 1 
ATOM 1608 N NH2 . ARG A 1 203 ? -10.988 -8.343  16.117  1.00 71.28 203 A 1 
ATOM 1609 N N   . ILE A 1 204 ? -16.495 -12.333 9.740   1.00 90.28 204 A 1 
ATOM 1610 C CA  . ILE A 1 204 ? -16.648 -13.327 8.688   1.00 90.33 204 A 1 
ATOM 1611 C C   . ILE A 1 204 ? -15.585 -13.054 7.632   1.00 91.26 204 A 1 
ATOM 1612 O O   . ILE A 1 204 ? -15.509 -11.949 7.093   1.00 90.53 204 A 1 
ATOM 1613 C CB  . ILE A 1 204 ? -18.069 -13.330 8.103   1.00 88.93 204 A 1 
ATOM 1614 C CG1 . ILE A 1 204 ? -19.107 -13.665 9.199   1.00 83.88 204 A 1 
ATOM 1615 C CG2 . ILE A 1 204 ? -18.165 -14.343 6.944   1.00 83.12 204 A 1 
ATOM 1616 C CD1 . ILE A 1 204 ? -20.565 -13.598 8.729   1.00 74.13 204 A 1 
ATOM 1617 N N   . LEU A 1 205 ? -14.786 -14.062 7.311   1.00 91.40 205 A 1 
ATOM 1618 C CA  . LEU A 1 205 ? -13.770 -14.012 6.272   1.00 91.39 205 A 1 
ATOM 1619 C C   . LEU A 1 205 ? -14.294 -14.658 4.999   1.00 91.57 205 A 1 
ATOM 1620 O O   . LEU A 1 205 ? -14.917 -15.727 5.032   1.00 90.65 205 A 1 
ATOM 1621 C CB  . LEU A 1 205 ? -12.475 -14.689 6.735   1.00 91.44 205 A 1 
ATOM 1622 C CG  . LEU A 1 205 ? -11.967 -14.262 8.116   1.00 90.50 205 A 1 
ATOM 1623 C CD1 . LEU A 1 205 ? -10.687 -15.038 8.416   1.00 86.47 205 A 1 
ATOM 1624 C CD2 . LEU A 1 205 ? -11.678 -12.767 8.181   1.00 86.86 205 A 1 
ATOM 1625 N N   . ASN A 1 206 ? -14.015 -14.023 3.886   1.00 92.43 206 A 1 
ATOM 1626 C CA  . ASN A 1 206 ? -14.307 -14.545 2.560   1.00 92.45 206 A 1 
ATOM 1627 C C   . ASN A 1 206 ? -13.182 -14.208 1.585   1.00 93.34 206 A 1 
ATOM 1628 O O   . ASN A 1 206 ? -12.431 -13.252 1.771   1.00 92.52 206 A 1 
ATOM 1629 C CB  . ASN A 1 206 ? -15.652 -13.993 2.070   1.00 90.02 206 A 1 
ATOM 1630 C CG  . ASN A 1 206 ? -16.834 -14.674 2.731   1.00 82.50 206 A 1 
ATOM 1631 O OD1 . ASN A 1 206 ? -17.151 -15.820 2.454   1.00 74.36 206 A 1 
ATOM 1632 N ND2 . ASN A 1 206 ? -17.541 -13.989 3.582   1.00 72.18 206 A 1 
ATOM 1633 N N   . ILE A 1 207 ? -13.121 -14.966 0.494   1.00 92.71 207 A 1 
ATOM 1634 C CA  . ILE A 1 207 ? -12.328 -14.639 -0.687  1.00 93.12 207 A 1 
ATOM 1635 C C   . ILE A 1 207 ? -13.288 -14.538 -1.868  1.00 92.40 207 A 1 
ATOM 1636 O O   . ILE A 1 207 ? -14.212 -15.337 -1.989  1.00 90.53 207 A 1 
ATOM 1637 C CB  . ILE A 1 207 ? -11.189 -15.674 -0.883  1.00 93.43 207 A 1 
ATOM 1638 C CG1 . ILE A 1 207 ? -10.163 -15.524 0.261   1.00 90.12 207 A 1 
ATOM 1639 C CG2 . ILE A 1 207 ? -10.518 -15.474 -2.249  1.00 90.02 207 A 1 
ATOM 1640 C CD1 . ILE A 1 207 ? -9.000  -16.528 0.214   1.00 88.68 207 A 1 
ATOM 1641 N N   . LYS A 1 208 ? -13.061 -13.568 -2.745  1.00 92.16 208 A 1 
ATOM 1642 C CA  . LYS A 1 208 ? -13.730 -13.505 -4.043  1.00 92.40 208 A 1 
ATOM 1643 C C   . LYS A 1 208 ? -12.691 -13.505 -5.152  1.00 92.75 208 A 1 
ATOM 1644 O O   . LYS A 1 208 ? -11.703 -12.788 -5.056  1.00 92.35 208 A 1 
ATOM 1645 C CB  . LYS A 1 208 ? -14.681 -12.302 -4.077  1.00 91.15 208 A 1 
ATOM 1646 C CG  . LYS A 1 208 ? -15.537 -12.307 -5.347  1.00 88.09 208 A 1 
ATOM 1647 C CD  . LYS A 1 208 ? -16.654 -11.258 -5.275  1.00 85.47 208 A 1 
ATOM 1648 C CE  . LYS A 1 208 ? -17.497 -11.384 -6.550  1.00 81.28 208 A 1 
ATOM 1649 N NZ  . LYS A 1 208 ? -18.688 -10.501 -6.548  1.00 75.23 208 A 1 
ATOM 1650 N N   . LEU A 1 209 ? -12.916 -14.316 -6.179  1.00 92.50 209 A 1 
ATOM 1651 C CA  . LEU A 1 209 ? -12.005 -14.502 -7.304  1.00 92.10 209 A 1 
ATOM 1652 C C   . LEU A 1 209 ? -12.680 -14.056 -8.606  1.00 91.78 209 A 1 
ATOM 1653 O O   . LEU A 1 209 ? -13.866 -14.298 -8.801  1.00 90.72 209 A 1 
ATOM 1654 C CB  . LEU A 1 209 ? -11.564 -15.977 -7.391  1.00 92.26 209 A 1 
ATOM 1655 C CG  . LEU A 1 209 ? -10.966 -16.564 -6.101  1.00 91.82 209 A 1 
ATOM 1656 C CD1 . LEU A 1 209 ? -10.575 -18.022 -6.332  1.00 88.81 209 A 1 
ATOM 1657 C CD2 . LEU A 1 209 ? -9.734  -15.799 -5.629  1.00 89.66 209 A 1 
ATOM 1658 N N   . TRP A 1 210 ? -11.886 -13.457 -9.485  1.00 92.74 210 A 1 
ATOM 1659 C CA  . TRP A 1 210 ? -12.247 -13.139 -10.867 1.00 92.28 210 A 1 
ATOM 1660 C C   . TRP A 1 210 ? -11.216 -13.746 -11.804 1.00 92.03 210 A 1 
ATOM 1661 O O   . TRP A 1 210 ? -10.017 -13.626 -11.557 1.00 89.97 210 A 1 
ATOM 1662 C CB  . TRP A 1 210 ? -12.303 -11.629 -11.100 1.00 91.14 210 A 1 
ATOM 1663 C CG  . TRP A 1 210 ? -13.342 -10.876 -10.352 1.00 90.73 210 A 1 
ATOM 1664 C CD1 . TRP A 1 210 ? -14.477 -10.371 -10.893 1.00 85.25 210 A 1 
ATOM 1665 C CD2 . TRP A 1 210 ? -13.360 -10.471 -8.950  1.00 88.88 210 A 1 
ATOM 1666 N NE1 . TRP A 1 210 ? -15.188 -9.688  -9.935  1.00 84.76 210 A 1 
ATOM 1667 C CE2 . TRP A 1 210 ? -14.547 -9.718  -8.718  1.00 87.89 210 A 1 
ATOM 1668 C CE3 . TRP A 1 210 ? -12.494 -10.671 -7.863  1.00 85.91 210 A 1 
ATOM 1669 C CZ2 . TRP A 1 210 ? -14.858 -9.179  -7.465  1.00 85.91 210 A 1 
ATOM 1670 C CZ3 . TRP A 1 210 ? -12.808 -10.136 -6.597  1.00 82.27 210 A 1 
ATOM 1671 C CH2 . TRP A 1 210 ? -13.976 -9.400  -6.397  1.00 82.29 210 A 1 
ATOM 1672 N N   . TYR A 1 211 ? -11.691 -14.356 -12.903 1.00 90.88 211 A 1 
ATOM 1673 C CA  . TYR A 1 211 ? -10.843 -15.003 -13.891 1.00 90.26 211 A 1 
ATOM 1674 C C   . TYR A 1 211 ? -10.815 -14.258 -15.222 1.00 90.16 211 A 1 
ATOM 1675 O O   . TYR A 1 211 ? -11.646 -13.392 -15.492 1.00 88.29 211 A 1 
ATOM 1676 C CB  . TYR A 1 211 ? -11.246 -16.476 -14.036 1.00 87.17 211 A 1 
ATOM 1677 C CG  . TYR A 1 211 ? -11.030 -17.339 -12.799 1.00 83.58 211 A 1 
ATOM 1678 C CD1 . TYR A 1 211 ? -10.130 -16.943 -11.798 1.00 76.38 211 A 1 
ATOM 1679 C CD2 . TYR A 1 211 ? -11.733 -18.538 -12.654 1.00 75.73 211 A 1 
ATOM 1680 C CE1 . TYR A 1 211 ? -9.948  -17.723 -10.648 1.00 69.65 211 A 1 
ATOM 1681 C CE2 . TYR A 1 211 ? -11.544 -19.328 -11.509 1.00 69.87 211 A 1 
ATOM 1682 C CZ  . TYR A 1 211 ? -10.659 -18.918 -10.497 1.00 70.31 211 A 1 
ATOM 1683 O OH  . TYR A 1 211 ? -10.469 -19.646 -9.376  1.00 66.26 211 A 1 
ATOM 1684 N N   . PHE A 1 212 ? -9.813  -14.582 -16.024 1.00 90.26 212 A 1 
ATOM 1685 C CA  . PHE A 1 212 ? -9.728  -14.182 -17.414 1.00 89.45 212 A 1 
ATOM 1686 C C   . PHE A 1 212 ? -10.574 -15.137 -18.270 1.00 89.12 212 A 1 
ATOM 1687 O O   . PHE A 1 212 ? -10.273 -16.324 -18.353 1.00 86.56 212 A 1 
ATOM 1688 C CB  . PHE A 1 212 ? -8.268  -14.196 -17.852 1.00 88.54 212 A 1 
ATOM 1689 C CG  . PHE A 1 212 ? -7.422  -13.099 -17.234 1.00 88.79 212 A 1 
ATOM 1690 C CD1 . PHE A 1 212 ? -7.458  -11.807 -17.774 1.00 85.55 212 A 1 
ATOM 1691 C CD2 . PHE A 1 212 ? -6.554  -13.388 -16.167 1.00 86.25 212 A 1 
ATOM 1692 C CE1 . PHE A 1 212 ? -6.612  -10.806 -17.265 1.00 85.23 212 A 1 
ATOM 1693 C CE2 . PHE A 1 212 ? -5.713  -12.388 -15.657 1.00 85.80 212 A 1 
ATOM 1694 C CZ  . PHE A 1 212 ? -5.731  -11.097 -16.213 1.00 87.65 212 A 1 
ATOM 1695 N N   . ASP A 1 213 ? -11.604 -14.600 -18.904 1.00 87.26 213 A 1 
ATOM 1696 C CA  . ASP A 1 213 ? -12.572 -15.375 -19.688 1.00 85.51 213 A 1 
ATOM 1697 C C   . ASP A 1 213 ? -11.973 -15.957 -20.981 1.00 85.40 213 A 1 
ATOM 1698 O O   . ASP A 1 213 ? -12.466 -16.950 -21.505 1.00 82.11 213 A 1 
ATOM 1699 C CB  . ASP A 1 213 ? -13.776 -14.480 -20.037 1.00 81.41 213 A 1 
ATOM 1700 C CG  . ASP A 1 213 ? -14.536 -13.927 -18.821 1.00 73.84 213 A 1 
ATOM 1701 O OD1 . ASP A 1 213 ? -14.528 -14.565 -17.744 1.00 68.33 213 A 1 
ATOM 1702 O OD2 . ASP A 1 213 ? -15.132 -12.833 -18.958 1.00 68.28 213 A 1 
ATOM 1703 N N   . ASP A 1 214 ? -10.902 -15.344 -21.485 1.00 86.01 214 A 1 
ATOM 1704 C CA  . ASP A 1 214 ? -10.240 -15.705 -22.739 1.00 84.87 214 A 1 
ATOM 1705 C C   . ASP A 1 214 ? -9.296  -16.913 -22.620 1.00 84.64 214 A 1 
ATOM 1706 O O   . ASP A 1 214 ? -9.064  -17.610 -23.609 1.00 80.58 214 A 1 
ATOM 1707 C CB  . ASP A 1 214 ? -9.492  -14.470 -23.280 1.00 81.18 214 A 1 
ATOM 1708 C CG  . ASP A 1 214 ? -8.382  -13.942 -22.349 1.00 74.11 214 A 1 
ATOM 1709 O OD1 . ASP A 1 214 ? -8.465  -14.168 -21.126 1.00 68.49 214 A 1 
ATOM 1710 O OD2 . ASP A 1 214 ? -7.460  -13.296 -22.873 1.00 70.34 214 A 1 
ATOM 1711 N N   . ARG A 1 215 ? -8.767  -17.173 -21.432 1.00 86.60 215 A 1 
ATOM 1712 C CA  . ARG A 1 215 ? -7.798  -18.246 -21.189 1.00 87.67 215 A 1 
ATOM 1713 C C   . ARG A 1 215 ? -8.226  -19.269 -20.148 1.00 89.49 215 A 1 
ATOM 1714 O O   . ARG A 1 215 ? -7.576  -20.312 -20.008 1.00 86.19 215 A 1 
ATOM 1715 C CB  . ARG A 1 215 ? -6.417  -17.641 -20.874 1.00 83.34 215 A 1 
ATOM 1716 C CG  . ARG A 1 215 ? -6.406  -16.737 -19.622 1.00 78.05 215 A 1 
ATOM 1717 C CD  . ARG A 1 215 ? -5.011  -16.110 -19.479 1.00 79.16 215 A 1 
ATOM 1718 N NE  . ARG A 1 215 ? -5.061  -14.858 -18.718 1.00 75.88 215 A 1 
ATOM 1719 C CZ  . ARG A 1 215 ? -4.302  -13.793 -18.893 1.00 74.30 215 A 1 
ATOM 1720 N NH1 . ARG A 1 215 ? -3.282  -13.766 -19.676 1.00 68.69 215 A 1 
ATOM 1721 N NH2 . ARG A 1 215 ? -4.576  -12.693 -18.295 1.00 66.75 215 A 1 
ATOM 1722 N N   . THR A 1 216 ? -9.305  -19.027 -19.425 1.00 87.89 216 A 1 
ATOM 1723 C CA  . THR A 1 216 ? -9.845  -19.991 -18.468 1.00 88.56 216 A 1 
ATOM 1724 C C   . THR A 1 216 ? -10.746 -21.006 -19.180 1.00 88.89 216 A 1 
ATOM 1725 O O   . THR A 1 216 ? -11.729 -20.608 -19.799 1.00 87.76 216 A 1 
ATOM 1726 C CB  . THR A 1 216 ? -10.597 -19.305 -17.323 1.00 87.97 216 A 1 
ATOM 1727 O OG1 . THR A 1 216 ? -9.749  -18.359 -16.714 1.00 81.77 216 A 1 
ATOM 1728 C CG2 . THR A 1 216 ? -10.997 -20.296 -16.229 1.00 80.93 216 A 1 
ATOM 1729 N N   . PRO A 1 217 ? -10.455 -22.322 -19.108 1.00 88.34 217 A 1 
ATOM 1730 C CA  . PRO A 1 217 ? -11.289 -23.322 -19.749 1.00 87.69 217 A 1 
ATOM 1731 C C   . PRO A 1 217 ? -12.731 -23.316 -19.224 1.00 87.76 217 A 1 
ATOM 1732 O O   . PRO A 1 217 ? -12.944 -23.171 -18.014 1.00 85.91 217 A 1 
ATOM 1733 C CB  . PRO A 1 217 ? -10.614 -24.677 -19.491 1.00 85.55 217 A 1 
ATOM 1734 C CG  . PRO A 1 217 ? -9.159  -24.300 -19.242 1.00 84.92 217 A 1 
ATOM 1735 C CD  . PRO A 1 217 ? -9.264  -22.942 -18.551 1.00 88.34 217 A 1 
ATOM 1736 N N   . PRO A 1 218 ? -13.733 -23.527 -20.081 1.00 86.55 218 A 1 
ATOM 1737 C CA  . PRO A 1 218 ? -15.115 -23.617 -19.627 1.00 84.35 218 A 1 
ATOM 1738 C C   . PRO A 1 218 ? -15.298 -24.800 -18.664 1.00 82.57 218 A 1 
ATOM 1739 O O   . PRO A 1 218 ? -14.841 -25.909 -18.929 1.00 77.09 218 A 1 
ATOM 1740 C CB  . PRO A 1 218 ? -15.948 -23.773 -20.904 1.00 82.57 218 A 1 
ATOM 1741 C CG  . PRO A 1 218 ? -14.980 -24.408 -21.894 1.00 80.84 218 A 1 
ATOM 1742 C CD  . PRO A 1 218 ? -13.632 -23.803 -21.501 1.00 85.62 218 A 1 
ATOM 1743 N N   . GLY A 1 219 ? -15.975 -24.549 -17.556 1.00 86.07 219 A 1 
ATOM 1744 C CA  . GLY A 1 219 ? -16.205 -25.541 -16.493 1.00 85.59 219 A 1 
ATOM 1745 C C   . GLY A 1 219 ? -15.021 -25.748 -15.540 1.00 86.72 219 A 1 
ATOM 1746 O O   . GLY A 1 219 ? -15.117 -26.585 -14.648 1.00 83.48 219 A 1 
ATOM 1747 N N   . TRP A 1 220 ? -13.924 -24.982 -15.689 1.00 86.47 220 A 1 
ATOM 1748 C CA  . TRP A 1 220 ? -12.858 -24.984 -14.693 1.00 87.07 220 A 1 
ATOM 1749 C C   . TRP A 1 220 ? -13.340 -24.302 -13.407 1.00 87.12 220 A 1 
ATOM 1750 O O   . TRP A 1 220 ? -13.884 -23.205 -13.436 1.00 84.90 220 A 1 
ATOM 1751 C CB  . TRP A 1 220 ? -11.604 -24.322 -15.249 1.00 86.02 220 A 1 
ATOM 1752 C CG  . TRP A 1 220 ? -10.408 -24.469 -14.357 1.00 85.92 220 A 1 
ATOM 1753 C CD1 . TRP A 1 220 ? -9.474  -25.436 -14.445 1.00 80.51 220 A 1 
ATOM 1754 C CD2 . TRP A 1 220 ? -10.013 -23.661 -13.216 1.00 83.84 220 A 1 
ATOM 1755 N NE1 . TRP A 1 220 ? -8.526  -25.280 -13.452 1.00 79.69 220 A 1 
ATOM 1756 C CE2 . TRP A 1 220 ? -8.812  -24.195 -12.668 1.00 83.10 220 A 1 
ATOM 1757 C CE3 . TRP A 1 220 ? -10.546 -22.525 -12.583 1.00 80.87 220 A 1 
ATOM 1758 C CZ2 . TRP A 1 220 ? -8.166  -23.628 -11.562 1.00 81.52 220 A 1 
ATOM 1759 C CZ3 . TRP A 1 220 ? -9.905  -21.948 -11.464 1.00 76.42 220 A 1 
ATOM 1760 C CH2 . TRP A 1 220 ? -8.723  -22.483 -10.969 1.00 76.07 220 A 1 
ATOM 1761 N N   . GLN A 1 221 ? -13.120 -24.973 -12.268 1.00 89.36 221 A 1 
ATOM 1762 C CA  . GLN A 1 221 ? -13.490 -24.476 -10.954 1.00 89.59 221 A 1 
ATOM 1763 C C   . GLN A 1 221 ? -12.346 -24.756 -9.965  1.00 90.26 221 A 1 
ATOM 1764 O O   . GLN A 1 221 ? -11.836 -25.874 -9.950  1.00 88.17 221 A 1 
ATOM 1765 C CB  . GLN A 1 221 ? -14.806 -25.137 -10.520 1.00 86.34 221 A 1 
ATOM 1766 C CG  . GLN A 1 221 ? -15.297 -24.632 -9.155  1.00 80.17 221 A 1 
ATOM 1767 C CD  . GLN A 1 221 ? -16.640 -25.212 -8.734  1.00 77.31 221 A 1 
ATOM 1768 O OE1 . GLN A 1 221 ? -17.544 -25.424 -9.514  1.00 70.27 221 A 1 
ATOM 1769 N NE2 . GLN A 1 221 ? -16.833 -25.466 -7.458  1.00 67.16 221 A 1 
ATOM 1770 N N   . PRO A 1 222 ? -11.925 -23.766 -9.137  1.00 90.51 222 A 1 
ATOM 1771 C CA  . PRO A 1 222 ? -10.885 -23.983 -8.151  1.00 89.94 222 A 1 
ATOM 1772 C C   . PRO A 1 222 ? -11.414 -24.814 -6.973  1.00 91.06 222 A 1 
ATOM 1773 O O   . PRO A 1 222 ? -12.569 -24.680 -6.566  1.00 89.75 222 A 1 
ATOM 1774 C CB  . PRO A 1 222 ? -10.445 -22.588 -7.703  1.00 88.09 222 A 1 
ATOM 1775 C CG  . PRO A 1 222 ? -11.715 -21.763 -7.869  1.00 85.10 222 A 1 
ATOM 1776 C CD  . PRO A 1 222 ? -12.472 -22.440 -9.019  1.00 88.47 222 A 1 
ATOM 1777 N N   . ASP A 1 223 ? -10.526 -25.623 -6.387  1.00 89.93 223 A 1 
ATOM 1778 C CA  . ASP A 1 223 ? -10.846 -26.389 -5.184  1.00 90.20 223 A 1 
ATOM 1779 C C   . ASP A 1 223 ? -11.291 -25.454 -4.050  1.00 90.08 223 A 1 
ATOM 1780 O O   . ASP A 1 223 ? -10.733 -24.378 -3.859  1.00 86.44 223 A 1 
ATOM 1781 C CB  . ASP A 1 223 ? -9.638  -27.232 -4.744  1.00 87.70 223 A 1 
ATOM 1782 C CG  . ASP A 1 223 ? -9.167  -28.265 -5.769  1.00 84.12 223 A 1 
ATOM 1783 O OD1 . ASP A 1 223 ? -10.006 -28.761 -6.547  1.00 77.60 223 A 1 
ATOM 1784 O OD2 . ASP A 1 223 ? -7.939  -28.553 -5.782  1.00 78.03 223 A 1 
ATOM 1785 N N   . TYR A 1 224 ? -12.299 -25.889 -3.280  1.00 89.95 224 A 1 
ATOM 1786 C CA  . TYR A 1 224 ? -12.939 -25.138 -2.186  1.00 90.62 224 A 1 
ATOM 1787 C C   . TYR A 1 224 ? -13.792 -23.925 -2.596  1.00 91.43 224 A 1 
ATOM 1788 O O   . TYR A 1 224 ? -14.377 -23.286 -1.719  1.00 87.69 224 A 1 
ATOM 1789 C CB  . TYR A 1 224 ? -11.918 -24.750 -1.098  1.00 89.17 224 A 1 
ATOM 1790 C CG  . TYR A 1 224 ? -11.071 -25.898 -0.607  1.00 89.29 224 A 1 
ATOM 1791 C CD1 . TYR A 1 224 ? -11.564 -26.738 0.413   1.00 83.79 224 A 1 
ATOM 1792 C CD2 . TYR A 1 224 ? -9.812  -26.143 -1.171  1.00 85.12 224 A 1 
ATOM 1793 C CE1 . TYR A 1 224 ? -10.792 -27.811 0.872   1.00 82.74 224 A 1 
ATOM 1794 C CE2 . TYR A 1 224 ? -9.034  -27.228 -0.718  1.00 83.45 224 A 1 
ATOM 1795 C CZ  . TYR A 1 224 ? -9.524  -28.056 0.304   1.00 85.54 224 A 1 
ATOM 1796 O OH  . TYR A 1 224 ? -8.775  -29.099 0.758   1.00 83.34 224 A 1 
ATOM 1797 N N   . PHE A 1 225 ? -13.927 -23.645 -3.893  1.00 90.34 225 A 1 
ATOM 1798 C CA  . PHE A 1 225 ? -14.736 -22.532 -4.387  1.00 90.50 225 A 1 
ATOM 1799 C C   . PHE A 1 225 ? -15.966 -23.013 -5.163  1.00 90.49 225 A 1 
ATOM 1800 O O   . PHE A 1 225 ? -16.027 -24.128 -5.665  1.00 87.64 225 A 1 
ATOM 1801 C CB  . PHE A 1 225 ? -13.871 -21.562 -5.207  1.00 90.63 225 A 1 
ATOM 1802 C CG  . PHE A 1 225 ? -12.836 -20.791 -4.391  1.00 91.81 225 A 1 
ATOM 1803 C CD1 . PHE A 1 225 ? -13.057 -19.454 -4.040  1.00 87.24 225 A 1 
ATOM 1804 C CD2 . PHE A 1 225 ? -11.665 -21.435 -3.963  1.00 86.87 225 A 1 
ATOM 1805 C CE1 . PHE A 1 225 ? -12.115 -18.760 -3.261  1.00 86.20 225 A 1 
ATOM 1806 C CE2 . PHE A 1 225 ? -10.721 -20.741 -3.179  1.00 86.29 225 A 1 
ATOM 1807 C CZ  . PHE A 1 225 ? -10.946 -19.409 -2.829  1.00 90.47 225 A 1 
ATOM 1808 N N   . ARG A 1 226 ? -16.950 -22.150 -5.252  1.00 88.68 226 A 1 
ATOM 1809 C CA  . ARG A 1 226 ? -18.127 -22.286 -6.104  1.00 87.76 226 A 1 
ATOM 1810 C C   . ARG A 1 226 ? -18.332 -21.022 -6.929  1.00 87.89 226 A 1 
ATOM 1811 O O   . ARG A 1 226 ? -17.882 -19.955 -6.524  1.00 87.59 226 A 1 
ATOM 1812 C CB  . ARG A 1 226 ? -19.374 -22.610 -5.265  1.00 86.68 226 A 1 
ATOM 1813 C CG  . ARG A 1 226 ? -19.715 -21.499 -4.239  1.00 84.43 226 A 1 
ATOM 1814 C CD  . ARG A 1 226 ? -21.116 -21.676 -3.667  1.00 84.20 226 A 1 
ATOM 1815 N NE  . ARG A 1 226 ? -21.423 -20.635 -2.667  1.00 77.88 226 A 1 
ATOM 1816 C CZ  . ARG A 1 226 ? -21.775 -19.377 -2.894  1.00 74.28 226 A 1 
ATOM 1817 N NH1 . ARG A 1 226 ? -21.975 -18.882 -4.079  1.00 65.36 226 A 1 
ATOM 1818 N NH2 . ARG A 1 226 ? -21.927 -18.572 -1.892  1.00 67.82 226 A 1 
ATOM 1819 N N   . GLU A 1 227 ? -19.079 -21.138 -8.017  1.00 86.84 227 A 1 
ATOM 1820 C CA  . GLU A 1 227 ? -19.550 -19.969 -8.764  1.00 86.65 227 A 1 
ATOM 1821 C C   . GLU A 1 227 ? -20.325 -19.002 -7.857  1.00 85.48 227 A 1 
ATOM 1822 O O   . GLU A 1 227 ? -21.079 -19.419 -6.966  1.00 82.34 227 A 1 
ATOM 1823 C CB  . GLU A 1 227 ? -20.409 -20.392 -9.957  1.00 83.87 227 A 1 
ATOM 1824 C CG  . GLU A 1 227 ? -19.579 -21.099 -11.032 1.00 74.66 227 A 1 
ATOM 1825 C CD  . GLU A 1 227 ? -20.396 -21.505 -12.282 1.00 71.24 227 A 1 
ATOM 1826 O OE1 . GLU A 1 227 ? -19.767 -22.048 -13.217 1.00 63.51 227 A 1 
ATOM 1827 O OE2 . GLU A 1 227 ? -21.628 -21.293 -12.276 1.00 64.16 227 A 1 
ATOM 1828 N N   . ALA A 1 228 ? -20.096 -17.712 -8.070  1.00 87.41 228 A 1 
ATOM 1829 C CA  . ALA A 1 228 ? -20.683 -16.633 -7.300  1.00 86.26 228 A 1 
ATOM 1830 C C   . ALA A 1 228 ? -21.578 -15.756 -8.171  1.00 85.92 228 A 1 
ATOM 1831 O O   . ALA A 1 228 ? -21.242 -15.443 -9.314  1.00 82.92 228 A 1 
ATOM 1832 C CB  . ALA A 1 228 ? -19.564 -15.804 -6.670  1.00 83.87 228 A 1 
ATOM 1833 N N   . ASP A 1 229 ? -22.663 -15.273 -7.580  1.00 83.23 229 A 1 
ATOM 1834 C CA  . ASP A 1 229 ? -23.421 -14.182 -8.187  1.00 82.42 229 A 1 
ATOM 1835 C C   . ASP A 1 229 ? -22.559 -12.903 -8.208  1.00 81.95 229 A 1 
ATOM 1836 O O   . ASP A 1 229 ? -21.877 -12.601 -7.219  1.00 78.60 229 A 1 
ATOM 1837 C CB  . ASP A 1 229 ? -24.727 -13.974 -7.407  1.00 78.10 229 A 1 
ATOM 1838 C CG  . ASP A 1 229 ? -25.626 -12.962 -8.109  1.00 70.15 229 A 1 
ATOM 1839 O OD1 . ASP A 1 229 ? -25.362 -11.746 -7.960  1.00 63.88 229 A 1 
ATOM 1840 O OD2 . ASP A 1 229 ? -26.559 -13.393 -8.816  1.00 63.72 229 A 1 
ATOM 1841 N N   . PRO A 1 230 ? -22.567 -12.107 -9.292  1.00 79.25 230 A 1 
ATOM 1842 C CA  . PRO A 1 230 ? -21.807 -10.861 -9.362  1.00 78.02 230 A 1 
ATOM 1843 C C   . PRO A 1 230 ? -22.037 -9.897  -8.192  1.00 78.11 230 A 1 
ATOM 1844 O O   . PRO A 1 230 ? -21.109 -9.194  -7.777  1.00 75.49 230 A 1 
ATOM 1845 C CB  . PRO A 1 230 ? -22.219 -10.228 -10.693 1.00 75.71 230 A 1 
ATOM 1846 C CG  . PRO A 1 230 ? -22.548 -11.434 -11.563 1.00 73.09 230 A 1 
ATOM 1847 C CD  . PRO A 1 230 ? -23.177 -12.410 -10.576 1.00 79.30 230 A 1 
ATOM 1848 N N   . SER A 1 231 ? -23.244 -9.878  -7.623  1.00 80.73 231 A 1 
ATOM 1849 C CA  . SER A 1 231 ? -23.621 -9.055  -6.472  1.00 80.08 231 A 1 
ATOM 1850 C C   . SER A 1 231 ? -23.183 -9.626  -5.120  1.00 80.02 231 A 1 
ATOM 1851 O O   . SER A 1 231 ? -23.169 -8.899  -4.119  1.00 76.30 231 A 1 
ATOM 1852 C CB  . SER A 1 231 ? -25.127 -8.816  -6.483  1.00 76.96 231 A 1 
ATOM 1853 O OG  . SER A 1 231 ? -25.847 -9.987  -6.172  1.00 67.92 231 A 1 
ATOM 1854 N N   . GLU A 1 232 ? -22.785 -10.910 -5.070  1.00 76.12 232 A 1 
ATOM 1855 C CA  . GLU A 1 232 ? -22.325 -11.549 -3.842  1.00 77.78 232 A 1 
ATOM 1856 C C   . GLU A 1 232 ? -21.000 -10.927 -3.382  1.00 77.38 232 A 1 
ATOM 1857 O O   . GLU A 1 232 ? -20.075 -10.734 -4.168  1.00 75.46 232 A 1 
ATOM 1858 C CB  . GLU A 1 232 ? -22.244 -13.073 -4.042  1.00 75.96 232 A 1 
ATOM 1859 C CG  . GLU A 1 232 ? -21.995 -13.805 -2.716  1.00 71.74 232 A 1 
ATOM 1860 C CD  . GLU A 1 232 ? -22.121 -15.332 -2.790  1.00 72.97 232 A 1 
ATOM 1861 O OE1 . GLU A 1 232 ? -22.037 -15.972 -1.712  1.00 65.56 232 A 1 
ATOM 1862 O OE2 . GLU A 1 232 ? -22.323 -15.914 -3.867  1.00 71.52 232 A 1 
ATOM 1863 N N   . LEU A 1 233 ? -20.909 -10.578 -2.092  1.00 78.04 233 A 1 
ATOM 1864 C CA  . LEU A 1 233 ? -19.758 -9.909  -1.466  1.00 78.10 233 A 1 
ATOM 1865 C C   . LEU A 1 233 ? -19.371 -8.556  -2.089  1.00 79.60 233 A 1 
ATOM 1866 O O   . LEU A 1 233 ? -18.297 -8.024  -1.809  1.00 76.83 233 A 1 
ATOM 1867 C CB  . LEU A 1 233 ? -18.569 -10.885 -1.366  1.00 75.12 233 A 1 
ATOM 1868 C CG  . LEU A 1 233 ? -18.871 -12.220 -0.678  1.00 73.55 233 A 1 
ATOM 1869 C CD1 . LEU A 1 233 ? -17.647 -13.128 -0.780  1.00 70.14 233 A 1 
ATOM 1870 C CD2 . LEU A 1 233 ? -19.205 -12.035 0.799   1.00 72.26 233 A 1 
ATOM 1871 N N   . ALA A 1 234 ? -20.223 -7.975  -2.924  1.00 80.54 234 A 1 
ATOM 1872 C CA  . ALA A 1 234 ? -19.990 -6.646  -3.463  1.00 79.88 234 A 1 
ATOM 1873 C C   . ALA A 1 234 ? -20.202 -5.569  -2.386  1.00 79.47 234 A 1 
ATOM 1874 O O   . ALA A 1 234 ? -21.098 -5.662  -1.547  1.00 77.74 234 A 1 
ATOM 1875 C CB  . ALA A 1 234 ? -20.884 -6.429  -4.684  1.00 76.92 234 A 1 
ATOM 1876 N N   . PHE A 1 235 ? -19.409 -4.502  -2.453  1.00 78.05 235 A 1 
ATOM 1877 C CA  . PHE A 1 235 ? -19.704 -3.289  -1.699  1.00 76.81 235 A 1 
ATOM 1878 C C   . PHE A 1 235 ? -20.948 -2.642  -2.308  1.00 74.73 235 A 1 
ATOM 1879 O O   . PHE A 1 235 ? -20.860 -2.019  -3.364  1.00 71.62 235 A 1 
ATOM 1880 C CB  . PHE A 1 235 ? -18.520 -2.313  -1.721  1.00 75.24 235 A 1 
ATOM 1881 C CG  . PHE A 1 235 ? -17.370 -2.680  -0.805  1.00 75.02 235 A 1 
ATOM 1882 C CD1 . PHE A 1 235 ? -17.177 -1.953  0.392   1.00 72.12 235 A 1 
ATOM 1883 C CD2 . PHE A 1 235 ? -16.477 -3.696  -1.157  1.00 72.22 235 A 1 
ATOM 1884 C CE1 . PHE A 1 235 ? -16.084 -2.250  1.219   1.00 69.51 235 A 1 
ATOM 1885 C CE2 . PHE A 1 235 ? -15.390 -3.993  -0.321  1.00 71.60 235 A 1 
ATOM 1886 C CZ  . PHE A 1 235 ? -15.184 -3.266  0.862   1.00 74.76 235 A 1 
ATOM 1887 N N   . LYS A 1 236 ? -22.080 -2.793  -1.629  1.00 75.97 236 A 1 
ATOM 1888 C CA  . LYS A 1 236 ? -23.324 -2.128  -2.016  1.00 73.15 236 A 1 
ATOM 1889 C C   . LYS A 1 236 ? -23.174 -0.624  -1.801  1.00 70.24 236 A 1 
ATOM 1890 O O   . LYS A 1 236 ? -22.501 -0.195  -0.862  1.00 64.95 236 A 1 
ATOM 1891 C CB  . LYS A 1 236 ? -24.513 -2.712  -1.231  1.00 69.23 236 A 1 
ATOM 1892 C CG  . LYS A 1 236 ? -24.703 -4.216  -1.517  1.00 64.96 236 A 1 
ATOM 1893 C CD  . LYS A 1 236 ? -25.918 -4.792  -0.760  1.00 62.10 236 A 1 
ATOM 1894 C CE  . LYS A 1 236 ? -26.007 -6.301  -0.991  1.00 55.28 236 A 1 
ATOM 1895 N NZ  . LYS A 1 236 ? -27.128 -6.905  -0.242  1.00 47.77 236 A 1 
ATOM 1896 N N   . ASN A 1 237 ? -23.771 0.164   -2.682  1.00 65.10 237 A 1 
ATOM 1897 C CA  . ASN A 1 237 ? -23.874 1.601   -2.463  1.00 63.51 237 A 1 
ATOM 1898 C C   . ASN A 1 237 ? -24.706 1.824   -1.194  1.00 61.54 237 A 1 
ATOM 1899 O O   . ASN A 1 237 ? -25.774 1.225   -1.042  1.00 56.60 237 A 1 
ATOM 1900 C CB  . ASN A 1 237 ? -24.458 2.284   -3.706  1.00 58.99 237 A 1 
ATOM 1901 C CG  . ASN A 1 237 ? -23.523 2.224   -4.914  1.00 53.58 237 A 1 
ATOM 1902 O OD1 . ASN A 1 237 ? -22.338 1.956   -4.800  1.00 49.12 237 A 1 
ATOM 1903 N ND2 . ASN A 1 237 ? -24.035 2.464   -6.092  1.00 49.09 237 A 1 
ATOM 1904 N N   . GLY A 1 238 ? -24.165 2.619   -0.274  1.00 60.30 238 A 1 
ATOM 1905 C CA  . GLY A 1 238 ? -24.839 2.944   0.968   1.00 59.94 238 A 1 
ATOM 1906 C C   . GLY A 1 238 ? -26.167 3.648   0.714   1.00 60.56 238 A 1 
ATOM 1907 O O   . GLY A 1 238 ? -26.355 4.305   -0.312  1.00 56.09 238 A 1 
ATOM 1908 N N   . LYS A 1 239 ? -27.096 3.531   1.658   1.00 58.06 239 A 1 
ATOM 1909 C CA  . LYS A 1 239 ? -28.389 4.239   1.598   1.00 59.17 239 A 1 
ATOM 1910 C C   . LYS A 1 239 ? -28.254 5.734   1.903   1.00 58.93 239 A 1 
ATOM 1911 O O   . LYS A 1 239 ? -29.248 6.454   1.797   1.00 54.16 239 A 1 
ATOM 1912 C CB  . LYS A 1 239 ? -29.399 3.578   2.549   1.00 54.38 239 A 1 
ATOM 1913 C CG  . LYS A 1 239 ? -29.751 2.143   2.127   1.00 49.91 239 A 1 
ATOM 1914 C CD  . LYS A 1 239 ? -30.782 1.555   3.096   1.00 47.52 239 A 1 
ATOM 1915 C CE  . LYS A 1 239 ? -31.111 0.120   2.677   1.00 42.08 239 A 1 
ATOM 1916 N NZ  . LYS A 1 239 ? -32.032 -0.528  3.639   1.00 36.92 239 A 1 
ATOM 1917 N N   . SER A 1 240 ? -27.074 6.188   2.326   1.00 54.05 240 A 1 
ATOM 1918 C CA  . SER A 1 240 ? -26.780 7.585   2.649   1.00 56.29 240 A 1 
ATOM 1919 C C   . SER A 1 240 ? -25.489 8.049   1.972   1.00 57.04 240 A 1 
ATOM 1920 O O   . SER A 1 240 ? -24.506 7.304   1.920   1.00 52.92 240 A 1 
ATOM 1921 C CB  . SER A 1 240 ? -26.708 7.777   4.160   1.00 51.41 240 A 1 
ATOM 1922 O OG  . SER A 1 240 ? -25.548 7.195   4.742   1.00 45.05 240 A 1 
ATOM 1923 N N   . ASP A 1 241 ? -25.439 9.302   1.537   1.00 47.07 241 A 1 
ATOM 1924 C CA  . ASP A 1 241 ? -24.268 9.894   0.883   1.00 47.30 241 A 1 
ATOM 1925 C C   . ASP A 1 241 ? -23.013 9.842   1.769   1.00 47.51 241 A 1 
ATOM 1926 O O   . ASP A 1 241 ? -21.903 9.659   1.290   1.00 45.65 241 A 1 
ATOM 1927 C CB  . ASP A 1 241 ? -24.603 11.334  0.471   1.00 42.72 241 A 1 
ATOM 1928 C CG  . ASP A 1 241 ? -25.849 11.398  -0.423  1.00 38.25 241 A 1 
ATOM 1929 O OD1 . ASP A 1 241 ? -26.009 10.474  -1.247  1.00 36.56 241 A 1 
ATOM 1930 O OD2 . ASP A 1 241 ? -26.686 12.279  -0.165  1.00 36.11 241 A 1 
ATOM 1931 N N   . LYS A 1 242 ? -23.201 9.860   3.099   1.00 51.44 242 A 1 
ATOM 1932 C CA  . LYS A 1 242 ? -22.113 9.744   4.079   1.00 54.46 242 A 1 
ATOM 1933 C C   . LYS A 1 242 ? -21.381 8.399   4.030   1.00 55.56 242 A 1 
ATOM 1934 O O   . LYS A 1 242 ? -20.173 8.352   4.210   1.00 53.99 242 A 1 
ATOM 1935 C CB  . LYS A 1 242 ? -22.647 9.996   5.498   1.00 52.01 242 A 1 
ATOM 1936 C CG  . LYS A 1 242 ? -23.147 11.435  5.651   1.00 48.48 242 A 1 
ATOM 1937 C CD  . LYS A 1 242 ? -23.562 11.743  7.094   1.00 45.01 242 A 1 
ATOM 1938 C CE  . LYS A 1 242 ? -24.003 13.203  7.137   1.00 40.47 242 A 1 
ATOM 1939 N NZ  . LYS A 1 242 ? -24.316 13.671  8.504   1.00 34.87 242 A 1 
ATOM 1940 N N   . GLU A 1 243 ? -22.082 7.296   3.764   1.00 57.72 243 A 1 
ATOM 1941 C CA  . GLU A 1 243 ? -21.457 5.978   3.605   1.00 59.56 243 A 1 
ATOM 1942 C C   . GLU A 1 243 ? -20.673 5.864   2.289   1.00 59.12 243 A 1 
ATOM 1943 O O   . GLU A 1 243 ? -19.734 5.072   2.194   1.00 59.30 243 A 1 
ATOM 1944 C CB  . GLU A 1 243 ? -22.524 4.873   3.656   1.00 57.77 243 A 1 
ATOM 1945 C CG  . GLU A 1 243 ? -23.102 4.641   5.061   1.00 52.49 243 A 1 
ATOM 1946 C CD  . GLU A 1 243 ? -24.255 3.614   5.071   1.00 49.31 243 A 1 
ATOM 1947 O OE1 . GLU A 1 243 ? -24.843 3.415   6.150   1.00 48.08 243 A 1 
ATOM 1948 O OE2 . GLU A 1 243 ? -24.580 3.058   3.995   1.00 47.20 243 A 1 
ATOM 1949 N N   . ILE A 1 244 ? -21.039 6.660   1.292   1.00 55.87 244 A 1 
ATOM 1950 C CA  . ILE A 1 244 ? -20.334 6.732   0.009   1.00 56.61 244 A 1 
ATOM 1951 C C   . ILE A 1 244 ? -19.048 7.544   0.164   1.00 58.24 244 A 1 
ATOM 1952 O O   . ILE A 1 244 ? -17.986 7.111   -0.295  1.00 55.30 244 A 1 
ATOM 1953 C CB  . ILE A 1 244 ? -21.271 7.295   -1.089  1.00 52.50 244 A 1 
ATOM 1954 C CG1 . ILE A 1 244 ? -22.533 6.405   -1.230  1.00 48.45 244 A 1 
ATOM 1955 C CG2 . ILE A 1 244 ? -20.528 7.399   -2.430  1.00 47.91 244 A 1 
ATOM 1956 C CD1 . ILE A 1 244 ? -23.595 6.949   -2.203  1.00 44.77 244 A 1 
ATOM 1957 N N   . HIS A 1 245 ? -19.100 8.676   0.875   1.00 56.29 245 A 1 
ATOM 1958 C CA  . HIS A 1 245 ? -17.949 9.559   1.108   1.00 57.55 245 A 1 
ATOM 1959 C C   . HIS A 1 245 ? -16.879 8.948   2.021   1.00 59.57 245 A 1 
ATOM 1960 O O   . HIS A 1 245 ? -15.692 9.185   1.801   1.00 56.26 245 A 1 
ATOM 1961 C CB  . HIS A 1 245 ? -18.443 10.905  1.640   1.00 50.85 245 A 1 
ATOM 1962 C CG  . HIS A 1 245 ? -19.112 11.746  0.572   1.00 45.53 245 A 1 
ATOM 1963 N ND1 . HIS A 1 245 ? -18.505 12.244  -0.548  1.00 42.24 245 A 1 
ATOM 1964 C CD2 . HIS A 1 245 ? -20.421 12.129  0.532   1.00 39.58 245 A 1 
ATOM 1965 C CE1 . HIS A 1 245 ? -19.438 12.911  -1.265  1.00 36.75 245 A 1 
ATOM 1966 N NE2 . HIS A 1 245 ? -20.612 12.870  -0.638  1.00 38.86 245 A 1 
ATOM 1967 N N   . ASN A 1 246 ? -17.250 8.092   2.970   1.00 64.45 246 A 1 
ATOM 1968 C CA  . ASN A 1 246 ? -16.302 7.457   3.891   1.00 68.52 246 A 1 
ATOM 1969 C C   . ASN A 1 246 ? -15.624 6.193   3.308   1.00 72.01 246 A 1 
ATOM 1970 O O   . ASN A 1 246 ? -14.929 5.466   4.031   1.00 69.27 246 A 1 
ATOM 1971 C CB  . ASN A 1 246 ? -16.989 7.214   5.247   1.00 62.88 246 A 1 
ATOM 1972 C CG  . ASN A 1 246 ? -17.262 8.506   5.999   1.00 55.81 246 A 1 
ATOM 1973 O OD1 . ASN A 1 246 ? -17.158 9.605   5.485   1.00 50.67 246 A 1 
ATOM 1974 N ND2 . ASN A 1 246 ? -17.611 8.433   7.263   1.00 49.15 246 A 1 
ATOM 1975 N N   . LYS A 1 247 ? -15.828 5.904   2.040   1.00 76.58 247 A 1 
ATOM 1976 C CA  . LYS A 1 247 ? -15.261 4.724   1.388   1.00 79.14 247 A 1 
ATOM 1977 C C   . LYS A 1 247 ? -13.835 4.989   0.915   1.00 81.54 247 A 1 
ATOM 1978 O O   . LYS A 1 247 ? -13.609 5.574   -0.137  1.00 79.64 247 A 1 
ATOM 1979 C CB  . LYS A 1 247 ? -16.203 4.263   0.275   1.00 74.37 247 A 1 
ATOM 1980 C CG  . LYS A 1 247 ? -15.841 2.881   -0.274  1.00 65.83 247 A 1 
ATOM 1981 C CD  . LYS A 1 247 ? -16.917 2.482   -1.291  1.00 64.05 247 A 1 
ATOM 1982 C CE  . LYS A 1 247 ? -16.730 1.066   -1.824  1.00 55.71 247 A 1 
ATOM 1983 N NZ  . LYS A 1 247 ? -17.931 0.656   -2.608  1.00 50.15 247 A 1 
ATOM 1984 N N   . LEU A 1 248 ? -12.871 4.461   1.645   1.00 83.17 248 A 1 
ATOM 1985 C CA  . LEU A 1 248 ? -11.456 4.533   1.307   1.00 85.02 248 A 1 
ATOM 1986 C C   . LEU A 1 248 ? -11.103 3.547   0.192   1.00 87.39 248 A 1 
ATOM 1987 O O   . LEU A 1 248 ? -11.434 2.366   0.256   1.00 85.93 248 A 1 
ATOM 1988 C CB  . LEU A 1 248 ? -10.609 4.280   2.567   1.00 81.89 248 A 1 
ATOM 1989 C CG  . LEU A 1 248 ? -10.784 5.320   3.689   1.00 74.16 248 A 1 
ATOM 1990 C CD1 . LEU A 1 248 ? -9.928  4.898   4.887   1.00 69.16 248 A 1 
ATOM 1991 C CD2 . LEU A 1 248 ? -10.356 6.719   3.255   1.00 69.42 248 A 1 
ATOM 1992 N N   . LYS A 1 249 ? -10.384 4.035   -0.808  1.00 87.87 249 A 1 
ATOM 1993 C CA  . LYS A 1 249 ? -9.725  3.224   -1.843  1.00 88.94 249 A 1 
ATOM 1994 C C   . LYS A 1 249 ? -8.254  3.630   -1.903  1.00 89.93 249 A 1 
ATOM 1995 O O   . LYS A 1 249 ? -7.946  4.734   -2.350  1.00 87.80 249 A 1 
ATOM 1996 C CB  . LYS A 1 249 ? -10.395 3.420   -3.211  1.00 85.88 249 A 1 
ATOM 1997 C CG  . LYS A 1 249 ? -11.830 2.878   -3.307  1.00 77.37 249 A 1 
ATOM 1998 C CD  . LYS A 1 249 ? -12.361 3.137   -4.723  1.00 75.51 249 A 1 
ATOM 1999 C CE  . LYS A 1 249 ? -13.811 2.725   -4.910  1.00 65.07 249 A 1 
ATOM 2000 N NZ  . LYS A 1 249 ? -14.286 3.102   -6.265  1.00 59.20 249 A 1 
ATOM 2001 N N   . ILE A 1 250 ? -7.368  2.764   -1.475  1.00 91.14 250 A 1 
ATOM 2002 C CA  . ILE A 1 250 ? -5.946  3.072   -1.331  1.00 92.02 250 A 1 
ATOM 2003 C C   . ILE A 1 250 ? -5.134  2.036   -2.090  1.00 93.68 250 A 1 
ATOM 2004 O O   . ILE A 1 250 ? -5.312  0.839   -1.915  1.00 92.90 250 A 1 
ATOM 2005 C CB  . ILE A 1 250 ? -5.551  3.175   0.167   1.00 90.39 250 A 1 
ATOM 2006 C CG1 . ILE A 1 250 ? -6.348  4.323   0.831   1.00 84.91 250 A 1 
ATOM 2007 C CG2 . ILE A 1 250 ? -4.034  3.393   0.313   1.00 84.37 250 A 1 
ATOM 2008 C CD1 . ILE A 1 250 ? -6.125  4.464   2.334   1.00 75.71 250 A 1 
ATOM 2009 N N   . LYS A 1 251 ? -4.200  2.499   -2.917  1.00 92.50 251 A 1 
ATOM 2010 C CA  . LYS A 1 251 ? -3.193  1.633   -3.525  1.00 93.59 251 A 1 
ATOM 2011 C C   . LYS A 1 251 ? -2.033  1.476   -2.545  1.00 94.05 251 A 1 
ATOM 2012 O O   . LYS A 1 251 ? -1.376  2.467   -2.229  1.00 92.59 251 A 1 
ATOM 2013 C CB  . LYS A 1 251 ? -2.778  2.231   -4.881  1.00 92.37 251 A 1 
ATOM 2014 C CG  . LYS A 1 251 ? -1.781  1.316   -5.589  1.00 89.50 251 A 1 
ATOM 2015 C CD  . LYS A 1 251 ? -1.476  1.831   -7.001  1.00 85.44 251 A 1 
ATOM 2016 C CE  . LYS A 1 251 ? -0.493  0.850   -7.619  1.00 78.40 251 A 1 
ATOM 2017 N NZ  . LYS A 1 251 ? -0.195  1.114   -9.043  1.00 71.59 251 A 1 
ATOM 2018 N N   . ILE A 1 252 ? -1.773  0.253   -2.088  1.00 93.99 252 A 1 
ATOM 2019 C CA  . ILE A 1 252 ? -0.693  -0.038  -1.128  1.00 93.66 252 A 1 
ATOM 2020 C C   . ILE A 1 252 ? 0.646   -0.153  -1.859  1.00 93.25 252 A 1 
ATOM 2021 O O   . ILE A 1 252 ? 1.643   0.392   -1.405  1.00 91.14 252 A 1 
ATOM 2022 C CB  . ILE A 1 252 ? -1.033  -1.313  -0.310  1.00 94.15 252 A 1 
ATOM 2023 C CG1 . ILE A 1 252 ? -2.324  -1.089  0.511   1.00 92.01 252 A 1 
ATOM 2024 C CG2 . ILE A 1 252 ? 0.140   -1.691  0.610   1.00 91.77 252 A 1 
ATOM 2025 C CD1 . ILE A 1 252 ? -2.854  -2.341  1.216   1.00 84.94 252 A 1 
ATOM 2026 N N   . GLY A 1 253 ? 0.666   -0.834  -3.010  1.00 93.11 253 A 1 
ATOM 2027 C CA  . GLY A 1 253 ? 1.866   -0.944  -3.826  1.00 92.23 253 A 1 
ATOM 2028 C C   . GLY A 1 253 ? 1.719   -1.951  -4.965  1.00 93.40 253 A 1 
ATOM 2029 O O   . GLY A 1 253 ? 0.705   -2.637  -5.074  1.00 92.43 253 A 1 
ATOM 2030 N N   . ASP A 1 254 ? 2.770   -2.038  -5.779  1.00 92.24 254 A 1 
ATOM 2031 C CA  . ASP A 1 254 ? 2.879   -2.987  -6.878  1.00 91.58 254 A 1 
ATOM 2032 C C   . ASP A 1 254 ? 4.147   -3.828  -6.729  1.00 91.65 254 A 1 
ATOM 2033 O O   . ASP A 1 254 ? 5.152   -3.352  -6.199  1.00 90.11 254 A 1 
ATOM 2034 C CB  . ASP A 1 254 ? 2.899   -2.275  -8.241  1.00 88.69 254 A 1 
ATOM 2035 C CG  . ASP A 1 254 ? 1.714   -1.349  -8.487  1.00 84.46 254 A 1 
ATOM 2036 O OD1 . ASP A 1 254 ? 0.560   -1.670  -8.118  1.00 78.66 254 A 1 
ATOM 2037 O OD2 . ASP A 1 254 ? 1.922   -0.235  -9.016  1.00 78.59 254 A 1 
ATOM 2038 N N   . LEU A 1 255 ? 4.103   -5.053  -7.247  1.00 90.89 255 A 1 
ATOM 2039 C CA  . LEU A 1 255 ? 5.259   -5.877  -7.547  1.00 90.22 255 A 1 
ATOM 2040 C C   . LEU A 1 255 ? 5.301   -6.077  -9.058  1.00 90.24 255 A 1 
ATOM 2041 O O   . LEU A 1 255 ? 4.371   -6.662  -9.617  1.00 88.85 255 A 1 
ATOM 2042 C CB  . LEU A 1 255 ? 5.145   -7.214  -6.796  1.00 89.56 255 A 1 
ATOM 2043 C CG  . LEU A 1 255 ? 6.263   -8.217  -7.145  1.00 87.78 255 A 1 
ATOM 2044 C CD1 . LEU A 1 255 ? 7.623   -7.759  -6.625  1.00 82.34 255 A 1 
ATOM 2045 C CD2 . LEU A 1 255 ? 5.954   -9.585  -6.524  1.00 82.46 255 A 1 
ATOM 2046 N N   . GLN A 1 256 ? 6.370   -5.633  -9.704  1.00 90.17 256 A 1 
ATOM 2047 C CA  . GLN A 1 256 ? 6.537   -5.766  -11.145 1.00 88.79 256 A 1 
ATOM 2048 C C   . GLN A 1 256 ? 7.739   -6.644  -11.481 1.00 88.42 256 A 1 
ATOM 2049 O O   . GLN A 1 256 ? 8.882   -6.350  -11.114 1.00 86.84 256 A 1 
ATOM 2050 C CB  . GLN A 1 256 ? 6.604   -4.371  -11.782 1.00 85.61 256 A 1 
ATOM 2051 C CG  . GLN A 1 256 ? 6.499   -4.459  -13.312 1.00 75.15 256 A 1 
ATOM 2052 C CD  . GLN A 1 256 ? 6.428   -3.095  -13.996 1.00 71.73 256 A 1 
ATOM 2053 O OE1 . GLN A 1 256 ? 6.820   -2.064  -13.476 1.00 64.29 256 A 1 
ATOM 2054 N NE2 . GLN A 1 256 ? 5.927   -3.047  -15.205 1.00 60.41 256 A 1 
ATOM 2055 N N   . THR A 1 257 ? 7.486   -7.712  -12.210 1.00 87.63 257 A 1 
ATOM 2056 C CA  . THR A 1 257 ? 8.505   -8.597  -12.782 1.00 86.92 257 A 1 
ATOM 2057 C C   . THR A 1 257 ? 8.295   -8.702  -14.290 1.00 86.97 257 A 1 
ATOM 2058 O O   . THR A 1 257 ? 7.235   -8.315  -14.784 1.00 85.77 257 A 1 
ATOM 2059 C CB  . THR A 1 257 ? 8.466   -9.988  -12.137 1.00 86.77 257 A 1 
ATOM 2060 O OG1 . THR A 1 257 ? 7.340   -10.702 -12.600 1.00 81.64 257 A 1 
ATOM 2061 C CG2 . THR A 1 257 ? 8.440   -9.970  -10.610 1.00 81.46 257 A 1 
ATOM 2062 N N   . PRO A 1 258 ? 9.253   -9.248  -15.064 1.00 85.85 258 A 1 
ATOM 2063 C CA  . PRO A 1 258 ? 9.064   -9.450  -16.497 1.00 85.01 258 A 1 
ATOM 2064 C C   . PRO A 1 258 ? 7.905   -10.391 -16.864 1.00 86.56 258 A 1 
ATOM 2065 O O   . PRO A 1 258 ? 7.475   -10.395 -18.008 1.00 84.15 258 A 1 
ATOM 2066 C CB  . PRO A 1 258 ? 10.398  -10.019 -17.009 1.00 82.74 258 A 1 
ATOM 2067 C CG  . PRO A 1 258 ? 11.411  -9.526  -15.982 1.00 79.96 258 A 1 
ATOM 2068 C CD  . PRO A 1 258 ? 10.614  -9.575  -14.684 1.00 83.45 258 A 1 
ATOM 2069 N N   . HIS A 1 259 ? 7.427   -11.203 -15.924 1.00 87.62 259 A 1 
ATOM 2070 C CA  . HIS A 1 259 ? 6.439   -12.260 -16.166 1.00 88.34 259 A 1 
ATOM 2071 C C   . HIS A 1 259 ? 5.090   -12.014 -15.479 1.00 89.17 259 A 1 
ATOM 2072 O O   . HIS A 1 259 ? 4.083   -12.548 -15.920 1.00 86.60 259 A 1 
ATOM 2073 C CB  . HIS A 1 259 ? 7.037   -13.593 -15.710 1.00 87.14 259 A 1 
ATOM 2074 C CG  . HIS A 1 259 ? 8.317   -13.934 -16.424 1.00 87.08 259 A 1 
ATOM 2075 N ND1 . HIS A 1 259 ? 8.424   -14.362 -17.727 1.00 76.50 259 A 1 
ATOM 2076 C CD2 . HIS A 1 259 ? 9.582   -13.839 -15.914 1.00 77.64 259 A 1 
ATOM 2077 C CE1 . HIS A 1 259 ? 9.733   -14.524 -17.994 1.00 79.74 259 A 1 
ATOM 2078 N NE2 . HIS A 1 259 ? 10.470  -14.216 -16.921 1.00 81.43 259 A 1 
ATOM 2079 N N   . HIS A 1 260 ? 5.068   -11.240 -14.401 1.00 89.67 260 A 1 
ATOM 2080 C CA  . HIS A 1 260 ? 3.872   -10.959 -13.621 1.00 89.95 260 A 1 
ATOM 2081 C C   . HIS A 1 260 ? 3.916   -9.532  -13.079 1.00 89.31 260 A 1 
ATOM 2082 O O   . HIS A 1 260 ? 4.946   -9.077  -12.577 1.00 87.89 260 A 1 
ATOM 2083 C CB  . HIS A 1 260 ? 3.745   -11.938 -12.438 1.00 89.86 260 A 1 
ATOM 2084 C CG  . HIS A 1 260 ? 3.753   -13.398 -12.814 1.00 89.97 260 A 1 
ATOM 2085 N ND1 . HIS A 1 260 ? 4.868   -14.174 -13.058 1.00 84.08 260 A 1 
ATOM 2086 C CD2 . HIS A 1 260 ? 2.670   -14.216 -12.958 1.00 83.91 260 A 1 
ATOM 2087 C CE1 . HIS A 1 260 ? 4.466   -15.409 -13.367 1.00 86.08 260 A 1 
ATOM 2088 N NE2 . HIS A 1 260 ? 3.133   -15.492 -13.304 1.00 86.95 260 A 1 
ATOM 2089 N N   . THR A 1 261 ? 2.774   -8.859  -13.091 1.00 90.44 261 A 1 
ATOM 2090 C CA  . THR A 1 261 ? 2.544   -7.637  -12.312 1.00 90.34 261 A 1 
ATOM 2091 C C   . THR A 1 261 ? 1.441   -7.910  -11.314 1.00 91.24 261 A 1 
ATOM 2092 O O   . THR A 1 261 ? 0.368   -8.389  -11.695 1.00 90.87 261 A 1 
ATOM 2093 C CB  . THR A 1 261 ? 2.204   -6.447  -13.212 1.00 88.28 261 A 1 
ATOM 2094 O OG1 . THR A 1 261 ? 3.270   -6.215  -14.104 1.00 81.15 261 A 1 
ATOM 2095 C CG2 . THR A 1 261 ? 1.993   -5.157  -12.419 1.00 79.55 261 A 1 
ATOM 2096 N N   . LEU A 1 262 ? 1.679   -7.619  -10.042 1.00 91.56 262 A 1 
ATOM 2097 C CA  . LEU A 1 262 ? 0.689   -7.733  -8.976  1.00 92.03 262 A 1 
ATOM 2098 C C   . LEU A 1 262 ? 0.519   -6.390  -8.285  1.00 92.31 262 A 1 
ATOM 2099 O O   . LEU A 1 262 ? 1.478   -5.840  -7.751  1.00 91.55 262 A 1 
ATOM 2100 C CB  . LEU A 1 262 ? 1.074   -8.886  -8.032  1.00 91.86 262 A 1 
ATOM 2101 C CG  . LEU A 1 262 ? 0.008   -9.170  -6.946  1.00 90.88 262 A 1 
ATOM 2102 C CD1 . LEU A 1 262 ? 0.085   -10.623 -6.503  1.00 83.50 262 A 1 
ATOM 2103 C CD2 . LEU A 1 262 ? 0.210   -8.314  -5.695  1.00 84.09 262 A 1 
ATOM 2104 N N   . SER A 1 263 ? -0.710  -5.876  -8.259  1.00 93.35 263 A 1 
ATOM 2105 C CA  . SER A 1 263 ? -1.076  -4.640  -7.571  1.00 93.36 263 A 1 
ATOM 2106 C C   . SER A 1 263 ? -1.899  -4.959  -6.330  1.00 94.09 263 A 1 
ATOM 2107 O O   . SER A 1 263 ? -2.920  -5.646  -6.422  1.00 93.41 263 A 1 
ATOM 2108 C CB  . SER A 1 263 ? -1.852  -3.730  -8.522  1.00 92.07 263 A 1 
ATOM 2109 O OG  . SER A 1 263 ? -1.904  -2.403  -8.037  1.00 80.42 263 A 1 
ATOM 2110 N N   . LEU A 1 264 ? -1.479  -4.463  -5.164  1.00 94.08 264 A 1 
ATOM 2111 C CA  . LEU A 1 264 ? -2.205  -4.591  -3.905  1.00 94.60 264 A 1 
ATOM 2112 C C   . LEU A 1 264 ? -2.942  -3.288  -3.589  1.00 94.74 264 A 1 
ATOM 2113 O O   . LEU A 1 264 ? -2.343  -2.217  -3.484  1.00 93.70 264 A 1 
ATOM 2114 C CB  . LEU A 1 264 ? -1.234  -5.016  -2.778  1.00 94.95 264 A 1 
ATOM 2115 C CG  . LEU A 1 264 ? -1.894  -5.158  -1.399  1.00 94.16 264 A 1 
ATOM 2116 C CD1 . LEU A 1 264 ? -3.031  -6.179  -1.365  1.00 87.73 264 A 1 
ATOM 2117 C CD2 . LEU A 1 264 ? -0.848  -5.624  -0.374  1.00 88.74 264 A 1 
ATOM 2118 N N   . ARG A 1 265 ? -4.256  -3.395  -3.398  1.00 95.43 265 A 1 
ATOM 2119 C CA  . ARG A 1 265 ? -5.135  -2.264  -3.076  1.00 95.00 265 A 1 
ATOM 2120 C C   . ARG A 1 265 ? -6.005  -2.584  -1.872  1.00 95.29 265 A 1 
ATOM 2121 O O   . ARG A 1 265 ? -6.398  -3.721  -1.666  1.00 94.14 265 A 1 
ATOM 2122 C CB  . ARG A 1 265 ? -6.008  -1.882  -4.284  1.00 93.69 265 A 1 
ATOM 2123 C CG  . ARG A 1 265 ? -5.198  -1.605  -5.549  1.00 89.32 265 A 1 
ATOM 2124 C CD  . ARG A 1 265 ? -6.133  -1.254  -6.705  1.00 86.34 265 A 1 
ATOM 2125 N NE  . ARG A 1 265 ? -5.407  -1.171  -7.981  1.00 76.19 265 A 1 
ATOM 2126 C CZ  . ARG A 1 265 ? -5.563  -0.272  -8.931  1.00 69.15 265 A 1 
ATOM 2127 N NH1 . ARG A 1 265 ? -6.406  0.723   -8.828  1.00 61.71 265 A 1 
ATOM 2128 N NH2 . ARG A 1 265 ? -4.868  -0.368  -10.027 1.00 60.32 265 A 1 
ATOM 2129 N N   . PHE A 1 266 ? -6.354  -1.557  -1.121  1.00 94.10 266 A 1 
ATOM 2130 C CA  . PHE A 1 266 ? -7.304  -1.627  -0.027  1.00 93.22 266 A 1 
ATOM 2131 C C   . PHE A 1 266 ? -8.590  -0.899  -0.397  1.00 93.12 266 A 1 
ATOM 2132 O O   . PHE A 1 266 ? -8.563  0.157   -1.033  1.00 91.41 266 A 1 
ATOM 2133 C CB  . PHE A 1 266 ? -6.675  -1.028  1.225   1.00 92.37 266 A 1 
ATOM 2134 C CG  . PHE A 1 266 ? -7.641  -0.922  2.384   1.00 92.60 266 A 1 
ATOM 2135 C CD1 . PHE A 1 266 ? -8.320  0.286   2.630   1.00 87.23 266 A 1 
ATOM 2136 C CD2 . PHE A 1 266 ? -7.874  -2.026  3.215   1.00 87.80 266 A 1 
ATOM 2137 C CE1 . PHE A 1 266 ? -9.210  0.387   3.716   1.00 87.20 266 A 1 
ATOM 2138 C CE2 . PHE A 1 266 ? -8.759  -1.926  4.303   1.00 86.91 266 A 1 
ATOM 2139 C CZ  . PHE A 1 266 ? -9.424  -0.713  4.560   1.00 89.72 266 A 1 
ATOM 2140 N N   . ARG A 1 267 ? -9.705  -1.444  0.066   1.00 91.56 267 A 1 
ATOM 2141 C CA  . ARG A 1 267 ? -11.012 -0.790  0.048   1.00 90.66 267 A 1 
ATOM 2142 C C   . ARG A 1 267 ? -11.711 -1.046  1.370   1.00 90.79 267 A 1 
ATOM 2143 O O   . ARG A 1 267 ? -11.812 -2.185  1.806   1.00 89.56 267 A 1 
ATOM 2144 C CB  . ARG A 1 267 ? -11.800 -1.318  -1.159  1.00 88.21 267 A 1 
ATOM 2145 C CG  . ARG A 1 267 ? -13.181 -0.671  -1.286  1.00 77.79 267 A 1 
ATOM 2146 C CD  . ARG A 1 267 ? -13.884 -1.108  -2.574  1.00 78.41 267 A 1 
ATOM 2147 N NE  . ARG A 1 267 ? -14.102 -2.568  -2.590  1.00 67.01 267 A 1 
ATOM 2148 C CZ  . ARG A 1 267 ? -14.496 -3.313  -3.603  1.00 60.58 267 A 1 
ATOM 2149 N NH1 . ARG A 1 267 ? -14.887 -2.804  -4.729  1.00 55.83 267 A 1 
ATOM 2150 N NH2 . ARG A 1 267 ? -14.481 -4.601  -3.498  1.00 49.67 267 A 1 
ATOM 2151 N N   . GLY A 1 268 ? -12.211 0.009   2.013   1.00 88.60 268 A 1 
ATOM 2152 C CA  . GLY A 1 268 ? -12.883 -0.105  3.303   1.00 87.11 268 A 1 
ATOM 2153 C C   . GLY A 1 268 ? -13.546 1.204   3.694   1.00 86.47 268 A 1 
ATOM 2154 O O   . GLY A 1 268 ? -13.599 2.132   2.894   1.00 83.63 268 A 1 
ATOM 2155 N N   . TYR A 1 269 ? -14.043 1.288   4.927   1.00 83.62 269 A 1 
ATOM 2156 C CA  . TYR A 1 269 ? -14.622 2.513   5.476   1.00 80.15 269 A 1 
ATOM 2157 C C   . TYR A 1 269 ? -13.659 3.150   6.478   1.00 76.40 269 A 1 
ATOM 2158 O O   . TYR A 1 269 ? -13.018 2.433   7.244   1.00 70.14 269 A 1 
ATOM 2159 C CB  . TYR A 1 269 ? -15.988 2.216   6.091   1.00 77.27 269 A 1 
ATOM 2160 C CG  . TYR A 1 269 ? -17.004 1.712   5.077   1.00 74.40 269 A 1 
ATOM 2161 C CD1 . TYR A 1 269 ? -17.682 2.619   4.243   1.00 70.91 269 A 1 
ATOM 2162 C CD2 . TYR A 1 269 ? -17.252 0.331   4.955   1.00 71.07 269 A 1 
ATOM 2163 C CE1 . TYR A 1 269 ? -18.613 2.163   3.293   1.00 67.47 269 A 1 
ATOM 2164 C CE2 . TYR A 1 269 ? -18.188 -0.134  4.004   1.00 68.48 269 A 1 
ATOM 2165 C CZ  . TYR A 1 269 ? -18.873 0.783   3.180   1.00 68.58 269 A 1 
ATOM 2166 O OH  . TYR A 1 269 ? -19.779 0.333   2.275   1.00 65.07 269 A 1 
ATOM 2167 N N   . ASP A 1 270 ? -13.590 4.473   6.489   1.00 73.93 270 A 1 
ATOM 2168 C CA  . ASP A 1 270 ? -12.876 5.185   7.550   1.00 70.78 270 A 1 
ATOM 2169 C C   . ASP A 1 270 ? -13.667 5.057   8.850   1.00 68.11 270 A 1 
ATOM 2170 O O   . ASP A 1 270 ? -14.798 5.522   8.973   1.00 63.61 270 A 1 
ATOM 2171 C CB  . ASP A 1 270 ? -12.619 6.651   7.160   1.00 66.54 270 A 1 
ATOM 2172 C CG  . ASP A 1 270 ? -11.639 7.340   8.110   1.00 60.58 270 A 1 
ATOM 2173 O OD1 . ASP A 1 270 ? -11.285 6.732   9.155   1.00 56.97 270 A 1 
ATOM 2174 O OD2 . ASP A 1 270 ? -11.214 8.472   7.790   1.00 56.35 270 A 1 
ATOM 2175 N N   . THR A 1 271 ? -13.070 4.370   9.826   1.00 71.97 271 A 1 
ATOM 2176 C CA  . THR A 1 271 ? -13.701 4.087   11.125  1.00 68.70 271 A 1 
ATOM 2177 C C   . THR A 1 271 ? -13.501 5.205   12.143  1.00 66.91 271 A 1 
ATOM 2178 O O   . THR A 1 271 ? -14.154 5.189   13.182  1.00 61.24 271 A 1 
ATOM 2179 C CB  . THR A 1 271 ? -13.215 2.743   11.686  1.00 63.78 271 A 1 
ATOM 2180 O OG1 . THR A 1 271 ? -11.817 2.680   11.625  1.00 56.89 271 A 1 
ATOM 2181 C CG2 . THR A 1 271 ? -13.751 1.564   10.879  1.00 56.22 271 A 1 
ATOM 2182 N N   . GLN A 1 272 ? -12.654 6.211   11.871  1.00 62.67 272 A 1 
ATOM 2183 C CA  . GLN A 1 272 ? -12.385 7.298   12.820  1.00 61.85 272 A 1 
ATOM 2184 C C   . GLN A 1 272 ? -13.614 8.176   13.096  1.00 60.99 272 A 1 
ATOM 2185 O O   . GLN A 1 272 ? -13.727 8.742   14.184  1.00 57.53 272 A 1 
ATOM 2186 C CB  . GLN A 1 272 ? -11.201 8.151   12.358  1.00 58.09 272 A 1 
ATOM 2187 C CG  . GLN A 1 272 ? -9.871  7.379   12.414  1.00 53.98 272 A 1 
ATOM 2188 C CD  . GLN A 1 272 ? -8.635  8.267   12.280  1.00 49.01 272 A 1 
ATOM 2189 O OE1 . GLN A 1 272 ? -8.687  9.466   12.079  1.00 47.88 272 A 1 
ATOM 2190 N NE2 . GLN A 1 272 ? -7.452  7.702   12.436  1.00 43.91 272 A 1 
ATOM 2191 N N   . GLU A 1 273 ? -14.583 8.242   12.181  1.00 54.38 273 A 1 
ATOM 2192 C CA  . GLU A 1 273 ? -15.843 8.970   12.399  1.00 54.03 273 A 1 
ATOM 2193 C C   . GLU A 1 273 ? -16.942 8.136   13.094  1.00 52.94 273 A 1 
ATOM 2194 O O   . GLU A 1 273 ? -17.915 8.709   13.590  1.00 49.39 273 A 1 
ATOM 2195 C CB  . GLU A 1 273 ? -16.377 9.527   11.082  1.00 50.83 273 A 1 
ATOM 2196 C CG  . GLU A 1 273 ? -15.541 10.690  10.518  1.00 44.29 273 A 1 
ATOM 2197 C CD  . GLU A 1 273 ? -16.308 11.477  9.443   1.00 41.60 273 A 1 
ATOM 2198 O OE1 . GLU A 1 273 ? -15.995 12.673  9.267   1.00 38.39 273 A 1 
ATOM 2199 O OE2 . GLU A 1 273 ? -17.252 10.894  8.849   1.00 38.65 273 A 1 
ATOM 2200 N N   . GLN A 1 274 ? -16.833 6.811   13.159  1.00 52.35 274 A 1 
ATOM 2201 C CA  . GLN A 1 274 ? -17.879 5.953   13.744  1.00 52.86 274 A 1 
ATOM 2202 C C   . GLN A 1 274 ? -17.760 5.796   15.265  1.00 52.54 274 A 1 
ATOM 2203 O O   . GLN A 1 274 ? -18.772 5.518   15.915  1.00 50.19 274 A 1 
ATOM 2204 C CB  . GLN A 1 274 ? -17.950 4.591   13.027  1.00 50.26 274 A 1 
ATOM 2205 C CG  . GLN A 1 274 ? -18.509 4.755   11.600  1.00 46.37 274 A 1 
ATOM 2206 C CD  . GLN A 1 274 ? -18.789 3.446   10.865  1.00 43.09 274 A 1 
ATOM 2207 O OE1 . GLN A 1 274 ? -18.564 2.337   11.326  1.00 41.01 274 A 1 
ATOM 2208 N NE2 . GLN A 1 274 ? -19.319 3.523   9.661   1.00 38.96 274 A 1 
ATOM 2209 N N   . SER A 1 275 ? -16.596 6.055   15.863  1.00 50.93 275 A 1 
ATOM 2210 C CA  . SER A 1 275 ? -16.394 5.988   17.325  1.00 52.82 275 A 1 
ATOM 2211 C C   . SER A 1 275 ? -17.145 7.077   18.114  1.00 52.82 275 A 1 
ATOM 2212 O O   . SER A 1 275 ? -17.210 7.004   19.336  1.00 49.09 275 A 1 
ATOM 2213 C CB  . SER A 1 275 ? -14.901 6.033   17.642  1.00 49.72 275 A 1 
ATOM 2214 O OG  . SER A 1 275 ? -14.315 7.205   17.140  1.00 43.03 275 A 1 
ATOM 2215 N N   . HIS A 1 276 ? -17.738 8.064   17.445  1.00 41.46 276 A 1 
ATOM 2216 C CA  . HIS A 1 276 ? -18.507 9.136   18.075  1.00 43.62 276 A 1 
ATOM 2217 C C   . HIS A 1 276 ? -20.028 8.900   18.119  1.00 41.77 276 A 1 
ATOM 2218 O O   . HIS A 1 276 ? -20.764 9.803   18.523  1.00 39.67 276 A 1 
ATOM 2219 C CB  . HIS A 1 276 ? -18.131 10.473  17.421  1.00 40.47 276 A 1 
ATOM 2220 C CG  . HIS A 1 276 ? -16.835 11.039  17.947  1.00 37.07 276 A 1 
ATOM 2221 N ND1 . HIS A 1 276 ? -16.611 11.368  19.255  1.00 35.69 276 A 1 
ATOM 2222 C CD2 . HIS A 1 276 ? -15.694 11.322  17.248  1.00 34.25 276 A 1 
ATOM 2223 C CE1 . HIS A 1 276 ? -15.351 11.833  19.350  1.00 32.77 276 A 1 
ATOM 2224 N NE2 . HIS A 1 276 ? -14.755 11.837  18.152  1.00 34.02 276 A 1 
ATOM 2225 N N   . ARG A 1 277 ? -20.517 7.726   17.721  1.00 40.99 277 A 1 
ATOM 2226 C CA  . ARG A 1 277 ? -21.969 7.451   17.647  1.00 43.60 277 A 1 
ATOM 2227 C C   . ARG A 1 277 ? -22.491 6.312   18.528  1.00 41.87 277 A 1 
ATOM 2228 O O   . ARG A 1 277 ? -23.687 6.042   18.463  1.00 40.26 277 A 1 
ATOM 2229 C CB  . ARG A 1 277 ? -22.413 7.304   16.195  1.00 42.06 277 A 1 
ATOM 2230 C CG  . ARG A 1 277 ? -22.484 8.673   15.509  1.00 38.03 277 A 1 
ATOM 2231 C CD  . ARG A 1 277 ? -23.196 8.518   14.166  1.00 37.57 277 A 1 
ATOM 2232 N NE  . ARG A 1 277 ? -23.382 9.815   13.497  1.00 35.46 277 A 1 
ATOM 2233 C CZ  . ARG A 1 277 ? -24.130 10.041  12.446  1.00 32.46 277 A 1 
ATOM 2234 N NH1 . ARG A 1 277 ? -24.790 9.076   11.863  1.00 32.60 277 A 1 
ATOM 2235 N NH2 . ARG A 1 277 ? -24.224 11.234  11.967  1.00 30.88 277 A 1 
ATOM 2236 N N   . GLU A 1 278 ? -21.675 5.717   19.357  1.00 37.22 278 A 1 
ATOM 2237 C CA  . GLU A 1 278 ? -22.185 4.916   20.471  1.00 39.99 278 A 1 
ATOM 2238 C C   . GLU A 1 278 ? -22.259 5.805   21.720  1.00 37.51 278 A 1 
ATOM 2239 O O   . GLU A 1 278 ? -21.421 5.745   22.605  1.00 35.02 278 A 1 
ATOM 2240 C CB  . GLU A 1 278 ? -21.392 3.612   20.646  1.00 38.86 278 A 1 
ATOM 2241 C CG  . GLU A 1 278 ? -21.614 2.669   19.450  1.00 34.92 278 A 1 
ATOM 2242 C CD  . GLU A 1 278 ? -21.082 1.233   19.649  1.00 32.41 278 A 1 
ATOM 2243 O OE1 . GLU A 1 278 ? -21.347 0.406   18.746  1.00 31.22 278 A 1 
ATOM 2244 O OE2 . GLU A 1 278 ? -20.429 0.963   20.673  1.00 34.03 278 A 1 
ATOM 2245 N N   . ASP A 1 279 ? -23.264 6.692   21.767  1.00 32.12 279 A 1 
ATOM 2246 C CA  . ASP A 1 279 ? -23.738 7.295   23.012  1.00 35.00 279 A 1 
ATOM 2247 C C   . ASP A 1 279 ? -24.378 6.182   23.855  1.00 32.53 279 A 1 
ATOM 2248 O O   . ASP A 1 279 ? -25.399 5.616   23.437  1.00 30.09 279 A 1 
ATOM 2249 C CB  . ASP A 1 279 ? -24.767 8.416   22.741  1.00 32.04 279 A 1 
ATOM 2250 C CG  . ASP A 1 279 ? -24.197 9.839   22.749  1.00 27.78 279 A 1 
ATOM 2251 O OD1 . ASP A 1 279 ? -23.249 10.093  23.515  1.00 26.07 279 A 1 
ATOM 2252 O OD2 . ASP A 1 279 ? -24.741 10.680  21.993  1.00 26.16 279 A 1 
ATOM 2253 N N   . PRO A 1 280 ? -23.842 5.862   25.057  1.00 30.52 280 A 1 
ATOM 2254 C CA  . PRO A 1 280 ? -24.475 4.898   25.958  1.00 34.31 280 A 1 
ATOM 2255 C C   . PRO A 1 280 ? -25.698 5.464   26.706  1.00 34.34 280 A 1 
ATOM 2256 O O   . PRO A 1 280 ? -26.199 4.822   27.627  1.00 32.13 280 A 1 
ATOM 2257 C CB  . PRO A 1 280 ? -23.346 4.446   26.893  1.00 30.29 280 A 1 
ATOM 2258 C CG  . PRO A 1 280 ? -22.462 5.684   26.987  1.00 31.94 280 A 1 
ATOM 2259 C CD  . PRO A 1 280 ? -22.585 6.331   25.614  1.00 36.64 280 A 1 
ATOM 2260 N N   . ASP A 1 281 ? -26.186 6.648   26.318  1.00 28.81 281 A 1 
ATOM 2261 C CA  . ASP A 1 281 ? -27.227 7.377   27.056  1.00 38.01 281 A 1 
ATOM 2262 C C   . ASP A 1 281 ? -28.570 7.452   26.302  1.00 37.09 281 A 1 
ATOM 2263 O O   . ASP A 1 281 ? -29.262 8.464   26.274  1.00 35.22 281 A 1 
ATOM 2264 C CB  . ASP A 1 281 ? -26.689 8.737   27.535  1.00 35.46 281 A 1 
ATOM 2265 C CG  . ASP A 1 281 ? -27.321 9.216   28.850  1.00 31.01 281 A 1 
ATOM 2266 O OD1 . ASP A 1 281 ? -27.935 8.391   29.561  1.00 28.83 281 A 1 
ATOM 2267 O OD2 . ASP A 1 281 ? -27.147 10.417  29.176  1.00 29.27 281 A 1 
ATOM 2268 N N   . ALA A 1 282 ? -28.981 6.349   25.705  1.00 28.50 282 A 1 
ATOM 2269 C CA  . ALA A 1 282 ? -30.317 6.179   25.148  1.00 33.37 282 A 1 
ATOM 2270 C C   . ALA A 1 282 ? -31.065 5.007   25.804  1.00 31.63 282 A 1 
ATOM 2271 O O   . ALA A 1 282 ? -31.629 4.138   25.136  1.00 30.51 282 A 1 
ATOM 2272 C CB  . ALA A 1 282 ? -30.247 6.111   23.619  1.00 32.91 282 A 1 
ATOM 2273 N N   . THR A 1 283 ? -31.101 5.001   27.139  1.00 27.49 283 A 1 
ATOM 2274 C CA  . THR A 1 283 ? -32.091 4.223   27.900  1.00 36.18 283 A 1 
ATOM 2275 C C   . THR A 1 283 ? -33.122 5.162   28.512  1.00 33.84 283 A 1 
ATOM 2276 O O   . THR A 1 283 ? -32.921 5.770   29.555  1.00 30.60 283 A 1 
ATOM 2277 C CB  . THR A 1 283 ? -31.479 3.259   28.921  1.00 33.20 283 A 1 
ATOM 2278 O OG1 . THR A 1 283 ? -30.362 3.804   29.564  1.00 30.38 283 A 1 
ATOM 2279 C CG2 . THR A 1 283 ? -31.034 1.965   28.245  1.00 30.75 283 A 1 
ATOM 2280 N N   . THR A 1 284 ? -34.229 5.284   27.793  1.00 27.56 284 A 1 
ATOM 2281 C CA  . THR A 1 284 ? -35.601 5.480   28.271  1.00 37.01 284 A 1 
ATOM 2282 C C   . THR A 1 284 ? -35.780 6.079   29.676  1.00 35.14 284 A 1 
ATOM 2283 O O   . THR A 1 284 ? -35.841 5.362   30.676  1.00 31.78 284 A 1 
ATOM 2284 C CB  . THR A 1 284 ? -36.362 4.140   28.207  1.00 33.54 284 A 1 
ATOM 2285 O OG1 . THR A 1 284 ? -35.651 3.130   28.872  1.00 30.21 284 A 1 
ATOM 2286 C CG2 . THR A 1 284 ? -36.555 3.684   26.763  1.00 30.70 284 A 1 
ATOM 2287 N N   . ALA A 1 285 ? -36.026 7.381   29.712  1.00 27.13 285 A 1 
ATOM 2288 C CA  . ALA A 1 285 ? -36.779 7.996   30.789  1.00 35.88 285 A 1 
ATOM 2289 C C   . ALA A 1 285 ? -38.274 7.697   30.588  1.00 33.55 285 A 1 
ATOM 2290 O O   . ALA A 1 285 ? -38.919 8.300   29.724  1.00 31.20 285 A 1 
ATOM 2291 C CB  . ALA A 1 285 ? -36.479 9.503   30.802  1.00 33.11 285 A 1 
ATOM 2292 N N   . ASP A 1 286 ? -38.818 6.778   31.402  1.00 25.35 286 A 1 
ATOM 2293 C CA  . ASP A 1 286 ? -40.231 6.791   31.766  1.00 34.36 286 A 1 
ATOM 2294 C C   . ASP A 1 286 ? -40.342 6.707   33.298  1.00 32.41 286 A 1 
ATOM 2295 O O   . ASP A 1 286 ? -39.590 5.993   33.959  1.00 30.50 286 A 1 
ATOM 2296 C CB  . ASP A 1 286 ? -41.050 5.712   31.044  1.00 31.27 286 A 1 
ATOM 2297 C CG  . ASP A 1 286 ? -42.559 5.972   31.113  1.00 27.53 286 A 1 
ATOM 2298 O OD1 . ASP A 1 286 ? -42.963 7.088   31.520  1.00 25.86 286 A 1 
ATOM 2299 O OD2 . ASP A 1 286 ? -43.337 5.049   30.748  1.00 26.41 286 A 1 
ATOM 2300 N N   . GLY A 1 287 ? -41.184 7.548   33.855  1.00 27.52 287 A 1 
ATOM 2301 C CA  . GLY A 1 287 ? -41.151 7.959   35.247  1.00 34.09 287 A 1 
ATOM 2302 C C   . GLY A 1 287 ? -41.794 6.984   36.236  1.00 32.21 287 A 1 
ATOM 2303 O O   . GLY A 1 287 ? -42.658 6.190   35.893  1.00 29.66 287 A 1 
ATOM 2304 N N   . GLY A 1 288 ? -41.421 7.141   37.515  1.00 28.40 288 A 1 
ATOM 2305 C CA  . GLY A 1 288 ? -42.073 6.453   38.628  1.00 34.81 288 A 1 
ATOM 2306 C C   . GLY A 1 288 ? -41.355 6.698   39.952  1.00 33.12 288 A 1 
ATOM 2307 O O   . GLY A 1 288 ? -40.359 6.065   40.259  1.00 30.82 288 A 1 
ATOM 2308 N N   . SER A 1 289 ? -41.893 7.616   40.758  1.00 22.61 289 A 1 
ATOM 2309 C CA  . SER A 1 289 ? -41.495 7.954   42.129  1.00 32.66 289 A 1 
ATOM 2310 C C   . SER A 1 289 ? -41.642 6.795   43.129  1.00 30.23 289 A 1 
ATOM 2311 O O   . SER A 1 289 ? -42.710 6.172   43.141  1.00 27.75 289 A 1 
ATOM 2312 C CB  . SER A 1 289 ? -42.452 9.061   42.579  1.00 30.47 289 A 1 
ATOM 2313 O OG  . SER A 1 289 ? -43.792 8.663   42.376  1.00 28.59 289 A 1 
ATOM 2314 N N   . ASN A 1 290 ? -40.685 6.592   44.037  1.00 22.39 290 A 1 
ATOM 2315 C CA  . ASN A 1 290 ? -40.869 6.720   45.498  1.00 32.97 290 A 1 
ATOM 2316 C C   . ASN A 1 290 ? -39.667 6.207   46.328  1.00 30.63 290 A 1 
ATOM 2317 O O   . ASN A 1 290 ? -39.208 5.089   46.154  1.00 27.14 290 A 1 
ATOM 2318 C CB  . ASN A 1 290 ? -42.150 6.026   46.032  1.00 29.85 290 A 1 
ATOM 2319 C CG  . ASN A 1 290 ? -43.319 6.973   46.208  1.00 26.30 290 A 1 
ATOM 2320 O OD1 . ASN A 1 290 ? -43.235 8.184   46.092  1.00 23.93 290 A 1 
ATOM 2321 N ND2 . ASN A 1 290 ? -44.479 6.460   46.568  1.00 25.31 290 A 1 
ATOM 2322 N N   . SER A 1 291 ? -39.274 7.054   47.268  1.00 21.31 291 A 1 
ATOM 2323 C CA  . SER A 1 291 ? -38.846 6.852   48.669  1.00 32.51 291 A 1 
ATOM 2324 C C   . SER A 1 291 ? -37.883 5.723   49.103  1.00 29.27 291 A 1 
ATOM 2325 O O   . SER A 1 291 ? -38.217 4.547   49.007  1.00 27.24 291 A 1 
ATOM 2326 C CB  . SER A 1 291 ? -40.093 6.795   49.552  1.00 30.92 291 A 1 
ATOM 2327 O OG  . SER A 1 291 ? -40.884 5.676   49.241  1.00 28.78 291 A 1 
ATOM 2328 N N   . SER A 1 292 ? -36.840 6.187   49.810  1.00 21.97 292 A 1 
ATOM 2329 C CA  . SER A 1 292 ? -36.231 5.665   51.057  1.00 31.00 292 A 1 
ATOM 2330 C C   . SER A 1 292 ? -35.735 4.208   51.101  1.00 27.46 292 A 1 
ATOM 2331 O O   . SER A 1 292 ? -36.533 3.293   50.970  1.00 25.63 292 A 1 
ATOM 2332 C CB  . SER A 1 292 ? -37.180 5.914   52.233  1.00 29.37 292 A 1 
ATOM 2333 O OG  . SER A 1 292 ? -38.418 5.269   52.029  1.00 27.74 292 A 1 
ATOM 2334 N N   . ASP A 1 293 ? -34.501 3.975   51.452  1.00 20.82 293 A 1 
ATOM 2335 C CA  . ASP A 1 293 ? -33.975 3.905   52.841  1.00 28.29 293 A 1 
ATOM 2336 C C   . ASP A 1 293 ? -32.457 3.590   52.852  1.00 25.64 293 A 1 
ATOM 2337 O O   . ASP A 1 293 ? -31.923 3.051   51.885  1.00 24.21 293 A 1 
ATOM 2338 C CB  . ASP A 1 293 ? -34.734 2.883   53.715  1.00 26.81 293 A 1 
ATOM 2339 C CG  . ASP A 1 293 ? -34.963 3.346   55.155  1.00 24.92 293 A 1 
ATOM 2340 O OD1 . ASP A 1 293 ? -34.469 4.437   55.509  1.00 25.04 293 A 1 
ATOM 2341 O OD2 . ASP A 1 293 ? -35.731 2.651   55.864  1.00 26.41 293 A 1 
ATOM 2342 N N   . ASP A 1 294 ? -31.822 3.949   53.941  1.00 18.56 294 A 1 
ATOM 2343 C CA  . ASP A 1 294 ? -30.392 3.863   54.247  1.00 25.06 294 A 1 
ATOM 2344 C C   . ASP A 1 294 ? -29.809 2.437   54.266  1.00 22.41 294 A 1 
ATOM 2345 O O   . ASP A 1 294 ? -30.457 1.489   54.712  1.00 21.12 294 A 1 
ATOM 2346 C CB  . ASP A 1 294 ? -30.203 4.452   55.663  1.00 24.24 294 A 1 
ATOM 2347 C CG  . ASP A 1 294 ? -30.491 5.954   55.766  1.00 22.70 294 A 1 
ATOM 2348 O OD1 . ASP A 1 294 ? -29.871 6.705   54.989  1.00 23.09 294 A 1 
ATOM 2349 O OD2 . ASP A 1 294 ? -31.315 6.344   56.632  1.00 24.70 294 A 1 
ATOM 2350 N N   . SER A 1 295 ? -28.540 2.294   53.950  1.00 15.93 295 A 1 
ATOM 2351 C CA  . SER A 1 295 ? -27.540 1.675   54.838  1.00 29.20 295 A 1 
ATOM 2352 C C   . SER A 1 295 ? -26.128 1.733   54.244  1.00 25.64 295 A 1 
ATOM 2353 O O   . SER A 1 295 ? -25.880 1.281   53.127  1.00 23.73 295 A 1 
ATOM 2354 C CB  . SER A 1 295 ? -27.846 0.227   55.272  1.00 28.08 295 A 1 
ATOM 2355 O OG  . SER A 1 295 ? -28.511 -0.513  54.290  1.00 26.42 295 A 1 
ATOM 2356 N N   . ASP A 1 296 ? -25.246 2.300   55.056  1.00 17.66 296 A 1 
ATOM 2357 C CA  . ASP A 1 296 ? -23.796 2.285   54.940  1.00 23.54 296 A 1 
ATOM 2358 C C   . ASP A 1 296 ? -23.229 0.859   55.006  1.00 21.53 296 A 1 
ATOM 2359 O O   . ASP A 1 296 ? -23.743 0.033   55.752  1.00 20.07 296 A 1 
ATOM 2360 C CB  . ASP A 1 296 ? -23.230 3.087   56.118  1.00 22.42 296 A 1 
ATOM 2361 C CG  . ASP A 1 296 ? -23.787 4.515   56.215  1.00 20.50 296 A 1 
ATOM 2362 O OD1 . ASP A 1 296 ? -23.510 5.306   55.298  1.00 20.41 296 A 1 
ATOM 2363 O OD2 . ASP A 1 296 ? -24.521 4.785   57.203  1.00 21.93 296 A 1 
ATOM 2364 N N   . GLU A 1 297 ? -22.138 0.593   54.336  1.00 18.07 297 A 1 
ATOM 2365 C CA  . GLU A 1 297 ? -20.991 -0.104  54.913  1.00 23.81 297 A 1 
ATOM 2366 C C   . GLU A 1 297 ? -19.744 0.029   54.015  1.00 21.35 297 A 1 
ATOM 2367 O O   . GLU A 1 297 ? -19.740 -0.294  52.825  1.00 20.36 297 A 1 
ATOM 2368 C CB  . GLU A 1 297 ? -21.273 -1.574  55.301  1.00 23.51 297 A 1 
ATOM 2369 C CG  . GLU A 1 297 ? -21.275 -1.737  56.848  1.00 22.80 297 A 1 
ATOM 2370 C CD  . GLU A 1 297 ? -21.646 -3.142  57.369  1.00 22.30 297 A 1 
ATOM 2371 O OE1 . GLU A 1 297 ? -21.992 -3.247  58.574  1.00 21.30 297 A 1 
ATOM 2372 O OE2 . GLU A 1 297 ? -21.539 -4.128  56.607  1.00 27.62 297 A 1 
ATOM 2373 N N   . ASP A 1 298 ? -18.706 0.552   54.656  1.00 18.73 298 A 1 
ATOM 2374 C CA  . ASP A 1 298 ? -17.360 0.774   54.154  1.00 24.52 298 A 1 
ATOM 2375 C C   . ASP A 1 298 ? -16.627 -0.529  53.803  1.00 22.49 298 A 1 
ATOM 2376 O O   . ASP A 1 298 ? -16.700 -1.522  54.530  1.00 21.23 298 A 1 
ATOM 2377 C CB  . ASP A 1 298 ? -16.562 1.489   55.260  1.00 23.53 298 A 1 
ATOM 2378 C CG  . ASP A 1 298 ? -17.130 2.853   55.646  1.00 21.61 298 A 1 
ATOM 2379 O OD1 . ASP A 1 298 ? -17.167 3.713   54.745  1.00 21.57 298 A 1 
ATOM 2380 O OD2 . ASP A 1 298 ? -17.489 3.021   56.831  1.00 22.91 298 A 1 
ATOM 2381 N N   . SER A 1 299 ? -15.813 -0.482  52.768  1.00 15.41 299 A 1 
ATOM 2382 C CA  . SER A 1 299 ? -14.594 -1.298  52.746  1.00 28.61 299 A 1 
ATOM 2383 C C   . SER A 1 299 ? -13.539 -0.687  51.819  1.00 26.20 299 A 1 
ATOM 2384 O O   . SER A 1 299 ? -13.621 -0.776  50.601  1.00 24.49 299 A 1 
ATOM 2385 C CB  . SER A 1 299 ? -14.872 -2.749  52.372  1.00 27.34 299 A 1 
ATOM 2386 O OG  . SER A 1 299 ? -13.725 -3.523  52.627  1.00 26.03 299 A 1 
ATOM 2387 N N   . ASP A 1 300 ? -12.550 -0.094  52.469  1.00 16.02 300 A 1 
ATOM 2388 C CA  . ASP A 1 300 ? -11.310 0.401   51.888  1.00 22.87 300 A 1 
ATOM 2389 C C   . ASP A 1 300 ? -10.484 -0.686  51.185  1.00 21.15 300 A 1 
ATOM 2390 O O   . ASP A 1 300 ? -10.328 -1.812  51.677  1.00 20.28 300 A 1 
ATOM 2391 C CB  . ASP A 1 300 ? -10.465 1.010   53.016  1.00 21.98 300 A 1 
ATOM 2392 C CG  . ASP A 1 300 ? -11.040 2.309   53.579  1.00 20.48 300 A 1 
ATOM 2393 O OD1 . ASP A 1 300 ? -11.350 3.186   52.751  1.00 21.07 300 A 1 
ATOM 2394 O OD2 . ASP A 1 300 ? -11.088 2.420   54.830  1.00 22.20 300 A 1 
ATOM 2395 N N   . GLY A 1 301 ? -9.871  -0.319  50.103  1.00 19.56 301 A 1 
ATOM 2396 C CA  . GLY A 1 301 ? -8.932  -1.150  49.369  1.00 26.37 301 A 1 
ATOM 2397 C C   . GLY A 1 301 ? -8.149  -0.366  48.323  1.00 25.44 301 A 1 
ATOM 2398 O O   . GLY A 1 301 ? -8.311  -0.564  47.131  1.00 24.07 301 A 1 
ATOM 2399 N N   . GLU A 1 302 ? -7.306  0.555   48.788  1.00 17.00 302 A 1 
ATOM 2400 C CA  . GLU A 1 302 ? -6.332  1.253   47.948  1.00 21.60 302 A 1 
ATOM 2401 C C   . GLU A 1 302 ? -5.359  0.289   47.258  1.00 20.33 302 A 1 
ATOM 2402 O O   . GLU A 1 302 ? -4.723  -0.535  47.916  1.00 19.75 302 A 1 
ATOM 2403 C CB  . GLU A 1 302 ? -5.482  2.211   48.808  1.00 21.20 302 A 1 
ATOM 2404 C CG  . GLU A 1 302 ? -6.212  3.412   49.422  1.00 20.28 302 A 1 
ATOM 2405 C CD  . GLU A 1 302 ? -5.218  4.313   50.187  1.00 19.60 302 A 1 
ATOM 2406 O OE1 . GLU A 1 302 ? -5.237  5.536   49.934  1.00 18.85 302 A 1 
ATOM 2407 O OE2 . GLU A 1 302 ? -4.421  3.768   50.972  1.00 23.90 302 A 1 
ATOM 2408 N N   . ARG A 1 303 ? -5.122  0.478   45.962  1.00 17.75 303 A 1 
ATOM 2409 C CA  . ARG A 1 303 ? -3.780  0.753   45.393  1.00 23.40 303 A 1 
ATOM 2410 C C   . ARG A 1 303 ? -3.821  0.970   43.874  1.00 22.40 303 A 1 
ATOM 2411 O O   . ARG A 1 303 ? -3.888  0.036   43.092  1.00 21.00 303 A 1 
ATOM 2412 C CB  . ARG A 1 303 ? -2.746  -0.332  45.758  1.00 22.53 303 A 1 
ATOM 2413 C CG  . ARG A 1 303 ? -1.929  0.098   46.990  1.00 21.06 303 A 1 
ATOM 2414 C CD  . ARG A 1 303 ? -1.179  -1.090  47.591  1.00 19.00 303 A 1 
ATOM 2415 N NE  . ARG A 1 303 ? -0.736  -0.792  48.966  1.00 17.91 303 A 1 
ATOM 2416 C CZ  . ARG A 1 303 ? 0.165   -1.453  49.661  1.00 17.67 303 A 1 
ATOM 2417 N NH1 . ARG A 1 303 ? 0.851   -2.434  49.147  1.00 18.03 303 A 1 
ATOM 2418 N NH2 . ARG A 1 303 ? 0.390   -1.144  50.905  1.00 17.68 303 A 1 
ATOM 2419 N N   . SER A 1 304 ? -3.710  2.247   43.523  1.00 17.10 304 A 1 
ATOM 2420 C CA  . SER A 1 304 ? -2.786  2.836   42.551  1.00 24.27 304 A 1 
ATOM 2421 C C   . SER A 1 304 ? -2.329  2.020   41.332  1.00 23.19 304 A 1 
ATOM 2422 O O   . SER A 1 304 ? -1.492  1.128   41.471  1.00 22.51 304 A 1 
ATOM 2423 C CB  . SER A 1 304 ? -1.539  3.284   43.330  1.00 23.10 304 A 1 
ATOM 2424 O OG  . SER A 1 304 ? -0.682  4.043   42.537  1.00 21.06 304 A 1 
ATOM 2425 N N   . CYS A 1 305 ? -2.697  2.486   40.144  1.00 15.57 305 A 1 
ATOM 2426 C CA  . CYS A 1 305 ? -1.747  2.800   39.072  1.00 21.87 305 A 1 
ATOM 2427 C C   . CYS A 1 305 ? -2.308  3.959   38.217  1.00 21.15 305 A 1 
ATOM 2428 O O   . CYS A 1 305 ? -3.439  3.901   37.744  1.00 19.98 305 A 1 
ATOM 2429 C CB  . CYS A 1 305 ? -1.445  1.602   38.164  1.00 20.17 305 A 1 
ATOM 2430 S SG  . CYS A 1 305 ? -0.663  0.228   39.013  1.00 18.77 305 A 1 
ATOM 2431 N N   . ASP A 1 306 ? -1.511  4.988   38.064  1.00 19.64 306 A 1 
ATOM 2432 C CA  . ASP A 1 306 ? -1.795  6.264   37.417  1.00 22.97 306 A 1 
ATOM 2433 C C   . ASP A 1 306 ? -2.218  6.162   35.938  1.00 22.45 306 A 1 
ATOM 2434 O O   . ASP A 1 306 ? -1.492  5.654   35.084  1.00 21.30 306 A 1 
ATOM 2435 C CB  . ASP A 1 306 ? -0.524  7.118   37.473  1.00 21.29 306 A 1 
ATOM 2436 C CG  . ASP A 1 306 ? -0.350  7.877   38.780  1.00 18.92 306 A 1 
ATOM 2437 O OD1 . ASP A 1 306 ? -1.317  8.585   39.142  1.00 18.01 306 A 1 
ATOM 2438 O OD2 . ASP A 1 306 ? 0.756   7.801   39.356  1.00 18.53 306 A 1 
ATOM 2439 N N   . GLY A 1 307 ? -3.343  6.781   35.633  1.00 20.69 307 A 1 
ATOM 2440 C CA  . GLY A 1 307 ? -3.689  7.231   34.302  1.00 23.79 307 A 1 
ATOM 2441 C C   . GLY A 1 307 ? -3.132  8.629   34.045  1.00 24.13 307 A 1 
ATOM 2442 O O   . GLY A 1 307 ? -3.506  9.588   34.710  1.00 22.46 307 A 1 
ATOM 2443 N N   . ARG A 1 308 ? -2.264  8.776   33.049  1.00 18.89 308 A 1 
ATOM 2444 C CA  . ARG A 1 308 ? -1.819  10.093  32.576  1.00 22.25 308 A 1 
ATOM 2445 C C   . ARG A 1 308 ? -1.456  10.079  31.089  1.00 22.52 308 A 1 
ATOM 2446 O O   . ARG A 1 308 ? -0.298  10.240  30.761  1.00 21.10 308 A 1 
ATOM 2447 C CB  . ARG A 1 308 ? -0.658  10.603  33.449  1.00 21.28 308 A 1 
ATOM 2448 C CG  . ARG A 1 308 ? -0.440  12.122  33.272  1.00 19.16 308 A 1 
ATOM 2449 C CD  . ARG A 1 308 ? 0.839   12.602  33.952  1.00 17.49 308 A 1 
ATOM 2450 N NE  . ARG A 1 308 ? 0.755   12.433  35.412  1.00 15.73 308 A 1 
ATOM 2451 C CZ  . ARG A 1 308 ? 1.170   13.264  36.344  1.00 15.86 308 A 1 
ATOM 2452 N NH1 . ARG A 1 308 ? 1.736   14.402  36.047  1.00 15.88 308 A 1 
ATOM 2453 N NH2 . ARG A 1 308 ? 1.028   12.972  37.607  1.00 15.02 308 A 1 
ATOM 2454 N N   . TRP A 1 309 ? -2.455  9.944   30.211  1.00 20.40 309 A 1 
ATOM 2455 C CA  . TRP A 1 309 ? -2.358  10.369  28.799  1.00 20.98 309 A 1 
ATOM 2456 C C   . TRP A 1 309 ? -3.751  10.780  28.285  1.00 20.27 309 A 1 
ATOM 2457 O O   . TRP A 1 309 ? -4.384  10.078  27.511  1.00 18.90 309 A 1 
ATOM 2458 C CB  . TRP A 1 309 ? -1.707  9.292   27.914  1.00 20.02 309 A 1 
ATOM 2459 C CG  . TRP A 1 309 ? -0.204  9.158   28.053  1.00 19.02 309 A 1 
ATOM 2460 C CD1 . TRP A 1 309 ? 0.417   8.361   28.958  1.00 16.01 309 A 1 
ATOM 2461 C CD2 . TRP A 1 309 ? 0.863   9.879   27.358  1.00 16.98 309 A 1 
ATOM 2462 N NE1 . TRP A 1 309 ? 1.773   8.557   28.880  1.00 15.94 309 A 1 
ATOM 2463 C CE2 . TRP A 1 309 ? 2.106   9.473   27.913  1.00 17.07 309 A 1 
ATOM 2464 C CE3 . TRP A 1 309 ? 0.881   10.818  26.306  1.00 19.25 309 A 1 
ATOM 2465 C CZ2 . TRP A 1 309 ? 3.327   9.993   27.459  1.00 18.01 309 A 1 
ATOM 2466 C CZ3 . TRP A 1 309 ? 2.110   11.341  25.848  1.00 18.47 309 A 1 
ATOM 2467 C CH2 . TRP A 1 309 ? 3.319   10.931  26.419  1.00 18.42 309 A 1 
ATOM 2468 N N   . ALA A 1 310 ? -4.223  11.928  28.768  1.00 22.62 310 A 1 
ATOM 2469 C CA  . ALA A 1 310 ? -5.392  12.598  28.208  1.00 25.31 310 A 1 
ATOM 2470 C C   . ALA A 1 310 ? -5.295  14.104  28.474  1.00 25.50 310 A 1 
ATOM 2471 O O   . ALA A 1 310 ? -5.847  14.613  29.446  1.00 23.88 310 A 1 
ATOM 2472 C CB  . ALA A 1 310 ? -6.684  11.983  28.765  1.00 23.25 310 A 1 
ATOM 2473 N N   . LYS A 1 311 ? -4.561  14.802  27.626  1.00 18.38 311 A 1 
ATOM 2474 C CA  . LYS A 1 311 ? -4.670  16.254  27.369  1.00 23.53 311 A 1 
ATOM 2475 C C   . LYS A 1 311 ? -3.685  16.610  26.257  1.00 23.05 311 A 1 
ATOM 2476 O O   . LYS A 1 311 ? -2.515  16.792  26.540  1.00 21.14 311 A 1 
ATOM 2477 C CB  . LYS A 1 311 ? -4.376  17.094  28.633  1.00 21.78 311 A 1 
ATOM 2478 C CG  . LYS A 1 311 ? -5.663  17.639  29.275  1.00 19.92 311 A 1 
ATOM 2479 C CD  . LYS A 1 311 ? -5.413  18.026  30.737  1.00 18.01 311 A 1 
ATOM 2480 C CE  . LYS A 1 311 ? -6.740  18.345  31.420  1.00 16.73 311 A 1 
ATOM 2481 N NZ  . LYS A 1 311 ? -6.536  18.692  32.841  1.00 15.73 311 A 1 
ATOM 2482 N N   . ASP A 1 312 ? -4.172  16.631  25.043  1.00 20.06 312 A 1 
ATOM 2483 C CA  . ASP A 1 312 ? -3.790  17.584  23.997  1.00 22.88 312 A 1 
ATOM 2484 C C   . ASP A 1 312 ? -4.636  17.315  22.743  1.00 22.09 312 A 1 
ATOM 2485 O O   . ASP A 1 312 ? -4.221  16.699  21.771  1.00 21.00 312 A 1 
ATOM 2486 C CB  . ASP A 1 312 ? -2.278  17.614  23.686  1.00 21.75 312 A 1 
ATOM 2487 C CG  . ASP A 1 312 ? -1.513  18.629  24.560  1.00 19.24 312 A 1 
ATOM 2488 O OD1 . ASP A 1 312 ? -2.176  19.545  25.119  1.00 18.35 312 A 1 
ATOM 2489 O OD2 . ASP A 1 312 ? -0.268  18.524  24.605  1.00 18.28 312 A 1 
ATOM 2490 N N   . ARG A 1 313 ? -5.901  17.745  22.810  1.00 20.78 313 A 1 
ATOM 2491 C CA  . ARG A 1 313 ? -6.785  17.832  21.640  1.00 23.97 313 A 1 
ATOM 2492 C C   . ARG A 1 313 ? -7.615  19.103  21.753  1.00 23.38 313 A 1 
ATOM 2493 O O   . ARG A 1 313 ? -8.752  19.058  22.198  1.00 21.90 313 A 1 
ATOM 2494 C CB  . ARG A 1 313 ? -7.619  16.551  21.450  1.00 22.83 313 A 1 
ATOM 2495 C CG  . ARG A 1 313 ? -7.450  15.980  20.033  1.00 21.40 313 A 1 
ATOM 2496 C CD  . ARG A 1 313 ? -8.185  14.645  19.823  1.00 20.01 313 A 1 
ATOM 2497 N NE  . ARG A 1 313 ? -9.620  14.828  19.516  1.00 19.34 313 A 1 
ATOM 2498 C CZ  . ARG A 1 313 ? -10.412 13.909  18.972  1.00 18.92 313 A 1 
ATOM 2499 N NH1 . ARG A 1 313 ? -9.987  12.708  18.677  1.00 18.01 313 A 1 
ATOM 2500 N NH2 . ARG A 1 313 ? -11.650 14.188  18.702  1.00 17.71 313 A 1 
ATOM 2501 N N   . ASN A 1 314 ? -7.019  20.241  21.409  1.00 15.97 314 A 1 
ATOM 2502 C CA  . ASN A 1 314 ? -7.743  21.456  21.047  1.00 20.22 314 A 1 
ATOM 2503 C C   . ASN A 1 314 ? -6.779  22.449  20.392  1.00 20.47 314 A 1 
ATOM 2504 O O   . ASN A 1 314 ? -6.107  23.200  21.085  1.00 18.84 314 A 1 
ATOM 2505 C CB  . ASN A 1 314 ? -8.435  22.092  22.271  1.00 19.05 314 A 1 
ATOM 2506 C CG  . ASN A 1 314 ? -9.941  21.887  22.289  1.00 16.61 314 A 1 
ATOM 2507 O OD1 . ASN A 1 314 ? -10.582 21.611  21.289  1.00 15.04 314 A 1 
ATOM 2508 N ND2 . ASN A 1 314 ? -10.584 22.082  23.414  1.00 15.18 314 A 1 
ATOM 2509 N N   . LEU A 1 315 ? -6.724  22.416  19.072  1.00 17.16 315 A 1 
ATOM 2510 C CA  . LEU A 1 315 ? -6.384  23.569  18.228  1.00 20.04 315 A 1 
ATOM 2511 C C   . LEU A 1 315 ? -6.524  23.126  16.773  1.00 19.44 315 A 1 
ATOM 2512 O O   . LEU A 1 315 ? -5.648  22.456  16.255  1.00 18.97 315 A 1 
ATOM 2513 C CB  . LEU A 1 315 ? -4.964  24.114  18.523  1.00 19.24 315 A 1 
ATOM 2514 C CG  . LEU A 1 315 ? -4.984  25.427  19.339  1.00 18.02 315 A 1 
ATOM 2515 C CD1 . LEU A 1 315 ? -3.813  25.486  20.330  1.00 17.60 315 A 1 
ATOM 2516 C CD2 . LEU A 1 315 ? -4.923  26.647  18.438  1.00 19.74 315 A 1 
ATOM 2517 N N   . LEU A 1 316 ? -7.648  23.462  16.165  1.00 18.47 316 A 1 
ATOM 2518 C CA  . LEU A 1 316 ? -7.798  23.867  14.762  1.00 21.05 316 A 1 
ATOM 2519 C C   . LEU A 1 316 ? -9.295  24.088  14.499  1.00 20.33 316 A 1 
ATOM 2520 O O   . LEU A 1 316 ? -10.031 23.217  14.062  1.00 19.09 316 A 1 
ATOM 2521 C CB  . LEU A 1 316 ? -7.144  22.885  13.768  1.00 19.40 316 A 1 
ATOM 2522 C CG  . LEU A 1 316 ? -5.699  23.304  13.384  1.00 17.94 316 A 1 
ATOM 2523 C CD1 . LEU A 1 316 ? -4.913  22.110  12.856  1.00 16.41 316 A 1 
ATOM 2524 C CD2 . LEU A 1 316 ? -5.674  24.415  12.339  1.00 18.34 316 A 1 
ATOM 2525 N N   . LYS A 1 317 ? -9.728  25.300  14.835  1.00 18.52 317 A 1 
ATOM 2526 C CA  . LYS A 1 317 ? -11.041 25.835  14.497  1.00 23.17 317 A 1 
ATOM 2527 C C   . LYS A 1 317 ? -10.839 26.733  13.276  1.00 22.26 317 A 1 
ATOM 2528 O O   . LYS A 1 317 ? -10.472 27.898  13.429  1.00 21.22 317 A 1 
ATOM 2529 C CB  . LYS A 1 317 ? -11.610 26.558  15.730  1.00 22.92 317 A 1 
ATOM 2530 C CG  . LYS A 1 317 ? -13.121 26.832  15.657  1.00 21.70 317 A 1 
ATOM 2531 C CD  . LYS A 1 317 ? -13.611 27.417  17.000  1.00 19.48 317 A 1 
ATOM 2532 C CE  . LYS A 1 317 ? -15.136 27.510  17.041  1.00 17.39 317 A 1 
ATOM 2533 N NZ  . LYS A 1 317 ? -15.635 27.943  18.373  1.00 16.08 317 A 1 
ATOM 2534 N N   . CYS A 1 318 ? -11.017 26.199  12.090  1.00 17.04 318 A 1 
ATOM 2535 C CA  . CYS A 1 318 ? -11.030 27.000  10.865  1.00 21.72 318 A 1 
ATOM 2536 C C   . CYS A 1 318 ? -12.433 27.581  10.660  1.00 20.83 318 A 1 
ATOM 2537 O O   . CYS A 1 318 ? -13.430 26.864  10.681  1.00 19.51 318 A 1 
ATOM 2538 C CB  . CYS A 1 318 ? -10.513 26.191  9.684   1.00 20.18 318 A 1 
ATOM 2539 S SG  . CYS A 1 318 ? -8.747  25.865  9.941   1.00 18.40 318 A 1 
ATOM 2540 N N   . LYS A 1 319 ? -12.485 28.910  10.530  1.00 17.17 319 A 1 
ATOM 2541 C CA  . LYS A 1 319 ? -13.674 29.687  10.197  1.00 25.44 319 A 1 
ATOM 2542 C C   . LYS A 1 319 ? -14.111 29.394  8.758   1.00 24.08 319 A 1 
ATOM 2543 O O   . LYS A 1 319 ? -13.285 29.467  7.856   1.00 22.22 319 A 1 
ATOM 2544 C CB  . LYS A 1 319 ? -13.355 31.185  10.322  1.00 23.94 319 A 1 
ATOM 2545 C CG  . LYS A 1 319 ? -13.376 31.726  11.757  1.00 22.40 319 A 1 
ATOM 2546 C CD  . LYS A 1 319 ? -12.933 33.199  11.740  1.00 20.28 319 A 1 
ATOM 2547 C CE  . LYS A 1 319 ? -13.164 33.881  13.087  1.00 18.18 319 A 1 
ATOM 2548 N NZ  . LYS A 1 319 ? -12.704 35.294  13.067  1.00 17.86 319 A 1 
ATOM 2549 N N   . ALA A 1 320 ? -15.395 29.167  8.583   1.00 16.52 320 A 1 
ATOM 2550 C CA  . ALA A 1 320 ? -16.067 29.271  7.301   1.00 22.94 320 A 1 
ATOM 2551 C C   . ALA A 1 320 ? -16.185 30.746  6.877   1.00 22.74 320 A 1 
ATOM 2552 O O   . ALA A 1 320 ? -16.466 31.610  7.711   1.00 21.36 320 A 1 
ATOM 2553 C CB  . ALA A 1 320 ? -17.440 28.596  7.434   1.00 21.09 320 A 1 
ATOM 2554 N N   . GLY A 1 321 ? -15.961 31.009  5.606   1.00 18.27 321 A 1 
ATOM 2555 C CA  . GLY A 1 321 ? -16.318 32.227  4.881   1.00 25.69 321 A 1 
ATOM 2556 C C   . GLY A 1 321 ? -17.194 31.845  3.676   1.00 24.72 321 A 1 
ATOM 2557 O O   . GLY A 1 321 ? -17.176 30.673  3.311   1.00 22.81 321 A 1 
ATOM 2558 N N   . PRO A 1 322 ? -18.001 32.786  3.166   1.00 17.36 322 A 1 
ATOM 2559 C CA  . PRO A 1 322 ? -19.285 32.476  2.532   1.00 24.36 322 A 1 
ATOM 2560 C C   . PRO A 1 322 ? -19.185 32.082  1.047   1.00 24.16 322 A 1 
ATOM 2561 O O   . PRO A 1 322 ? -18.225 32.410  0.361   1.00 22.58 322 A 1 
ATOM 2562 C CB  . PRO A 1 322 ? -20.130 33.736  2.735   1.00 21.97 322 A 1 
ATOM 2563 C CG  . PRO A 1 322 ? -19.087 34.850  2.660   1.00 22.50 322 A 1 
ATOM 2564 C CD  . PRO A 1 322 ? -17.853 34.222  3.307   1.00 25.72 322 A 1 
ATOM 2565 N N   . GLU A 1 323 ? -20.214 31.382  0.626   1.00 16.88 323 A 1 
ATOM 2566 C CA  . GLU A 1 323 ? -20.505 30.906  -0.727  1.00 22.18 323 A 1 
ATOM 2567 C C   . GLU A 1 323 ? -20.895 32.076  -1.651  1.00 20.57 323 A 1 
ATOM 2568 O O   . GLU A 1 323 ? -21.606 32.993  -1.228  1.00 19.53 323 A 1 
ATOM 2569 C CB  . GLU A 1 323 ? -21.660 29.883  -0.627  1.00 22.00 323 A 1 
ATOM 2570 C CG  . GLU A 1 323 ? -21.294 28.660  0.256   1.00 20.87 323 A 1 
ATOM 2571 C CD  . GLU A 1 323 ? -22.462 27.713  0.599   1.00 20.24 323 A 1 
ATOM 2572 O OE1 . GLU A 1 323 ? -22.140 26.584  1.051   1.00 19.45 323 A 1 
ATOM 2573 O OE2 . GLU A 1 323 ? -23.631 28.133  0.542   1.00 24.42 323 A 1 
ATOM 2574 N N   . GLU A 1 324 ? -20.440 32.038  -2.891  1.00 17.32 324 A 1 
ATOM 2575 C CA  . GLU A 1 324 ? -21.055 32.751  -4.011  1.00 22.75 324 A 1 
ATOM 2576 C C   . GLU A 1 324 ? -21.431 31.715  -5.079  1.00 20.54 324 A 1 
ATOM 2577 O O   . GLU A 1 324 ? -20.587 30.941  -5.534  1.00 19.55 324 A 1 
ATOM 2578 C CB  . GLU A 1 324 ? -20.158 33.870  -4.574  1.00 22.02 324 A 1 
ATOM 2579 C CG  . GLU A 1 324 ? -20.130 35.125  -3.668  1.00 20.87 324 A 1 
ATOM 2580 C CD  . GLU A 1 324 ? -19.347 36.336  -4.228  1.00 20.53 324 A 1 
ATOM 2581 O OE1 . GLU A 1 324 ? -19.428 37.411  -3.589  1.00 19.27 324 A 1 
ATOM 2582 O OE2 . GLU A 1 324 ? -18.641 36.198  -5.248  1.00 23.91 324 A 1 
ATOM 2583 N N   . ASP A 1 325 ? -22.715 31.690  -5.398  1.00 17.48 325 A 1 
ATOM 2584 C CA  . ASP A 1 325 ? -23.352 30.889  -6.434  1.00 22.56 325 A 1 
ATOM 2585 C C   . ASP A 1 325 ? -23.041 31.461  -7.827  1.00 20.52 325 A 1 
ATOM 2586 O O   . ASP A 1 325 ? -23.276 32.647  -8.062  1.00 19.18 325 A 1 
ATOM 2587 C CB  . ASP A 1 325 ? -24.876 30.933  -6.215  1.00 21.48 325 A 1 
ATOM 2588 C CG  . ASP A 1 325 ? -25.352 30.377  -4.859  1.00 19.67 325 A 1 
ATOM 2589 O OD1 . ASP A 1 325 ? -25.020 29.205  -4.573  1.00 19.70 325 A 1 
ATOM 2590 O OD2 . ASP A 1 325 ? -26.064 31.113  -4.142  1.00 20.44 325 A 1 
ATOM 2591 N N   . GLU A 1 326 ? -22.609 30.643  -8.761  1.00 17.48 326 A 1 
ATOM 2592 C CA  . GLU A 1 326 ? -22.860 30.866  -10.185 1.00 22.72 326 A 1 
ATOM 2593 C C   . GLU A 1 326 ? -23.372 29.565  -10.818 1.00 21.06 326 A 1 
ATOM 2594 O O   . GLU A 1 326 ? -22.688 28.541  -10.862 1.00 19.92 326 A 1 
ATOM 2595 C CB  . GLU A 1 326 ? -21.662 31.470  -10.950 1.00 21.91 326 A 1 
ATOM 2596 C CG  . GLU A 1 326 ? -21.458 32.979  -10.647 1.00 20.61 326 A 1 
ATOM 2597 C CD  . GLU A 1 326 ? -20.529 33.731  -11.632 1.00 20.05 326 A 1 
ATOM 2598 O OE1 . GLU A 1 326 ? -20.472 34.978  -11.526 1.00 17.75 326 A 1 
ATOM 2599 O OE2 . GLU A 1 326 ? -19.879 33.088  -12.481 1.00 23.05 326 A 1 
ATOM 2600 N N   . GLU A 1 327 ? -24.618 29.629  -11.250 1.00 18.51 327 A 1 
ATOM 2601 C CA  . GLU A 1 327 ? -25.296 28.649  -12.093 1.00 22.67 327 A 1 
ATOM 2602 C C   . GLU A 1 327 ? -24.695 28.684  -13.504 1.00 20.60 327 A 1 
ATOM 2603 O O   . GLU A 1 327 ? -24.576 29.756  -14.090 1.00 19.82 327 A 1 
ATOM 2604 C CB  . GLU A 1 327 ? -26.799 29.003  -12.174 1.00 22.02 327 A 1 
ATOM 2605 C CG  . GLU A 1 327 ? -27.552 28.948  -10.822 1.00 21.12 327 A 1 
ATOM 2606 C CD  . GLU A 1 327 ? -29.034 29.402  -10.892 1.00 20.89 327 A 1 
ATOM 2607 O OE1 . GLU A 1 327 ? -29.795 29.050  -9.956  1.00 19.38 327 A 1 
ATOM 2608 O OE2 . GLU A 1 327 ? -29.404 30.146  -11.827 1.00 24.81 327 A 1 
ATOM 2609 N N   . ASP A 1 328 ? -24.368 27.538  -14.063 1.00 18.19 328 A 1 
ATOM 2610 C CA  . ASP A 1 328 ? -24.258 27.390  -15.514 1.00 22.50 328 A 1 
ATOM 2611 C C   . ASP A 1 328 ? -24.826 26.024  -15.938 1.00 20.75 328 A 1 
ATOM 2612 O O   . ASP A 1 328 ? -24.300 24.960  -15.606 1.00 19.64 328 A 1 
ATOM 2613 C CB  . ASP A 1 328 ? -22.827 27.654  -16.023 1.00 21.50 328 A 1 
ATOM 2614 C CG  . ASP A 1 328 ? -22.766 28.228  -17.459 1.00 19.74 328 A 1 
ATOM 2615 O OD1 . ASP A 1 328 ? -23.831 28.517  -18.052 1.00 19.41 328 A 1 
ATOM 2616 O OD2 . ASP A 1 328 ? -21.633 28.420  -17.958 1.00 19.52 328 A 1 
ATOM 2617 N N   . ASP A 1 329 ? -25.946 26.098  -16.612 1.00 17.85 329 A 1 
ATOM 2618 C CA  . ASP A 1 329 ? -26.661 24.981  -17.217 1.00 22.17 329 A 1 
ATOM 2619 C C   . ASP A 1 329 ? -25.956 24.548  -18.510 1.00 20.52 329 A 1 
ATOM 2620 O O   . ASP A 1 329 ? -25.877 25.315  -19.469 1.00 19.12 329 A 1 
ATOM 2621 C CB  . ASP A 1 329 ? -28.101 25.413  -17.562 1.00 21.05 329 A 1 
ATOM 2622 C CG  . ASP A 1 329 ? -29.104 25.416  -16.404 1.00 19.44 329 A 1 
ATOM 2623 O OD1 . ASP A 1 329 ? -29.096 24.430  -15.632 1.00 19.08 329 A 1 
ATOM 2624 O OD2 . ASP A 1 329 ? -29.962 26.329  -16.386 1.00 19.84 329 A 1 
ATOM 2625 N N   . SER A 1 330 ? -25.523 23.309  -18.583 1.00 17.42 330 A 1 
ATOM 2626 C CA  . SER A 1 330 ? -25.434 22.617  -19.869 1.00 25.04 330 A 1 
ATOM 2627 C C   . SER A 1 330 ? -25.641 21.114  -19.709 1.00 22.83 330 A 1 
ATOM 2628 O O   . SER A 1 330 ? -24.810 20.408  -19.136 1.00 21.50 330 A 1 
ATOM 2629 C CB  . SER A 1 330 ? -24.147 22.944  -20.636 1.00 24.09 330 A 1 
ATOM 2630 O OG  . SER A 1 330 ? -22.987 22.647  -19.894 1.00 22.92 330 A 1 
ATOM 2631 N N   . ASP A 1 331 ? -26.763 20.658  -20.224 1.00 15.84 331 A 1 
ATOM 2632 C CA  . ASP A 1 331 ? -27.072 19.264  -20.505 1.00 19.67 331 A 1 
ATOM 2633 C C   . ASP A 1 331 ? -26.034 18.669  -21.475 1.00 18.52 331 A 1 
ATOM 2634 O O   . ASP A 1 331 ? -25.889 19.173  -22.586 1.00 17.29 331 A 1 
ATOM 2635 C CB  . ASP A 1 331 ? -28.451 19.186  -21.181 1.00 18.43 331 A 1 
ATOM 2636 C CG  . ASP A 1 331 ? -29.644 19.584  -20.295 1.00 16.95 331 A 1 
ATOM 2637 O OD1 . ASP A 1 331 ? -29.750 19.009  -19.189 1.00 16.74 331 A 1 
ATOM 2638 O OD2 . ASP A 1 331 ? -30.470 20.402  -20.771 1.00 17.55 331 A 1 
ATOM 2639 N N   . ASP A 1 332 ? -25.379 17.597  -21.070 1.00 15.51 332 A 1 
ATOM 2640 C CA  . ASP A 1 332 ? -24.865 16.576  -21.986 1.00 19.46 332 A 1 
ATOM 2641 C C   . ASP A 1 332 ? -24.835 15.220  -21.263 1.00 18.24 332 A 1 
ATOM 2642 O O   . ASP A 1 332 ? -24.044 14.962  -20.355 1.00 17.19 332 A 1 
ATOM 2643 C CB  . ASP A 1 332 ? -23.498 16.952  -22.600 1.00 18.44 332 A 1 
ATOM 2644 C CG  . ASP A 1 332 ? -23.573 17.576  -24.009 1.00 16.89 332 A 1 
ATOM 2645 O OD1 . ASP A 1 332 ? -24.495 17.221  -24.787 1.00 16.57 332 A 1 
ATOM 2646 O OD2 . ASP A 1 332 ? -22.619 18.312  -24.378 1.00 16.98 332 A 1 
ATOM 2647 N N   . ASP A 1 333 ? -25.761 14.355  -21.653 1.00 15.71 333 A 1 
ATOM 2648 C CA  . ASP A 1 333 ? -25.819 12.941  -21.302 1.00 19.77 333 A 1 
ATOM 2649 C C   . ASP A 1 333 ? -24.614 12.198  -21.911 1.00 18.33 333 A 1 
ATOM 2650 O O   . ASP A 1 333 ? -24.610 11.879  -23.097 1.00 17.37 333 A 1 
ATOM 2651 C CB  . ASP A 1 333 ? -27.114 12.322  -21.862 1.00 18.90 333 A 1 
ATOM 2652 C CG  . ASP A 1 333 ? -28.383 12.541  -21.030 1.00 17.45 333 A 1 
ATOM 2653 O OD1 . ASP A 1 333 ? -28.315 12.355  -19.790 1.00 17.46 333 A 1 
ATOM 2654 O OD2 . ASP A 1 333 ? -29.448 12.751  -21.656 1.00 18.06 333 A 1 
ATOM 2655 N N   . ASP A 1 334 ? -23.628 11.869  -21.079 1.00 16.32 334 A 1 
ATOM 2656 C CA  . ASP A 1 334 ? -22.669 10.803  -21.384 1.00 19.25 334 A 1 
ATOM 2657 C C   . ASP A 1 334 ? -22.371 10.008  -20.101 1.00 18.20 334 A 1 
ATOM 2658 O O   . ASP A 1 334 ? -21.649 10.435  -19.193 1.00 17.25 334 A 1 
ATOM 2659 C CB  . ASP A 1 334 ? -21.401 11.335  -22.075 1.00 18.49 334 A 1 
ATOM 2660 C CG  . ASP A 1 334 ? -21.340 11.092  -23.602 1.00 16.81 334 A 1 
ATOM 2661 O OD1 . ASP A 1 334 ? -21.964 10.117  -24.086 1.00 16.30 334 A 1 
ATOM 2662 O OD2 . ASP A 1 334 ? -20.514 11.764  -24.260 1.00 16.30 334 A 1 
ATOM 2663 N N   . GLU A 1 335 ? -22.959 8.827   -20.035 1.00 16.00 335 A 1 
ATOM 2664 C CA  . GLU A 1 335 ? -22.783 7.834   -18.976 1.00 19.15 335 A 1 
ATOM 2665 C C   . GLU A 1 335 ? -21.376 7.216   -19.055 1.00 18.24 335 A 1 
ATOM 2666 O O   . GLU A 1 335 ? -21.170 6.086   -19.468 1.00 17.76 335 A 1 
ATOM 2667 C CB  . GLU A 1 335 ? -23.947 6.822   -19.078 1.00 19.23 335 A 1 
ATOM 2668 C CG  . GLU A 1 335 ? -24.188 6.013   -17.789 1.00 18.32 335 A 1 
ATOM 2669 C CD  . GLU A 1 335 ? -25.379 5.041   -17.891 1.00 17.79 335 A 1 
ATOM 2670 O OE1 . GLU A 1 335 ? -25.865 4.610   -16.820 1.00 16.55 335 A 1 
ATOM 2671 O OE2 . GLU A 1 335 ? -25.776 4.678   -19.019 1.00 20.97 335 A 1 
ATOM 2672 N N   . GLN A 1 336 ? -20.355 7.991   -18.676 1.00 17.02 336 A 1 
ATOM 2673 C CA  . GLN A 1 336 ? -19.007 7.509   -18.413 1.00 19.86 336 A 1 
ATOM 2674 C C   . GLN A 1 336 ? -18.847 7.284   -16.912 1.00 18.71 336 A 1 
ATOM 2675 O O   . GLN A 1 336 ? -18.873 8.208   -16.103 1.00 18.21 336 A 1 
ATOM 2676 C CB  . GLN A 1 336 ? -17.941 8.450   -18.990 1.00 19.99 336 A 1 
ATOM 2677 C CG  . GLN A 1 336 ? -17.911 8.358   -20.523 1.00 19.10 336 A 1 
ATOM 2678 C CD  . GLN A 1 336 ? -16.810 9.200   -21.168 1.00 18.05 336 A 1 
ATOM 2679 O OE1 . GLN A 1 336 ? -15.767 9.479   -20.603 1.00 18.55 336 A 1 
ATOM 2680 N NE2 . GLN A 1 336 ? -17.000 9.608   -22.395 1.00 20.33 336 A 1 
ATOM 2681 N N   . THR A 1 337 ? -18.663 6.014   -16.539 1.00 17.77 337 A 1 
ATOM 2682 C CA  . THR A 1 337 ? -18.267 5.605   -15.187 1.00 21.79 337 A 1 
ATOM 2683 C C   . THR A 1 337 ? -16.998 6.344   -14.768 1.00 21.49 337 A 1 
ATOM 2684 O O   . THR A 1 337 ? -15.886 5.942   -15.117 1.00 20.29 337 A 1 
ATOM 2685 C CB  . THR A 1 337 ? -18.039 4.085   -15.136 1.00 20.71 337 A 1 
ATOM 2686 O OG1 . THR A 1 337 ? -17.427 3.617   -16.315 1.00 19.28 337 A 1 
ATOM 2687 C CG2 . THR A 1 337 ? -19.349 3.316   -14.988 1.00 19.64 337 A 1 
ATOM 2688 N N   . MET A 1 338 ? -17.153 7.415   -13.999 1.00 19.18 338 A 1 
ATOM 2689 C CA  . MET A 1 338 ? -16.051 8.099   -13.342 1.00 23.13 338 A 1 
ATOM 2690 C C   . MET A 1 338 ? -15.350 7.133   -12.385 1.00 22.52 338 A 1 
ATOM 2691 O O   . MET A 1 338 ? -15.922 6.663   -11.397 1.00 21.91 338 A 1 
ATOM 2692 C CB  . MET A 1 338 ? -16.527 9.355   -12.591 1.00 22.55 338 A 1 
ATOM 2693 C CG  . MET A 1 338 ? -16.683 10.587  -13.502 1.00 21.31 338 A 1 
ATOM 2694 S SD  . MET A 1 338 ? -16.538 12.144  -12.600 1.00 19.75 338 A 1 
ATOM 2695 C CE  . MET A 1 338 ? -16.606 13.322  -13.980 1.00 17.87 338 A 1 
ATOM 2696 N N   . VAL A 1 339 ? -14.095 6.835   -12.688 1.00 19.54 339 A 1 
ATOM 2697 C CA  . VAL A 1 339 ? -13.164 6.207   -11.754 1.00 23.69 339 A 1 
ATOM 2698 C C   . VAL A 1 339 ? -12.750 7.292   -10.756 1.00 22.69 339 A 1 
ATOM 2699 O O   . VAL A 1 339 ? -12.089 8.241   -11.165 1.00 21.61 339 A 1 
ATOM 2700 C CB  . VAL A 1 339 ? -11.944 5.621   -12.490 1.00 22.83 339 A 1 
ATOM 2701 C CG1 . VAL A 1 339 ? -11.046 4.839   -11.521 1.00 21.01 339 A 1 
ATOM 2702 C CG2 . VAL A 1 339 ? -12.358 4.665   -13.612 1.00 22.30 339 A 1 
ATOM 2703 N N   . PRO A 1 340 ? -13.144 7.222   -9.464  1.00 22.83 340 A 1 
ATOM 2704 C CA  . PRO A 1 340 ? -12.728 8.240   -8.506  1.00 26.07 340 A 1 
ATOM 2705 C C   . PRO A 1 340 ? -11.216 8.166   -8.282  1.00 25.88 340 A 1 
ATOM 2706 O O   . PRO A 1 340 ? -10.641 7.072   -8.239  1.00 24.67 340 A 1 
ATOM 2707 C CB  . PRO A 1 340 ? -13.554 7.986   -7.243  1.00 24.62 340 A 1 
ATOM 2708 C CG  . PRO A 1 340 ? -13.878 6.499   -7.327  1.00 24.48 340 A 1 
ATOM 2709 C CD  . PRO A 1 340 ? -13.969 6.218   -8.821  1.00 26.69 340 A 1 
ATOM 2710 N N   . GLU A 1 341 ? -10.604 9.339   -8.128  1.00 23.40 341 A 1 
ATOM 2711 C CA  . GLU A 1 341 ? -9.175  9.552   -7.953  1.00 25.76 341 A 1 
ATOM 2712 C C   . GLU A 1 341 ? -8.571  8.583   -6.927  1.00 25.06 341 A 1 
ATOM 2713 O O   . GLU A 1 341 ? -8.919  8.555   -5.744  1.00 23.56 341 A 1 
ATOM 2714 C CB  . GLU A 1 341 ? -8.895  11.003  -7.535  1.00 25.23 341 A 1 
ATOM 2715 C CG  . GLU A 1 341 ? -9.156  12.024  -8.664  1.00 23.29 341 A 1 
ATOM 2716 C CD  . GLU A 1 341 ? -8.742  13.451  -8.257  1.00 20.96 341 A 1 
ATOM 2717 O OE1 . GLU A 1 341 ? -8.235  14.173  -9.140  1.00 19.35 341 A 1 
ATOM 2718 O OE2 . GLU A 1 341 ? -8.898  13.782  -7.067  1.00 22.45 341 A 1 
ATOM 2719 N N   . THR A 1 342 ? -7.635  7.761   -7.383  1.00 26.13 342 A 1 
ATOM 2720 C CA  . THR A 1 342 ? -6.828  6.917   -6.506  1.00 29.82 342 A 1 
ATOM 2721 C C   . THR A 1 342 ? -5.820  7.794   -5.778  1.00 29.38 342 A 1 
ATOM 2722 O O   . THR A 1 342 ? -4.989  8.429   -6.426  1.00 27.30 342 A 1 
ATOM 2723 C CB  . THR A 1 342 ? -6.090  5.838   -7.297  1.00 28.09 342 A 1 
ATOM 2724 O OG1 . THR A 1 342 ? -5.391  6.401   -8.382  1.00 25.72 342 A 1 
ATOM 2725 C CG2 . THR A 1 342 ? -7.046  4.779   -7.859  1.00 25.75 342 A 1 
ATOM 2726 N N   . VAL A 1 343 ? -5.863  7.801   -4.437  1.00 25.06 343 A 1 
ATOM 2727 C CA  . VAL A 1 343 ? -4.818  8.426   -3.615  1.00 29.34 343 A 1 
ATOM 2728 C C   . VAL A 1 343 ? -3.471  7.818   -4.007  1.00 28.45 343 A 1 
ATOM 2729 O O   . VAL A 1 343 ? -3.281  6.604   -3.967  1.00 27.39 343 A 1 
ATOM 2730 C CB  . VAL A 1 343 ? -5.101  8.261   -2.111  1.00 28.52 343 A 1 
ATOM 2731 C CG1 . VAL A 1 343 ? -4.026  8.934   -1.248  1.00 26.03 343 A 1 
ATOM 2732 C CG2 . VAL A 1 343 ? -6.453  8.886   -1.733  1.00 28.22 343 A 1 
ATOM 2733 N N   . SER A 1 344 ? -2.555  8.666   -4.465  1.00 30.23 344 A 1 
ATOM 2734 C CA  . SER A 1 344 ? -1.268  8.240   -4.986  1.00 34.66 344 A 1 
ATOM 2735 C C   . SER A 1 344 ? -0.408  7.648   -3.860  1.00 34.30 344 A 1 
ATOM 2736 O O   . SER A 1 344 ? -0.423  8.146   -2.737  1.00 33.05 344 A 1 
ATOM 2737 C CB  . SER A 1 344 ? -0.564  9.440   -5.639  1.00 33.61 344 A 1 
ATOM 2738 O OG  . SER A 1 344 ? 0.682   9.072   -6.203  1.00 29.12 344 A 1 
ATOM 2739 N N   . THR A 1 345 ? 0.434   6.659   -4.167  1.00 29.42 345 A 1 
ATOM 2740 C CA  . THR A 1 345 ? 1.484   6.140   -3.263  1.00 30.81 345 A 1 
ATOM 2741 C C   . THR A 1 345 ? 2.356   7.249   -2.658  1.00 30.51 345 A 1 
ATOM 2742 O O   . THR A 1 345 ? 2.914   7.081   -1.583  1.00 29.10 345 A 1 
ATOM 2743 C CB  . THR A 1 345 ? 2.396   5.166   -4.013  1.00 28.87 345 A 1 
ATOM 2744 O OG1 . THR A 1 345 ? 2.834   5.746   -5.228  1.00 27.11 345 A 1 
ATOM 2745 C CG2 . THR A 1 345 ? 1.676   3.871   -4.376  1.00 27.79 345 A 1 
ATOM 2746 N N   . ARG A 1 346 ? 2.416   8.421   -3.306  1.00 30.53 346 A 1 
ATOM 2747 C CA  . ARG A 1 346 ? 3.100   9.622   -2.822  1.00 35.53 346 A 1 
ATOM 2748 C C   . ARG A 1 346 ? 2.476   10.223  -1.566  1.00 34.82 346 A 1 
ATOM 2749 O O   . ARG A 1 346 ? 3.207   10.765  -0.742  1.00 33.34 346 A 1 
ATOM 2750 C CB  . ARG A 1 346 ? 3.109   10.682  -3.943  1.00 34.13 346 A 1 
ATOM 2751 C CG  . ARG A 1 346 ? 3.915   10.219  -5.160  1.00 32.76 346 A 1 
ATOM 2752 C CD  . ARG A 1 346 ? 3.820   11.250  -6.281  1.00 31.99 346 A 1 
ATOM 2753 N NE  . ARG A 1 346 ? 4.567   10.817  -7.472  1.00 30.26 346 A 1 
ATOM 2754 C CZ  . ARG A 1 346 ? 4.343   11.185  -8.721  1.00 29.00 346 A 1 
ATOM 2755 N NH1 . ARG A 1 346 ? 3.414   12.047  -9.017  1.00 27.64 346 A 1 
ATOM 2756 N NH2 . ARG A 1 346 ? 5.061   10.687  -9.685  1.00 27.12 346 A 1 
ATOM 2757 N N   . ASP A 1 347 ? 1.170   10.134  -1.400  1.00 28.05 347 A 1 
ATOM 2758 C CA  . ASP A 1 347 ? 0.464   10.696  -0.249  1.00 32.03 347 A 1 
ATOM 2759 C C   . ASP A 1 347 ? 0.583   9.774   0.972   1.00 30.98 347 A 1 
ATOM 2760 O O   . ASP A 1 347 ? 0.829   10.252  2.080   1.00 29.73 347 A 1 
ATOM 2761 C CB  . ASP A 1 347 ? -0.989  11.003  -0.620  1.00 31.29 347 A 1 
ATOM 2762 C CG  . ASP A 1 347 ? -1.034  12.042  -1.752  1.00 27.98 347 A 1 
ATOM 2763 O OD1 . ASP A 1 347 ? -0.298  13.061  -1.647  1.00 27.15 347 A 1 
ATOM 2764 O OD2 . ASP A 1 347 ? -1.702  11.754  -2.767  1.00 27.69 347 A 1 
ATOM 2765 N N   . VAL A 1 348 ? 0.571   8.460   0.754   1.00 28.28 348 A 1 
ATOM 2766 C CA  . VAL A 1 348 ? 0.911   7.456   1.768   1.00 29.96 348 A 1 
ATOM 2767 C C   . VAL A 1 348 ? 2.374   7.616   2.200   1.00 29.13 348 A 1 
ATOM 2768 O O   . VAL A 1 348 ? 2.654   7.701   3.390   1.00 28.13 348 A 1 
ATOM 2769 C CB  . VAL A 1 348 ? 0.621   6.031   1.278   1.00 28.74 348 A 1 
ATOM 2770 C CG1 . VAL A 1 348 ? 0.919   4.988   2.354   1.00 26.47 348 A 1 
ATOM 2771 C CG2 . VAL A 1 348 ? -0.849  5.871   0.850   1.00 28.95 348 A 1 
ATOM 2772 N N   . SER A 1 349 ? 3.314   7.767   1.265   1.00 31.77 349 A 1 
ATOM 2773 C CA  . SER A 1 349 ? 4.725   8.008   1.576   1.00 32.78 349 A 1 
ATOM 2774 C C   . SER A 1 349 ? 4.938   9.308   2.348   1.00 32.00 349 A 1 
ATOM 2775 O O   . SER A 1 349 ? 5.793   9.353   3.231   1.00 31.83 349 A 1 
ATOM 2776 C CB  . SER A 1 349 ? 5.576   8.037   0.307   1.00 32.27 349 A 1 
ATOM 2777 O OG  . SER A 1 349 ? 5.557   6.786   -0.338  1.00 30.86 349 A 1 
ATOM 2778 N N   . ARG A 1 350 ? 4.164   10.378  2.084   1.00 30.79 350 A 1 
ATOM 2779 C CA  . ARG A 1 350 ? 4.235   11.646  2.820   1.00 33.51 350 A 1 
ATOM 2780 C C   . ARG A 1 350 ? 3.757   11.493  4.273   1.00 32.15 350 A 1 
ATOM 2781 O O   . ARG A 1 350 ? 4.402   12.022  5.166   1.00 31.12 350 A 1 
ATOM 2782 C CB  . ARG A 1 350 ? 3.446   12.726  2.059   1.00 33.48 350 A 1 
ATOM 2783 C CG  . ARG A 1 350 ? 3.730   14.131  2.603   1.00 31.19 350 A 1 
ATOM 2784 C CD  . ARG A 1 350 ? 2.863   15.207  1.926   1.00 31.46 350 A 1 
ATOM 2785 N NE  . ARG A 1 350 ? 3.199   15.401  0.491   1.00 27.80 350 A 1 
ATOM 2786 C CZ  . ARG A 1 350 ? 2.350   15.460  -0.518  1.00 27.09 350 A 1 
ATOM 2787 N NH1 . ARG A 1 350 ? 1.067   15.389  -0.351  1.00 25.32 350 A 1 
ATOM 2788 N NH2 . ARG A 1 350 ? 2.772   15.582  -1.728  1.00 24.41 350 A 1 
ATOM 2789 N N   . MET A 1 351 ? 2.686   10.743  4.505   1.00 28.48 351 A 1 
ATOM 2790 C CA  . MET A 1 351 ? 2.221   10.410  5.865   1.00 30.10 351 A 1 
ATOM 2791 C C   . MET A 1 351 ? 3.244   9.544   6.621   1.00 29.47 351 A 1 
ATOM 2792 O O   . MET A 1 351 ? 3.543   9.817   7.772   1.00 29.12 351 A 1 
ATOM 2793 C CB  . MET A 1 351 ? 0.853   9.714   5.810   1.00 29.95 351 A 1 
ATOM 2794 C CG  . MET A 1 351 ? -0.292  10.702  5.599   1.00 28.61 351 A 1 
ATOM 2795 S SD  . MET A 1 351 ? -1.928  9.932   5.744   1.00 27.48 351 A 1 
ATOM 2796 C CE  . MET A 1 351 ? -2.457  9.909   4.021   1.00 25.94 351 A 1 
ATOM 2797 N N   . VAL A 1 352 ? 3.833   8.552   5.943   1.00 27.53 352 A 1 
ATOM 2798 C CA  . VAL A 1 352 ? 4.848   7.666   6.521   1.00 28.30 352 A 1 
ATOM 2799 C C   . VAL A 1 352 ? 6.149   8.409   6.846   1.00 27.73 352 A 1 
ATOM 2800 O O   . VAL A 1 352 ? 6.700   8.223   7.925   1.00 26.48 352 A 1 
ATOM 2801 C CB  . VAL A 1 352 ? 5.086   6.467   5.581   1.00 26.54 352 A 1 
ATOM 2802 C CG1 . VAL A 1 352 ? 6.258   5.582   6.035   1.00 23.89 352 A 1 
ATOM 2803 C CG2 . VAL A 1 352 ? 3.850   5.562   5.519   1.00 25.57 352 A 1 
ATOM 2804 N N   . SER A 1 353 ? 6.622   9.321   5.984   1.00 32.60 353 A 1 
ATOM 2805 C CA  . SER A 1 353 ? 7.800   10.150  6.264   1.00 34.13 353 A 1 
ATOM 2806 C C   . SER A 1 353 ? 7.586   11.086  7.460   1.00 33.19 353 A 1 
ATOM 2807 O O   . SER A 1 353 ? 8.494   11.259  8.266   1.00 32.91 353 A 1 
ATOM 2808 C CB  . SER A 1 353 ? 8.198   10.976  5.042   1.00 33.76 353 A 1 
ATOM 2809 O OG  . SER A 1 353 ? 8.768   10.146  4.046   1.00 32.22 353 A 1 
ATOM 2810 N N   . GLY A 1 354 ? 6.379   11.639  7.622   1.00 32.55 354 A 1 
ATOM 2811 C CA  . GLY A 1 354 ? 6.019   12.446  8.792   1.00 34.15 354 A 1 
ATOM 2812 C C   . GLY A 1 354 ? 5.990   11.656  10.110  1.00 33.03 354 A 1 
ATOM 2813 O O   . GLY A 1 354 ? 6.255   12.213  11.169  1.00 31.67 354 A 1 
ATOM 2814 N N   . MET A 1 355 ? 5.724   10.355  10.065  1.00 26.79 355 A 1 
ATOM 2815 C CA  . MET A 1 355 ? 5.763   9.471   11.238  1.00 27.92 355 A 1 
ATOM 2816 C C   . MET A 1 355 ? 7.179   8.967   11.553  1.00 27.58 355 A 1 
ATOM 2817 O O   . MET A 1 355 ? 7.533   8.822   12.724  1.00 26.62 355 A 1 
ATOM 2818 C CB  . MET A 1 355 ? 4.805   8.294   11.031  1.00 27.36 355 A 1 
ATOM 2819 C CG  . MET A 1 355 ? 3.335   8.731   11.093  1.00 25.78 355 A 1 
ATOM 2820 S SD  . MET A 1 355 ? 2.179   7.356   10.834  1.00 24.84 355 A 1 
ATOM 2821 C CE  . MET A 1 355 ? 0.606   8.209   11.071  1.00 23.61 355 A 1 
ATOM 2822 N N   . MET A 1 356 ? 8.033   8.756   10.544  1.00 26.11 356 A 1 
ATOM 2823 C CA  . MET A 1 356 ? 9.414   8.301   10.752  1.00 27.63 356 A 1 
ATOM 2824 C C   . MET A 1 356 ? 10.325  9.359   11.388  1.00 28.05 356 A 1 
ATOM 2825 O O   . MET A 1 356 ? 11.251  9.004   12.117  1.00 27.69 356 A 1 
ATOM 2826 C CB  . MET A 1 356 ? 10.020  7.791   9.436   1.00 26.90 356 A 1 
ATOM 2827 C CG  . MET A 1 356 ? 9.464   6.419   9.051   1.00 24.84 356 A 1 
ATOM 2828 S SD  . MET A 1 356 ? 10.466  5.553   7.815   1.00 23.06 356 A 1 
ATOM 2829 C CE  . MET A 1 356 ? 9.553   3.986   7.715   1.00 22.20 356 A 1 
ATOM 2830 N N   . THR A 1 357 ? 10.042  10.652  11.208  1.00 26.35 357 A 1 
ATOM 2831 C CA  . THR A 1 357 ? 10.780  11.723  11.903  1.00 29.31 357 A 1 
ATOM 2832 C C   . THR A 1 357 ? 10.544  11.741  13.418  1.00 28.53 357 A 1 
ATOM 2833 O O   . THR A 1 357 ? 11.385  12.239  14.153  1.00 26.19 357 A 1 
ATOM 2834 C CB  . THR A 1 357 ? 10.453  13.102  11.319  1.00 27.04 357 A 1 
ATOM 2835 O OG1 . THR A 1 357 ? 9.070   13.290  11.206  1.00 25.09 357 A 1 
ATOM 2836 C CG2 . THR A 1 357 ? 11.037  13.260  9.914   1.00 25.65 357 A 1 
ATOM 2837 N N   . ASN A 1 358 ? 9.454   11.146  13.900  1.00 23.21 358 A 1 
ATOM 2838 C CA  . ASN A 1 358 ? 9.123   11.074  15.332  1.00 25.18 358 A 1 
ATOM 2839 C C   . ASN A 1 358 ? 9.653   9.801   16.026  1.00 24.54 358 A 1 
ATOM 2840 O O   . ASN A 1 358 ? 9.630   9.725   17.249  1.00 22.54 358 A 1 
ATOM 2841 C CB  . ASN A 1 358 ? 7.604   11.233  15.489  1.00 23.37 358 A 1 
ATOM 2842 C CG  . ASN A 1 358 ? 7.118   12.631  15.148  1.00 20.74 358 A 1 
ATOM 2843 O OD1 . ASN A 1 358 ? 7.832   13.617  15.214  1.00 19.72 358 A 1 
ATOM 2844 N ND2 . ASN A 1 358 ? 5.878   12.775  14.771  1.00 19.75 358 A 1 
ATOM 2845 N N   . LEU A 1 359 ? 10.141  8.811   15.273  1.00 22.74 359 A 1 
ATOM 2846 C CA  . LEU A 1 359 ? 10.646  7.541   15.815  1.00 25.45 359 A 1 
ATOM 2847 C C   . LEU A 1 359 ? 12.173  7.503   16.018  1.00 24.63 359 A 1 
ATOM 2848 O O   . LEU A 1 359 ? 12.684  6.541   16.568  1.00 22.82 359 A 1 
ATOM 2849 C CB  . LEU A 1 359 ? 10.128  6.382   14.946  1.00 23.20 359 A 1 
ATOM 2850 C CG  . LEU A 1 359 ? 8.661   6.020   15.237  1.00 21.27 359 A 1 
ATOM 2851 C CD1 . LEU A 1 359 ? 8.088   5.163   14.107  1.00 19.67 359 A 1 
ATOM 2852 C CD2 . LEU A 1 359 ? 8.525   5.213   16.542  1.00 21.62 359 A 1 
ATOM 2853 N N   . ASN A 1 360 ? 12.899  8.542   15.606  1.00 20.04 360 A 1 
ATOM 2854 C CA  . ASN A 1 360 ? 14.372  8.559   15.657  1.00 22.97 360 A 1 
ATOM 2855 C C   . ASN A 1 360 ? 14.951  9.358   16.841  1.00 22.83 360 A 1 
ATOM 2856 O O   . ASN A 1 360 ? 16.091  9.806   16.797  1.00 21.19 360 A 1 
ATOM 2857 C CB  . ASN A 1 360 ? 14.935  8.949   14.282  1.00 21.57 360 A 1 
ATOM 2858 C CG  . ASN A 1 360 ? 16.115  8.098   13.856  1.00 18.96 360 A 1 
ATOM 2859 O OD1 . ASN A 1 360 ? 16.361  7.011   14.334  1.00 17.29 360 A 1 
ATOM 2860 N ND2 . ASN A 1 360 ? 16.882  8.541   12.890  1.00 17.62 360 A 1 
ATOM 2861 N N   . VAL A 1 361 ? 14.181  9.539   17.917  1.00 18.13 361 A 1 
ATOM 2862 C CA  . VAL A 1 361 ? 14.652  10.149  19.179  1.00 22.34 361 A 1 
ATOM 2863 C C   . VAL A 1 361 ? 14.423  9.160   20.331  1.00 22.13 361 A 1 
ATOM 2864 O O   . VAL A 1 361 ? 13.591  9.382   21.195  1.00 20.51 361 A 1 
ATOM 2865 C CB  . VAL A 1 361 ? 14.033  11.532  19.449  1.00 20.56 361 A 1 
ATOM 2866 C CG1 . VAL A 1 361 ? 14.723  12.219  20.640  1.00 17.82 361 A 1 
ATOM 2867 C CG2 . VAL A 1 361 ? 14.192  12.476  18.248  1.00 18.49 361 A 1 
ATOM 2868 N N   . SER A 1 362 ? 15.137  8.043   20.339  1.00 21.28 362 A 1 
ATOM 2869 C CA  . SER A 1 362 ? 15.311  7.182   21.519  1.00 24.59 362 A 1 
ATOM 2870 C C   . SER A 1 362 ? 16.349  6.083   21.281  1.00 23.71 362 A 1 
ATOM 2871 O O   . SER A 1 362 ? 16.024  4.903   21.225  1.00 22.30 362 A 1 
ATOM 2872 C CB  . SER A 1 362 ? 13.991  6.561   22.012  1.00 23.06 362 A 1 
ATOM 2873 O OG  . SER A 1 362 ? 13.315  7.465   22.857  1.00 21.24 362 A 1 
ATOM 2874 N N   . SER A 1 363 ? 17.615  6.461   21.172  1.00 19.45 363 A 1 
ATOM 2875 C CA  . SER A 1 363 ? 18.730  5.566   21.485  1.00 22.62 363 A 1 
ATOM 2876 C C   . SER A 1 363 ? 20.018  6.360   21.630  1.00 22.25 363 A 1 
ATOM 2877 O O   . SER A 1 363 ? 20.779  6.490   20.676  1.00 20.59 363 A 1 
ATOM 2878 C CB  . SER A 1 363 ? 18.898  4.427   20.467  1.00 20.63 363 A 1 
ATOM 2879 O OG  . SER A 1 363 ? 19.083  4.917   19.159  1.00 18.61 363 A 1 
ATOM 2880 N N   . ASN A 1 364 ? 20.240  6.908   22.810  1.00 18.19 364 A 1 
ATOM 2881 C CA  . ASN A 1 364 ? 21.577  7.202   23.311  1.00 24.47 364 A 1 
ATOM 2882 C C   . ASN A 1 364 ? 21.512  7.238   24.846  1.00 23.36 364 A 1 
ATOM 2883 O O   . ASN A 1 364 ? 21.320  8.290   25.457  1.00 20.64 364 A 1 
ATOM 2884 C CB  . ASN A 1 364 ? 22.169  8.487   22.695  1.00 21.62 364 A 1 
ATOM 2885 C CG  . ASN A 1 364 ? 23.030  8.233   21.457  1.00 18.97 364 A 1 
ATOM 2886 O OD1 . ASN A 1 364 ? 23.544  7.155   21.228  1.00 17.64 364 A 1 
ATOM 2887 N ND2 . ASN A 1 364 ? 23.260  9.235   20.661  1.00 18.41 364 A 1 
ATOM 2888 N N   . ASN A 1 365 ? 21.648  6.079   25.458  1.00 16.50 365 A 1 
ATOM 2889 C CA  . ASN A 1 365 ? 22.029  5.954   26.860  1.00 23.27 365 A 1 
ATOM 2890 C C   . ASN A 1 365 ? 23.560  6.029   26.932  1.00 22.43 365 A 1 
ATOM 2891 O O   . ASN A 1 365 ? 24.248  5.082   26.545  1.00 20.38 365 A 1 
ATOM 2892 C CB  . ASN A 1 365 ? 21.511  4.632   27.454  1.00 21.15 365 A 1 
ATOM 2893 C CG  . ASN A 1 365 ? 20.135  4.711   28.072  1.00 18.36 365 A 1 
ATOM 2894 O OD1 . ASN A 1 365 ? 19.556  5.758   28.272  1.00 16.87 365 A 1 
ATOM 2895 N ND2 . ASN A 1 365 ? 19.564  3.586   28.437  1.00 17.32 365 A 1 
ATOM 2896 N N   . ALA A 1 366 ? 24.074  7.126   27.473  1.00 18.85 366 A 1 
ATOM 2897 C CA  . ALA A 1 366 ? 25.420  7.195   28.031  1.00 25.47 366 A 1 
ATOM 2898 C C   . ALA A 1 366 ? 25.329  7.874   29.409  1.00 24.36 366 A 1 
ATOM 2899 O O   . ALA A 1 366 ? 24.719  8.929   29.557  1.00 22.60 366 A 1 
ATOM 2900 C CB  . ALA A 1 366 ? 26.365  7.899   27.061  1.00 23.40 366 A 1 
ATOM 2901 N N   . HIS A 1 367 ? 25.862  7.198   30.395  1.00 18.87 367 A 1 
ATOM 2902 C CA  . HIS A 1 367 ? 25.900  7.567   31.814  1.00 25.40 367 A 1 
ATOM 2903 C C   . HIS A 1 367 ? 26.630  8.902   32.098  1.00 23.85 367 A 1 
ATOM 2904 O O   . HIS A 1 367 ? 27.531  9.268   31.345  1.00 22.17 367 A 1 
ATOM 2905 C CB  . HIS A 1 367 ? 26.608  6.429   32.563  1.00 23.91 367 A 1 
ATOM 2906 C CG  . HIS A 1 367 ? 25.673  5.503   33.297  1.00 22.56 367 A 1 
ATOM 2907 N ND1 . HIS A 1 367 ? 25.118  5.755   34.530  1.00 21.72 367 A 1 
ATOM 2908 C CD2 . HIS A 1 367 ? 25.263  4.254   32.921  1.00 22.71 367 A 1 
ATOM 2909 C CE1 . HIS A 1 367 ? 24.387  4.685   34.886  1.00 22.69 367 A 1 
ATOM 2910 N NE2 . HIS A 1 367 ? 24.448  3.740   33.937  1.00 24.69 367 A 1 
ATOM 2911 N N   . PRO A 1 368 ? 26.315  9.565   33.230  1.00 19.48 368 A 1 
ATOM 2912 C CA  . PRO A 1 368 ? 26.941  10.829  33.605  1.00 26.08 368 A 1 
ATOM 2913 C C   . PRO A 1 368 ? 28.066  10.661  34.645  1.00 25.64 368 A 1 
ATOM 2914 O O   . PRO A 1 368 ? 27.940  9.916   35.609  1.00 23.14 368 A 1 
ATOM 2915 C CB  . PRO A 1 368 ? 25.788  11.656  34.175  1.00 22.99 368 A 1 
ATOM 2916 C CG  . PRO A 1 368 ? 24.947  10.603  34.910  1.00 23.12 368 A 1 
ATOM 2917 C CD  . PRO A 1 368 ? 25.201  9.304   34.142  1.00 26.38 368 A 1 
ATOM 2918 N N   . SER A 1 369 ? 29.117  11.440  34.490  1.00 20.42 369 A 1 
ATOM 2919 C CA  . SER A 1 369 ? 30.047  11.909  35.529  1.00 29.57 369 A 1 
ATOM 2920 C C   . SER A 1 369 ? 30.712  13.159  34.953  1.00 27.48 369 A 1 
ATOM 2921 O O   . SER A 1 369 ? 31.101  13.125  33.785  1.00 25.41 369 A 1 
ATOM 2922 C CB  . SER A 1 369 ? 31.114  10.841  35.830  1.00 27.42 369 A 1 
ATOM 2923 O OG  . SER A 1 369 ? 31.842  10.500  34.665  1.00 25.34 369 A 1 
ATOM 2924 N N   . GLY A 1 370 ? 30.843  14.282  35.559  1.00 21.40 370 A 1 
ATOM 2925 C CA  . GLY A 1 370 ? 30.775  14.787  36.910  1.00 29.23 370 A 1 
ATOM 2926 C C   . GLY A 1 370 ? 31.559  16.114  36.867  1.00 28.01 370 A 1 
ATOM 2927 O O   . GLY A 1 370 ? 32.654  16.147  36.310  1.00 25.35 370 A 1 
ATOM 2928 N N   . ASP A 1 371 ? 30.941  17.152  37.389  1.00 20.57 371 A 1 
ATOM 2929 C CA  . ASP A 1 371 ? 31.524  18.357  38.007  1.00 27.96 371 A 1 
ATOM 2930 C C   . ASP A 1 371 ? 32.535  19.303  37.298  1.00 25.77 371 A 1 
ATOM 2931 O O   . ASP A 1 371 ? 33.657  18.960  36.953  1.00 24.10 371 A 1 
ATOM 2932 C CB  . ASP A 1 371 ? 31.965  17.990  39.423  1.00 25.78 371 A 1 
ATOM 2933 C CG  . ASP A 1 371 ? 30.791  17.584  40.321  1.00 23.83 371 A 1 
ATOM 2934 O OD1 . ASP A 1 371 ? 29.627  17.893  39.955  1.00 24.09 371 A 1 
ATOM 2935 O OD2 . ASP A 1 371 ? 31.052  16.959  41.372  1.00 26.54 371 A 1 
ATOM 2936 N N   . ASN A 1 372 ? 32.120  20.557  37.402  1.00 17.74 372 A 1 
ATOM 2937 C CA  . ASN A 1 372 ? 32.854  21.761  37.827  1.00 30.08 372 A 1 
ATOM 2938 C C   . ASN A 1 372 ? 33.282  22.848  36.820  1.00 27.97 372 A 1 
ATOM 2939 O O   . ASN A 1 372 ? 34.099  22.680  35.931  1.00 25.07 372 A 1 
ATOM 2940 C CB  . ASN A 1 372 ? 33.913  21.454  38.903  1.00 26.98 372 A 1 
ATOM 2941 C CG  . ASN A 1 372 ? 33.299  21.036  40.227  1.00 24.05 372 A 1 
ATOM 2942 O OD1 . ASN A 1 372 ? 32.185  21.398  40.579  1.00 22.81 372 A 1 
ATOM 2943 N ND2 . ASN A 1 372 ? 33.997  20.271  41.029  1.00 24.60 372 A 1 
ATOM 2944 N N   . ASP A 1 373 ? 32.754  24.015  37.198  1.00 18.47 373 A 1 
ATOM 2945 C CA  . ASP A 1 373 ? 33.334  25.368  37.247  1.00 27.72 373 A 1 
ATOM 2946 C C   . ASP A 1 373 ? 33.339  26.317  36.028  1.00 25.66 373 A 1 
ATOM 2947 O O   . ASP A 1 373 ? 34.134  26.271  35.104  1.00 24.20 373 A 1 
ATOM 2948 C CB  . ASP A 1 373 ? 34.619  25.418  38.091  1.00 26.01 373 A 1 
ATOM 2949 C CG  . ASP A 1 373 ? 34.349  25.532  39.599  1.00 23.60 373 A 1 
ATOM 2950 O OD1 . ASP A 1 373 ? 33.255  26.012  39.975  1.00 23.46 373 A 1 
ATOM 2951 O OD2 . ASP A 1 373 ? 35.269  25.199  40.384  1.00 24.46 373 A 1 
ATOM 2952 N N   . ALA A 1 374 ? 32.470  27.307  36.221  1.00 20.58 374 A 1 
ATOM 2953 C CA  . ALA A 1 374 ? 32.759  28.743  36.322  1.00 30.73 374 A 1 
ATOM 2954 C C   . ALA A 1 374 ? 33.510  29.489  35.191  1.00 29.16 374 A 1 
ATOM 2955 O O   . ALA A 1 374 ? 34.728  29.464  35.081  1.00 27.81 374 A 1 
ATOM 2956 C CB  . ALA A 1 374 ? 33.385  29.019  37.703  1.00 29.40 374 A 1 
ATOM 2957 N N   . GLY A 1 375 ? 32.742  30.362  34.555  1.00 21.77 375 A 1 
ATOM 2958 C CA  . GLY A 1 375 ? 33.015  31.812  34.545  1.00 29.78 375 A 1 
ATOM 2959 C C   . GLY A 1 375 ? 34.181  32.356  33.716  1.00 28.34 375 A 1 
ATOM 2960 O O   . GLY A 1 375 ? 35.328  32.221  34.089  1.00 26.49 375 A 1 
ATOM 2961 N N   . HIS A 1 376 ? 33.870  33.152  32.697  1.00 17.68 376 A 1 
ATOM 2962 C CA  . HIS A 1 376 ? 34.071  34.610  32.744  1.00 24.83 376 A 1 
ATOM 2963 C C   . HIS A 1 376 ? 33.763  35.300  31.397  1.00 23.31 376 A 1 
ATOM 2964 O O   . HIS A 1 376 ? 34.184  34.877  30.322  1.00 22.27 376 A 1 
ATOM 2965 C CB  . HIS A 1 376 ? 35.473  35.040  33.216  1.00 23.63 376 A 1 
ATOM 2966 C CG  . HIS A 1 376 ? 35.446  35.575  34.626  1.00 22.74 376 A 1 
ATOM 2967 N ND1 . HIS A 1 376 ? 35.033  36.842  34.996  1.00 22.79 376 A 1 
ATOM 2968 C CD2 . HIS A 1 376 ? 35.776  34.927  35.780  1.00 22.43 376 A 1 
ATOM 2969 C CE1 . HIS A 1 376 ? 35.109  36.936  36.329  1.00 22.89 376 A 1 
ATOM 2970 N NE2 . HIS A 1 376 ? 35.552  35.793  36.849  1.00 24.05 376 A 1 
ATOM 2971 N N   . HIS A 1 377 ? 33.048  36.417  31.511  1.00 16.46 377 A 1 
ATOM 2972 C CA  . HIS A 1 377 ? 32.932  37.472  30.511  1.00 24.45 377 A 1 
ATOM 2973 C C   . HIS A 1 377 ? 34.297  38.093  30.164  1.00 22.85 377 A 1 
ATOM 2974 O O   . HIS A 1 377 ? 35.059  38.399  31.080  1.00 22.03 377 A 1 
ATOM 2975 C CB  . HIS A 1 377 ? 32.093  38.597  31.126  1.00 23.47 377 A 1 
ATOM 2976 C CG  . HIS A 1 377 ? 30.603  38.383  31.137  1.00 22.66 377 A 1 
ATOM 2977 N ND1 . HIS A 1 377 ? 29.751  38.764  30.121  1.00 23.02 377 A 1 
ATOM 2978 C CD2 . HIS A 1 377 ? 29.828  37.904  32.156  1.00 23.12 377 A 1 
ATOM 2979 C CE1 . HIS A 1 377 ? 28.496  38.510  30.519  1.00 22.98 377 A 1 
ATOM 2980 N NE2 . HIS A 1 377 ? 28.491  37.992  31.755  1.00 23.52 377 A 1 
ATOM 2981 N N   . GLN A 1 378 ? 34.509  38.480  28.905  1.00 19.68 378 A 1 
ATOM 2982 C CA  . GLN A 1 378 ? 34.925  39.859  28.585  1.00 28.82 378 A 1 
ATOM 2983 C C   . GLN A 1 378 ? 34.815  40.171  27.090  1.00 27.21 378 A 1 
ATOM 2984 O O   . GLN A 1 378 ? 35.275  39.426  26.228  1.00 27.53 378 A 1 
ATOM 2985 C CB  . GLN A 1 378 ? 36.331  40.198  29.105  1.00 29.83 378 A 1 
ATOM 2986 C CG  . GLN A 1 378 ? 36.225  41.201  30.277  1.00 29.52 378 A 1 
ATOM 2987 C CD  . GLN A 1 378 ? 37.544  41.426  31.007  1.00 27.70 378 A 1 
ATOM 2988 O OE1 . GLN A 1 378 ? 38.626  41.121  30.544  1.00 27.09 378 A 1 
ATOM 2989 N NE2 . GLN A 1 378 ? 37.511  42.004  32.188  1.00 30.42 378 A 1 
ATOM 2990 N N   . ALA A 1 379 ? 34.191  41.300  26.846  1.00 19.78 379 A 1 
ATOM 2991 C CA  . ALA A 1 379 ? 34.157  41.985  25.562  1.00 27.05 379 A 1 
ATOM 2992 C C   . ALA A 1 379 ? 35.408  42.859  25.388  1.00 25.41 379 A 1 
ATOM 2993 O O   . ALA A 1 379 ? 35.853  43.469  26.362  1.00 25.39 379 A 1 
ATOM 2994 C CB  . ALA A 1 379 ? 32.897  42.861  25.560  1.00 26.96 379 A 1 
ATOM 2995 N N   . PHE A 1 380 ? 35.882  43.024  24.158  1.00 15.17 380 A 1 
ATOM 2996 C CA  . PHE A 1 380 ? 36.663  44.204  23.777  1.00 24.92 380 A 1 
ATOM 2997 C C   . PHE A 1 380 ? 36.346  44.640  22.336  1.00 22.90 380 A 1 
ATOM 2998 O O   . PHE A 1 380 ? 36.207  43.826  21.426  1.00 22.62 380 A 1 
ATOM 2999 C CB  . PHE A 1 380 ? 38.171  44.018  24.021  1.00 24.57 380 A 1 
ATOM 3000 C CG  . PHE A 1 380 ? 38.663  44.826  25.217  1.00 25.33 380 A 1 
ATOM 3001 C CD1 . PHE A 1 380 ? 38.991  46.181  25.060  1.00 25.24 380 A 1 
ATOM 3002 C CD2 . PHE A 1 380 ? 38.729  44.231  26.486  1.00 28.12 380 A 1 
ATOM 3003 C CE1 . PHE A 1 380 ? 39.385  46.946  26.174  1.00 25.98 380 A 1 
ATOM 3004 C CE2 . PHE A 1 380 ? 39.123  44.997  27.604  1.00 26.75 380 A 1 
ATOM 3005 C CZ  . PHE A 1 380 ? 39.447  46.356  27.456  1.00 29.02 380 A 1 
ATOM 3006 N N   . LYS A 1 381 ? 36.175  45.945  22.210  1.00 15.33 381 A 1 
ATOM 3007 C CA  . LYS A 1 381 ? 35.928  46.729  21.001  1.00 26.04 381 A 1 
ATOM 3008 C C   . LYS A 1 381 ? 37.238  47.284  20.425  1.00 24.76 381 A 1 
ATOM 3009 O O   . LYS A 1 381 ? 38.135  47.607  21.200  1.00 23.48 381 A 1 
ATOM 3010 C CB  . LYS A 1 381 ? 35.038  47.931  21.385  1.00 25.65 381 A 1 
ATOM 3011 C CG  . LYS A 1 381 ? 33.539  47.815  21.086  1.00 23.52 381 A 1 
ATOM 3012 C CD  . LYS A 1 381 ? 32.829  49.101  21.542  1.00 22.55 381 A 1 
ATOM 3013 C CE  . LYS A 1 381 ? 31.349  49.105  21.145  1.00 19.17 381 A 1 
ATOM 3014 N NZ  . LYS A 1 381 ? 30.649  50.320  21.616  1.00 18.14 381 A 1 
ATOM 3015 N N   . ALA A 1 382 ? 37.170  47.575  19.140  1.00 17.65 382 A 1 
ATOM 3016 C CA  . ALA A 1 382 ? 37.687  48.765  18.444  1.00 25.67 382 A 1 
ATOM 3017 C C   . ALA A 1 382 ? 38.926  48.648  17.513  1.00 24.49 382 A 1 
ATOM 3018 O O   . ALA A 1 382 ? 40.030  48.387  17.955  1.00 23.40 382 A 1 
ATOM 3019 C CB  . ALA A 1 382 ? 37.759  49.987  19.367  1.00 24.87 382 A 1 
ATOM 3020 N N   . GLN A 1 383 ? 38.618  48.967  16.244  1.00 16.79 383 A 1 
ATOM 3021 C CA  . GLN A 1 383 ? 39.248  49.926  15.307  1.00 25.32 383 A 1 
ATOM 3022 C C   . GLN A 1 383 ? 40.689  49.663  14.810  1.00 24.21 383 A 1 
ATOM 3023 O O   . GLN A 1 383 ? 41.623  49.572  15.592  1.00 24.55 383 A 1 
ATOM 3024 C CB  . GLN A 1 383 ? 39.041  51.353  15.831  1.00 25.76 383 A 1 
ATOM 3025 C CG  . GLN A 1 383 ? 37.597  51.808  15.622  1.00 25.46 383 A 1 
ATOM 3026 C CD  . GLN A 1 383 ? 37.337  53.228  16.121  1.00 24.56 383 A 1 
ATOM 3027 O OE1 . GLN A 1 383 ? 37.362  53.485  17.314  1.00 27.22 383 A 1 
ATOM 3028 N NE2 . GLN A 1 383 ? 37.063  54.167  15.251  1.00 27.63 383 A 1 
ATOM 3029 N N   . GLU A 1 384 ? 40.852  49.379  13.530  1.00 17.74 384 A 1 
ATOM 3030 C CA  . GLU A 1 384 ? 40.885  50.216  12.304  1.00 23.16 384 A 1 
ATOM 3031 C C   . GLU A 1 384 ? 42.335  50.505  11.851  1.00 22.17 384 A 1 
ATOM 3032 O O   . GLU A 1 384 ? 43.048  51.239  12.523  1.00 21.12 384 A 1 
ATOM 3033 C CB  . GLU A 1 384 ? 40.103  51.549  12.348  1.00 22.87 384 A 1 
ATOM 3034 C CG  . GLU A 1 384 ? 38.675  51.488  11.789  1.00 21.17 384 A 1 
ATOM 3035 C CD  . GLU A 1 384 ? 37.989  52.869  11.742  1.00 20.05 384 A 1 
ATOM 3036 O OE1 . GLU A 1 384 ? 36.777  52.868  11.405  1.00 19.25 384 A 1 
ATOM 3037 O OE2 . GLU A 1 384 ? 38.635  53.894  12.045  1.00 23.56 384 A 1 
ATOM 3038 N N   . ASN A 1 385 ? 42.750  49.998  10.691  1.00 16.68 385 A 1 
ATOM 3039 C CA  . ASN A 1 385 ? 43.073  50.740  9.459   1.00 24.95 385 A 1 
ATOM 3040 C C   . ASN A 1 385 ? 44.102  50.034  8.528   1.00 23.66 385 A 1 
ATOM 3041 O O   . ASN A 1 385 ? 45.210  49.735  8.942   1.00 22.33 385 A 1 
ATOM 3042 C CB  . ASN A 1 385 ? 43.534  52.189  9.723   1.00 24.25 385 A 1 
ATOM 3043 C CG  . ASN A 1 385 ? 42.371  53.168  9.636   1.00 21.69 385 A 1 
ATOM 3044 O OD1 . ASN A 1 385 ? 41.469  53.000  8.830   1.00 21.15 385 A 1 
ATOM 3045 N ND2 . ASN A 1 385 ? 42.370  54.227  10.404  1.00 21.45 385 A 1 
ATOM 3046 N N   . ILE A 1 386 ? 43.707  49.935  7.251   1.00 16.27 386 A 1 
ATOM 3047 C CA  . ILE A 1 386 ? 44.474  50.140  5.998   1.00 24.91 386 A 1 
ATOM 3048 C C   . ILE A 1 386 ? 45.633  49.128  5.725   1.00 24.11 386 A 1 
ATOM 3049 O O   . ILE A 1 386 ? 46.580  49.039  6.487   1.00 23.22 386 A 1 
ATOM 3050 C CB  . ILE A 1 386 ? 44.898  51.640  5.950   1.00 23.80 386 A 1 
ATOM 3051 C CG1 . ILE A 1 386 ? 43.668  52.594  6.047   1.00 22.39 386 A 1 
ATOM 3052 C CG2 . ILE A 1 386 ? 45.666  52.031  4.687   1.00 24.21 386 A 1 
ATOM 3053 C CD1 . ILE A 1 386 ? 44.024  54.054  6.318   1.00 21.86 386 A 1 
ATOM 3054 N N   . THR A 1 387 ? 45.687  48.298  4.670   1.00 18.07 387 A 1 
ATOM 3055 C CA  . THR A 1 387 ? 45.715  48.593  3.218   1.00 26.17 387 A 1 
ATOM 3056 C C   . THR A 1 387 ? 45.589  47.283  2.413   1.00 25.48 387 A 1 
ATOM 3057 O O   . THR A 1 387 ? 45.914  46.215  2.908   1.00 23.52 387 A 1 
ATOM 3058 C CB  . THR A 1 387 ? 47.060  49.210  2.770   1.00 23.83 387 A 1 
ATOM 3059 O OG1 . THR A 1 387 ? 47.951  49.489  3.825   1.00 21.57 387 A 1 
ATOM 3060 C CG2 . THR A 1 387 ? 46.878  50.529  2.031   1.00 21.30 387 A 1 
ATOM 3061 N N   . GLY A 1 388 ? 45.117  47.372  1.169   1.00 23.03 388 A 1 
ATOM 3062 C CA  . GLY A 1 388 ? 44.640  46.252  0.362   1.00 30.04 388 A 1 
ATOM 3063 C C   . GLY A 1 388 ? 45.646  45.214  -0.132  1.00 29.93 388 A 1 
ATOM 3064 O O   . GLY A 1 388 ? 46.795  45.520  -0.431  1.00 27.46 388 A 1 
ATOM 3065 N N   . TYR A 1 389 ? 45.095  44.013  -0.333  1.00 17.00 389 A 1 
ATOM 3066 C CA  . TYR A 1 389 ? 45.455  43.076  -1.392  1.00 24.06 389 A 1 
ATOM 3067 C C   . TYR A 1 389 ? 44.199  42.272  -1.769  1.00 23.02 389 A 1 
ATOM 3068 O O   . TYR A 1 389 ? 43.391  41.936  -0.910  1.00 21.35 389 A 1 
ATOM 3069 C CB  . TYR A 1 389 ? 46.597  42.134  -0.969  1.00 23.47 389 A 1 
ATOM 3070 C CG  . TYR A 1 389 ? 47.982  42.726  -1.185  1.00 22.53 389 A 1 
ATOM 3071 C CD1 . TYR A 1 389 ? 48.573  42.669  -2.462  1.00 21.03 389 A 1 
ATOM 3072 C CD2 . TYR A 1 389 ? 48.642  43.387  -0.132  1.00 20.73 389 A 1 
ATOM 3073 C CE1 . TYR A 1 389 ? 49.819  43.284  -2.688  1.00 20.13 389 A 1 
ATOM 3074 C CE2 . TYR A 1 389 ? 49.889  44.007  -0.362  1.00 21.34 389 A 1 
ATOM 3075 C CZ  . TYR A 1 389 ? 50.469  43.955  -1.636  1.00 22.69 389 A 1 
ATOM 3076 O OH  . TYR A 1 389 ? 51.662  44.568  -1.865  1.00 22.58 389 A 1 
ATOM 3077 N N   . GLU A 1 390 ? 44.017  42.006  -3.065  1.00 18.70 390 A 1 
ATOM 3078 C CA  . GLU A 1 390 ? 42.971  41.139  -3.599  1.00 25.24 390 A 1 
ATOM 3079 C C   . GLU A 1 390 ? 43.000  39.759  -2.928  1.00 24.20 390 A 1 
ATOM 3080 O O   . GLU A 1 390 ? 43.997  39.035  -3.010  1.00 23.55 390 A 1 
ATOM 3081 C CB  . GLU A 1 390 ? 43.203  40.919  -5.106  1.00 25.59 390 A 1 
ATOM 3082 C CG  . GLU A 1 390 ? 42.846  42.116  -5.999  1.00 23.78 390 A 1 
ATOM 3083 C CD  . GLU A 1 390 ? 43.171  41.826  -7.464  1.00 22.44 390 A 1 
ATOM 3084 O OE1 . GLU A 1 390 ? 42.297  42.093  -8.321  1.00 20.25 390 A 1 
ATOM 3085 O OE2 . GLU A 1 390 ? 44.287  41.329  -7.728  1.00 24.62 390 A 1 
ATOM 3086 N N   . VAL A 1 391 ? 41.867  39.344  -2.317  1.00 19.70 391 A 1 
ATOM 3087 C CA  . VAL A 1 391 ? 41.656  37.973  -1.845  1.00 28.12 391 A 1 
ATOM 3088 C C   . VAL A 1 391 ? 40.377  37.443  -2.482  1.00 27.84 391 A 1 
ATOM 3089 O O   . VAL A 1 391 ? 39.302  38.008  -2.340  1.00 26.47 391 A 1 
ATOM 3090 C CB  . VAL A 1 391 ? 41.656  37.878  -0.305  1.00 26.37 391 A 1 
ATOM 3091 C CG1 . VAL A 1 391 ? 41.450  36.431  0.160   1.00 22.94 391 A 1 
ATOM 3092 C CG2 . VAL A 1 391 ? 42.993  38.355  0.274   1.00 24.97 391 A 1 
ATOM 3093 N N   . ARG A 1 392 ? 40.533  36.334  -3.227  1.00 20.41 392 A 1 
ATOM 3094 C CA  . ARG A 1 392 ? 39.459  35.504  -3.781  1.00 26.70 392 A 1 
ATOM 3095 C C   . ARG A 1 392 ? 38.488  35.099  -2.660  1.00 25.25 392 A 1 
ATOM 3096 O O   . ARG A 1 392 ? 38.962  34.802  -1.567  1.00 23.64 392 A 1 
ATOM 3097 C CB  . ARG A 1 392 ? 40.074  34.242  -4.403  1.00 26.39 392 A 1 
ATOM 3098 C CG  . ARG A 1 392 ? 40.984  34.524  -5.602  1.00 24.51 392 A 1 
ATOM 3099 C CD  . ARG A 1 392 ? 41.644  33.229  -6.077  1.00 23.66 392 A 1 
ATOM 3100 N NE  . ARG A 1 392 ? 42.490  33.453  -7.254  1.00 21.70 392 A 1 
ATOM 3101 C CZ  . ARG A 1 392 ? 43.169  32.527  -7.928  1.00 21.27 392 A 1 
ATOM 3102 N NH1 . ARG A 1 392 ? 43.163  31.278  -7.561  1.00 19.81 392 A 1 
ATOM 3103 N NH2 . ARG A 1 392 ? 43.861  32.855  -8.981  1.00 19.07 392 A 1 
ATOM 3104 N N   . PRO A 1 393 ? 37.159  35.019  -2.901  1.00 25.50 393 A 1 
ATOM 3105 C CA  . PRO A 1 393 ? 36.224  34.597  -1.865  1.00 28.95 393 A 1 
ATOM 3106 C C   . PRO A 1 393 ? 36.535  33.161  -1.434  1.00 29.00 393 A 1 
ATOM 3107 O O   . PRO A 1 393 ? 36.680  32.259  -2.259  1.00 27.75 393 A 1 
ATOM 3108 C CB  . PRO A 1 393 ? 34.816  34.782  -2.448  1.00 26.93 393 A 1 
ATOM 3109 C CG  . PRO A 1 393 ? 35.039  34.732  -3.954  1.00 27.14 393 A 1 
ATOM 3110 C CD  . PRO A 1 393 ? 36.455  35.279  -4.150  1.00 30.51 393 A 1 
ATOM 3111 N N   . ALA A 1 394 ? 36.672  32.990  -0.129  1.00 28.05 394 A 1 
ATOM 3112 C CA  . ALA A 1 394 ? 36.929  31.726  0.518   1.00 32.59 394 A 1 
ATOM 3113 C C   . ALA A 1 394 ? 35.817  30.705  0.207   1.00 31.57 394 A 1 
ATOM 3114 O O   . ALA A 1 394 ? 34.632  31.033  0.240   1.00 30.18 394 A 1 
ATOM 3115 C CB  . ALA A 1 394 ? 37.066  31.979  2.028   1.00 30.60 394 A 1 
ATOM 3116 N N   . GLN A 1 395 ? 36.214  29.476  -0.067  1.00 27.79 395 A 1 
ATOM 3117 C CA  . GLN A 1 395 ? 35.327  28.322  -0.128  1.00 31.54 395 A 1 
ATOM 3118 C C   . GLN A 1 395 ? 34.603  28.199  1.217   1.00 30.57 395 A 1 
ATOM 3119 O O   . GLN A 1 395 ? 35.211  27.830  2.219   1.00 30.03 395 A 1 
ATOM 3120 C CB  . GLN A 1 395 ? 36.159  27.060  -0.419  1.00 32.37 395 A 1 
ATOM 3121 C CG  . GLN A 1 395 ? 36.644  26.976  -1.872  1.00 30.41 395 A 1 
ATOM 3122 C CD  . GLN A 1 395 ? 37.596  25.799  -2.122  1.00 28.26 395 A 1 
ATOM 3123 O OE1 . GLN A 1 395 ? 38.295  25.324  -1.244  1.00 27.95 395 A 1 
ATOM 3124 N NE2 . GLN A 1 395 ? 37.694  25.306  -3.334  1.00 29.13 395 A 1 
ATOM 3125 N N   . MET A 1 396 ? 33.297  28.508  1.245   1.00 31.38 396 A 1 
ATOM 3126 C CA  . MET A 1 396 ? 32.437  28.074  2.338   1.00 34.23 396 A 1 
ATOM 3127 C C   . MET A 1 396 ? 32.368  26.552  2.280   1.00 34.06 396 A 1 
ATOM 3128 O O   . MET A 1 396 ? 31.962  25.986  1.266   1.00 33.25 396 A 1 
ATOM 3129 C CB  . MET A 1 396 ? 31.041  28.706  2.247   1.00 33.87 396 A 1 
ATOM 3130 C CG  . MET A 1 396 ? 31.039  30.193  2.605   1.00 31.54 396 A 1 
ATOM 3131 S SD  . MET A 1 396 ? 29.403  30.986  2.583   1.00 29.47 396 A 1 
ATOM 3132 C CE  . MET A 1 396 ? 28.681  30.329  4.105   1.00 27.11 396 A 1 
ATOM 3133 N N   . THR A 1 397 ? 32.764  25.889  3.347   1.00 38.35 397 A 1 
ATOM 3134 C CA  . THR A 1 397 ? 32.554  24.453  3.545   1.00 41.15 397 A 1 
ATOM 3135 C C   . THR A 1 397 ? 31.052  24.191  3.601   1.00 39.85 397 A 1 
ATOM 3136 O O   . THR A 1 397 ? 30.404  24.490  4.599   1.00 38.21 397 A 1 
ATOM 3137 C CB  . THR A 1 397 ? 33.233  23.981  4.840   1.00 39.91 397 A 1 
ATOM 3138 O OG1 . THR A 1 397 ? 32.977  24.899  5.876   1.00 36.97 397 A 1 
ATOM 3139 C CG2 . THR A 1 397 ? 34.749  23.899  4.672   1.00 38.30 397 A 1 
ATOM 3140 N N   . VAL A 1 398 ? 30.493  23.662  2.515   1.00 40.14 398 A 1 
ATOM 3141 C CA  . VAL A 1 398 ? 29.108  23.220  2.428   1.00 45.03 398 A 1 
ATOM 3142 C C   . VAL A 1 398 ? 28.963  21.978  3.318   1.00 46.03 398 A 1 
ATOM 3143 O O   . VAL A 1 398 ? 29.605  20.965  3.066   1.00 44.99 398 A 1 
ATOM 3144 C CB  . VAL A 1 398 ? 28.732  22.914  0.969   1.00 42.50 398 A 1 
ATOM 3145 C CG1 . VAL A 1 398 ? 27.297  22.409  0.877   1.00 38.23 398 A 1 
ATOM 3146 C CG2 . VAL A 1 398 ? 28.862  24.162  0.082   1.00 41.50 398 A 1 
ATOM 3147 N N   . THR A 1 399 ? 28.164  22.073  4.387   1.00 47.64 399 A 1 
ATOM 3148 C CA  . THR A 1 399 ? 27.996  20.988  5.365   1.00 52.46 399 A 1 
ATOM 3149 C C   . THR A 1 399 ? 26.872  20.019  5.015   1.00 54.88 399 A 1 
ATOM 3150 O O   . THR A 1 399 ? 26.781  18.955  5.621   1.00 51.42 399 A 1 
ATOM 3151 C CB  . THR A 1 399 ? 27.797  21.558  6.781   1.00 46.42 399 A 1 
ATOM 3152 O OG1 . THR A 1 399 ? 26.826  22.585  6.779   1.00 42.22 399 A 1 
ATOM 3153 C CG2 . THR A 1 399 ? 29.090  22.166  7.326   1.00 42.18 399 A 1 
ATOM 3154 N N   . SER A 1 400 ? 26.041  20.343  4.021   1.00 69.02 400 A 1 
ATOM 3155 C CA  . SER A 1 400 ? 24.936  19.502  3.568   1.00 75.23 400 A 1 
ATOM 3156 C C   . SER A 1 400 ? 24.607  19.744  2.087   1.00 79.01 400 A 1 
ATOM 3157 O O   . SER A 1 400 ? 24.681  20.875  1.605   1.00 73.89 400 A 1 
ATOM 3158 C CB  . SER A 1 400 ? 23.704  19.794  4.430   1.00 67.13 400 A 1 
ATOM 3159 O OG  . SER A 1 400 ? 22.576  19.046  4.010   1.00 59.18 400 A 1 
ATOM 3160 N N   . GLU A 1 401 ? 24.165  18.719  1.369   1.00 78.32 401 A 1 
ATOM 3161 C CA  . GLU A 1 401 ? 23.653  18.826  -0.006  1.00 84.44 401 A 1 
ATOM 3162 C C   . GLU A 1 401 ? 22.487  19.833  -0.117  1.00 87.29 401 A 1 
ATOM 3163 O O   . GLU A 1 401 ? 22.346  20.520  -1.123  1.00 85.79 401 A 1 
ATOM 3164 C CB  . GLU A 1 401 ? 23.165  17.456  -0.496  1.00 82.08 401 A 1 
ATOM 3165 C CG  . GLU A 1 401 ? 24.300  16.437  -0.672  1.00 75.79 401 A 1 
ATOM 3166 C CD  . GLU A 1 401 ? 23.805  15.070  -1.204  1.00 73.61 401 A 1 
ATOM 3167 O OE1 . GLU A 1 401 ? 24.675  14.272  -1.605  1.00 64.60 401 A 1 
ATOM 3168 O OE2 . GLU A 1 401 ? 22.577  14.835  -1.168  1.00 65.28 401 A 1 
ATOM 3169 N N   . TYR A 1 402 ? 21.697  19.966  0.938   1.00 87.30 402 A 1 
ATOM 3170 C CA  . TYR A 1 402 ? 20.624  20.958  1.004   1.00 88.38 402 A 1 
ATOM 3171 C C   . TYR A 1 402 ? 21.152  22.395  1.044   1.00 89.88 402 A 1 
ATOM 3172 O O   . TYR A 1 402 ? 20.604  23.263  0.374   1.00 88.99 402 A 1 
ATOM 3173 C CB  . TYR A 1 402 ? 19.734  20.681  2.219   1.00 87.89 402 A 1 
ATOM 3174 C CG  . TYR A 1 402 ? 18.580  21.655  2.307   1.00 87.87 402 A 1 
ATOM 3175 C CD1 . TYR A 1 402 ? 18.541  22.638  3.318   1.00 76.57 402 A 1 
ATOM 3176 C CD2 . TYR A 1 402 ? 17.575  21.620  1.327   1.00 75.85 402 A 1 
ATOM 3177 C CE1 . TYR A 1 402 ? 17.507  23.579  3.346   1.00 75.91 402 A 1 
ATOM 3178 C CE2 . TYR A 1 402 ? 16.539  22.569  1.350   1.00 75.88 402 A 1 
ATOM 3179 C CZ  . TYR A 1 402 ? 16.502  23.549  2.355   1.00 85.78 402 A 1 
ATOM 3180 O OH  . TYR A 1 402 ? 15.504  24.474  2.350   1.00 85.07 402 A 1 
ATOM 3181 N N   . ASP A 1 403 ? 22.239  22.660  1.760   1.00 89.36 403 A 1 
ATOM 3182 C CA  . ASP A 1 403 ? 22.848  23.995  1.822   1.00 88.50 403 A 1 
ATOM 3183 C C   . ASP A 1 403 ? 23.462  24.380  0.476   1.00 89.05 403 A 1 
ATOM 3184 O O   . ASP A 1 403 ? 23.337  25.527  0.045   1.00 89.00 403 A 1 
ATOM 3185 C CB  . ASP A 1 403 ? 23.897  24.050  2.942   1.00 86.92 403 A 1 
ATOM 3186 C CG  . ASP A 1 403 ? 23.299  23.816  4.329   1.00 83.51 403 A 1 
ATOM 3187 O OD1 . ASP A 1 403 ? 22.197  24.356  4.586   1.00 76.18 403 A 1 
ATOM 3188 O OD2 . ASP A 1 403 ? 23.946  23.091  5.108   1.00 75.34 403 A 1 
ATOM 3189 N N   . ALA A 1 404 ? 24.032  23.405  -0.250  1.00 88.96 404 A 1 
ATOM 3190 C CA  . ALA A 1 404 ? 24.472  23.588  -1.626  1.00 88.86 404 A 1 
ATOM 3191 C C   . ALA A 1 404 ? 23.305  23.927  -2.557  1.00 89.84 404 A 1 
ATOM 3192 O O   . ALA A 1 404 ? 23.383  24.882  -3.343  1.00 89.46 404 A 1 
ATOM 3193 C CB  . ALA A 1 404 ? 25.203  22.323  -2.102  1.00 88.34 404 A 1 
ATOM 3194 N N   . ALA A 1 405 ? 22.182  23.189  -2.430  1.00 90.18 405 A 1 
ATOM 3195 C CA  . ALA A 1 405 ? 20.965  23.450  -3.192  1.00 89.48 405 A 1 
ATOM 3196 C C   . ALA A 1 405 ? 20.400  24.850  -2.901  1.00 89.97 405 A 1 
ATOM 3197 O O   . ALA A 1 405 ? 20.032  25.579  -3.822  1.00 90.34 405 A 1 
ATOM 3198 C CB  . ALA A 1 405 ? 19.935  22.367  -2.848  1.00 89.99 405 A 1 
ATOM 3199 N N   . ARG A 1 406 ? 20.374  25.259  -1.630  1.00 89.45 406 A 1 
ATOM 3200 C CA  . ARG A 1 406 ? 19.891  26.559  -1.171  1.00 89.62 406 A 1 
ATOM 3201 C C   . ARG A 1 406 ? 20.770  27.704  -1.671  1.00 89.89 406 A 1 
ATOM 3202 O O   . ARG A 1 406 ? 20.245  28.689  -2.186  1.00 90.42 406 A 1 
ATOM 3203 C CB  . ARG A 1 406 ? 19.804  26.516  0.360   1.00 89.30 406 A 1 
ATOM 3204 C CG  . ARG A 1 406 ? 19.111  27.751  0.943   1.00 81.40 406 A 1 
ATOM 3205 C CD  . ARG A 1 406 ? 19.057  27.628  2.469   1.00 82.56 406 A 1 
ATOM 3206 N NE  . ARG A 1 406 ? 18.377  28.784  3.082   1.00 76.85 406 A 1 
ATOM 3207 C CZ  . ARG A 1 406 ? 18.435  29.135  4.355   1.00 73.89 406 A 1 
ATOM 3208 N NH1 . ARG A 1 406 ? 19.145  28.474  5.219   1.00 65.13 406 A 1 
ATOM 3209 N NH2 . ARG A 1 406 ? 17.776  30.160  4.784   1.00 66.28 406 A 1 
ATOM 3210 N N   . ALA A 1 407 ? 22.085  27.554  -1.569  1.00 89.52 407 A 1 
ATOM 3211 C CA  . ALA A 1 407 ? 23.045  28.536  -2.060  1.00 89.16 407 A 1 
ATOM 3212 C C   . ALA A 1 407 ? 22.929  28.720  -3.581  1.00 90.00 407 A 1 
ATOM 3213 O O   . ALA A 1 407 ? 22.862  29.850  -4.071  1.00 89.30 407 A 1 
ATOM 3214 C CB  . ALA A 1 407 ? 24.452  28.098  -1.648  1.00 89.04 407 A 1 
ATOM 3215 N N   . TRP A 1 408 ? 22.826  27.617  -4.335  1.00 91.50 408 A 1 
ATOM 3216 C CA  . TRP A 1 408 ? 22.627  27.673  -5.776  1.00 90.63 408 A 1 
ATOM 3217 C C   . TRP A 1 408 ? 21.279  28.286  -6.162  1.00 91.11 408 A 1 
ATOM 3218 O O   . TRP A 1 408 ? 21.234  29.196  -6.986  1.00 90.94 408 A 1 
ATOM 3219 C CB  . TRP A 1 408 ? 22.786  26.273  -6.366  1.00 91.08 408 A 1 
ATOM 3220 C CG  . TRP A 1 408 ? 22.531  26.228  -7.848  1.00 90.91 408 A 1 
ATOM 3221 C CD1 . TRP A 1 408 ? 23.442  26.461  -8.812  1.00 85.56 408 A 1 
ATOM 3222 C CD2 . TRP A 1 408 ? 21.267  25.976  -8.528  1.00 90.13 408 A 1 
ATOM 3223 N NE1 . TRP A 1 408 ? 22.842  26.358  -10.053 1.00 86.46 408 A 1 
ATOM 3224 C CE2 . TRP A 1 408 ? 21.500  26.066  -9.933  1.00 89.79 408 A 1 
ATOM 3225 C CE3 . TRP A 1 408 ? 19.950  25.679  -8.104  1.00 88.56 408 A 1 
ATOM 3226 C CZ2 . TRP A 1 408 ? 20.478  25.857  -10.870 1.00 89.13 408 A 1 
ATOM 3227 C CZ3 . TRP A 1 408 ? 18.918  25.472  -9.040  1.00 84.49 408 A 1 
ATOM 3228 C CH2 . TRP A 1 408 ? 19.181  25.563  -10.415 1.00 84.31 408 A 1 
ATOM 3229 N N   . ALA A 1 409 ? 20.183  27.859  -5.543  1.00 90.84 409 A 1 
ATOM 3230 C CA  . ALA A 1 409 ? 18.845  28.369  -5.834  1.00 89.22 409 A 1 
ATOM 3231 C C   . ALA A 1 409 ? 18.733  29.877  -5.565  1.00 88.83 409 A 1 
ATOM 3232 O O   . ALA A 1 409 ? 18.078  30.596  -6.315  1.00 88.42 409 A 1 
ATOM 3233 C CB  . ALA A 1 409 ? 17.827  27.572  -5.019  1.00 89.43 409 A 1 
ATOM 3234 N N   . ALA A 1 410 ? 19.460  30.407  -4.557  1.00 90.99 410 A 1 
ATOM 3235 C CA  . ALA A 1 410 ? 19.529  31.838  -4.271  1.00 89.46 410 A 1 
ATOM 3236 C C   . ALA A 1 410 ? 20.179  32.666  -5.392  1.00 89.62 410 A 1 
ATOM 3237 O O   . ALA A 1 410 ? 19.912  33.865  -5.494  1.00 87.58 410 A 1 
ATOM 3238 C CB  . ALA A 1 410 ? 20.271  32.032  -2.940  1.00 88.63 410 A 1 
ATOM 3239 N N   . THR A 1 411 ? 20.993  32.054  -6.255  1.00 89.97 411 A 1 
ATOM 3240 C CA  . THR A 1 411 ? 21.598  32.716  -7.429  1.00 89.60 411 A 1 
ATOM 3241 C C   . THR A 1 411 ? 20.705  32.692  -8.666  1.00 90.01 411 A 1 
ATOM 3242 O O   . THR A 1 411 ? 20.968  33.399  -9.636  1.00 87.33 411 A 1 
ATOM 3243 C CB  . THR A 1 411 ? 22.980  32.135  -7.771  1.00 89.45 411 A 1 
ATOM 3244 O OG1 . THR A 1 411 ? 22.888  30.840  -8.318  1.00 84.98 411 A 1 
ATOM 3245 C CG2 . THR A 1 411 ? 23.940  32.100  -6.588  1.00 82.42 411 A 1 
ATOM 3246 N N   . GLN A 1 412 ? 19.625  31.911  -8.651  1.00 91.39 412 A 1 
ATOM 3247 C CA  . GLN A 1 412 ? 18.749  31.724  -9.802  1.00 91.10 412 A 1 
ATOM 3248 C C   . GLN A 1 412 ? 17.510  32.627  -9.709  1.00 91.39 412 A 1 
ATOM 3249 O O   . GLN A 1 412 ? 16.841  32.688  -8.675  1.00 89.84 412 A 1 
ATOM 3250 C CB  . GLN A 1 412 ? 18.338  30.251  -9.928  1.00 90.39 412 A 1 
ATOM 3251 C CG  . GLN A 1 412 ? 19.527  29.288  -10.078 1.00 88.46 412 A 1 
ATOM 3252 C CD  . GLN A 1 412 ? 20.421  29.621  -11.274 1.00 90.43 412 A 1 
ATOM 3253 O OE1 . GLN A 1 412 ? 19.951  29.922  -12.365 1.00 82.38 412 A 1 
ATOM 3254 N NE2 . GLN A 1 412 ? 21.721  29.595  -11.110 1.00 80.38 412 A 1 
ATOM 3255 N N   . ALA A 1 413 ? 17.143  33.258  -10.812 1.00 88.94 413 A 1 
ATOM 3256 C CA  . ALA A 1 413 ? 15.908  34.045  -10.880 1.00 88.49 413 A 1 
ATOM 3257 C C   . ALA A 1 413 ? 14.647  33.155  -10.839 1.00 89.25 413 A 1 
ATOM 3258 O O   . ALA A 1 413 ? 13.617  33.549  -10.292 1.00 84.55 413 A 1 
ATOM 3259 C CB  . ALA A 1 413 ? 15.947  34.898  -12.157 1.00 86.24 413 A 1 
ATOM 3260 N N   . ARG A 1 414 ? 14.744  31.948  -11.421 1.00 82.11 414 A 1 
ATOM 3261 C CA  . ARG A 1 414 ? 13.674  30.950  -11.437 1.00 84.66 414 A 1 
ATOM 3262 C C   . ARG A 1 414 ? 14.269  29.537  -11.382 1.00 85.72 414 A 1 
ATOM 3263 O O   . ARG A 1 414 ? 14.527  28.958  -12.442 1.00 84.36 414 A 1 
ATOM 3264 C CB  . ARG A 1 414 ? 12.790  31.115  -12.689 1.00 82.50 414 A 1 
ATOM 3265 C CG  . ARG A 1 414 ? 11.991  32.420  -12.668 1.00 76.45 414 A 1 
ATOM 3266 C CD  . ARG A 1 414 ? 11.033  32.489  -13.868 1.00 73.12 414 A 1 
ATOM 3267 N NE  . ARG A 1 414 ? 10.251  33.730  -13.842 1.00 64.64 414 A 1 
ATOM 3268 C CZ  . ARG A 1 414 ? 9.497   34.223  -14.819 1.00 56.06 414 A 1 
ATOM 3269 N NH1 . ARG A 1 414 ? 9.366   33.597  -15.951 1.00 50.45 414 A 1 
ATOM 3270 N NH2 . ARG A 1 414 ? 8.885   35.356  -14.664 1.00 50.93 414 A 1 
ATOM 3271 N N   . PRO A 1 415 ? 14.518  28.991  -10.201 1.00 88.21 415 A 1 
ATOM 3272 C CA  . PRO A 1 415 ? 15.036  27.633  -10.083 1.00 88.92 415 A 1 
ATOM 3273 C C   . PRO A 1 415 ? 13.975  26.617  -10.518 1.00 90.28 415 A 1 
ATOM 3274 O O   . PRO A 1 415 ? 12.786  26.730  -10.199 1.00 88.54 415 A 1 
ATOM 3275 C CB  . PRO A 1 415 ? 15.452  27.479  -8.623  1.00 87.35 415 A 1 
ATOM 3276 C CG  . PRO A 1 415 ? 14.519  28.435  -7.887  1.00 84.75 415 A 1 
ATOM 3277 C CD  . PRO A 1 415 ? 14.309  29.570  -8.885  1.00 88.20 415 A 1 
ATOM 3278 N N   . THR A 1 416 ? 14.390  25.597  -11.251 1.00 86.41 416 A 1 
ATOM 3279 C CA  . THR A 1 416 ? 13.555  24.451  -11.611 1.00 87.98 416 A 1 
ATOM 3280 C C   . THR A 1 416 ? 14.186  23.171  -11.064 1.00 88.95 416 A 1 
ATOM 3281 O O   . THR A 1 416 ? 15.402  23.096  -10.911 1.00 87.85 416 A 1 
ATOM 3282 C CB  . THR A 1 416 ? 13.309  24.335  -13.120 1.00 85.65 416 A 1 
ATOM 3283 O OG1 . THR A 1 416 ? 14.483  23.969  -13.810 1.00 80.14 416 A 1 
ATOM 3284 C CG2 . THR A 1 416 ? 12.779  25.621  -13.748 1.00 79.44 416 A 1 
ATOM 3285 N N   . HIS A 1 417 ? 13.385  22.148  -10.826 1.00 85.72 417 A 1 
ATOM 3286 C CA  . HIS A 1 417 ? 13.901  20.851  -10.395 1.00 86.88 417 A 1 
ATOM 3287 C C   . HIS A 1 417 ? 14.927  20.283  -11.387 1.00 87.89 417 A 1 
ATOM 3288 O O   . HIS A 1 417 ? 15.965  19.804  -10.971 1.00 87.37 417 A 1 
ATOM 3289 C CB  . HIS A 1 417 ? 12.738  19.870  -10.154 1.00 84.02 417 A 1 
ATOM 3290 C CG  . HIS A 1 417 ? 11.879  19.607  -11.367 1.00 79.83 417 A 1 
ATOM 3291 N ND1 . HIS A 1 417 ? 10.811  20.350  -11.780 1.00 68.35 417 A 1 
ATOM 3292 C CD2 . HIS A 1 417 ? 12.043  18.589  -12.272 1.00 66.41 417 A 1 
ATOM 3293 C CE1 . HIS A 1 417 ? 10.339  19.806  -12.931 1.00 65.16 417 A 1 
ATOM 3294 N NE2 . HIS A 1 417 ? 11.057  18.732  -13.264 1.00 66.40 417 A 1 
ATOM 3295 N N   . THR A 1 418 ? 14.691  20.437  -12.694 1.00 81.77 418 A 1 
ATOM 3296 C CA  . THR A 1 418 ? 15.619  19.986  -13.739 1.00 83.98 418 A 1 
ATOM 3297 C C   . THR A 1 418 ? 16.967  20.718  -13.692 1.00 85.05 418 A 1 
ATOM 3298 O O   . THR A 1 418 ? 18.006  20.089  -13.844 1.00 83.27 418 A 1 
ATOM 3299 C CB  . THR A 1 418 ? 14.999  20.181  -15.130 1.00 80.77 418 A 1 
ATOM 3300 O OG1 . THR A 1 418 ? 13.671  19.703  -15.151 1.00 74.89 418 A 1 
ATOM 3301 C CG2 . THR A 1 418 ? 15.752  19.442  -16.226 1.00 73.39 418 A 1 
ATOM 3302 N N   . SER A 1 419 ? 16.951  22.020  -13.444 1.00 85.32 419 A 1 
ATOM 3303 C CA  . SER A 1 419 ? 18.182  22.809  -13.325 1.00 87.99 419 A 1 
ATOM 3304 C C   . SER A 1 419 ? 18.963  22.448  -12.058 1.00 89.23 419 A 1 
ATOM 3305 O O   . SER A 1 419 ? 20.184  22.370  -12.096 1.00 89.11 419 A 1 
ATOM 3306 C CB  . SER A 1 419 ? 17.867  24.307  -13.329 1.00 86.14 419 A 1 
ATOM 3307 O OG  . SER A 1 419 ? 17.084  24.677  -14.446 1.00 76.12 419 A 1 
ATOM 3308 N N   . LEU A 1 420 ? 18.257  22.205  -10.945 1.00 85.06 420 A 1 
ATOM 3309 C CA  . LEU A 1 420 ? 18.872  21.798  -9.685  1.00 85.19 420 A 1 
ATOM 3310 C C   . LEU A 1 420 ? 19.470  20.380  -9.772  1.00 84.81 420 A 1 
ATOM 3311 O O   . LEU A 1 420 ? 20.590  20.170  -9.319  1.00 86.96 420 A 1 
ATOM 3312 C CB  . LEU A 1 420 ? 17.827  21.935  -8.560  1.00 87.34 420 A 1 
ATOM 3313 C CG  . LEU A 1 420 ? 18.386  21.673  -7.150  1.00 86.57 420 A 1 
ATOM 3314 C CD1 . LEU A 1 420 ? 19.471  22.668  -6.765  1.00 72.85 420 A 1 
ATOM 3315 C CD2 . LEU A 1 420 ? 17.259  21.794  -6.122  1.00 73.40 420 A 1 
ATOM 3316 N N   . MET A 1 421 ? 18.758  19.446  -10.411 1.00 86.49 421 A 1 
ATOM 3317 C CA  . MET A 1 421 ? 19.277  18.102  -10.707 1.00 85.93 421 A 1 
ATOM 3318 C C   . MET A 1 421 ? 20.581  18.151  -11.492 1.00 84.91 421 A 1 
ATOM 3319 O O   . MET A 1 421 ? 21.532  17.485  -11.132 1.00 86.41 421 A 1 
ATOM 3320 C CB  . MET A 1 421 ? 18.278  17.315  -11.568 1.00 86.09 421 A 1 
ATOM 3321 C CG  . MET A 1 421 ? 17.038  16.831  -10.844 1.00 80.38 421 A 1 
ATOM 3322 S SD  . MET A 1 421 ? 15.810  16.166  -12.015 1.00 76.92 421 A 1 
ATOM 3323 C CE  . MET A 1 421 ? 16.708  14.713  -12.600 1.00 63.74 421 A 1 
ATOM 3324 N N   . ALA A 1 422 ? 20.619  18.959  -12.559 1.00 86.26 422 A 1 
ATOM 3325 C CA  . ALA A 1 422 ? 21.802  19.082  -13.410 1.00 86.59 422 A 1 
ATOM 3326 C C   . ALA A 1 422 ? 22.990  19.745  -12.688 1.00 87.02 422 A 1 
ATOM 3327 O O   . ALA A 1 422 ? 24.134  19.496  -13.051 1.00 85.06 422 A 1 
ATOM 3328 C CB  . ALA A 1 422 ? 21.407  19.869  -14.660 1.00 86.21 422 A 1 
ATOM 3329 N N   . HIS A 1 423 ? 22.724  20.598  -11.695 1.00 86.17 423 A 1 
ATOM 3330 C CA  . HIS A 1 423 ? 23.769  21.289  -10.951 1.00 87.64 423 A 1 
ATOM 3331 C C   . HIS A 1 423 ? 24.387  20.434  -9.836  1.00 88.71 423 A 1 
ATOM 3332 O O   . HIS A 1 423 ? 25.594  20.514  -9.625  1.00 87.16 423 A 1 
ATOM 3333 C CB  . HIS A 1 423 ? 23.201  22.598  -10.384 1.00 87.27 423 A 1 
ATOM 3334 C CG  . HIS A 1 423 ? 24.261  23.438  -9.731  1.00 87.40 423 A 1 
ATOM 3335 N ND1 . HIS A 1 423 ? 25.361  23.977  -10.362 1.00 75.01 423 A 1 
ATOM 3336 C CD2 . HIS A 1 423 ? 24.356  23.767  -8.407  1.00 76.51 423 A 1 
ATOM 3337 C CE1 . HIS A 1 423 ? 26.095  24.609  -9.433  1.00 78.09 423 A 1 
ATOM 3338 N NE2 . HIS A 1 423 ? 25.517  24.516  -8.239  1.00 80.90 423 A 1 
ATOM 3339 N N   . LEU A 1 424 ? 23.571  19.660  -9.125  1.00 88.13 424 A 1 
ATOM 3340 C CA  . LEU A 1 424 ? 24.004  18.861  -7.976  1.00 86.84 424 A 1 
ATOM 3341 C C   . LEU A 1 424 ? 24.102  17.355  -8.263  1.00 86.85 424 A 1 
ATOM 3342 O O   . LEU A 1 424 ? 24.436  16.609  -7.357  1.00 83.46 424 A 1 
ATOM 3343 C CB  . LEU A 1 424 ? 23.082  19.132  -6.775  1.00 86.65 424 A 1 
ATOM 3344 C CG  . LEU A 1 424 ? 23.135  20.562  -6.210  1.00 85.39 424 A 1 
ATOM 3345 C CD1 . LEU A 1 424 ? 22.192  20.655  -5.015  1.00 76.33 424 A 1 
ATOM 3346 C CD2 . LEU A 1 424 ? 24.530  20.956  -5.713  1.00 77.89 424 A 1 
ATOM 3347 N N   . GLU A 1 425 ? 23.780  16.917  -9.486  1.00 80.20 425 A 1 
ATOM 3348 C CA  . GLU A 1 425 ? 23.730  15.496  -9.883  1.00 84.08 425 A 1 
ATOM 3349 C C   . GLU A 1 425 ? 22.816  14.633  -8.990  1.00 84.66 425 A 1 
ATOM 3350 O O   . GLU A 1 425 ? 23.038  13.444  -8.781  1.00 80.20 425 A 1 
ATOM 3351 C CB  . GLU A 1 425 ? 25.145  14.918  -10.080 1.00 82.12 425 A 1 
ATOM 3352 C CG  . GLU A 1 425 ? 25.958  15.700  -11.124 1.00 77.35 425 A 1 
ATOM 3353 C CD  . GLU A 1 425 ? 27.334  15.075  -11.445 1.00 71.32 425 A 1 
ATOM 3354 O OE1 . GLU A 1 425 ? 27.953  15.535  -12.430 1.00 62.62 425 A 1 
ATOM 3355 O OE2 . GLU A 1 425 ? 27.753  14.135  -10.733 1.00 63.54 425 A 1 
ATOM 3356 N N   . ILE A 1 426 ? 21.758  15.231  -8.462  1.00 89.46 426 A 1 
ATOM 3357 C CA  . ILE A 1 426 ? 20.794  14.578  -7.565  1.00 89.73 426 A 1 
ATOM 3358 C C   . ILE A 1 426 ? 19.569  14.049  -8.316  1.00 89.50 426 A 1 
ATOM 3359 O O   . ILE A 1 426 ? 19.288  14.418  -9.455  1.00 87.09 426 A 1 
ATOM 3360 C CB  . ILE A 1 426 ? 20.394  15.508  -6.395  1.00 89.65 426 A 1 
ATOM 3361 C CG1 . ILE A 1 426 ? 19.725  16.808  -6.897  1.00 87.00 426 A 1 
ATOM 3362 C CG2 . ILE A 1 426 ? 21.604  15.770  -5.502  1.00 85.58 426 A 1 
ATOM 3363 C CD1 . ILE A 1 426 ? 19.225  17.735  -5.785  1.00 85.83 426 A 1 
ATOM 3364 N N   . THR A 1 427 ? 18.782  13.193  -7.654  1.00 83.02 427 A 1 
ATOM 3365 C CA  . THR A 1 427 ? 17.544  12.649  -8.228  1.00 84.88 427 A 1 
ATOM 3366 C C   . THR A 1 427 ? 16.460  13.727  -8.369  1.00 85.71 427 A 1 
ATOM 3367 O O   . THR A 1 427 ? 16.464  14.759  -7.688  1.00 83.63 427 A 1 
ATOM 3368 C CB  . THR A 1 427 ? 17.004  11.461  -7.423  1.00 80.93 427 A 1 
ATOM 3369 O OG1 . THR A 1 427 ? 16.604  11.873  -6.141  1.00 76.64 427 A 1 
ATOM 3370 C CG2 . THR A 1 427 ? 18.029  10.341  -7.267  1.00 74.57 427 A 1 
ATOM 3371 N N   . ARG A 1 428 ? 15.496  13.486  -9.257  1.00 68.50 428 A 1 
ATOM 3372 C CA  . ARG A 1 428 ? 14.367  14.407  -9.489  1.00 76.80 428 A 1 
ATOM 3373 C C   . ARG A 1 428 ? 13.519  14.606  -8.237  1.00 78.39 428 A 1 
ATOM 3374 O O   . ARG A 1 428 ? 13.014  15.699  -8.000  1.00 77.72 428 A 1 
ATOM 3375 C CB  . ARG A 1 428 ? 13.521  13.856  -10.645 1.00 73.61 428 A 1 
ATOM 3376 C CG  . ARG A 1 428 ? 12.376  14.805  -11.022 1.00 69.45 428 A 1 
ATOM 3377 C CD  . ARG A 1 428 ? 11.617  14.266  -12.227 1.00 68.13 428 A 1 
ATOM 3378 N NE  . ARG A 1 428 ? 10.515  15.166  -12.602 1.00 58.18 428 A 1 
ATOM 3379 C CZ  . ARG A 1 428 ? 9.685   14.992  -13.623 1.00 51.01 428 A 1 
ATOM 3380 N NH1 . ARG A 1 428 ? 9.771   13.962  -14.411 1.00 45.88 428 A 1 
ATOM 3381 N NH2 . ARG A 1 428 ? 8.750   15.862  -13.859 1.00 46.00 428 A 1 
ATOM 3382 N N   . GLU A 1 429 ? 13.346  13.550  -7.478  1.00 67.95 429 A 1 
ATOM 3383 C CA  . GLU A 1 429 ? 12.588  13.504  -6.233  1.00 76.93 429 A 1 
ATOM 3384 C C   . GLU A 1 429 ? 13.262  14.374  -5.173  1.00 79.20 429 A 1 
ATOM 3385 O O   . GLU A 1 429 ? 12.602  15.252  -4.621  1.00 78.84 429 A 1 
ATOM 3386 C CB  . GLU A 1 429 ? 12.445  12.039  -5.767  1.00 75.57 429 A 1 
ATOM 3387 C CG  . GLU A 1 429 ? 11.553  11.153  -6.673  1.00 69.34 429 A 1 
ATOM 3388 C CD  . GLU A 1 429 ? 12.066  10.992  -8.117  1.00 63.17 429 A 1 
ATOM 3389 O OE1 . GLU A 1 429 ? 11.203  11.045  -9.035  1.00 54.26 429 A 1 
ATOM 3390 O OE2 . GLU A 1 429 ? 13.294  10.960  -8.337  1.00 54.99 429 A 1 
ATOM 3391 N N   . LEU A 1 430 ? 14.579  14.229  -4.979  1.00 83.81 430 A 1 
ATOM 3392 C CA  . LEU A 1 430 ? 15.355  15.005  -4.018  1.00 86.94 430 A 1 
ATOM 3393 C C   . LEU A 1 430 ? 15.423  16.487  -4.403  1.00 88.81 430 A 1 
ATOM 3394 O O   . LEU A 1 430 ? 15.239  17.369  -3.567  1.00 88.96 430 A 1 
ATOM 3395 C CB  . LEU A 1 430 ? 16.748  14.364  -3.898  1.00 86.66 430 A 1 
ATOM 3396 C CG  . LEU A 1 430 ? 17.619  14.938  -2.768  1.00 81.10 430 A 1 
ATOM 3397 C CD1 . LEU A 1 430 ? 16.990  14.724  -1.394  1.00 71.57 430 A 1 
ATOM 3398 C CD2 . LEU A 1 430 ? 18.983  14.250  -2.781  1.00 73.94 430 A 1 
ATOM 3399 N N   . ALA A 1 431 ? 15.603  16.801  -5.696  1.00 88.93 431 A 1 
ATOM 3400 C CA  . ALA A 1 431 ? 15.567  18.175  -6.191  1.00 88.97 431 A 1 
ATOM 3401 C C   . ALA A 1 431 ? 14.209  18.856  -5.947  1.00 88.92 431 A 1 
ATOM 3402 O O   . ALA A 1 431 ? 14.144  20.052  -5.632  1.00 90.22 431 A 1 
ATOM 3403 C CB  . ALA A 1 431 ? 15.906  18.163  -7.682  1.00 90.08 431 A 1 
ATOM 3404 N N   . ARG A 1 432 ? 13.105  18.116  -6.086  1.00 82.28 432 A 1 
ATOM 3405 C CA  . ARG A 1 432 ? 11.763  18.611  -5.784  1.00 84.47 432 A 1 
ATOM 3406 C C   . ARG A 1 432 ? 11.568  18.828  -4.289  1.00 84.73 432 A 1 
ATOM 3407 O O   . ARG A 1 432 ? 11.047  19.873  -3.918  1.00 87.79 432 A 1 
ATOM 3408 C CB  . ARG A 1 432 ? 10.722  17.635  -6.356  1.00 84.97 432 A 1 
ATOM 3409 C CG  . ARG A 1 432 ? 9.288   18.163  -6.181  1.00 76.42 432 A 1 
ATOM 3410 C CD  . ARG A 1 432 ? 8.254   17.208  -6.766  1.00 76.11 432 A 1 
ATOM 3411 N NE  . ARG A 1 432 ? 8.169   15.957  -5.992  1.00 64.25 432 A 1 
ATOM 3412 C CZ  . ARG A 1 432 ? 7.256   15.632  -5.096  1.00 57.60 432 A 1 
ATOM 3413 N NH1 . ARG A 1 432 ? 6.231   16.395  -4.841  1.00 51.08 432 A 1 
ATOM 3414 N NH2 . ARG A 1 432 ? 7.375   14.524  -4.430  1.00 50.91 432 A 1 
ATOM 3415 N N   . GLU A 1 433 ? 12.012  17.890  -3.464  1.00 82.25 433 A 1 
ATOM 3416 C CA  . GLU A 1 433 ? 11.956  17.990  -2.005  1.00 85.21 433 A 1 
ATOM 3417 C C   . GLU A 1 433 ? 12.714  19.217  -1.492  1.00 86.75 433 A 1 
ATOM 3418 O O   . GLU A 1 433 ? 12.171  20.004  -0.718  1.00 86.78 433 A 1 
ATOM 3419 C CB  . GLU A 1 433 ? 12.529  16.702  -1.409  1.00 85.38 433 A 1 
ATOM 3420 C CG  . GLU A 1 433 ? 12.364  16.642  0.119   1.00 76.48 433 A 1 
ATOM 3421 C CD  . GLU A 1 433 ? 12.937  15.352  0.734   1.00 72.46 433 A 1 
ATOM 3422 O OE1 . GLU A 1 433 ? 13.058  15.351  1.976   1.00 62.01 433 A 1 
ATOM 3423 O OE2 . GLU A 1 433 ? 13.232  14.413  -0.025  1.00 63.02 433 A 1 
ATOM 3424 N N   . PHE A 1 434 ? 13.919  19.475  -2.005  1.00 88.77 434 A 1 
ATOM 3425 C CA  . PHE A 1 434 ? 14.694  20.652  -1.659  1.00 87.46 434 A 1 
ATOM 3426 C C   . PHE A 1 434 ? 13.994  21.956  -2.040  1.00 88.30 434 A 1 
ATOM 3427 O O   . PHE A 1 434 ? 13.923  22.874  -1.225  1.00 88.90 434 A 1 
ATOM 3428 C CB  . PHE A 1 434 ? 16.084  20.561  -2.313  1.00 88.14 434 A 1 
ATOM 3429 C CG  . PHE A 1 434 ? 17.053  19.531  -1.747  1.00 88.52 434 A 1 
ATOM 3430 C CD1 . PHE A 1 434 ? 16.767  18.797  -0.582  1.00 81.76 434 A 1 
ATOM 3431 C CD2 . PHE A 1 434 ? 18.292  19.362  -2.382  1.00 81.39 434 A 1 
ATOM 3432 C CE1 . PHE A 1 434 ? 17.715  17.895  -0.059  1.00 79.89 434 A 1 
ATOM 3433 C CE2 . PHE A 1 434 ? 19.235  18.463  -1.858  1.00 80.15 434 A 1 
ATOM 3434 C CZ  . PHE A 1 434 ? 18.952  17.733  -0.700  1.00 85.68 434 A 1 
ATOM 3435 N N   . LEU A 1 435 ? 13.408  22.044  -3.233  1.00 89.65 435 A 1 
ATOM 3436 C CA  . LEU A 1 435 ? 12.655  23.232  -3.639  1.00 89.15 435 A 1 
ATOM 3437 C C   . LEU A 1 435 ? 11.360  23.416  -2.828  1.00 89.29 435 A 1 
ATOM 3438 O O   . LEU A 1 435 ? 11.013  24.544  -2.496  1.00 90.09 435 A 1 
ATOM 3439 C CB  . LEU A 1 435 ? 12.364  23.179  -5.147  1.00 89.96 435 A 1 
ATOM 3440 C CG  . LEU A 1 435 ? 13.600  23.388  -6.042  1.00 88.34 435 A 1 
ATOM 3441 C CD1 . LEU A 1 435 ? 13.213  23.141  -7.501  1.00 78.32 435 A 1 
ATOM 3442 C CD2 . LEU A 1 435 ? 14.157  24.810  -5.949  1.00 78.80 435 A 1 
ATOM 3443 N N   . GLU A 1 436 ? 10.662  22.346  -2.476  1.00 85.34 436 A 1 
ATOM 3444 C CA  . GLU A 1 436 ? 9.475   22.400  -1.617  1.00 87.17 436 A 1 
ATOM 3445 C C   . GLU A 1 436 ? 9.828   22.812  -0.181  1.00 87.18 436 A 1 
ATOM 3446 O O   . GLU A 1 436 ? 9.128   23.644  0.400   1.00 86.99 436 A 1 
ATOM 3447 C CB  . GLU A 1 436 ? 8.714   21.066  -1.656  1.00 87.66 436 A 1 
ATOM 3448 C CG  . GLU A 1 436 ? 7.942   20.934  -2.982  1.00 81.37 436 A 1 
ATOM 3449 C CD  . GLU A 1 436 ? 7.154   19.617  -3.171  1.00 78.70 436 A 1 
ATOM 3450 O OE1 . GLU A 1 436 ? 6.582   19.460  -4.281  1.00 69.51 436 A 1 
ATOM 3451 O OE2 . GLU A 1 436 ? 7.108   18.768  -2.267  1.00 68.90 436 A 1 
ATOM 3452 N N   . LYS A 1 437 ? 10.956  22.339  0.359   1.00 87.68 437 A 1 
ATOM 3453 C CA  . LYS A 1 437 ? 11.488  22.779  1.654   1.00 87.95 437 A 1 
ATOM 3454 C C   . LYS A 1 437 ? 11.835  24.275  1.637   1.00 88.48 437 A 1 
ATOM 3455 O O   . LYS A 1 437 ? 11.452  24.995  2.559   1.00 88.55 437 A 1 
ATOM 3456 C CB  . LYS A 1 437 ? 12.686  21.902  2.023   1.00 88.19 437 A 1 
ATOM 3457 C CG  . LYS A 1 437 ? 13.188  22.200  3.435   1.00 83.51 437 A 1 
ATOM 3458 C CD  . LYS A 1 437 ? 14.320  21.224  3.813   1.00 81.28 437 A 1 
ATOM 3459 C CE  . LYS A 1 437 ? 14.881  21.598  5.186   1.00 75.33 437 A 1 
ATOM 3460 N NZ  . LYS A 1 437 ? 16.064  20.766  5.520   1.00 67.32 437 A 1 
ATOM 3461 N N   . MET A 1 438 ? 12.450  24.783  0.578   1.00 88.59 438 A 1 
ATOM 3462 C CA  . MET A 1 438 ? 12.730  26.221  0.422   1.00 87.31 438 A 1 
ATOM 3463 C C   . MET A 1 438 ? 11.451  27.070  0.313   1.00 87.83 438 A 1 
ATOM 3464 O O   . MET A 1 438 ? 11.446  28.216  0.748   1.00 89.17 438 A 1 
ATOM 3465 C CB  . MET A 1 438 ? 13.596  26.461  -0.807  1.00 89.02 438 A 1 
ATOM 3466 C CG  . MET A 1 438 ? 15.020  25.935  -0.668  1.00 88.54 438 A 1 
ATOM 3467 S SD  . MET A 1 438 ? 15.972  26.147  -2.201  1.00 85.76 438 A 1 
ATOM 3468 C CE  . MET A 1 438 ? 17.037  24.699  -2.090  1.00 74.79 438 A 1 
ATOM 3469 N N   . VAL A 1 439 ? 10.359  26.541  -0.241  1.00 90.44 439 A 1 
ATOM 3470 C CA  . VAL A 1 439 ? 9.039   27.195  -0.216  1.00 90.51 439 A 1 
ATOM 3471 C C   . VAL A 1 439 ? 8.489   27.241  1.203   1.00 91.11 439 A 1 
ATOM 3472 O O   . VAL A 1 439 ? 7.978   28.283  1.621   1.00 90.67 439 A 1 
ATOM 3473 C CB  . VAL A 1 439 ? 8.039   26.509  -1.172  1.00 90.77 439 A 1 
ATOM 3474 C CG1 . VAL A 1 439 ? 6.595   27.017  -1.005  1.00 82.36 439 A 1 
ATOM 3475 C CG2 . VAL A 1 439 ? 8.420   26.746  -2.639  1.00 80.25 439 A 1 
ATOM 3476 N N   . HIS A 1 440 ? 8.632   26.166  1.968   1.00 84.61 440 A 1 
ATOM 3477 C CA  . HIS A 1 440 ? 8.202   26.115  3.364   1.00 88.08 440 A 1 
ATOM 3478 C C   . HIS A 1 440 ? 9.007   27.082  4.254   1.00 87.06 440 A 1 
ATOM 3479 O O   . HIS A 1 440 ? 8.445   27.710  5.153   1.00 86.37 440 A 1 
ATOM 3480 C CB  . HIS A 1 440 ? 8.298   24.668  3.864   1.00 88.58 440 A 1 
ATOM 3481 C CG  . HIS A 1 440 ? 7.622   24.472  5.193   1.00 84.79 440 A 1 
ATOM 3482 N ND1 . HIS A 1 440 ? 6.261   24.468  5.400   1.00 71.43 440 A 1 
ATOM 3483 C CD2 . HIS A 1 440 ? 8.224   24.296  6.405   1.00 73.95 440 A 1 
ATOM 3484 C CE1 . HIS A 1 440 ? 6.041   24.288  6.715   1.00 73.10 440 A 1 
ATOM 3485 N NE2 . HIS A 1 440 ? 7.209   24.172  7.367   1.00 75.74 440 A 1 
ATOM 3486 N N   . GLU A 1 441 ? 10.287  27.269  3.966   1.00 89.12 441 A 1 
ATOM 3487 C CA  . GLU A 1 441 ? 11.163  28.267  4.612   1.00 89.11 441 A 1 
ATOM 3488 C C   . GLU A 1 441 ? 10.892  29.717  4.154   1.00 88.98 441 A 1 
ATOM 3489 O O   . GLU A 1 441 ? 11.539  30.652  4.626   1.00 85.34 441 A 1 
ATOM 3490 C CB  . GLU A 1 441 ? 12.637  27.891  4.367   1.00 88.60 441 A 1 
ATOM 3491 C CG  . GLU A 1 441 ? 13.077  26.630  5.130   1.00 86.98 441 A 1 
ATOM 3492 C CD  . GLU A 1 441 ? 14.536  26.212  4.840   1.00 85.42 441 A 1 
ATOM 3493 O OE1 . GLU A 1 441 ? 14.910  25.076  5.201   1.00 76.75 441 A 1 
ATOM 3494 O OE2 . GLU A 1 441 ? 15.313  27.028  4.294   1.00 78.42 441 A 1 
ATOM 3495 N N   . GLY A 1 442 ? 9.951   29.927  3.229   1.00 86.68 442 A 1 
ATOM 3496 C CA  . GLY A 1 442 ? 9.566   31.256  2.740   1.00 87.81 442 A 1 
ATOM 3497 C C   . GLY A 1 442 ? 10.547  31.893  1.749   1.00 88.75 442 A 1 
ATOM 3498 O O   . GLY A 1 442 ? 10.404  33.068  1.423   1.00 84.98 442 A 1 
ATOM 3499 N N   . LEU A 1 443 ? 11.534  31.146  1.244   1.00 87.92 443 A 1 
ATOM 3500 C CA  . LEU A 1 443 ? 12.513  31.649  0.268   1.00 87.55 443 A 1 
ATOM 3501 C C   . LEU A 1 443 ? 11.929  31.756  -1.143  1.00 87.65 443 A 1 
ATOM 3502 O O   . LEU A 1 443 ? 12.333  32.607  -1.938  1.00 86.51 443 A 1 
ATOM 3503 C CB  . LEU A 1 443 ? 13.736  30.712  0.262   1.00 87.66 443 A 1 
ATOM 3504 C CG  . LEU A 1 443 ? 14.501  30.638  1.593   1.00 84.46 443 A 1 
ATOM 3505 C CD1 . LEU A 1 443 ? 15.599  29.585  1.470   1.00 76.12 443 A 1 
ATOM 3506 C CD2 . LEU A 1 443 ? 15.154  31.974  1.965   1.00 76.26 443 A 1 
ATOM 3507 N N   . PHE A 1 444 ? 10.943  30.901  -1.454  1.00 87.07 444 A 1 
ATOM 3508 C CA  . PHE A 1 444 ? 10.259  30.872  -2.737  1.00 87.14 444 A 1 
ATOM 3509 C C   . PHE A 1 444 ? 8.741   30.730  -2.559  1.00 87.23 444 A 1 
ATOM 3510 O O   . PHE A 1 444 ? 8.260   30.143  -1.605  1.00 85.83 444 A 1 
ATOM 3511 C CB  . PHE A 1 444 ? 10.813  29.734  -3.617  1.00 86.30 444 A 1 
ATOM 3512 C CG  . PHE A 1 444 ? 12.264  29.913  -4.009  1.00 87.55 444 A 1 
ATOM 3513 C CD1 . PHE A 1 444 ? 12.596  30.667  -5.148  1.00 81.40 444 A 1 
ATOM 3514 C CD2 . PHE A 1 444 ? 13.289  29.383  -3.211  1.00 80.51 444 A 1 
ATOM 3515 C CE1 . PHE A 1 444 ? 13.943  30.908  -5.470  1.00 77.68 444 A 1 
ATOM 3516 C CE2 . PHE A 1 444 ? 14.632  29.626  -3.528  1.00 78.33 444 A 1 
ATOM 3517 C CZ  . PHE A 1 444 ? 14.964  30.400  -4.649  1.00 83.90 444 A 1 
ATOM 3518 N N   . VAL A 1 445 ? 7.992   31.250  -3.527  1.00 86.48 445 A 1 
ATOM 3519 C CA  . VAL A 1 445 ? 6.554   31.020  -3.659  1.00 88.68 445 A 1 
ATOM 3520 C C   . VAL A 1 445 ? 6.301   30.178  -4.906  1.00 88.62 445 A 1 
ATOM 3521 O O   . VAL A 1 445 ? 6.815   30.476  -5.983  1.00 87.69 445 A 1 
ATOM 3522 C CB  . VAL A 1 445 ? 5.757   32.336  -3.696  1.00 87.69 445 A 1 
ATOM 3523 C CG1 . VAL A 1 445 ? 4.255   32.107  -3.917  1.00 75.89 445 A 1 
ATOM 3524 C CG2 . VAL A 1 445 ? 5.894   33.088  -2.370  1.00 77.93 445 A 1 
ATOM 3525 N N   . LYS A 1 446 ? 5.482   29.148  -4.781  1.00 78.15 446 A 1 
ATOM 3526 C CA  . LYS A 1 446 ? 5.076   28.292  -5.895  1.00 80.27 446 A 1 
ATOM 3527 C C   . LYS A 1 446 ? 3.799   28.851  -6.528  1.00 76.85 446 A 1 
ATOM 3528 O O   . LYS A 1 446 ? 2.764   28.905  -5.876  1.00 74.92 446 A 1 
ATOM 3529 C CB  . LYS A 1 446 ? 4.935   26.852  -5.372  1.00 80.15 446 A 1 
ATOM 3530 C CG  . LYS A 1 446 ? 4.794   25.780  -6.471  1.00 77.05 446 A 1 
ATOM 3531 C CD  . LYS A 1 446 ? 4.769   24.398  -5.793  1.00 75.38 446 A 1 
ATOM 3532 C CE  . LYS A 1 446 ? 4.691   23.225  -6.766  1.00 70.52 446 A 1 
ATOM 3533 N NZ  . LYS A 1 446 ? 4.800   21.930  -6.027  1.00 62.98 446 A 1 
ATOM 3534 N N   . ARG A 1 447 ? 3.870   29.267  -7.798  1.00 75.77 447 A 1 
ATOM 3535 C CA  . ARG A 1 447 ? 2.715   29.686  -8.610  1.00 76.36 447 A 1 
ATOM 3536 C C   . ARG A 1 447 ? 2.741   28.955  -9.948  1.00 73.83 447 A 1 
ATOM 3537 O O   . ARG A 1 447 ? 3.781   28.920  -10.597 1.00 69.69 447 A 1 
ATOM 3538 C CB  . ARG A 1 447 ? 2.696   31.210  -8.827  1.00 74.68 447 A 1 
ATOM 3539 C CG  . ARG A 1 447 ? 2.462   32.012  -7.536  1.00 71.63 447 A 1 
ATOM 3540 C CD  . ARG A 1 447 ? 2.316   33.511  -7.846  1.00 70.36 447 A 1 
ATOM 3541 N NE  . ARG A 1 447 ? 2.133   34.313  -6.624  1.00 59.85 447 A 1 
ATOM 3542 C CZ  . ARG A 1 447 ? 1.928   35.623  -6.554  1.00 54.14 447 A 1 
ATOM 3543 N NH1 . ARG A 1 447 ? 1.866   36.363  -7.628  1.00 48.59 447 A 1 
ATOM 3544 N NH2 . ARG A 1 447 ? 1.785   36.212  -5.403  1.00 47.89 447 A 1 
ATOM 3545 N N   . ASN A 1 448 ? 1.622   28.347  -10.339 1.00 67.92 448 A 1 
ATOM 3546 C CA  . ASN A 1 448 ? 1.476   27.630  -11.616 1.00 71.47 448 A 1 
ATOM 3547 C C   . ASN A 1 448 ? 2.635   26.649  -11.903 1.00 70.46 448 A 1 
ATOM 3548 O O   . ASN A 1 448 ? 3.261   26.690  -12.962 1.00 66.73 448 A 1 
ATOM 3549 C CB  . ASN A 1 448 ? 1.227   28.644  -12.757 1.00 66.97 448 A 1 
ATOM 3550 C CG  . ASN A 1 448 ? -0.034  29.462  -12.547 1.00 64.32 448 A 1 
ATOM 3551 O OD1 . ASN A 1 448 ? -0.815  29.214  -11.647 1.00 59.06 448 A 1 
ATOM 3552 N ND2 . ASN A 1 448 ? -0.261  30.483  -13.336 1.00 58.22 448 A 1 
ATOM 3553 N N   . PHE A 1 449 ? 2.969   25.821  -10.912 1.00 67.04 449 A 1 
ATOM 3554 C CA  . PHE A 1 449 ? 4.066   24.841  -10.977 1.00 69.48 449 A 1 
ATOM 3555 C C   . PHE A 1 449 ? 5.481   25.426  -11.182 1.00 71.42 449 A 1 
ATOM 3556 O O   . PHE A 1 449 ? 6.416   24.680  -11.465 1.00 67.76 449 A 1 
ATOM 3557 C CB  . PHE A 1 449 ? 3.734   23.736  -11.995 1.00 64.34 449 A 1 
ATOM 3558 C CG  . PHE A 1 449 ? 2.395   23.070  -11.747 1.00 61.42 449 A 1 
ATOM 3559 C CD1 . PHE A 1 449 ? 2.303   21.996  -10.850 1.00 56.46 449 A 1 
ATOM 3560 C CD2 . PHE A 1 449 ? 1.236   23.521  -12.412 1.00 56.90 449 A 1 
ATOM 3561 C CE1 . PHE A 1 449 ? 1.069   21.371  -10.609 1.00 46.63 449 A 1 
ATOM 3562 C CE2 . PHE A 1 449 ? -0.005  22.895  -12.165 1.00 48.23 449 A 1 
ATOM 3563 C CZ  . PHE A 1 449 ? -0.089  21.826  -11.268 1.00 50.73 449 A 1 
ATOM 3564 N N   . LYS A 1 450 ? 5.664   26.740  -11.006 1.00 72.16 450 A 1 
ATOM 3565 C CA  . LYS A 1 450 ? 6.952   27.432  -11.077 1.00 78.26 450 A 1 
ATOM 3566 C C   . LYS A 1 450 ? 7.304   28.049  -9.729  1.00 79.35 450 A 1 
ATOM 3567 O O   . LYS A 1 450 ? 6.433   28.544  -9.015  1.00 79.39 450 A 1 
ATOM 3568 C CB  . LYS A 1 450 ? 6.913   28.499  -12.188 1.00 75.73 450 A 1 
ATOM 3569 C CG  . LYS A 1 450 ? 6.770   27.860  -13.574 1.00 72.51 450 A 1 
ATOM 3570 C CD  . LYS A 1 450 ? 6.633   28.908  -14.681 1.00 69.22 450 A 1 
ATOM 3571 C CE  . LYS A 1 450 ? 6.397   28.196  -16.013 1.00 61.19 450 A 1 
ATOM 3572 N NZ  . LYS A 1 450 ? 6.090   29.133  -17.120 1.00 53.30 450 A 1 
ATOM 3573 N N   . TYR A 1 451 ? 8.601   28.039  -9.393  1.00 84.20 451 A 1 
ATOM 3574 C CA  . TYR A 1 451 ? 9.129   28.635  -8.174  1.00 84.42 451 A 1 
ATOM 3575 C C   . TYR A 1 451 ? 9.575   30.074  -8.459  1.00 83.41 451 A 1 
ATOM 3576 O O   . TYR A 1 451 ? 10.307  30.322  -9.413  1.00 82.01 451 A 1 
ATOM 3577 C CB  . TYR A 1 451 ? 10.260  27.760  -7.613  1.00 83.75 451 A 1 
ATOM 3578 C CG  . TYR A 1 451 ? 9.838   26.327  -7.320  1.00 85.28 451 A 1 
ATOM 3579 C CD1 . TYR A 1 451 ? 9.279   26.002  -6.067  1.00 79.05 451 A 1 
ATOM 3580 C CD2 . TYR A 1 451 ? 9.982   25.335  -8.303  1.00 79.15 451 A 1 
ATOM 3581 C CE1 . TYR A 1 451 ? 8.868   24.685  -5.798  1.00 77.24 451 A 1 
ATOM 3582 C CE2 . TYR A 1 451 ? 9.563   24.006  -8.037  1.00 77.40 451 A 1 
ATOM 3583 C CZ  . TYR A 1 451 ? 9.011   23.684  -6.780  1.00 84.40 451 A 1 
ATOM 3584 O OH  . TYR A 1 451 ? 8.610   22.414  -6.524  1.00 83.11 451 A 1 
ATOM 3585 N N   . HIS A 1 452 ? 9.117   31.030  -7.647  1.00 82.60 452 A 1 
ATOM 3586 C CA  . HIS A 1 452 ? 9.451   32.443  -7.723  1.00 83.36 452 A 1 
ATOM 3587 C C   . HIS A 1 452 ? 10.101  32.885  -6.411  1.00 81.55 452 A 1 
ATOM 3588 O O   . HIS A 1 452 ? 9.550   32.623  -5.348  1.00 81.50 452 A 1 
ATOM 3589 C CB  . HIS A 1 452 ? 8.184   33.259  -8.000  1.00 82.82 452 A 1 
ATOM 3590 C CG  . HIS A 1 452 ? 7.604   33.007  -9.362  1.00 83.19 452 A 1 
ATOM 3591 N ND1 . HIS A 1 452 ? 7.931   33.697  -10.514 1.00 70.68 452 A 1 
ATOM 3592 C CD2 . HIS A 1 452 ? 6.680   32.061  -9.712  1.00 72.08 452 A 1 
ATOM 3593 C CE1 . HIS A 1 452 ? 7.206   33.180  -11.529 1.00 72.69 452 A 1 
ATOM 3594 N NE2 . HIS A 1 452 ? 6.443   32.179  -11.081 1.00 75.24 452 A 1 
ATOM 3595 N N   . ARG A 1 453 ? 11.247  33.543  -6.490  1.00 83.21 453 A 1 
ATOM 3596 C CA  . ARG A 1 453 ? 11.974  34.032  -5.314  1.00 82.90 453 A 1 
ATOM 3597 C C   . ARG A 1 453 ? 11.160  35.104  -4.591  1.00 79.70 453 A 1 
ATOM 3598 O O   . ARG A 1 453 ? 10.549  35.955  -5.236  1.00 81.09 453 A 1 
ATOM 3599 C CB  . ARG A 1 453 ? 13.356  34.538  -5.753  1.00 82.24 453 A 1 
ATOM 3600 C CG  . ARG A 1 453 ? 14.252  34.882  -4.557  1.00 78.29 453 A 1 
ATOM 3601 C CD  . ARG A 1 453 ? 15.637  35.294  -5.058  1.00 77.80 453 A 1 
ATOM 3602 N NE  . ARG A 1 453 ? 16.477  35.734  -3.943  1.00 71.02 453 A 1 
ATOM 3603 C CZ  . ARG A 1 453 ? 17.720  36.188  -4.039  1.00 66.34 453 A 1 
ATOM 3604 N NH1 . ARG A 1 453 ? 18.332  36.243  -5.189  1.00 59.02 453 A 1 
ATOM 3605 N NH2 . ARG A 1 453 ? 18.348  36.596  -2.975  1.00 60.91 453 A 1 
ATOM 3606 N N   . VAL A 1 454 ? 11.157  35.055  -3.262  1.00 85.11 454 A 1 
ATOM 3607 C CA  . VAL A 1 454 ? 10.591  36.096  -2.403  1.00 84.92 454 A 1 
ATOM 3608 C C   . VAL A 1 454 ? 11.725  37.037  -2.023  1.00 84.66 454 A 1 
ATOM 3609 O O   . VAL A 1 454 ? 12.622  36.664  -1.273  1.00 80.52 454 A 1 
ATOM 3610 C CB  . VAL A 1 454 ? 9.924   35.499  -1.152  1.00 83.14 454 A 1 
ATOM 3611 C CG1 . VAL A 1 454 ? 9.251   36.596  -0.310  1.00 75.20 454 A 1 
ATOM 3612 C CG2 . VAL A 1 454 ? 8.838   34.486  -1.534  1.00 76.85 454 A 1 
ATOM 3613 N N   . ASP A 1 455 ? 11.709  38.250  -2.557  1.00 81.63 455 A 1 
ATOM 3614 C CA  . ASP A 1 455 ? 12.651  39.276  -2.131  1.00 80.87 455 A 1 
ATOM 3615 C C   . ASP A 1 455 ? 12.196  39.857  -0.780  1.00 77.54 455 A 1 
ATOM 3616 O O   . ASP A 1 455 ? 11.007  40.176  -0.634  1.00 73.45 455 A 1 
ATOM 3617 C CB  . ASP A 1 455 ? 12.822  40.355  -3.211  1.00 76.96 455 A 1 
ATOM 3618 C CG  . ASP A 1 455 ? 13.533  39.828  -4.460  1.00 73.58 455 A 1 
ATOM 3619 O OD1 . ASP A 1 455 ? 14.526  39.078  -4.313  1.00 66.93 455 A 1 
ATOM 3620 O OD2 . ASP A 1 455 ? 13.079  40.180  -5.577  1.00 68.72 455 A 1 
ATOM 3621 N N   . PRO A 1 456 ? 13.083  39.999  0.220   1.00 71.80 456 A 1 
ATOM 3622 C CA  . PRO A 1 456 ? 12.726  40.610  1.492   1.00 70.88 456 A 1 
ATOM 3623 C C   . PRO A 1 456 ? 12.352  42.083  1.281   1.00 68.77 456 A 1 
ATOM 3624 O O   . PRO A 1 456 ? 12.975  42.758  0.450   1.00 66.41 456 A 1 
ATOM 3625 C CB  . PRO A 1 456 ? 13.945  40.428  2.399   1.00 67.88 456 A 1 
ATOM 3626 C CG  . PRO A 1 456 ? 15.114  40.323  1.411   1.00 67.15 456 A 1 
ATOM 3627 C CD  . PRO A 1 456 ? 14.496  39.659  0.184   1.00 72.86 456 A 1 
ATOM 3628 N N   . PRO A 1 457 ? 11.364  42.630  2.017   1.00 66.30 457 A 1 
ATOM 3629 C CA  . PRO A 1 457 ? 10.979  44.024  1.895   1.00 68.30 457 A 1 
ATOM 3630 C C   . PRO A 1 457 ? 12.176  44.926  2.243   1.00 67.05 457 A 1 
ATOM 3631 O O   . PRO A 1 457 ? 12.757  44.807  3.318   1.00 63.09 457 A 1 
ATOM 3632 C CB  . PRO A 1 457 ? 9.785   44.223  2.840   1.00 64.70 457 A 1 
ATOM 3633 C CG  . PRO A 1 457 ? 9.957   43.107  3.867   1.00 64.69 457 A 1 
ATOM 3634 C CD  . PRO A 1 457 ? 10.614  41.976  3.080   1.00 70.54 457 A 1 
ATOM 3635 N N   . GLN A 1 458 ? 12.552  45.820  1.326   1.00 55.60 458 A 1 
ATOM 3636 C CA  . GLN A 1 458 ? 13.589  46.806  1.598   1.00 60.34 458 A 1 
ATOM 3637 C C   . GLN A 1 458 ? 13.119  47.729  2.727   1.00 56.40 458 A 1 
ATOM 3638 O O   . GLN A 1 458 ? 12.102  48.407  2.605   1.00 55.44 458 A 1 
ATOM 3639 C CB  . GLN A 1 458 ? 13.967  47.608  0.340   1.00 58.77 458 A 1 
ATOM 3640 C CG  . GLN A 1 458 ? 14.734  46.752  -0.683  1.00 56.70 458 A 1 
ATOM 3641 C CD  . GLN A 1 458 ? 15.662  47.568  -1.587  1.00 52.46 458 A 1 
ATOM 3642 O OE1 . GLN A 1 458 ? 15.546  48.770  -1.763  1.00 49.86 458 A 1 
ATOM 3643 N NE2 . GLN A 1 458 ? 16.650  46.944  -2.181  1.00 48.53 458 A 1 
ATOM 3644 N N   . ALA A 1 459 ? 13.866  47.733  3.824   1.00 50.05 459 A 1 
ATOM 3645 C CA  . ALA A 1 459 ? 13.664  48.671  4.917   1.00 54.84 459 A 1 
ATOM 3646 C C   . ALA A 1 459 ? 13.915  50.094  4.399   1.00 51.43 459 A 1 
ATOM 3647 O O   . ALA A 1 459 ? 15.052  50.492  4.151   1.00 46.86 459 A 1 
ATOM 3648 C CB  . ALA A 1 459 ? 14.589  48.286  6.075   1.00 51.86 459 A 1 
ATOM 3649 N N   . SER A 1 460 ? 12.832  50.876  4.234   1.00 44.83 460 A 1 
ATOM 3650 C CA  . SER A 1 460 ? 12.894  52.302  3.925   1.00 50.73 460 A 1 
ATOM 3651 C C   . SER A 1 460 ? 13.366  53.063  5.167   1.00 47.66 460 A 1 
ATOM 3652 O O   . SER A 1 460 ? 12.608  53.262  6.116   1.00 44.59 460 A 1 
ATOM 3653 C CB  . SER A 1 460 ? 11.527  52.788  3.447   1.00 47.87 460 A 1 
ATOM 3654 O OG  . SER A 1 460 ? 11.634  54.101  2.943   1.00 44.46 460 A 1 
ATOM 3655 N N   . SER A 1 461 ? 14.634  53.475  5.190   1.00 37.28 461 A 1 
ATOM 3656 C CA  . SER A 1 461 ? 15.194  54.371  6.195   1.00 46.96 461 A 1 
ATOM 3657 C C   . SER A 1 461 ? 14.840  55.822  5.859   1.00 42.92 461 A 1 
ATOM 3658 O O   . SER A 1 461 ? 15.602  56.513  5.180   1.00 39.79 461 A 1 
ATOM 3659 C CB  . SER A 1 461 ? 16.711  54.158  6.289   1.00 44.04 461 A 1 
ATOM 3660 O OG  . SER A 1 461 ? 17.315  54.285  5.019   1.00 41.93 461 A 1 
ATOM 3661 N N   . HIS A 1 462 ? 13.692  56.305  6.348   1.00 28.03 462 A 1 
ATOM 3662 C CA  . HIS A 1 462 ? 13.445  57.739  6.442   1.00 36.98 462 A 1 
ATOM 3663 C C   . HIS A 1 462 ? 13.884  58.240  7.825   1.00 33.72 462 A 1 
ATOM 3664 O O   . HIS A 1 462 ? 13.177  58.094  8.819   1.00 32.33 462 A 1 
ATOM 3665 C CB  . HIS A 1 462 ? 11.989  58.086  6.107   1.00 34.77 462 A 1 
ATOM 3666 C CG  . HIS A 1 462 ? 11.800  58.349  4.634   1.00 34.73 462 A 1 
ATOM 3667 N ND1 . HIS A 1 462 ? 12.281  59.445  3.938   1.00 33.98 462 A 1 
ATOM 3668 C CD2 . HIS A 1 462 ? 11.140  57.566  3.732   1.00 33.37 462 A 1 
ATOM 3669 C CE1 . HIS A 1 462 ? 11.917  59.312  2.662   1.00 33.42 462 A 1 
ATOM 3670 N NE2 . HIS A 1 462 ? 11.223  58.186  2.478   1.00 34.79 462 A 1 
ATOM 3671 N N   . ALA A 1 463 ? 15.063  58.834  7.876   1.00 30.61 463 A 1 
ATOM 3672 C CA  . ALA A 1 463 ? 15.510  59.654  8.992   1.00 40.69 463 A 1 
ATOM 3673 C C   . ALA A 1 463 ? 14.910  61.061  8.854   1.00 37.69 463 A 1 
ATOM 3674 O O   . ALA A 1 463 ? 15.087  61.736  7.844   1.00 36.81 463 A 1 
ATOM 3675 C CB  . ALA A 1 463 ? 17.045  59.673  9.036   1.00 39.39 463 A 1 
ATOM 3676 N N   . VAL A 1 464 ? 14.193  61.494  9.890   1.00 20.93 464 A 1 
ATOM 3677 C CA  . VAL A 1 464 ? 13.676  62.844  10.096  1.00 37.30 464 A 1 
ATOM 3678 C C   . VAL A 1 464 ? 14.838  63.760  10.492  1.00 35.38 464 A 1 
ATOM 3679 O O   . VAL A 1 464 ? 15.498  63.499  11.493  1.00 34.18 464 A 1 
ATOM 3680 C CB  . VAL A 1 464 ? 12.612  62.806  11.221  1.00 35.45 464 A 1 
ATOM 3681 C CG1 . VAL A 1 464 ? 12.114  64.191  11.631  1.00 32.30 464 A 1 
ATOM 3682 C CG2 . VAL A 1 464 ? 11.398  61.972  10.790  1.00 37.25 464 A 1 
ATOM 3683 N N   . GLN A 1 465 ? 15.036  64.866  9.756   1.00 21.47 465 A 1 
ATOM 3684 C CA  . GLN A 1 465 ? 15.660  66.078  10.296  1.00 34.20 465 A 1 
ATOM 3685 C C   . GLN A 1 465 ? 14.917  67.314  9.803   1.00 31.21 465 A 1 
ATOM 3686 O O   . GLN A 1 465 ? 14.685  67.527  8.618   1.00 30.58 465 A 1 
ATOM 3687 C CB  . GLN A 1 465 ? 17.172  66.156  10.041  1.00 34.31 465 A 1 
ATOM 3688 C CG  . GLN A 1 465 ? 17.961  65.471  11.163  1.00 35.72 465 A 1 
ATOM 3689 C CD  . GLN A 1 465 ? 19.475  65.656  11.082  1.00 34.22 465 A 1 
ATOM 3690 O OE1 . GLN A 1 465 ? 20.025  66.229  10.164  1.00 33.86 465 A 1 
ATOM 3691 N NE2 . GLN A 1 465 ? 20.210  65.157  12.053  1.00 37.34 465 A 1 
ATOM 3692 N N   . SER A 1 466 ? 14.518  68.132  10.802  1.00 21.33 466 A 1 
ATOM 3693 C CA  . SER A 1 466 ? 13.842  69.424  10.790  1.00 38.65 466 A 1 
ATOM 3694 C C   . SER A 1 466 ? 14.775  70.577  10.426  1.00 35.59 466 A 1 
ATOM 3695 O O   . SER A 1 466 ? 15.926  70.575  10.860  1.00 32.63 466 A 1 
ATOM 3696 C CB  . SER A 1 466 ? 13.378  69.648  12.237  1.00 36.42 466 A 1 
ATOM 3697 O OG  . SER A 1 466 ? 14.435  69.326  13.134  1.00 34.48 466 A 1 
ATOM 3698 N N   . GLY A 1 467 ? 14.249  71.630  9.766   1.00 25.58 467 A 1 
ATOM 3699 C CA  . GLY A 1 467 ? 14.928  72.932  9.668   1.00 39.50 467 A 1 
ATOM 3700 C C   . GLY A 1 467 ? 14.364  73.910  8.633   1.00 37.77 467 A 1 
ATOM 3701 O O   . GLY A 1 467 ? 14.741  73.869  7.477   1.00 35.12 467 A 1 
ATOM 3702 N N   . GLU A 1 468 ? 13.438  74.724  9.062   1.00 17.72 468 A 1 
ATOM 3703 C CA  . GLU A 1 468 ? 13.110  76.123  8.691   1.00 31.10 468 A 1 
ATOM 3704 C C   . GLU A 1 468 ? 13.508  76.782  7.325   1.00 28.34 468 A 1 
ATOM 3705 O O   . GLU A 1 468 ? 14.668  77.078  7.076   1.00 27.53 468 A 1 
ATOM 3706 C CB  . GLU A 1 468 ? 13.606  77.010  9.845   1.00 31.82 468 A 1 
ATOM 3707 C CG  . GLU A 1 468 ? 12.726  76.891  11.096  1.00 32.05 468 A 1 
ATOM 3708 C CD  . GLU A 1 468 ? 13.199  77.807  12.233  1.00 31.72 468 A 1 
ATOM 3709 O OE1 . GLU A 1 468 ? 12.401  78.688  12.637  1.00 30.91 468 A 1 
ATOM 3710 O OE2 . GLU A 1 468 ? 14.339  77.618  12.683  1.00 36.85 468 A 1 
ATOM 3711 N N   . ARG A 1 469 ? 12.465  77.253  6.632   1.00 12.30 469 A 1 
ATOM 3712 C CA  . ARG A 1 469 ? 12.024  78.657  6.334   1.00 26.82 469 A 1 
ATOM 3713 C C   . ARG A 1 469 ? 12.626  79.479  5.153   1.00 24.72 469 A 1 
ATOM 3714 O O   . ARG A 1 469 ? 13.830  79.549  4.972   1.00 24.76 469 A 1 
ATOM 3715 C CB  . ARG A 1 469 ? 12.025  79.496  7.631   1.00 27.22 469 A 1 
ATOM 3716 C CG  . ARG A 1 469 ? 10.927  80.566  7.681   1.00 25.24 469 A 1 
ATOM 3717 C CD  . ARG A 1 469 ? 11.025  81.385  8.970   1.00 27.45 469 A 1 
ATOM 3718 N NE  . ARG A 1 469 ? 9.908   82.339  9.075   1.00 24.15 469 A 1 
ATOM 3719 C CZ  . ARG A 1 469 ? 9.786   83.324  9.947   1.00 25.02 469 A 1 
ATOM 3720 N NH1 . ARG A 1 469 ? 10.718  83.561  10.824  1.00 24.18 469 A 1 
ATOM 3721 N NH2 . ARG A 1 469 ? 8.733   84.087  9.939   1.00 24.21 469 A 1 
ATOM 3722 N N   . LEU A 1 470 ? 11.710  80.273  4.535   1.00 11.81 470 A 1 
ATOM 3723 C CA  . LEU A 1 470 ? 11.785  81.458  3.637   1.00 27.17 470 A 1 
ATOM 3724 C C   . LEU A 1 470 ? 11.660  81.156  2.127   1.00 24.89 470 A 1 
ATOM 3725 O O   . LEU A 1 470 ? 12.485  80.434  1.592   1.00 25.13 470 A 1 
ATOM 3726 C CB  . LEU A 1 470 ? 12.937  82.410  4.025   1.00 27.12 470 A 1 
ATOM 3727 C CG  . LEU A 1 470 ? 12.775  83.045  5.423   1.00 26.83 470 A 1 
ATOM 3728 C CD1 . LEU A 1 470 ? 14.110  83.573  5.960   1.00 28.34 470 A 1 
ATOM 3729 C CD2 . LEU A 1 470 ? 11.778  84.206  5.423   1.00 35.45 470 A 1 
ATOM 3730 N N   . GLU A 1 471 ? 10.532  81.506  1.509   1.00 21.41 471 A 1 
ATOM 3731 C CA  . GLU A 1 471 ? 10.201  82.742  0.744   1.00 30.53 471 A 1 
ATOM 3732 C C   . GLU A 1 471 ? 11.082  82.894  -0.530  1.00 27.41 471 A 1 
ATOM 3733 O O   . GLU A 1 471 ? 12.293  82.724  -0.442  1.00 26.31 471 A 1 
ATOM 3734 C CB  . GLU A 1 471 ? 10.204  84.037  1.594   1.00 30.88 471 A 1 
ATOM 3735 C CG  . GLU A 1 471 ? 9.000   84.150  2.550   1.00 31.01 471 A 1 
ATOM 3736 C CD  . GLU A 1 471 ? 8.902   85.500  3.308   1.00 29.04 471 A 1 
ATOM 3737 O OE1 . GLU A 1 471 ? 8.023   85.580  4.203   1.00 29.19 471 A 1 
ATOM 3738 O OE2 . GLU A 1 471 ? 9.708   86.413  3.043   1.00 34.86 471 A 1 
ATOM 3739 N N   . ASP A 1 472 ? 10.643  83.234  -1.734  1.00 21.01 472 A 1 
ATOM 3740 C CA  . ASP A 1 472 ? 9.450   83.866  -2.317  1.00 35.53 472 A 1 
ATOM 3741 C C   . ASP A 1 472 ? 9.516   83.747  -3.868  1.00 32.57 472 A 1 
ATOM 3742 O O   . ASP A 1 472 ? 10.573  83.424  -4.419  1.00 31.02 472 A 1 
ATOM 3743 C CB  . ASP A 1 472 ? 9.471   85.364  -1.898  1.00 33.81 472 A 1 
ATOM 3744 C CG  . ASP A 1 472 ? 8.207   86.166  -2.194  1.00 31.69 472 A 1 
ATOM 3745 O OD1 . ASP A 1 472 ? 7.201   85.554  -2.613  1.00 32.01 472 A 1 
ATOM 3746 O OD2 . ASP A 1 472 ? 8.276   87.409  -2.036  1.00 34.40 472 A 1 
ATOM 3747 N N   . SER A 1 473 ? 8.456   84.138  -4.570  1.00 17.72 473 A 1 
ATOM 3748 C CA  . SER A 1 473 ? 8.398   84.631  -5.969  1.00 40.24 473 A 1 
ATOM 3749 C C   . SER A 1 473 ? 8.213   83.647  -7.144  1.00 38.05 473 A 1 
ATOM 3750 O O   . SER A 1 473 ? 9.137   83.029  -7.663  1.00 34.79 473 A 1 
ATOM 3751 C CB  . SER A 1 473 ? 9.523   85.628  -6.274  1.00 37.38 473 A 1 
ATOM 3752 O OG  . SER A 1 473 ? 9.732   86.543  -5.228  1.00 35.68 473 A 1 
ATOM 3753 N N   . SER A 1 474 ? 7.001   83.679  -7.665  1.00 19.38 474 A 1 
ATOM 3754 C CA  . SER A 1 474 ? 6.592   83.408  -9.070  1.00 31.60 474 A 1 
ATOM 3755 C C   . SER A 1 474 ? 7.147   84.496  -10.045 1.00 28.83 474 A 1 
ATOM 3756 O O   . SER A 1 474 ? 7.770   85.434  -9.546  1.00 27.35 474 A 1 
ATOM 3757 C CB  . SER A 1 474 ? 5.062   83.443  -9.071  1.00 30.82 474 A 1 
ATOM 3758 O OG  . SER A 1 474 ? 4.490   82.755  -7.974  1.00 30.28 474 A 1 
ATOM 3759 N N   . PRO A 1 475 ? 6.871   84.576  -11.386 1.00 17.03 475 A 1 
ATOM 3760 C CA  . PRO A 1 475 ? 5.901   83.800  -12.201 1.00 33.34 475 A 1 
ATOM 3761 C C   . PRO A 1 475 ? 6.283   83.487  -13.691 1.00 33.29 475 A 1 
ATOM 3762 O O   . PRO A 1 475 ? 7.218   84.028  -14.267 1.00 30.76 475 A 1 
ATOM 3763 C CB  . PRO A 1 475 ? 4.702   84.757  -12.196 1.00 30.35 475 A 1 
ATOM 3764 C CG  . PRO A 1 475 ? 5.342   86.153  -12.289 1.00 32.96 475 A 1 
ATOM 3765 C CD  . PRO A 1 475 ? 6.821   85.914  -11.984 1.00 41.31 475 A 1 
ATOM 3766 N N   . SER A 1 476 ? 5.411   82.738  -14.327 1.00 20.37 476 A 1 
ATOM 3767 C CA  . SER A 1 476 ? 4.868   82.876  -15.707 1.00 34.16 476 A 1 
ATOM 3768 C C   . SER A 1 476 ? 5.734   82.690  -16.972 1.00 31.58 476 A 1 
ATOM 3769 O O   . SER A 1 476 ? 6.664   83.443  -17.213 1.00 30.51 476 A 1 
ATOM 3770 C CB  . SER A 1 476 ? 4.112   84.206  -15.824 1.00 33.36 476 A 1 
ATOM 3771 O OG  . SER A 1 476 ? 4.991   85.302  -15.788 1.00 31.84 476 A 1 
ATOM 3772 N N   . LEU A 1 477 ? 5.264   81.857  -17.895 1.00 9.96  477 A 1 
ATOM 3773 C CA  . LEU A 1 477 ? 4.659   82.199  -19.212 1.00 30.06 477 A 1 
ATOM 3774 C C   . LEU A 1 477 ? 4.688   80.988  -20.188 1.00 28.11 477 A 1 
ATOM 3775 O O   . LEU A 1 477 ? 5.706   80.348  -20.385 1.00 26.55 477 A 1 
ATOM 3776 C CB  . LEU A 1 477 ? 5.279   83.446  -19.883 1.00 27.88 477 A 1 
ATOM 3777 C CG  . LEU A 1 477 ? 4.633   84.786  -19.452 1.00 27.14 477 A 1 
ATOM 3778 C CD1 . LEU A 1 477 ? 5.553   85.963  -19.764 1.00 27.11 477 A 1 
ATOM 3779 C CD2 . LEU A 1 477 ? 3.298   85.032  -20.151 1.00 34.64 477 A 1 
ATOM 3780 N N   . SER A 1 478 ? 3.551   80.751  -20.796 1.00 18.74 478 A 1 
ATOM 3781 C CA  . SER A 1 478 ? 3.290   79.818  -21.911 1.00 36.86 478 A 1 
ATOM 3782 C C   . SER A 1 478 ? 3.467   80.506  -23.296 1.00 34.56 478 A 1 
ATOM 3783 O O   . SER A 1 478 ? 3.911   81.646  -23.300 1.00 32.50 478 A 1 
ATOM 3784 C CB  . SER A 1 478 ? 1.845   79.325  -21.744 1.00 35.60 478 A 1 
ATOM 3785 O OG  . SER A 1 478 ? 1.487   79.084  -20.399 1.00 33.87 478 A 1 
ATOM 3786 N N   . PRO A 1 479 ? 2.992   79.948  -24.401 1.00 17.46 479 A 1 
ATOM 3787 C CA  . PRO A 1 479 ? 3.461   78.913  -25.356 1.00 31.72 479 A 1 
ATOM 3788 C C   . PRO A 1 479 ? 3.591   79.542  -26.789 1.00 31.09 479 A 1 
ATOM 3789 O O   . PRO A 1 479 ? 3.910   80.733  -26.826 1.00 28.90 479 A 1 
ATOM 3790 C CB  . PRO A 1 479 ? 2.330   77.891  -25.200 1.00 29.42 479 A 1 
ATOM 3791 C CG  . PRO A 1 479 ? 1.077   78.778  -25.155 1.00 31.54 479 A 1 
ATOM 3792 C CD  . PRO A 1 479 ? 1.595   80.149  -24.731 1.00 38.58 479 A 1 
ATOM 3793 N N   . PRO A 1 480 ? 3.256   78.990  -27.962 1.00 18.51 480 A 1 
ATOM 3794 C CA  . PRO A 1 480 ? 3.243   77.683  -28.669 1.00 34.21 480 A 1 
ATOM 3795 C C   . PRO A 1 480 ? 4.083   77.782  -29.995 1.00 33.13 480 A 1 
ATOM 3796 O O   . PRO A 1 480 ? 5.087   78.498  -29.947 1.00 30.97 480 A 1 
ATOM 3797 C CB  . PRO A 1 480 ? 1.726   77.480  -28.849 1.00 31.47 480 A 1 
ATOM 3798 C CG  . PRO A 1 480 ? 1.187   78.895  -29.134 1.00 33.96 480 A 1 
ATOM 3799 C CD  . PRO A 1 480 ? 2.359   79.815  -28.786 1.00 41.07 480 A 1 
ATOM 3800 N N   . PRO A 1 481 ? 3.779   77.309  -31.235 1.00 17.27 481 A 1 
ATOM 3801 C CA  . PRO A 1 481 ? 2.765   76.369  -31.769 1.00 33.93 481 A 1 
ATOM 3802 C C   . PRO A 1 481 ? 3.258   75.409  -32.909 1.00 34.00 481 A 1 
ATOM 3803 O O   . PRO A 1 481 ? 4.419   75.416  -33.310 1.00 30.49 481 A 1 
ATOM 3804 C CB  . PRO A 1 481 ? 1.741   77.344  -32.379 1.00 30.50 481 A 1 
ATOM 3805 C CG  . PRO A 1 481 ? 2.616   78.449  -32.971 1.00 32.36 481 A 1 
ATOM 3806 C CD  . PRO A 1 481 ? 4.007   78.231  -32.346 1.00 38.78 481 A 1 
ATOM 3807 N N   . SER A 1 482 ? 2.278   74.752  -33.526 1.00 16.60 482 A 1 
ATOM 3808 C CA  . SER A 1 482 ? 2.200   74.215  -34.917 1.00 35.46 482 A 1 
ATOM 3809 C C   . SER A 1 482 ? 2.776   72.813  -35.190 1.00 33.59 482 A 1 
ATOM 3810 O O   . SER A 1 482 ? 3.863   72.497  -34.732 1.00 30.31 482 A 1 
ATOM 3811 C CB  . SER A 1 482 ? 2.698   75.236  -35.947 1.00 33.07 482 A 1 
ATOM 3812 O OG  . SER A 1 482 ? 4.101   75.378  -35.936 1.00 31.58 482 A 1 
ATOM 3813 N N   . GLY A 1 483 ? 2.147   71.931  -35.948 1.00 19.14 483 A 1 
ATOM 3814 C CA  . GLY A 1 483 ? 0.897   71.992  -36.723 1.00 33.08 483 A 1 
ATOM 3815 C C   . GLY A 1 483 ? 1.016   71.139  -37.998 1.00 31.41 483 A 1 
ATOM 3816 O O   . GLY A 1 483 ? 2.122   70.988  -38.503 1.00 29.14 483 A 1 
ATOM 3817 N N   . THR A 1 484 ? -0.145  70.699  -38.495 1.00 13.24 484 A 1 
ATOM 3818 C CA  . THR A 1 484 ? -0.438  70.181  -39.856 1.00 32.20 484 A 1 
ATOM 3819 C C   . THR A 1 484 ? -0.109  68.702  -40.146 1.00 30.00 484 A 1 
ATOM 3820 O O   . THR A 1 484 ? 0.938   68.227  -39.742 1.00 27.03 484 A 1 
ATOM 3821 C CB  . THR A 1 484 ? 0.119   71.095  -40.963 1.00 29.20 484 A 1 
ATOM 3822 O OG1 . THR A 1 484 ? 1.520   71.189  -40.968 1.00 28.42 484 A 1 
ATOM 3823 C CG2 . THR A 1 484 ? -0.407  72.525  -40.855 1.00 31.04 484 A 1 
ATOM 3824 N N   . ASP A 1 485 ? -0.883  67.904  -40.868 1.00 13.14 485 A 1 
ATOM 3825 C CA  . ASP A 1 485 ? -2.244  67.974  -41.449 1.00 26.09 485 A 1 
ATOM 3826 C C   . ASP A 1 485 ? -2.568  66.540  -41.967 1.00 24.03 485 A 1 
ATOM 3827 O O   . ASP A 1 485 ? -1.640  65.845  -42.373 1.00 23.44 485 A 1 
ATOM 3828 C CB  . ASP A 1 485 ? -2.314  68.978  -42.625 1.00 25.67 485 A 1 
ATOM 3829 C CG  . ASP A 1 485 ? -2.986  70.299  -42.262 1.00 24.08 485 A 1 
ATOM 3830 O OD1 . ASP A 1 485 ? -3.802  70.304  -41.315 1.00 25.28 485 A 1 
ATOM 3831 O OD2 . ASP A 1 485 ? -2.663  71.321  -42.918 1.00 26.60 485 A 1 
ATOM 3832 N N   . MET A 1 486 ? -3.765  66.050  -41.810 1.00 16.28 486 A 1 
ATOM 3833 C CA  . MET A 1 486 ? -4.844  65.806  -42.792 1.00 25.16 486 A 1 
ATOM 3834 C C   . MET A 1 486 ? -4.711  64.468  -43.570 1.00 23.20 486 A 1 
ATOM 3835 O O   . MET A 1 486 ? -3.608  64.098  -43.934 1.00 23.38 486 A 1 
ATOM 3836 C CB  . MET A 1 486 ? -5.018  67.012  -43.746 1.00 26.40 486 A 1 
ATOM 3837 C CG  . MET A 1 486 ? -5.595  68.253  -43.037 1.00 28.48 486 A 1 
ATOM 3838 S SD  . MET A 1 486 ? -7.384  68.361  -42.933 1.00 28.62 486 A 1 
ATOM 3839 C CE  . MET A 1 486 ? -7.728  69.087  -44.554 1.00 27.33 486 A 1 
ATOM 3840 N N   . ASP A 1 487 ? -5.692  63.624  -43.814 1.00 15.42 487 A 1 
ATOM 3841 C CA  . ASP A 1 487 ? -7.121  63.760  -44.167 1.00 26.55 487 A 1 
ATOM 3842 C C   . ASP A 1 487 ? -7.889  62.448  -43.832 1.00 23.58 487 A 1 
ATOM 3843 O O   . ASP A 1 487 ? -7.322  61.370  -43.961 1.00 23.31 487 A 1 
ATOM 3844 C CB  . ASP A 1 487 ? -7.184  64.003  -45.697 1.00 27.34 487 A 1 
ATOM 3845 C CG  . ASP A 1 487 ? -7.322  65.477  -46.075 1.00 26.51 487 A 1 
ATOM 3846 O OD1 . ASP A 1 487 ? -8.122  66.162  -45.396 1.00 27.72 487 A 1 
ATOM 3847 O OD2 . ASP A 1 487 ? -6.670  65.914  -47.036 1.00 30.68 487 A 1 
ATOM 3848 N N   . VAL A 1 488 ? -9.067  62.500  -43.220 1.00 8.38  488 A 1 
ATOM 3849 C CA  . VAL A 1 488 ? -10.460 62.517  -43.750 1.00 22.77 488 A 1 
ATOM 3850 C C   . VAL A 1 488 ? -10.930 61.129  -44.254 1.00 21.41 488 A 1 
ATOM 3851 O O   . VAL A 1 488 ? -10.255 60.517  -45.060 1.00 20.60 488 A 1 
ATOM 3852 C CB  . VAL A 1 488 ? -10.696 63.671  -44.759 1.00 22.81 488 A 1 
ATOM 3853 C CG1 . VAL A 1 488 ? -12.086 63.706  -45.404 1.00 20.70 488 A 1 
ATOM 3854 C CG2 . VAL A 1 488 ? -10.562 65.037  -44.071 1.00 25.28 488 A 1 
ATOM 3855 N N   . ILE A 1 489 ? -12.025 60.517  -43.755 1.00 11.37 489 A 1 
ATOM 3856 C CA  . ILE A 1 489 ? -13.468 60.682  -44.045 1.00 25.85 489 A 1 
ATOM 3857 C C   . ILE A 1 489 ? -14.267 59.977  -42.902 1.00 23.63 489 A 1 
ATOM 3858 O O   . ILE A 1 489 ? -13.962 58.833  -42.599 1.00 23.57 489 A 1 
ATOM 3859 C CB  . ILE A 1 489 ? -13.746 60.002  -45.432 1.00 26.72 489 A 1 
ATOM 3860 C CG1 . ILE A 1 489 ? -13.213 60.866  -46.601 1.00 27.13 489 A 1 
ATOM 3861 C CG2 . ILE A 1 489 ? -15.209 59.684  -45.703 1.00 30.73 489 A 1 
ATOM 3862 C CD1 . ILE A 1 489 ? -13.304 60.230  -47.997 1.00 30.70 489 A 1 
ATOM 3863 N N   . ILE A 1 490 ? -15.106 60.655  -42.093 1.00 12.05 490 A 1 
ATOM 3864 C CA  . ILE A 1 490 ? -16.594 60.816  -42.117 1.00 27.40 490 A 1 
ATOM 3865 C C   . ILE A 1 490 ? -17.339 59.461  -41.966 1.00 25.20 490 A 1 
ATOM 3866 O O   . ILE A 1 490 ? -17.070 58.553  -42.732 1.00 24.53 490 A 1 
ATOM 3867 C CB  . ILE A 1 490 ? -17.056 61.667  -43.342 1.00 27.77 490 A 1 
ATOM 3868 C CG1 . ILE A 1 490 ? -16.366 63.061  -43.368 1.00 27.64 490 A 1 
ATOM 3869 C CG2 . ILE A 1 490 ? -18.566 61.898  -43.394 1.00 30.84 490 A 1 
ATOM 3870 C CD1 . ILE A 1 490 ? -16.653 63.882  -44.631 1.00 31.65 490 A 1 
ATOM 3871 N N   . ASP A 1 491 ? -18.237 59.170  -41.008 1.00 12.05 491 A 1 
ATOM 3872 C CA  . ASP A 1 491 ? -19.397 59.944  -40.535 1.00 29.39 491 A 1 
ATOM 3873 C C   . ASP A 1 491 ? -19.885 59.560  -39.097 1.00 27.29 491 A 1 
ATOM 3874 O O   . ASP A 1 491 ? -19.567 58.501  -38.572 1.00 26.22 491 A 1 
ATOM 3875 C CB  . ASP A 1 491 ? -20.572 59.745  -41.514 1.00 28.67 491 A 1 
ATOM 3876 C CG  . ASP A 1 491 ? -21.305 61.035  -41.852 1.00 26.23 491 A 1 
ATOM 3877 O OD1 . ASP A 1 491 ? -21.195 61.996  -41.047 1.00 25.91 491 A 1 
ATOM 3878 O OD2 . ASP A 1 491 ? -21.918 61.075  -42.939 1.00 29.01 491 A 1 
ATOM 3879 N N   . LYS A 1 492 ? -20.615 60.477  -38.505 1.00 7.31  492 A 1 
ATOM 3880 C CA  . LYS A 1 492 ? -21.226 60.604  -37.152 1.00 27.25 492 A 1 
ATOM 3881 C C   . LYS A 1 492 ? -22.683 60.060  -37.135 1.00 24.46 492 A 1 
ATOM 3882 O O   . LYS A 1 492 ? -23.107 59.587  -38.183 1.00 22.59 492 A 1 
ATOM 3883 C CB  . LYS A 1 492 ? -21.242 62.123  -36.915 1.00 26.82 492 A 1 
ATOM 3884 C CG  . LYS A 1 492 ? -20.183 62.674  -35.966 1.00 26.16 492 A 1 
ATOM 3885 C CD  . LYS A 1 492 ? -20.426 64.189  -35.840 1.00 25.70 492 A 1 
ATOM 3886 C CE  . LYS A 1 492 ? -19.478 64.832  -34.834 1.00 24.28 492 A 1 
ATOM 3887 N NZ  . LYS A 1 492 ? -19.787 66.271  -34.662 1.00 23.23 492 A 1 
ATOM 3888 N N   . PRO A 1 493 ? -23.547 60.308  -36.118 1.00 12.24 493 A 1 
ATOM 3889 C CA  . PRO A 1 493 ? -23.476 60.682  -34.671 1.00 27.21 493 A 1 
ATOM 3890 C C   . PRO A 1 493 ? -24.289 59.685  -33.785 1.00 26.42 493 A 1 
ATOM 3891 O O   . PRO A 1 493 ? -24.622 58.605  -34.275 1.00 25.39 493 A 1 
ATOM 3892 C CB  . PRO A 1 493 ? -24.057 62.117  -34.689 1.00 25.51 493 A 1 
ATOM 3893 C CG  . PRO A 1 493 ? -24.963 62.174  -35.923 1.00 26.80 493 A 1 
ATOM 3894 C CD  . PRO A 1 493 ? -24.887 60.771  -36.505 1.00 32.85 493 A 1 
ATOM 3895 N N   . GLU A 1 494 ? -24.601 59.788  -32.489 1.00 12.55 494 A 1 
ATOM 3896 C CA  . GLU A 1 494 ? -25.051 60.818  -31.526 1.00 23.89 494 A 1 
ATOM 3897 C C   . GLU A 1 494 ? -24.825 60.205  -30.103 1.00 22.58 494 A 1 
ATOM 3898 O O   . GLU A 1 494 ? -24.921 58.993  -29.953 1.00 21.63 494 A 1 
ATOM 3899 C CB  . GLU A 1 494 ? -26.566 61.058  -31.737 1.00 25.03 494 A 1 
ATOM 3900 C CG  . GLU A 1 494 ? -26.870 62.309  -32.569 1.00 23.71 494 A 1 
ATOM 3901 C CD  . GLU A 1 494 ? -28.314 62.486  -33.039 1.00 22.55 494 A 1 
ATOM 3902 O OE1 . GLU A 1 494 ? -28.585 63.568  -33.602 1.00 23.07 494 A 1 
ATOM 3903 O OE2 . GLU A 1 494 ? -29.119 61.540  -32.906 1.00 29.58 494 A 1 
ATOM 3904 N N   . GLU A 1 495 ? -24.281 60.920  -29.113 1.00 13.43 495 A 1 
ATOM 3905 C CA  . GLU A 1 495 ? -24.944 61.834  -28.150 1.00 25.92 495 A 1 
ATOM 3906 C C   . GLU A 1 495 ? -26.061 61.153  -27.303 1.00 23.74 495 A 1 
ATOM 3907 O O   . GLU A 1 495 ? -26.872 60.427  -27.855 1.00 23.68 495 A 1 
ATOM 3908 C CB  . GLU A 1 495 ? -25.359 63.168  -28.825 1.00 27.27 495 A 1 
ATOM 3909 C CG  . GLU A 1 495 ? -24.473 64.341  -28.383 1.00 26.78 495 A 1 
ATOM 3910 C CD  . GLU A 1 495 ? -24.979 65.730  -28.827 1.00 26.39 495 A 1 
ATOM 3911 O OE1 . GLU A 1 495 ? -24.258 66.707  -28.536 1.00 25.90 495 A 1 
ATOM 3912 O OE2 . GLU A 1 495 ? -26.079 65.814  -29.394 1.00 31.45 495 A 1 
ATOM 3913 N N   . VAL A 1 496 ? -26.217 61.269  -25.977 1.00 11.13 496 A 1 
ATOM 3914 C CA  . VAL A 1 496 ? -25.872 62.313  -24.990 1.00 27.20 496 A 1 
ATOM 3915 C C   . VAL A 1 496 ? -25.966 61.774  -23.530 1.00 24.76 496 A 1 
ATOM 3916 O O   . VAL A 1 496 ? -26.804 60.918  -23.269 1.00 24.48 496 A 1 
ATOM 3917 C CB  . VAL A 1 496 ? -26.895 63.494  -25.022 1.00 26.74 496 A 1 
ATOM 3918 C CG1 . VAL A 1 496 ? -26.165 64.821  -24.822 1.00 25.92 496 A 1 
ATOM 3919 C CG2 . VAL A 1 496 ? -27.793 63.676  -26.233 1.00 32.69 496 A 1 
ATOM 3920 N N   . HIS A 1 497 ? -25.227 62.424  -22.624 1.00 14.52 497 A 1 
ATOM 3921 C CA  . HIS A 1 497 ? -25.479 62.714  -21.190 1.00 30.21 497 A 1 
ATOM 3922 C C   . HIS A 1 497 ? -25.705 61.564  -20.173 1.00 27.39 497 A 1 
ATOM 3923 O O   . HIS A 1 497 ? -26.358 60.588  -20.452 1.00 26.05 497 A 1 
ATOM 3924 C CB  . HIS A 1 497 ? -26.603 63.756  -21.085 1.00 28.27 497 A 1 
ATOM 3925 C CG  . HIS A 1 497 ? -26.227 65.124  -21.624 1.00 27.95 497 A 1 
ATOM 3926 N ND1 . HIS A 1 497 ? -25.035 65.773  -21.436 1.00 26.79 497 A 1 
ATOM 3927 C CD2 . HIS A 1 497 ? -27.000 65.931  -22.408 1.00 27.74 497 A 1 
ATOM 3928 C CE1 . HIS A 1 497 ? -25.080 66.928  -22.103 1.00 27.14 497 A 1 
ATOM 3929 N NE2 . HIS A 1 497 ? -26.259 67.080  -22.706 1.00 29.13 497 A 1 
ATOM 3930 N N   . SER A 1 498 ? -25.333 61.666  -18.913 1.00 15.08 498 A 1 
ATOM 3931 C CA  . SER A 1 498 ? -24.467 62.461  -18.014 1.00 31.44 498 A 1 
ATOM 3932 C C   . SER A 1 498 ? -25.107 62.490  -16.611 1.00 28.21 498 A 1 
ATOM 3933 O O   . SER A 1 498 ? -26.302 62.741  -16.513 1.00 27.12 498 A 1 
ATOM 3934 C CB  . SER A 1 498 ? -24.197 63.913  -18.417 1.00 31.12 498 A 1 
ATOM 3935 O OG  . SER A 1 498 ? -23.361 64.584  -17.484 1.00 29.53 498 A 1 
ATOM 3936 N N   . ALA A 1 499 ? -24.261 62.394  -15.597 1.00 13.61 499 A 1 
ATOM 3937 C CA  . ALA A 1 499 ? -24.386 62.927  -14.226 1.00 29.07 499 A 1 
ATOM 3938 C C   . ALA A 1 499 ? -25.263 62.151  -13.207 1.00 26.89 499 A 1 
ATOM 3939 O O   . ALA A 1 499 ? -26.423 61.893  -13.469 1.00 26.08 499 A 1 
ATOM 3940 C CB  . ALA A 1 499 ? -24.704 64.424  -14.322 1.00 28.07 499 A 1 
ATOM 3941 N N   . ARG A 1 500 ? -24.626 61.710  -12.113 1.00 10.92 500 A 1 
ATOM 3942 C CA  . ARG A 1 500 ? -24.578 62.319  -10.757 1.00 23.55 500 A 1 
ATOM 3943 C C   . ARG A 1 500 ? -25.864 62.064  -9.945  1.00 21.49 500 A 1 
ATOM 3944 O O   . ARG A 1 500 ? -26.936 62.092  -10.525 1.00 20.55 500 A 1 
ATOM 3945 C CB  . ARG A 1 500 ? -24.293 63.835  -10.793 1.00 23.22 500 A 1 
ATOM 3946 C CG  . ARG A 1 500 ? -22.809 64.203  -10.949 1.00 22.85 500 A 1 
ATOM 3947 C CD  . ARG A 1 500 ? -22.675 65.719  -10.794 1.00 23.94 500 A 1 
ATOM 3948 N NE  . ARG A 1 500 ? -21.270 66.138  -10.819 1.00 24.62 500 A 1 
ATOM 3949 C CZ  . ARG A 1 500 ? -20.811 67.338  -11.128 1.00 25.49 500 A 1 
ATOM 3950 N NH1 . ARG A 1 500 ? -21.621 68.314  -11.471 1.00 25.74 500 A 1 
ATOM 3951 N NH2 . ARG A 1 500 ? -19.528 67.588  -11.089 1.00 25.93 500 A 1 
ATOM 3952 N N   . ASP A 1 501 ? -25.882 61.938  -8.642  1.00 13.00 501 A 1 
ATOM 3953 C CA  . ASP A 1 501 ? -24.911 61.813  -7.542  1.00 26.19 501 A 1 
ATOM 3954 C C   . ASP A 1 501 ? -25.715 61.417  -6.287  1.00 23.76 501 A 1 
ATOM 3955 O O   . ASP A 1 501 ? -26.945 61.505  -6.300  1.00 22.33 501 A 1 
ATOM 3956 C CB  . ASP A 1 501 ? -24.198 63.157  -7.275  1.00 24.87 501 A 1 
ATOM 3957 C CG  . ASP A 1 501 ? -22.759 63.034  -6.769  1.00 23.15 501 A 1 
ATOM 3958 O OD1 . ASP A 1 501 ? -22.396 61.926  -6.317  1.00 23.89 501 A 1 
ATOM 3959 O OD2 . ASP A 1 501 ? -22.014 64.034  -6.939  1.00 26.59 501 A 1 
ATOM 3960 N N   . ASP A 1 502 ? -25.013 61.089  -5.212  1.00 13.46 502 A 1 
ATOM 3961 C CA  . ASP A 1 502 ? -25.393 61.287  -3.797  1.00 25.96 502 A 1 
ATOM 3962 C C   . ASP A 1 502 ? -26.491 60.455  -3.085  1.00 22.90 502 A 1 
ATOM 3963 O O   . ASP A 1 502 ? -27.695 60.627  -3.214  1.00 21.50 502 A 1 
ATOM 3964 C CB  . ASP A 1 502 ? -25.499 62.785  -3.495  1.00 25.05 502 A 1 
ATOM 3965 C CG  . ASP A 1 502 ? -24.142 63.502  -3.568  1.00 23.54 502 A 1 
ATOM 3966 O OD1 . ASP A 1 502 ? -23.114 62.829  -3.320  1.00 24.76 502 A 1 
ATOM 3967 O OD2 . ASP A 1 502 ? -24.144 64.716  -3.847  1.00 28.05 502 A 1 
ATOM 3968 N N   . SER A 1 503 ? -25.946 59.675  -2.133  1.00 10.98 503 A 1 
ATOM 3969 C CA  . SER A 1 503 ? -26.207 59.730  -0.677  1.00 26.97 503 A 1 
ATOM 3970 C C   . SER A 1 503 ? -27.482 59.139  -0.042  1.00 25.23 503 A 1 
ATOM 3971 O O   . SER A 1 503 ? -28.604 59.566  -0.255  1.00 23.72 503 A 1 
ATOM 3972 C CB  . SER A 1 503 ? -25.884 61.125  -0.113  1.00 26.02 503 A 1 
ATOM 3973 O OG  . SER A 1 503 ? -26.794 62.110  -0.540  1.00 25.29 503 A 1 
ATOM 3974 N N   . GLU A 1 504 ? -27.182 58.301  0.906   1.00 13.23 504 A 1 
ATOM 3975 C CA  . GLU A 1 504 ? -27.673 58.244  2.299   1.00 22.98 504 A 1 
ATOM 3976 C C   . GLU A 1 504 ? -29.051 57.661  2.670   1.00 21.16 504 A 1 
ATOM 3977 O O   . GLU A 1 504 ? -30.123 58.094  2.273   1.00 20.53 504 A 1 
ATOM 3978 C CB  . GLU A 1 504 ? -27.364 59.540  3.060   1.00 23.37 504 A 1 
ATOM 3979 C CG  . GLU A 1 504 ? -25.968 59.506  3.712   1.00 23.25 504 A 1 
ATOM 3980 C CD  . GLU A 1 504 ? -25.720 60.674  4.672   1.00 23.41 504 A 1 
ATOM 3981 O OE1 . GLU A 1 504 ? -25.010 60.435  5.682   1.00 23.62 504 A 1 
ATOM 3982 O OE2 . GLU A 1 504 ? -26.248 61.774  4.433   1.00 29.77 504 A 1 
ATOM 3983 N N   . THR A 1 505 ? -28.939 56.791  3.669   1.00 9.94  505 A 1 
ATOM 3984 C CA  . THR A 1 505 ? -29.772 56.605  4.878   1.00 23.40 505 A 1 
ATOM 3985 C C   . THR A 1 505 ? -31.039 55.729  4.877   1.00 22.30 505 A 1 
ATOM 3986 O O   . THR A 1 505 ? -32.056 56.027  4.274   1.00 21.17 505 A 1 
ATOM 3987 C CB  . THR A 1 505 ? -29.997 57.890  5.700   1.00 22.89 505 A 1 
ATOM 3988 O OG1 . THR A 1 505 ? -30.133 59.052  4.943   1.00 21.70 505 A 1 
ATOM 3989 C CG2 . THR A 1 505 ? -28.849 58.136  6.675   1.00 24.52 505 A 1 
ATOM 3990 N N   . GLN A 1 506 ? -30.974 54.776  5.782   1.00 8.65  506 A 1 
ATOM 3991 C CA  . GLN A 1 506 ? -31.971 54.351  6.786   1.00 23.31 506 A 1 
ATOM 3992 C C   . GLN A 1 506 ? -33.154 53.438  6.385   1.00 21.83 506 A 1 
ATOM 3993 O O   . GLN A 1 506 ? -34.133 53.798  5.753   1.00 20.97 506 A 1 
ATOM 3994 C CB  . GLN A 1 506 ? -32.399 55.527  7.687   1.00 24.17 506 A 1 
ATOM 3995 C CG  . GLN A 1 506 ? -31.303 55.866  8.711   1.00 24.41 506 A 1 
ATOM 3996 C CD  . GLN A 1 506 ? -31.609 57.089  9.582   1.00 22.58 506 A 1 
ATOM 3997 O OE1 . GLN A 1 506 ? -32.720 57.575  9.677   1.00 23.28 506 A 1 
ATOM 3998 N NE2 . GLN A 1 506 ? -30.632 57.625  10.276  1.00 25.69 506 A 1 
ATOM 3999 N N   . VAL A 1 507 ? -33.054 52.233  6.981   1.00 8.26  507 A 1 
ATOM 4000 C CA  . VAL A 1 507 ? -34.093 51.326  7.533   1.00 21.70 507 A 1 
ATOM 4001 C C   . VAL A 1 507 ? -35.176 52.129  8.312   1.00 19.86 507 A 1 
ATOM 4002 O O   . VAL A 1 507 ? -34.821 53.208  8.801   1.00 19.00 507 A 1 
ATOM 4003 C CB  . VAL A 1 507 ? -33.352 50.358  8.506   1.00 21.21 507 A 1 
ATOM 4004 C CG1 . VAL A 1 507 ? -33.890 48.916  8.454   1.00 20.22 507 A 1 
ATOM 4005 C CG2 . VAL A 1 507 ? -31.829 50.189  8.290   1.00 24.84 507 A 1 
ATOM 4006 N N   . PRO A 1 508 ? -36.455 51.700  8.528   1.00 15.03 508 A 1 
ATOM 4007 C CA  . PRO A 1 508 ? -36.866 50.305  8.754   1.00 27.31 508 A 1 
ATOM 4008 C C   . PRO A 1 508 ? -38.300 49.859  8.313   1.00 26.43 508 A 1 
ATOM 4009 O O   . PRO A 1 508 ? -39.218 50.658  8.133   1.00 25.04 508 A 1 
ATOM 4010 C CB  . PRO A 1 508 ? -36.795 50.225  10.286  1.00 25.90 508 A 1 
ATOM 4011 C CG  . PRO A 1 508 ? -37.289 51.601  10.758  1.00 27.00 508 A 1 
ATOM 4012 C CD  . PRO A 1 508 ? -37.283 52.442  9.488   1.00 33.12 508 A 1 
ATOM 4013 N N   . ALA A 1 509 ? -38.458 48.543  8.300   1.00 15.88 509 A 1 
ATOM 4014 C CA  . ALA A 1 509 ? -39.528 47.730  8.897   1.00 29.58 509 A 1 
ATOM 4015 C C   . ALA A 1 509 ? -41.020 47.797  8.460   1.00 27.69 509 A 1 
ATOM 4016 O O   . ALA A 1 509 ? -41.631 48.845  8.324   1.00 26.90 509 A 1 
ATOM 4017 C CB  . ALA A 1 509 ? -39.398 47.853  10.434  1.00 29.04 509 A 1 
ATOM 4018 N N   . ILE A 1 510 ? -41.613 46.602  8.523   1.00 9.63  510 A 1 
ATOM 4019 C CA  . ILE A 1 510 ? -42.981 46.248  8.995   1.00 23.13 510 A 1 
ATOM 4020 C C   . ILE A 1 510 ? -44.086 45.929  7.951   1.00 21.35 510 A 1 
ATOM 4021 O O   . ILE A 1 510 ? -44.630 46.789  7.271   1.00 20.37 510 A 1 
ATOM 4022 C CB  . ILE A 1 510 ? -43.437 47.132  10.201  1.00 22.60 510 A 1 
ATOM 4023 C CG1 . ILE A 1 510 ? -42.564 46.864  11.447  1.00 22.12 510 A 1 
ATOM 4024 C CG2 . ILE A 1 510 ? -44.892 46.928  10.632  1.00 25.51 510 A 1 
ATOM 4025 C CD1 . ILE A 1 510 ? -42.717 47.905  12.573  1.00 24.97 510 A 1 
ATOM 4026 N N   . MET A 1 511 ? -44.477 44.657  8.007   1.00 16.22 511 A 1 
ATOM 4027 C CA  . MET A 1 511 ? -45.817 44.034  7.982   1.00 23.58 511 A 1 
ATOM 4028 C C   . MET A 1 511 ? -46.703 43.971  6.717   1.00 22.31 511 A 1 
ATOM 4029 O O   . MET A 1 511 ? -47.287 44.948  6.269   1.00 22.39 511 A 1 
ATOM 4030 C CB  . MET A 1 511 ? -46.657 44.516  9.180   1.00 23.47 511 A 1 
ATOM 4031 C CG  . MET A 1 511 ? -46.070 44.088  10.534  1.00 22.66 511 A 1 
ATOM 4032 S SD  . MET A 1 511 ? -47.153 43.155  11.621  1.00 21.51 511 A 1 
ATOM 4033 C CE  . MET A 1 511 ? -48.418 44.402  12.012  1.00 19.74 511 A 1 
ATOM 4034 N N   . ALA A 1 512 ? -46.988 42.719  6.376   1.00 12.59 512 A 1 
ATOM 4035 C CA  . ALA A 1 512 ? -48.306 42.073  6.420   1.00 23.65 512 A 1 
ATOM 4036 C C   . ALA A 1 512 ? -49.317 42.148  5.246   1.00 22.01 512 A 1 
ATOM 4037 O O   . ALA A 1 512 ? -49.719 43.215  4.791   1.00 21.43 512 A 1 
ATOM 4038 C CB  . ALA A 1 512 ? -48.991 42.367  7.765   1.00 23.22 512 A 1 
ATOM 4039 N N   . HIS A 1 513 ? -49.830 40.953  4.983   1.00 11.39 513 A 1 
ATOM 4040 C CA  . HIS A 1 513 ? -51.201 40.548  4.617   1.00 21.89 513 A 1 
ATOM 4041 C C   . HIS A 1 513 ? -51.744 40.733  3.178   1.00 19.96 513 A 1 
ATOM 4042 O O   . HIS A 1 513 ? -52.137 41.810  2.752   1.00 18.47 513 A 1 
ATOM 4043 C CB  . HIS A 1 513 ? -52.195 40.962  5.701   1.00 20.83 513 A 1 
ATOM 4044 C CG  . HIS A 1 513 ? -52.153 40.037  6.897   1.00 20.49 513 A 1 
ATOM 4045 N ND1 . HIS A 1 513 ? -52.519 38.713  6.892   1.00 21.08 513 A 1 
ATOM 4046 C CD2 . HIS A 1 513 ? -51.734 40.329  8.165   1.00 23.28 513 A 1 
ATOM 4047 C CE1 . HIS A 1 513 ? -52.315 38.210  8.122   1.00 24.70 513 A 1 
ATOM 4048 N NE2 . HIS A 1 513 ? -51.835 39.158  8.940   1.00 26.36 513 A 1 
ATOM 4049 N N   . ASP A 1 514 ? -51.886 39.573  2.550   1.00 14.33 514 A 1 
ATOM 4050 C CA  . ASP A 1 514 ? -53.164 38.904  2.184   1.00 24.51 514 A 1 
ATOM 4051 C C   . ASP A 1 514 ? -54.079 39.414  1.051   1.00 22.14 514 A 1 
ATOM 4052 O O   . ASP A 1 514 ? -54.457 40.578  0.965   1.00 21.00 514 A 1 
ATOM 4053 C CB  . ASP A 1 514 ? -54.002 38.580  3.440   1.00 24.18 514 A 1 
ATOM 4054 C CG  . ASP A 1 514 ? -53.927 37.117  3.886   1.00 22.28 514 A 1 
ATOM 4055 O OD1 . ASP A 1 514 ? -53.700 36.250  3.012   1.00 23.60 514 A 1 
ATOM 4056 O OD2 . ASP A 1 514 ? -54.124 36.872  5.095   1.00 26.04 514 A 1 
ATOM 4057 N N   . THR A 1 515 ? -54.601 38.410  0.340   1.00 9.47  515 A 1 
ATOM 4058 C CA  . THR A 1 515 ? -55.905 38.344  -0.379  1.00 23.70 515 A 1 
ATOM 4059 C C   . THR A 1 515 ? -56.033 39.097  -1.730  1.00 22.71 515 A 1 
ATOM 4060 O O   . THR A 1 515 ? -55.483 40.166  -1.889  1.00 20.78 515 A 1 
ATOM 4061 C CB  . THR A 1 515 ? -57.073 38.648  0.571   1.00 22.43 515 A 1 
ATOM 4062 O OG1 . THR A 1 515 ? -56.911 39.832  1.315   1.00 20.84 515 A 1 
ATOM 4063 C CG2 . THR A 1 515 ? -57.327 37.535  1.578   1.00 24.12 515 A 1 
ATOM 4064 N N   . GLN A 1 516 ? -56.749 38.674  -2.775  1.00 11.85 516 A 1 
ATOM 4065 C CA  . GLN A 1 516 ? -57.675 37.550  -3.043  1.00 19.28 516 A 1 
ATOM 4066 C C   . GLN A 1 516 ? -58.087 37.571  -4.542  1.00 18.21 516 A 1 
ATOM 4067 O O   . GLN A 1 516 ? -57.849 38.561  -5.229  1.00 16.83 516 A 1 
ATOM 4068 C CB  . GLN A 1 516 ? -58.965 37.749  -2.216  1.00 20.28 516 A 1 
ATOM 4069 C CG  . GLN A 1 516 ? -59.405 36.511  -1.405  1.00 20.88 516 A 1 
ATOM 4070 C CD  . GLN A 1 516 ? -60.555 36.829  -0.462  1.00 19.13 516 A 1 
ATOM 4071 O OE1 . GLN A 1 516 ? -61.243 37.830  -0.575  1.00 22.44 516 A 1 
ATOM 4072 N NE2 . GLN A 1 516 ? -60.834 35.995  0.510   1.00 23.40 516 A 1 
ATOM 4073 N N   . LEU A 1 517 ? -58.834 36.547  -4.946  1.00 7.09  517 A 1 
ATOM 4074 C CA  . LEU A 1 517 ? -59.745 36.381  -6.107  1.00 19.52 517 A 1 
ATOM 4075 C C   . LEU A 1 517 ? -59.153 35.703  -7.362  1.00 18.05 517 A 1 
ATOM 4076 O O   . LEU A 1 517 ? -58.285 36.250  -8.027  1.00 17.55 517 A 1 
ATOM 4077 C CB  . LEU A 1 517 ? -60.516 37.684  -6.449  1.00 19.21 517 A 1 
ATOM 4078 C CG  . LEU A 1 517 ? -61.604 38.037  -5.434  1.00 19.23 517 A 1 
ATOM 4079 C CD1 . LEU A 1 517 ? -61.467 39.461  -4.894  1.00 20.87 517 A 1 
ATOM 4080 C CD2 . LEU A 1 517 ? -62.996 37.911  -6.062  1.00 27.54 517 A 1 
ATOM 4081 N N   . HIS A 1 518 ? -59.482 34.474  -7.733  1.00 13.02 518 A 1 
ATOM 4082 C CA  . HIS A 1 518 ? -60.758 33.700  -7.834  1.00 21.59 518 A 1 
ATOM 4083 C C   . HIS A 1 518 ? -61.406 33.711  -9.234  1.00 19.96 518 A 1 
ATOM 4084 O O   . HIS A 1 518 ? -61.610 34.777  -9.823  1.00 19.30 518 A 1 
ATOM 4085 C CB  . HIS A 1 518 ? -61.804 33.913  -6.724  1.00 21.34 518 A 1 
ATOM 4086 C CG  . HIS A 1 518 ? -62.153 32.694  -5.907  1.00 21.29 518 A 1 
ATOM 4087 N ND1 . HIS A 1 518 ? -61.955 31.360  -6.212  1.00 21.85 518 A 1 
ATOM 4088 C CD2 . HIS A 1 518 ? -62.794 32.724  -4.680  1.00 23.20 518 A 1 
ATOM 4089 C CE1 . HIS A 1 518 ? -62.440 30.614  -5.209  1.00 24.67 518 A 1 
ATOM 4090 N NE2 . HIS A 1 518 ? -62.966 31.401  -4.252  1.00 25.45 518 A 1 
ATOM 4091 N N   . GLN A 1 519 ? -61.860 32.520  -9.624  1.00 12.27 519 A 1 
ATOM 4092 C CA  . GLN A 1 519 ? -62.793 32.083  -10.691 1.00 23.79 519 A 1 
ATOM 4093 C C   . GLN A 1 519 ? -62.143 31.617  -12.020 1.00 21.97 519 A 1 
ATOM 4094 O O   . GLN A 1 519 ? -61.257 32.266  -12.538 1.00 20.75 519 A 1 
ATOM 4095 C CB  . GLN A 1 519 ? -63.945 33.094  -10.889 1.00 23.75 519 A 1 
ATOM 4096 C CG  . GLN A 1 519 ? -64.824 33.202  -9.631  1.00 24.77 519 A 1 
ATOM 4097 C CD  . GLN A 1 519 ? -66.010 34.147  -9.773  1.00 23.76 519 A 1 
ATOM 4098 O OE1 . GLN A 1 519 ? -66.241 34.791  -10.781 1.00 27.06 519 A 1 
ATOM 4099 N NE2 . GLN A 1 519 ? -66.844 34.261  -8.760  1.00 29.28 519 A 1 
ATOM 4100 N N   . ASP A 1 520 ? -62.488 30.477  -12.653 1.00 14.13 520 A 1 
ATOM 4101 C CA  . ASP A 1 520 ? -63.644 29.589  -12.428 1.00 28.12 520 A 1 
ATOM 4102 C C   . ASP A 1 520 ? -63.441 28.167  -13.053 1.00 25.53 520 A 1 
ATOM 4103 O O   . ASP A 1 520 ? -62.926 28.041  -14.164 1.00 24.09 520 A 1 
ATOM 4104 C CB  . ASP A 1 520 ? -64.900 30.230  -13.072 1.00 27.35 520 A 1 
ATOM 4105 C CG  . ASP A 1 520 ? -66.147 30.228  -12.189 1.00 25.05 520 A 1 
ATOM 4106 O OD1 . ASP A 1 520 ? -66.227 29.388  -11.260 1.00 25.84 520 A 1 
ATOM 4107 O OD2 . ASP A 1 520 ? -67.075 31.016  -12.469 1.00 28.52 520 A 1 
ATOM 4108 N N   . ARG A 1 521 ? -63.934 27.140  -12.370 1.00 9.87  521 A 1 
ATOM 4109 C CA  . ARG A 1 521 ? -64.721 25.951  -12.793 1.00 21.56 521 A 1 
ATOM 4110 C C   . ARG A 1 521 ? -64.352 25.094  -14.029 1.00 20.53 521 A 1 
ATOM 4111 O O   . ARG A 1 521 ? -64.585 25.497  -15.165 1.00 19.33 521 A 1 
ATOM 4112 C CB  . ARG A 1 521 ? -66.169 26.446  -12.947 1.00 20.93 521 A 1 
ATOM 4113 C CG  . ARG A 1 521 ? -67.038 26.235  -11.705 1.00 20.03 521 A 1 
ATOM 4114 C CD  . ARG A 1 521 ? -68.336 26.990  -11.932 1.00 20.85 521 A 1 
ATOM 4115 N NE  . ARG A 1 521 ? -69.351 26.652  -10.919 1.00 20.28 521 A 1 
ATOM 4116 C CZ  . ARG A 1 521 ? -70.452 27.359  -10.678 1.00 21.15 521 A 1 
ATOM 4117 N NH1 . ARG A 1 521 ? -70.695 28.451  -11.323 1.00 19.55 521 A 1 
ATOM 4118 N NH2 . ARG A 1 521 ? -71.309 26.959  -9.792  1.00 20.31 521 A 1 
ATOM 4119 N N   . ARG A 1 522 ? -64.109 23.771  -13.818 1.00 10.86 522 A 1 
ATOM 4120 C CA  . ARG A 1 522 ? -65.150 22.696  -13.832 1.00 23.70 522 A 1 
ATOM 4121 C C   . ARG A 1 522 ? -64.576 21.263  -13.698 1.00 22.42 522 A 1 
ATOM 4122 O O   . ARG A 1 522 ? -63.858 20.794  -14.565 1.00 20.79 522 A 1 
ATOM 4123 C CB  . ARG A 1 522 ? -66.014 22.726  -15.123 1.00 22.59 522 A 1 
ATOM 4124 C CG  . ARG A 1 522 ? -67.285 23.572  -14.965 1.00 21.84 522 A 1 
ATOM 4125 C CD  . ARG A 1 522 ? -68.090 23.667  -16.269 1.00 22.47 522 A 1 
ATOM 4126 N NE  . ARG A 1 522 ? -69.134 24.705  -16.193 1.00 21.77 522 A 1 
ATOM 4127 C CZ  . ARG A 1 522 ? -70.080 24.949  -17.094 1.00 22.70 522 A 1 
ATOM 4128 N NH1 . ARG A 1 522 ? -70.210 24.204  -18.154 1.00 21.98 522 A 1 
ATOM 4129 N NH2 . ARG A 1 522 ? -70.885 25.947  -16.942 1.00 23.19 522 A 1 
ATOM 4130 N N   . ASN A 1 523 ? -64.993 20.568  -12.641 1.00 12.44 523 A 1 
ATOM 4131 C CA  . ASN A 1 523 ? -65.465 19.170  -12.498 1.00 23.84 523 A 1 
ATOM 4132 C C   . ASN A 1 523 ? -64.882 18.014  -13.347 1.00 24.14 523 A 1 
ATOM 4133 O O   . ASN A 1 523 ? -65.250 17.879  -14.516 1.00 21.20 523 A 1 
ATOM 4134 C CB  . ASN A 1 523 ? -66.993 19.182  -12.705 1.00 21.93 523 A 1 
ATOM 4135 C CG  . ASN A 1 523 ? -67.772 19.940  -11.664 1.00 18.70 523 A 1 
ATOM 4136 O OD1 . ASN A 1 523 ? -67.245 20.456  -10.699 1.00 17.70 523 A 1 
ATOM 4137 N ND2 . ASN A 1 523 ? -69.076 20.048  -11.815 1.00 19.92 523 A 1 
ATOM 4138 N N   . ARG A 1 524 ? -64.267 17.011  -12.681 1.00 11.23 524 A 1 
ATOM 4139 C CA  . ARG A 1 524 ? -64.906 15.708  -12.354 1.00 22.55 524 A 1 
ATOM 4140 C C   . ARG A 1 524 ? -64.016 14.809  -11.471 1.00 21.27 524 A 1 
ATOM 4141 O O   . ARG A 1 524 ? -62.798 14.815  -11.585 1.00 19.98 524 A 1 
ATOM 4142 C CB  . ARG A 1 524 ? -65.361 14.928  -13.601 1.00 22.04 524 A 1 
ATOM 4143 C CG  . ARG A 1 524 ? -66.865 15.113  -13.865 1.00 21.29 524 A 1 
ATOM 4144 C CD  . ARG A 1 524 ? -67.303 14.399  -15.141 1.00 21.77 524 A 1 
ATOM 4145 N NE  . ARG A 1 524 ? -68.745 14.597  -15.416 1.00 21.33 524 A 1 
ATOM 4146 C CZ  . ARG A 1 524 ? -69.459 13.986  -16.338 1.00 20.76 524 A 1 
ATOM 4147 N NH1 . ARG A 1 524 ? -68.927 13.093  -17.125 1.00 19.82 524 A 1 
ATOM 4148 N NH2 . ARG A 1 524 ? -70.717 14.251  -16.491 1.00 21.07 524 A 1 
ATOM 4149 N N   . THR A 1 525 ? -64.652 14.078  -10.582 1.00 16.68 525 A 1 
ATOM 4150 C CA  . THR A 1 525 ? -64.144 13.260  -9.472  1.00 27.49 525 A 1 
ATOM 4151 C C   . THR A 1 525 ? -63.729 11.820  -9.848  1.00 26.16 525 A 1 
ATOM 4152 O O   . THR A 1 525 ? -64.106 11.355  -10.926 1.00 23.61 525 A 1 
ATOM 4153 C CB  . THR A 1 525 ? -65.251 13.192  -8.408  1.00 24.90 525 A 1 
ATOM 4154 O OG1 . THR A 1 525 ? -66.532 13.219  -9.014  1.00 23.52 525 A 1 
ATOM 4155 C CG2 . THR A 1 525 ? -65.213 14.371  -7.450  1.00 25.26 525 A 1 
ATOM 4156 N N   . PRO A 1 526 ? -62.989 11.115  -8.975  1.00 14.58 526 A 1 
ATOM 4157 C CA  . PRO A 1 526 ? -62.339 9.841   -9.257  1.00 25.82 526 A 1 
ATOM 4158 C C   . PRO A 1 526 ? -63.087 8.608   -8.683  1.00 25.58 526 A 1 
ATOM 4159 O O   . PRO A 1 526 ? -63.995 8.730   -7.865  1.00 23.54 526 A 1 
ATOM 4160 C CB  . PRO A 1 526 ? -60.972 10.001  -8.588  1.00 23.54 526 A 1 
ATOM 4161 C CG  . PRO A 1 526 ? -61.323 10.730  -7.294  1.00 24.31 526 A 1 
ATOM 4162 C CD  . PRO A 1 526 ? -62.505 11.610  -7.684  1.00 29.30 526 A 1 
ATOM 4163 N N   . SER A 1 527 ? -62.631 7.413   -9.118  1.00 17.75 527 A 1 
ATOM 4164 C CA  . SER A 1 527 ? -63.067 6.084   -8.653  1.00 32.78 527 A 1 
ATOM 4165 C C   . SER A 1 527 ? -61.908 5.108   -8.928  1.00 31.46 527 A 1 
ATOM 4166 O O   . SER A 1 527 ? -61.259 5.278   -9.960  1.00 28.87 527 A 1 
ATOM 4167 C CB  . SER A 1 527 ? -64.301 5.704   -9.489  1.00 30.36 527 A 1 
ATOM 4168 O OG  . SER A 1 527 ? -64.869 4.480   -9.127  1.00 27.99 527 A 1 
ATOM 4169 N N   . SER A 1 528 ? -61.501 4.098   -8.180  1.00 14.56 528 A 1 
ATOM 4170 C CA  . SER A 1 528 ? -61.884 3.512   -6.893  1.00 33.03 528 A 1 
ATOM 4171 C C   . SER A 1 528 ? -60.839 2.417   -6.568  1.00 32.18 528 A 1 
ATOM 4172 O O   . SER A 1 528 ? -60.429 1.695   -7.468  1.00 29.55 528 A 1 
ATOM 4173 C CB  . SER A 1 528 ? -63.245 2.805   -7.009  1.00 30.10 528 A 1 
ATOM 4174 O OG  . SER A 1 528 ? -63.357 2.114   -8.239  1.00 27.20 528 A 1 
ATOM 4175 N N   . MET A 1 529 ? -60.445 2.266   -5.302  1.00 14.75 529 A 1 
ATOM 4176 C CA  . MET A 1 529 ? -59.608 1.151   -4.808  1.00 30.97 529 A 1 
ATOM 4177 C C   . MET A 1 529 ? -60.425 -0.139  -4.581  1.00 30.39 529 A 1 
ATOM 4178 O O   . MET A 1 529 ? -61.620 -0.037  -4.310  1.00 28.61 529 A 1 
ATOM 4179 C CB  . MET A 1 529 ? -58.962 1.542   -3.462  1.00 28.82 529 A 1 
ATOM 4180 C CG  . MET A 1 529 ? -57.908 2.649   -3.557  1.00 28.70 529 A 1 
ATOM 4181 S SD  . MET A 1 529 ? -57.107 2.989   -1.955  1.00 26.08 529 A 1 
ATOM 4182 C CE  . MET A 1 529 ? -55.811 1.723   -1.917  1.00 24.07 529 A 1 
ATOM 4183 N N   . PRO A 1 530 ? -59.789 -1.337  -4.579  1.00 14.96 530 A 1 
ATOM 4184 C CA  . PRO A 1 530 ? -60.431 -2.590  -4.158  1.00 27.68 530 A 1 
ATOM 4185 C C   . PRO A 1 530 ? -60.278 -2.882  -2.643  1.00 27.26 530 A 1 
ATOM 4186 O O   . PRO A 1 530 ? -59.364 -2.353  -2.008  1.00 24.96 530 A 1 
ATOM 4187 C CB  . PRO A 1 530 ? -59.779 -3.660  -5.037  1.00 26.13 530 A 1 
ATOM 4188 C CG  . PRO A 1 530 ? -58.348 -3.151  -5.191  1.00 27.54 530 A 1 
ATOM 4189 C CD  . PRO A 1 530 ? -58.473 -1.626  -5.138  1.00 33.01 530 A 1 
ATOM 4190 N N   . PRO A 1 531 ? -61.151 -3.724  -2.046  1.00 18.30 531 A 1 
ATOM 4191 C CA  . PRO A 1 531 ? -61.312 -3.844  -0.592  1.00 31.52 531 A 1 
ATOM 4192 C C   . PRO A 1 531 ? -60.513 -4.994  0.071   1.00 31.11 531 A 1 
ATOM 4193 O O   . PRO A 1 531 ? -60.087 -5.919  -0.625  1.00 28.97 531 A 1 
ATOM 4194 C CB  . PRO A 1 531 ? -62.817 -4.057  -0.421  1.00 30.21 531 A 1 
ATOM 4195 C CG  . PRO A 1 531 ? -63.166 -4.929  -1.623  1.00 32.25 531 A 1 
ATOM 4196 C CD  . PRO A 1 531 ? -62.245 -4.413  -2.719  1.00 38.37 531 A 1 
ATOM 4197 N N   . PRO A 1 532 ? -60.364 -4.981  1.414   1.00 17.56 532 A 1 
ATOM 4198 C CA  . PRO A 1 532 ? -59.673 -6.027  2.168   1.00 32.99 532 A 1 
ATOM 4199 C C   . PRO A 1 532 ? -60.584 -7.193  2.615   1.00 32.23 532 A 1 
ATOM 4200 O O   . PRO A 1 532 ? -61.803 -7.059  2.713   1.00 30.93 532 A 1 
ATOM 4201 C CB  . PRO A 1 532 ? -59.056 -5.291  3.360   1.00 31.68 532 A 1 
ATOM 4202 C CG  . PRO A 1 532 ? -60.110 -4.237  3.673   1.00 33.74 532 A 1 
ATOM 4203 C CD  . PRO A 1 532 ? -60.709 -3.881  2.310   1.00 40.63 532 A 1 
ATOM 4204 N N   . ALA A 1 533 ? -59.943 -8.324  2.909   1.00 12.86 533 A 1 
ATOM 4205 C CA  . ALA A 1 533 ? -60.571 -9.584  3.319   1.00 31.29 533 A 1 
ATOM 4206 C C   . ALA A 1 533 ? -61.124 -9.585  4.773   1.00 29.77 533 A 1 
ATOM 4207 O O   . ALA A 1 533 ? -60.621 -8.850  5.618   1.00 27.85 533 A 1 
ATOM 4208 C CB  . ALA A 1 533 ? -59.521 -10.687 3.146   1.00 29.90 533 A 1 
ATOM 4209 N N   . PRO A 1 534 ? -62.134 -10.440 5.090   1.00 16.21 534 A 1 
ATOM 4210 C CA  . PRO A 1 534 ? -62.803 -10.427 6.384   1.00 31.43 534 A 1 
ATOM 4211 C C   . PRO A 1 534 ? -62.202 -11.387 7.425   1.00 31.02 534 A 1 
ATOM 4212 O O   . PRO A 1 534 ? -61.756 -12.492 7.114   1.00 28.95 534 A 1 
ATOM 4213 C CB  . PRO A 1 534 ? -64.256 -10.775 6.071   1.00 30.16 534 A 1 
ATOM 4214 C CG  . PRO A 1 534 ? -64.117 -11.767 4.920   1.00 32.39 534 A 1 
ATOM 4215 C CD  . PRO A 1 534 ? -62.867 -11.299 4.174   1.00 38.78 534 A 1 
ATOM 4216 N N   . ALA A 1 535 ? -62.297 -10.983 8.681   1.00 15.95 535 A 1 
ATOM 4217 C CA  . ALA A 1 535 ? -61.974 -11.773 9.858   1.00 32.53 535 A 1 
ATOM 4218 C C   . ALA A 1 535 ? -63.223 -12.452 10.470  1.00 30.56 535 A 1 
ATOM 4219 O O   . ALA A 1 535 ? -64.288 -11.847 10.563  1.00 28.49 535 A 1 
ATOM 4220 C CB  . ALA A 1 535 ? -61.300 -10.846 10.884  1.00 30.93 535 A 1 
ATOM 4221 N N   . GLY A 1 536 ? -63.024 -13.654 11.010  1.00 18.48 536 A 1 
ATOM 4222 C CA  . GLY A 1 536 ? -63.678 -14.097 12.246  1.00 30.80 536 A 1 
ATOM 4223 C C   . GLY A 1 536 ? -64.732 -15.209 12.140  1.00 29.22 536 A 1 
ATOM 4224 O O   . GLY A 1 536 ? -65.822 -14.987 11.643  1.00 27.09 536 A 1 
ATOM 4225 N N   . ARG A 1 537 ? -64.449 -16.339 12.800  1.00 13.27 537 A 1 
ATOM 4226 C CA  . ARG A 1 537 ? -65.319 -16.870 13.865  1.00 23.12 537 A 1 
ATOM 4227 C C   . ARG A 1 537 ? -64.596 -17.921 14.716  1.00 22.19 537 A 1 
ATOM 4228 O O   . ARG A 1 537 ? -63.947 -18.822 14.201  1.00 20.89 537 A 1 
ATOM 4229 C CB  . ARG A 1 537 ? -66.643 -17.436 13.318  1.00 22.75 537 A 1 
ATOM 4230 C CG  . ARG A 1 537 ? -67.803 -16.462 13.603  1.00 20.72 537 A 1 
ATOM 4231 C CD  . ARG A 1 537 ? -69.095 -16.871 12.884  1.00 20.38 537 A 1 
ATOM 4232 N NE  . ARG A 1 537 ? -70.091 -15.786 12.881  1.00 18.59 537 A 1 
ATOM 4233 C CZ  . ARG A 1 537 ? -71.309 -15.781 13.394  1.00 18.46 537 A 1 
ATOM 4234 N NH1 . ARG A 1 537 ? -71.777 -16.800 14.062  1.00 17.65 537 A 1 
ATOM 4235 N NH2 . ARG A 1 537 ? -72.083 -14.741 13.251  1.00 18.62 537 A 1 
ATOM 4236 N N   . ARG A 1 538 ? -64.755 -17.764 16.038  1.00 12.71 538 A 1 
ATOM 4237 C CA  . ARG A 1 538 ? -64.325 -18.668 17.107  1.00 21.05 538 A 1 
ATOM 4238 C C   . ARG A 1 538 ? -65.275 -19.866 17.216  1.00 20.02 538 A 1 
ATOM 4239 O O   . ARG A 1 538 ? -66.481 -19.678 17.080  1.00 19.42 538 A 1 
ATOM 4240 C CB  . ARG A 1 538 ? -64.371 -17.907 18.449  1.00 21.28 538 A 1 
ATOM 4241 C CG  . ARG A 1 538 ? -63.386 -16.727 18.592  1.00 20.13 538 A 1 
ATOM 4242 C CD  . ARG A 1 538 ? -63.613 -16.022 19.940  1.00 21.57 538 A 1 
ATOM 4243 N NE  . ARG A 1 538 ? -62.628 -14.947 20.182  1.00 19.54 538 A 1 
ATOM 4244 C CZ  . ARG A 1 538 ? -62.445 -14.286 21.317  1.00 20.16 538 A 1 
ATOM 4245 N NH1 . ARG A 1 538 ? -63.181 -14.498 22.371  1.00 19.23 538 A 1 
ATOM 4246 N NH2 . ARG A 1 538 ? -61.506 -13.389 21.421  1.00 18.82 538 A 1 
ATOM 4247 N N   . PHE A 1 539 ? -64.729 -21.012 17.609  1.00 10.59 539 A 1 
ATOM 4248 C CA  . PHE A 1 539 ? -65.463 -21.961 18.452  1.00 22.94 539 A 1 
ATOM 4249 C C   . PHE A 1 539 ? -64.547 -22.488 19.565  1.00 21.47 539 A 1 
ATOM 4250 O O   . PHE A 1 539 ? -63.369 -22.773 19.355  1.00 20.60 539 A 1 
ATOM 4251 C CB  . PHE A 1 539 ? -66.127 -23.087 17.641  1.00 22.09 539 A 1 
ATOM 4252 C CG  . PHE A 1 539 ? -67.623 -22.881 17.485  1.00 22.29 539 A 1 
ATOM 4253 C CD1 . PHE A 1 539 ? -68.505 -23.285 18.509  1.00 22.26 539 A 1 
ATOM 4254 C CD2 . PHE A 1 539 ? -68.141 -22.257 16.340  1.00 25.36 539 A 1 
ATOM 4255 C CE1 . PHE A 1 539 ? -69.885 -23.057 18.385  1.00 23.02 539 A 1 
ATOM 4256 C CE2 . PHE A 1 539 ? -69.524 -22.028 16.214  1.00 24.86 539 A 1 
ATOM 4257 C CZ  . PHE A 1 539 ? -70.395 -22.431 17.239  1.00 27.49 539 A 1 
ATOM 4258 N N   . THR A 1 540 ? -65.132 -22.508 20.741  1.00 18.16 540 A 1 
ATOM 4259 C CA  . THR A 1 540 ? -64.589 -22.904 22.032  1.00 29.82 540 A 1 
ATOM 4260 C C   . THR A 1 540 ? -64.712 -24.416 22.253  1.00 27.47 540 A 1 
ATOM 4261 O O   . THR A 1 540 ? -65.739 -24.993 21.897  1.00 25.28 540 A 1 
ATOM 4262 C CB  . THR A 1 540 ? -65.416 -22.199 23.118  1.00 27.79 540 A 1 
ATOM 4263 O OG1 . THR A 1 540 ? -66.799 -22.319 22.810  1.00 26.86 540 A 1 
ATOM 4264 C CG2 . THR A 1 540 ? -65.115 -20.699 23.186  1.00 29.74 540 A 1 
ATOM 4265 N N   . GLY A 1 541 ? -63.740 -25.002 22.919  1.00 14.84 541 A 1 
ATOM 4266 C CA  . GLY A 1 541 ? -63.822 -26.368 23.440  1.00 29.49 541 A 1 
ATOM 4267 C C   . GLY A 1 541 ? -62.662 -26.643 24.404  1.00 28.72 541 A 1 
ATOM 4268 O O   . GLY A 1 541 ? -61.503 -26.481 24.033  1.00 26.18 541 A 1 
ATOM 4269 N N   . GLN A 1 542 ? -62.982 -26.964 25.621  1.00 12.06 542 A 1 
ATOM 4270 C CA  . GLN A 1 542 ? -62.188 -26.854 26.839  1.00 27.63 542 A 1 
ATOM 4271 C C   . GLN A 1 542 ? -61.744 -28.243 27.348  1.00 25.59 542 A 1 
ATOM 4272 O O   . GLN A 1 542 ? -62.463 -29.221 27.142  1.00 24.87 542 A 1 
ATOM 4273 C CB  . GLN A 1 542 ? -63.144 -26.162 27.851  1.00 28.00 542 A 1 
ATOM 4274 C CG  . GLN A 1 542 ? -62.504 -25.284 28.934  1.00 29.40 542 A 1 
ATOM 4275 C CD  . GLN A 1 542 ? -63.563 -24.713 29.894  1.00 26.96 542 A 1 
ATOM 4276 O OE1 . GLN A 1 542 ? -64.741 -24.988 29.830  1.00 26.56 542 A 1 
ATOM 4277 N NE2 . GLN A 1 542 ? -63.178 -23.889 30.849  1.00 29.57 542 A 1 
ATOM 4278 N N   . VAL A 1 543 ? -60.657 -28.268 28.126  1.00 7.97  543 A 1 
ATOM 4279 C CA  . VAL A 1 543 ? -60.296 -29.220 29.208  1.00 24.00 543 A 1 
ATOM 4280 C C   . VAL A 1 543 ? -59.686 -30.591 28.842  1.00 22.76 543 A 1 
ATOM 4281 O O   . VAL A 1 543 ? -60.278 -31.389 28.128  1.00 21.99 543 A 1 
ATOM 4282 C CB  . VAL A 1 543 ? -61.447 -29.388 30.229  1.00 23.07 543 A 1 
ATOM 4283 C CG1 . VAL A 1 543 ? -61.086 -30.272 31.433  1.00 21.57 543 A 1 
ATOM 4284 C CG2 . VAL A 1 543 ? -61.881 -28.047 30.846  1.00 26.46 543 A 1 
ATOM 4285 N N   . GLY A 1 544 ? -58.577 -30.897 29.524  1.00 17.81 544 A 1 
ATOM 4286 C CA  . GLY A 1 544 ? -58.294 -32.264 29.980  1.00 32.38 544 A 1 
ATOM 4287 C C   . GLY A 1 544 ? -56.807 -32.643 30.097  1.00 31.18 544 A 1 
ATOM 4288 O O   . GLY A 1 544 ? -56.242 -33.193 29.167  1.00 28.77 544 A 1 
ATOM 4289 N N   . ARG A 1 545 ? -56.194 -32.408 31.266  1.00 10.86 545 A 1 
ATOM 4290 C CA  . ARG A 1 545 ? -54.971 -33.101 31.731  1.00 22.43 545 A 1 
ATOM 4291 C C   . ARG A 1 545 ? -55.287 -34.591 31.956  1.00 21.29 545 A 1 
ATOM 4292 O O   . ARG A 1 545 ? -56.377 -34.882 32.434  1.00 19.66 545 A 1 
ATOM 4293 C CB  . ARG A 1 545 ? -54.534 -32.520 33.088  1.00 21.69 545 A 1 
ATOM 4294 C CG  . ARG A 1 545 ? -53.907 -31.123 33.065  1.00 20.79 545 A 1 
ATOM 4295 C CD  . ARG A 1 545 ? -53.602 -30.688 34.512  1.00 21.36 545 A 1 
ATOM 4296 N NE  . ARG A 1 545 ? -52.803 -29.447 34.577  1.00 20.38 545 A 1 
ATOM 4297 C CZ  . ARG A 1 545 ? -52.375 -28.847 35.682  1.00 20.47 545 A 1 
ATOM 4298 N NH1 . ARG A 1 545 ? -52.688 -29.284 36.872  1.00 19.52 545 A 1 
ATOM 4299 N NH2 . ARG A 1 545 ? -51.620 -27.792 35.606  1.00 20.38 545 A 1 
ATOM 4300 N N   . HIS A 1 546 ? -54.306 -35.471 31.708  1.00 14.57 546 A 1 
ATOM 4301 C CA  . HIS A 1 546 ? -53.809 -36.515 32.628  1.00 27.82 546 A 1 
ATOM 4302 C C   . HIS A 1 546 ? -52.984 -37.587 31.869  1.00 25.93 546 A 1 
ATOM 4303 O O   . HIS A 1 546 ? -53.460 -38.222 30.940  1.00 24.22 546 A 1 
ATOM 4304 C CB  . HIS A 1 546 ? -54.908 -37.197 33.468  1.00 25.74 546 A 1 
ATOM 4305 C CG  . HIS A 1 546 ? -55.187 -36.473 34.771  1.00 24.78 546 A 1 
ATOM 4306 N ND1 . HIS A 1 546 ? -54.325 -36.376 35.833  1.00 23.61 546 A 1 
ATOM 4307 C CD2 . HIS A 1 546 ? -56.314 -35.769 35.117  1.00 24.58 546 A 1 
ATOM 4308 C CE1 . HIS A 1 546 ? -54.911 -35.623 36.785  1.00 24.01 546 A 1 
ATOM 4309 N NE2 . HIS A 1 546 ? -56.121 -35.223 36.392  1.00 25.79 546 A 1 
ATOM 4310 N N   . THR A 1 547 ? -51.769 -37.804 32.309  1.00 14.01 547 A 1 
ATOM 4311 C CA  . THR A 1 547 ? -51.022 -39.079 32.288  1.00 30.53 547 A 1 
ATOM 4312 C C   . THR A 1 547 ? -51.420 -39.901 33.538  1.00 28.75 547 A 1 
ATOM 4313 O O   . THR A 1 547 ? -52.072 -39.304 34.404  1.00 26.61 547 A 1 
ATOM 4314 C CB  . THR A 1 547 ? -49.518 -38.761 32.336  1.00 27.95 547 A 1 
ATOM 4315 O OG1 . THR A 1 547 ? -49.245 -37.803 33.341  1.00 25.72 547 A 1 
ATOM 4316 C CG2 . THR A 1 547 ? -48.984 -38.184 31.020  1.00 28.19 547 A 1 
ATOM 4317 N N   . PRO A 1 548 ? -51.008 -41.175 33.777  1.00 9.64  548 A 1 
ATOM 4318 C CA  . PRO A 1 548 ? -50.233 -42.151 32.981  1.00 25.42 548 A 1 
ATOM 4319 C C   . PRO A 1 548 ? -50.796 -43.609 33.002  1.00 25.50 548 A 1 
ATOM 4320 O O   . PRO A 1 548 ? -51.837 -43.877 33.602  1.00 24.33 548 A 1 
ATOM 4321 C CB  . PRO A 1 548 ? -48.869 -42.112 33.697  1.00 23.29 548 A 1 
ATOM 4322 C CG  . PRO A 1 548 ? -49.230 -41.892 35.169  1.00 24.27 548 A 1 
ATOM 4323 C CD  . PRO A 1 548 ? -50.706 -41.523 35.169  1.00 29.88 548 A 1 
ATOM 4324 N N   . GLU A 1 549 ? -50.045 -44.529 32.389  1.00 12.54 549 A 1 
ATOM 4325 C CA  . GLU A 1 549 ? -49.935 -45.986 32.657  1.00 27.04 549 A 1 
ATOM 4326 C C   . GLU A 1 549 ? -51.121 -46.962 32.460  1.00 25.48 549 A 1 
ATOM 4327 O O   . GLU A 1 549 ? -52.209 -46.800 32.984  1.00 24.00 549 A 1 
ATOM 4328 C CB  . GLU A 1 549 ? -49.289 -46.236 34.034  1.00 27.10 549 A 1 
ATOM 4329 C CG  . GLU A 1 549 ? -47.779 -46.005 34.009  1.00 27.01 549 A 1 
ATOM 4330 C CD  . GLU A 1 549 ? -47.091 -46.285 35.351  1.00 24.97 549 A 1 
ATOM 4331 O OE1 . GLU A 1 549 ? -45.843 -46.384 35.319  1.00 24.97 549 A 1 
ATOM 4332 O OE2 . GLU A 1 549 ? -47.792 -46.385 36.369  1.00 30.13 549 A 1 
ATOM 4333 N N   . GLY A 1 550 ? -50.823 -48.120 31.830  1.00 15.77 550 A 1 
ATOM 4334 C CA  . GLY A 1 550 ? -51.424 -49.404 32.228  1.00 29.51 550 A 1 
ATOM 4335 C C   . GLY A 1 550 ? -51.773 -50.422 31.136  1.00 28.38 550 A 1 
ATOM 4336 O O   . GLY A 1 550 ? -52.917 -50.494 30.714  1.00 26.41 550 A 1 
ATOM 4337 N N   . LEU A 1 551 ? -50.833 -51.294 30.784  1.00 6.81  551 A 1 
ATOM 4338 C CA  . LEU A 1 551 ? -50.966 -52.761 30.673  1.00 22.28 551 A 1 
ATOM 4339 C C   . LEU A 1 551 ? -51.952 -53.439 29.677  1.00 20.66 551 A 1 
ATOM 4340 O O   . LEU A 1 551 ? -53.143 -53.583 29.928  1.00 20.15 551 A 1 
ATOM 4341 C CB  . LEU A 1 551 ? -51.149 -53.322 32.100  1.00 21.63 551 A 1 
ATOM 4342 C CG  . LEU A 1 551 ? -49.856 -53.298 32.936  1.00 21.21 551 A 1 
ATOM 4343 C CD1 . LEU A 1 551 ? -50.169 -53.292 34.431  1.00 22.20 551 A 1 
ATOM 4344 C CD2 . LEU A 1 551 ? -48.993 -54.532 32.648  1.00 27.63 551 A 1 
ATOM 4345 N N   . ARG A 1 552 ? -51.336 -54.086 28.675  1.00 11.70 552 A 1 
ATOM 4346 C CA  . ARG A 1 552 ? -51.405 -55.521 28.271  1.00 21.63 552 A 1 
ATOM 4347 C C   . ARG A 1 552 ? -52.708 -56.176 27.770  1.00 20.42 552 A 1 
ATOM 4348 O O   . ARG A 1 552 ? -53.682 -56.280 28.487  1.00 19.69 552 A 1 
ATOM 4349 C CB  . ARG A 1 552 ? -50.845 -56.418 29.393  1.00 21.35 552 A 1 
ATOM 4350 C CG  . ARG A 1 552 ? -49.327 -56.341 29.583  1.00 20.33 552 A 1 
ATOM 4351 C CD  . ARG A 1 552 ? -48.874 -57.405 30.590  1.00 20.18 552 A 1 
ATOM 4352 N NE  . ARG A 1 552 ? -47.407 -57.434 30.747  1.00 19.06 552 A 1 
ATOM 4353 C CZ  . ARG A 1 552 ? -46.641 -58.490 30.970  1.00 19.58 552 A 1 
ATOM 4354 N NH1 . ARG A 1 552 ? -47.140 -59.689 31.077  1.00 18.83 552 A 1 
ATOM 4355 N NH2 . ARG A 1 552 ? -45.354 -58.359 31.088  1.00 18.47 552 A 1 
ATOM 4356 N N   . HIS A 1 553 ? -52.544 -56.829 26.628  1.00 14.05 553 A 1 
ATOM 4357 C CA  . HIS A 1 553 ? -52.869 -58.211 26.180  1.00 25.18 553 A 1 
ATOM 4358 C C   . HIS A 1 553 ? -53.237 -58.153 24.687  1.00 23.30 553 A 1 
ATOM 4359 O O   . HIS A 1 553 ? -53.978 -57.269 24.305  1.00 22.15 553 A 1 
ATOM 4360 C CB  . HIS A 1 553 ? -53.995 -58.903 26.983  1.00 23.92 553 A 1 
ATOM 4361 C CG  . HIS A 1 553 ? -53.544 -59.495 28.307  1.00 22.87 553 A 1 
ATOM 4362 N ND1 . HIS A 1 553 ? -53.378 -58.817 29.479  1.00 21.91 553 A 1 
ATOM 4363 C CD2 . HIS A 1 553 ? -53.241 -60.806 28.560  1.00 22.97 553 A 1 
ATOM 4364 C CE1 . HIS A 1 553 ? -52.976 -59.679 30.414  1.00 22.79 553 A 1 
ATOM 4365 N NE2 . HIS A 1 553 ? -52.871 -60.904 29.906  1.00 24.33 553 A 1 
ATOM 4366 N N   . GLY A 1 554 ? -52.779 -58.964 23.720  1.00 14.76 554 A 1 
ATOM 4367 C CA  . GLY A 1 554 ? -52.093 -60.250 23.735  1.00 30.22 554 A 1 
ATOM 4368 C C   . GLY A 1 554 ? -52.428 -60.944 22.396  1.00 28.41 554 A 1 
ATOM 4369 O O   . GLY A 1 554 ? -53.480 -60.650 21.839  1.00 25.80 554 A 1 
ATOM 4370 N N   . TYR A 1 555 ? -51.588 -61.874 21.923  1.00 10.54 555 A 1 
ATOM 4371 C CA  . TYR A 1 555 ? -51.572 -62.631 20.651  1.00 26.08 555 A 1 
ATOM 4372 C C   . TYR A 1 555 ? -50.774 -61.955 19.519  1.00 23.95 555 A 1 
ATOM 4373 O O   . TYR A 1 555 ? -51.080 -60.840 19.129  1.00 21.64 555 A 1 
ATOM 4374 C CB  . TYR A 1 555 ? -52.975 -63.048 20.167  1.00 23.88 555 A 1 
ATOM 4375 C CG  . TYR A 1 555 ? -53.703 -63.993 21.094  1.00 23.00 555 A 1 
ATOM 4376 C CD1 . TYR A 1 555 ? -53.399 -65.372 21.049  1.00 21.98 555 A 1 
ATOM 4377 C CD2 . TYR A 1 555 ? -54.671 -63.517 22.006  1.00 23.42 555 A 1 
ATOM 4378 C CE1 . TYR A 1 555 ? -54.049 -66.267 21.907  1.00 23.25 555 A 1 
ATOM 4379 C CE2 . TYR A 1 555 ? -55.321 -64.422 22.872  1.00 26.03 555 A 1 
ATOM 4380 C CZ  . TYR A 1 555 ? -55.001 -65.788 22.820  1.00 29.55 555 A 1 
ATOM 4381 O OH  . TYR A 1 555 ? -55.628 -66.666 23.656  1.00 31.50 555 A 1 
ATOM 4382 N N   . GLY A 1 556 ? -49.726 -62.526 18.883  1.00 16.05 556 A 1 
ATOM 4383 C CA  . GLY A 1 556 ? -49.168 -63.878 18.943  1.00 30.16 556 A 1 
ATOM 4384 C C   . GLY A 1 556 ? -48.700 -64.264 17.527  1.00 29.07 556 A 1 
ATOM 4385 O O   . GLY A 1 556 ? -49.518 -64.246 16.616  1.00 26.91 556 A 1 
ATOM 4386 N N   . GLY A 1 557 ? -47.406 -64.585 17.317  1.00 15.39 557 A 1 
ATOM 4387 C CA  . GLY A 1 557 ? -46.903 -65.065 16.024  1.00 30.47 557 A 1 
ATOM 4388 C C   . GLY A 1 557 ? -45.411 -64.808 15.804  1.00 29.80 557 A 1 
ATOM 4389 O O   . GLY A 1 557 ? -45.027 -63.694 15.485  1.00 27.06 557 A 1 
ATOM 4390 N N   . ASP A 1 558 ? -44.612 -65.839 15.991  1.00 14.43 558 A 1 
ATOM 4391 C CA  . ASP A 1 558 ? -43.151 -65.906 15.946  1.00 30.31 558 A 1 
ATOM 4392 C C   . ASP A 1 558 ? -42.502 -65.590 14.584  1.00 27.59 558 A 1 
ATOM 4393 O O   . ASP A 1 558 ? -43.076 -65.908 13.544  1.00 26.02 558 A 1 
ATOM 4394 C CB  . ASP A 1 558 ? -42.792 -67.354 16.321  1.00 28.97 558 A 1 
ATOM 4395 C CG  . ASP A 1 558 ? -43.352 -67.775 17.672  1.00 27.11 558 A 1 
ATOM 4396 O OD1 . ASP A 1 558 ? -42.935 -67.154 18.677  1.00 27.14 558 A 1 
ATOM 4397 O OD2 . ASP A 1 558 ? -44.226 -68.671 17.697  1.00 28.66 558 A 1 
ATOM 4398 N N   . PHE A 1 559 ? -41.264 -65.046 14.576  1.00 8.80  559 A 1 
ATOM 4399 C CA  . PHE A 1 559 ? -40.037 -65.746 14.138  1.00 26.60 559 A 1 
ATOM 4400 C C   . PHE A 1 559 ? -38.796 -64.807 14.101  1.00 25.06 559 A 1 
ATOM 4401 O O   . PHE A 1 559 ? -38.667 -63.935 13.256  1.00 23.80 559 A 1 
ATOM 4402 C CB  . PHE A 1 559 ? -40.170 -66.509 12.804  1.00 25.20 559 A 1 
ATOM 4403 C CG  . PHE A 1 559 ? -40.388 -68.018 12.974  1.00 26.04 559 A 1 
ATOM 4404 C CD1 . PHE A 1 559 ? -39.300 -68.859 13.260  1.00 26.07 559 A 1 
ATOM 4405 C CD2 . PHE A 1 559 ? -41.677 -68.574 12.896  1.00 28.64 559 A 1 
ATOM 4406 C CE1 . PHE A 1 559 ? -39.495 -70.232 13.495  1.00 25.72 559 A 1 
ATOM 4407 C CE2 . PHE A 1 559 ? -41.874 -69.953 13.120  1.00 27.76 559 A 1 
ATOM 4408 C CZ  . PHE A 1 559 ? -40.790 -70.774 13.437  1.00 30.23 559 A 1 
ATOM 4409 N N   . ALA A 1 560 ? -37.880 -65.093 15.018  1.00 15.78 560 A 1 
ATOM 4410 C CA  . ALA A 1 560 ? -36.410 -65.055 14.948  1.00 35.74 560 A 1 
ATOM 4411 C C   . ALA A 1 560 ? -35.638 -63.831 14.389  1.00 34.28 560 A 1 
ATOM 4412 O O   . ALA A 1 560 ? -35.466 -63.669 13.184  1.00 32.23 560 A 1 
ATOM 4413 C CB  . ALA A 1 560 ? -35.954 -66.359 14.291  1.00 34.80 560 A 1 
ATOM 4414 N N   . THR A 1 561 ? -34.970 -63.118 15.296  1.00 14.13 561 A 1 
ATOM 4415 C CA  . THR A 1 561 ? -33.723 -62.353 15.086  1.00 32.18 561 A 1 
ATOM 4416 C C   . THR A 1 561 ? -32.556 -63.016 15.848  1.00 30.41 561 A 1 
ATOM 4417 O O   . THR A 1 561 ? -32.786 -63.527 16.945  1.00 28.70 561 A 1 
ATOM 4418 C CB  . THR A 1 561 ? -33.850 -60.909 15.613  1.00 30.65 561 A 1 
ATOM 4419 O OG1 . THR A 1 561 ? -34.628 -60.863 16.793  1.00 28.60 561 A 1 
ATOM 4420 C CG2 . THR A 1 561 ? -34.524 -59.980 14.606  1.00 32.30 561 A 1 
ATOM 4421 N N   . PRO A 1 562 ? -31.312 -63.015 15.319  1.00 15.31 562 A 1 
ATOM 4422 C CA  . PRO A 1 562 ? -30.136 -63.468 16.070  1.00 33.67 562 A 1 
ATOM 4423 C C   . PRO A 1 562 ? -29.456 -62.336 16.875  1.00 33.39 562 A 1 
ATOM 4424 O O   . PRO A 1 562 ? -29.626 -61.163 16.533  1.00 31.64 562 A 1 
ATOM 4425 C CB  . PRO A 1 562 ? -29.223 -64.075 15.007  1.00 32.02 562 A 1 
ATOM 4426 C CG  . PRO A 1 562 ? -29.499 -63.204 13.780  1.00 34.59 562 A 1 
ATOM 4427 C CD  . PRO A 1 562 ? -30.959 -62.763 13.937  1.00 42.01 562 A 1 
ATOM 4428 N N   . PRO A 1 563 ? -28.712 -62.672 17.947  1.00 19.75 563 A 1 
ATOM 4429 C CA  . PRO A 1 563 ? -28.307 -61.712 18.975  1.00 33.15 563 A 1 
ATOM 4430 C C   . PRO A 1 563 ? -26.873 -61.165 18.836  1.00 33.51 563 A 1 
ATOM 4431 O O   . PRO A 1 563 ? -25.997 -61.775 18.235  1.00 31.90 563 A 1 
ATOM 4432 C CB  . PRO A 1 563 ? -28.480 -62.490 20.285  1.00 32.29 563 A 1 
ATOM 4433 C CG  . PRO A 1 563 ? -28.027 -63.895 19.899  1.00 34.44 563 A 1 
ATOM 4434 C CD  . PRO A 1 563 ? -28.476 -64.031 18.446  1.00 40.13 563 A 1 
ATOM 4435 N N   . ILE A 1 564 ? -26.644 -60.005 19.467  1.00 14.55 564 A 1 
ATOM 4436 C CA  . ILE A 1 564 ? -25.368 -59.327 19.732  1.00 34.46 564 A 1 
ATOM 4437 C C   . ILE A 1 564 ? -24.684 -59.972 20.958  1.00 32.58 564 A 1 
ATOM 4438 O O   . ILE A 1 564 ? -25.377 -60.182 21.951  1.00 31.85 564 A 1 
ATOM 4439 C CB  . ILE A 1 564 ? -25.680 -57.834 20.036  1.00 34.10 564 A 1 
ATOM 4440 C CG1 . ILE A 1 564 ? -26.373 -57.123 18.849  1.00 34.67 564 A 1 
ATOM 4441 C CG2 . ILE A 1 564 ? -24.421 -57.046 20.465  1.00 38.47 564 A 1 
ATOM 4442 C CD1 . ILE A 1 564 ? -27.051 -55.798 19.217  1.00 37.20 564 A 1 
ATOM 4443 N N   . PRO A 1 565 ? -23.362 -60.207 20.971  1.00 19.52 565 A 1 
ATOM 4444 C CA  . PRO A 1 565 ? -22.643 -60.525 22.204  1.00 34.93 565 A 1 
ATOM 4445 C C   . PRO A 1 565 ? -21.767 -59.361 22.722  1.00 34.55 565 A 1 
ATOM 4446 O O   . PRO A 1 565 ? -21.017 -58.731 21.980  1.00 32.82 565 A 1 
ATOM 4447 C CB  . PRO A 1 565 ? -21.829 -61.765 21.862  1.00 33.54 565 A 1 
ATOM 4448 C CG  . PRO A 1 565 ? -21.475 -61.554 20.390  1.00 35.65 565 A 1 
ATOM 4449 C CD  . PRO A 1 565 ? -22.549 -60.598 19.838  1.00 42.06 565 A 1 
ATOM 4450 N N   . THR A 1 566 ? -21.846 -59.124 24.026  1.00 21.04 566 A 1 
ATOM 4451 C CA  . THR A 1 566 ? -20.908 -58.364 24.879  1.00 39.15 566 A 1 
ATOM 4452 C C   . THR A 1 566 ? -19.910 -59.303 25.598  1.00 37.16 566 A 1 
ATOM 4453 O O   . THR A 1 566 ? -20.112 -60.522 25.576  1.00 34.64 566 A 1 
ATOM 4454 C CB  . THR A 1 566 ? -21.682 -57.481 25.875  1.00 36.93 566 A 1 
ATOM 4455 O OG1 . THR A 1 566 ? -22.943 -58.021 26.198  1.00 35.36 566 A 1 
ATOM 4456 C CG2 . THR A 1 566 ? -21.934 -56.076 25.327  1.00 39.15 566 A 1 
ATOM 4457 N N   . PRO A 1 567 ? -18.792 -58.777 26.176  1.00 16.86 567 A 1 
ATOM 4458 C CA  . PRO A 1 567 ? -17.520 -59.491 26.290  1.00 35.72 567 A 1 
ATOM 4459 C C   . PRO A 1 567 ? -17.334 -60.275 27.608  1.00 34.97 567 A 1 
ATOM 4460 O O   . PRO A 1 567 ? -17.963 -59.987 28.620  1.00 33.14 567 A 1 
ATOM 4461 C CB  . PRO A 1 567 ? -16.470 -58.383 26.157  1.00 33.00 567 A 1 
ATOM 4462 C CG  . PRO A 1 567 ? -17.124 -57.215 26.883  1.00 35.59 567 A 1 
ATOM 4463 C CD  . PRO A 1 567 ? -18.608 -57.387 26.559  1.00 43.88 567 A 1 
ATOM 4464 N N   . SER A 1 568 ? -16.410 -61.228 27.591  1.00 18.57 568 A 1 
ATOM 4465 C CA  . SER A 1 568 ? -15.921 -61.933 28.791  1.00 38.59 568 A 1 
ATOM 4466 C C   . SER A 1 568 ? -14.403 -62.184 28.734  1.00 37.02 568 A 1 
ATOM 4467 O O   . SER A 1 568 ? -13.839 -62.350 27.655  1.00 34.60 568 A 1 
ATOM 4468 C CB  . SER A 1 568 ? -16.679 -63.244 29.008  1.00 37.03 568 A 1 
ATOM 4469 O OG  . SER A 1 568 ? -18.010 -62.968 29.377  1.00 34.22 568 A 1 
ATOM 4470 N N   . ALA A 1 569 ? -13.782 -62.166 29.899  1.00 17.61 569 A 1 
ATOM 4471 C CA  . ALA A 1 569 ? -12.343 -62.197 30.203  1.00 36.23 569 A 1 
ATOM 4472 C C   . ALA A 1 569 ? -11.704 -63.632 30.116  1.00 35.13 569 A 1 
ATOM 4473 O O   . ALA A 1 569 ? -12.406 -64.573 29.753  1.00 32.72 569 A 1 
ATOM 4474 C CB  . ALA A 1 569 ? -12.234 -61.514 31.575  1.00 34.53 569 A 1 
ATOM 4475 N N   . PRO A 1 570 ? -10.378 -63.790 30.366  1.00 18.21 570 A 1 
ATOM 4476 C CA  . PRO A 1 570 ? -9.500  -64.710 29.625  1.00 33.91 570 A 1 
ATOM 4477 C C   . PRO A 1 570 ? -9.249  -66.089 30.282  1.00 32.91 570 A 1 
ATOM 4478 O O   . PRO A 1 570 ? -9.499  -66.239 31.472  1.00 32.73 570 A 1 
ATOM 4479 C CB  . PRO A 1 570 ? -8.187  -63.942 29.554  1.00 32.84 570 A 1 
ATOM 4480 C CG  . PRO A 1 570 ? -8.113  -63.289 30.931  1.00 35.60 570 A 1 
ATOM 4481 C CD  . PRO A 1 570 ? -9.571  -62.945 31.216  1.00 43.62 570 A 1 
ATOM 4482 N N   . PRO A 1 571 ? -8.632  -67.031 29.562  1.00 14.99 571 A 1 
ATOM 4483 C CA  . PRO A 1 571 ? -7.986  -68.195 30.171  1.00 31.24 571 A 1 
ATOM 4484 C C   . PRO A 1 571 ? -6.446  -68.193 30.072  1.00 31.25 571 A 1 
ATOM 4485 O O   . PRO A 1 571 ? -5.828  -67.610 29.189  1.00 29.73 571 A 1 
ATOM 4486 C CB  . PRO A 1 571 ? -8.616  -69.392 29.470  1.00 30.16 571 A 1 
ATOM 4487 C CG  . PRO A 1 571 ? -8.818  -68.878 28.041  1.00 32.20 571 A 1 
ATOM 4488 C CD  . PRO A 1 571 ? -8.915  -67.345 28.166  1.00 38.45 571 A 1 
ATOM 4489 N N   . GLU A 1 572 ? -5.856  -68.910 31.022  1.00 18.30 572 A 1 
ATOM 4490 C CA  . GLU A 1 572 ? -4.447  -69.071 31.389  1.00 31.30 572 A 1 
ATOM 4491 C C   . GLU A 1 572 ? -3.720  -70.232 30.654  1.00 29.41 572 A 1 
ATOM 4492 O O   . GLU A 1 572 ? -4.296  -71.301 30.465  1.00 29.04 572 A 1 
ATOM 4493 C CB  . GLU A 1 572 ? -4.458  -69.356 32.910  1.00 32.32 572 A 1 
ATOM 4494 C CG  . GLU A 1 572 ? -3.669  -68.381 33.796  1.00 31.64 572 A 1 
ATOM 4495 C CD  . GLU A 1 572 ? -3.669  -68.782 35.281  1.00 31.08 572 A 1 
ATOM 4496 O OE1 . GLU A 1 572 ? -2.587  -68.691 35.906  1.00 30.21 572 A 1 
ATOM 4497 O OE2 . GLU A 1 572 ? -4.737  -69.189 35.772  1.00 35.16 572 A 1 
ATOM 4498 N N   . VAL A 1 573 ? -2.427  -70.042 30.342  1.00 11.59 573 A 1 
ATOM 4499 C CA  . VAL A 1 573 ? -1.257  -70.965 30.455  1.00 30.02 573 A 1 
ATOM 4500 C C   . VAL A 1 573 ? -1.142  -72.257 29.578  1.00 28.02 573 A 1 
ATOM 4501 O O   . VAL A 1 573 ? -1.747  -73.273 29.862  1.00 28.05 573 A 1 
ATOM 4502 C CB  . VAL A 1 573 ? -0.972  -71.224 31.956  1.00 29.74 573 A 1 
ATOM 4503 C CG1 . VAL A 1 573 ? 0.246   -72.101 32.246  1.00 27.88 573 A 1 
ATOM 4504 C CG2 . VAL A 1 573 ? -0.683  -69.913 32.709  1.00 34.53 573 A 1 
ATOM 4505 N N   . GLN A 1 574 ? -0.224  -72.195 28.561  1.00 23.29 574 A 1 
ATOM 4506 C CA  . GLN A 1 574 ? 0.996   -72.998 28.196  1.00 35.50 574 A 1 
ATOM 4507 C C   . GLN A 1 574 ? 0.993   -74.575 28.163  1.00 34.55 574 A 1 
ATOM 4508 O O   . GLN A 1 574 ? 0.109   -75.167 28.755  1.00 34.38 574 A 1 
ATOM 4509 C CB  . GLN A 1 574 ? 2.161   -72.486 29.073  1.00 37.23 574 A 1 
ATOM 4510 C CG  . GLN A 1 574 ? 2.600   -71.053 28.745  1.00 37.73 574 A 1 
ATOM 4511 C CD  . GLN A 1 574 ? 4.007   -70.728 29.235  1.00 33.93 574 A 1 
ATOM 4512 O OE1 . GLN A 1 574 ? 4.898   -71.559 29.274  1.00 35.10 574 A 1 
ATOM 4513 N NE2 . GLN A 1 574 ? 4.286   -69.492 29.596  1.00 34.09 574 A 1 
ATOM 4514 N N   . PRO A 1 575 ? 2.039   -75.331 27.593  1.00 21.83 575 A 1 
ATOM 4515 C CA  . PRO A 1 575 ? 3.297   -74.985 26.873  1.00 35.07 575 A 1 
ATOM 4516 C C   . PRO A 1 575 ? 3.747   -75.867 25.638  1.00 34.41 575 A 1 
ATOM 4517 O O   . PRO A 1 575 ? 3.388   -77.025 25.528  1.00 33.44 575 A 1 
ATOM 4518 C CB  . PRO A 1 575 ? 4.353   -75.180 27.978  1.00 33.93 575 A 1 
ATOM 4519 C CG  . PRO A 1 575 ? 3.802   -76.348 28.821  1.00 36.38 575 A 1 
ATOM 4520 C CD  . PRO A 1 575 ? 2.384   -76.558 28.301  1.00 43.02 575 A 1 
ATOM 4521 N N   . VAL A 1 576 ? 4.630   -75.316 24.782  1.00 12.57 576 A 1 
ATOM 4522 C CA  . VAL A 1 576 ? 5.936   -75.733 24.164  1.00 30.83 576 A 1 
ATOM 4523 C C   . VAL A 1 576 ? 6.141   -77.147 23.511  1.00 28.07 576 A 1 
ATOM 4524 O O   . VAL A 1 576 ? 5.746   -78.136 24.107  1.00 28.05 576 A 1 
ATOM 4525 C CB  . VAL A 1 576 ? 7.065   -75.433 25.201  1.00 30.66 576 A 1 
ATOM 4526 C CG1 . VAL A 1 576 ? 8.500   -75.577 24.707  1.00 28.94 576 A 1 
ATOM 4527 C CG2 . VAL A 1 576 ? 6.996   -73.984 25.732  1.00 35.68 576 A 1 
ATOM 4528 N N   . PRO A 1 577 ? 6.847   -77.287 22.323  1.00 19.02 577 A 1 
ATOM 4529 C CA  . PRO A 1 577 ? 8.318   -77.433 22.268  1.00 34.75 577 A 1 
ATOM 4530 C C   . PRO A 1 577 ? 9.033   -76.646 21.116  1.00 34.66 577 A 1 
ATOM 4531 O O   . PRO A 1 577 ? 8.512   -76.544 20.020  1.00 33.28 577 A 1 
ATOM 4532 C CB  . PRO A 1 577 ? 8.547   -78.943 22.124  1.00 32.98 577 A 1 
ATOM 4533 C CG  . PRO A 1 577 ? 7.303   -79.466 21.409  1.00 34.63 577 A 1 
ATOM 4534 C CD  . PRO A 1 577 ? 6.356   -78.261 21.332  1.00 40.56 577 A 1 
ATOM 4535 N N   . GLU A 1 578 ? 10.136  -75.906 21.326  1.00 15.34 578 A 1 
ATOM 4536 C CA  . GLU A 1 578 ? 11.573  -76.213 21.148  1.00 28.65 578 A 1 
ATOM 4537 C C   . GLU A 1 578 ? 11.960  -76.897 19.803  1.00 26.88 578 A 1 
ATOM 4538 O O   . GLU A 1 578 ? 11.366  -77.914 19.474  1.00 25.14 578 A 1 
ATOM 4539 C CB  . GLU A 1 578 ? 12.153  -76.999 22.350  1.00 29.27 578 A 1 
ATOM 4540 C CG  . GLU A 1 578 ? 12.403  -76.132 23.603  1.00 28.09 578 A 1 
ATOM 4541 C CD  . GLU A 1 578 ? 13.534  -76.673 24.505  1.00 26.51 578 A 1 
ATOM 4542 O OE1 . GLU A 1 578 ? 14.228  -75.836 25.128  1.00 25.87 578 A 1 
ATOM 4543 O OE2 . GLU A 1 578 ? 13.849  -77.870 24.475  1.00 29.70 578 A 1 
ATOM 4544 N N   . LYS A 1 579 ? 12.939  -76.499 18.960  1.00 12.17 579 A 1 
ATOM 4545 C CA  . LYS A 1 579 ? 14.272  -75.829 19.055  1.00 25.49 579 A 1 
ATOM 4546 C C   . LYS A 1 579 ? 14.850  -75.758 17.600  1.00 23.37 579 A 1 
ATOM 4547 O O   . LYS A 1 579 ? 14.222  -76.340 16.724  1.00 21.78 579 A 1 
ATOM 4548 C CB  . LYS A 1 579 ? 15.177  -76.731 19.927  1.00 25.01 579 A 1 
ATOM 4549 C CG  . LYS A 1 579 ? 15.645  -76.112 21.251  1.00 24.05 579 A 1 
ATOM 4550 C CD  . LYS A 1 579 ? 16.280  -77.182 22.147  1.00 24.07 579 A 1 
ATOM 4551 C CE  . LYS A 1 579 ? 16.656  -76.615 23.519  1.00 21.99 579 A 1 
ATOM 4552 N NZ  . LYS A 1 579 ? 16.516  -77.625 24.587  1.00 21.38 579 A 1 
ATOM 4553 N N   . PRO A 1 580 ? 16.101  -75.287 17.262  1.00 16.97 580 A 1 
ATOM 4554 C CA  . PRO A 1 580 ? 17.087  -74.439 17.962  1.00 31.02 580 A 1 
ATOM 4555 C C   . PRO A 1 580 ? 17.904  -73.413 17.090  1.00 30.42 580 A 1 
ATOM 4556 O O   . PRO A 1 580 ? 17.991  -73.539 15.876  1.00 28.82 580 A 1 
ATOM 4557 C CB  . PRO A 1 580 ? 18.099  -75.480 18.485  1.00 29.31 580 A 1 
ATOM 4558 C CG  . PRO A 1 580 ? 18.071  -76.596 17.435  1.00 30.89 580 A 1 
ATOM 4559 C CD  . PRO A 1 580 ? 16.919  -76.225 16.498  1.00 37.33 580 A 1 
ATOM 4560 N N   . GLN A 1 581 ? 18.691  -72.573 17.788  1.00 16.08 581 A 1 
ATOM 4561 C CA  . GLN A 1 581 ? 20.019  -71.991 17.470  1.00 25.92 581 A 1 
ATOM 4562 C C   . GLN A 1 581 ? 20.093  -70.790 16.487  1.00 23.91 581 A 1 
ATOM 4563 O O   . GLN A 1 581 ? 19.485  -70.807 15.437  1.00 23.66 581 A 1 
ATOM 4564 C CB  . GLN A 1 581 ? 21.019  -73.106 17.110  1.00 26.92 581 A 1 
ATOM 4565 C CG  . GLN A 1 581 ? 21.415  -73.964 18.330  1.00 27.09 581 A 1 
ATOM 4566 C CD  . GLN A 1 581 ? 22.271  -75.178 17.984  1.00 26.86 581 A 1 
ATOM 4567 O OE1 . GLN A 1 581 ? 22.943  -75.242 16.972  1.00 27.51 581 A 1 
ATOM 4568 N NE2 . GLN A 1 581 ? 22.307  -76.183 18.831  1.00 30.36 581 A 1 
ATOM 4569 N N   . ARG A 1 582 ? 20.859  -69.707 16.721  1.00 12.79 582 A 1 
ATOM 4570 C CA  . ARG A 1 582 ? 22.160  -69.595 17.407  1.00 20.91 582 A 1 
ATOM 4571 C C   . ARG A 1 582 ? 22.382  -68.191 18.026  1.00 19.72 582 A 1 
ATOM 4572 O O   . ARG A 1 582 ? 21.824  -67.202 17.559  1.00 19.11 582 A 1 
ATOM 4573 C CB  . ARG A 1 582 ? 23.271  -69.895 16.374  1.00 21.26 582 A 1 
ATOM 4574 C CG  . ARG A 1 582 ? 24.370  -70.835 16.867  1.00 20.53 582 A 1 
ATOM 4575 C CD  . ARG A 1 582 ? 25.295  -71.194 15.709  1.00 21.62 582 A 1 
ATOM 4576 N NE  . ARG A 1 582 ? 26.178  -72.318 16.030  1.00 20.08 582 A 1 
ATOM 4577 C CZ  . ARG A 1 582 ? 27.281  -72.668 15.363  1.00 20.78 582 A 1 
ATOM 4578 N NH1 . ARG A 1 582 ? 27.709  -71.986 14.339  1.00 18.80 582 A 1 
ATOM 4579 N NH2 . ARG A 1 582 ? 27.967  -73.715 15.721  1.00 18.89 582 A 1 
ATOM 4580 N N   . ARG A 1 583 ? 23.212  -68.163 19.055  1.00 10.59 583 A 1 
ATOM 4581 C CA  . ARG A 1 583 ? 23.472  -67.119 20.064  1.00 20.25 583 A 1 
ATOM 4582 C C   . ARG A 1 583 ? 24.906  -66.585 19.961  1.00 18.93 583 A 1 
ATOM 4583 O O   . ARG A 1 583 ? 25.801  -67.393 19.722  1.00 18.91 583 A 1 
ATOM 4584 C CB  . ARG A 1 583 ? 23.267  -67.859 21.404  1.00 21.07 583 A 1 
ATOM 4585 C CG  . ARG A 1 583 ? 23.462  -67.135 22.737  1.00 21.03 583 A 1 
ATOM 4586 C CD  . ARG A 1 583 ? 23.407  -68.171 23.862  1.00 23.29 583 A 1 
ATOM 4587 N NE  . ARG A 1 583 ? 23.339  -67.570 25.216  1.00 21.59 583 A 1 
ATOM 4588 C CZ  . ARG A 1 583 ? 23.397  -68.221 26.368  1.00 22.49 583 A 1 
ATOM 4589 N NH1 . ARG A 1 583 ? 23.609  -69.505 26.439  1.00 20.29 583 A 1 
ATOM 4590 N NH2 . ARG A 1 583 ? 23.236  -67.581 27.488  1.00 20.10 583 A 1 
ATOM 4591 N N   . MET A 1 584 ? 25.101  -65.293 20.253  1.00 16.72 584 A 1 
ATOM 4592 C CA  . MET A 1 584 ? 26.267  -64.678 20.945  1.00 22.55 584 A 1 
ATOM 4593 C C   . MET A 1 584 ? 25.866  -63.209 21.225  1.00 21.92 584 A 1 
ATOM 4594 O O   . MET A 1 584 ? 25.498  -62.527 20.284  1.00 22.13 584 A 1 
ATOM 4595 C CB  . MET A 1 584 ? 27.547  -64.730 20.079  1.00 23.20 584 A 1 
ATOM 4596 C CG  . MET A 1 584 ? 28.536  -65.812 20.554  1.00 23.03 584 A 1 
ATOM 4597 S SD  . MET A 1 584 ? 30.086  -65.862 19.626  1.00 23.22 584 A 1 
ATOM 4598 C CE  . MET A 1 584 ? 30.939  -67.176 20.501  1.00 19.92 584 A 1 
ATOM 4599 N N   . MET A 1 585 ? 25.629  -62.655 22.424  1.00 18.10 585 A 1 
ATOM 4600 C CA  . MET A 1 585 ? 26.378  -62.609 23.708  1.00 21.66 585 A 1 
ATOM 4601 C C   . MET A 1 585 ? 27.851  -62.209 23.525  1.00 20.88 585 A 1 
ATOM 4602 O O   . MET A 1 585 ? 28.498  -62.847 22.714  1.00 21.38 585 A 1 
ATOM 4603 C CB  . MET A 1 585 ? 26.182  -63.863 24.569  1.00 22.91 585 A 1 
ATOM 4604 C CG  . MET A 1 585 ? 24.943  -63.729 25.473  1.00 23.81 585 A 1 
ATOM 4605 S SD  . MET A 1 585 ? 24.841  -64.980 26.769  1.00 24.54 585 A 1 
ATOM 4606 C CE  . MET A 1 585 ? 23.883  -64.092 28.007  1.00 21.57 585 A 1 
ATOM 4607 N N   . MET A 1 586 ? 28.455  -61.224 24.157  1.00 17.54 586 A 1 
ATOM 4608 C CA  . MET A 1 586 ? 28.396  -60.609 25.510  1.00 23.22 586 A 1 
ATOM 4609 C C   . MET A 1 586 ? 29.422  -59.431 25.453  1.00 22.36 586 A 1 
ATOM 4610 O O   . MET A 1 586 ? 30.200  -59.410 24.500  1.00 22.39 586 A 1 
ATOM 4611 C CB  . MET A 1 586 ? 28.889  -61.683 26.500  1.00 23.63 586 A 1 
ATOM 4612 C CG  . MET A 1 586 ? 27.871  -62.090 27.576  1.00 23.52 586 A 1 
ATOM 4613 S SD  . MET A 1 586 ? 28.386  -63.553 28.499  1.00 22.78 586 A 1 
ATOM 4614 C CE  . MET A 1 586 ? 27.057  -63.676 29.711  1.00 21.15 586 A 1 
ATOM 4615 N N   . THR A 1 587 ? 29.581  -58.408 26.285  1.00 12.68 587 A 1 
ATOM 4616 C CA  . THR A 1 587 ? 29.454  -58.044 27.708  1.00 22.08 587 A 1 
ATOM 4617 C C   . THR A 1 587 ? 29.952  -56.571 27.796  1.00 21.19 587 A 1 
ATOM 4618 O O   . THR A 1 587 ? 30.875  -56.228 27.067  1.00 19.98 587 A 1 
ATOM 4619 C CB  . THR A 1 587 ? 30.409  -58.880 28.598  1.00 20.93 587 A 1 
ATOM 4620 O OG1 . THR A 1 587 ? 31.321  -59.673 27.874  1.00 19.15 587 A 1 
ATOM 4621 C CG2 . THR A 1 587 ? 29.647  -59.827 29.532  1.00 20.47 587 A 1 
ATOM 4622 N N   . MET A 1 588 ? 29.317  -55.613 28.475  1.00 15.20 588 A 1 
ATOM 4623 C CA  . MET A 1 588 ? 29.440  -55.222 29.891  1.00 21.21 588 A 1 
ATOM 4624 C C   . MET A 1 588 ? 30.802  -54.631 30.336  1.00 20.56 588 A 1 
ATOM 4625 O O   . MET A 1 588 ? 31.838  -55.273 30.197  1.00 19.88 588 A 1 
ATOM 4626 C CB  . MET A 1 588 ? 29.059  -56.351 30.864  1.00 20.79 588 A 1 
ATOM 4627 C CG  . MET A 1 588 ? 27.545  -56.595 30.974  1.00 19.94 588 A 1 
ATOM 4628 S SD  . MET A 1 588 ? 26.788  -55.788 32.393  1.00 19.08 588 A 1 
ATOM 4629 C CE  . MET A 1 588 ? 25.934  -57.213 33.126  1.00 18.32 588 A 1 
ATOM 4630 N N   . GLY A 1 589 ? 30.736  -53.485 31.003  1.00 15.86 589 A 1 
ATOM 4631 C CA  . GLY A 1 589 ? 31.721  -53.012 31.994  1.00 25.42 589 A 1 
ATOM 4632 C C   . GLY A 1 589 ? 32.018  -51.502 31.896  1.00 24.22 589 A 1 
ATOM 4633 O O   . GLY A 1 589 ? 32.730  -51.106 30.994  1.00 22.61 589 A 1 
ATOM 4634 N N   . THR A 1 590 ? 31.362  -50.596 32.605  1.00 13.53 590 A 1 
ATOM 4635 C CA  . THR A 1 590 ? 31.358  -50.216 34.048  1.00 23.16 590 A 1 
ATOM 4636 C C   . THR A 1 590 ? 32.220  -48.989 34.414  1.00 22.26 590 A 1 
ATOM 4637 O O   . THR A 1 590 ? 33.415  -49.019 34.190  1.00 20.38 590 A 1 
ATOM 4638 C CB  . THR A 1 590 ? 31.693  -51.310 35.081  1.00 21.33 590 A 1 
ATOM 4639 O OG1 . THR A 1 590 ? 32.896  -51.968 34.788  1.00 19.22 590 A 1 
ATOM 4640 C CG2 . THR A 1 590 ? 30.575  -52.313 35.302  1.00 21.14 590 A 1 
ATOM 4641 N N   . LYS A 1 591 ? 31.590  -48.103 35.193  1.00 9.12  591 A 1 
ATOM 4642 C CA  . LYS A 1 591 ? 32.091  -47.188 36.256  1.00 18.88 591 A 1 
ATOM 4643 C C   . LYS A 1 591 ? 32.751  -45.864 35.808  1.00 18.01 591 A 1 
ATOM 4644 O O   . LYS A 1 591 ? 33.645  -45.890 34.980  1.00 16.81 591 A 1 
ATOM 4645 C CB  . LYS A 1 591 ? 32.936  -47.981 37.263  1.00 18.70 591 A 1 
ATOM 4646 C CG  . LYS A 1 591 ? 32.050  -48.836 38.197  1.00 17.39 591 A 1 
ATOM 4647 C CD  . LYS A 1 591 ? 32.905  -49.680 39.145  1.00 16.66 591 A 1 
ATOM 4648 C CE  . LYS A 1 591 ? 32.012  -50.455 40.107  1.00 15.00 591 A 1 
ATOM 4649 N NZ  . LYS A 1 591 ? 32.827  -51.296 41.031  1.00 15.39 591 A 1 
ATOM 4650 N N   . ARG A 1 592 ? 32.175  -44.694 36.190  1.00 9.70  592 A 1 
ATOM 4651 C CA  . ARG A 1 592 ? 32.275  -43.939 37.478  1.00 17.96 592 A 1 
ATOM 4652 C C   . ARG A 1 592 ? 33.707  -43.426 37.732  1.00 17.19 592 A 1 
ATOM 4653 O O   . ARG A 1 592 ? 34.615  -44.216 37.548  1.00 16.28 592 A 1 
ATOM 4654 C CB  . ARG A 1 592 ? 31.803  -44.748 38.705  1.00 18.33 592 A 1 
ATOM 4655 C CG  . ARG A 1 592 ? 30.283  -44.827 38.950  1.00 17.45 592 A 1 
ATOM 4656 C CD  . ARG A 1 592 ? 30.031  -45.366 40.364  1.00 18.01 592 A 1 
ATOM 4657 N NE  . ARG A 1 592 ? 28.605  -45.581 40.656  1.00 17.15 592 A 1 
ATOM 4658 C CZ  . ARG A 1 592 ? 28.086  -46.064 41.775  1.00 18.38 592 A 1 
ATOM 4659 N NH1 . ARG A 1 592 ? 28.851  -46.402 42.785  1.00 17.27 592 A 1 
ATOM 4660 N NH2 . ARG A 1 592 ? 26.807  -46.208 41.908  1.00 16.63 592 A 1 
ATOM 4661 N N   . VAL A 1 593 ? 34.037  -42.260 38.228  1.00 7.84  593 A 1 
ATOM 4662 C CA  . VAL A 1 593 ? 33.398  -41.079 38.869  1.00 20.05 593 A 1 
ATOM 4663 C C   . VAL A 1 593 ? 34.595  -40.180 39.282  1.00 19.42 593 A 1 
ATOM 4664 O O   . VAL A 1 593 ? 35.699  -40.711 39.372  1.00 18.91 593 A 1 
ATOM 4665 C CB  . VAL A 1 593 ? 32.561  -41.500 40.118  1.00 19.72 593 A 1 
ATOM 4666 C CG1 . VAL A 1 593 ? 32.681  -40.709 41.415  1.00 17.66 593 A 1 
ATOM 4667 C CG2 . VAL A 1 593 ? 31.058  -41.470 39.808  1.00 21.30 593 A 1 
ATOM 4668 N N   . LEU A 1 594 ? 34.345  -38.894 39.623  1.00 9.47  594 A 1 
ATOM 4669 C CA  . LEU A 1 594 ? 35.226  -37.870 40.242  1.00 19.35 594 A 1 
ATOM 4670 C C   . LEU A 1 594 ? 36.017  -37.014 39.234  1.00 18.10 594 A 1 
ATOM 4671 O O   . LEU A 1 594 ? 36.649  -37.561 38.342  1.00 17.91 594 A 1 
ATOM 4672 C CB  . LEU A 1 594 ? 36.130  -38.448 41.352  1.00 18.88 594 A 1 
ATOM 4673 C CG  . LEU A 1 594 ? 35.393  -39.207 42.471  1.00 18.17 594 A 1 
ATOM 4674 C CD1 . LEU A 1 594 ? 36.382  -39.931 43.381  1.00 19.35 594 A 1 
ATOM 4675 C CD2 . LEU A 1 594 ? 34.525  -38.296 43.333  1.00 23.64 594 A 1 
ATOM 4676 N N   . ASP A 1 595 ? 35.907  -35.692 39.191  1.00 13.20 595 A 1 
ATOM 4677 C CA  . ASP A 1 595 ? 35.743  -34.597 40.176  1.00 22.11 595 A 1 
ATOM 4678 C C   . ASP A 1 595 ? 37.064  -33.848 40.460  1.00 20.90 595 A 1 
ATOM 4679 O O   . ASP A 1 595 ? 38.119  -34.465 40.535  1.00 19.88 595 A 1 
ATOM 4680 C CB  . ASP A 1 595 ? 34.969  -34.908 41.471  1.00 21.41 595 A 1 
ATOM 4681 C CG  . ASP A 1 595 ? 34.099  -33.758 41.996  1.00 18.60 595 A 1 
ATOM 4682 O OD1 . ASP A 1 595 ? 34.028  -32.716 41.315  1.00 17.84 595 A 1 
ATOM 4683 O OD2 . ASP A 1 595 ? 33.412  -33.992 43.027  1.00 19.24 595 A 1 
ATOM 4684 N N   . GLU A 1 596 ? 36.886  -32.548 40.603  1.00 10.73 596 A 1 
ATOM 4685 C CA  . GLU A 1 596 ? 37.795  -31.551 41.205  1.00 18.95 596 A 1 
ATOM 4686 C C   . GLU A 1 596 ? 39.095  -31.053 40.527  1.00 17.87 596 A 1 
ATOM 4687 O O   . GLU A 1 596 ? 40.124  -31.705 40.461  1.00 16.91 596 A 1 
ATOM 4688 C CB  . GLU A 1 596 ? 37.946  -31.799 42.701  1.00 19.04 596 A 1 
ATOM 4689 C CG  . GLU A 1 596 ? 36.779  -31.142 43.472  1.00 18.14 596 A 1 
ATOM 4690 C CD  . GLU A 1 596 ? 36.957  -31.180 44.984  1.00 17.48 596 A 1 
ATOM 4691 O OE1 . GLU A 1 596 ? 36.647  -30.150 45.623  1.00 17.79 596 A 1 
ATOM 4692 O OE2 . GLU A 1 596 ? 37.388  -32.230 45.497  1.00 21.92 596 A 1 
ATOM 4693 N N   . SER A 1 597 ? 39.000  -29.771 40.215  1.00 15.17 597 A 1 
ATOM 4694 C CA  . SER A 1 597 ? 39.807  -28.629 40.710  1.00 27.96 597 A 1 
ATOM 4695 C C   . SER A 1 597 ? 41.249  -28.366 40.234  1.00 26.09 597 A 1 
ATOM 4696 O O   . SER A 1 597 ? 42.197  -29.039 40.594  1.00 24.67 597 A 1 
ATOM 4697 C CB  . SER A 1 597 ? 39.696  -28.502 42.237  1.00 26.84 597 A 1 
ATOM 4698 O OG  . SER A 1 597 ? 40.303  -29.580 42.900  1.00 25.84 597 A 1 
ATOM 4699 N N   . ALA A 1 598 ? 41.345  -27.226 39.578  1.00 12.88 598 A 1 
ATOM 4700 C CA  . ALA A 1 598 ? 42.071  -26.021 39.997  1.00 23.21 598 A 1 
ATOM 4701 C C   . ALA A 1 598 ? 43.615  -25.941 39.924  1.00 21.97 598 A 1 
ATOM 4702 O O   . ALA A 1 598 ? 44.330  -26.919 40.083  1.00 20.79 598 A 1 
ATOM 4703 C CB  . ALA A 1 598 ? 41.547  -25.555 41.369  1.00 22.85 598 A 1 
ATOM 4704 N N   . LEU A 1 599 ? 44.019  -24.682 39.830  1.00 10.01 599 A 1 
ATOM 4705 C CA  . LEU A 1 599 ? 45.365  -24.096 39.929  1.00 19.93 599 A 1 
ATOM 4706 C C   . LEU A 1 599 ? 46.142  -24.072 38.607  1.00 18.41 599 A 1 
ATOM 4707 O O   . LEU A 1 599 ? 46.143  -25.052 37.876  1.00 17.48 599 A 1 
ATOM 4708 C CB  . LEU A 1 599 ? 46.189  -24.731 41.080  1.00 19.32 599 A 1 
ATOM 4709 C CG  . LEU A 1 599 ? 45.498  -24.786 42.452  1.00 18.40 599 A 1 
ATOM 4710 C CD1 . LEU A 1 599 ? 46.365  -25.565 43.439  1.00 18.55 599 A 1 
ATOM 4711 C CD2 . LEU A 1 599 ? 45.228  -23.402 43.032  1.00 23.73 599 A 1 
ATOM 4712 N N   . ALA A 1 600 ? 46.899  -23.070 38.278  1.00 14.48 600 A 1 
ATOM 4713 C CA  . ALA A 1 600 ? 47.048  -21.641 38.556  1.00 24.54 600 A 1 
ATOM 4714 C C   . ALA A 1 600 ? 48.430  -21.286 37.982  1.00 22.67 600 A 1 
ATOM 4715 O O   . ALA A 1 600 ? 49.327  -22.119 38.108  1.00 21.39 600 A 1 
ATOM 4716 C CB  . ALA A 1 600 ? 47.058  -21.299 40.052  1.00 23.81 600 A 1 
ATOM 4717 N N   . ASN A 1 601 ? 48.554  -20.082 37.454  1.00 12.92 601 A 1 
ATOM 4718 C CA  . ASN A 1 601 ? 49.812  -19.304 37.375  1.00 22.13 601 A 1 
ATOM 4719 C C   . ASN A 1 601 ? 50.940  -19.867 36.465  1.00 20.33 601 A 1 
ATOM 4720 O O   . ASN A 1 601 ? 50.996  -21.067 36.215  1.00 18.67 601 A 1 
ATOM 4721 C CB  . ASN A 1 601 ? 50.235  -19.020 38.831  1.00 20.89 601 A 1 
ATOM 4722 C CG  . ASN A 1 601 ? 49.202  -18.280 39.659  1.00 19.05 601 A 1 
ATOM 4723 O OD1 . ASN A 1 601 ? 48.027  -18.178 39.352  1.00 18.86 601 A 1 
ATOM 4724 N ND2 . ASN A 1 601 ? 49.618  -17.745 40.788  1.00 21.71 601 A 1 
ATOM 4725 N N   . ASP A 1 602 ? 51.849  -19.109 35.897  1.00 13.70 602 A 1 
ATOM 4726 C CA  . ASP A 1 602 ? 52.335  -17.736 36.052  1.00 22.25 602 A 1 
ATOM 4727 C C   . ASP A 1 602 ? 53.085  -17.361 34.747  1.00 19.82 602 A 1 
ATOM 4728 O O   . ASP A 1 602 ? 53.545  -18.274 34.053  1.00 18.60 602 A 1 
ATOM 4729 C CB  . ASP A 1 602 ? 53.353  -17.689 37.219  1.00 21.36 602 A 1 
ATOM 4730 C CG  . ASP A 1 602 ? 52.738  -17.348 38.587  1.00 20.41 602 A 1 
ATOM 4731 O OD1 . ASP A 1 602 ? 51.771  -16.558 38.622  1.00 21.48 602 A 1 
ATOM 4732 O OD2 . ASP A 1 602 ? 53.195  -17.927 39.608  1.00 23.90 602 A 1 
ATOM 4733 N N   . ASP A 1 603 ? 53.173  -16.056 34.496  1.00 12.41 603 A 1 
ATOM 4734 C CA  . ASP A 1 603 ? 54.361  -15.263 34.101  1.00 22.28 603 A 1 
ATOM 4735 C C   . ASP A 1 603 ? 55.287  -15.754 32.947  1.00 20.20 603 A 1 
ATOM 4736 O O   . ASP A 1 603 ? 55.510  -16.945 32.765  1.00 18.59 603 A 1 
ATOM 4737 C CB  . ASP A 1 603 ? 55.151  -14.987 35.396  1.00 21.04 603 A 1 
ATOM 4738 C CG  . ASP A 1 603 ? 54.315  -14.370 36.531  1.00 19.46 603 A 1 
ATOM 4739 O OD1 . ASP A 1 603 ? 53.200  -13.871 36.262  1.00 19.58 603 A 1 
ATOM 4740 O OD2 . ASP A 1 603 ? 54.762  -14.454 37.699  1.00 21.28 603 A 1 
ATOM 4741 N N   . ASP A 1 604 ? 55.962  -14.975 32.156  1.00 13.62 604 A 1 
ATOM 4742 C CA  . ASP A 1 604 ? 56.154  -13.535 31.981  1.00 20.86 604 A 1 
ATOM 4743 C C   . ASP A 1 604 ? 56.992  -13.352 30.679  1.00 19.11 604 A 1 
ATOM 4744 O O   . ASP A 1 604 ? 57.713  -14.271 30.265  1.00 17.98 604 A 1 
ATOM 4745 C CB  . ASP A 1 604 ? 56.957  -12.916 33.150  1.00 20.02 604 A 1 
ATOM 4746 C CG  . ASP A 1 604 ? 56.126  -12.073 34.127  1.00 18.68 604 A 1 
ATOM 4747 O OD1 . ASP A 1 604 ? 55.063  -11.556 33.715  1.00 19.32 604 A 1 
ATOM 4748 O OD2 . ASP A 1 604 ? 56.564  -11.934 35.295  1.00 21.01 604 A 1 
ATOM 4749 N N   . ASP A 1 605 ? 56.906  -12.156 30.144  1.00 13.33 605 A 1 
ATOM 4750 C CA  . ASP A 1 605 ? 57.984  -11.352 29.545  1.00 22.88 605 A 1 
ATOM 4751 C C   . ASP A 1 605 ? 58.770  -11.714 28.254  1.00 20.84 605 A 1 
ATOM 4752 O O   . ASP A 1 605 ? 59.437  -12.728 28.092  1.00 19.38 605 A 1 
ATOM 4753 C CB  . ASP A 1 605 ? 58.900  -10.848 30.667  1.00 22.08 605 A 1 
ATOM 4754 C CG  . ASP A 1 605 ? 58.204  -9.848  31.614  1.00 20.42 605 A 1 
ATOM 4755 O OD1 . ASP A 1 605 ? 57.150  -9.292  31.212  1.00 20.85 605 A 1 
ATOM 4756 O OD2 . ASP A 1 605 ? 58.742  -9.613  32.716  1.00 23.08 605 A 1 
ATOM 4757 N N   . ASP A 1 606 ? 58.749  -10.661 27.441  1.00 16.22 606 A 1 
ATOM 4758 C CA  . ASP A 1 606 ? 59.876  -9.988  26.789  1.00 23.76 606 A 1 
ATOM 4759 C C   . ASP A 1 606 ? 60.384  -10.363 25.377  1.00 22.05 606 A 1 
ATOM 4760 O O   . ASP A 1 606 ? 61.143  -11.301 25.138  1.00 20.53 606 A 1 
ATOM 4761 C CB  . ASP A 1 606 ? 61.006  -9.652  27.787  1.00 23.04 606 A 1 
ATOM 4762 C CG  . ASP A 1 606 ? 60.708  -8.440  28.684  1.00 21.10 606 A 1 
ATOM 4763 O OD1 . ASP A 1 606 ? 59.771  -7.668  28.362  1.00 21.01 606 A 1 
ATOM 4764 O OD2 . ASP A 1 606 ? 61.493  -8.208  29.634  1.00 22.56 606 A 1 
ATOM 4765 N N   . ALA A 1 607 ? 60.084  -9.414  24.524  1.00 14.24 607 A 1 
ATOM 4766 C CA  . ALA A 1 607 ? 61.014  -8.544  23.796  1.00 24.71 607 A 1 
ATOM 4767 C C   . ALA A 1 607 ? 61.749  -9.013  22.518  1.00 22.98 607 A 1 
ATOM 4768 O O   . ALA A 1 607 ? 62.647  -9.845  22.535  1.00 21.75 607 A 1 
ATOM 4769 C CB  . ALA A 1 607 ? 61.967  -7.855  24.785  1.00 24.68 607 A 1 
ATOM 4770 N N   . ASN A 1 608 ? 61.455  -8.222  21.514  1.00 13.51 608 A 1 
ATOM 4771 C CA  . ASN A 1 608 ? 62.368  -7.500  20.621  1.00 23.32 608 A 1 
ATOM 4772 C C   . ASN A 1 608 ? 63.015  -8.169  19.380  1.00 21.40 608 A 1 
ATOM 4773 O O   . ASN A 1 608 ? 63.721  -9.161  19.452  1.00 19.85 608 A 1 
ATOM 4774 C CB  . ASN A 1 608 ? 63.382  -6.658  21.423  1.00 22.43 608 A 1 
ATOM 4775 C CG  . ASN A 1 608 ? 62.808  -5.352  21.942  1.00 20.39 608 A 1 
ATOM 4776 O OD1 . ASN A 1 608 ? 61.620  -5.141  22.064  1.00 20.17 608 A 1 
ATOM 4777 N ND2 . ASN A 1 608 ? 63.655  -4.395  22.251  1.00 23.54 608 A 1 
ATOM 4778 N N   . ASP A 1 609 ? 62.833  -7.409  18.334  1.00 15.52 609 A 1 
ATOM 4779 C CA  . ASP A 1 609 ? 63.780  -6.916  17.328  1.00 22.55 609 A 1 
ATOM 4780 C C   . ASP A 1 609 ? 63.972  -7.661  15.986  1.00 20.40 609 A 1 
ATOM 4781 O O   . ASP A 1 609 ? 64.510  -8.761  15.888  1.00 19.06 609 A 1 
ATOM 4782 C CB  . ASP A 1 609 ? 65.077  -6.359  17.967  1.00 21.79 609 A 1 
ATOM 4783 C CG  . ASP A 1 609 ? 64.843  -5.124  18.876  1.00 20.37 609 A 1 
ATOM 4784 O OD1 . ASP A 1 609 ? 63.733  -4.543  18.846  1.00 20.94 609 A 1 
ATOM 4785 O OD2 . ASP A 1 609 ? 65.765  -4.773  19.650  1.00 23.20 609 A 1 
ATOM 4786 N N   . ASP A 1 610 ? 63.559  -6.881  14.988  1.00 15.23 610 A 1 
ATOM 4787 C CA  . ASP A 1 610 ? 64.287  -6.478  13.784  1.00 22.69 610 A 1 
ATOM 4788 C C   . ASP A 1 610 ? 64.310  -7.324  12.489  1.00 20.31 610 A 1 
ATOM 4789 O O   . ASP A 1 610 ? 64.745  -8.465  12.410  1.00 18.74 610 A 1 
ATOM 4790 C CB  . ASP A 1 610 ? 65.645  -5.835  14.139  1.00 21.54 610 A 1 
ATOM 4791 C CG  . ASP A 1 610 ? 65.518  -4.522  14.947  1.00 20.19 610 A 1 
ATOM 4792 O OD1 . ASP A 1 610 ? 64.401  -3.957  15.018  1.00 20.32 610 A 1 
ATOM 4793 O OD2 . ASP A 1 610 ? 66.550  -4.068  15.504  1.00 22.88 610 A 1 
ATOM 4794 N N   . ASP A 1 611 ? 63.919  -6.581  11.484  1.00 14.60 611 A 1 
ATOM 4795 C CA  . ASP A 1 611 ? 64.460  -6.423  10.124  1.00 21.89 611 A 1 
ATOM 4796 C C   . ASP A 1 611 ? 64.073  -7.373  8.968   1.00 19.70 611 A 1 
ATOM 4797 O O   . ASP A 1 611 ? 64.381  -8.562  8.912   1.00 18.43 611 A 1 
ATOM 4798 C CB  . ASP A 1 611 ? 65.953  -6.044  10.162  1.00 20.94 611 A 1 
ATOM 4799 C CG  . ASP A 1 611 ? 66.216  -4.663  10.814  1.00 19.60 611 A 1 
ATOM 4800 O OD1 . ASP A 1 611 ? 65.257  -3.859  10.948  1.00 20.14 611 A 1 
ATOM 4801 O OD2 . ASP A 1 611 ? 67.400  -4.396  11.148  1.00 22.02 611 A 1 
ATOM 4802 N N   . ASP A 1 612 ? 63.417  -6.694  8.008   1.00 14.31 612 A 1 
ATOM 4803 C CA  . ASP A 1 612 ? 63.619  -6.698  6.564   1.00 21.08 612 A 1 
ATOM 4804 C C   . ASP A 1 612 ? 63.643  -8.033  5.779   1.00 19.20 612 A 1 
ATOM 4805 O O   . ASP A 1 612 ? 64.570  -8.826  5.861   1.00 17.93 612 A 1 
ATOM 4806 C CB  . ASP A 1 612 ? 64.847  -5.832  6.209   1.00 20.42 612 A 1 
ATOM 4807 C CG  . ASP A 1 612 ? 64.705  -4.348  6.623   1.00 19.10 612 A 1
[truncated: 48,263 more chars]
