# Supplementary material for: Characterization of meiotic axis proteins in the model brown alga Ectocarpus
Source: EMBO Rep. 2025 Oct 23;26(23):5673–702. doi: 10.1038/s44319-025-00605-3 (PMC12678776; doi:10.1038/s44319-025-00605-3)
Supplement: Supplementary file 5 — Source data Fig. 1 [file 44319_2025_605_MOESM5_ESM.zip › Figure 1/1G/Phylogenetic-Tree-Build_Command-Line_IQ-TREE.swift]

#Step-by-Step workflow to build a phylogenetic tree, annotate it, and visualize it.
#This is used when a new .fasta file is ready for tree building, It includes command-line steps, plus references to scripts and GUI tools like iTOL.
                                              
                                                    
#STEP 1: Multiple Sequence Alignment (MSA)
    #Input: Your new .fasta file containing unaligned protein (or DNA) sequences. Align with MAFFT in Jalview
    #Command Line can be used too for MAFFT (below)
    
    mafft --auto input_sequences.fasta > aligned_sequences.fasta
        #The --auto option chooses the best MAFFT strategy based on sequence count/length.
        #Check the resulting aligned_sequences.fasta in a viewer (e.g., AliView or Jalview) to ensure everything aligns well (particularly the domain regions).

    #Step 1.5 (Optional) Trim poorly aligned regions using trimAl or Gblocks
                                                    brew install brewsci/bio/trimal

                                                    
    trimal -in meiotic-HORMA-proteins_full-length.fasta -out trimmed_meiotic-HORMA-proteins_full-length.fasta -automated1
        #This can improve alignment quality if there are large gapped regions

#STEP 2: Phylogenetic Analysis with IQ-TREE (Command Line)
                                                    
    iqtree2 -s trimmed_meiotic-HORMA-proteins_full-length.fasta -m TEST -bb 1000 -nt AUTO
        #-s: input alignment.
        #-m TEST: IQ-TREE will run ModelFinder to pick the best substitution model.
        #-bb 1000: 1000 ultrafast bootstrap replicates for branch support.
        #-nt AUTO: Detect the number of CPU threads automatically.
        
    #various OUTPUT files will be generated such as:
        #trimmed_sequences.fasta.iqtree – run report (model, log-likelihood, etc.).
        #trimmed_sequences.fasta.treefile – maximum-likelihood (ML) tree (usually no support values in labels).
        #trimmed_sequences.fasta.contree – consensus tree with bootstrap supports in node labels.
        #trimmed_sequences.fasta.log – screen log.
  
    #NOTE: Typically, the best model is printed, e.g., “Best-fit model: LG+I+G4” or something similar. The *.contree is usually the best file to open in a tree viewer (since it contains branch supports).

#STEP 3: (Optional) Quick Tree Inspection
    #FigTree (local GUI) (Command Line)
                                                    
        java -jar figtree.jar
                                                    
    #Then open trimmed_sequences.fasta.contree.
    iTOL (Internet):
    #Upload the .contree file at iTOL.
    #View the tree online with interactive features (reroot, collapse, etc.).

#STEP 4: Annotating the Tree in iTOL
    #Create an annotation dataset (like a DATASET_COLORSTRIP) in plain text. For example, "/Users/ekane/Documents/MPI-Research/Manuscripts/MajorGroups.txt"
    #Within the .txt file, the file should contain sommething along the lines of:
        (DATASET_COLORSTRIP
        SEPARATOR COMMA
        DATASET_LABEL,MyGroups
        COLOR,#000000
        LEGEND_TITLE,Species Groups
        LEGEND_SHAPES,1,1
        LEGEND_COLORS,#ff0000,#00ff00
        LEGEND_LABELS,GroupA,GroupB
        STRIP_WIDTH,50
        MARGIN,5
        BORDER_COLOR,#000000
        BORDER_WIDTH,1
        DATA
        SeqID1,#ff0000
        SeqID2,#00ff00)
                                                    
    #NOTE: Make sure SeqID1, SeqID2, etc. match the tip names exactly in your alignment (and thus in the tree)
                                                    
    #Upload this dataset on iTOL:
    #In the iTOL tree page, go to Datasets → Upload Annotation File.
    #Choose MajorGroups.txt.
    #iTOL will apply the color strips to each tip, with a legend.
    #Export from iTOL as SVG, PNG, or PDF for publication or sharing

#STEP 5: (Optional) Command-Line Tree Manipulation
    #advanced manipulations (pruning, rerooting, collapsing) in Python or shell scripts. For instance:
        #A. Newick Utilities
            (installed from GitHub)
            #Prune Tips (Command Line):
                nw_prune treefile.nwk TipToRemove1 TipToRemove2 > pruned_tree.nwk
            #Reroot (Command Line):
                nw_reroot treefile.nwk OutgroupSpecies > rerooted_tree.nwk
                                                    
        #B. Python (ETE Toolkit)
            #(install with pip install ete3 or conda):
                from ete3 import Tree

                # Load a tree
                t = Tree("trimmed_sequences.fasta.contree", format=1)

                # Reroot with outgroup
                t.set_outgroup("OutgroupName")

                # Collapse branches with support < 70
                for node in t.traverse():
                    if not node.is_leaf() and node.support < 70:
                        node.delete()

                t.write(format=1, outfile="collapsed_tree.nwk")
                                                    
#STEP 6: Documenting in R or Python Scripts
    #If preferred to keep everything in a single R/Python pipeline (particularly for large-scale analysis), try:
        #System Calls: E.g., from an R script using system("iqtree2 -s ...") or from Python’s subprocess.run(...).
        #Biopython (Python): Some modules can handle alignments, tree I/O.
        #ape or phangorn (R packages): For alignment, phylogenetics, and tree parsing. For example, you can read the tree with read.tree("file.contree") in R and do some manipulations
