# Supplementary material for: Characterization of meiotic axis proteins in the model brown alga Ectocarpus
Source: EMBO Rep. 2025 Oct 23;26(23):5673–702. doi: 10.1038/s44319-025-00605-3 (PMC12678776; doi:10.1038/s44319-025-00605-3)
Supplement: Supplementary file 5 — Source data Fig. 1 [file 44319_2025_605_MOESM5_ESM.zip › Figure 1/1G/trimmed_meiotic-HORMA-proteins_full-length.fasta.treefile]

(Ectocarpus_siliculosus__ecHOP1_/1-694:0.8976767473,(((Homo_sapiens__HORMAD1_/1-394:0.3033113725,Homo_sapiens__HORMAD2_/1-307:0.3338484937)100:0.5419999086,(Monosiga_brevicollis__MbHOP1_/1-498:0.9247410161,Salpingoeca_rosetta__SrHOP1_/1-633:0.3937506719)98:0.4655352726)78:0.2547130077,(((Arabidopsis_thaliana__ASY1_/1-596:0.1679488241,Oryza_sativa__PAIR2_/1-610:0.1524811641)100:0.3072764282,Chlamydomonas_reinhardtii__CrHOP1_/1-793:0.6160278719)97:0.2690134292,(Saccharomyces_cerevisiae__ScHOP1_/1-605:0.6719999201,Schizosaccharomyces_pombe__SpHOP1_/1-528:2.1997495801)88:0.3701453931)55:0.1013813691)33:0.0821382785,((Emiliania_huxleyi__EhHOP1_/1-462:0.9543114486,(Phaeodactylum_tricornutum__PtHOP1_/1-258:1.7327556538,Cyanidioschyzon_merolae__CmHOP1_/1-281:2.0610755896)93:0.7351410511)48:0.1525014780,((Caenorhabditis_elegans__HIM-3_/1-291:1.0947421730,(Caenorhabditis_elegans__HTP-1_/1-352:0.1079653689,Caenorhabditis_elegans__HTP-2_/1-352:0.0735573119)100:0.9051673095)71:0.3313185710,Caenorhabditis_elegans__HTP-3_/1-739:1.2960034118)88:0.4536621192)58:0.1558810010);
