# Supplementary material for: Characterization of meiotic axis proteins in the model brown alga Ectocarpus
Source: EMBO Rep. 2025 Oct 23;26(23):5673–702. doi: 10.1038/s44319-025-00605-3 (PMC12678776; doi:10.1038/s44319-025-00605-3)
Supplement: Supplementary file 5 — Source data Fig. 1 [file 44319_2025_605_MOESM5_ESM.zip › Figure 1/1G/trimmed_meiotic-HORMA-proteins_full-length.fasta.iqtree]

IQ-TREE 2.4.0 built Mar 25 2025

Input file name: trimmed_new2_HORMA-proteins_full-length.fasta
Type of analysis: ModelFinder + tree reconstruction + ultrafast bootstrap (1000 replicates)
Random seed number: 329207

REFERENCES
----------

To cite IQ-TREE please use:

Bui Quang Minh, Heiko A. Schmidt, Olga Chernomor, Dominik Schrempf,
Michael D. Woodhams, Arndt von Haeseler, and Robert Lanfear (2020)
IQ-TREE 2: New models and efficient methods for phylogenetic inference
in the genomic era. Mol. Biol. Evol., in press.
https://doi.org/10.1093/molbev/msaa015

To cite ModelFinder please use: 

Subha Kalyaanamoorthy, Bui Quang Minh, Thomas KF Wong, Arndt von Haeseler,
and Lars S Jermiin (2017) ModelFinder: Fast model selection for
accurate phylogenetic estimates. Nature Methods, 14:587–589.
https://doi.org/10.1038/nmeth.4285

Since you used ultrafast bootstrap (UFBoot) please also cite: 

Diep Thi Hoang, Olga Chernomor, Arndt von Haeseler, Bui Quang Minh,
and Le Sy Vinh (2018) UFBoot2: Improving the ultrafast bootstrap
approximation. Mol. Biol. Evol., 35:518–522.
https://doi.org/10.1093/molbev/msx281

SEQUENCE ALIGNMENT
------------------

Input data: 17 sequences with 220 amino-acid sites
Number of constant sites: 1 (= 0.454545% of all sites)
Number of invariant (constant or ambiguous constant) sites: 1 (= 0.454545% of all sites)
Number of parsimony informative sites: 200
Number of distinct site patterns: 220

ModelFinder
-----------

Best-fit model according to BIC: LG+G4

List of models sorted by BIC scores: 

Model                  LogL         AIC      w-AIC        AICc     w-AICc         BIC      w-BIC
LG+G4             -7717.612   15499.223 +    0.512   15510.517 +    0.581   15607.819 +     0.68
Q.pfam+G4         -7718.588   15501.176 +    0.193   15512.470 +    0.219   15609.772 +    0.256
LG+I+G4           -7717.610   15501.220 +    0.189   15513.284 +    0.146   15613.210 -    0.046
Q.pfam+I+G4       -7718.588   15503.175 +    0.071   15515.240 +   0.0548   15615.165 -   0.0173
Q.insect+G4       -7744.407   15552.814 - 1.18e-12   15564.108 - 1.34e-12   15661.410 - 1.57e-12
Q.yeast+G4        -7744.643   15553.286 - 9.33e-13   15564.580 - 1.06e-12   15661.882 - 1.24e-12
Q.insect+I+G4     -7744.412   15554.825 - 4.32e-13   15566.889 - 3.33e-13   15666.815 - 1.05e-13
WAG+G4            -7747.150   15558.301 -  7.6e-14   15569.595 - 8.62e-14   15666.897 - 1.01e-13
Q.yeast+I+G4      -7744.642   15555.284 - 3.44e-13   15567.348 - 2.65e-13   15667.274 - 8.36e-14
WAG+I+G4          -7747.150   15560.300 -  2.8e-14   15572.365 - 2.16e-14   15672.290 - 6.81e-15
VT+G4             -7752.314   15568.628 - 4.35e-16   15579.922 - 4.93e-16   15677.224 - 5.78e-16
Q.pfam+F+G4       -7701.722   15505.443 -   0.0228   15537.015 - 1.02e-06   15678.518 - 3.02e-16
VT+I+G4           -7752.313   15570.627 -  1.6e-16   15582.691 - 1.24e-16   15682.616 -  3.9e-17
LG+F+G4           -7703.830   15509.659 -  0.00278   15541.231 - 1.24e-07   15682.734 - 3.67e-17
Q.pfam+F+I+G4     -7701.722   15507.443 -   0.0084   15540.449 - 1.84e-07   15683.912 - 2.04e-17
LG+F+I+G4         -7703.829   15511.659 -  0.00102   15544.665 - 2.23e-08   15688.127 - 2.48e-18
LG                -7765.723   15593.446 - 1.77e-21   15604.000 - 2.91e-21   15698.649 - 1.29e-20
Q.yeast+F+G4      -7712.496   15526.992 - 4.78e-07   15558.563 - 2.14e-11   15700.067 - 6.33e-21
LG+I              -7765.721   15595.443 - 6.54e-22   15606.737 - 7.42e-22   15704.039 - 8.69e-22
Q.yeast+F+I+G4    -7712.496   15528.993 - 1.76e-07   15561.999 - 3.85e-12   15705.461 - 4.27e-22
Blosum62+G4       -7776.022   15616.044 -  2.2e-26   15627.338 - 2.49e-26   15724.640 - 2.92e-26
Blosum62+I+G4     -7776.023   15618.046 - 8.08e-27   15630.110 - 6.23e-27   15730.035 - 1.97e-27
rtREV+F+G4        -7734.344   15570.689 - 1.55e-16   15602.260 - 6.96e-21   15743.764 - 2.06e-30
PMB+G4            -7787.600   15639.201 - 2.06e-31   15650.495 - 2.34e-31   15747.797 - 2.74e-31
rtREV+F+I+G4      -7734.345   15572.691 -  5.7e-17   15605.697 - 1.25e-21   15749.159 - 1.38e-31
Q.plant+G4        -7788.933   15641.867 - 5.43e-32   15653.161 - 6.16e-32   15750.463 - 7.21e-32
Q.insect+F+G4     -7738.709   15579.418 - 1.97e-18   15610.989 - 8.85e-23   15752.493 - 2.61e-32
PMB+I+G4          -7787.598   15641.196 - 7.59e-32   15653.260 - 5.86e-32   15753.186 - 1.85e-32
WAG+F+G4          -7739.170   15580.340 - 1.25e-18   15611.911 - 5.58e-23   15753.415 - 1.65e-32
Q.plant+I+G4      -7788.925   15643.849 - 2.02e-32   15655.914 - 1.55e-32   15755.839 - 4.91e-33
Q.insect+F+I+G4   -7738.709   15581.418 - 7.26e-19   15614.424 - 1.59e-23   15757.887 - 1.76e-33
WAG+F+I+G4        -7739.169   15582.338 - 4.58e-19   15615.344 -    1e-23   15758.807 - 1.11e-33
JTTDCMut+G4       -7793.187   15650.373 - 7.72e-34   15661.667 - 8.75e-34   15758.969 - 1.03e-33
JTT+G4            -7793.666   15651.333 - 4.78e-34   15662.627 - 5.42e-34   15759.929 - 6.35e-34
VT+F+G4           -7743.852   15589.703 - 1.15e-20   15621.275 - 5.17e-25   15762.778 - 1.53e-34
JTTDCMut+I+G4     -7793.188   15652.376 - 2.84e-34   15664.441 - 2.19e-34   15764.366 -  6.9e-35
JTT+I+G4          -7793.666   15653.332 - 1.76e-34   15665.397 - 1.36e-34   15765.322 - 4.28e-35
VT+F+I+G4         -7743.852   15591.704 - 4.24e-21   15624.710 - 9.28e-26   15768.172 - 1.03e-35
cpREV+G4          -7801.954   15667.908 -  1.2e-37   15679.202 - 1.36e-37   15776.504 -  1.6e-37
rtREV+G4          -7802.582   15669.165 - 6.41e-38   15680.459 - 7.27e-38   15777.761 - 8.52e-38
cpREV+I+G4        -7801.953   15669.906 - 4.43e-38   15681.971 - 3.41e-38   15781.896 - 1.08e-38
rtREV+I+G4        -7802.581   15671.162 - 2.36e-38   15683.227 - 1.82e-38   15783.152 - 5.75e-39
cpREV+F+G4        -7766.973   15635.946 - 1.05e-30   15667.517 -  4.7e-35   15809.021 - 1.39e-44
Blosum62+F+G4     -7769.086   15640.172 - 1.27e-31   15671.744 - 5.68e-36   15813.247 - 1.68e-45
cpREV+F+I+G4      -7766.971   15637.943 - 3.86e-31   15670.949 - 8.45e-36   15814.411 - 9.37e-46
Blosum62+F+I+G4   -7769.085   15642.171 - 4.66e-32   15675.177 - 1.02e-36   15818.639 - 1.13e-46
Q.plant+F+G4      -7774.248   15650.495 - 7.26e-34   15682.067 - 3.26e-38   15823.570 - 9.62e-48
mtInv+F+G4        -7775.565   15653.130 - 1.95e-34   15684.701 - 8.72e-39   15826.205 - 2.58e-48
Q.plant+F+I+G4    -7774.245   15652.490 - 2.68e-34   15685.496 - 5.86e-39   15828.959 -  6.5e-49
mtInv+F+I+G4      -7775.561   15655.121 - 7.19e-35   15688.127 - 1.57e-39   15831.590 - 1.74e-49
JTT+F+G4          -7779.136   15660.272 - 5.47e-36   15691.844 - 2.45e-40   15833.347 - 7.24e-50
JTTDCMut+F+G4     -7779.482   15660.964 - 3.87e-36   15692.536 - 1.73e-40   15834.039 - 5.13e-50
JTT+F+I+G4        -7779.136   15662.272 - 2.01e-36   15695.278 -  4.4e-41   15838.741 - 4.88e-51
PMB+F+G4          -7782.079   15666.157 - 2.89e-37   15697.729 - 1.29e-41   15839.232 - 3.82e-51
JTTDCMut+F+I+G4   -7779.482   15662.964 - 1.42e-36   15695.970 - 3.12e-41   15839.432 - 3.46e-51
PMB+F+I+G4        -7782.078   15668.155 - 1.06e-37   15701.161 - 2.32e-42   15844.624 - 2.58e-52
mtZOA+F+G4        -7790.078   15682.157 - 9.68e-41   15713.728 - 4.34e-45   15855.232 - 1.28e-54
mtZOA+F+I+G4      -7790.081   15684.162 - 3.55e-41   15717.168 - 7.77e-46   15860.631 - 8.62e-56
Q.mammal+G4       -7847.891   15759.783 - 1.35e-57   15771.077 - 1.53e-57   15868.379 - 1.79e-57
Q.mammal+I+G4     -7847.892   15761.784 - 4.96e-58   15773.848 - 3.82e-58   15873.773 - 1.21e-58
Dayhoff+G4        -7851.090   15766.179 -  5.5e-59   15777.473 - 6.24e-59   15874.775 - 7.31e-59
DCMut+G4          -7851.343   15766.686 - 4.27e-59   15777.980 - 4.84e-59   15875.282 - 5.67e-59
Dayhoff+I+G4      -7851.090   15768.179 - 2.03e-59   15780.244 - 1.56e-59   15880.169 - 4.93e-60
DCMut+I+G4        -7851.339   15768.677 - 1.58e-59   15780.742 - 1.22e-59   15880.667 - 3.84e-60
mtMet+F+G4        -7806.999   15715.999 - 4.34e-48   15747.570 - 1.94e-52   15889.074 - 5.74e-62
Dayhoff+F+G4      -7809.194   15720.388 - 4.83e-49   15751.959 - 2.17e-53   15893.463 -  6.4e-63
DCMut+F+G4        -7809.433   15720.866 -  3.8e-49   15752.438 -  1.7e-53   15893.941 - 5.04e-63
mtMet+F+I+G4      -7806.996   15717.993 -  1.6e-48   15750.999 -  3.5e-53   15894.461 - 3.88e-63
Dayhoff+F+I+G4    -7809.195   15722.389 - 1.78e-49   15755.395 - 3.89e-54   15898.858 - 4.31e-64
DCMut+F+I+G4      -7809.433   15722.867 -  1.4e-49   15755.873 - 3.06e-54   15899.336 - 3.39e-64
Q.bird+G4         -7878.357   15820.714 - 7.92e-71   15832.008 - 8.98e-71   15929.310 - 1.05e-70
Q.bird+I+G4       -7878.356   15822.712 - 2.92e-71   15834.777 - 2.25e-71   15934.702 -  7.1e-72
Q.mammal+F+G4     -7830.253   15762.507 - 3.45e-58   15794.078 - 1.55e-62   15935.582 - 4.57e-72
mtREV+F+G4        -7830.758   15763.515 - 2.09e-58   15795.087 - 9.34e-63   15936.590 - 2.76e-72
Q.mammal+F+I+G4   -7830.253   15764.506 - 1.27e-58   15797.512 - 2.78e-63   15940.975 - 3.08e-73
mtREV+F+I+G4      -7830.759   15765.518 - 7.66e-59   15798.524 - 1.68e-63   15941.987 - 1.86e-73
mtART+F+G4        -7853.898   15809.796 - 1.86e-68   15841.368 - 8.33e-73   15982.871 - 2.46e-82
mtART+F+I+G4      -7853.898   15811.797 - 6.84e-69   15844.803 -  1.5e-73   15988.265 - 1.66e-83
Q.bird+F+G4       -7863.559   15829.118 - 1.19e-72   15860.689 - 5.31e-77   16002.193 - 1.57e-86
Q.bird+F+I+G4     -7863.559   15831.117 - 4.36e-73   15864.123 - 9.54e-78   16007.586 - 1.06e-87
FLU+F+G4          -7870.491   15842.982 - 1.16e-75   15874.554 - 5.18e-80   16016.057 - 1.53e-89
FLU+G4            -7922.070   15908.140 - 8.21e-90   15919.434 - 9.31e-90   16016.736 - 1.09e-89
HIVb+F+G4         -7871.758   15845.516 - 3.26e-76   15877.087 - 1.46e-80   16018.591 - 4.31e-90
FLU+F+I+G4        -7870.489   15844.978 - 4.26e-76   15877.984 - 9.33e-81   16021.446 - 1.03e-90
FLU+I+G4          -7922.066   15910.131 - 3.03e-90   15922.196 - 2.34e-90   16022.121 - 7.38e-91
HIVb+F+I+G4       -7871.750   15847.501 - 1.21e-76   15880.507 - 2.64e-81   16023.970 - 2.93e-91
HIVb+G4           -7926.749   15917.499 - 7.62e-92   15928.793 - 8.64e-92   16026.095 - 1.01e-91
HIVb+I+G4         -7926.749   15919.498 -  2.8e-92   15931.563 - 2.16e-92   16031.488 - 6.83e-93
mtVer+F+G4        -7883.892   15869.785 - 1.75e-81   15901.356 - 7.84e-86   16042.860 - 2.32e-95
mtVer+F+I+G4      -7883.890   15871.780 - 6.45e-82   15904.786 - 1.41e-86   16048.248 - 1.57e-96
mtMAM+F+G4        -7934.571   15971.141 - 1.71e-103   16002.713 - 7.68e-108   16144.216 - 2.27e-117
mtMAM+F+I+G4      -7934.572   15973.143 - 6.3e-104   16006.149 - 1.38e-108   16149.612 - 1.53e-118
FLAVI+F+G4        -7990.547   16083.094 - 8.38e-128   16114.666 - 3.76e-132   16256.169 - 1.11e-141
FLAVI+F+I+G4      -7990.541   16085.082 - 3.1e-128   16118.088 - 6.79e-133   16261.551 - 7.53e-143
FLAVI+G4          -8058.508   16181.016 - 4.57e-149   16192.311 - 5.18e-149   16289.613 - 6.07e-149
FLAVI+I+G4        -8058.508   16183.016 - 1.68e-149   16195.081 - 1.3e-149   16295.006 - 4.09e-150
mtZOA+G4          -8067.411   16198.823 - 6.21e-153   16210.117 - 7.05e-153   16307.419 - 8.25e-153
mtZOA+I+G4        -8067.414   16200.828 - 2.28e-153   16212.892 - 1.76e-153   16312.817 - 5.55e-154
HIVw+F+G4         -8040.054   16182.108 - 2.65e-149   16213.680 - 1.19e-153   16355.183 - 3.51e-163
HIVw+F+I+G4       -8040.052   16184.103 - 9.76e-150   16217.109 - 2.14e-154   16360.572 - 2.37e-164
mtMet+G4          -8161.948   16387.897 - 5.45e-194   16399.191 - 6.18e-194   16496.493 - 7.24e-194
mtMet+I+G4        -8161.948   16389.897 - 2.01e-194   16401.961 - 1.55e-194   16501.887 - 4.88e-195
mtREV+G4          -8183.528   16431.057 - 2.31e-203   16442.351 - 2.62e-203   16539.653 - 3.07e-203
mtREV+I+G4        -8183.529   16433.057 - 8.51e-204   16445.122 - 6.57e-204   16545.047 - 2.07e-204
mtInv+G4          -8214.010   16492.019 - 1.34e-216   16503.313 - 1.52e-216   16600.615 - 1.78e-216
mtInv+I+G4        -8214.009   16494.017 - 4.93e-217   16506.082 - 3.8e-217   16606.007 - 1.2e-217
mtART+G4          -8222.751   16509.502 - 2.14e-220   16520.796 - 2.43e-220   16618.098 - 2.84e-220
mtART+I+G4        -8222.751   16511.503 - 7.87e-221   16523.567 - 6.07e-221   16623.492 - 1.91e-221
HIVw+G4           -8235.326   16534.653 - 7.39e-226   16545.947 - 8.38e-226   16643.249 - 9.82e-226
HIVw+I+G4         -8235.324   16536.648 - 2.73e-226   16548.713 - 2.1e-226   16648.638 - 6.64e-227
mtVer+G4          -8238.996   16541.992 - 1.88e-227   16553.286 - 2.14e-227   16650.588 - 2.5e-227
mtVer+I+G4        -8239.001   16544.001 - 6.9e-228   16556.066 - 5.32e-228   16655.991 - 1.68e-228
mtMAM+G4          -8303.624   16671.248 - 1.61e-255   16682.542 - 1.83e-255   16779.844 - 2.14e-255
mtMAM+I+G4        -8303.626   16673.251 - 5.92e-256   16685.316 - 4.57e-256   16785.241 - 1.44e-256

AIC, w-AIC   : Akaike information criterion scores and weights.
AICc, w-AICc : Corrected AIC scores and weights.
BIC, w-BIC   : Bayesian information criterion scores and weights.

Plus signs denote the 95% confidence sets.
Minus signs denote significant exclusion.

SUBSTITUTION PROCESS
--------------------

Model of substitution: LG+G4

State frequencies: (model)

Model of rate heterogeneity: Gamma with 4 categories
Gamma shape alpha: 3.5378

 Category  Relative_rate  Proportion
  1         0.4270         0.2500
  2         0.7575         0.2500
  3         1.0841         0.2500
  4         1.7313         0.2500
Relative rates are computed as MEAN of the portion of the Gamma distribution falling in the category.

MAXIMUM LIKELIHOOD TREE
-----------------------

Log-likelihood of the tree: -7717.6097 (s.e. 141.0876)
Unconstrained log-likelihood (without tree): -1186.5981
Number of free parameters (#branches + #model parameters): 32
Akaike information criterion (AIC) score: 15499.2194
Corrected Akaike information criterion (AICc) score: 15510.5135
Bayesian information criterion (BIC) score: 15607.8155

Total tree length (sum of branch lengths): 19.1078
Sum of internal branch lengths: 5.1259 (26.8261% of tree length)

NOTE: Tree is UNROOTED although outgroup taxon 'Ectocarpus_siliculosus__ecHOP1_/1-694' is drawn at root
Numbers in parentheses are  ultrafast bootstrap support (%)

+----------------Ectocarpus_siliculosus__ecHOP1_/1-694
|
|                +----Homo_sapiens__HORMAD1_/1-394
|      +---------| (100)
|      |         +-----Homo_sapiens__HORMAD2_/1-307
|  +---| (78)
|  |   |       +----------------Monosiga_brevicollis__MbHOP1_/1-498
|  |   +-------| (98)
|  |           +------Salpingoeca_rosetta__SrHOP1_/1-633
+--| (33)
|  |            +--Arabidopsis_thaliana__ASY1_/1-596
|  |       +----| (100)
|  |       |    +--Oryza_sativa__PAIR2_/1-610
|  |  +----| (97)
|  |  |    +----------Chlamydomonas_reinhardtii__CrHOP1_/1-793
|  +--| (55)
|     |      +-----------Saccharomyces_cerevisiae__ScHOP1_/1-605
|     +------| (88)
|            +-----------------------------------------Schizosaccharomyces_pombe__SpHOP1_/1-528
|
|     +-----------------Emiliania_huxleyi__EhHOP1_/1-462
|  +--| (48)
|  |  |             +--------------------------------Phaeodactylum_tricornutum__PtHOP1_/1-258
|  |  +-------------| (93)
|  |                +--------------------------------------Cyanidioschyzon_merolae__CmHOP1_/1-281
+--| (58)
   |             +--------------------Caenorhabditis_elegans__HIM-3_/1-291
   |       +-----| (71)
   |       |     |                +--Caenorhabditis_elegans__HTP-1_/1-352
   |       |     +----------------| (100)
   |       |                      +--Caenorhabditis_elegans__HTP-2_/1-352
   +-------| (88)
           +------------------------Caenorhabditis_elegans__HTP-3_/1-739

Tree in newick format:

(Ectocarpus_siliculosus__ecHOP1_/1-694:0.8976767473,(((Homo_sapiens__HORMAD1_/1-394:0.3033113725,Homo_sapiens__HORMAD2_/1-307:0.3338484937)100:0.5419999086,(Monosiga_brevicollis__MbHOP1_/1-498:0.9247410161,Salpingoeca_rosetta__SrHOP1_/1-633:0.3937506719)98:0.4655352726)78:0.2547130077,(((Arabidopsis_thaliana__ASY1_/1-596:0.1679488241,Oryza_sativa__PAIR2_/1-610:0.1524811641)100:0.3072764282,Chlamydomonas_reinhardtii__CrHOP1_/1-793:0.6160278719)97:0.2690134292,(Saccharomyces_cerevisiae__ScHOP1_/1-605:0.6719999201,Schizosaccharomyces_pombe__SpHOP1_/1-528:2.1997495801)88:0.3701453931)55:0.1013813691)33:0.0821382785,((Emiliania_huxleyi__EhHOP1_/1-462:0.9543114486,(Phaeodactylum_tricornutum__PtHOP1_/1-258:1.7327556538,Cyanidioschyzon_merolae__CmHOP1_/1-281:2.0610755896)93:0.7351410511)48:0.1525014780,((Caenorhabditis_elegans__HIM-3_/1-291:1.0947421730,(Caenorhabditis_elegans__HTP-1_/1-352:0.1079653689,Caenorhabditis_elegans__HTP-2_/1-352:0.0735573119)100:0.9051673095)71:0.3313185710,Caenorhabditis_elegans__HTP-3_/1-739:1.2960034118)88:0.4536621192)58:0.1558810010);

CONSENSUS TREE
--------------

Consensus tree is constructed from 1000 bootstrap trees
Log-likelihood of consensus tree: -7718.029799
Robinson-Foulds distance between ML tree and consensus tree: 2

Branches with support >0.000000% are kept (extended consensus)
Branch lengths are optimized by maximum likelihood on original alignment
Numbers in parentheses are bootstrap supports (%)

+----------------Ectocarpus_siliculosus__ecHOP1_/1-694
|
|                +----Homo_sapiens__HORMAD1_/1-394
|      +---------| (100)
|      |         +-----Homo_sapiens__HORMAD2_/1-307
|  +---| (78)
|  |   |       +----------------Monosiga_brevicollis__MbHOP1_/1-498
|  |   +-------| (98)
|  |           +------Salpingoeca_rosetta__SrHOP1_/1-633
+--| (44)
|  |      +-----------------Emiliania_huxleyi__EhHOP1_/1-462
|  |   +--| (48)
|  |   |  |            +--------------------------------Phaeodactylum_tricornutum__PtHOP1_/1-258
|  |   |  +------------| (93)
|  |   |               +-------------------------------------Cyanidioschyzon_merolae__CmHOP1_/1-281
|  +---| (58)
|      |            +-------------------Caenorhabditis_elegans__HIM-3_/1-291
|      |       +----| (71)
|      |       |    |                +--Caenorhabditis_elegans__HTP-1_/1-352
|      |       |    +----------------| (100)
|      |       |                     +--Caenorhabditis_elegans__HTP-2_/1-352
|      +-------| (88)
|              +-----------------------Caenorhabditis_elegans__HTP-3_/1-739
|
|            +--Arabidopsis_thaliana__ASY1_/1-596
|       +----| (100)
|       |    +--Oryza_sativa__PAIR2_/1-610
|  +----| (97)
|  |    +----------Chlamydomonas_reinhardtii__CrHOP1_/1-793
+--| (55)
   |      +-----------Saccharomyces_cerevisiae__ScHOP1_/1-605
   +------| (88)
          +----------------------------------------Schizosaccharomyces_pombe__SpHOP1_/1-528


Consensus tree in newick format: 

(Ectocarpus_siliculosus__ecHOP1_/1-694:0.9363183769,(((Homo_sapiens__HORMAD1_/1-394:0.3116743503,Homo_sapiens__HORMAD2_/1-307:0.3250775248)100:0.5363044400,(Monosiga_brevicollis__MbHOP1_/1-498:0.9255870781,Salpingoeca_rosetta__SrHOP1_/1-633:0.3926850176)98:0.4649715921)78:0.2391909704,((Emiliania_huxleyi__EhHOP1_/1-462:0.9564143944,(Phaeodactylum_tricornutum__PtHOP1_/1-258:1.7707716340,Cyanidioschyzon_merolae__CmHOP1_/1-281:2.0305212577)93:0.7138326369)48:0.1447702332,((Caenorhabditis_elegans__HIM-3_/1-291:1.1058985703,(Caenorhabditis_elegans__HTP-1_/1-352:0.1102814696,Caenorhabditis_elegans__HTP-2_/1-352:0.0707182183)100:0.9027010083)71:0.3089763487,Caenorhabditis_elegans__HTP-3_/1-739:1.2939880680)88:0.4626656712)58:0.2127627257)44:0.0777730978,(((Arabidopsis_thaliana__ASY1_/1-596:0.1666819137,Oryza_sativa__PAIR2_/1-610:0.1538827283)100:0.3098802919,Chlamydomonas_reinhardtii__CrHOP1_/1-793:0.6149793450)97:0.2666231335,(Saccharomyces_cerevisiae__ScHOP1_/1-605:0.6756627958,Schizosaccharomyces_pombe__SpHOP1_/1-528:2.1960037557)88:0.3834142936)55:0.0682356424);

ALISIM COMMAND
--------------
To simulate an alignment of the same length as the original alignment, using the tree and model parameters estimated from this analysis, you can use the following command:

--alisim simulated_MSA -t trimmed_new2_HORMA-proteins_full-length.fasta.treefile -m "LG+G4{3.5378}" --length 220

To mimic the alignment used to produce this analysis, i.e. simulate an alignment of the same length as the original alignment, using the tree and model parameters estimated from this analysis *and* copying the same gap positions as the original alignment, you can use the following command:

iqtree -s trimmed_new2_HORMA-proteins_full-length.fasta --alisim mimicked_MSA

To simulate any number of alignments in either of the two commandlines above, use the --num-alignments options, for example mimic 100 alignments you would use the command line:

iqtree -s trimmed_new2_HORMA-proteins_full-length.fasta --alisim mimicked_MSA --num-alignments 100

For more information on using AliSim, please visit: www.iqtree.org/doc/AliSim

TIME STAMP
----------

Date and time: Wed Mar 26 11:17:35 2025
Total CPU time used: 47.810084 seconds (0h:0m:47s)
Total wall-clock time used: 35.31017995 seconds (0h:0m:35s)
