# Supplementary material for: Characterization of meiotic axis proteins in the model brown alga Ectocarpus
Source: EMBO Rep. 2025 Oct 23;26(23):5673–702. doi: 10.1038/s44319-025-00605-3 (PMC12678776; doi:10.1038/s44319-025-00605-3)
Supplement: Supplementary file 5 — Source data Fig. 1 [file 44319_2025_605_MOESM5_ESM.zip › Figure 1/1G/trimmed_meiotic-HORMA-proteins_full-length.fasta]

>Ectocarpus_siliculosus_(ecHOP1)/1-694
LQA-QTETQSLTLVKNLIRVSISTVCHLRGIFPAKCFQEGMKIYQLDAAQEAYDLTMWLE
GVFKAVEHRYLRRMEFIIPNHENPREAYSFDLSIFSGTK--TTVKSAKNELINLIRSLI-
SFGNTLGELPRERILNIKLWYFDDRTPPGWQPDYFREAKIKIGDLQTPH-HTLSLRFRGD
EEDDKPEEVHSARDDSEVQPVPEALANDDDRRCSLATNPI
>Homo_sapiens_(HORMAD1)/1-394
FPN-KTEHQSLVLVKRLLAVSVSCITYLRGIFPECAYGTDLCVKILREDPGSTQLVKWML
GCYDALQKKYLRMVVLAVTNPEDISECYQFKFKTNNGPLMDMLSTDTKKASILLIRKIY-
ILMQNLGPLPNDVCLTMKLFYYDEVTPPDYQPPGFKDGYLNVGEVSTPF-HIFKVKVTTH
YTSDQLVNKTSELDMSENQPVKSHFDSSSQRKFSEPKEHI
>Homo_sapiens_(HORMAD2)/1-307
FPS-QNEHESLKMVKKLFATSISCITYLRGLFPESSYGEDLSLKILREDPGSLHIIRWIQ
GCFDALEKRYLRMAVLTLTDPMGVTEMYQFKFKTKEGATMDTNNEDIKKASVLLIRKLY-
ILMQDLEPLPNNVVLTMKLHYYNAVTPHDYQPLGFKEGNVQVGFVSTGF-HSMKVKVMT-
-ATKQRMNFVCSQQSSE--PVKV-----------------
>Monosiga_brevicollis_(MbHOP1)/1-498
GAGSKGTGASVKAIKQLVVMSVSSIAYLRGLFPHSAYGDDMAIKVLRANDEAVALVAWLK
SLLPGIERHWIDRITLAIDDGDELLETYTVRQKIKLGHLNAPDYAGFQTDVKSMLRNLL-
LTTQSLQKLPDVCVVSMRITLAAD-APDEAIPAGFITSRLDVGGVATHH-DALKVSVATL
HATHGAHSALSEATGPQACPLQNRLPRNDESLCRIVLADI
>Salpingoeca_rosetta_(SrHOP1)/1-633
TRQ-QDATLSAHCMKKLLVVGVSSIAYLRNMFPNSAFGDDMSLKILRERPEACQVVAWLK
NIFPAIENRYVNKVVVGVADAENLIEAHTFKF----GSINQPTSAEFKANTLGMLRTLL-
MATQTLDKLPEVCLLALKVYYDES-VPEDFTLEGFEEAKIDVGGTATHH-DALKVYVQTD
ETADARSTTTANKSKSKTPPSKKRASRTSTRRSTVVKRPV
>Arabidopsis_thaliana_(ASY1)/1-596
LKEAETEQDSLLLTRNLLRIAIFNISYIRGLFPEKYFNDDMKIKKLMPMAESRRLIDWME
GVYDALQRKYLKTLMFSIETVDGMIEEYSFSFSNRTGNKKNITPNQMRSSACKMVRTLV-
QLMRTLDKMPDERTIVMKLLYYDDVTPPDYEPPFFRGCRMEIGNVNSKH-LVLTLKVKSD
QPSDSPGKSVAPEDYLYAKVTADRSGGMQQRKTSMVREPI
>Oryza_sativa_(PAIR2)/1-610
TKEAETEQDSLLLTRNLLRIAIYNISYIRGLFPEKYFNDEMKIKKLMPMTESRRLIDWME
GVYDALQKKYLKTLLFCIEKEEGMIEEYAFSFSSRTGSKKNVTPDQMRSSACKMIRTLV-
SLMRTLDQMPEERTILMKLLYYDDVTPEDYEPPFFKCCKMEVGNVNSKH-LVLALKVKSD
QDNDVIMQNVSPTEGTKGHEMRDELPEPQQRKASTVKEPI
>Chlamydomonas_reinhardtii_(CrHOP1)/1-793
AQA-QSHTESLELVRCLLRVSIFHVSYLRGLFPEKSFKGDMHIKMLLPTDESRRLVDWVE
GVYDSIKRGYLKNLFFGITDPEGLLEEYIFTFRAGAGKRKGTDLSTVRYQVCRLIRMLV-
QVCRTLDKVPAERYLFMKLTYQDH-TPDEYEPPYFVPVSMAVGRVNTDH-HAVSLKVKSD
GAGDADAAAAAACDGDDAAPVAARRSRDQQRKASYVADPI
>Emiliania_huxleyi_(EhHOP1)/1-462
AQE-QNLENSIKLQRNMMKMVFGELAYQRQLFPEDCFELGNHIHTLSAEEQVSRMISWYS
SILDALRNGYLEKVMFVLHDQACPIEVWDLSYTRRSGGGGAVTKDYIRDVVKVVLRRLS-
LLLQGLDDVPQERWCGMRLLYRDDVTPSDYEPSGFSPAFFMVGKVSTGH-HALSLGVALV
QAADATSQDESAHEWTERVPLKKQATRSSKQRKASMSEPI
>Saccharomyces_cerevisiae_(ScHOP1)/1-605
TKT-ETTEQSQKLLQTMLTMSFGCLAFLRGLFPDDIFVDSIKIKTLIRGAQADLLLDWLE
GVFKSIRLKCLKALSLGIEDPTDLLENYIFSFDNKKGSKNAISLLDSRRMVQQLMRRFI-
IITQSLEPLPQKKFLTMRLMFNDN-VDEDYQPELFKDAAIDVGTLNTKH-HKVALSVLSS
QTTNKPSQTIRYVTSSVSLPTQDEYLEEDKRKISVSKKTL
>Caenorhabditis_elegans_(HIM-3)/1-291
IAS-QIEKNSEMFALRYIKCASAFILDRRGILDEKCFKTKLLVTAFQSSPAAKRVSSTFD
GLRDAIQQGYLREFAIVFPNEED--EVFAFRFALNNGIDTNVDTDNTKQMFASTIKKLH-
RCIKKMEPLPQGSDASFRVSYTEK-APKDYTPEGYLLSKASIGIVCGGH-HKIQMLAASD
KTTTNPNMSIMANQSKR------RISRDSPGLSQGITKKN
>Caenorhabditis_elegans_(HTP-1)/1-352
IDD-KDPDRSSNFMTRAIYVAFSAVLRNRNILGQEYFTKKLKCMTLCFRPRSNQIAQLLR
NAGDATKDGFLKEVSLVINNEGDAIEVFSMKFILSTDKNGQEGGDSVRDQMVTIVRSVQF
LCTKVLEPLPEEFTANFRLEYTND-APSNFRIDGFEDSSATIGHLRPGC-HAANMECWSD
KVSDSLSQATTESVNDQTSPVDDRRGADGSTRSSPYSRSC
>Caenorhabditis_elegans_(HTP-2)/1-352
IDD-KDPDRSSNFMIRAIYVVFSAVLRQRNILEKEYFSKNLSCMTLSFKLRAHQIAQLLR
AAGDATKDGFLKEISLVVEHDGDAIEVFSMKFILSTDNNDQEGAESVRDQMVTIVRSVQF
LCTKVLEPLPAEFTANFRLKYTND-APSNFRIDGFDDSSVTIGHLRPGH-HAAHMQCWSD
KVSDGLSQDTTESANDQTSPVDNRRGADDSTRSSPYSRSR
>Phaeodactylum_tricornutum_(PtHOP1)/1-258
LMR-KSYSQWKALLSATLECWAHSILYNKHIYPKDTFGPGVRCHVCRHP-----VVSYVR
VAVPALIENAADELVLYLENEEENLQAYRLGIKMPSG----ESEDAFTQMLPELERSMR-
DLILEVHSLRSDRL-----------IPGE---------------------NSISFRLQLD
QYNSFARGIWKVSSENESSPVIIKEGMDWKRRTSGRGR--
>Caenorhabditis_elegans_(HTP-3)/1-739
SDD-RNSKSSLEVMANCVYLANSTILRERKVIPAEYFQDDVSGYTLRQDPEGRSVSSKLL
ASHDAIRQKLLQKLAIVVEESLNPVETFVWTFVIGYGGRKSLNMDDTAQQFCKMFSELR-
NVLSLLRPLPRGLIPSMKVAYRGE---PEFVP-GFQQVQINLGAVSFPHGNGFQFAYASD
EIYFAIITSPEKRNESKAQDAQNHQSEEAQTESSTQNQST
>Schizosaccharomyces_pombe_(SpHOP1)/1-528
ILQ----TKSDFTLKNLIFFAISTLCYKRALFNENCYKKDCQLKPTVVSKEADSFLEMMK
YIFSLVSMKVPFTVYLIISQCKSAVEKEIFSFTINPGSEEKVSYQRSERFVIKLFLSGN-
VKTECKDEEKVVQIITKMERFQLS-KGEATKAGVFLNTGIAISHCS----HAF-VPISTD
EIGSAYRRAIRCIWASEKSPEMVNYRQENQSKTSNTKETD
>Cyanidioschyzon_merolae_(CmHOP1)/1-281
-----EDSSLCAELYRFLRLLVHNLLYAAKVYPEQYFTQNLTTRVATVDRYITEHIALLH
GQRPI---GTVHEMIVSIPEQQDTVESVAKQT-SQNGAEAQASNTDPCHSMLELVR-LR-
VLLPDLEALEALEA-----------TPDKWK-------RLVLCRVLTYPWPPLAAPVSLP
EKQDAPSTSEKEPAND-SVPLCDASSFPPKSLFVFIEEPP
