# Supplementary material for: Characterization of meiotic axis proteins in the model brown alga Ectocarpus
Source: EMBO Rep. 2025 Oct 23;26(23):5673–702. doi: 10.1038/s44319-025-00605-3 (PMC12678776; doi:10.1038/s44319-025-00605-3)
Supplement: Supplementary file 5 — Source data Fig. 1 [file 44319_2025_605_MOESM5_ESM.zip › Figure 1/1G/MajorGroups.txt]

DATASET_COLORSTRIP
SEPARATOR COMMA
DATASET_LABEL,MajorGroups
COLOR,#000000
LEGEND_TITLE,Species Groups
LEGEND_SHAPES,1,1,1,1,1,1,1,1,1,1,1,1,1
LEGEND_COLORS,#8dd3c7,#ffed6f,#bc80bd,#ccebc5,#ffffb3,#bebada,#fb8072,#80b1d3,#fdb462,#b3de69,#fccde5,#d9d9d9,#c2a5cf
LEGEND_LABELS,Brown_algae,Land_plants,Fungi,Animals,Diatom,Oomycete,Haptophyte,Cryptophyte,Ciliate,Dinoflagellate,Red_algae,Green_algae,Choanoflagellate
STRIP_WIDTH,50
MARGIN,5
BORDER_COLOR,#000000
BORDER_WIDTH,1
DATA
EcHOP1_E-silliculous/51-268,#8dd3c7
ASY1_A-thaliana/15-229,#ffed6f
PAIR2_O-sativa/15-237,#ffed6f
HOP1_s-cerevisiae/21-250,#bc80bd
HOP1_S-pombe/10-196,#bc80bd
HORMAD1_H-sapiens/25-226,#ccebc5
HORMAD2_H-sapiens/24-234,#ccebc5
HTP-1_C-elegans/36-245,#ccebc5
HTP-2_C-elegans/36-245,#ccebc5
HTP-3_C-elegans/35-228,#ccebc5
HIM-3_C-elegans/33-240,#ccebc5
A0A8J9SB83_Phaeodactylum-tricornutum/1-226,#ffffb3
A0A8S9U988_Phytophthora-infestans/1-227,#bebada
A0A2H4MCR1_Emiliania-huxleyi/1-250,#fb8072
L1IAL9_Guillardia-theta/1-248,#80b1d3
Q22G05_Tetrahymena-thermophila/1-195,#fdb462
A0A7S4UY76_Alexandrium-monilatum/1-214,#b3de69
M1VLI5_Cyanidioschyzon-merolae/1-260,#fccde5
R7Q222_Chondrus-crispus/1-196,#fccde5
A0A2K3DBA0_Chlamydomonas-reinhardtii/1-257,#d9d9d9
E1ZTY3_Chlorella-variabilis/1-248,#d9d9d9
A9UP09_Monosiga-brevicollis/1-292,#c2a5cf
F2UNZ5_Salpingoeca-rosetta/1-270,#c2a5cf
