# Supplementary material for: Characterization of meiotic axis proteins in the model brown alga Ectocarpus
Source: EMBO Rep. 2025 Oct 23;26(23):5673–702. doi: 10.1038/s44319-025-00605-3 (PMC12678776; doi:10.1038/s44319-025-00605-3)
Supplement: Supplementary file 5 — Source data Fig. 1 [file 44319_2025_605_MOESM5_ESM.zip › Figure 1/1G/trimmed_meiotic-HORMA-proteins_full-length.fasta.log]

IQ-TREE multicore version 2.4.0 for MacOS ARM 64-bit built Mar 25 2025
Developed by Bui Quang Minh, Nguyen Lam Tung, Olga Chernomor, Heiko Schmidt,
Dominik Schrempf, Michael Woodhams, Ly Trong Nhan, Thomas Wong

Host:    a5-spare-mbp (SSE4.2, 8 GB RAM)
Command: iqtree2 -s trimmed_new2_HORMA-proteins_full-length.fasta -m TEST -bb 1000 -nt AUTO
Seed:    329207 (Using SPRNG - Scalable Parallel Random Number Generator)
Time:    Wed Mar 26 11:17:00 2025
Kernel:  SSE2 - auto-detect threads (8 CPU cores detected)

Reading alignment file trimmed_new2_HORMA-proteins_full-length.fasta ... Fasta format detected
Reading fasta file: done in 0.000365019 secs using 14.52% CPU
Alignment most likely contains protein sequences
Alignment has 17 sequences with 220 columns, 220 distinct patterns
200 parsimony-informative, 19 singleton sites, 1 constant sites
WARNING: Some sequence names are changed as follows:
Ectocarpus_siliculosus_(ecHOP1)/1-694 -> Ectocarpus_siliculosus__ecHOP1_/1-694
Homo_sapiens_(HORMAD1)/1-394 -> Homo_sapiens__HORMAD1_/1-394
Homo_sapiens_(HORMAD2)/1-307 -> Homo_sapiens__HORMAD2_/1-307
Monosiga_brevicollis_(MbHOP1)/1-498 -> Monosiga_brevicollis__MbHOP1_/1-498
Salpingoeca_rosetta_(SrHOP1)/1-633 -> Salpingoeca_rosetta__SrHOP1_/1-633
Arabidopsis_thaliana_(ASY1)/1-596 -> Arabidopsis_thaliana__ASY1_/1-596
Oryza_sativa_(PAIR2)/1-610 -> Oryza_sativa__PAIR2_/1-610
Chlamydomonas_reinhardtii_(CrHOP1)/1-793 -> Chlamydomonas_reinhardtii__CrHOP1_/1-793
Emiliania_huxleyi_(EhHOP1)/1-462 -> Emiliania_huxleyi__EhHOP1_/1-462
Saccharomyces_cerevisiae_(ScHOP1)/1-605 -> Saccharomyces_cerevisiae__ScHOP1_/1-605
Caenorhabditis_elegans_(HIM-3)/1-291 -> Caenorhabditis_elegans__HIM-3_/1-291
Caenorhabditis_elegans_(HTP-1)/1-352 -> Caenorhabditis_elegans__HTP-1_/1-352
Caenorhabditis_elegans_(HTP-2)/1-352 -> Caenorhabditis_elegans__HTP-2_/1-352
Phaeodactylum_tricornutum_(PtHOP1)/1-258 -> Phaeodactylum_tricornutum__PtHOP1_/1-258
Caenorhabditis_elegans_(HTP-3)/1-739 -> Caenorhabditis_elegans__HTP-3_/1-739
Schizosaccharomyces_pombe_(SpHOP1)/1-528 -> Schizosaccharomyces_pombe__SpHOP1_/1-528
Cyanidioschyzon_merolae_(CmHOP1)/1-281 -> Cyanidioschyzon_merolae__CmHOP1_/1-281

                                          Gap/Ambiguity  Composition  p-value
Analyzing sequences: done in 4.31538e-05 secs using 39.39% CPU
   1  Ectocarpus_siliculosus__ecHOP1_/1-694       2.27%    passed     86.86%
   2  Homo_sapiens__HORMAD1_/1-394                1.36%    passed     45.99%
   3  Homo_sapiens__HORMAD2_/1-307               10.91%    passed     86.01%
   4  Monosiga_brevicollis__MbHOP1_/1-498         1.36%    failed      1.24%
   5  Salpingoeca_rosetta__SrHOP1_/1-633          3.64%    passed     70.54%
   6  Arabidopsis_thaliana__ASY1_/1-596           0.91%    passed     40.84%
   7  Oryza_sativa__PAIR2_/1-610                  0.91%    passed     25.06%
   8  Chlamydomonas_reinhardtii__CrHOP1_/1-793    1.82%    passed     25.95%
   9  Emiliania_huxleyi__EhHOP1_/1-462            1.36%    passed     64.37%
  10  Saccharomyces_cerevisiae__ScHOP1_/1-605     1.82%    passed     31.71%
  11  Caenorhabditis_elegans__HIM-3_/1-291        5.45%    passed     61.59%
  12  Caenorhabditis_elegans__HTP-1_/1-352        1.36%    passed     57.35%
  13  Caenorhabditis_elegans__HTP-2_/1-352        1.36%    passed     58.41%
  14  Phaeodactylum_tricornutum__PtHOP1_/1-258   20.45%    passed     31.76%
  15  Caenorhabditis_elegans__HTP-3_/1-739        2.73%    passed     71.90%
  16  Schizosaccharomyces_pombe__SpHOP1_/1-528    5.00%    failed      4.60%
  17  Cyanidioschyzon_merolae__CmHOP1_/1-281     13.64%    failed      4.98%
****  TOTAL                                       4.49%  3 sequences failed composition chi2 test (p-value<5%; df=19)

Creating fast initial parsimony tree by random order stepwise addition...
0.025 seconds, parsimony score: 1730 (based on 219 sites)
Measuring multi-threading efficiency up to 8 CPU cores
Increase to 10 rounds for branch lengths
187 trees examined
Threads: 1 / Time: 8.036 sec / Speedup: 1.000 / Efficiency: 100% / LogL: -8434
Threads: 2 / Time: 7.031 sec / Speedup: 1.143 / Efficiency: 57% / LogL: -8434
Threads: 3 / Time: 6.276 sec / Speedup: 1.280 / Efficiency: 43% / LogL: -8434
BEST NUMBER OF THREADS: 2

Perform fast likelihood tree search using LG+I+G model...
Estimate model parameters (epsilon = 5.000)
Perform nearest neighbor interchange...
Estimate model parameters (epsilon = 1.000)
1. Initial log-likelihood: -7717.756
Optimal log-likelihood: -7717.619
Proportion of invariable sites: 0.000
Gamma shape alpha: 3.487
Parameters optimization took 1 rounds (0.022 sec)
Time for fast ML tree search: 0.185 seconds

NOTE: ModelFinder requires 3 MB RAM!
ModelFinder will test up to 224 protein models (sample size: 220 epsilon: 0.100) ...
 No. Model         -LnL         df  AIC          AICc         BIC
  1  LG            7765.723     31  15593.446    15604.000    15698.649
  2  LG+I          7765.721     32  15595.443    15606.737    15704.039
  3  LG+G4         7717.612     32  15499.223    15510.517    15607.819
  4  LG+I+G4       7717.610     33  15501.220    15513.284    15613.210
  7  LG+F+G4       7703.830     51  15509.659    15541.231    15682.734
  8  LG+F+I+G4     7703.829     52  15511.659    15544.665    15688.127
 11  WAG+G4        7747.150     32  15558.301    15569.595    15666.897
 12  WAG+I+G4      7747.150     33  15560.300    15572.365    15672.290
 15  WAG+F+G4      7739.170     51  15580.340    15611.911    15753.415
 16  WAG+F+I+G4    7739.169     52  15582.338    15615.344    15758.807
 19  JTT+G4        7793.666     32  15651.333    15662.627    15759.929
 20  JTT+I+G4      7793.666     33  15653.332    15665.397    15765.322
 23  JTT+F+G4      7779.136     51  15660.272    15691.844    15833.347
 24  JTT+F+I+G4    7779.136     52  15662.272    15695.278    15838.741
WARNING: Normalizing state frequencies so that sum of them equals to 1
 27  Q.pfam+G4     7718.588     32  15501.176    15512.470    15609.772
WARNING: Normalizing state frequencies so that sum of them equals to 1
 28  Q.pfam+I+G4   7718.588     33  15503.175    15515.240    15615.165
WARNING: Normalizing state frequencies so that sum of them equals to 1
 31  Q.pfam+F+G4   7701.722     51  15505.443    15537.015    15678.518
WARNING: Normalizing state frequencies so that sum of them equals to 1
 32  Q.pfam+F+I+G4 7701.722     52  15507.443    15540.449    15683.912
WARNING: Normalizing state frequencies so that sum of them equals to 1
 35  Q.bird+G4     7878.357     32  15820.714    15832.008    15929.310
WARNING: Normalizing state frequencies so that sum of them equals to 1
 36  Q.bird+I+G4   7878.356     33  15822.712    15834.777    15934.702
WARNING: Normalizing state frequencies so that sum of them equals to 1
 39  Q.bird+F+G4   7863.559     51  15829.118    15860.689    16002.193
WARNING: Normalizing state frequencies so that sum of them equals to 1
 40  Q.bird+F+I+G4 7863.559     52  15831.117    15864.123    16007.586
WARNING: Normalizing state frequencies so that sum of them equals to 1
 43  Q.mammal+G4   7847.891     32  15759.783    15771.077    15868.379
WARNING: Normalizing state frequencies so that sum of them equals to 1
 44  Q.mammal+I+G4 7847.892     33  15761.784    15773.848    15873.773
WARNING: Normalizing state frequencies so that sum of them equals to 1
 47  Q.mammal+F+G4 7830.253     51  15762.507    15794.078    15935.582
WARNING: Normalizing state frequencies so that sum of them equals to 1
 48  Q.mammal+F+I+G4 7830.253     52  15764.506    15797.512    15940.975
 51  Q.insect+G4   7744.407     32  15552.814    15564.108    15661.410
 52  Q.insect+I+G4 7744.412     33  15554.825    15566.889    15666.815
 55  Q.insect+F+G4 7738.709     51  15579.418    15610.989    15752.493
 56  Q.insect+F+I+G4 7738.709     52  15581.418    15614.424    15757.887
WARNING: Normalizing state frequencies so that sum of them equals to 1
 59  Q.plant+G4    7788.933     32  15641.867    15653.161    15750.463
WARNING: Normalizing state frequencies so that sum of them equals to 1
 60  Q.plant+I+G4  7788.925     33  15643.849    15655.914    15755.839
WARNING: Normalizing state frequencies so that sum of them equals to 1
 63  Q.plant+F+G4  7774.248     51  15650.495    15682.067    15823.570
WARNING: Normalizing state frequencies so that sum of them equals to 1
 64  Q.plant+F+I+G4 7774.245     52  15652.490    15685.496    15828.959
WARNING: Normalizing state frequencies so that sum of them equals to 1
 67  Q.yeast+G4    7744.643     32  15553.286    15564.580    15661.882
WARNING: Normalizing state frequencies so that sum of them equals to 1
 68  Q.yeast+I+G4  7744.642     33  15555.284    15567.348    15667.274
WARNING: Normalizing state frequencies so that sum of them equals to 1
 71  Q.yeast+F+G4  7712.496     51  15526.992    15558.563    15700.067
WARNING: Normalizing state frequencies so that sum of them equals to 1
 72  Q.yeast+F+I+G4 7712.496     52  15528.993    15561.999    15705.461
 75  JTTDCMut+G4   7793.187     32  15650.373    15661.667    15758.969
 76  JTTDCMut+I+G4 7793.188     33  15652.376    15664.441    15764.366
 79  JTTDCMut+F+G4 7779.482     51  15660.964    15692.536    15834.039
 80  JTTDCMut+F+I+G4 7779.482     52  15662.964    15695.970    15839.432
 83  DCMut+G4      7851.343     32  15766.686    15777.980    15875.282
 84  DCMut+I+G4    7851.339     33  15768.677    15780.742    15880.667
 87  DCMut+F+G4    7809.433     51  15720.866    15752.438    15893.941
 88  DCMut+F+I+G4  7809.433     52  15722.867    15755.873    15899.336
 91  VT+G4         7752.314     32  15568.628    15579.922    15677.224
 92  VT+I+G4       7752.313     33  15570.627    15582.691    15682.616
 95  VT+F+G4       7743.852     51  15589.703    15621.275    15762.778
 96  VT+F+I+G4     7743.852     52  15591.704    15624.710    15768.172
 99  PMB+G4        7787.600     32  15639.201    15650.495    15747.797
100  PMB+I+G4      7787.598     33  15641.196    15653.260    15753.186
103  PMB+F+G4      7782.079     51  15666.157    15697.729    15839.232
104  PMB+F+I+G4    7782.078     52  15668.155    15701.161    15844.624
107  Blosum62+G4   7776.022     32  15616.044    15627.338    15724.640
108  Blosum62+I+G4 7776.023     33  15618.046    15630.110    15730.035
111  Blosum62+F+G4 7769.086     51  15640.172    15671.744    15813.247
112  Blosum62+F+I+G4 7769.085     52  15642.171    15675.177    15818.639
115  Dayhoff+G4    7851.090     32  15766.179    15777.473    15874.775
116  Dayhoff+I+G4  7851.090     33  15768.179    15780.244    15880.169
119  Dayhoff+F+G4  7809.194     51  15720.388    15751.959    15893.463
120  Dayhoff+F+I+G4 7809.195     52  15722.389    15755.395    15898.858
123  mtREV+G4      8183.528     32  16431.057    16442.351    16539.653
124  mtREV+I+G4    8183.529     33  16433.057    16445.122    16545.047
127  mtREV+F+G4    7830.758     51  15763.515    15795.087    15936.590
128  mtREV+F+I+G4  7830.759     52  15765.518    15798.524    15941.987
131  mtART+G4      8222.751     32  16509.502    16520.796    16618.098
132  mtART+I+G4    8222.751     33  16511.503    16523.567    16623.492
135  mtART+F+G4    7853.898     51  15809.796    15841.368    15982.871
136  mtART+F+I+G4  7853.898     52  15811.797    15844.803    15988.265
139  mtZOA+G4      8067.411     32  16198.823    16210.117    16307.419
140  mtZOA+I+G4    8067.414     33  16200.828    16212.892    16312.817
143  mtZOA+F+G4    7790.078     51  15682.157    15713.728    15855.232
144  mtZOA+F+I+G4  7790.081     52  15684.162    15717.168    15860.631
147  mtMet+G4      8161.948     32  16387.897    16399.191    16496.493
148  mtMet+I+G4    8161.948     33  16389.897    16401.961    16501.887
151  mtMet+F+G4    7806.999     51  15715.999    15747.570    15889.074
152  mtMet+F+I+G4  7806.996     52  15717.993    15750.999    15894.461
155  mtVer+G4      8238.996     32  16541.992    16553.286    16650.588
156  mtVer+I+G4    8239.001     33  16544.001    16556.066    16655.991
159  mtVer+F+G4    7883.892     51  15869.785    15901.356    16042.860
160  mtVer+F+I+G4  7883.890     52  15871.780    15904.786    16048.248
163  mtInv+G4      8214.010     32  16492.019    16503.313    16600.615
164  mtInv+I+G4    8214.009     33  16494.017    16506.082    16606.007
167  mtInv+F+G4    7775.565     51  15653.130    15684.701    15826.205
168  mtInv+F+I+G4  7775.561     52  15655.121    15688.127    15831.590
171  mtMAM+G4      8303.624     32  16671.248    16682.542    16779.844
172  mtMAM+I+G4    8303.626     33  16673.251    16685.316    16785.241
175  mtMAM+F+G4    7934.571     51  15971.141    16002.713    16144.216
176  mtMAM+F+I+G4  7934.572     52  15973.143    16006.149    16149.612
WARNING: Normalizing state frequencies so that sum of them equals to 1
179  FLAVI+G4      8058.508     32  16181.016    16192.311    16289.613
WARNING: Normalizing state frequencies so that sum of them equals to 1
180  FLAVI+I+G4    8058.508     33  16183.016    16195.081    16295.006
WARNING: Normalizing state frequencies so that sum of them equals to 1
183  FLAVI+F+G4    7990.547     51  16083.094    16114.666    16256.169
WARNING: Normalizing state frequencies so that sum of them equals to 1
184  FLAVI+F+I+G4  7990.541     52  16085.082    16118.088    16261.551
187  HIVb+G4       7926.749     32  15917.499    15928.793    16026.095
188  HIVb+I+G4     7926.749     33  15919.498    15931.563    16031.488
191  HIVb+F+G4     7871.758     51  15845.516    15877.087    16018.591
192  HIVb+F+I+G4   7871.750     52  15847.501    15880.507    16023.970
195  HIVw+G4       8235.326     32  16534.653    16545.947    16643.249
196  HIVw+I+G4     8235.324     33  16536.648    16548.713    16648.638
199  HIVw+F+G4     8040.054     51  16182.108    16213.680    16355.183
200  HIVw+F+I+G4   8040.052     52  16184.103    16217.109    16360.572
203  FLU+G4        7922.070     32  15908.140    15919.434    16016.736
204  FLU+I+G4      7922.066     33  15910.131    15922.196    16022.121
207  FLU+F+G4      7870.491     51  15842.982    15874.554    16016.057
208  FLU+F+I+G4    7870.489     52  15844.978    15877.984    16021.446
211  rtREV+G4      7802.582     32  15669.165    15680.459    15777.761
212  rtREV+I+G4    7802.581     33  15671.162    15683.227    15783.152
215  rtREV+F+G4    7734.344     51  15570.689    15602.260    15743.764
216  rtREV+F+I+G4  7734.345     52  15572.691    15605.697    15749.159
219  cpREV+G4      7801.954     32  15667.908    15679.202    15776.504
220  cpREV+I+G4    7801.953     33  15669.906    15681.971    15781.896
223  cpREV+F+G4    7766.973     51  15635.946    15667.517    15809.021
224  cpREV+F+I+G4  7766.971     52  15637.943    15670.949    15814.411
Akaike Information Criterion:           LG+G4
Corrected Akaike Information Criterion: LG+G4
Bayesian Information Criterion:         LG+G4
Best-fit model: LG+G4 chosen according to BIC

All model information printed to trimmed_new2_HORMA-proteins_full-length.fasta.model.gz
CPU time for ModelFinder: 34.826 seconds (0h:0m:34s)
Wall-clock time for ModelFinder: 25.722 seconds (0h:0m:25s)
Generating 1000 samples for ultrafast bootstrap (seed: 329207)...

NOTE: 3 MB RAM (0 GB) is required!
Estimate model parameters (epsilon = 0.100)
1. Initial log-likelihood: -7719.581
2. Current log-likelihood: -7717.752
3. Current log-likelihood: -7717.617
Optimal log-likelihood: -7717.610
Gamma shape alpha: 3.541
Parameters optimization took 3 rounds (0.052 sec)
Wrote distance file to... 
Computing ML distances based on estimated model parameters...
Calculating distance matrix: done in 0.034415 secs using 198.1% CPU
Computing ML distances took 0.034615 sec (of wall-clock time) 0.068206 sec (of CPU time)
Setting up auxiliary I and S matrices: done in 2.81334e-05 secs using 74.64% CPU
Computing RapidNJ tree took 0.000407 sec (of wall-clock time) 0.000187 sec (of CPU time)
Log-likelihood of RapidNJ tree: -7726.996
--------------------------------------------------------------------
|             INITIALIZING CANDIDATE TREE SET                      |
--------------------------------------------------------------------
Generating 98 parsimony trees... 0.016 second
Computing log-likelihood of 98 initial trees ... 0.416 seconds
Current best score: -7717.610

Do NNI search on 20 best initial trees
Estimate model parameters (epsilon = 0.100)
BETTER TREE FOUND at iteration 1: -7717.610
Iteration 10 / LogL: -7717.646 / Time: 0h:0m:27s
Iteration 20 / LogL: -7717.650 / Time: 0h:0m:28s
Finish initializing candidate tree set (4)
Current best tree score: -7717.610 / CPU time: 2.393
Number of iterations: 20
--------------------------------------------------------------------
|               OPTIMIZING CANDIDATE TREE SET                      |
--------------------------------------------------------------------
Iteration 30 / LogL: -7718.668 / Time: 0h:0m:29s (0h:0m:8s left)
Iteration 40 / LogL: -7723.540 / Time: 0h:0m:29s (0h:0m:6s left)
Iteration 50 / LogL: -7718.060 / Time: 0h:0m:30s (0h:0m:5s left)
Log-likelihood cutoff on original alignment: -7745.677
Iteration 60 / LogL: -7717.672 / Time: 0h:0m:31s (0h:0m:4s left)
Iteration 70 / LogL: -7718.129 / Time: 0h:0m:32s (0h:0m:3s left)
Iteration 80 / LogL: -7718.319 / Time: 0h:0m:33s (0h:0m:2s left)
Iteration 90 / LogL: -7718.051 / Time: 0h:0m:34s (0h:0m:1s left)
Iteration 100 / LogL: -7717.649 / Time: 0h:0m:35s (0h:0m:0s left)
Log-likelihood cutoff on original alignment: -7742.883
NOTE: Bootstrap correlation coefficient of split occurrence frequencies: 1.000
TREE SEARCH COMPLETED AFTER 102 ITERATIONS / Time: 0h:0m:35s

--------------------------------------------------------------------
|                    FINALIZING TREE SEARCH                        |
--------------------------------------------------------------------
Performs final model parameters optimization
Estimate model parameters (epsilon = 0.010)
1. Initial log-likelihood: -7717.610
Optimal log-likelihood: -7717.610
Gamma shape alpha: 3.538
Parameters optimization took 1 rounds (0.011 sec)
BEST SCORE FOUND : -7717.610
Creating bootstrap support values...
Split supports printed to NEXUS file trimmed_new2_HORMA-proteins_full-length.fasta.splits.nex
Total tree length: 19.108

Total number of iterations: 102
CPU time used for tree search: 12.779 sec (0h:0m:12s)
Wall-clock time used for tree search: 9.422 sec (0h:0m:9s)
Total CPU time used: 47.810 sec (0h:0m:47s)
Total wall-clock time used: 35.283 sec (0h:0m:35s)

Computing bootstrap consensus tree...
Reading input file trimmed_new2_HORMA-proteins_full-length.fasta.splits.nex...
17 taxa and 155 splits.
Consensus tree written to trimmed_new2_HORMA-proteins_full-length.fasta.contree
Reading input trees file trimmed_new2_HORMA-proteins_full-length.fasta.contree
Log-likelihood of consensus tree: -7718.030

Analysis results written to: 
  IQ-TREE report:                trimmed_new2_HORMA-proteins_full-length.fasta.iqtree
  Maximum-likelihood tree:       trimmed_new2_HORMA-proteins_full-length.fasta.treefile
  Likelihood distances:          trimmed_new2_HORMA-proteins_full-length.fasta.mldist

Ultrafast bootstrap approximation results written to:
  Split support values:          trimmed_new2_HORMA-proteins_full-length.fasta.splits.nex
  Consensus tree:                trimmed_new2_HORMA-proteins_full-length.fasta.contree
  Screen log file:               trimmed_new2_HORMA-proteins_full-length.fasta.log

Date and Time: Wed Mar 26 11:17:35 2025
