# Supplementary material for: Characterization of meiotic axis proteins in the model brown alga Ectocarpus
Source: EMBO Rep. 2025 Oct 23;26(23):5673–702. doi: 10.1038/s44319-025-00605-3 (PMC12678776; doi:10.1038/s44319-025-00605-3)
Supplement: Supplementary file 5 — Source data Fig. 1 [file 44319_2025_605_MOESM5_ESM.zip › Figure 1/1G/trimmed_meiotic-HORMA-proteins_full-length.fasta.contree]

(Ectocarpus_siliculosus__ecHOP1_/1-694:0.9363183769,(((Homo_sapiens__HORMAD1_/1-394:0.3116743503,Homo_sapiens__HORMAD2_/1-307:0.3250775248)100:0.5363044400,(Monosiga_brevicollis__MbHOP1_/1-498:0.9255870781,Salpingoeca_rosetta__SrHOP1_/1-633:0.3926850176)98:0.4649715921)78:0.2391909704,((Emiliania_huxleyi__EhHOP1_/1-462:0.9564143944,(Phaeodactylum_tricornutum__PtHOP1_/1-258:1.7707716340,Cyanidioschyzon_merolae__CmHOP1_/1-281:2.0305212577)93:0.7138326369)48:0.1447702332,((Caenorhabditis_elegans__HIM-3_/1-291:1.1058985703,(Caenorhabditis_elegans__HTP-1_/1-352:0.1102814696,Caenorhabditis_elegans__HTP-2_/1-352:0.0707182183)100:0.9027010083)71:0.3089763487,Caenorhabditis_elegans__HTP-3_/1-739:1.2939880680)88:0.4626656712)58:0.2127627257)44:0.0777730978,(((Arabidopsis_thaliana__ASY1_/1-596:0.1666819137,Oryza_sativa__PAIR2_/1-610:0.1538827283)100:0.3098802919,Chlamydomonas_reinhardtii__CrHOP1_/1-793:0.6149793450)97:0.2666231335,(Saccharomyces_cerevisiae__ScHOP1_/1-605:0.6756627958,Schizosaccharomyces_pombe__SpHOP1_/1-528:2.1960037557)88:0.3834142936)55:0.0682356424);
