# Supplementary material for: Characterization of meiotic axis proteins in the model brown alga Ectocarpus
Source: EMBO Rep. 2025 Oct 23;26(23):5673–702. doi: 10.1038/s44319-025-00605-3 (PMC12678776; doi:10.1038/s44319-025-00605-3)
Supplement: Supplementary file 5 — Source data Fig. 1 [file 44319_2025_605_MOESM5_ESM.zip › Figure 1/1G/README.txt]

Figure 1G. Phylogenetic Tree of Meiotic HORMAs
#The corresponding files used and generated in the script are outlined here

#Step 1: MSA and Step 1.5: Trimming poorly annotated regions with trimAI or Blocks
#The "meiotic-HORMA-proteins_full-length.fasta" was used first, and trimmed as annotated in Step 1.5 of the script. This generates the "trimmed_meiotic-HORMA-proteins_full-length.fasta" file in the folder. 

#Step 2: Phylogenetic Analysis with IQ-Tree through the Command Line
#The "trimmed_meiotic-HORMA-proteins_full-length.fasta" file is used and produces the various output files in 
	#"-s".iqtree
	#"-s".treefile
	#"-s".contree
	#"-s".log

#Step 3: Quick Tree Inspection with .contree file
#The "trimmed_meiotic-HORMA-proteins_full-length.fasta.contree" file is used for uploading on iTOL

#Step 4: Annotating the Tree in iTOL
#The "MajorGroups.txt" is essential in Step 4 for annotating the tree in iTOL. 
#The major notes are annotated within the script to complete the phylogenetic tree build. 
