# Supplementary material for: Characterization of meiotic axis proteins in the model brown alga Ectocarpus
Source: EMBO Rep. 2025 Oct 23;26(23):5673–702. doi: 10.1038/s44319-025-00605-3 (PMC12678776; doi:10.1038/s44319-025-00605-3)
Supplement: Supplementary file 5 — Source data Fig. 1 [file 44319_2025_605_MOESM5_ESM.zip › Figure 1/1G/meiotic-HORMA-proteins_full-length.fasta]

>Ectocarpus_siliculosus_(ecHOP1)/1-694
MTGAKARSKTNNSTNMAIIQQAGNAQQP-QASRTRSAQQAQKELQA-QV-------------TETQSLTLVK
NLIRVSISTVCHLRGIFPAKCFQE--------RTY----------------AGMKIYQLDAATRDADTDETV
VKDQEAYDLTMWLE---SGVFKAVEHRYLRRMEFII--M--SPNHEN-----PREAYSFDLSYPED--QEDE
AV------------IFSGTK-----------------VTTVKSAKNELINLIRSLI-SFGNTLGELPRERIL
NIKLWYFDDRTPPGWQPDYFREAD-----PSELAF------K-NGKSDKEIHNKLKIKIGDLQTPH-HTLSL
RFRGYDTQEQSHREDPDATTADGGSNSSDDSDEDSDGERSCDGRWAKDRNLLKCKAGPEEDEEDDSDDDDEQ
TMVPETVSTRDVS-RMVSGM---MTNLNVSSNNAHPSGDNDAGHHQAFKAQENITGYEVRPAQMTVTSEYDA
ARAWAATQARPTHTSLMAHLEITRELAR-----------EFLEKMVHEGLFVKRNFKYHRVDPPQASSHAVQ
SGERLE-DSSPSLSPPPSGTDMDVIID---KPEEVHSARDDSET-QVPAIMAHD-TQLHQ------DRRNRT
PSSM-----------PPPAPAGRRFTGQVGRHTPEGLRHGY-------------------------------
GGDFATPPIPT----------------------PSAPPEVQPVPEKPQRRMMMTMGT--KRVL---------
--------------------DESALANDDD--DDANDDDDDDNNNSDEMTQQSSNMLQQDGEPIDVFH--MG
AAEMCTDPGYERVMLSQAS------------STSTSGK---------AKRRCSLATNPIHQY----------
--------------------------------------VPTKRLRVCEE---
>Homo_sapiens_(HORMAD1)/1-394 HORMA domain-containing protein 1
MATAQL-----------------------Q-----RTPMSALVFPN-KIS------------TEHQSLVLVK
RLLAVSVSCITYLRGIFPECAYGT--------RYL----------------DDLCVKILREDK---------
-NCPGSTQLVKWML----GCYDALQKKYLRMVVLAV-----YTNPEDPQT--ISECYQFKFKY---------
--------------TNNGPLMDFISKNQSN--ESS---MLSTDTKKASILLIRKIY-ILMQNLGPLPNDVCL
TMKLFYYDEVTPPDYQPPGFKDG-------DCEG----------VIFEGE---PMYLNVGEVSTPF-HIFKV
KVTTE-------------------RERMENIDSTILSPKQIKTPFQKILRDKDV-EDEQEHYTSDDLDIETK
MEEQEK------------------------------------------------------------------
---------NPASSELEEPSLVCEEDE---------------------------------IMRSKESPDLSI
SHSQVE------------------------QLVNKTSELDMSES----------------------KTRSGK
VFQ-------------------NKMAN---------------------------------------------
--------------------------------------GNQPVKSSKENRKRSQHES--GRIV---------
---------------------LHHFDSSSQ------------------------------------------
--------------------------------ESVPK-----------RRKFSEPKEHI-------------
----------------------------------------------------
>Homo_sapiens_(HORMAD2)/1-307 HORMA domain-containing protein 2
MATAQL-----------------------SHCITIHKASKETVFPS-QIT------------NEHESLKMVK
KLFATSISCITYLRGLFPESSYGE--------RHL----------------DDLSLKILREDK---------
-KCPGSLHIIRWIQ----GCFDALEKRYLRMAVLTL-----YTDPMGSEK--VTEMYQFKFKY---------
--------------TKEGATMDFDSHSSSTSFESG---TNNEDIKKASVLLIRKLY-ILMQDLEPLPNNVVL
TMKLHYYNAVTPHDYQPLGFKEGVN---SH-------------FLLFDKE---PINVQVGFVSTGF-HSMKV
KVMTE---------------------------------------------------------ATKVIDLENN
LFRENS------------------------------------------------------------------
------------TTEIAHQGLDCDEEE--------------------------------------ECNDHI-
------------------------------QRMNFVCSQQSSEC----------------------SRKKRK
VSE---------------------------------------------------------------------
-----------------------------------------PVKVFIPNRK---------------------
------------------------------------------------------------------------
------------------------------------------------------------------------
----------------------------------------------------
>Monosiga_brevicollis_(MbHOP1)/1-498 HORMA domain-containing protein
MHDQSVCPDL-----------------PCNALMYQNTNGWSLHGAGSKLSVWLPCCPPLDDLGTGASVKAIK
QLVVMSVSSIAYLRGLFPHSAYGD--------RNV---------------GEDMAIKVLRANS---------
-PCDEAVALVAWLK----SLLPGIERHWIDRITLAIHDGYEADDGDELENDTLLETYTVRQKKVSSP-ALSS
KTVIDL-WWADCFQIKLGHLNAEAHQALQQSQNASLTLPDYAGFQTDVKSMLRNLL-LTTQSLQKLPDVCVV
SMRITLAAD-APDEAIPAGFITST------STEG----------YQIASE--HRMRLDVGGVATHH-DALKV
SVATLRT---------------------------------------------------TGLHATHAPRVDLD
LSRNSQ------------------------------------------------------------------
-------TEMPTHSTAQKAQTEANAS--------------------------------------KKAPQP--
GGDRKG------------------------GAHSALSEATGPQNLESGAAALGF-EAPSSTGAPATKRSKTK
ASRVVSNKANARMPSAANEKMARQQAHSAPLQKGPSPR----------------------PLDQFDFDDSQQ
VWKLLTHP-------------------------------ACPLQNQVVRLGLIACGP-LRRWR---------
----------------------HRLPRNDEL-----------------------------------------
-----------RARVDNFE-FEAP-----------------------SKSLCRIVLADIYQ-----------
----------------------------------------------------
>Salpingoeca_rosetta_(SrHOP1)/1-633 HORMA domain-containing protein
MALAQ------------------------RTRVNLSTSKARTETRQ-QTGTFSALFPEQGIKDATLSAHCMK
KLLVVGVSSIAYLRNMFPNSAFGD--------RAI----------------EDMSLKILRERS---------
-QSPEACQVVAWLK----NIFPAIENRYVNKVVVGVYDG--SADAENLTQDDLIEAHTFKF-----------
-----------------GSINQDDYIKITTSKNQTLKLPTSAEFKANTLGMLRTLL-MATQTLDKLPEVCLL
ALKVYYDES-VPEDFTLEGFEEATGPHHQSSNSGG------GDPFSVPRQ--HRVKIDVGGTATHH-DALKV
YVQTNKNR----------------FETTADCDED----EEDGNEVATDADD-------AMDETADAANDDSD
VSGSSN--------------------NNYGINNKKTKKKDEAQRNVKTNTASNTDEREGEE-----------
------DQEEPNEQQQKTQTTTTNKRSG--------------------------SSKAKAKTKTKDSKKT--
TNTRDP-----------FGFDETLEKE-EKARSTTTANKSKSKSDDGGDDAVED-EGVIY------SQEKTS
NSNV-NGVADDHAGGGAGDGDGRKRAHRGGRHAKRSARDQQ--------------------DDDID-NDINN
DNDKITTTTSTNGEDDEDGA---------------DGSATPPSKKANLLLSKKKKSAAVARARQALP-----
--------------------SITRASRTSTRTTRASTRSSKGGTSTGQRDGGTGTRATRKKG---------E
RVLRAT-----AQKESEFDAYE--------FCDSQDETGLQLQGKR-SKRRSTVVKRPVRVN----------
---------------------------------------TRTRTRS------
>Arabidopsis_thaliana_(ASY1)/1-596 Meiosis-specific protein ASY1
MVMAQ-------------------------------------KLKEAEI-------------TEQDSLLLTR
NLLRIAIFNISYIRGLFPEKYFND--------KSVP--------------ALDMKIKKLMPMD---------
---AESRRLIDWME---KGVYDALQRKYLKTLMFSI-----CETVDGP----MIEEYSFSFSYSD---SDSQ
DVMMNI--------NRTGNKKNGGIFNSTAD-------ITPNQMRSSACKMVRTLV-QLMRTLDKMPDERTI
VMKLLYYDDVTPPDYEPPFFRGCT------EDEA---------QYVWTKN---PLRMEIGNVNSKH-LVLTL
KVKSV----------------------LDPCEDENDDMQDDGKSIGPDSV--------HDDQPSD-SDSEIS
QTQENQFIV-----APVEK----QDDDDGEVDEDDNTQDPAENEQQLARVKDWINSRHLDTLELT-------
----DILANFPDISIVLSEEIMDQLVT--------------------EGVLSKTGKDMYIKKRDKTPESEF-
TFVKEEADGQI-------------------SPGKSVAPEDYLYM-----------KALYHSL----PMKYVT
ITKL-HNMLDGEANQTAVRKLMDRMTQEGYVEASSNRRLGKRVIHSSLTEKKLNEVRKVLATDDMD-VDVTE
TINKTNGP------------------------------DAKVTADVSTCGGIHSIGSDFTRTK---------
----------------------GRSGGMQQ---NGSVLSEQTISKA----GNTPISNKAQPAASRESFAVHG
GAVKEA----ETVNCSQAS---------------QDR----------RGRKTSMVREPILQY----------
--------------------------------------SKRQKSQAN-----
>Oryza_sativa_(PAIR2)/1-610 Meiosis-specific protein PAIR2
MVMAQ-------------------------------------KTKEAEI-------------TEQDSLLLTR
NLLRIAIYNISYIRGLFPEKYFND--------KSVP--------------ALEMKIKKLMPMD---------
---TESRRLIDWME---KGVYDALQKKYLKTLLFCI-----CEKEEGP----MIEEYAFSFSYPN---TSGD
EVAMNL--------SRTGSKKNSATFKSNAAE------VTPDQMRSSACKMIRTLV-SLMRTLDQMPEERTI
LMKLLYYDDVTPEDYEPPFFKCCA------DNEA---------INIWNKN---PLKMEVGNVNSKH-LVLAL
KVKSV----------------------LDPCDDNNVNSEDDNMSLDN-----------ESDQDNDFSDTEVR
PSEAERYIV-----APNDG----TCKGQNGTISEDDTQDPVHEEELTAQVREWICSRDTESLEVS-------
----DVLVNFPDISMEMVEDIMERLLK--------------------DGLLSRAKKDSYSVNKIADPTT---
PHIKKE------------------------VIMQNVSPTEGTKNSNGDLMYM---KALYHAL----PMDYVS
VGKL-HGKLDGEASQNMVRKLIEKMVQDGYVKNSANRRLGKAVIHSEVTNRKLLEIKKILEVDIAE-QMAID
TNAEPGEPERK------------------------DHLSGHEMRDGSTMGCLQSVGSDLTRTR---------
-----------------------ELPEPQQ---NVSMQSGQEASTVDKDPSRTPTSVREQASVCSLESGVLG
QKVRKSLAGAGGTQCSQ------------------DK----------RFRKASTVKEPILQY----------
--------------------------------------VKRQKSQVQVQV-Q
>Chlamydomonas_reinhardtii_(CrHOP1)/1-793 HORMA domain-containing protein
MGRPQV--------------------------------AAQAQAQA-QLAI-----------SHTESLELVR
CLLRVSIFHVSYLRGLFPEKSFKGVD-----MKNL----------------DDMHIKMLLPTC---------
---DESRRLVDWVE---GGVYDSIKRGYLKNLFFGI-----STDPEGTQ---LLEEYIFTFRYKEGRVAMEV
NATANGGEGGGEAGAGAGKRKGQFRQKDGTGKDAG---TDLSTVRYQVCRLIRMLV-QVCRTLDKVPAERYL
FMKLTYQDH-TPDEYEPPYFVPV-------DESG---------VGHFHRS---PFSMAVGRVNTDH-HAVSL
KVKST----------------------LDSCDDDLNLGEADDELMAGAAAG-------AADGAGDAADAQQQ
LLLHHGRAP-----PPSAGS---VGSGDAGTGTAGVTADDGGDEGGEGGDGE-AEGEEGEGDQGE-------
------GVGLPPASQVTQQTQEQRRDE----------------EDEEEGAGVGEGMDGEAMQALQEQEEQ--
HQEKQEGGAQAEVQAAGDGAD-CMDVD-GAADAAAAAACDGDDVTEAPEEATDDYRAVVHYCA---GRNQVS
LRQL-GRQFAAHMSQGALGGYVSRLAEQGVLVAVPGAKSTWRVN--AVAAATAAATVMPLSAPQAD-AKATG
GVDSAAPPAAAAAAADNDPAAMLAERMDGLTMDPTAAAAAAPVAAEPTTQAAGAGGRGSRRRGGAAANAAAP
EAAPKAVAVAVAEQEE-EGADVRRRSRDQQMEVEGQEAAGESEGRDRDLKSRGGRMESEQAG-DDVTGGGES
GAGKSTGRGGGGGRDSNGDGGEAAAAPNVYIADSQQSDRDREKTRGGRVRKASYVADPIQQGPAAAGGGAGG
SKKARMAAAAAVAAAPAPTPQPKPGKAGR-GEAKGAGSTPRGRSRLGAMRR-
>Emiliania_huxleyi_(EhHOP1)/1-462
--------------------------------------MASGQAQE-QRV------------NLENSIKLQR
NMMKMVFGELAYQRQLFPEDCFEL--------KEM----------------GGNHIHTLSAES---DN----
VYHEQVSRMISWYS--DDSILDALRNGYLEKVMFVL-----AHDQACEH---PIEVWDLSYTY-----ESDD
TVSSR-------FTRRSGGGGAPASESIEVARSRPKDKVTKDYIRDVVKVVLRRLS-LLLQGLDDVPQERWC
GMRLLYRDDVTPSDYEPSGFSPAPA---TVAGAG---------SFFFERP---ATFFMVGKVSTGH-HALSL
GVALPEMP----------------GIEPTAHDEACTTRDGSGYRF-------------DLVQAADGPPDDED
ELRGGV----------------GLRGGRRGNGEDLERLTQEASEGLEDHIGAHI------------------
-------TAHDLAAELEVEAIVAEEV-------------------------LQRLQADGRVSCLKPNPQG--
PPTRQV-------QRFPSG-----------ATSQDESAHEWTEVDDGPSDA----ETVAHWNSSPPPRDRRA
ASG----------------------------EASPRKKL---------------------------------
---------------------------------------RVPLKKQPIAHQKQPLGD---------------
------------Q---------LQATRSSK------------------------------------------
------------------------------------------------RQRKASMSEPIAPARL--------
----------------------------------------------------
>Saccharomyces_cerevisiae_(ScHOP1)/1-605 Meiosis-specific protein HOP1
MSNKQ-------------------------------LVKPKTETKT-EI-------------TTEQSQKLLQ
TMLTMSFGCLAFLRGLFPDDIFVDQ-------RFVPEKVEKNYNKQNTSQNNSIKIKTLIRGK---------
--SAQADLLLDWLE---KGVFKSIRLKCLKALSLGI--F--LEDPTD-----LLENYIFSFDY-----DEEN
NVNIN----VNLSGNKKGSKNADPENET----------ISLLDSRRMVQQLMRRFI-IITQSLEPLPQKKFL
TMRLMFNDN-VDEDYQPELFKDAT-----FDKRA---------TLKVPTNL-DNDAIDVGTLNTKH-HKVAL
SVLSAATSSMEKAGNT-------NFIRVDPFDLILQQQEENKLEESVPTKPQNF----VTSQTTNVLGNLLN
SSQASIQPTQFVSNNPVTG----ICSCECGLEVPKAATVLKTCKSCRKTLHGICYGNFLHSSIEKCFTC---
----IFGPSLDTKWSKFQDLMMIRKVF-------------RFLVRKKKGFPASITELIDSFINVEDQNNE--
VKERVA------FALFVFFLDETLCLDNGGKPSQTIRYVTSSVLVDVKGIVIPN------------TRKQLN
VNH--EYKWHFTTSSPKAESFYQEVLPNSRKQVESWLQ---------------------------DITNLRK
VYSEALSPSST--------------------LQELDLNSSLPTQDPIISGQ--------KRRR---------
-------------------YDLDEYLEEDK-----------------------------------------S
SVVNDT------IKAKDFD-------------ESVPAK----------IRKISVSKKTLKSN----------
---------------------------------------------------W
>Caenorhabditis_elegans_(HIM-3)/1-291
MATKEQ----------------------I-----VEHRESEIPIAS-Q---WKATFP-VDLEIEKNSEMFAL
RYIKCASAFILDRRGILDEKCFKT--------RTI----------------DKLLVTAFQSSV---------
---PAAKRVSSTFD----GLRDAIQQGYLREFAIVFYK---KPNEEDIN-----EVFAFRFAY-----GDEG
EIFVS---------LNNGIDTNESSQELLQAK-----FVDTDNTKQMFASTIKKLH-RCIKKMEPLPQGSDA
SFRVSYTEK-APKDYTPEGYLLSP----------M--------FYTLNQD---IRKASIGIVCGGH-HKIQM
LAASQ-------------------YLKQDF----------------------------DLDKTTTL------
------------------------------------------------------------------------
------------------------------------------------------------------------
------------------------------NPNMSIMANQSKRK----------------------------
------------------------------------------------------------------------
------------------------------------------------------------------------
----------------------GRISRDSP------------------------------------------
------------------------------------------------YGLSQGITKKNKD-----------
----------------------------------------------------
>Caenorhabditis_elegans_(HTP-1)/1-352
MAPL-------------------------ETIYDESLNKSADSIDD-KK--WSKLFP-RIVSDPDRSSNFMT
RAIYVAFSAVLRNRNILGQEYFTK--------NYI---------------TEKLKCMTLCFRN---------
---PRSNQIAQLLR----NAGDATKDGFLKEVSLVI-----TNNEGDLE---AIEVFSMKFIY-----FENG
GVVAR---------LSTDKNGQEDPHFAKLAQLVY---EGGDSVRDQMVTIVRSVQFLCTKVLEPLPEEFTA
NFRLEYTND-APSNFRIDGFEDSS----------T--------FYTLPDD---IQSATIGHLRPGC-HAANM
ECWS--------------------MLMSDSYEAELTLKR-------------------HLDKVSDRHGFNPV
NVLYKSFN----------------------------------------------------------------
------------------------------------------------------------------------
SEDSDT------------------------SLSQATTESVNDQG----------------------------
------------------------------------------------------------------------
------------------------------------GNETSPVDDITESLEKAQMSPIQTRPT---------
----------------------TRRGADGS------------------------------------------
------------------------------------------------KTRSSPYSRSCK------------
----------------------------------------------------
>Caenorhabditis_elegans_(HTP-2)/1-352
MAPL-------------------------ENNYNESLNKSKDAIDD-KT--WSKLFP-SIVSDPDRSSNFMI
RAIYVVFSAVLRQRNILEKEYFSK--------NYI---------------TENLSCMTLSFKN---------
---LRAHQIAQLLR----AAGDATKDGFLKEISLVV-----TEHDGDVE---AIEVFSMKFIY-----FENG
GVVAR---------LSTDNNDQEDPHFAELAQLRY---EGAESVRDQMVTIVRSVQFLCTKVLEPLPAEFTA
NFRLKYTND-APSNFRIDGFDDSS----------T--------FYTLPDG---IQSVTIGHLRPGH-HAAHM
QCWS--------------------KSMSDSYAAELTLKG-------------------HLDKVSDMYAFNPV
NVLYKSFN----------------------------------------------------------------
------------------------------------------------------------------------
SEDTDP------------------------GLSQDTTESANDQG----------------------------
------------------------------------------------------------------------
------------------------------------GNVTSPVDNITDSLEKTQMSPIKMRPT---------
----------------------TRRGADDS------------------------------------------
------------------------------------------------KTRSSPYSRSRK------------
----------------------------------------------------
>Phaeodactylum_tricornutum_(PtHOP1)/1-258 HORMA domain-containing protein
MATT-------------------------SDKTTIPFRSASSWLMR-K--------------SYSQWKALLS
ATLECWAHSILYNKHIYPKDTFGP-------TRFL-----------------GVRCHVCRHPE---------
--------VVSYVRDTIAVAVPALIENAADELVLYL--T--SENEEEFQSRRNLQAYRLGIKNL--------
--------------MPSG-------------------VESEDAFTQMLPELERSMR-DLILEVHSLRSDRL-
----------IPGE----------------D------------------------------------NSISF
RLQLH-----------------------------------------------------ISDQYNSASCYELN
QV----------------------------------------------------------------------
------------------------------------------------------------------------
------------------------------FARGIWKVSSENEL----------------------ERGQRK
ASNK--------------------------------------------------------------------
--------------------------------------NSSPVIIPLHRILRHQYLHWILRWN---------
----------------------AKEGMDWK------------------------------------------
------------------------------------------------QRRTSGRGR---------------
---------------------------------------------------F
>Caenorhabditis_elegans_(HTP-3)/1-739
M----------------------------DESFDSSVVPGSLTSDD-RAIFNEQTLK-NGDENSKSSLEVMA
NCVYLANSTILRERKVIPAEYFQD-------FQVY----------------GDVSGYTLRQDI---------
---PEGRSVSSKLL----ASHDAIRQKLLQKLAIVV------EESLNTN---PVETFVWTFVY-----DSTT
SASAE---------IGYGGRKSKFVVNY----------LNMDDTAQQFCKMFSELR-NVLSLLRPLPRGLIP
SMKVAYRGE---PEFVP-GFQQVD------DFVN-------------------PEQINLGAVSFPHGNGFQF
AYASKFMVEQPSAIRP--------PVEVSHFEDDLLNSTITPIEVVRDNTM-NCAENPELDEIYFSPGRQEV
RMDEDVANESIRC-NPSMASEMMVLQSEYNVLIADNDEVPMVVERERSPIVKAAKKRSTRAPAVPITPT---
------EPASPVESPVKEQPQKAPKAQMRRSSKRTTKNNERCEQKEEEPIVNPKRRSARRLVPPVEVDEQ--
PEEQNDDDAQNSLQIDSDAQN-SLQID-SDAIITSPEKRNESKSAIPEEAADLD-NTTSEKQESSTARYGVS
NTSI-NRKKPDPVANPVSEEAQVDLANGSIPDKRPRKRKYGRV-------SSILDVADLPTDDTVE-EDVRE
SPIYGRVPSILDVARAEEND---------------AQNDAQDAQNEIAVEGLADLSIDTEQHEEAAP-----
------INVTGHQSESVPIIVTEHQSEEAQTVVTEQPAGAASVIAAERHYGRVSSILDVAGSFADVDP---S
GAAPAIATERHYGRVSSILDVAGS------LSDVDPQ----------EDTESSTQNQSTSKK----------
-------------------FKPNPPKAMRYGQSP---NMPSRRGN-------
>Schizosaccharomyces_pombe_(SpHOP1)/1-528 Linear element-associated protein hop1
------------------------------------MNSYKEEILQ------------------TKSDFTLK
NLIFFAISTLCYKRALFNENCYKKVNFEIEHFKGA---------------DFDCQLKPTVVSLQ-------A
GVDKEADSFLEMMK---TYIFSLVSMKVPFTVYLII-----SSQCKSILEDDAVEKEIFSFT----------
--------------INPGSEEKICCESF----------VSYQRSERFVIKLFLSGN-VKTECKDEEKVVQII
TKMERFQLS-KGEATKAGVFLNTVE---TKDCMSWLNRGEFKDIVSFYES---NNGIAISHCS----HAF-V
PISTE-------------------KIMINKESSLFDSQEKIDSQLEKFLQPL------KYDEIGSTQILDEQ
SVEKSL----------SQGKCEKMQNESRGLREIKNNNPCEEVKKSNWLKKNISGSDKVDKAEKKKALL---
----NCECGDSTEDSEMFQCERCDGWV-----------HCACYGFESDSDPRQPNQLLCYTCLLVDSESS--
LYDRMT----------------MLV-----AYRRAIRCIWASEY-----------QGFQKLA----ARLNCS
YAD--------------AKRIEERLVNENIIYKEKKRKWIY-------------------------------
------------------------------------FTNKSPEMVSYLREKYFTPSRWISHLNF--------
----------------------QNYRQENQ-----------------------------------------R
VNMRSF------LRPERME------------VIERPK----------KVSKTSNTKETDTMK----------
---------------------------------------PLRI---------
>Cyanidioschyzon_merolae_(CmHOP1)/1-281 HORMA domain-containing protein
MGA-----------------------------------------------------------EDSSLCAELY
RFLRLLVHNLLYAAKVYPEQYFTQ--------QIA----------------FNLTTRVATVDC---------
-LERYITEHIALLH---RGQRPI---GTVHEMIVSIQE---LPEQQDMNP--TVESVAKQT-----------
--------------SQNGAEAQ---------------LASNTDPCHSMLELVR-LR-VLLPDLEALEALEA-
----------TPDKWK---------------------------LLEAYRS---RFRLVLCRVLTYPWPPLAA
PVSLETWRRTFRL-----------YFRL------------------------------SMPEKQDDTGLILE
TLREPI------------------------------------------------------------------
------------------------------------------------------------------------
ISERES------------------------APSTSEKEPAND------------------------ARALLY
ASQ----------------------------------RFGF-------------------------------
-----------------------------------PRGVSVPLCDDAITTL---------------------
---------------------DGASSFPPK------------------------------------------
------------------------------------------------LSLFVFIEEPPLVP----------
---------------------------------------------------I
