# Supplementary material for: Characterization of meiotic axis proteins in the model brown alga Ectocarpus
Source: EMBO Rep. 2025 Oct 23;26(23):5673–702. doi: 10.1038/s44319-025-00605-3 (PMC12678776; doi:10.1038/s44319-025-00605-3)
Supplement: Supplementary file 5 — Source data Fig. 1 [file 44319_2025_605_MOESM5_ESM.zip › Figure 1/1D/README.txt]

#Figure 1D: Protein Disorder Prediction of ecHOP1-FL with AIUPred
#The disorder prediction of full-length ecHOP1 was also completed with ANCHOR2 analysis. The graph resembling solely the AIUPred was used for the manuscript for simplicity and readability. 
