# Supplementary material for: Characterization of meiotic axis proteins in the model brown alga Ectocarpus
Source: EMBO Rep. 2025 Oct 23;26(23):5673–702. doi: 10.1038/s44319-025-00605-3 (PMC12678776; doi:10.1038/s44319-025-00605-3)
Supplement: Supplementary file 5 — Source data Fig. 1 [file 44319_2025_605_MOESM5_ESM.zip › Figure 1/1C/RNAseq-CDS_All-Genes.xlsx]

## Sheet: Sheet1
1_geneid	RAP7_94_Ectocarpus_25f_matGA_RNALowIN_3_S29_R1_001	RAP7_93_Ectocarpus_25f_matGA_RNALowIN_2_S28_R1_001	RAP7_92_Ectocarpus_25f_matGA_RNALowIN_1_S27_R1_001	RAP7_91_Ectocarpus_25f_immPSP_longterm_3_S26_R1_001	RAP7_90_Ectocarpus_25f_immPSP_longterm_2_S25_R1_001	RAP7_89_Ectocarpus_25f_immPSP_longterm_1_S24_R1_001	RAP7_88_Ectocarpus_25f_matGA_3_S23_R1_001	RAP7_87_Ectocarpus_25f_matGA_2_S22_R1_001	RAP7_86_Ectocarpus_25f_matGA_1_S21_R1_001	RAP7_85_Ectocarpus_25f_immGA_3_S20_R1_001	RAP7_84_Ectocarpus_25f_immGA_2_S19_R1_001	RAP7_83_Ectocarpus_25f_immGA_1_S18_R1_001	RAP7_82_Ectocarpus_EC25f_SingleUniloc_DirectLowIN_4_S17_R1_001	RAP7_81_Ectocarpus_EC25f_SingleUniloc_DirectLowIN_3_S16_R1_001	RAP7_80_Ectocarpus_EC25f_SingleUniloc_DirectLowIN_2_S15_R1_001	RAP7_79_Ectocarpus_EC25f_SingleUniloc_DirectLowIN_1_S14_R1_001	RAP7_71_Ectocarpus_EC25f_matPSP_PandU_shortUPR_3_S6_R1_001	RAP7_70_Ectocarpus_EC25f_matPSP_PandU_shortUPR_2_S5_R1_001	RAP7_69_Ectocarpus_EC25f_matPSP_PandU_shortUPR_1_S4_R1_001	RAP7_68_Ectocarpus_EC25f_matPSP_Plurilocs_3_S3_R1_001	RAP7_67_Ectocarpus_EC25f_matPSP_Plurilocs_2_S2_R1_001	RAP7_66_Ectocarpus_EC25f_matPSP_Plurilocs_1_S1_R1_001	RAP422_EC25f_10cells_earlyGA_DLowIN_3_S12_R1_001	RAP421_EC25f_10cells_earlyGA_DLowIN_2_S11_R1_001	RAP420_EC25f_10cells_earlyGA_DLowIN_1_S10_R1_001	RAP27_494_EC17h_matSP_Plu_3_S15_R1_001	RAP27_493_EC17h_matSP_Plu_2_S14_R1_001	RAP27_492_EC17h_matSP_Plu_1_S13_R1_001	RAP27_491_EC32m_immPSP_3_S12_R1_001	RAP27_490_EC32m_immPSP_2_S11_R1_001	RAP27_489_EC32m_immPSP_1_S10_R1_001	RAP23_391_EC32m_immGA_2_S5_R1_001	RAP23_390_EC32m_immGA_1_S4_R1_001	RAP23_389_EC32m_matGA_3_S3_R1_001	RAP23_388_EC32m_matGA_2_S2_R1_001	RAP23_387_EC32m_matGA_1_S1_R1_001	RAP22_386_EC25f_meiospore_DLowIN_3_S24_R1_001	RAP22_385_EC25f_meiospore_DLowIN_2_S23_R1_001	RAP22_384_EC25f_meiospore_DLowIN_1_S22_R1_001	RAP21_353_EC32m_meiospore_DLowIN_3_S26_R1_001	RAP21_352_EC32m_meiospore_DLowIN_2_S25_R1_001	RAP21_351_EC32m_meiospore_DLowIN_1_S24_R1_001	RAP19_320_EC32m_immGA_DLowIN_4_S38_R1_001	RAP19_319_EC32m_immGA_DLowIN_3_S37_R1_001	RAP19_318_EC32m_immGA_DLowIN_2_S36_R1_001	RAP19_317_EC32m_immGA_DLowIN_1_S35_R1_001	RAP18_300_EC32m_matPSP_Plu_3_S26_R1_001	RAP18_299_EC32m_matPSP_Plu_2_S25_R1_001	RAP18_298_EC32m_matPSP_Plu_1_S24_R1_001
Ec-03_004560.1	0	0	0	0	0	0.030281	0	0	0.0652963	0	0.0292803	0	0	0	0	0	0.538371	0.987536	1.23297	0	0	0.139522	1.08361	0.314323	0	0.194517	0.0930155	0.0453985	0	0.0488046	0	0	0	0	0	0	0.85463	0	0	0	0	0	0	0.202557	0	0	0	0	0
Ec-24_003430.1	0	3.15411	0.11354	0.335497	0.332636	0.636516	0.195638	0.570196	0.623887	0.233173	0.335718	0.17602	0	1.07852	0	0.49939	3.88655	3.41132	2.861	0.194798	0.246747	1.55527	0	0	0	0.650492	0.622117	0.954287	0	0.0466313	0.0885017	0.0785767	0.0841173	0	0	0.0492978	0	0	0.446483	0	0	0	0.262676	0.774147	0	0	0.546019	0.576611	0.694655
Ec-20_000810.1	28.5593	47.3521	46.9149	16.8776	15.5213	19.6235	20.7305	28.6416	24.3328	30.4903	32.3677	26.4022	1.11806	2.17386	0	0.503288	23.3861	26.5526	26.6284	25.0307	25.0164	17.2415	30.2598	0	19.8907	17.0448	21.541	23.1691	16.7498	14.0515	14.0925	29.1023	26.4494	53.3542	42.6664	56.6878	0	70.847	0	53.4048	0.26301	0	8.47125	34.5233	32.3696	44.057	19.8101	19.4309	21.3961
Ec-07_005800.1	0.43626	0	0.453065	0.125508	0.0331833	0.0865878	0.195166	0.179628	0.669059	0.101767	0.153499	0.204861	0	0	0	0.249092	2.76534	2.67902	2.43438	0.121455	0.369227	0.687097	0	0	0	0.463515	0.487626	0.49763	0.0705531	0.116297	0.0662161	0.0587902	0.104892	0.195423	0.263138	0.245893	0	0	0	0	0	0.248208	0.262041	0.675743	0	0.193823	0.431221	0.28761	0.411456
Ec-22_001630.1	1.24184	2.94282	1.73376	0.082388	0.106933	0.0155017	0.232103	0.241188	0.576618	0.281096	0.262316	0.188619	0.297202	0.288928	3.64495	0.535135	1.30148	2.02218	2.47967	0.339205	0.237968	1.67849	1.6642	7.40195	3.32685	0.821526	0.833307	0.825049	0.274724	0.274829	0.438619	0.263128	0.202811	0.354237	0.48287	0.396197	0	1.15892	56.8148	0	0.069913	0.266618	2.0407	0.933255	1.07556	1.09304	0.59729	0.318596	0.569913
[truncated: 23 more columns]
