# Supplementary material for: Characterization of meiotic axis proteins in the model brown alga Ectocarpus
Source: EMBO Rep. 2025 Oct 23;26(23):5673–702. doi: 10.1038/s44319-025-00605-3 (PMC12678776; doi:10.1038/s44319-025-00605-3)
Supplement: Supplementary file 6 — Source data Fig. 2 [file 44319_2025_605_MOESM6_ESM.zip]

Archive with 70 entries (62 files):
- Figure 2/
- Figure 2/.DS_Store
- Figure 2/2A/
- Figure 2/2A/.DS_Store
- Figure 2/2A/Figure2A_StrepII-EcHOP1-HORMA_SEC-Chromatogram.png
- Figure 2/2A/Figure2A_StrepII-EcHOP1-HORMA_SEC-Fractions-Ladder.scn
- Figure 2/2A/Figure2A_StrepII-EcHOP1-HORMA_SEC-Fractions-Merge.scn
- Figure 2/2A/Figure2A_StrepII-EcHOP1-HORMA_SEC-Fractions-Merge.tif
- Figure 2/2A/Figure2A_StrepII-EcHOP1-HORMA_SEC-Fractions-Stain.scn
- Figure 2/2A/Figure2A_StrepII-EcHOP1-HORMA_SEC-Fractions_coomassie.scn
- Figure 2/2A/Figure2A_StrepII-EcHOP1-HORMA_SEC-Fractions_coomassie.tif
- Figure 2/2B/
- Figure 2/2B/ASTRA Report EcHOP1-HORMA-1.xml
- Figure 2/2B/ASTRA Report EcHOP1-HORMA-4.xml
- Figure 2/2B/ASTRA Report EcHOP1-HORMA_2.xml
- Figure 2/2B/BSA.afe7
- Figure 2/2B/EcHOP1-HORMA-1.afe7
- Figure 2/2B/EcHOP1-HORMA-1.csv
- Figure 2/2B/EcHOP1-HORMA-3.afe7
- Figure 2/2B/EcHOP1-HORMA-4.afe7
- Figure 2/2B/EcHOP1-HORMA-4.csv
- Figure 2/2B/EcHOP1-HORMA-EASI-Table_all.csv
- Figure 2/2B/EcHOP1-HORMA-triplicate.csv
- Figure 2/2B/EcHOP1-HORMA_2.afe7
- Figure 2/2B/EcHOP1-HORMA_2.csv
- Figure 2/2B/EcHOP1-HORMA_SEC-MALS-data.csv
- Figure 2/2B/EcHOP1-HORMA_SEC-MALS.csv
- Figure 2/2B/Graph-BSA_12Jul23.pdf
- Figure 2/2B/Graph-EcHOP1-HORMA-1_12Jul23.pdf
- Figure 2/2B/Graph-EcHOP1-HORMA-2_12Jul23.pdf
- Figure 2/2B/Graph-EcHOP1-HORMA-3_12Jul23.pdf
- Figure 2/2B/Graph-EcHOP1-HORMA-4_12Jul23.pdf
- Figure 2/2B/HORMA1.csv
- Figure 2/2B/HORMA2.csv
- Figure 2/2B/HORMA3.csv
- Figure 2/2B/HORMA4.csv
- Figure 2/2B/README.txt
- Figure 2/2B/Report-BSA_12Jul23.pdf
- Figure 2/2B/Report-EcHOP1-HORMA-1_12Jul23.pdf
- Figure 2/2B/Report-EcHOP1-HORMA-2_12Jul23.pdf
- Figure 2/2B/Report-EcHOP1-HORMA-3_12Jul23.pdf
- Figure 2/2B/Report-EcHOP1-HORMA-4_12Jul23.pdf
- Figure 2/2C/
- Figure 2/2C/.DS_Store
- Figure 2/2C/ecHOP1_CM_H1_A_Final.pdb
- Figure 2/2C/pae_ranked_0.png
- Figure 2/2D/
- Figure 2/2D/.DS_Store
- Figure 2/2D/ecHOP1_CM_H1_B_Final.pdb
- Figure 2/2D/pae_ranked_0.png
- Figure 2/2E/
- Figure 2/2E/ecHOP1_CM_H2_A_Final.pdb
- Figure 2/2E/pae_ranked_0.png
- Figure 2/2G/
- Figure 2/2G/Fig2G_StrepII-ecHOP1-HORMA_CMs-all_Coomassie_Pull-Down_Gel1-Input.scn
- Figure 2/2G/Fig2G_StrepII-ecHOP1-HORMA_CMs-all_Coomassie_Pull-Down_Gel1-Input.tif
- Figure 2/2G/Fig2G_StrepII-ecHOP1-HORMA_CMs-all_Coomassie_Pull-Down_Gel4-Elute.scn
- Figure 2/2G/Fig2G_StrepII-ecHOP1-HORMA_CMs-all_Coomassie_Pull-Down_Gel4-Elute.tif
- Figure 2/2G/Fig2G_StrepII-ecHOP1-HORMA_CMs-all_Pull-Down_a-Strep_a-MBP_Gel4-Elute-Ladder.scn
- Figure 2/2G/Fig2G_StrepII-ecHOP1-HORMA_CMs-all_Pull-Down_a-Strep_a-MBP_Gel4-Elute-Merge.scn
- Figure 2/2G/Fig2G_StrepII-ecHOP1-HORMA_CMs-all_Pull-Down_a-Strep_a-MBP_Gel4-Elute-Merge.tif
- Figure 2/2G/Fig2G_StrepII-ecHOP1-HORMA_CMs-all_Pull-Down_a-Strep_a-MBP_Gel4-Elute-Stain.scn
- Figure 2/2H-J/
- Figure 2/2H-J/Figure2H_HORMA-25uM_CM-H1-A-350uM_CM-H1-B-350uM_Raw-Data.csv
- Figure 2/2H-J/Figure2H_HORMA-25uM_CM-H1-A-350uM_Graph.bmp
- Figure 2/2H-J/Figure2H_HORMA-25uM_CM-H1-B-350uM_Graph.bmp
- Figure 2/2H-J/Figure2H_HORMA-25uM_CM-H2-A-350uM_Graph.bmp
- Figure 2/2H-J/Figure2H_Merged-Data_All-CMs_Normalized-Inj-Heat.bmp
- Figure 2/2H-J/Figure2H_Merged-Data_All-CMs_Raw-Heats.bmp
- Figure 2/2H-J/Figure2H_Merged-Data_HORMA-25uM_All-CMs-350uM.xlsx
