# Supplementary material for: Characterization of meiotic axis proteins in the model brown alga Ectocarpus
Source: EMBO Rep. 2025 Oct 23;26(23):5673–702. doi: 10.1038/s44319-025-00605-3 (PMC12678776; doi:10.1038/s44319-025-00605-3)
Supplement: Supplementary file 6 — Source data Fig. 2 [file 44319_2025_605_MOESM6_ESM.zip › Figure 2/2B/ASTRA Report EcHOP1-HORMA-4.xml]

<?xml version="1.0" encoding="utf-8"?>
<experiment xmlns="http://www.wyatt.com/schemas/ExperimentReport">
  <name>EcHOP1-HORMA-4</name>
  <settings>
    <setting>
      <name>Printing Operator</name>
      <value>A1-INFINITY2-PC\secmals (secmals)</value>
    </setting>
  </settings>
  <settings>
    <name>File Properties</name>
    <setting>
      <name>File Name</name>
      <value>C:\Users\secmals\Data\Emma\EcHOP1\12Jul23\EcHOP1-HORMA-4.afe7</value>
    </setting>
    <setting>
      <name>Name</name>
      <value>EcHOP1-HORMA-4.afe7</value>
    </setting>
    <setting>
      <name>Directory</name>
      <value>C:\Users\secmals\Data\Emma\EcHOP1\12Jul23\</value>
    </setting>
    <setting>
      <name>Created</name>
      <value>February 16, 2024 09:35:25.790</value>
    </setting>
    <setting>
      <name>Modified</name>
      <value>December 4, 2024 15:26:37.492</value>
    </setting>
    <setting>
      <name>Computer</name>
      <value>A1-INFINITY2-PC</value>
    </setting>
    <setting>
      <name>Title</name>
      <value>  Online Analysis</value>
    </setting>
    <setting>
      <name>Subject</name>
      <value></value>
    </setting>
    <setting>
      <name>Description</name>
      <value></value>
    </setting>
    <setting>
      <name>Comments</name>
      <value></value>
    </setting>
    <setting>
      <name>Category</name>
      <value></value>
    </setting>
    <setting>
      <name>Rating</name>
      <value>none</value>
    </setting>
    <setting>
      <name>Company</name>
      <value></value>
    </setting>
    <setting>
      <name>Author</name>
      <value></value>
    </setting>
    <setting>
      <name>Manager</name>
      <value></value>
    </setting>
  </settings>
  <graphs>
    <graph experiment_id="5B14C83D-56C7-4FEE-83E5-62B8D059BF58" procedure_id="ABB7484A-6F97-4F9E-9F5F-55D5F3EA4383" graph_id="0">
      <name>Basic Collection template</name>
    </graph>
    <graph experiment_id="5B14C83D-56C7-4FEE-83E5-62B8D059BF58" procedure_id="60DDB074-E280-4F0B-9221-FEC8F82CD2DE" graph_id="0">
      <name>Despiking Procedure template</name>
    </graph>
    <graph experiment_id="5B14C83D-56C7-4FEE-83E5-62B8D059BF58" procedure_id="331DFD6A-3828-4CCC-B193-9DE4DBC5FF82" graph_id="0">
      <name>Define Baselines template</name>
    </graph>
    <graph experiment_id="5B14C83D-56C7-4FEE-83E5-62B8D059BF58" procedure_id="25C3DE74-214D-456B-9CA7-04855780EDA5" graph_id="0">
      <name>Alignment template</name>
    </graph>
    <graph experiment_id="5B14C83D-56C7-4FEE-83E5-62B8D059BF58" procedure_id="E762716E-C9C2-470C-BB26-8150AAA40F28" graph_id="0">
      <name>Band Broadening template</name>
    </graph>
    <graph experiment_id="5B14C83D-56C7-4FEE-83E5-62B8D059BF58" procedure_id="458D452A-BC8B-4360-ACCD-29A99A1BC0DC" graph_id="0">
      <name>Define Peaks template</name>
    </graph>
    <graph experiment_id="5B14C83D-56C7-4FEE-83E5-62B8D059BF58" procedure_id="129D6187-C9F0-45C5-AA0A-54911155BDBC" graph_id="0">
      <name>Molar Mass &amp; Radius from LS template</name>
    </graph>
    <graph experiment_id="5B14C83D-56C7-4FEE-83E5-62B8D059BF58" procedure_id="8545129E-3B14-4D93-B465-DEF4B5D83DD4" graph_id="0">
      <name>Distribution Analysis template</name>
    </graph>
    <graph experiment_id="5B14C83D-56C7-4FEE-83E5-62B8D059BF58" template_id="60F648FB-3D65-4ED6-B4E3-FCE89EC86BE6">
      <name>mean square radius vs volume</name>
    </graph>
    <graph experiment_id="5B14C83D-56C7-4FEE-83E5-62B8D059BF58" template_id="B5325C8A-F59C-4E91-8701-ABB166A8AC59">
      <name>Molar_Mass</name>
    </graph>
  </graphs>
  <configuration>
    <name>EcHOP1-HORMA-4</name>
    <description>My Collection</description>
    <note></note>
    <settings>
      <setting>
        <name>Abscissa Units</name>
        <value>min</value>
      </setting>
      <setting>
        <name>Concentration Source</name>
        <value>RI</value>
      </setting>
      <setting>
        <name>Flow Rate</name>
        <scalar units="mL/min">3.000000000e-01</scalar>
      </setting>
      <setting>
        <name>Pulse Correction Enabled</name>
        <value>yes</value>
      </setting>
      <setting>
        <name>Fundamental Frequency</name>
        <value>0</value>
      </setting>
    </settings>
    <solvent>
      <name>ris</name>
      <description>System solvent</description>
      <settings>
        <setting>
          <name>Temperature Correction Enabled</name>
          <value>yes</value>
        </setting>
        <setting>
          <name>Refractive Index</name>
          <scalar>1.330924447e+00</scalar>
        </setting>
        <setting>
          <name>Rayleigh Ratio</name>
          <scalar units="1/cm">7.660283765e-07</scalar>
        </setting>
        <setting>
          <name>Viscosity</name>
          <scalar units="cP">8.902479906e-01</scalar>
        </setting>
      </settings>
      <settings>
        <name>Refractive Index Model</name>
        <setting>
          <name>Model Name</name>
          <value>Cauchy</value>
        </setting>
        <setting>
          <name>Equation</name>
          <value>N(λ) = 1.3206 + 0.0082384 λ² - 0.0014059 λ^4 + 0.00011739- 0.000106 * 25</value>
        </setting>
      </settings>
      <settings>
        <name>Rayleigh Ratio Model</name>
        <setting>
          <name>Model Name</name>
          <value>Corrected Lambda^4</value>
        </setting>
        <setting>
          <name>Equation</name>
          <value>R(λ, T) = 9e-07 * (632.8/λ)^4 * (N(λ)/N(632.8))²[(N(λ) - 1)/(N(632.8) - 1)]²</value>
        </setting>
      </settings>
      <settings>
        <name>Viscosity Model</name>
        <setting>
          <name>Model Name</name>
          <value>Kestin</value>
        </setting>
        <setting>
          <name>Equation</name>
          <value>unknown</value>
        </setting>
      </settings>
      <settings>
        <name>Thermal Expansion Model</name>
        <setting>
          <name>Model Name</name>
          <value>Polynomial</value>
        </setting>
        <setting>
          <name>Equation</name>
          <value>α(T) = (-65.397 + 16.395 T - 0.15865 T² + 0.0008051 T³) * 1.0e-6</value>
        </setting>
      </settings>
    </solvent>
    <instruments>
      <instrument type="injector">
        <name>HORMA-4</name>
        <description></description>
        <settings>
          <setting>
            <name>Injected Volume</name>
            <scalar units="µL">5.000000000e+01</scalar>
          </setting>
          <setting>
            <name>Auto Inject Signal</name>
            <value>no</value>
          </setting>
        </settings>
      </instrument>
      <instrument type="column">
        <name>S200 Increase 5/150</name>
        <description></description>
        <settings>
          <setting>
            <name>Flow Marker</name>
            <scalar units="mL">0.000000000e+00</scalar>
          </setting>
          <setting>
            <name>Mark-Houwink-Sakurada a</name>
            <scalar>0.000000000e+00</scalar>
          </setting>
          <setting>
            <name>Mark-Houwink-Sakurada K</name>
            <scalar units="mL/g">0.000000000e+00</scalar>
          </setting>
          <setting>
            <name>Conventional Calibration Function Fit Standard Error</name>
            <value>0</value>
          </setting>
          <setting>
            <name>Conventional Calibration Function Fit Adjusted RҢ</name>
            <value>0</value>
          </setting>
          <setting>
            <name>Universal Calibration Function Fit Standard Error</name>
            <value>0</value>
          </setting>
          <setting>
            <name>Universal Calibration Function Fit Adjusted RҢ</name>
            <value>0</value>
          </setting>
          <setting>
            <name>Calibration Technique</name>
            <value>Absolute Molar Mass by MALS</value>
          </setting>
          <setting>
            <name>Conventional Calibration Function</name>
            <value>M[v] = 10^(00v)</value>
          </setting>
          <setting>
            <name>Universal Calibration Function</name>
            <value>log (M[η]) = 10^(00v)</value>
          </setting>
          <setting>
            <name>Viscosity Calibration Function</name>
            <value>N/A</value>
          </setting>
          <setting>
            <name>Plate Count</name>
            <value>0</value>
          </setting>
          <setting>
            <name>Asymmetry Factor</name>
            <value>0</value>
          </setting>
          <setting>
            <name>Resolution</name>
            <value>0</value>
          </setting>
          <setting>
            <name>Length</name>
            <scalar units="mm">0.000000000e+00</scalar>
          </setting>
          <setting>
            <name>Inner Diameter</name>
            <scalar units="mm">0.000000000e+00</scalar>
          </setting>
          <setting>
            <name>Glucose Peak</name>
            <scalar units="mL">0.000000000e+00</scalar>
          </setting>
          <setting>
            <name>Glucose Flow Marker</name>
            <scalar units="mL">0.000000000e+00</scalar>
          </setting>
          <setting>
            <name>Glucose Molar Mass</name>
            <scalar units="g/mol">1.801600000e+02</scalar>
          </setting>
          <setting>
            <name>Distribution Step</name>
            <value>0.01</value>
          </setting>
          <setting>
            <name>Viscosity Curve a</name>
            <scalar>0.000000000e+00</scalar>
          </setting>
          <setting>
            <name>Viscosity Curve K</name>
            <scalar>0.000000000e+00</scalar>
          </setting>
        </settings>
      </instrument>
      <instrument type="uv">
        <name>Generic UV</name>
        <description></description>
        <settings>
          <setting>
            <name>Temperature Control</name>
            <value>no</value>
          </setting>
          <setting>
            <name>Band Broadening Correction</name>
            <value>Yes  (Instrumental: 15.743 μL, Mixing: 61.453 μL)</value>
          </setting>
          <setting>
            <name>Disable Data Collection</name>
            <value>no</value>
          </setting>
          <setting>
            <name>Batch Mode</name>
            <value>no</value>
          </setting>
          <setting>
            <name>UV Cell Length</name>
            <scalar units="cm">1.000000000e+00</scalar>
          </setting>
          <setting>
            <name>Active Channel</name>
            <value>1</value>
          </setting>
        </settings>
        <uv_detectors>
          <uv_detector active="true">
            <number>1</number>
            <wavelength>280.0</wavelength>
            <response>1.000</response>
          </uv_detector>
          <uv_detector>
            <number>2</number>
            <wavelength>0.0</wavelength>
            <response>1.000</response>
          </uv_detector>
          <uv_detector>
            <number>3</number>
            <wavelength>0.0</wavelength>
            <response>1.000</response>
          </uv_detector>
          <uv_detector>
            <number>4</number>
            <wavelength>0.0</wavelength>
            <response>1.000</response>
          </uv_detector>
        </uv_detectors>
      </instrument>
      <instrument type="ls">
        <name>miniDAWN TREOS</name>
        <description></description>
        <settings>
          <setting>
            <name>Firmware Version</name>
            <value>2.6.1.11</value>
          </setting>
          <setting>
            <name>Temperature Control</name>
            <value>no</value>
          </setting>
          <setting>
            <name>Band Broadening Correction</name>
            <value>Yes  (Instrumental: 0.601 μL, Mixing: 53.692 μL)</value>
          </setting>
          <setting>
            <name>Disable Data Collection</name>
            <value>no</value>
          </setting>
          <setting>
            <name>Physical Instrument Name</name>
            <value>miniDAWN TREOS</value>
          </setting>
          <setting>
            <name>Physical Instrument Location</name>
            <value>WYATT-988-TS</value>
          </setting>
          <setting>
            <name>Batch Mode</name>
            <value>no</value>
          </setting>
          <setting>
            <name>Cell Type</name>
            <value>Fused Silica</value>
          </setting>
          <setting>
            <name>Wavelength</name>
            <scalar units="nm">6.580000000e+02</scalar>
          </setting>
          <setting>
            <name>Calibration Constant</name>
            <scalar units="1/(V cm)">5.028000000e-05</scalar>
          </setting>
          <setting>
            <name>Comet Cell Cleaner</name>
            <value>no</value>
          </setting>
          <setting>
            <name>Divide raw LS signal by laser monitor</name>
            <value>yes</value>
          </setting>
          <setting>
            <name>Divide raw LS signal by forward laser monitor</name>
            <value>no</value>
          </setting>
          <setting>
            <name>Polarization Option</name>
            <value>no</value>
          </setting>
          <setting>
            <name>Temperature Controlled Line</name>
            <value>no</value>
          </setting>
          <setting>
            <name>Heated Line Temperature</name>
            <scalar units="°C">0.000000000e+00</scalar>
          </setting>
          <setting>
            <name>DLS Enabled</name>
            <value>no</value>
          </setting>
        </settings>
        <detectors>
          <detector>
            <number>   1 (49.00�)</number>
            <angle>43.63</angle>
            <norm_coeff>0.722</norm_coeff>
          </detector>
          <detector>
            <number>   2 (90.00�)</number>
            <angle>90.00</angle>
            <norm_coeff>1.000</norm_coeff>
          </detector>
          <detector>
            <number>   3 (131.00�)</number>
            <angle>136.37</angle>
            <norm_coeff>0.767</norm_coeff>
          </detector>
        </detectors>
      </instrument>
      <instrument type="ri">
        <name>Optilab rEX</name>
        <description></description>
        <settings>
          <setting>
            <name>Firmware Version</name>
            <value>6.1.5.10</value>
          </setting>
          <setting>
            <name>Temperature Control</name>
            <value>yes</value>
          </setting>
          <setting>
            <name>Temperature</name>
            <scalar units="°C">2.000000000e+01</scalar>
          </setting>
          <setting>
            <name>Band Broadening Correction</name>
            <value>n/a</value>
          </setting>
          <setting>
            <name>Disable Data Collection</name>
            <value>no</value>
          </setting>
          <setting>
            <name>Physical Instrument Name</name>
            <value>Optilab T-rEX</value>
          </setting>
          <setting>
            <name>Physical Instrument Location</name>
            <value>WYATT-1267-TREX</value>
          </setting>
          <setting>
            <name>Batch Mode</name>
            <value>no</value>
          </setting>
          <setting>
            <name>Wavelength</name>
            <scalar units="nm">6.580000000e+02</scalar>
          </setting>
          <setting>
            <name>Calibration Constant</name>
            <scalar units="RIU/pixel">3.457600000e-05</scalar>
          </setting>
        </settings>
      </instrument>
    </instruments>
    <connections>
      <fluid>
        <name>pump to injector</name>
        <description></description>
        <source>Generic Pump</source>
        <destination>Injector</destination>
        <delay_volume>0.00000000</delay_volume>
      </fluid>
      <fluid>
        <name>injector to column</name>
        <description></description>
        <source>Injector</source>
        <destination>Generic Column</destination>
        <delay_volume>0.00000000</delay_volume>
      </fluid>
      <fluid>
        <name>column to UV</name>
        <description></description>
        <source>Generic Column</source>
        <destination>Generic UV Instrument</destination>
        <delay_volume>0.00000000</delay_volume>
      </fluid>
      <fluid>
        <name>UV to LS</name>
        <description></description>
        <source>Generic UV Instrument</source>
        <destination>miniDAWN TREOS</destination>
        <delay_volume>0.04521011</delay_volume>
      </fluid>
      <fluid>
        <name>LS to RI</name>
        <description></description>
        <source>miniDAWN TREOS</source>
        <destination>Optilab rEX</destination>
        <delay_volume>0.09273108</delay_volume>
      </fluid>
      <aux>
        <name>UV to LS</name>
        <description></description>
        <source>Generic UV Instrument</source>
        <destination>miniDAWN TREOS</destination>
        <destination_channel>2</destination_channel>
        <calibration>1.00000000</calibration>
      </aux>
      <autoinject>
        <name>LS</name>
        <description></description>
        <source>autoinject</source>
        <destination>miniDAWN TREOS</destination>
      </autoinject>
    </connections>
  </configuration>
  <sample>
    <name>HORMA-4</name>
    <description></description>
    <settings>
      <setting>
        <name>dn/dc</name>
        <scalar units="mL/g">1.850000000e-01</scalar>
      </setting>
      <setting>
        <name>A2</name>
        <scalar units="mol mL/g²">0.000000000e+00</scalar>
      </setting>
      <setting>
        <name>UV Ext. Coef.</name>
        <scalar units="mL/(mg cm)">6.670000000e-01</scalar>
      </setting>
      <setting>
        <name>Mark-Houwink-Sakurada K</name>
        <scalar units="mL/g">0.000000000e+00</scalar>
      </setting>
      <setting>
        <name>Mark-Houwink-Sakurada a</name>
        <value>0</value>
      </setting>
      <setting>
        <name>Reference Wavelength</name>
        <scalar units="nm">0.000000000e+00</scalar>
      </setting>
      <setting>
        <name>Reference Temperature</name>
        <scalar units="°C">2.500000000e+01</scalar>
      </setting>
      <setting>
        <name>Concentration</name>
        <scalar units="mg/mL">2.800000000e+00</scalar>
      </setting>
    </settings>
  </sample>
  <procedures>
    <settings>
      <setting>
        <name>Collection Operator</name>
        <value>A1-INFINITY-PC\support (A1-INFINITY-PC\support (support))</value>
      </setting>
      <setting>
        <name>Collection Time</name>
        <value>Wednesday July 12, 2023 04:05:36 PM +0200</value>
      </setting>
      <setting>
        <name>Collection Version</name>
        <value>7.3.0.18</value>
      </setting>
      <setting>
        <name>Processing Operator</name>
        <value>A1-INFINITY-PC\support (support)</value>
      </setting>
      <setting>
        <name>Processing Time</name>
        <value>Wednesday July 12, 2023 04:20:37 PM +0200</value>
      </setting>
      <setting>
        <name>Processing Version</name>
        <value>7.3.2.21</value>
      </setting>
      <setting>
        <name>Despiking Level</name>
        <value>Heavy</value>
      </setting>
    </settings>
    <procedure>
      <name>Basic Collection</name>
      <settings>
        <setting>
          <name>Collection Script File Name</name>
          <value></value>
        </setting>
        <setting>
          <name>Wait for Auto-inject Signal</name>
          <value>yes</value>
        </setting>
        <setting>
          <name>Collection Duration (min)</name>
          <value>12.00</value>
        </setting>
        <setting>
          <name>Inject to Collect Delay (min)</name>
          <value>0.00</value>
        </setting>
        <setting>
          <name>LS Instrument Collection Interval (sec)</name>
          <value>0.500</value>
        </setting>
        <setting>
          <name>DLS Instrument Collection Interval (sec)</name>
          <value>2.000</value>
        </setting>
        <setting>
          <name>Collection Recycle</name>
          <value>Waste</value>
        </setting>
        <setting>
          <name>Laser Saver Mode</name>
          <value>no</value>
        </setting>
        <setting>
          <name>Laser Power (%)</name>
          <value>100.00</value>
        </setting>
        <setting>
          <name>COMET run duration (min)</name>
          <value>0.00</value>
        </setting>
        <setting>
          <name>Post-collection Optilab Purge</name>
          <value>Purge Off</value>
        </setting>
        <setting>
          <name>Post-collection Recycle</name>
          <value>Recycle</value>
        </setting>
      </settings>
    </procedure>
    <procedure>
      <name>Define Baselines</name>
      <settings>
        <baselines>
          <baseline>
            <detector>detector 1</detector>
            <x1>1.14176497</x1>
            <y1>0.02667162</y1>
            <x2>11.69364450</x2>
            <y2>0.02667323</y2>
            <type>manual x, auto y</type>
          </baseline>
          <baseline>
            <detector>detector 2</detector>
            <x1>1.31774703</x1>
            <y1>0.01003351</y1>
            <x2>11.68245914</x2>
            <y2>0.00994974</y2>
            <type>manual x, auto y</type>
          </baseline>
          <baseline>
            <detector>detector 3</detector>
            <x1>0.88086990</x1>
            <y1>0.02172954</y1>
            <x2>11.63401848</x2>
            <y2>0.02148319</y2>
            <type>manual x, auto y</type>
          </baseline>
          <baseline>
            <detector>channel</detector>
            <x1>0.06275899</x1>
            <y1>0.04941940</y1>
            <x2>11.99395000</x2>
            <y2>0.04926767</y2>
            <type>manual x, auto y</type>
          </baseline>
          <baseline>
            <detector>differential refractive index data</detector>
            <x1>0.06796869</x1>
            <y1>-0.00000000</y1>
            <x2>11.35932777</x2>
            <y2>-0.00000054</y2>
            <type>manual x, auto y</type>
          </baseline>
        </baselines>
      </settings>
    </procedure>
    <procedure>
      <name>Band Broadening</name>
      <settings>
        <setting>
          <name>Reference Instrument</name>
          <value>Optilab T-rEX</value>
        </setting>
      </settings>
    </procedure>
    <procedure>
      <name>Broaden</name>
      <settings>
        <setting>
          <name>Band Broadening Algorithm</name>
          <value>ASTRA 6</value>
        </setting>
      </settings>
    </procedure>
    <procedure>
      <name>Define Peaks</name>
      <settings>
        <peaks count="2">
          <peak_setting>
            <name>Peak Name</name>
            <value peak="1">Peak 1</value>
            <value peak="2">Peak 2</value>
          </peak_setting>
          <peak_setting>
            <name>Start</name>
            <scalar units="min" peak="1">6.122059298e+00</scalar>
            <scalar units="min" peak="2">5.270092226e+00</scalar>
          </peak_setting>
          <peak_setting>
            <name>End</name>
            <scalar units="min" peak="1">6.330874757e+00</scalar>
            <scalar units="min" peak="2">5.512318158e+00</scalar>
          </peak_setting>
          <peak_setting>
            <name>Light Scattering Model</name>
            <value peak="1">Zimm</value>
            <value peak="2">Zimm</value>
          </peak_setting>
          <peak_setting>
            <name>Fit Degree</name>
            <value peak="1">1</value>
            <value peak="2">1</value>
          </peak_setting>
          <peak_setting>
            <name>dn/dc</name>
            <scalar units="mL/g" peak="1">1.850000000e-01</scalar>
            <scalar units="mL/g" peak="2">1.850000000e-01</scalar>
          </peak_setting>
          <peak_setting>
            <name>dn/dc Ref. Temp.</name>
            <scalar units="°C" peak="1">2.500000000e+01</scalar>
            <scalar units="°C" peak="2">2.500000000e+01</scalar>
          </peak_setting>
          <peak_setting>
            <name>Modifier dn/dc</name>
            <scalar units="mL/g" peak="1">0.000000000e+00</scalar>
            <scalar units="mL/g" peak="2">0.000000000e+00</scalar>
          </peak_setting>
          <peak_setting>
            <name>Modifier dn/dc Ref. Temp.</name>
            <scalar units="°C" peak="1">2.500000000e+01</scalar>
            <scalar units="°C" peak="2">2.500000000e+01</scalar>
          </peak_setting>
          <peak_setting>
            <name>A2</name>
            <scalar units="mol mL/g²" peak="1">0.000000000e+00</scalar>
            <scalar units="mol mL/g²" peak="2">0.000000000e+00</scalar>
          </peak_setting>
          <peak_setting>
            <name>UV Ext. Coef.</name>
            <scalar units="mL/(mg cm)" peak="1">6.670000000e-01</scalar>
            <scalar units="mL/(mg cm)" peak="2">6.670000000e-01</scalar>
          </peak_setting>
          <peak_setting>
            <name>UV Ext. Coef. Ref. Temp.</name>
            <scalar units="°C" peak="1">2.500000000e+01</scalar>
            <scalar units="°C" peak="2">2.500000000e+01</scalar>
          </peak_setting>
          <peak_setting>
            <name>Modifier UV Ext. Coef.</name>
            <scalar units="mL/(mg cm)" peak="1">0.000000000e+00</scalar>
            <scalar units="mL/(mg cm)" peak="2">0.000000000e+00</scalar>
          </peak_setting>
          <peak_setting>
            <name>Modifier UV Ext. Coef. Ref. Temp.</name>
            <scalar units="°C" peak="1">2.500000000e+01</scalar>
            <scalar units="°C" peak="2">2.500000000e+01</scalar>
          </peak_setting>
          <peak_setting>
            <name>Real Refractive Index</name>
            <value peak="1">0</value>
            <value peak="2">0</value>
          </peak_setting>
          <peak_setting>
            <name>Imaginary Refractive Index</name>
            <value peak="1">0</value>
            <value peak="2">0</value>
          </peak_setting>
          <peak_setting>
            <name>Shell Thickness</name>
            <scalar units="nm" peak="1">0.000000000e+00</scalar>
            <scalar units="nm" peak="2">0.000000000e+00</scalar>
          </peak_setting>
          <peak_setting>
            <name>Shell Real Refractive Index</name>
            <value peak="1">0</value>
            <value peak="2">0</value>
          </peak_setting>
          <peak_setting>
            <name>Shell Imaginary Refractive Index</name>
            <value peak="1">0</value>
            <value peak="2">0</value>
          </peak_setting>
          <peak_setting>
            <name>Rod radius</name>
            <scalar units="nm" peak="1">0.000000000e+00</scalar>
            <scalar units="nm" peak="2">0.000000000e+00</scalar>
          </peak_setting>
          <peak_setting>
            <name>Molecular Standard</name>
            <value peak="1">n/a</value>
            <value peak="2">n/a</value>
          </peak_setting>
          <peak_setting>
            <name>Concentration</name>
            <scalar units="mg/mL" peak="1">2.800000000e+00</scalar>
            <scalar units="mg/mL" peak="2">2.800000000e+00</scalar>
          </peak_setting>
          <peak_setting>
            <name>Concentration Ref. Temp.</name>
            <scalar units="°C" peak="1">2.500000000e+01</scalar>
            <scalar units="°C" peak="2">2.500000000e+01</scalar>
          </peak_setting>
          <peak_setting>
            <name>Injected Mass</name>
            <scalar units="µg" peak="1">1.400000000e+02</scalar>
            <scalar units="µg" peak="2">1.400000000e+02</scalar>
          </peak_setting>
          <peak_setting>
            <name>Mn</name>
            <scalar units="g/mol" peak="1">0.000000000e+00</scalar>
            <scalar units="g/mol" peak="2">0.000000000e+00</scalar>
          </peak_setting>
          <peak_setting>
            <name>Mw</name>
            <scalar units="g/mol" peak="1">0.000000000e+00</scalar>
            <scalar units="g/mol" peak="2">0.000000000e+00</scalar>
          </peak_setting>
          <peak_setting>
            <name>Mp</name>
            <scalar units="g/mol" peak="1">0.000000000e+00</scalar>
            <scalar units="g/mol" peak="2">0.000000000e+00</scalar>
          </peak_setting>
          <peak_setting>
            <name>Measured Viscosity Data</name>
            <scalar units="mL/g" peak="1">0.000000000e+00</scalar>
            <scalar units="mL/g" peak="2">0.000000000e+00</scalar>
          </peak_setting>
          <peak_setting>
            <name>Intrinsic Viscosity</name>
            <scalar units="mL/g" peak="1">0.000000000e+00</scalar>
            <scalar units="mL/g" peak="2">0.000000000e+00</scalar>
          </peak_setting>
          <peak_setting>
            <name>Intrinsic Viscosity Ref. Temp.</name>
            <scalar units="°C" peak="1">2.500000000e+01</scalar>
            <scalar units="°C" peak="2">2.500000000e+01</scalar>
          </peak_setting>
          <peak_setting>
            <name>Mark-Houwink-Sakurada K</name>
            <scalar units="mL/g" peak="1">0.000000000e+00</scalar>
            <scalar units="mL/g" peak="2">0.000000000e+00</scalar>
          </peak_setting>
          <peak_setting>
            <name>Mark-Houwink-Sakurada a</name>
            <value peak="1">0</value>
            <value peak="2">0</value>
          </peak_setting>
          <peak_setting>
            <name>Flory-Fox Equation Phi Parameter</name>
            <value peak="1">0</value>
            <value peak="2">0</value>
          </peak_setting>
          <peak_setting>
            <name>Ptitsyn-Eizner Equation Epsilon Parameter</name>
            <value peak="1">0</value>
            <value peak="2">0</value>
          </peak_setting>
          <peak_setting>
            <name>Viscometry Model</name>
            <value peak="1">Huggins</value>
            <value peak="2">Huggins</value>
          </peak_setting>
          <peak_setting>
            <name>Huggins Equation Parameter</name>
            <value peak="1">0</value>
            <value peak="2">0</value>
          </peak_setting>
          <peak_setting>
            <name>Kraemers Equation Parameter</name>
            <value peak="1">0</value>
            <value peak="2">0</value>
          </peak_setting>
          <peak_setting>
            <name>radius</name>
            <scalar units="nm" peak="1">3.000000000e+00</scalar>
            <scalar units="nm" peak="2">3.000000000e+00</scalar>
          </peak_setting>
          <peak_setting>
            <name>Radius Type</name>
            <value peak="1">rms</value>
            <value peak="2">rms</value>
          </peak_setting>
        </peaks>
      </settings>
    </procedure>
    <procedure>
      <name>Normalization</name>
      <settings>
        <setting>
          <name>Normalization Peak</name>
          <value>1</value>
        </setting>
        <setting>
          <name>Percent to Keep</name>
          <scalar units="%">2.500000000e+01</scalar>
        </setting>
      </settings>
    </procedure>
    <procedure>
      <settings>
        <setting>
          <name>Peak Name</name>
          <value>Peak 1</value>
        </setting>
        <setting>
          <name>Molar Mass</name>
          <value>(4.094 ± 0.268) e+4 g/mol</value>
        </setting>
        <setting>
          <name>rms radius</name>
          <value>0.0 ± 0.0 nm</value>
        </setting>
        <setting>
          <name>Light Scattering Model</name>
          <value>Zimm</value>
        </setting>
        <setting>
          <name>Fit Degree</name>
          <value>1</value>
        </setting>
        <setting>
          <name>Concentration</name>
          <value>(3.384 ± 0.004) e-2 mg/mL</value>
        </setting>
        <setting>
          <name>dn/dc</name>
          <scalar units="mL/g">1.854050334e-01</scalar>
        </setting>
        <setting>
          <name>Slice Index</name>
          <value>767</value>
        </setting>
        <setting>
          <name>Abscissa Position</name>
          <value>6.127 min</value>
        </setting>
        <setting>
          <name>Fit R²</name>
          <value>0.0026</value>
        </setting>
        <setting>
          <name>Enabled Detectors</name>
          <value>1 2 3</value>
        </setting>
      </settings>
      <name>Molar Mass &amp; Radius from LS</name>
    </procedure>
    <procedure/>
  </procedures>
  <results>
    <result type="light scattering peak statistics">
      <name>Data Source</name>
      <scalar peak="1">~R0</scalar>
      <scalar peak="2">~R0</scalar>
    </result>
    <result type="common">
      <name>laser monitor average</name>
      <scalar units="V">9.983665912e-01</scalar>
    </result>
    <result type="common">
      <name>Forward Monitor Average</name>
      <scalar units="V">9.439697481e-01</scalar>
    </result>
    <result type="common">
      <name>laser current average</name>
      <scalar units="amps">1.181832482e-01</scalar>
    </result>
    <result type="common">
      <name>laser voltage average</name>
      <scalar units="V">5.277375914e-02</scalar>
    </result>
    <result type="mass">
      <name>Calculated Mass</name>
      <scalar units="µg" peak="1">2.640528018e+00</scalar>
      <scalar units="µg" peak="2">3.098123861e-01</scalar>
    </result>
    <result type="mass">
      <name>Mass Recovery</name>
      <scalar units="%" peak="1">1.886091442e+00</scalar>
      <scalar units="%" peak="2">2.212945615e-01</scalar>
    </result>
    <result type="mass">
      <name>Mass Fraction</name>
      <scalar units="%" peak="1">8.949909693e+01</scalar>
      <scalar units="%" peak="2">1.050090307e+01</scalar>
    </result>
    <result type="light scattering peak statistics">
      <name>Peak Area</name>
      <scalar units="1/cm min" peak="1">2.427752130e-07</scalar>
      <scalar units="1/cm min" peak="2">1.219570342e-08</scalar>
    </result>
    <result type="light scattering peak statistics">
      <name>Peak Height</name>
      <scalar units="1/cm" peak="1">3.124055494e-07</scalar>
      <scalar units="1/cm" peak="2">6.021368169e-08</scalar>
    </result>
    <result type="light scattering peak statistics">
      <name>Retention Time</name>
      <scalar units="min" peak="1">6.207914736e+00</scalar>
      <scalar units="min" peak="2">5.424076117e+00</scalar>
    </result>
    <result type="light scattering peak statistics">
      <name>Peak Width at Half-Height</name>
      <scalar units="min" peak="1">0.000000000e+00</scalar>
      <scalar units="min" peak="2">0.000000000e+00</scalar>
    </result>
    <result type="light scattering peak statistics">
      <name>Peak Width at Quarter-Height</name>
      <scalar units="min" peak="1">0.000000000e+00</scalar>
      <scalar units="min" peak="2">0.000000000e+00</scalar>
    </result>
    <result type="light scattering peak statistics">
      <name>Peak Width at Tenth-Height</name>
      <scalar units="min" peak="1">0.000000000e+00</scalar>
      <scalar units="min" peak="2">0.000000000e+00</scalar>
    </result>
    <result type="light scattering peak statistics">
      <name>Peak Width at User-Specified-Height</name>
      <scalar units="4.4%, min" peak="1">0.000000000e+00</scalar>
      <scalar units="4.4%, min" peak="2">0.000000000e+00</scalar>
    </result>
    <result type="light scattering peak statistics">
      <name>Asymmetry Factor</name>
      <scalar peak="1">0.000000000e+00</scalar>
      <scalar peak="2">0.000000000e+00</scalar>
    </result>
    <result type="light scattering peak statistics">
      <name>Tailing Factor</name>
      <scalar peak="1">0.000000000e+00</scalar>
      <scalar peak="2">0.000000000e+00</scalar>
    </result>
    <result type="light scattering peak statistics">
      <name>Column Plate Count</name>
      <scalar peak="1">0.000000000e+00</scalar>
      <scalar peak="2">0.000000000e+00</scalar>
    </result>
    <result type="light scattering peak statistics">
      <name>Mean</name>
      <scalar units="min" peak="1">6.224073183e+00</scalar>
      <scalar units="min" peak="2">5.387993903e+00</scalar>
    </result>
    <result type="light scattering peak statistics">
      <name>Standard Deviation</name>
      <scalar units="min" peak="1">5.841896080e-02</scalar>
      <scalar units="min" peak="2">6.706390549e-02</scalar>
    </result>
    <result type="light scattering peak statistics">
      <name>Skew</name>
      <scalar peak="1">8.069766366e+00</scalar>
      <scalar peak="2">2.619888033e+00</scalar>
    </result>
    <result type="light scattering peak statistics">
      <name>Peak Area %</name>
      <scalar units="%" peak="1">9.521682567e+01</scalar>
      <scalar units="%" peak="2">4.783174328e+00</scalar>
    </result>
    <result type="refractive index">
      <name>Peak Area</name>
      <scalar units="RIU min" peak="1">1.626250171e-06</scalar>
      <scalar units="RIU min" peak="2">1.908074633e-07</scalar>
    </result>
    <result type="refractive index">
      <name>Peak Height</name>
      <scalar units="RIU" peak="1">8.299954676e-06</scalar>
      <scalar units="RIU" peak="2">8.511341494e-07</scalar>
    </result>
    <result type="refractive index">
      <name>Retention Time</name>
      <scalar units="min" peak="1">6.292106865e+00</scalar>
      <scalar units="min" peak="2">5.418148147e+00</scalar>
    </result>
    <result type="refractive index">
      <name>Peak Width at Half-Height</name>
      <scalar units="min" peak="1">0.000000000e+00</scalar>
      <scalar units="min" peak="2">0.000000000e+00</scalar>
    </result>
    <result type="refractive index">
      <name>Peak Width at Quarter-Height</name>
      <scalar units="min" peak="1">0.000000000e+00</scalar>
      <scalar units="min" peak="2">0.000000000e+00</scalar>
    </result>
    <result type="refractive index">
      <name>Peak Width at Tenth-Height</name>
      <scalar units="min" peak="1">0.000000000e+00</scalar>
      <scalar units="min" peak="2">0.000000000e+00</scalar>
    </result>
    <result type="refractive index">
      <name>Peak Width at User-Specified-Height</name>
      <scalar units="4.4%, min" peak="1">0.000000000e+00</scalar>
      <scalar units="4.4%, min" peak="2">0.000000000e+00</scalar>
    </result>
    <result type="refractive index">
      <name>Asymmetry Factor</name>
      <scalar peak="1">0.000000000e+00</scalar>
      <scalar peak="2">0.000000000e+00</scalar>
    </result>
    <result type="refractive index">
      <name>Tailing Factor</name>
      <scalar peak="1">0.000000000e+00</scalar>
      <scalar peak="2">0.000000000e+00</scalar>
    </result>
    <result type="refractive index">
      <name>Column Plate Count</name>
      <scalar peak="1">0.000000000e+00</scalar>
      <scalar peak="2">0.000000000e+00</scalar>
    </result>
    <result type="refractive index">
      <name>Mean</name>
      <scalar units="min" peak="1">6.233485652e+00</scalar>
      <scalar units="min" peak="2">5.394507690e+00</scalar>
    </result>
    <result type="refractive index">
      <name>Standard Deviation</name>
      <scalar units="min" peak="1">5.967135545e-02</scalar>
      <scalar units="min" peak="2">6.801317385e-02</scalar>
    </result>
    <result type="refractive index">
      <name>Skew</name>
      <scalar peak="1">-6.534222606e+00</scalar>
      <scalar peak="2">-1.297010919e+01</scalar>
    </result>
    <result type="refractive index">
      <name>Peak Area %</name>
      <scalar units="%" peak="1">8.949909680e+01</scalar>
      <scalar units="%" peak="2">1.050090320e+01</scalar>
    </result>
    <result type="molar mass">
      <name>Mn</name>
      <scalar units="g/mol" uncertainty="2.566338913e+03" peak="1">3.377491263e+04</scalar>
      <scalar units="g/mol" uncertainty="1.791117859e+04" peak="2">5.694931653e+04</scalar>
    </result>
    <result type="molar mass">
      <name>Mp</name>
      <scalar units="g/mol" uncertainty="2.375870924e+03" peak="1">3.078141971e+04</scalar>
      <scalar units="g/mol" uncertainty="1.557020547e+04" peak="2">4.633483151e+04</scalar>
    </result>
    <result type="molar mass">
      <name>Mv</name>
      <scalar units="g/mol" peak="1">n/a</scalar>
      <scalar units="g/mol" peak="2">n/a</scalar>
    </result>
    <result type="molar mass">
      <name>Mw</name>
      <scalar units="g/mol" uncertainty="2.575189494e+03" peak="1">3.408853721e+04</scalar>
      <scalar units="g/mol" uncertainty="1.802345643e+04" peak="2">5.752391779e+04</scalar>
    </result>
    <result type="molar mass">
      <name>Mz</name>
      <scalar units="g/mol" uncertainty="5.797508521e+03" peak="1">3.441411835e+04</scalar>
      <scalar units="g/mol" uncertainty="4.061909378e+04" peak="2">5.804622410e+04</scalar>
    </result>
    <result type="molar mass">
      <name>Mz+1</name>
      <scalar units="g/mol" uncertainty="9.317787358e+03" peak="1">3.474829895e+04</scalar>
      <scalar units="g/mol" uncertainty="6.542037486e+04" peak="2">5.851461130e+04</scalar>
    </result>
    <result type="polydispersity">
      <name>Mw/Mn</name>
      <scalar uncertainty="1.081416725e-01" peak="1">1.009285726e+00</scalar>
      <scalar uncertainty="4.484242952e-01" peak="2">1.010089695e+00</scalar>
    </result>
    <result type="polydispersity">
      <name>Mz/Mn</name>
      <scalar uncertainty="1.883036988e-01" peak="1">1.018925459e+00</scalar>
      <scalar uncertainty="7.819780643e-01" peak="2">1.019261119e+00</scalar>
    </result>
    <result type="molar mass">
      <name>M(avg)</name>
      <scalar units="g/mol" uncertainty="5.124758685e+02" peak="1">3.393841847e+04</scalar>
      <scalar units="g/mol" uncertainty="3.320612119e+03" peak="2">5.679292936e+04</scalar>
    </result>
    <result type="rms radius">
      <name>rn</name>
      <scalar units="nm" peak="1">n/a</scalar>
      <scalar units="nm" peak="2">n/a</scalar>
    </result>
    <result type="rms radius">
      <name>Std Dev rn</name>
      <scalar units="nm" peak="1">n/a</scalar>
      <scalar units="nm" peak="2">n/a</scalar>
    </result>
    <result type="rms radius">
      <name>rw</name>
      <scalar units="nm" peak="1">n/a</scalar>
      <scalar units="nm" peak="2">n/a</scalar>
    </result>
    <result type="rms radius">
      <name>Std Dev rw</name>
      <scalar units="nm" peak="1">n/a</scalar>
      <scalar units="nm" peak="2">n/a</scalar>
    </result>
    <result type="rms radius">
      <name>rz</name>
      <scalar units="nm" peak="1">n/a</scalar>
      <scalar units="nm" peak="2">n/a</scalar>
    </result>
    <result type="rms radius">
      <name>Std Dev rz</name>
      <scalar units="nm" peak="1">n/a</scalar>
      <scalar units="nm" peak="2">n/a</scalar>
    </result>
    <result type="rms radius">
      <name>r(avg)</name>
      <scalar units="nm" peak="1">n/a</scalar>
      <scalar units="nm" peak="2">n/a</scalar>
    </result>
    <result type="concentration">
      <name>Average concentration</name>
      <scalar units="mg/mL" uncertainty="8.644753486e-09" peak="1">4.180803281e-02</scalar>
      <scalar units="mg/mL" uncertainty="8.150351749e-09" peak="2">4.360288316e-03</scalar>
    </result>
    <result type="UV">
      <name>Peak Area (channel 1)</name>
      <scalar units="AU min" peak="1">9.100679856e-03</scalar>
      <scalar units="AU min" peak="2">9.647033687e-04</scalar>
    </result>
    <result type="UV">
      <name>Peak Height (channel 1)</name>
      <scalar units="AU" peak="1">4.561905895e-02</scalar>
      <scalar units="AU" peak="2">4.189534165e-03</scalar>
    </result>
    <result type="UV">
      <name>Retention Time (channel 1)</name>
      <scalar units="min" peak="1">6.209340608e+00</scalar>
      <scalar units="min" peak="2">5.609625917e+00</scalar>
    </result>
    <result type="UV">
      <name>Peak Width at Half-Height (channel 1)</name>
      <scalar units="min" peak="1">0.000000000e+00</scalar>
      <scalar units="min" peak="2">0.000000000e+00</scalar>
    </result>
    <result type="UV">
      <name>Peak Width at Quarter-Height (channel 1)</name>
      <scalar units="min" peak="1">0.000000000e+00</scalar>
      <scalar units="min" peak="2">0.000000000e+00</scalar>
    </result>
    <result type="UV">
      <name>Peak Width at Tenth-Height (channel 1)</name>
      <scalar units="min" peak="1">0.000000000e+00</scalar>
      <scalar units="min" peak="2">0.000000000e+00</scalar>
    </result>
    <result type="UV">
      <name>Peak Width at User-Specified-Height (channel 1)</name>
      <scalar units="4.4%, min" peak="1">0.000000000e+00</scalar>
      <scalar units="4.4%, min" peak="2">0.000000000e+00</scalar>
    </result>
    <result type="UV">
      <name>Asymmetry Factor (channel 1)</name>
      <scalar peak="1">0.000000000e+00</scalar>
      <scalar peak="2">0.000000000e+00</scalar>
    </result>
    <result type="UV">
      <name>Column Plate Count (channel 1)</name>
      <scalar peak="1">0.000000000e+00</scalar>
      <scalar peak="2">0.000000000e+00</scalar>
    </result>
    <result type="UV">
      <name>Tailing Factor (channel 1)</name>
      <scalar peak="1">0.000000000e+00</scalar>
      <scalar peak="2">0.000000000e+00</scalar>
    </result>
    <result type="UV">
      <name>Mean (channel 1)</name>
      <scalar units="min" peak="1">6.227667087e+00</scalar>
      <scalar units="min" peak="2">5.392287775e+00</scalar>
    </result>
    <result type="UV">
      <name>Standard Deviation (channel 1)</name>
      <scalar units="min" peak="1">5.849813215e-02</scalar>
      <scalar units="min" peak="2">7.043394418e-02</scalar>
    </result>
    <result type="UV">
      <name>Skew (channel 1)</name>
      <scalar peak="1">1.435263750e-02</scalar>
      <scalar peak="2">-1.655550528e-01</scalar>
    </result>
    <result type="UV">
      <name>Peak Area % (channel 1)</name>
      <scalar units="%" peak="1">9.041563200e+01</scalar>
      <scalar units="%" peak="2">9.584367998e+00</scalar>
    </result>
    <result type="UV">
      <name>Resolution Relative to Peak 2</name>
      <scalar peak="2">n/a</scalar>
      <scalar peak="1">0.000000000e+00</scalar>
    </result>
    <result type="light scattering peak statistics">
      <name>Resolution Relative to Peak 2</name>
      <scalar peak="2">n/a</scalar>
      <scalar peak="1">0.000000000e+00</scalar>
    </result>
    <result type="refractive index">
      <name>Resolution Relative to Peak 2</name>
      <scalar peak="2">n/a</scalar>
      <scalar peak="1">0.000000000e+00</scalar>
    </result>
  </results>
  <signatures>
    <qc_signoff/>
  </signatures>
</experiment>
