# Supplementary material for: Characterization of meiotic axis proteins in the model brown alga Ectocarpus
Source: EMBO Rep. 2025 Oct 23;26(23):5673–702. doi: 10.1038/s44319-025-00605-3 (PMC12678776; doi:10.1038/s44319-025-00605-3)
Supplement: Supplementary file 6 — Source data Fig. 2 [file 44319_2025_605_MOESM6_ESM.zip › Figure 2/2B/EcHOP1-HORMA-1.csv]

time (min)	raw light scattering data: detector voltage (V) detector 1	raw light scattering data: detector voltage (V) detector 2	raw light scattering data: detector voltage (V) detector 3	raw UV absorbance data: detector voltage (V) channel 1	differential refractive index data: differential refractive index (RIU)	Forward Laser Monitor: Forward Laser Monitor (V)	Auto-inject Signal: Auto-inject Signal	Auto-inject Signal: Auto-inject Signal	absolute refractive index data: absolute refractive index (RIU)
-0.1479670419780179	0.02653361903876643	0.01001512475857706	0.02132076476437385		-3.351520360422932e-10	0.9454813253975942			1.330897433912727
-0.1397772537266518	0.03453845584887894	0.01036094020882736	0.02148495148371773		-4.999077631451401e-10	0.945497827995389			1.330897470799649
-0.1315874654752857	0.03479089827026512	0.01017033503551422	0.02135431649748643		-5.971716289203758e-10	0.945553943493702			1.330897509670228
-0.1233976772239195	0.02535606217293551	0.00983963087396296	0.02116011846879082		-1.396022236849876e-09	0.9455494138387118			1.330897558628531
-0.1152078889725534	0.02715078247969372	0.01009674577298236	0.02128619468164042		-2.477954533454864e-09	0.9455035604249742			1.330897615094473
-0.1070181007211873	0.03724672200864838	0.01026803375025273	0.02146742852501813		-3.400633454872573e-09	0.9455942521394195			1.330897685880412
-0.09882831246982117	0.02681089122118301	0.009938166742760204	0.02133868629967783		-4.277697508688657e-09	0.9456066752018221			1.33089775114132
-0.09063852421845506	0.0297079014563621	0.009976775262113687	0.02152943751235887		-5.067922607661977e-09	0.9454938773819807			1.330897824941293
-0.08244873596708893	0.03357885499693539	0.01032223038372095	0.0216713360175277		-5.594961821323072e-09	0.9455579488801339			1.330897882031046
-0.07425894771572281	0.02772521667867758	0.01003294598699831	0.02120546630055678		-5.901634450146672e-09	0.9455924766817643			1.330897948049629
-0.06606915946435669	0.0258616465862365	0.009905337857663231	0.02110731259226105		-6.609215488745158e-09	0.9455068863762566			1.330898028729047
-0.05787937121299058	0.02643947534832943	0.009941579731378341	0.02112786970118731		-7.066460394546516e-09	0.9455590652971845			1.330898092238857
-0.04968958296162446	0.02674265325303664	0.01007699053459288	0.02113733241264489		-7.409666108313523e-09	0.9455369591917885			1.330898153402317
-0.04149979471025833	0.02545629342468748	0.01001041013856411	0.02107190014808925		-7.739908220402349e-09	0.9455079980986961			1.330898204303917
-0.03331000645889222	0.0248282465520285	0.009863078080949697	0.02106290380028563		-7.982769055574042e-09	0.9454909490605038			1.330898249442079
-0.02512021820752611	0.02519636601283107	0.009877410358137851	0.02110716569384607		-8.142089515015723e-09	0.9454626078997397			1.330898284323217
-0.01693042995615998	0.02580514303647818	0.009898003763271523	0.02113770050916327		-8.223612353228662e-09	0.9455034436047575			1.330898314292179
-0.008740641704793856	0.02609469926662968	0.009924120416920564	0.02122944443293769		-8.17725101337058e-09	0.9454648926277148			1.330898339318533
-0.0005508534534277298	0.02578125918805414	0.009913020329986437	0.02132428973020652		-8.170094029695974e-09	0.9454864319098956			1.330898357338795
0.007638934797938368	0.0279886769198496	0.009987537941305344	0.021390146711667	0.05031844420991928	-8.522247078115348e-09	0.9454489898394445			1.330898378179812
0.01582872304930449	0.02638239749379623	0.01006270003378724	0.02125122129534207	0.050314462982115	-9.109346264751325e-09	0.9454676950055488			1.330898402112261
0.02401851130067062	0.0257164426464797	0.009924507858417605	0.02111874199610252	0.05031115233601798	-9.463790780183e-09	0.94546600239604			1.330898423066347
0.03220829955203672	0.02570745086010452	0.009906339618405464	0.02113725426041907	0.05030413265220655	-9.782415138636598e-09	0.9454671389492728			1.330898447021168
0.04039808780340284	0.02571094246066723	0.009921428857035113	0.02123194980321041	0.05029949006817154	-1.067430541461229e-08	0.9454688394189187			1.330898485235925
0.04858787605476897	0.02610424592710766	0.009922638658986427	0.02125382931395714	0.05029889406184081	-1.117153612432921e-08	0.9454954612283002			1.330898517101567
0.05677766430613509	0.02749503904501371	0.009944102325516173	0.02125203093577446	0.05030170332171629	-1.14424817757099e-08	0.9454081704531465			1.330898561421459
0.06496745255750122	0.04042761061273047	0.01020266218849218	0.02154184110267161	0.0503078622268031	-1.203413466498471e-08	0.9453893985869002			1.330898611959754
0.07315724080886732	0.04084535266496547	0.01088290461588321	0.02180929176806917	0.05031575061005882	-1.27120416945664e-08	0.9454813169636888			1.330898666503698
0.08134702906023344	0.02988878449087784	0.01065121640712216	0.0215183505711912	0.0503238302128266	-1.338050749611694e-08	0.9454722477922443			1.330898718451588
0.08953681731159957	0.02884385826360846	0.01043287704013463	0.02148579786529493	0.05032870232110274	-1.39168090328006e-08	0.9454603166176522			1.330898773572981
0.09772660556296567	0.03137396993367077	0.01039456167204911	0.02165396763471858	0.05033012963428274	-1.430035008916302e-08	0.9454387949141732			1.330898828382743
0.1059163938143318	0.03273295010253342	0.01012822877665517	0.02162234736979067	0.05033449598833711	-1.475928464492921e-08	0.9454660018038957			1.330898879377001
0.1141061820656979	0.0289743262436831	0.01009765862433758	0.02151627095033182	0.05034145204442358	-1.537261978474037e-08	0.9454432800121586			1.330898931518779
0.122295970317064	0.02880295495956701	0.01021916101230438	0.02170332879253059	0.05034374572789221	-1.580588798783875e-08	0.9454172061442555			1.330898983033479
0.1304857585684302	0.02949861665893248	0.01026518026625631	0.02176973215165021	0.0503462950890888	-1.600810475266836e-08	0.9454847066880094			1.330899030266531
0.1386755468197963	0.03309617602458508	0.01044563901355156	0.02188742607709522	0.05035855811800889	-1.64339701586074e-08	0.9454149167029375			1.330899079320722
0.1468653350711624	0.03834710126765694	0.0108990970392729	0.02220394549398263	0.05038271776023546	-1.668227010608863e-08	0.9454081148243541			1.330899115636511
0.1550551233225285	0.04764200321338954	0.01124067374969191	0.02261906629315649	0.05040796273697361	-1.662386960632937e-08	0.9454341895833956			1.330899149260773
0.1632449115738946	0.09722778405913135	0.01205695717793507	0.02324327747677662	0.05043140471647801	-1.67203609450154e-08	0.9453882769029578			1.330899175783327
0.1714346998252607	0.09278931250956378	0.01179655071464415	0.02396959916291359	0.05046319376410046	-1.719784917181472e-08	0.9453377458692486			1.330899212849878
0.1796244880766269	0.07394085099862545	0.01192842338730971	0.02463305857476441	0.05050060811570983	-1.782341067504315e-08	0.9453638103842672			1.330899241491071
0.187814276327993	0.1126212485535249	0.01370938874111419	0.02492637243170268	0.05052777831835374	-1.867534993289858e-08	0.9453275336984891			1.330899284021824
0.1960040645793591	0.1253220274051317	0.01497709010054416	0.02495115904148691	0.05053775802331893	-1.956824528906231e-08	0.9453229734706685			1.330899331921658
0.2041938528307252	0.074314407367392	0.01381735646564759	0.02436046435774454	0.05053803023747444	-2.013350656854154e-08	0.9453025678349183			1.330899376257103
0.2123836410820913	0.05820788295996426	0.01272963725570472	0.02368474646265023	0.05052764153230471	-2.04761358289146e-08	0.9453479537678656			1.330899421676615
0.2205734293334574	0.06017152265393916	0.01347582431392223	0.02377012232197729	0.05050643779266939	-2.061496102705513e-08	0.9453230230671384			1.330899467114088
0.2287632175848236	0.07239780810752912	0.0140919320785061	0.02484454523529434	0.05048391815560609	-2.079777137524118e-08	0.9453672352779305			1.330899516684894
0.2369530058361897	0.1128304577539935	0.01464156055311382	0.02532523659233823	0.05046450493501185	-2.121847365356563e-08	0.9452730726128821			1.330899567847589
0.2451427940875558	0.1391432848415959	0.01401914067674496	0.02501160658361074	0.05044656856399751	-2.187170781519291e-08	0.945347506094348			1.330899619596609
0.253332582338922	0.08059115039497355	0.01286391784410873	0.02469466220413978	0.05042855639891095	-2.26309544167356e-08	0.945445566510592			1.330899672272571
0.261522370590288	0.07976412227470239	0.01318236225298919	0.0239477871989855	0.05041550118818515	-2.316104384526973e-08	0.9454058531667033			1.330899713143215
0.2697121588416542	0.06049895621452509	0.01241047293156441	0.02328046821210267	0.05040649365363469	-2.344428842742986e-08	0.9454183232774396			1.330899753234012
0.2779019470930203	0.04642427367858864	0.01178535915718651	0.02292695489874334	0.05039589858103865	-2.421106063691152e-08	0.9453400226732941			1.330899802853449
0.2860917353443864	0.04252803859079793	0.01142792611291275	0.02259398285948367	0.05039072154429553	-2.519145088962595e-08	0.9453831360286373			1.330899860761286
0.2942815235957525	0.052309477695797	0.0119746914250707	0.02261266629728606	0.05039352997487039	-2.528072882611673e-08	0.9453769009732693			1.33089991222248
0.3024713118471186	0.07057280356075162	0.01282705343376229	0.02349356874171599	0.05039647832317091	-2.51924988136755e-08	0.9453349387998703			1.330899960338661
0.3106611000984848	0.05153752370271198	0.01197943541738733	0.02432707872291795	0.05039509370736444	-2.524716635434072e-08	0.9453938884142598			1.33089999936205
0.3188508883498509	0.0386244540496191	0.01164316443661839	0.02251631315108537	0.05039158289477308	-2.532372660822101e-08	0.9454007443782959			1.330900029789544
0.3270406766012171	0.03345814564247979	0.01091904721118691	0.02228348935570246	0.05038863246418792	-2.514724793940185e-08	0.9454540593848602			1.330900049113563
0.3352304648525831	0.03081742421732983	0.01054541686374686	0.02211211582358858	0.0503872397774443	-2.497449227053982e-08	0.9454279855169572			1.330900069378712
0.3434202531039492	0.03084081084228174	0.01057972567998884	0.02210274081578911	0.05038488742482535	-2.52614371559467e-08	0.9454898155426408			1.330900085091147
0.3516100413553154	0.03232761001459325	0.01104164679366638	0.02224401906569462	0.05037704957746293	-2.526019089247791e-08	0.9454427412893548			1.330900081935164
0.3597998296066814	0.03548642030207832	0.01170160885417201	0.02225889003588551	0.05036975675668021	-2.484157720393188e-08	0.9454489763876751			1.330900073165715
0.3679896178580476	0.04073118743652843	0.01161520622570188	0.02217212074506061	0.05036646686949272	-2.468916429367583e-08	0.9454569216084394			1.330900068820944
0.3761794061094137	0.04102034111216412	0.01178555521742948	0.02223333647950724	0.05036034882725927	-2.481893603425678e-08	0.9454569216084394			1.330900062542675
0.3843691943607798	0.03301720888508358	0.01104891004242771	0.02215721759317825	0.05035147268535604	-2.492262688547454e-08	0.9454325224498525			1.330900061517486
0.3925589826121459	0.03001312627432587	0.01041807748259899	0.02185272041311574	0.05034550317948765	-2.499321854079741e-08	0.9454455787808844			1.330900055523958
0.400748770863512	0.03242936554750337	0.01059257889386323	0.02186883615565971	0.05034321561514506	-2.495448130360434e-08	0.9454523806594678			1.330900061610322
0.4089385591148782	0.03453791176513073	0.01105921124625733	0.02208099710162146	0.05034344526029445	-2.475870982462249e-08	0.9454626077626413			1.33090005025108
0.4171283473662443	0.03194717835739214	0.01050870924653889	0.02181613189512886	0.05034331535595453	-2.45539728493916e-08	0.9454784788126693			1.330900039174463
0.4253181356176104	0.03310869710648808	0.01041234642896145	0.02170618834144052	0.05034133003775419	-2.46149898461336e-08	0.9454830314409204			1.330900041486281
0.4335079238689765	0.03321460224211484	0.01038806404841834	0.02165885490328708	0.050341556108819	-2.477691820647724e-08	0.9454983007503019			1.330900043257595
0.4416977121203427	0.03225329243299508	0.01040169919101495	0.02170556909877054	0.05034182436396773	-2.447812165883079e-08	0.9454484203073571			1.330900034412573
0.4498875003717088	0.03216534798700872	0.01060450051915122	0.02188228533570044	0.05033457665548705	-2.424619017368288e-08	0.9454421841001529			1.330900027694944
0.4580772886230748	0.03332236696274782	0.01059818335264181	0.02185141222979115	0.05032335212816248	-2.422771629561537e-08	0.9454751137742062			1.330900018328397
0.466267076874441	0.03508173096219323	0.01061804302519392	0.02182066908785136	0.05031930030301238	-2.401808733063692e-08	0.9454983437791413			1.330900004452316
0.4744568651258071	0.03898009194421816	0.01089633929362644	0.02211921712277328	0.05032005928198741	-2.386416497577543e-08	0.945420084275958			1.330899994040813
0.4826466533771733	0.03495352049159885	0.01053924730258262	0.02187288863801438	0.05032049047535722	-2.381316173032386e-08	0.9454790338903475			1.330899984743385
0.4908364416285393	0.03164448381705497	0.01028865312343837	0.02151505247322346	0.05032323715528491	-2.384140677193667e-08	0.9454920879316588			1.33089997694023
0.4990262298799055	0.04025748150253147	0.01097111918900714	0.02165575132554488	0.05032840360753758	-2.409739777390049e-08	0.9454438780488609			1.33089997255517
0.5072160181312716	0.0321929217029477	0.01067200303332226	0.02185760901788259	0.05033105733534673	-2.425345306488946e-08	0.9454518135738749			1.330899965895423
0.5154058063826377	0.02848075359555558	0.01016036438496772	0.02186210367801759	0.05032725258411071	-2.42895328396137e-08	0.945404175547552			1.330899973458449
0.5235955946340038	0.0305945028595182	0.01023169092124972	0.02197651188182277	0.05032145610672586	-2.396307949338152e-08	0.9454495214047746			1.330899959203872
0.5317853828853699	0.0523986254181781	0.01104611473507753	0.02258067401165612	0.05031761189219922	-2.33113739741803e-08	0.9455437444461392			1.330899952370594
0.5399751711367361	0.05931666220372964	0.01075771010305849	0.02242722532167808	0.05031453328501981	-2.315922453572294e-08	0.9455124983697661			1.330899942645996
0.5481649593881022	0.03280085857809384	0.0104826947857519	0.02172630445539621	0.05031555251112211	-2.313939229623288e-08	0.9454745212143422			1.33089993511167
0.5563547476394683	0.03192338792296056	0.01100121787176438	0.02184828467377961	0.05031995551806052	-2.321290452598521e-08	0.9454716890885539			1.330899930852041
0.5645445358908344	0.03103820749837507	0.01086310438258848	0.02182307480027086	0.05032178269764694	-2.278517395057902e-08	0.9454903942546583			1.330899906903734
0.5727343241422005	0.03000125480805791	0.01052860728688032	0.02166952333019315	0.05032112075254322	-2.285637051938296e-08	0.945437061185649			1.330899898513298
0.5809241123935667	0.03160485836910915	0.01029332384921754	0.02168930716886628	0.05031943406806342	-2.332029527450029e-08	0.9454557995397188			1.330899886688937
0.5891139006449327	0.04868316046512105	0.01056954108391665	0.02189291679464401	0.05032005812574154	-2.319131232568631e-08	0.9454694032968856			1.330899874724198
0.5973036888962989	0.04224259303247997	0.01127332080730726	0.02164966631343596	0.05032055641978456	-2.250366060919672e-08	0.945507993951318			1.330899860010274
0.605493477147665	0.02936834327339415	0.01027592113599679	0.02140617755103401	0.05031833830872899	-2.217657689137096e-08	0.9454971922117593			1.330899849658847
0.6136832653990312	0.02783132902581365	0.01008611480943183	0.02138910786147306	0.05031588673592484	-2.236328324497467e-08	0.9454784891546272			1.330899843330833
0.6218730536503972	0.02952658703196789	0.01019142835080219	0.02138080004490993	0.05031181597369137	-2.242281284310647e-08	0.9455159054122932			1.330899830745636
0.6300628419017634	0.02920261689992906	0.01007061919273336	0.02131393532315701	0.05030853375482744	-2.233206539707601e-08	0.9454682922622094			1.330899825378455
0.6382526301531295	0.03087935181320051	0.01017582747717931	0.02146090945327568	0.05030909415478943	-2.241320290466722e-08	0.9455170891659206			1.330899823695071
0.6464424184044956	0.03635449462210939	0.01059583825878388	0.02163436657958584	0.05031174539862129	-2.228350498294615e-08	0.945542515183031			1.330899807366271
0.6546322066558617	0.02867956798020561	0.01039870791992715	0.02146156104756992	0.05031502294680312	-2.226582085633726e-08	0.9454529571150163			1.33089979422412
0.6628219949072278	0.03128280169604459	0.0107304446736082	0.0215586770566193	0.05031730770149036	-2.252753223976787e-08	0.945498346560024			1.330899798554977
0.671011783158594	0.0315420679398004	0.01055148854682946	0.02151112833157434	0.05031622019210222	-2.240362360993626e-08	0.9454915446814406			1.330899802466676
0.6792015714099601	0.02588260284551974	0.0099434719007959	0.02131090750762617	0.0503161839590855	-2.224050592997675e-08	0.9454694183387355			1.330899798201327
0.6873913596613263	0.02708642588729183	0.0100106094673404	0.02133840140497965	0.05032028372091748	-2.228380398421852e-08	0.9455159429819383			1.330899799205659
0.6955811479126923	0.03020449221291408	0.01015725438965739	0.02133803203380718	0.05031966569574189	-2.232383800754927e-08	0.9455142425122924			1.330899799543286
0.7037709361640585	0.02785616883660971	0.01008517096782978	0.02131558349965173	0.05031367285689223	-2.258095081201086e-08	0.9454609026935898			1.330899804202875
0.7119607244154246	0.02665572203267454	0.009998350848656294	0.02129914042673769	0.05030936330929917	-2.252836852332171e-08	0.945475691581827			1.330899804042493
0.7201505126667906	0.02553721504035011	0.009930504125879827	0.02136105077422848	0.05030591926407729	-2.234058669053054e-08	0.9455062969630613			1.330899804978799
0.7283403009181568	0.02662750006503378	0.009931889371350167	0.02146604219471422	0.05030055523366932	-2.241038383442467e-08	0.945508604952325			1.330899805108544
0.7365300891695229	0.02983739772610321	0.01037243902942351	0.02161628267453576	0.05029852748167382	-2.252276517677758e-08	0.9455511166934712			1.330899804083678
0.7447198774208891	0.02795524886609259	0.01033100330611771	0.02152915645065625	0.05030272846376517	-2.241659630781515e-08	0.945520475515616			1.330899806064597
0.7529096656722551	0.02646130983082079	0.01005223403029606	0.02138506072109274	0.05030522072795945	-2.223554194882639e-08	0.9454989417602111			1.330899801992578
0.7610994539236213	0.02605451347318733	0.0100375732190065	0.02125738440140831	0.05030594776669913	-2.198236272947212e-08	0.9455176469263153			1.330899798597315
0.7692892421749874	0.02650082964947957	0.01000662359844264	0.0212200447389902	0.05030856174794737	-2.177560324556371e-08	0.9454626073466191			1.33089978798194
0.7774790304263535	0.0265610351077805	0.009991517584071425	0.02122202809982382	0.05030985735419665	-2.176933180753723e-08	0.945476211103786			1.330899777340939
0.7856688186777196	0.02584373590536725	0.009962177399095348	0.02124101668928923	0.05030790532294333	-2.222686507782385e-08	0.9455471374918016			1.330899784889129
0.7938586069290857	0.02683381777826695	0.01006319910386749	0.02132505629175226	0.05030485604582862	-2.21867516681983e-08	0.9454779108926681			1.33089977435212
0.8020483951804519	0.02846765642203247	0.01032198739552249	0.02156193682566596	0.05030217348990008	-2.2191173348644e-08	0.9454694085444388			1.33089977460031
0.810238183431818	0.03578330598928117	0.01084643715072244	0.02198200644714197	0.05030078360601376	-2.256752334675793e-08	0.9455102531520853			1.330899777361723
0.8184279716831842	0.04190869007512291	0.01095681746466763	0.02199999558748262	0.0503035909625051	-2.303601094279593e-08	0.9454847461073975			1.330899791818729
0.8266177599345502	0.02808735069148695	0.01048372134290547	0.02137362332051139	0.05030356540238019	-2.33260760922374e-08	0.9454938171680902			1.330899806872866
0.8348075481859163	0.02780944016554096	0.01032138950864753	0.02137254772814026	0.05030108335189673	-2.320273643717524e-08	0.9455278189845459			1.330899821374987
0.8429973364372825	0.02990334979999919	0.01017094987180884	0.02154809731882968	0.05030312925288426	-2.268255922505068e-08	0.9454824731273233			1.33089982718998
0.8511871246886485	0.03094128433459306	0.01018509561431917	0.02155765508926105	0.05030280319120306	-2.21697143316597e-08	0.945531266879999			1.330899824745945
0.8593769129400146	0.03358738917656477	0.01025594958160296	0.02158398632062695	0.05029876326203615	-2.208594359552413e-08	0.9455289295488333			1.330899825198659
0.8675667011913808	0.0416390422847744	0.0110570758875074	0.02183794920285914	0.05029693824526006	-2.232190314446235e-08	0.9454762188499568			1.330899828853573
0.875756489442747	0.03479123757219185	0.01069531311495827	0.02168617253139118	0.05029746653518447	-2.254027073503513e-08	0.9455006827069301			1.330899829579419
0.8839462776941132	0.02698141670478446	0.01009725555293437	0.02129323036928858	0.05029717098211858	-2.290471854681344e-08	0.9455738029017017			1.330899833011593
0.8921360659454791	0.02727530936229845	0.01016686194464053	0.02130657087815102	0.05029789717020465	-2.325021357844993e-08	0.9454972041667759			1.330899831095135
0.9003258541968453	0.03203674753698638	0.01078760954574012	0.02146980004861824	0.0502992867826654	-2.366440033768244e-08	0.9454654650034088			1.330899840844786
0.9085156424482115	0.02758740336222377	0.01011627134420328	0.02128626663454695	0.05029770175907552	-2.385508686722202e-08	0.9454915388713118			1.330899850379708
0.9167054306995774	0.02571146534690951	0.009903518051164437	0.02122363598734483	0.0502959787575526	-2.356753995468684e-08	0.9454513085937843			1.330899868834359
0.9248952189509436	0.03325366518177324	0.01002181753251946	0.02127515029578756	0.05029650615553661	-2.329050041776894e-08	0.9455391661921532			1.330899879856108
0.9330850072023098	0.02857042796373318	0.01016553663699878	0.02131052008988541	0.05029634321335884	-2.341274603813977e-08	0.9455454501744447			1.330899896767397
0.941274795453676	0.02668891196171804	0.01011433292578817	0.02126667625297235	0.05029737088529638	-2.31406231159718e-08	0.9455210260102568			1.330899898311939
0.9494645837050419	0.0262693039291916	0.009888373230954655	0.02117150062275551	0.05030233324709205	-2.274071368885234e-08	0.945495518965569			1.33089989612272
0.9576543719564081	0.02663201237494953	0.009941505520096355	0.02119598615670418	0.0503089562803239	-2.285485816093142e-08	0.945528440921393			1.33089989424738
0.9658441602077743	0.0284445161918482	0.01034444280946395	0.02145750456682606	0.05031250560349658	-2.332516001501044e-08	0.9455464618678656			1.330899893553026
0.9740339484591403	0.02872517794583851	0.01024090796405311	0.02158922014295282	0.05031717104860747	-2.374242154542206e-08	0.9454518161740332			1.330899894162837
0.9822237367105064	0.03368274436896501	0.01022485113859112	0.02153470779937942	0.0503212778005102	-2.371100197392966e-08	0.9454711722092817			1.330899893033872
0.9904135249618726	0.03161815740672932	0.01023259485873763	0.02135951837302627	0.05031635759063286	-2.330716277353943e-08	0.945539757818331			1.330899891417211
0.9986033132132388	0.02800078863956768	0.0100945884049155	0.02127834275628913	0.05030718032538456	-2.312234953006355e-08	0.9455051539825794			1.330899890025486
1.006793101464605	0.02996657595903536	0.01012734949525798	0.02139681864703416	0.05029651180724719	-2.296047520031432e-08	0.9454882003448116			1.330899881653832
1.014982889715971	0.02908299878322273	0.01010640814542733	0.02140307883534833	0.05028766617067254	-2.280885523388496e-08	0.9455403480806177			1.33089988824039
1.023172677967337	0.02752661416136698	0.01011597271666813	0.02133872233089548	0.05028465005316207	-2.290811700341917e-08	0.9455738111252323			1.330899885786558
1.031362466218703	0.02721244748871998	0.01008345815124674	0.02131479865260956	0.05028583880010146	-2.321372413400383e-08	0.9455460367876835			1.330899892014408
1.039552254470069	0.02954386339949227	0.01020999420226092	0.02133121735898216	0.05028895224916365	-2.335735751826453e-08	0.9454762347715309			1.330899881298612
1.047742042721435	0.0318303551601278	0.01038392887494729	0.02142268406797377	0.05029448640105608	-2.297973121402335e-08	0.9455295610445973			1.330899867900152
1.055931830972802	0.02970824633350303	0.0102706193198046	0.02150642983035857	0.05030186927002002	-2.332588028843317e-08	0.9455255932820903			1.330899876639797
1.064121619224168	0.02952519994315487	0.01032019636161936	0.02167601569828053	0.05030459032473072	-2.355571461668444e-08	0.9455040682652177			1.330899876504992
1.072311407475534	0.03019562993407408	0.01037061675670712	0.02173158507599595	0.05030392836007728	-2.327909803996698e-08	0.9455681192885447			1.330899879700904
1.0805011957269	0.02845287197535455	0.01005905837464495	0.0214932738829827	0.05030356336750492	-2.296869140023832e-08	0.9454983515149136			1.330899879435507
1.088690983978266	0.0268088595977196	0.009975827093223427	0.02148354030909293	0.05030260429480724	-2.306378561934934e-08	0.9454995391279686			1.330899885873702
1.096880772229632	0.03324038044858631	0.01041130388768667	0.02173507493554913	0.05030230414011048	-2.340785086524097e-08	0.9455533873334204			1.330899891193542
1.105070560480998	0.03664359561659103	0.01081562724536991	0.02168093291156138	0.05030518269726868	-2.35134901781929e-08	0.945549996821288			1.330899890927424
1.113260348732364	0.03488609558379288	0.0104568185602855	0.0215469321629331	0.05030836459690687	-2.332276263908459e-08	0.9455505521796522			1.330899895399504
1.12145013698373	0.03135848957864208	0.01019965475976684	0.02140579066028326	0.05030919460262423	-2.327744919396218e-08	0.9455414832202241			1.330899897231938
1.129639925235097	0.02959275094722317	0.01035587780975891	0.02141014941913174	0.05030783588848901	-2.336513304597293e-08	0.9455358159910289			1.330899893563269
1.137829713486463	0.03003443742366923	0.01048643244093249	0.02141144137242211	0.05030399813098199	-2.305930794643945e-08	0.9455448851624734			1.330899886770516
1.146019501737829	0.02711966518710423	0.01022048512187618	0.02131836400135276	0.05029982235103151	-2.253110116192939e-08	0.9455460097886409			1.330899879445921
1.154209289989195	0.02643850792600498	0.0100917729815631	0.02126843653906328	0.05029379697078849	-2.25066429839065e-08	0.9455102680887021			1.330899877032618
1.162399078240561	0.0267804811960101	0.01023619425426481	0.02140472459973199	0.05029034639519581	-2.275660977009325e-08	0.9455091344422715			1.330899866320945
1.170588866491927	0.03010529575106507	0.01037533321039409	0.02169727964378053	0.05029226483403459	-2.314444617003574e-08	0.9455273284494095			1.330899865134182
1.178778654743293	0.03573273948118852	0.01064126241215133	0.02173831164641082	0.05029521312961298	-2.280942684474429e-08	0.9455732411298474			1.330899852549372
1.186968442994659	0.03539859141403579	0.01055646558619207	0.0216126814688306	0.05029730059769105	-2.24275733289904e-08	0.9455834536359532			1.330899845367561
1.195158231246026	0.02746168418745023	0.01025643769684456	0.02137952076155797	0.05029931885199309	-2.277290452632041e-08	0.9454802779008606			1.330899840714604
1.203348019497392	0.02661849277826102	0.0102276513014033	0.02143735641932719	0.05029800049305488	-2.335952737642722e-08	0.9455636009135073			1.330899847913682
1.211537807748758	0.02766410217462604	0.0103669479303747	0.02178662194228582	0.05029673985884296	-2.33407730318576e-08	0.9455579382452235			1.330899853306604
1.219727596000124	0.03637535303851994	0.0107513618628923	0.02200858961192459	0.05029786379602329	-2.297604052264134e-08	0.9455516318282866			1.330899857626312
1.22791738425149	0.03255460082520883	0.01024113788177864	0.02142345706818389	0.05029416230296863	-2.297726459550601e-08	0.9455028997226491			1.33089986454184
1.236107172502856	0.02658370103000033	0.009981864306370542	0.02128460653614006	0.05029025045245227	-2.317117274493824e-08	0.9455641435057907			1.330899864839237
1.244296960754222	0.02702761962519511	0.01002246771241755	0.02124679518588209	0.05029186688178296	-2.305298836824233e-08	0.9455193644717833			1.330899863685622
1.252486749005588	0.02676493860157074	0.01000221339430521	0.02116328234646834	0.05029518035857621	-2.284069031601727e-08	0.9455692959624041			1.330899868517321
1.260676537256955	0.02532771761827127	0.009934622229647099	0.02118246239465589	0.05029896078351711	-2.231158475265892e-08	0.945576734965015			1.330899858374129
1.268866325508321	0.02522770509868707	0.009958889498528545	0.02125680679507373	0.05030485170137659	-2.200630593547814e-08	0.9456283154256457			1.330899844871498
1.277056113759687	0.02555905789095003	0.009962041665562223	0.02135162672335031	0.0503058499648397	-2.231707820094536e-08	0.9455715487419064			1.330899829525722
1.285245902011053	0.02569160898400988	0.009927450499470422	0.02132122799649682	0.05030237420144067	-2.307510839615944e-08	0.9455539772222326			1.330899845394518
1.293435690262419	0.02668797249264178	0.01003381430235283	0.0213346229246363	0.0503011434812605	-2.282728790188547e-08	0.9455925648739786			1.330899830025415
1.301625478513785	0.03106980028061046	0.01050986791607806	0.02140584785488918	0.05029697463655044	-2.207515609880579e-08	0.9456032801222982			1.330899815715525
1.309815266765151	0.03032010861561129	0.01068822132167816	0.02158286450412782	0.05029167338148731	-2.22527642633512e-08	0.9455460309775546			1.330899810686882
1.318005055016517	0.0265127585650394	0.01010354093815896	0.02131196311502319	0.05029166637211541	-2.265029346775353e-08	0.9455896988185137			1.33089980900335
1.326194843267883	0.02631537484094345	0.01000385995945349	0.02130020361698407	0.05028975493005825	-2.264181379772975e-08	0.945552288486305			1.33089981195251
1.33438463151925	0.03312904229850802	0.01047973416316895	0.02170910360130398	0.05028498546523365	-2.242560973123891e-08	0.9455448880590311			1.330899816450892
1.342574419770616	0.03291199972793701	0.01091797644780776	0.02190866297208389	0.05028342489440787	-2.255393748667261e-08	0.9455415229557981			1.330899822634342
1.350764208021982	0.03277028269546461	0.01054073689608415	0.02182656746863508	0.05028610301286755	-2.275548661415671e-08	0.9455812005808679			1.3308998192186
1.358953996273348	0.03612551963161657	0.01045158523501557	0.02172131039332354	0.05028825837052049	-2.286940710747445e-08	0.9455488738955469			1.330899818115741
1.367143784524714	0.03365666648480411	0.0104206218597355	0.02171638664209903	0.0502892881365308	-2.339697775408341e-08	0.945572184894283			1.330899843000539
1.37533357277608	0.02828603801665118	0.01024868410180466	0.02156715971648889	0.05029193442833417	-2.372519232290596e-08	0.9456135570265106			1.330899855843117
1.383523361027446	0.02556418843891509	0.009959328215007834	0.02125432632450797	0.05029339208074793	-2.37501932341532e-08	0.9455755730503458			1.330899873482639
1.391713149278812	0.0257355938142414	0.01000909752507017	0.02127835992570456	0.0502917065652379	-2.367698728898739e-08	0.9456192184379226			1.330899875147578
1.399902937530179	0.02798739693667875	0.01024185076283906	0.02142240157490257	0.05028700713922817	-2.313424158619324e-08	0.9455738357711658			1.330899887519605
1.408092725781545	0.02946994366792717	0.01028644851561597	0.02148740371865254	0.05028551079832118	-2.379288373394344e-08	0.9455812120262072			1.330899907175649
1.416282514032911	0.02923811139413638	0.01039215751384465	0.0214241745788807	0.05028799249478955	-2.382704576177649e-08	0.9455823456726377			1.330899910900422
1.424472302284277	0.02844728935777702	0.0103726842337685	0.02130352627617918	0.05028518541694619	-2.370839618331489e-08	0.9456419326378315			1.330899929552278
1.432662090535643	0.02602047551444886	0.01024323649982018	0.02129432955477274	0.05028266052566491	-2.408501777935425e-08	0.9456368312288939			1.330899934048473
1.440851878787009	0.02574804406250291	0.01013769990811369	0.02129484178910703	0.0502835847853161	-2.455294032656956e-08	0.9456005098199881			1.330899951500635
1.449041667038375	0.02529273089248687	0.009911231530443647	0.02113961120984803	0.05027756403335897	-2.449303547842738e-08	0.9456118301688958			1.330899953789834
1.457231455289741	0.02535165356477592	0.009885343505724311	0.02110311809700111	0.0502687195828097	-2.424915915317911e-08	0.9455863231242081			1.330899961640659
1.465421243541108	0.0262197160562016	0.009928673136422506	0.02116160468668751	0.05026762236887443	-2.440154013199972e-08	0.9456169434259463			1.330899979849468
1.473611031792474	0.02631349079971556	0.01002886071412537	0.02118909094981257	0.05027413789099457	-2.476428643121847e-08	0.945581249359476			1.330899993448832
1.48180082004384	0.02649901686768419	0.01003891924663612	0.02119184550535011	0.05028013720526378	-2.484585801840593e-08	0.9456090175706668			1.330900004396083
1.489990608295206	0.02614783345973423	0.01002890868755688	0.02120645264512942	0.05028259749427789	-2.454592655889984e-08	0.9455948107438317			1.330900012002758
1.498180396546572	0.02644021369447115	0.01004824074443001	0.02121611372726329	0.05028729315039871	-2.415082019673048e-08	0.9455727046384357			1.330900012694892
1.506370184797938	0.02835912802184973	0.01004153612654671	0.02125409121908394	0.05029305574612417	-2.465630363840746e-08	0.945531851766911			1.33090002288317
1.514559973049304	0.03295758515557928	0.01009229354617906	0.02140282418580543	0.05029336235493417	-2.550453525873285e-08	0.9455659332027527			1.330900031315421
1.52274976130067	0.03051562268451139	0.01015613383262194	0.02137543347904294	0.05029193628811938	-2.558976705258608e-08	0.9456022087054747			1.330900051855171
1.530939549552036	0.03520165710899049	0.01044246236427318	0.02195785423168334	0.05029114324397837	-2.524731013333001e-08	0.9455675780932451			1.3309000560375
1.539129337803403	0.03599118005374206	0.01068703513478145	0.02254249741766162	0.0502921327769351	-2.517662932587342e-08	0.9455528406896477			1.330900064072645
1.547319126054769	0.02620276819770231	0.01011826138863812	0.02145633307813026	0.05029385598220905	-2.51065961385601e-08	0.9455658993567705			1.33090006255742
1.555508914306135	0.02688642938933423	0.009981256068664438	0.02134022922474532	0.05029508573429325	-2.510133727059819e-08	0.9456005240529402			1.330900070456283
1.563698702557501	0.02977729576510107	0.01008459190902293	0.02139511460954845	0.0502986246240183	-2.498141950545952e-08	0.9456158282797528			1.330900079583144
1.571888490808867	0.02748168492524564	0.01024872150482887	0.02140013898667969	0.0503022678561586	-2.49623864256369e-08	0.9456078930076615			1.330900084053039
1.580078279060233	0.0252495589600956	0.009996138581378407	0.02117270574812668	0.05030233931736801	-2.525771936674554e-08	0.9456203631183977			1.33090008309918
1.588268067311599	0.0251305889705775	0.009933002422462773	0.02113536961524051	0.05029959172697752	-2.547958915809665e-08	0.9456357015580379			1.330900081802145
1.596457855562965	0.02561071123879614	0.01000960932484945	0.02121222039820674	0.05029710147294051	-2.557408465789766e-08	0.9456725909763057			1.330900086750856
1.604647643814332	0.02730903013735668	0.01017138538248752	0.0213066263992333	0.05029270224159197	-2.556527331583502e-08	0.9456805265013197			1.330900089982783
1.612837432065698	0.03031428189162156	0.01061337454691969	0.02158611679538812	0.05028995057362532	-2.518681147443756e-08	0.9456453142569589			1.330900084886722
1.621027220317064	0.02811815127895181	0.01020623557379281	0.0213971782015478	0.05029153381159778	-2.495106256800104e-08	0.9455954359874433			1.330900086600615
1.62921700856843	0.02779060633427219	0.01011495075260153	0.02129294042128053	0.05029094399865692	-2.502050903944483e-08	0.9456232041621716			1.330900083244973
1.637406796819796	0.02842092085775094	0.01022559953665103	0.02136401782135131	0.05029203379115104	-2.528351105316911e-08	0.9455807131351694			1.330900096436663
1.645596585071162	0.02663151462126742	0.01001507634888617	0.02128191605255795	0.05029564333119606	-2.546861904453253e-08	0.9456606352085243			1.330900090871228
1.653786373322528	0.03011249249028521	0.01017934891282707	0.02148877932896132	0.05029544878226096	-2.515141482961506e-08	0.9456754097554181			1.330900088995757
1.661976161573894	0.03147734846359635	0.01018292792677545	0.02152478003095076	0.05029249993407728	-2.513055365955852e-08	0.9456492281977195			1.330900084899226
1.670165949825261	0.02724181311379627	0.01002170084879843	0.02131068981425052	0.05028975107376053	-2.55250171491524e-08	0.9455778084725938			1.330900085763927
1.678355738076627	0.03328265533810821	0.01073693779593697	0.02167775303733981	0.05029093842235285	-2.563541759689217e-08	0.9455681883718747			1.330900091189501
1.686545526327993	0.03454851737280111	0.01096586561485217	0.02185008084341712	0.05029210219659105	-2.53719018717536e-08	0.9456095664665903			1.33090009362808
1.694735314579359	0.03079010905726101	0.01061021244688859	0.0217442460946318	0.05029081232614785	-2.530353224530293e-08	0.9455868912037562			1.330900098899391
1.702925102830725	0.02799666196968776	0.01038079362857904	0.02151831062991463	0.05029176688803186	-2.51421448746025e-08	0.945605067668236			1.330900093960627
1.711114891082091	0.02699802499657034	0.01034773009425365	0.02146801075152776	0.05029190400011907	-2.520201678007405e-08	0.9456243396575557			1.330900094686422
1.719304679333457	0.02753783620579552	0.01048527243240635	0.02155874264932904	0.05028895794990142	-2.556441743268229e-08	0.9456345472747069			1.330900101953388
1.727494467584823	0.0278194642799302	0.01051085539710075	0.0215480050276394	0.05028633978869597	-2.567721061975026e-08	0.9456164453281989			1.330900104176909
1.735684255836189	0.02801550398258853	0.01031334097656447	0.02139441976938773	0.05028025141641608	-2.578438438405296e-08	0.9456504503218019			1.330900112605987
1.743874044087556	0.02724215468486336	0.01020542187872225	0.02135978448497145	0.05027349135948247	-2.650147380329874e-08	0.9456566658693876			1.33090012578498
1.752063832338922	0.02718696336824956	0.01054912082592241	0.02157779160551652	0.05027285371339728	-2.703545310857925e-08	0.9456288915318387			1.330900149713051
1.760253620590288	0.02898376274079524	0.01095420960504148	0.02194860775268173	0.05027563772553006	-2.68043200381254e-08	0.9456220772666956			1.330900161046898
1.768443408841654	0.03074591841122246	0.01081062256730717	0.02177894252402833	0.05028200037629039	-2.649058909959715e-08	0.9456311265498832			1.330900176081636
1.77663319709302	0.03304312439745053	0.01093953762071274	0.02164025034250328	0.05029209677712083	-2.646214939688674e-08	0.9456101563942964			1.330900195060895
1.784822985344386	0.03233857556520158	0.01104498408365066	0.02166822859724439	0.05030031002748887	-2.615393707303471e-08	0.9456680186696576			1.330900193060934
1.793012773595752	0.02818260967992459	0.01041051651639682	0.02156909647431646	0.05030194142618954	-2.604154748220911e-08	0.9456385438624628			1.330900201764847
1.801202561847118	0.03590403011226243	0.01032156884324324	0.02168762921034986	0.05029975612226519	-2.556518992234287e-08	0.9456623821275524			1.330900193158368
1.809392350098485	0.0306165786230983	0.01015653530912961	0.02144827756080695	0.05029730241182842	-2.554953038057525e-08	0.9457031295145565			1.330900186820143
1.81758213834985	0.02708212345078818	0.01012697161381395	0.02145509149801725	0.05029468709777394	-2.633879159320943e-08	0.9456158387394029			1.330900182941142
1.825771926601217	0.02829756711068993	0.01041761248655028	0.02176880724032297	0.05029445375638102	-2.729361493105141e-08	0.945630547950402			1.330900195135631
1.833961714852583	0.03545588631963757	0.01062138867201363	0.02143902598610421	0.05029713334429033	-2.773213531403301e-08	0.9455755660985196			1.330900209806437
1.842151503103949	0.0261942339215762	0.01005085321263431	0.02123041358422163	0.05029961799169115	-2.776553598458023e-08	0.9456288872309074			1.330900224113355
1.850341291355315	0.02668446691348364	0.01023606305874758	0.02136886035289173	0.050297666928517	-2.775198892377659e-08	0.9456464160622728			1.330900243520146
1.858531079606681	0.02945765130338971	0.01087123848894315	0.02172724708174726	0.05029220527668583	-2.754052113123738e-08	0.9455868996246681			1.330900256012217
1.866720867858047	0.03184530654636993	0.01094918013926124	0.0218396073066144	0.05028905573236787	-2.711550118725919e-08	0.9456947030224634			1.330900271764102
1.874910656109413	0.03253992934885014	0.01062058462105709	0.02184717173053066	0.05028858982228692	-2.702083148329452e-08	0.9456702999016277			1.330900293275369
1.88310044436078	0.03334949329997171	0.01079504855274701	0.02207117120834152	0.05028819278723526	-2.628341818556138e-08	0.9456606648145371			1.330900282132587
1.891290232612146	0.03442644220621874	0.01111028261119953	0.02176422213240891	0.05028554271371676	-2.650358486668906e-08	0.9456600787125885			1.330900288683339
1.899480020863512	0.03242846963677223	0.01065981264642771	0.02151225746185609	0.05027988377422471	-2.740771392367115e-08	0.945639106253623			1.330900275820997
1.907669809114878	0.02875234029003539	0.01028941063382446	0.02147625825343968	0.05027497926379728	-2.753290542592283e-08	0.9456016659058062			1.330900282890211
1.915859597366244	0.02762477238426458	0.01034540459827972	0.02156604065130662	0.05027172502768629	-2.759945961604081e-08	0.9456577878790141			1.330900274883458
1.92404938561761	0.02864429727798058	0.01040800706897486	0.02170652776253022	0.05026527415037355	-2.768208098732123e-08	0.945625478955743			1.330900282279642
1.932239173868976	0.03197913248941846	0.01048503214738737	0.02174997338467692	0.05026235748976054	-2.758856237392434e-08	0.9456340352734033			1.330900284547047
1.940428962120342	0.02888256201420374	0.01043393431011871	0.02162392138485029	0.05026741562207363	-2.728863776310439e-08	0.9456924180645775			1.330900284593258
1.948618750371709	0.02733602915025356	0.01026387733719156	0.02142136445411758	0.05027043629149822	-2.721713497042819e-08	0.9456555497684457			1.330900298075216
1.956808538623075	0.02859815714715472	0.01044253429205611	0.02147102416908151	0.05027057290422211	-2.72052007730012e-08	0.9456311292516641			1.330900304373805
1.964998326874441	0.02986866564899537	0.01048727097340217	0.02158642849668798	0.05027358141903806	-2.714971530308234e-08	0.945609023146268			1.330900301262589
1.973188115125807	0.03025435110094767	0.01042329256979964	0.02162959520598802	0.05027858220982191	-2.719536830896023e-08	0.9456084982507014			1.330900299208108
1.981377903377173	0.03239191684183049	0.01063340355340424	0.02188628251470978	0.05028242577783577	-2.723694454029989e-08	0.9456815115852616			1.33090029273516
1.989567691628539	0.03013012040646343	0.01050238777484813	0.02161578578352679	0.0502860021967788	-2.717766219273071e-08	0.9455744133273324			1.330900288328423
1.997757479879905	0.03244288840357138	0.01053788518938344	0.02163863655996609	0.05028898445075536	-2.683093404189189e-08	0.9456504308471121			1.330900270713636
2.005947268131271	0.03732390591321376	0.01093142637309161	0.02201886134851158	0.05028862509780522	-2.6526392671618e-08	0.9456311588577925			1.330900266536357
2.014137056382638	0.03001629003628437	0.01106679210314132	0.02183337825847445	0.05028627388571259	-2.671434285126167e-08	0.9456600990467781			1.330900260601109
2.022326844634004	0.0287306324413358	0.01065836416467949	0.02148872392174077	0.05028457798594536	-2.716206983422191e-08	0.9456634287506132			1.330900265347732
2.03051663288537	0.02901365810927533	0.01084153818180525	0.02162825861724345	0.05028034471600323	-2.770195338994241e-08	0.9456061839591888			1.330900274048462
2.038706421136736	0.0284665171843017	0.01066236640306594	0.02163558704601911	0.0502750471804813	-2.770735850587593e-08	0.9456533029748573			1.330900275625285
2.046896209388102	0.02956319890474052	0.0109536640419704	0.02171900575771529	0.05027407994491722	-2.773015327483269e-08	0.9456725749641769			1.330900283663537
2.055085997639468	0.03319582453606143	0.01193020378246511	0.02212833660162946	0.05027477705665363	-2.786255931099955e-08	0.9456578263782679			1.330900289220567
2.063275785890834	0.02904751137607428	0.01104765611439705	0.02179930442754481	0.05027613432750481	-2.795711811949386e-08	0.9456556484420801			1.330900304843314
2.0714655741422	0.02846613058516806	0.01078488078905551	0.02167962131198775	0.05027788991261904	-2.786075830813739e-08	0.9457344368690044			1.330900319227246
2.079655362393567	0.03732926886428518	0.01160894892326203	0.02211166366510424	0.05027938151372298	-2.775289872679533e-08	0.9456237797908942			1.330900332138547
2.087845150644933	0.03385108362506647	0.01156850490885251	0.02190790496207368	0.05028216032069877	-2.776945357649239e-08	0.9456300148462623			1.330900339849244
2.096034938896298	0.02879067021310824	0.01072269468280273	0.02161837806964346	0.05028530658534159	-2.780544734806488e-08	0.9456703014787196			1.330900339765671
2.104224727147665	0.02940427968267027	0.01068637682256723	0.02171475941137997	0.05028385235442737	-2.768341449112097e-08	0.9456231921287466			1.330900338450683
2.112414515399031	0.02983982071752119	0.01069011348549555	0.02197324856453904	0.05027766382115115	-2.740273610184177e-08	0.9456078879019338			1.330900331613145
2.120604303650397	0.03086544804160746	0.01060665887563215	0.02191582437791774	0.05027229667968793	-2.754328440716691e-08	0.9456390941891993			1.330900333525069
2.128794091901763	0.05445744272861264	0.01104202354411066	0.02210440963223684	0.05027030932410646	-2.846877190521847e-08	0.9456312103358177			1.330900346277451
2.136983880153129	0.03292780922918424	0.01085693079907898	0.02208659352656519	0.05027282023611072	-2.864526316605795e-08	0.9456731433683739			1.33090034889794
2.145173668404496	0.02840199969028009	0.01035893360871117	0.02164018057088471	0.05027368224723153	-2.847911997554548e-08	0.9456096157652262			1.330900362701981
2.153363456655861	0.02867505904196587	0.01038034741945336	0.02156024630673256	0.05026984535553986	-2.827017990331074e-08	0.945641357865282			1.330900361176781
2.161553244907227	0.03011311332893731	0.01095664992998648	0.02186199152039299	0.05026663101180292	-2.819794257015488e-08	0.9456521612112365			1.330900370791782
2.169743033158594	0.03000781092763258	0.01096746153752594	0.02189344220983419	0.0502671884190737	-2.794262304563687e-08	0.945673177726041			1.330900365023453
2.17793282140996	0.02826703149264514	0.01039734459928291	0.02149944456944797	0.0502673571329196	-2.783292337555324e-08	0.9456952838314371			1.33090037738491
2.186122609661326	0.02995062642068377	0.01064545187669752	0.02161507159731134	0.05026391874755851	-2.810891937317183e-08	0.9456521589184156			1.330900385955709
2.194312397912692	0.02845608390737435	0.01048085763298568	0.02160042214775745	0.05026460308983509	-2.83205860378964e-08	0.9456612280898601			1.330900384015707
2.202502186164058	0.02672066778301285	0.01021401054728308	0.02143796963452523	0.05026857835750998	-2.863640290474688e-08	0.9456470592515327			1.330900387157936
2.210691974415425	0.02736423605822083	0.01035327171172791	0.02147732298222432	0.05027123368888399	-2.918280158873664e-08	0.9456952623590162			1.330900398765278
2.21888176266679	0.02921835125818468	0.01049436911262563	0.02154773495038888	0.05027460867877335	-2.958515943063787e-08	0.9456754235464813			1.330900414484762
2.227071550918156	0.03069404485847687	0.01060438175361328	0.02161012230399534	0.05028020653361458	-2.966592256564375e-08	0.9456879022980702			1.330900432392245
2.235261339169523	0.02899471670770479	0.01058511712302993	0.02152605271209794	0.05028805109337955	-2.947926899643786e-08	0.9456816561837201			1.330900445890197
2.243451127420889	0.02860438534495057	0.01043324372719952	0.02144137323943763	0.05029146966565738	-2.899074676763166e-08	0.9456765597753106			1.330900459147035
2.251640915672255	0.03007280546074181	0.01066589357473349	0.02168115675603624	0.05028763271857027	-2.894032854378864e-08	0.9456986524793658			1.330900471001187
2.259830703923621	0.0288877150892382	0.01073044149734481	0.02172639808665866	0.05028243221583759	-2.967259842892627e-08	0.9456606753239418			1.330900493067785
2.268020492174987	0.02902220075330046	0.01069481735382136	0.021657941736429	0.05028133593466006	-2.974775443985544e-08	0.9456890521497938			1.330900503693602
2.276210280426353	0.03073251854175907	0.0112129531881642	0.02196411813800591	0.05028338875821693	-2.975619120609242e-08	0.9457099979425162			1.330900512913305
2.284400068677719	0.02949840775129454	0.01100671458269516	0.02195321852799037	0.05028534330358127	-3.008143591943953e-08	0.9456776904628783			1.330900518921943
2.292589856929085	0.02939608995509081	0.01069944493143764	0.02161533336809907	0.05028553968805537	-3.053875227515822e-08	0.9456720531919158			1.330900534095757
2.300779645180452	0.02826359230268335	0.01047910787903024	0.02147095696215993	0.050281109885059	-3.040785714807041e-08	0.9457168322259232			1.330900537341921
2.308969433431818	0.02752233588623116	0.01046779972570955	0.02148870078541786	0.05027733012646665	-2.990710324260675e-08	0.945683358443779			1.330900548116057
2.317159221683184	0.02852125205625083	0.01072276243917323	0.02162010255574364	0.05027646316663877	-2.964363615390075e-08	0.9456635018570674			1.330900555197633
2.32534900993455	0.02971208327162845	0.01100955262186588	0.02170571393909821	0.05027355367090443	-2.956080010433467e-08	0.9456629350338521			1.330900552545287
2.333538798185916	0.02943381010241854	0.01077991442360875	0.02179144906560918	0.05026871890163077	-2.95133074084478e-08	0.9456590079564295			1.330900549462745
2.341728586437282	0.02857591625481656	0.01048306952450896	0.02153713618278174	0.05026543750470421	-2.945398742719819e-08	0.9457230589797566			1.330900545434352
2.349918374688648	0.02909041590086172	0.01051332867167847	0.02152390099971594	0.05026487255469048	-2.948952910317206e-08	0.9457117415582317			1.330900539335266
2.358108162940014	0.02991355938754703	0.01056130308003714	0.02165865638208311	0.05026636220343222	-2.995063956965154e-08	0.9457077338123697			1.330900538723436
2.366297951191381	0.02910720685025732	0.0105704249637219	0.02175613964507561	0.05026831613946771	-3.039314225265242e-08	0.9456731575962374			1.330900533951435
2.374487739442747	0.02841358720823374	0.01062156359862908	0.02182172081088172	0.05026825091246342	-3.059852843299636e-08	0.9456306239165133			1.330900548569002
2.382677527694113	0.02831893709963277	0.01044893844909071	0.02172646765114097	0.0502655355174447	-3.042996285293713e-08	0.9456958128462671			1.330900549866187
2.390867315945479	0.04010779846197449	0.01116706345926275	0.02206093552365467	0.05026268707526316	-3.001358401148463e-08	0.9456674655673531			1.330900557798353
2.399057104196845	0.06559510079940578	0.01163827033154269	0.02267043042785565	0.05026245190831707	-3.019772279315171e-08	0.945590298918781			1.330900566960405
2.407246892448211	0.06166060543197038	0.01138007172030868	0.02278003820816359	0.05026182609215714	-3.012889098537527e-08	0.9455988012670102			1.330900571276037
2.415436680699577	0.08005725363933841	0.01196956935529779	0.02341575537101491	0.05025980630643306	-2.985035668123812e-08	0.9456396954358723			1.330900577040383
2.423626468950943	0.0330867000023165	0.01103153062959828	0.02273927853491364	0.05025884281966137	-2.943354189498426e-08	0.9457037337537723			1.330900564650635
2.43181625720231	0.03306856515294627	0.01109245277002426	0.02237964344831438	0.0502582805097081	-2.955699947964318e-08	0.9456527196643968			1.330900561378657
2.440006045453676	0.03433550200943249	0.01121879853473931	0.02223791514009504	0.05025636409579812	-3.015855938216176e-08	0.9456743073658938			1.330900559389893
2.448195833705042	0.04998139778015311	0.01175915078669485	0.02285098638352103	0.05025837487267256	-3.044548022789269e-08	0.9457020817034426			1.330900560098503
2.456385621956408	0.04916243508910513	0.0118527888308839	0.02273627550152705	0.05026668287234467	-3.03286806357213e-08	0.9456759850401193			1.330900563578835
2.464575410207774	0.03421714271257102	0.01150395233449859	0.02226452278198872	0.05027106429438614	-3.02381322656769e-08	0.9456663673095466			1.330900563672725
2.47276519845914	0.0323767738317405	0.01134545440806354	0.02201764576475271	0.05026931295468367	-3.016185772984689e-08	0.9456907407078038			1.330900562933165
2.480954986710506	0.03282951373255837	0.01131014823729176	0.02198420888186104	0.05026854663758888	-3.003471029827646e-08	0.9457230756914917			1.330900565937752
2.489144774961872	0.04886408856341908	0.01214993675911725	0.02228273267509478	0.05026630115065223	-3.01900761943347e-08	0.9456964233494543			1.330900578629361
2.497334563213239	0.04230343260597635	0.01227897416028415	0.02240871704685882	0.05026080564204907	-3.038806474793321e-08	0.9456992635894333			1.33090059247975
2.505524351464604	0.03074646133997678	0.01099336589597512	0.02197383083583987	0.05026066329887668	-3.022426851911753e-08	0.9457333193079792			1.330900588649119
2.513714139715971	0.02964112053109245	0.01066188163374895	0.02187730020667753	0.05026384344638203	-3.03721425367925e-08	0.9457440889490696			1.330900589072529
2.521903927967337	0.03137835477994379	0.01106049324958453	0.02208836610119981	0.0502655016314921	-3.063775354065243e-08	0.945611882063651			1.33090059364381
2.530093716218703	0.03370882382234447	0.0113189232016699	0.02257463127470562	0.05026798460198237	-3.101672847536945e-08	0.9456589548355893			1.330900606538877
2.538283504470069	0.0576182091098001	0.01238657687783892	0.02327165455294937	0.05027027147382016	-3.100509833665325e-08	0.9456532905439783			1.330900611308319
2.546473292721435	0.0474592714528574	0.01197703109857547	0.02271390344842535	0.0502740480947993	-3.093697420867329e-08	0.9457066507906459			1.330900624843664
2.554663080972801	0.03419677349110745	0.01178330358602323	0.02249197014041755	0.05028172549399359	-3.075160386660954e-08	0.9457253559567502			1.330900625123781
2.562852869224167	0.03256202783661367	0.01168528814180089	0.02242953128656056	0.05028554107498839	-3.036669565197188e-08	0.9456669124264778			1.330900621989538
2.571042657475533	0.03317394605609478	0.01160559396427398	0.022354400258833	0.05028491596588031	-3.022784917666254e-08	0.9456788056914954			1.330900622622592
2.5792324457269	0.0410399512257608	0.01156855704054328	0.02238055689933124	0.05028574044450427	-3.030938659454601e-08	0.9456618009950369			1.33090062208078
2.587422233978266	0.0333864152704561	0.01146229814863509	0.02222572595673231	0.05028193441873037	-3.043966673341097e-08	0.9456986799202876			1.330900621359392
2.595612022229632	0.03278233577473994	0.01154481941162433	0.02226536389349558	0.05027177386873569	-3.072376974483265e-08	0.9456856429863361			1.330900621232626
2.603801810480998	0.03299488509695122	0.0112800260308302	0.02229012978887766	0.05026299233080064	-3.100689187191796e-08	0.9457162591615846			1.330900620350874
2.611991598732364	0.0354417670146825	0.01173145365045415	0.02251374028987696	0.05025788761040833	-3.118748091217287e-08	0.9456278079357205			1.330900628125983
2.62018138698373	0.03642201319913393	0.01248242140875466	0.02292865156745745	0.0502575831609511	-3.095605653947354e-08	0.9456844902572489			1.330900621000112
2.628371175235096	0.03471830399381685	0.0116986660390876	0.02272860811179278	0.05026221654504736	-3.084806232365625e-08	0.9456873225225472			1.330900634863071
2.636560963486462	0.03655722370868997	0.01107051458952702	0.0226015267522436	0.05026603104086957	-3.110727135261956e-08	0.9456601083281719			1.33090064165356
2.644750751737829	0.05552879212015775	0.01157130221287263	0.02273971942742273	0.05026758823993167	-3.103477050914583e-08	0.9456680436209209			1.33090065100343
2.652940539989195	0.08974713571205246	0.01300505431506222	0.02322287989724084	0.05026894670416214	-3.063487515666454e-08	0.9456743055316138			1.330900648576226
2.661130328240561	0.04496762519882286	0.01273086834393021	0.02338568410308729	0.050270932488132	-3.070949500370694e-08	0.9456958448137945			1.330900652212172
2.669320116491927	0.04301261083744673	0.01235350661658779	0.02332757736164845	0.05027334982153609	-3.128518232775842e-08	0.9456873255164283			1.330900658725126
2.677509904743293	0.07261146777924533	0.01274659773543307	0.02352143777736249	0.05027454096301751	-3.141536107449286e-08	0.9456589736653234			1.330900657474692
2.685699692994659	0.05503806569038792	0.01388042212835157	0.02383309987065633	0.05027179776511762	-3.15128216846977e-08	0.9456680426900702			1.330900667242211
2.693889481246025	0.03912414454436984	0.01341985705740898	0.02341996367993023	0.05026818675305546	-3.14520327868477e-08	0.9456595429043042			1.330900671021567
2.702079269497391	0.03963155867840736	0.01326412513559636	0.0232055159856956	0.05026606626899281	-3.121190106817386e-08	0.9456759807775474			1.330900671485061
2.710269057748758	0.03736601034008225	0.01237082862191618	0.02273802633671772	0.0502635183458414	-3.124163835954077e-08	0.945700377772757			1.330900677951255
2.718458846000124	0.04516782006412833	0.01178249176601486	0.02249055875918544	0.05026434302399882	-3.14385222673356e-08	0.9456584923985007			1.330900685296336
2.72664863425149	0.04177548723370543	0.01169806705546569	0.02235644037763808	0.05026891056401028	-3.127654724086646e-08	0.9457452163504391			1.330900695176953
2.734838422502856	0.03613151948411886	0.01163771824317641	0.02233992222012102	0.05027490459978672	-3.099474341615111e-08	0.945738956343692			1.330900687418006
2.743028210754222	0.04271419438368084	0.01243464619660632	0.02273053325620424	0.05028007258509235	-3.124324602839121e-08	0.9456975551450586			1.330900691656387
2.751217999005588	0.03666491097725065	0.01236140798688589	0.0228138497834152	0.0502811044653103	-3.183981520613095e-08	0.94569812552138			1.330900699530235
2.759407787256954	0.03355408851346385	0.01221855986857863	0.02275380618629673	0.05028163411990147	-3.175289278534329e-08	0.9457157130197192			1.330900695219522
2.76759757550832	0.03457756213251393	0.01236402202767601	0.0228198604127934	0.05028388464226489	-3.186795771184943e-08	0.9457134457268581			1.330900712394817
2.775787363759687	0.04117190722920801	0.01297503581242551	0.022856433758677	0.05028911488116025	-3.139922791142957e-08	0.9457355733289529			1.330900702226107
2.783977152011053	0.04024169348925339	0.01262449655889361	0.02284117882287035	0.05029478217919319	-3.10120886929969e-08	0.9457253512623174			1.33090070042663
2.792166940262419	0.03639198829649839	0.01253245891268098	0.0228939187719396	0.05029740140598449	-3.094460357709034e-08	0.9457162832594863			1.33090069261405
2.800356728513785	0.03674085658108099	0.013460104730553	0.02325770583748044	0.05029836163411074	-3.080011267118608e-08	0.945721918776248			1.330900692401121
2.808546516765151	0.03574003760159884	0.01315954433285969	0.02349875967135409	0.05029859453542235	-3.072434182635747e-08	0.9456765729190254			1.330900685129923
2.816736305016517	0.06554469669495666	0.01728855177406558	0.02606513735919904	0.05029971920199199	-3.102497080583565e-08	0.9457242124449848			1.330900679576214
2.824926093267883	0.05996063670151045	0.01709707196418814	0.02589659425744305	0.05030160735503452	-3.166820948617971e-08	0.9456856158385208			1.330900683688082
2.833115881519249	0.04344646120733548	0.01382971001451591	0.02388437997152241	0.05030233760164873	-3.206110144542299e-08	0.9456686111420624			1.330900685888718
2.841305669770616	0.0383388346262431	0.01312370778867056	0.02321724135691339	0.05029975758629334	-3.192641636751785e-08	0.9456844823031871			1.330900687930362
2.849495458021982	0.03825717728193258	0.0127310271813738	0.02274378262301067	0.05029733672745721	-3.171860062542748e-08	0.9456589752584994			1.33090069819069
2.857685246273348	0.04411075976224096	0.01382317517364401	0.02315536571350213	0.05029855726212547	-3.147253125420259e-08	0.9457055146571277			1.330900698724632
2.865875034524714	0.0446792806505135	0.01361755451868408	0.02347994119291121	0.05029561320422282	-3.149286443690773e-08	0.9457587561843698			1.330900711930491
2.87406482277608	0.03845872599151792	0.01327619936999695	0.02336201650696745	0.05028773454399444	-3.147210972164415e-08	0.945673165878862			1.330900714659496
2.882254611027446	0.03940135662282353	0.01408862410946683	0.02381204874655399	0.05028408574514436	-3.148543352690006e-08	0.9457690171046019			1.33090073043857
2.890444399278812	0.04209036306625879	0.01434397983427652	0.02409914096533699	0.05028355270748033	-3.195332882029561e-08	0.9456936687149002			1.330900730859349
2.898634187530178	0.04353593695798446	0.01436137956146477	0.02393808085379929	0.05028120437747802	-3.228992735417903e-08	0.9457560115281874			1.330900734533885
2.906823975781545	0.04498941119783739	0.01429854021983918	0.02362545301874242	0.05027782743508852	-3.271382850345425e-08	0.9457667839363149			1.330900748062782
2.91501376403291	0.0446784248113976	0.01418894453982425	0.02361013777533197	0.05027640017814779	-3.316328412421315e-08	0.945757147941655			1.330900766657579
2.923203552284277	0.04214365256180588	0.01453704036775184	0.02420345804217088	0.05027792278555327	-3.319059015436837e-08	0.9457588693488903			1.330900785074059
2.931393340535643	0.04423249674602187	0.01426696650167334	0.02409029178793264	0.05028196874569753	-3.281753023395103e-08	0.9458041364201577			1.330900796696248
2.939583128787009	0.04577305944211332	0.0134973892450096	0.0238451892339963	0.05028961296563018	-3.282801694075523e-08	0.9457145805155879			1.33090081665645
2.947772917038375	0.03798387274250269	0.01379361585682264	0.02409723098458276	0.05029597160711622	-3.295637109663618e-08	0.9457288115746019			1.330900832841514
2.955962705289741	0.03788130139396904	0.01304195035563417	0.02331341490674577	0.05029581462260221	-3.280915986117916e-08	0.9457820929568385			1.330900840468756
2.964152493541107	0.03876134904175223	0.01254207976550709	0.02301373737114753	0.05029008746776403	-3.268108793948131e-08	0.9457469292294348			1.330900846992849
2.972342281792473	0.03571008780501585	0.01257334195308939	0.02305676253650654	0.05028322778954689	-3.260030112172309e-08	0.9457463231799812			1.330900842239505
2.980532070043839	0.03355880310544491	0.0124415485043148	0.02306650588327331	0.05027925017847474	-3.273421446908449e-08	0.9457123137870642			1.330900843524828
2.988721858295206	0.03630310627576749	0.01246098038508133	0.02318365814334356	0.05027405440286747	-3.318387921799214e-08	0.9457230800425676			1.330900838888595
2.996911646546572	0.04185905881599976	0.01322321378704073	0.02360912142416169	0.05026990957144658	-3.279560876123791e-08	0.9457038662095817			1.330900836985674
3.005101434797938	0.0351674724931374	0.0126867267904729	0.02371804601031849	0.05026993971448234	-3.257069301364881e-08	0.9457508797931029			1.330900838326558
3.013291223049304	0.03944983613570559	0.0128263471796956	0.02381436343700039	0.05027152895364861	-3.262509945309677e-08	0.9456499681783749			1.330900826095728
3.02148101130067	0.07528861230044753	0.01398953301019263	0.02376607708862109	0.05027209380086646	-3.25530515212802e-08	0.9457355584838826			1.330900829067411
3.029670799552036	0.06801389283982898	0.01351655108359957	0.02353184464376017	0.05026785964335816	-3.227668030477054e-08	0.9457525737756354			1.330900815676771
3.037860587803402	0.04037132055584614	0.01347684253337965	0.02343976238176862	0.05026348658356872	-3.23719448084332e-08	0.9456963737340741			1.330900821870479
3.046050376054768	0.04193397727101471	0.01368538158789374	0.02344150709929398	0.05026500328357521	-3.234529222950956e-08	0.9456623741312368			1.330900812039414
3.054240164306135	0.04631075133206601	0.01399767412178595	0.02365055883794619	0.05026990541238236	-3.220607061564254e-08	0.9457350018224833			1.330900801427627
3.062429952557501	0.04434317440563652	0.01448417203651305	0.02390356144573198	0.0502753024225164	-3.255282559886096e-08	0.9457242321813929			1.330900804224329
3.070619740808867	0.0460620762820011	0.01497100958230334	0.02430379268099263	0.05028106586663114	-3.265560358385515e-08	0.9457315879377295			1.330900802709448
3.078809529060233	0.05389835063495402	0.0164867818957842	0.02526395275990066	0.05028713612091547	-3.214666615845545e-08	0.9456884841227878			1.330900793961352
3.086999317311599	0.05895112153474563	0.01743018560222926	0.02598260569984057	0.05029613780294789	-3.172272980703807e-08	0.9456969864710171			1.330900784495494
3.095189105562965	0.07200026798594482	0.01929330304503643	0.02739073591331411	0.05031064435834447	-3.131299148038479e-08	0.9456822433494777			1.330900766355608
3.103378893814331	0.0707069150499082	0.01988151335712978	0.02758578667188611	0.05032862183776527	-3.076471670615559e-08	0.9456986812227208			1.330900750278849
3.111568682065697	0.07156220362988495	0.0203204126379079	0.02780800726829689	0.05034515444018819	-3.069630299093876e-08	0.9456816601646481			1.330900726160013
3.119758470317064	0.08668614523320482	0.02360222297685252	0.02966433568807404	0.05036133729019196	-3.059699459670269e-08	0.9456702932901832			1.330900711945588
3.12794825856843	0.09651731665879876	0.0265775601225945	0.03150742031505345	0.05038318233736157	-3.048472469875582e-08	0.9456521549472942			1.330900686439844
3.136138046819796	0.1225310802358511	0.03360747286504619	0.0357074755143261	0.05040289731877326	-3.038837771560146e-08	0.945669169703975			1.330900651435618
3.144327835071162	0.1210154285321576	0.03360279433519508	0.03622016512193946	0.05041938101966106	-3.005410298991782e-08	0.945656154991709			1.330900629914598
3.152517623322528	0.1114270752536451	0.03122001300522118	0.03520357543224758	0.05044106166948367	-2.971896870228572e-08	0.9456776758061242			1.330900601530175
3.160707411573894	0.1193484118274416	0.03326816907203525	0.03599046277799255	0.05046637292545619	-2.916877261142451e-08	0.9455857665431768			1.330900573216367
3.16889719982526	0.1468815567305074	0.03969325188947012	0.03998592744090635	0.05049583503153566	-2.856079672641913e-08	0.9456022044164201			1.330900545080157
3.177086988076626	0.15609292666397	0.04195054230579626	0.04163947965574678	0.05052677334014997	-2.800411696327376e-08	0.9455800689063643			1.330900509294414
3.185276776327993	0.1524582659789301	0.04257133456162704	0.04225250523136651	0.05055376115726479	-2.736124813448308e-08	0.9455665114973086			1.330900466898204
3.193466564579359	0.1569957443489385	0.04442606848307679	0.04388169409664346	0.05057690905349033	-2.698842989622189e-08	0.9456107226310336			1.330900426560992
3.201656352830724	0.1631975862183247	0.04700554062656406	0.04546505112309267	0.05060072628776169	-2.670061062122026e-08	0.9456226408283612			1.330900381012543
3.209846141082091	0.1667154584478069	0.04978580198524436	0.04749281709798109	0.0506278076201136	-2.61574199616696e-08	0.9456232076515765			1.330900330270187
3.218035929333457	0.1649009886769009	0.04940137706245557	0.04760248953774723	0.05065053605166408	-2.594793944178408e-08	0.945570436877487			1.330900290037772
3.226225717584823	0.1725563799921041	0.05115042116877243	0.04850533189121569	0.05066367696510123	-2.594907745952473e-08	0.9455959201333289			1.330900247026584
3.234415505836189	0.1837342781870455	0.05258344789431821	0.04946246305451651	0.05067562573049261	-2.527051402030026e-08	0.9455556756850438			1.330900205929933
3.242605294087555	0.1932172879194022	0.05339930394961701	0.05099504887492161	0.05068986641174442	-2.463362915602266e-08	0.9455216035124803			1.3309001608801
3.250795082338922	0.1974378306197497	0.05429408708991153	0.05136558333702426	0.05070096573696622	-2.382706014760722e-08	0.9454978383108497			1.330900114383669
3.258984870590288	0.2403103725795397	0.06326183019426514	0.05761635279398776	0.0507071633135316	-2.37063863056425e-08	0.9455346615433994			1.330900084762386
3.267174658841653	0.2197935599845766	0.0650929712004628	0.05972076199779324	0.05071054740512818	-2.370606267795347e-08	0.9454847994929793			1.330900039465333
3.27536444709302	0.2074156442308144	0.05891648718365124	0.05621357413401228	0.05071329549383317	-2.358747556001568e-08	0.945552251455598			1.330900019817194
3.283554235344386	0.2317089414838022	0.06107270058497648	0.05723512348495496	0.05071680361651981	-2.342293256053795e-08	0.9455709839429626			1.330899983429152
3.291744023595752	0.2211643760479328	0.06284428383202881	0.05770728263078918	0.05071690931382633	-2.34345406069258e-08	0.9455511438389227			1.330899956434191
3.299933811847118	0.2049028506258498	0.06230023824731738	0.0572741087398731	0.05071541811702773	-2.387304166056493e-08	0.9455602090449264			1.330899943670605
3.308123600098484	0.1949333068507892	0.05956741485608762	0.05575783942552405	0.05071686916531182	-2.372529417741455e-08	0.9455312341442342			1.330899927718729
3.316313388349851	0.1898529843710535	0.0572602533533261	0.05488589483046658	0.05071489171674427	-2.295294176162458e-08	0.9454932569888103			1.330899912197816
3.324503176601216	0.2636744348462031	0.07381774153919339	0.0658164892990052	0.05070621758883941	-2.249504830088605e-08	0.9455034686737757			1.330899898421263
3.332692964852582	0.237605657455679	0.07438206376055045	0.06722676439885966	0.05069666809819104	-2.241461110874558e-08	0.945525646757495			1.330899880981513
3.340882753103949	0.1918752581926483	0.06029112298427051	0.05729092701090421	0.05068766228957988	-2.222982921294026e-08	0.945569858968287			1.330899865806073
3.349072541355315	0.1868523620168796	0.05911530011633913	0.05611948570441139	0.05067541159048947	-2.218490438582869e-08	0.9455352563181959			1.330899849344868
3.357262329606681	0.1843527764758323	0.05803475771909893	0.05529611856937949	0.05066484181682523	-2.20856141751393e-08	0.9455556619539461			1.330899834716644
3.365452117858047	0.1848312493771533	0.05678633667385215	0.05408735899379025	0.0506600021206444	-2.233373349261581e-08	0.94554717063293			1.330899822280923
3.373641906109413	0.1945611973205125	0.05871057010675389	0.05502324552025751	0.05065953504868234	-2.323057270259576e-08	0.9455857410050841			1.330899814669037
3.381831694360779	0.1861204641880423	0.058767925888683	0.05584749413830266	0.05066152002931927	-2.30204695717775e-08	0.9455766718336396			1.330899813639226
3.390021482612145	0.1819588295903361	0.05610799306650489	0.05434666266881755	0.05066009807284433	-2.238712637906031e-08	0.9455868809336065			1.330899810220331
3.398211270863511	0.1656665454765771	0.05215565987847844	0.05167978311080836	0.05065376810323241	-2.216185706115087e-08	0.9455790187403939			1.33089980641857
3.406401059114878	0.1584568481341142	0.05013046420942735	0.05059990091408151	0.05064539106489978	-2.18966257707714e-08	0.9456339876794592			1.330899800682589
3.414590847366244	0.1535259755601147	0.04945463234297299	0.05046511471420423	0.05063362897177541	-2.153522554454993e-08	0.9456153099774954			1.330899788819799
3.42278063561761	0.1439971022572237	0.04725351491343693	0.04891021564881171	0.05061512822429524	-2.125671539130756e-08	0.9456646235972251			1.330899779736051
3.430970423868976	0.1480783193014962	0.04795286197268839	0.04889205976907994	0.05059432766022197	-2.122294302633203e-08	0.9456061696695641			1.330899767480208
3.439160212120342	0.1583126697691601	0.05052244803857894	0.05033386176970682	0.05057927606512495	-2.134971457761964e-08	0.9455817884628455			1.330899746591997
3.447350000371708	0.1585065097016265	0.05085329905655832	0.05049325957322917	0.05057234864326723	-2.142411840661747e-08	0.9455897266461443			1.330899727325804
3.455539788623074	0.1368313425332395	0.0456582225070539	0.04736320152397352	0.05057191160174263	-2.139572136210231e-08	0.9456555353549426			1.330899716349038
3.46372957687444	0.1260944321485187	0.04296074461086952	0.04547351877712721	0.05056956860809024	-2.123933586708613e-08	0.9456294614870395			1.330899704068236
3.471919365125807	0.1329347631667187	0.0438729152635239	0.04603256815231634	0.05056145714907481	-2.079960717692031e-08	0.9456504288672321			1.330899686780068
3.480109153377173	0.1363649143381457	0.04346052345000014	0.04589332043074348	0.05055254061393311	-2.032345013347374e-08	0.9455960436139312			1.33089967149415
3.488298941628539	0.1332348043755799	0.04243751865604822	0.04518694687267719	0.05054631245595755	-1.96530378201339e-08	0.9456623619301193			1.330899645612276
3.496488729879905	0.1308960740678177	0.0420398917705854	0.04470644892878079	0.05054134363552001	-1.917849293930658e-08	0.9456430770460453			1.330899625316732
3.504678518131271	0.1275531765834036	0.04004915630217794	0.04328697835859689	0.0505362777527122	-1.893348818472567e-08	0.9456510177079442			1.330899590584137
3.512868306382637	0.1125780793777334	0.03670761413420501	0.04112044684870762	0.05053352582078855	-1.844340392146185e-08	0.9456515936149361			1.330899553862068
3.521058094634003	0.09988511554415734	0.03355596630199924	0.03931352834632568	0.05053454659937384	-1.794230578143457e-08	0.9456890525084503			1.330899508621481
3.52924788288537	0.103771037085255	0.03471818276173799	0.04002538449172621	0.05053435266997407	-1.747289392763584e-08	0.9456998221495406			1.330899462211671
3.537437671136736	0.1139923346466938	0.03663902622948533	0.04090324614868954	0.05052680737500156	-1.662830414911717e-08	0.9456765488466967			1.33089940527123
3.545627459388102	0.1101007207811075	0.03622470013653594	0.04043741339562491	0.05051792415999479	-1.552531621525516e-08	0.9456646360353446			1.330899341463511
3.553817247639468	0.1061716627835651	0.03539925764861121	0.04003220534301241	0.05051341662386983	-1.423183638906012e-08	0.9456634973483127			1.330899269264308
3.562007035890834	0.1093250903031275	0.03608271506922977	0.04041676571872876	0.05051047015833009	-1.283840942381667e-08	0.9456192664719454			1.330899186867028
3.5701968241422	0.1132008347899447	0.03634638022491529	0.04046129940718708	0.05050881181445511	-1.170265755354337e-08	0.9456538426880777			1.330899097941474
3.578386612393566	0.1081311530404615	0.03399304363491075	0.03898651194777557	0.05050785258539087	-1.06279395633042e-08	0.9456510351092339			1.330898998892517
3.586576400644932	0.108376001767748	0.0339796059993215	0.0387060475079852	0.05050878205458612	-9.073488644470642e-09	0.9456918762216069			1.330898884026189
3.594766188896299	0.1055675652432763	0.03320611549845152	0.03803828276185191	0.05051417425987929	-7.476452239028567e-09	0.9456896089287458			1.330898759854912
3.602955977147665	0.09322994248642721	0.0310981779157074	0.0373383759013624	0.05052251860404196	-5.920318536582642e-09	0.9457167865887557			1.330898620381747
3.61114576539903	0.08521971968686867	0.02987199892449282	0.03648520502130516	0.05052858362264192	-4.142569387594539e-09	0.9456345972225396			1.330898480744681
3.619335553650397	0.08665166074370581	0.02960033863767163	0.03623399951140336	0.05053173322204738	-2.279792021469161e-09	0.9457009585999282			1.330898325341339
3.627525341901763	0.08328646123649242	0.02803682879931722	0.03511754085250015	0.05053809415130288	-4.036524441056076e-10	0.9456981550491336			1.330898174766375
3.635715130153129	0.08047376509684695	0.02769600162148278	0.03483872234251945	0.05054792676633682	1.757359025820198e-09	0.9457281966795436			1.330898000659861
3.643904918404495	0.07941752835613235	0.02739042036867584	0.03450474281745426	0.05055667169390238	4.121704042865567e-09	0.9456839383732596			1.330897811658796
3.652094706655861	0.07853557302147057	0.02637620968221781	0.03395647785081355	0.05056191565188822	6.27581494123846e-09	0.9456913562127128			1.330897621382324
3.660284494907228	0.08154176548494198	0.02668919219071619	0.03418149591180204	0.05056754260194166	8.476905369493253e-09	0.9457225131686828			1.330897419886779
3.668474283158593	0.08769054566580829	0.02748818891672342	0.0346643736902975	0.0505783757272712	1.077717832608461e-08	0.9456561804967091			1.330897210314095
3.676664071409959	0.0837541502500327	0.02718753528782553	0.03404067020862726	0.05059565299919346	1.339952256414368e-08	0.9457134296414527			1.330896986520005
3.684853859661326	0.0819006233341959	0.02752811468276412	0.03393218467716958	0.05061761078196061	1.607128705772765e-08	0.9457094595267368			1.330896756430363
3.693043647912692	0.08338889679670568	0.0281616648653758	0.03470506820451912	0.05063779835367745	1.855715668331434e-08	0.9456845802953358			1.330896520445691
3.701233436164058	0.08241094482264362	0.0270336267971103	0.03422331478863309	0.05065158013260741	2.1127298183453e-08	0.9457452226271243			1.330896275672053
3.709423224415424	0.08170037196669133	0.02752606527404021	0.03483390469424889	0.05066737742347215	2.404411004645827e-08	0.9456731658859534			1.330896025543305
3.71761301266679	0.07619475722089757	0.02677061974677813	0.03459822538509691	0.05068701149334949	2.720873755035901e-08	0.9456913042288425			1.330895759863289
3.725802800918156	0.07373389121302867	0.02519431446778744	0.03293304436761454	0.05070447396745358	3.026544401192235e-08	0.945707742104767			1.330895490732511
3.733992589169522	0.06971061492679403	0.02395687919642373	0.03217000814581424	0.05072578538340334	3.293712473050556e-08	0.9456363517372572			1.330895215057171
3.742182377420888	0.06584072850965274	0.02310516808053383	0.03185371357731706	0.05075227219000508	3.605080963909702e-08	0.9457134396945357			1.330894927075078
3.750372165672255	0.07123293266071597	0.02483946686913181	0.03287366386758305	0.05077688465988407	3.8989022408443e-08	0.9456288497860746			1.330894649590156
3.758561953923621	0.2297359056729401	0.03749677761100921	0.03826908806704321	0.05079708769715403	4.191878548535199e-08	0.9455824421590694			1.330894352327301
3.766751742174987	0.3128811581011531	0.04715585604164844	0.04181530440263514	0.05082010300193684	4.491046253897859e-08	0.9456464985027883			1.330894059630189
3.774941530426353	0.07260319442471153	0.02482352222364597	0.03254355659477819	0.05084433371474473	4.794868413176178e-08	0.9457310931729551			1.330893758436482
3.783131318677719	0.06839850327421265	0.02378774681600928	0.03205394616294215	0.05086318156956381	5.087182015358963e-08	0.9457832409087612			1.330893468858246
3.791321106929085	0.0675789731117938	0.02360453780926419	0.03210000973499676	0.05088103310575291	5.375932254198221e-08	0.9456952922154483			1.330893175008852
3.799510895180451	0.08011437032114864	0.02385837622469087	0.03180448704218238	0.05089851141183919	5.673423836388926e-08	0.9457088604573349			1.330892879113215
3.807700683431817	0.07617947722084178	0.02344345718341399	0.0312708969211461	0.05091867073299074	5.965242226032981e-08	0.9456765602632375			1.330892586889835
3.815890471683184	0.07194113034060751	0.02332480255867014	0.03141172341386617	0.05094215042193382	6.260368378683626e-08	0.9457117545302535			1.330892292682597
3.82408025993455	0.07144138109541476	0.02322456679830368	0.03166049600152263	0.05096070301790091	6.564185970651099e-08	0.9457247914642051			1.330891997376325
3.832270048185916	0.06810653648533961	0.02314806354588997	0.03149763980049449	0.05097680189141653	6.841669157824177e-08	0.9457321715645587			1.330891709035074
3.840459836437282	0.06076420775210612	0.02139262312204312	0.03039057189132677	0.05099659056875147	7.093473291358369e-08	0.9457276440105395			1.330891424473218
3.848649624688648	0.05948417101058924	0.0209930552042495	0.03012806639133975	0.05101907200620245	7.371197319716244e-08	0.9457361463587687			1.330891140245765
3.856839412940015	0.06167970799445036	0.02147565314053538	0.0303431188639741	0.05104100340232007	7.682419372090337e-08	0.9456953418310837			1.330890849792672
3.865029201191381	0.06510392302103583	0.02162368829401221	0.03054175307156977	0.05106427685095851	7.971467966540176e-08	0.9457684620258552			1.330890567117773
3.873218989442746	0.07011906488554569	0.02243274118602826	0.0311023037473546	0.05109054128836425	8.272634944235214e-08	0.9456850579948358			1.330890276621148
3.881408777694112	0.08030850570583638	0.02268472068322558	0.03131572092573801	0.05111362060397884	8.568656203499653e-08	0.9456527967372451			1.330889991961799
3.889598565945478	0.06617338959176734	0.02206267627203307	0.03067701399676399	0.05113371953049219	8.874052712171917e-08	0.9457219491695097			1.330889702551274
3.897788354196845	0.05453130480093239	0.01954991500015782	0.02922454357213962	0.05115365923251846	9.156235341589296e-08	0.9457146094098579			1.330889418885974
3.905978142448211	0.05358029525377269	0.01965230544580187	0.02909010883823792	0.05117126612968553	9.370635862841531e-08	0.9457588557602393			1.330889139240298
3.914167930699577	0.06228956424004615	0.02192591026361991	0.03028696760648509	0.05118762193040337	9.576080960364486e-08	0.9457645239947029			1.330888869561619
3.922357718950943	0.06153686236177369	0.02092428350028082	0.0300632354098756	0.05120070902599894	9.817418192600658e-08	0.9457701068430706			1.330888604414368
3.930547507202309	0.06158059489879103	0.02141382320352322	0.03016736245958356	0.05121176777412817	1.008892552957258e-07	0.9456777146589794			1.330888339936235
3.938737295453675	0.06224619060257379	0.02171434827134175	0.03012552879649385	0.0512281914873489	1.036151934706992e-07	0.9456919196295536			1.330888079701586
3.946927083705042	0.06069272404774551	0.02093369636321035	0.02971803824836178	0.05124678539635356	1.062985774862604e-07	0.9457684425342674			1.330887822341471
3.955116871956408	0.05786570513465354	0.02026047858966658	0.02962605481749751	0.05126063286097614	1.089240847626357e-07	0.9457282008987782			1.330887569815394
3.963306660207774	0.05456863571585286	0.01958756715680518	0.02942616474309426	0.0512772577529173	1.11437508850623e-07	0.9457276485040526			1.330887325341273
3.97149644845914	0.05580542150367675	0.01964791645503177	0.02929919270542945	0.05129785243931641	1.145661338496291e-07	0.9457452200237263			1.330887057958008
3.979686236710506	0.0630761053111875	0.0210862024352158	0.02956696118598878	0.05131614312113608	1.176629691497297e-07	0.9457497613937124			1.330886790484082
3.987876024961872	0.07170245395062379	0.02168280879358969	0.03022587654006262	0.05133838084505403	1.192590319269394e-07	0.9457356104913905			1.330886535033651
3.996065813213238	0.06181382322850541	0.02056444288709073	0.02946429481142906	0.0513643734693159	1.210675166165565e-07	0.9457622511825088			1.330886286260293
4.004255601464604	0.05807890638574524	0.02042934401154643	0.02916023214774417	0.0513858099999128	1.234872790904485e-07	0.9457979337599558			1.330886039970379
4.01244538971597	0.05627057115330649	0.01981763493673137	0.02914043392656347	0.05140507920977294	1.263922546499609e-07	0.9456977005897443			1.330885784014049
4.020635177967336	0.06485104868057595	0.01952418580484638	0.02906432778830419	0.05142445650959688	1.290973803275897e-07	0.9457940114770962			1.330885537567959
4.028824966218703	0.06145998059850893	0.01972026705375684	0.028967313436558	0.05143905184685801	1.315609526497641e-07	0.9457094892607733			1.330885282912684
4.037014754470069	0.05999269363135926	0.01973130226027706	0.02903942383345679	0.05145222749179156	1.341391156993368e-07	0.9457253603108012			1.330885042528475
4.045204542721435	0.06379809810679	0.02084411503990445	0.03020185402458631	0.05146636999996108	1.368169819633023e-07	0.9457372592488493			1.330884802698479
4.053394330972801	0.0598865066004111	0.02019777750828382	0.02975400274370033	0.05147748378371742	1.394088289180515e-07	0.9457003959056721			1.330884552345982
4.061584119224167	0.05510466699487566	0.01899742123787049	0.02882590829847063	0.05148946691685945	1.417248166602563e-07	0.9457032438740051			1.330884298824196
4.069773907475533	0.07328102477159402	0.01866943111172973	0.02866491249750737	0.05150903764219211	1.440362574164467e-07	0.9458035801653255			1.330884043369941
4.0779636957269	0.07077421792610367	0.01857106344362114	0.02880218159871452	0.05153039829357136	1.466618298979359e-07	0.9456936164615606			1.330883787963519
4.086153483978266	0.05320382017035098	0.01843153451533606	0.02871907990074831	0.05154676723242781	1.492231333925177e-07	0.9456635450775066			1.330883541423957
4.094343272229632	0.05476890721203537	0.01886353966787787	0.02878228674978726	0.05156267737753337	1.51702820648123e-07	0.9457536862489332			1.330883287979701
4.102533060480998	0.05912292899311632	0.01942964155554963	0.02932738970739339	0.05157930038356599	1.540967259487891e-07	0.9457111754517661			1.330883044503851
4.110722848732363	0.05560831437611553	0.0194935374666797	0.02876830316879755	0.05159563184569758	1.56551846346147e-07	0.9457441072091368			1.330882793648781
4.11891263698373	0.05259302731996181	0.01903590314309667	0.02837814902645371	0.0516131126864385	1.58925325322064e-07	0.9457633791984565			1.330882559455945
4.127102425235096	0.05179073847293631	0.0185776813975489	0.02832429431079624	0.05162775846125631	1.612901262576411e-07	0.9458138894202504			1.3308823116752
4.135292213486462	0.05206710857328452	0.01866053278988534	0.02832974338546441	0.05164012798944458	1.634500505089501e-07	0.945788836965782			1.330882075124926
4.143482001737828	0.04951287641491306	0.01817599585668318	0.02792182634284998	0.05165512315633199	1.655612766907673e-07	0.9457094817156424			1.330881841151774
4.151671789989194	0.04938192093544981	0.01795589070613966	0.02788680186747342	0.05167185098892993	1.676239431962607e-07	0.9457543465962511			1.330881615740113
4.159861578240561	0.05361246091748695	0.01878973634113781	0.02827905133522493	0.05168819688309221	1.697082043851724e-07	0.945812591651504			1.330881391455549
4.168051366491927	0.05260792627248711	0.018782472086531	0.02818185854987483	0.05170524760192847	1.723666054156991e-07	0.9456952968839136			1.330881158272347
4.176241154743293	0.04982793800748199	0.01762797692650131	0.02754381843983931	0.05172187341217336	1.750605931238566e-07	0.9457548652039681			1.330880927727304
4.184430942994659	0.04895773515258681	0.01764885827815957	0.02755909479710508	0.05173429649526864	1.774093780777051e-07	0.9457452292093083			1.330880698336117
4.192620731246025	0.05069177733266585	0.01854363506197263	0.02797194504429994	0.05174648482392014	1.796033656535783e-07	0.9457605630803537			1.330880470362589
4.200810519497391	0.04989929290619589	0.01784922159685281	0.02727559768267962	0.05176096751701036	1.817794913870747e-07	0.945784357753566			1.330880246269388
4.209000307748758	0.04582917329482166	0.01698300570793272	0.02696310514760357	0.05177365348951002	1.842728505558764e-07	0.945762819036185			1.330880007604844
4.217190096000124	0.04742973240147113	0.01717017075584419	0.02722272593517682	0.05178812813879032	1.870355257151647e-07	0.9457481015403372			1.33087977061725
4.225379884251489	0.05158606051486393	0.01777446964395599	0.02774638969107797	0.05180663418630325	1.891998637385228e-07	0.9457906132814834			1.330879528267699
4.233569672502855	0.05106651277715456	0.01717672237264573	0.02742147420699086	0.05182187735359482	1.907960182109179e-07	0.9457662160681624			1.330879305713594
4.241759460754222	0.04890168059209402	0.01699725138275028	0.0269721843740555	0.05183493995565355	1.93055570386148e-07	0.9457435753057887			1.330879078743117
4.249949249005588	0.04698441611336109	0.01707407553960592	0.02710908120762468	0.05184920987790563	1.954402231650943e-07	0.9457860870469349			1.330878856344781
4.258139037256954	0.04260319315965646	0.01594440057904161	0.02665978689157389	0.05186107062142677	1.975635287295851e-07	0.9457355779855751			1.330878634298903
4.26632882550832	0.04282790278004887	0.01603458557990298	0.0266206042953972	0.05187040927233044	1.998696931359093e-07	0.945734440298824			1.33087840680816
4.274518613759686	0.05089111008007699	0.01714228979574942	0.02734282541944626	0.05188322317241051	2.02105068913613e-07	0.9457321871782179			1.330878184626424
4.282708402011052	0.05236146984799925	0.01651579974242577	0.02770495897131311	0.05189754122578892	2.046712831255523e-07	0.9457797993907542			1.330877961170956
4.290898190262419	0.04208555042353964	0.01580445824866122	0.02656276396726509	0.05190754716771438	2.069929351081939e-07	0.9457361540031773			1.330877742913612
4.299087978513785	0.04332648823424799	0.01631500242464675	0.02681778778103975	0.05191804515036774	2.087172298382557e-07	0.945749197111051			1.330877524856262
4.307277766765151	0.03943150076584333	0.01547140132923227	0.02638463573867173	0.05193077071411856	2.104793055793761e-07	0.9457452339864728			1.330877308778028
4.315467555016517	0.03734521920394628	0.0148343696729668	0.02605792510940002	0.05194080794211257	2.126289789124063e-07	0.9457503386395953			1.330877096004616
4.323657343267883	0.04307638549823661	0.0156747395164408	0.02646518571047188	0.05194902980248283	2.147923141284182e-07	0.9457764506031601			1.330876881248129
4.331847131519249	0.04312074699149256	0.01573620065324547	0.02628487973940415	0.0519642484358684	2.169468840130154e-07	0.9457866534210352			1.330876669145689
4.340036919770615	0.04025753268288679	0.01509698946057178	0.0260137650419683	0.05198362500796913	2.192835049743656e-07	0.9457282017633087			1.330876453486619
4.348226708021981	0.04269987169841794	0.01542459241082974	0.02622296134557041	0.05199881289071578	2.217190366734651e-07	0.945729963367639			1.33087623715732
4.356416496273347	0.0455253600445738	0.01585387701854883	0.02642850653016849	0.05201070099119912	2.238880493226483e-07	0.9457770079204721			1.33087603414067
4.364606284524713	0.04220182475589916	0.01561544711532175	0.02607064841060681	0.05202103781977456	2.260168603554431e-07	0.9457531547426972			1.330875814190853
4.37279607277608	0.03878561310502139	0.01507340761390207	0.02578039570921805	0.05203173078462909	2.274771230133069e-07	0.9457316154605163			1.330875612450331
4.380985861027446	0.03904517716629067	0.01487805963567657	0.02575302453750321	0.05204176926122345	2.292352438737016e-07	0.9457588417194404			1.330875402343621
4.389175649278812	0.03986557369871665	0.01481001874689536	0.02573724776273024	0.05205059225929926	2.314095797184391e-07	0.9457424422975741			1.330875197573863
4.397365437530178	0.04488845752549746	0.01599765884070807	0.02618464249041708	0.05206237460985411	2.334411273881458e-07	0.9457889218012273			1.330874991444413
4.405555225781544	0.05022759409538665	0.01710429206006608	0.02675387158084534	0.05207807215784754	2.356168251966931e-07	0.9457520321484124			1.330874787324812
4.41374501403291	0.04300160335666407	0.01535177343529675	0.02584394768010045	0.0520921949607393	2.376587239747059e-07	0.9457446643149234			1.330874590429248
4.421934802284277	0.04131496473429581	0.01436117092544761	0.0252632685935117	0.05210236409434249	2.393871860854028e-07	0.9457480674301286			1.330874400596977
4.430124590535643	0.04254987586496427	0.01485847869249615	0.02547703042509755	0.0521139227066698	2.411361622195547e-07	0.9457611940723524			1.330874213418326
4.438314378787009	0.04230189537931595	0.01506918673261088	0.02572358424141048	0.05212723375807821	2.432581607628205e-07	0.945836581559985			1.330874016064542
4.446504167038375	0.04176550835607305	0.01478353914705554	0.02564044958644062	0.05213691120645136	2.454773872798066e-07	0.9457860615902354			1.330873811726127
4.45469395528974	0.04328281778871048	0.0153159106235299	0.02592490493793894	0.05214619399763423	2.473945189762163e-07	0.9457367968520942			1.330873617569243
4.462883743541107	0.04101874892372155	0.01511951732083483	0.02580655875224768	0.05215847611163795	2.494863854089506e-07	0.9457985705708113			1.330873413027152
4.471073531792473	0.03943733142238248	0.01468110427553846	0.02543653783293175	0.05217407638675971	2.515102289328012e-07	0.945756034963966			1.330873219577713
4.479263320043839	0.04021212078257091	0.01473909552125067	0.02544281798948302	0.05219122802633109	2.533090940540388e-07	0.9457843761247302			1.330873024269352
4.487453108295205	0.0401370666941564	0.0145291695861267	0.0253570031119103	0.05220775883401226	2.553391487447927e-07	0.9457072115103755			1.330872828345924
4.495642896546571	0.05352174904461748	0.01503325373801617	0.02552383479919199	0.05222512115452306	2.574375566351431e-07	0.9457288021739174			1.330872619535508
4.503832684797938	0.05672434926965024	0.01486396838153602	0.02562726908197334	0.05223728308111291	2.594157047814853e-07	0.9457565765114663			1.3308724211527
4.512022473049304	0.04045352173551228	0.01395825287094857	0.02533424572788211	0.0522445062949532	2.616835449934736e-07	0.9457287761858479			1.330872215717743
4.52021226130067	0.04241074641895561	0.01413726654486954	0.02534532762019615	0.05225261573362957	2.640913967729935e-07	0.9457389743881561			1.330872004840039
4.528402049552036	0.04509181515680933	0.01465392081446071	0.0254993425337767	0.05226341347453015	2.657410757742217e-07	0.9457327420197316			1.33087181024292
4.536591837803402	0.03938981415746385	0.0138636857281492	0.02496572059698248	0.05227872339246338	2.672535657844166e-07	0.9457355739121619			1.330871614608889
4.544781626054768	0.04032594361332291	0.01412993953739427	0.02503398380798544	0.05229547925322326	2.692478181705621e-07	0.9457310393264396			1.330871414678657
4.552971414306135	0.04325666833255812	0.01417358514313039	0.02485280244874517	0.05231448818689131	2.716409506660954e-07	0.9457208408136265			1.33087120881386
4.561161202557501	0.04088212075023912	0.01355099825301642	0.02463703250215973	0.05233228985579129	2.740126015440634e-07	0.9457491682970094			1.330871000802426
4.569350990808867	0.03949835059991734	0.01400601457984904	0.02496009604992757	0.05234494356022035	2.76244606501534e-07	0.945727069100348			1.330870792762649
4.577540779060232	0.04247508774399829	0.01473330485079205	0.02524163510911291	0.05235732960375614	2.785600449775424e-07	0.9457463261725048			1.330870577066092
4.585730567311598	0.03925666872390213	0.01362781277908571	0.02479033761107484	0.05236951721508117	2.807466692849736e-07	0.945708915840296			1.3308703751489
4.593920355562965	0.03451598777177991	0.01348006906331137	0.02467812894776375	0.05237899397909092	2.828011321261013e-07	0.945753724567684			1.330870161095145
4.602110143814331	0.03688726256385075	0.01411352019708128	0.0248742254392169	0.05238917049130329	2.853184356932684e-07	0.9457230989935322			1.33086993093441
4.610299932065697	0.03911000732476429	0.01445860581337356	0.02523384247365766	0.05240138705685733	2.870987686894063e-07	0.9457276333024777			1.33086971808292
4.618489720317063	0.04161114421363564	0.01394358989946876	0.02490781939709648	0.05241047020109568	2.891660345498505e-07	0.9457248678350159			1.330869493155645
4.626679508568429	0.03586250479471857	0.01297919789133123	0.02430645227589598	0.05242155407437475	2.916154996827094e-07	0.9458121586101694			1.330869280094012
4.634869296819796	0.03370142764532055	0.012917228799346	0.02421613717512536	0.05243999761786476	2.941830423541538e-07	0.945777576881073			1.330869048432766
4.643059085071162	0.03527642116331174	0.0136184823332557	0.02457004419913879	0.05245740498199865	2.967515845260228e-07	0.9457797564648226			1.33086882613797
4.651248873322528	0.03662404032280093	0.01379911733699457	0.02458655860581366	0.05247055297738154	2.991461691321909e-07	0.9457021016843288			1.330868595465081
4.659438661573894	0.03752448529178646	0.01353911008483357	0.02444454622524243	0.05248453301988078	3.014337676067424e-07	0.9458059545241129			1.330868366329274
4.66762844982526	0.0367232822400272	0.01328755856735973	0.0244702812337352	0.05250375473547013	3.03699696264521e-07	0.9458086488243302			1.330868139591379
4.675818238076626	0.03722364848946227	0.01350915064248932	0.02464070052597924	0.052524515799002	3.060689688837001e-07	0.945713442864404			1.330867903824576
4.684008026327993	0.03763455218062789	0.01384951471214819	0.02464415611032295	0.05253939248678562	3.082284091413855e-07	0.9457038238982285			1.330867669608468
4.692197814579358	0.03356288041003816	0.01318902330405055	0.02425922747656887	0.05255091515708765	3.100384631902804e-07	0.9457298977661315			1.330867445102029
4.700387602830724	0.03326600976322858	0.0129281073350309	0.02404570689390942	0.05256181343741567	3.122273192047615e-07	0.945733898143447			1.330867215604362
4.70857739108209	0.03410247510720588	0.01289246107651566	0.02397684907445516	0.05257135862776742	3.149869197638289e-07	0.9457724429261554			1.330866988438699
4.716767179333456	0.03489762426938679	0.01314425888740153	0.02425696639971996	0.05257762117071418	3.179416610113529e-07	0.9457537405887385			1.330866746612249
4.724956967584823	0.04081889333818715	0.01388782227127309	0.02503960047794721	0.05258378349850124	3.207685364437066e-07	0.9457610993823802			1.33086650850921
4.733146755836189	0.04634300907216399	0.01334677456797912	0.02481759837340651	0.05259354681196109	3.232137893111778e-07	0.9457406937466301			1.330866261911161
4.741336544087555	0.03580882229114255	0.0128252311154196	0.02401306589728338	0.05260587014121913	3.255025457217467e-07	0.9457582845046126			1.330866022610768
4.749526332338921	0.0330767080820121	0.01285136330947155	0.02410684269081163	0.05262257217004734	3.277025836303333e-07	0.9457684483113035			1.330865783700253
4.757716120590287	0.0402133534734477	0.01337307169423724	0.02447853381305254	0.0526407851205672	3.30097443771564e-07	0.9457299043326642			1.330865530288092
4.765905908841654	0.04086574459234065	0.01319970757723866	0.02442235998883785	0.05265645236911075	3.320522723594531e-07	0.9457520202013103			1.330865290568753
4.77409569709302	0.03247284750775926	0.01268742029643506	0.02403164500873816	0.05266788168192418	3.343296435456259e-07	0.9457299484948438			1.330865044622065
4.782285485344386	0.03179055128298509	0.01269814314632404	0.02397035263787357	0.05267722247149518	3.370482039668553e-07	0.9457588573733654			1.330864806853992
4.790475273595752	0.03353884277538868	0.01291222644873824	0.02401767063226155	0.05268491478441204	3.395559314414121e-07	0.945790650995318			1.330864574028441
4.798665061847118	0.04123650320465233	0.01452829599207072	0.02483427491689078	0.05269044631147017	3.41761079408317e-07	0.9458104898078529			1.330864344283264
4.806854850098484	0.03869981916745231	0.01363807598895612	0.02449430795387071	0.05269544799460196	3.439916026287511e-07	0.9457878046331019			1.330864115733051
4.81504463834985	0.03369849923571985	0.01256582173640927	0.02387080062094426	0.05270059462625555	3.463067181493903e-07	0.9458081660777923			1.33086388359489
4.823234426601216	0.03370750833226364	0.01271385831373292	0.02387698123860209	0.05271118243023729	3.485849898726807e-07	0.945768492614033			1.330863654979189
4.831424214852582	0.03339117390611798	0.01273150986161591	0.02380939452628935	0.05272671356131964	3.507681050323855e-07	0.9457520772309044			1.330863424491597
4.839614003103948	0.03342090244579658	0.01261905894207339	0.023781879783971	0.05273963339674407	3.53026073245421e-07	0.9457934553256201			1.33086318794264
4.847803791355314	0.03493291723533012	0.01296094523087297	0.0240136716586204	0.05275112825737431	3.54681660866357e-07	0.9457407117386872			1.330862981103162
4.855993579606681	0.03484949310295066	0.01322760837626792	0.02412528579945145	0.05276580891894223	3.566169181724939e-07	0.9457900095126561			1.330862760739427
4.864183367858047	0.03535873154614211	0.01329362197940926	0.02405661808376969	0.05278061209735973	3.59193535600079e-07	0.9457497662824551			1.330862545810998
4.872373156109413	0.03582201327971624	0.01349387903615521	0.02423096524689869	0.05279207346911477	3.615113458141466e-07	0.9457339199495483			1.330862324279544
4.880562944360779	0.03781749831039611	0.01311924221629296	0.02423509191527119	0.05280012317901748	3.636002481532094e-07	0.9457860676853543			1.330862113499104
4.888752732612145	0.0368651487192519	0.01296850057639403	0.02399363180997689	0.05280840252151712	3.651600827748278e-07	0.9457497972539674			1.33086191152031
4.896942520863512	0.03454280870250608	0.01282542288206936	0.02390189051847076	0.05281748195608513	3.669928449352057e-07	0.945829124644924			1.330861707967546
4.905132309114878	0.03448951339639105	0.0127926463444283	0.02396667081129202	0.05282305037688921	3.691550668410623e-07	0.9457463684554925			1.330861508371129
4.913322097366244	0.03337218039965292	0.01241025755832564	0.02422256408212385	0.05282805029111969	3.710525562751488e-07	0.9457764474299025			1.330861306726316
4.921511885617609	0.03712093438852906	0.01262743103031378	0.02439849220053354	0.0528335822570446	3.724669690727185e-07	0.9457855537135103			1.330861114872741
4.929701673868975	0.0404776339966172	0.0131231576652417	0.02427858306783258	0.05283544235897823	3.739910637195428e-07	0.9458070699840992			1.330860931798862
4.937891462120342	0.03668077989037646	0.01301796500022608	0.02413409956030059	0.0528385870306702	3.759295167031809e-07	0.9457367427290185			1.330860749786305
4.946081250371708	0.0355790615456894	0.01337941135708188	0.02423220235161126	0.05284414960876788	3.776929819547625e-07	0.9457645170665674			1.330860580025799
4.954271038623074	0.03419061460758643	0.01256201875380242	0.02375664225316466	0.05284888695020903	3.791391103232864e-07	0.9457543181828022			1.330860406582222
4.96246082687444	0.03454067334751817	0.01254818741372801	0.02370391318762088	0.05285233656696826	3.806541761494167e-07	0.9457730420100047			1.33086023792823
4.970650615125806	0.03933170604425603	0.01306434648396686	0.02401688020347398	0.05285591234311268	3.82114883336327e-07	0.9457775739179832			1.33086007783219
4.978840403377172	0.04932102956585108	0.01318074569576921	0.0242319197528491	0.05286346128904475	3.839176590846699e-07	0.9457599882862463			1.330859918820996
4.987030191628539	0.0573070903407925	0.01362950113165385	0.02421776172983825	0.05287250241916121	3.854878927433227e-07	0.9457662233416144			1.330859759661004
4.995219979879905	0.03976404091404507	0.01300677374316194	0.02370778895230225	0.05287896336540116	3.860833613376139e-07	0.9458388206820122			1.330859616465509
5.003409768131271	0.03357858152229295	0.01264391533950625	0.02356188450214619	0.05288271177886412	3.860142439788809e-07	0.9457311130049246			1.330859505705974
5.011599556382637	0.03276596392061101	0.01253671905889148	0.02357257735583305	0.0528855263712396	3.866662056850309e-07	0.9457911962657447			1.33085939096036
5.019789344634003	0.03392708321383537	0.01261877464514794	0.02354126577105075	0.05289042911434023	3.878925102855492e-07	0.945765688036571			1.330859282735045
5.02797913288537	0.03363543133478184	0.01262987110942074	0.02356322247325139	0.05289909974338173	3.89255997561665e-07	0.9458042312921394			1.330859171896807
5.036168921136735	0.03247761261089432	0.01252766673942973	0.02363235094894443	0.05290797829863433	3.907394786192435e-07	0.9457923332858663			1.330859061286341
5.044358709388101	0.03356197867059745	0.01258968442394614	0.02368016953894123	0.05291404772680917	3.921904052285859e-07	0.9457968997321449			1.330858956361458
5.052548497639467	0.03539474941126006	0.01270387836403284	0.02362128726322806	0.05291845225532215	3.935356767371482e-07	0.9458218399536173			1.330858853890006
5.060738285890833	0.03523920022801963	0.01256627598778396	0.02361929358113424	0.05292368806521085	3.948360789158765e-07	0.9457554468120766			1.330858744982166
5.0689280741422	0.03997654856884161	0.01273287256917608	0.02382988582645137	0.05293402611976152	3.958880308759341e-07	0.945762254368861			1.330858623939185
5.077117862393566	0.03805257543770271	0.01253359337577632	0.02367505435350776	0.05294727064618623	3.965713722529954e-07	0.9457633990201429			1.330858501828052
5.085307650644932	0.03339951279138624	0.01209087844278565	0.02342672117341133	0.05296002503172738	3.97231922232028e-07	0.9458218272767576			1.330858389599627
5.093497438896298	0.03110232159073046	0.01204966484120466	0.02332605008261616	0.05297333429401675	3.987787872306345e-07	0.9458053894035144			1.330858261622086
5.101687227147664	0.03229507855121307	0.01219997057041704	0.0233170152457357	0.05298992990133985	4.009054332940983e-07	0.9457367298766435			1.330858134322643
5.10987701539903	0.03448468918753531	0.01237636279846434	0.02327272901050714	0.05301329724198796	4.027923430044748e-07	0.9457673916809909			1.330857997755333
5.118066803650397	0.03320005079443359	0.01239212272011194	0.02327539655889859	0.05304143930766117	4.043743547355691e-07	0.9457911931784679			1.330857863584391
5.126256591901763	0.03039102799005136	0.01200383095445034	0.02322375555322426	0.05306681591891434	4.059684157034146e-07	0.9457338834719614			1.330857723385999
5.134446380153129	0.03182296643112787	0.01171401160519654	0.02322110836714405	0.05308956379812274	4.081504715651043e-07	0.9457423858201907			1.330857566253015
5.142636168404495	0.05033493772024748	0.01353439570961971	0.02378976746865286	0.05311632574927105	4.10199373122872e-07	0.945766230123298			1.33085739720712
5.150825956655861	0.04867845133815284	0.01397112152630368	0.02428043942429932	0.05315000758012505	4.119097357828725e-07	0.9457781061164021			1.330857214205503
5.159015744907227	0.06175588197443227	0.0132020437667081	0.02416134460481292	0.05319138881573641	4.140356291605497e-07	0.9457463640163463			1.330857020188316
5.167205533158593	0.05632101252326903	0.01390941567127228	0.02398507688050691	0.05323481929773185	4.169329910610754e-07	0.9458518823179056			1.330856812806431
5.175395321409959	0.03481235910947827	0.01241613644158325	0.02336615902579703	0.05328060979365464	4.203046274917277e-07	0.9457962027105135			1.330856586873524
5.183585109661325	0.03175287052799027	0.01184723952337554	0.023084745356336	0.05333569700033463	4.239547299010366e-07	0.9457287842863813			1.330856335425513
5.191774897912691	0.03112034495345189	0.01180304782412699	0.02310757285258902	0.05339555101254334	4.27868529910824e-07	0.9457889057985533			1.33085605385416
5.199964686164058	0.04412804118569927	0.01228980472581108	0.0236513690028561	0.05345273932833189	4.31734721701409e-07	0.9457690669860184			1.33085575495533
5.208154474415424	0.04734475229392085	0.01306604249312352	0.02404899905877556	0.05351130231182848	4.353658359243193e-07	0.9458144530515531			1.330855442257882
5.21634426266679	0.04714041490073113	0.01501857489324077	0.0257055144208784	0.05357366145474283	4.394912873055316e-07	0.945793414465617			1.330855089479698
5.224534050918156	0.04187780335850085	0.01545769704467115	0.02648695535426752	0.05363895529161999	4.440513745909945e-07	0.9457554451824957			1.330854709716256
5.232723839169522	0.03706959218776099	0.01415497962672991	0.02574597466529908	0.05370871488211751	4.486816144351678e-07	0.9457764200917105			1.330854307376419
5.240913627420889	0.03529181984868744	0.01387374079044843	0.0251347005709663	0.05378136033500135	4.537621902687528e-07	0.9457537471630991			1.330853882767482
5.249103415672255	0.03476697576843899	0.01266412639457783	0.02391122503266042	0.05385566025021581	4.593371425716795e-07	0.9457929117136692			1.330853431450824
5.257293203923621	0.03751588386220561	0.01262673811469421	0.02355853709487956	0.05393422632504636	4.654759799361136e-07	0.9458195690111064			1.330852952538733
5.265482992174987	0.03524555351764281	0.01244046056021312	0.02321138517116646	0.05401561356863029	4.713843412179561e-07	0.9458161678325594			1.330852455107518
5.273672780426352	0.03145906664344482	0.01213014168097668	0.02309412917727686	0.05409485188738809	4.772920195781569e-07	0.9457554464283671			1.330851924863373
5.281862568677719	0.02999986943515123	0.01168695126779955	0.02300101811315449	0.05417382025989975	4.835079032073438e-07	0.9457606540683892			1.330851372897104
5.290052356929085	0.0303377949427304	0.01156543747435229	0.02287370984760237	0.05425600080796424	4.901399793582486e-07	0.9458263811623235			1.3308507925877
5.298242145180451	0.03795131257825422	0.01205867096551356	0.02296164672464952	0.05434030528293953	4.968898691833686e-07	0.9458189993773772			1.330850187969791
5.306431933431817	0.03282899206626347	0.0117316732623365	0.02296805534680335	0.05442530214547466	5.034669332716223e-07	0.9458133311452244			1.33084956924084
5.314621721683183	0.0307905345780373	0.0116949052298199	0.02297721737520436	0.05450940511524542	5.102605535758006e-07	0.945808794338894			1.3308489267226
5.322811509934549	0.03055211565025349	0.0118124722512026	0.02301399377399059	0.05458930795945022	5.178154695441277e-07	0.9458149515896823			1.330848267820191
5.331001298185916	0.03100681402350022	0.01179460273271689	0.02299459646350093	0.05466837568902886	5.258984836434283e-07	0.9457588600924919			1.330847581337605
5.339191086437282	0.03983862896750468	0.01193208517571113	0.02309684989873398	0.0547467485083264	5.33920690662466e-07	0.945820137982982			1.330846874173169
5.347380874688648	0.03663261121605577	0.01185414499538036	0.02295789571398742	0.05482191547193279	5.415466866483711e-07	0.9458173038669057			1.330846150244127
5.355570662940014	0.03059095515533609	0.01188469929385383	0.02294310035054794	0.05489608365203537	5.494752230034718e-07	0.9458218197379286			1.330845404723555
5.36376045119138	0.02941706217298265	0.0116103445884316	0.02284439973196493	0.05497329339510915	5.574039525977589e-07	0.9457776097664096			1.330844654940469
5.371950239442747	0.02799535708391897	0.0112151614608689	0.02261315111481331	0.0550540486003212	5.655953845837421e-07	0.9458031144701056			1.330843873646509
5.380140027694113	0.02855013571474295	0.01141091866250101	0.02269174287845871	0.05512679585987718	5.734687081575889e-07	0.9457974214925871			1.330843091952604
5.388329815945478	0.03079279543779093	0.01191299201616521	0.02306515724017739	0.05519077239305262	5.813051821003211e-07	0.9457764490336216			1.330842299744712
5.396519604196844	0.03280573438389592	0.01204838874607711	0.02321493098035965	0.05525632245495158	5.896623325800178e-07	0.9457809883495268			1.330841503850166
5.40470939244821	0.03389152514020465	0.0123318395357376	0.023345463141957	0.05532332158200181	5.984979853196725e-07	0.9457985557275945			1.33084069346993
5.412899180699577	0.03507264588453524	0.01200898743012189	0.02332333974580509	0.05538861950790298	6.07377139763203e-07	0.9457826846775667			1.330839870903036
5.421088968950943	0.03777296168466794	0.01207614270231863	0.02332839029132521	0.05545062812211945	6.160532171236246e-07	0.9458507565664522			1.330839041153763
5.429278757202309	0.0426753634815053	0.01248231196209045	0.02355383167649713	0.05550639233127948	6.248914625335628e-07	0.945808707370006			1.33083819671841
5.437468545453675	0.04498186459998364	0.01178290193487378	0.02305193643172539	0.05555735365902024	6.341287279110663e-07	0.9457543326429646			1.330837339234773
5.445658333705041	0.03888178133348886	0.0118695085987373	0.02301100350561699	0.05560750265635026	6.431548810784709e-07	0.9458462477777151			1.330836475558071
5.453848121956407	0.03136075712733012	0.01198905064685164	0.02297345848451373	0.05565604742635495	6.521231831544086e-07	0.9458468146009303			1.33083559029247
5.462037910207774	0.03035689008862254	0.0116520356004193	0.02290165254116113	0.05570838004204212	6.613016506119295e-07	0.9458173117320494			1.330834699803874
5.47022769845914	0.03108852389183677	0.01201557951595697	0.02312537358498803	0.05576417208902833	6.710378423655056e-07	0.9458315332387949			1.330833785991254
5.478417486710506	0.03181399598306504	0.01235885029304227	0.02324978595969614	0.05581847769539562	6.81483116422226e-07	0.9458615619457048			1.330832861974378
5.486607274961872	0.0320929481968377	0.01219384178008401	0.02319464753192657	0.05587309735310324	6.918425877546429e-07	0.9458031318399008			1.330831910298404
5.494797063213238	0.03166884190769397	0.01198608748304063	0.02317654730408287	0.05592608051673349	7.023623941311196e-07	0.9458212701827899			1.330830939728782
5.502986851464604	0.03004581810070378	0.01151957643058786	0.02286301617631942	0.05597782220111282	7.130252537744778e-07	0.9457951767672045			1.330829955689945
5.51117663971597	0.02921011247997131	0.01156807591096476	0.0228768054970384	0.05603156052304008	7.242319094193583e-07	0.945810518570118			1.330828935996501
5.519366427967336	0.0294806811258553	0.01152239518816695	0.02299865013624209	0.05608735175323143	7.358754948822934e-07	0.9458309244434192			1.330827886972526
5.527556216218702	0.02991712469945015	0.01151245117600308	0.0229694908103461	0.05614045546528895	7.475097483831272e-07	0.9458655569083477			1.330826809013825
5.535746004470068	0.03547240149075936	0.01180554956249778	0.02311104459766129	0.05619316556077889	7.588896825420377e-07	0.9458825329754028			1.330825715668417
5.543935792721435	0.03893620075998478	0.01173849875718842	0.02304549789518342	0.05625003742650466	7.705006772717391e-07	0.9458598472523357			1.330824603793754
5.552125580972801	0.03108615888711141	0.01154823047531659	0.02297169353591557	0.0563085881981579	7.829937705716213e-07	0.9458003299679122			1.330823459241455
5.560315369224167	0.03024672375051895	0.01183840841943979	0.02311057473539009	0.05637083129577918	7.962451529878143e-07	0.9458468094715654			1.33082228283882
5.568505157475533	0.02843952941115738	0.01142711520236019	0.02284329910086745	0.05643664998122448	8.096995171105317e-07	0.9458127847775547			1.330821070550311
5.576694945726899	0.0282139228434812	0.01139266839141407	0.02276808189204134	0.05650332221483594	8.233290340540099e-07	0.9458450946916996			1.330819829218483
5.584884733978265	0.03079315697100046	0.01176388970567354	0.0230218821903393	0.05657262045365097	8.371915524750241e-07	0.9458331957097317			1.33081856220444
5.593074522229632	0.02946861735945585	0.01156927507045293	0.02308263593473651	0.05664159047903306	8.518449661718744e-07	0.945841141114133			1.330817251078035
5.601264310480998	0.02868856320752921	0.01137216665393006	0.02281711495273292	0.05671141882027109	8.66250668896093e-07	0.9458428415837788			1.330815916445982
5.609454098732364	0.02845087990477034	0.01121002509602365	0.02269769991616924	0.05678429024853966	8.798510294057101e-07	0.9459109061867002			1.330814551501045
5.617643886983729	0.02886189446754309	0.01130248460000107	0.02277970138467137	0.05685494191591187	8.937124985597682e-07	0.9458388080164806			1.330813173032492
5.625833675235095	0.03282313095992661	0.01188256575882167	0.02321580003566409	0.05692391264245302	9.084785733328221e-07	0.9457929086084651			1.330811765446776
5.634023463486462	0.03105584260760855	0.0117884501101412	0.02325400711332856	0.05699430075650026	9.229203136341603e-07	0.9458984410703205			1.330810360734234
5.642213251737828	0.02941103075698373	0.0116245536218544	0.02317008502028968	0.05706354052810884	9.371584665694237e-07	0.9458769017881397			1.330808941923745
5.650403039989194	0.03081007318239548	0.01170743941241925	0.02335513497036867	0.05712833503032293	9.517935678953742e-07	0.9458644024497419			1.330807513388678
5.65859282824056	0.0312089952596122	0.01174497480184557	0.02326422462547759	0.05718711655786965	9.663008454807206e-07	0.9458506924600848			1.330806090663064
5.666782616491926	0.03383713837201758	0.01185929946293412	0.0233088935288132	0.05724095979643673	9.801868951221967e-07	0.9457719040331604			1.330804679035436
5.674972404743293	0.03894372356262365	0.01272725372444301	0.02399420324054843	0.05729101187053445	9.939565291378374e-07	0.9457515290247762			1.330803264646871
5.683162192994659	0.06336541236168533	0.01333706988423129	0.02647817318723522	0.05733739538359806	1.008095394662752e-06	0.9458309603998034			1.330801839376295
5.691351981246025	0.1215308498072	0.01340352323354815	0.02649827217694223	0.05738315224187459	1.02187805849813e-06	0.9458547704208647			1.330800436300978
5.699541769497391	0.0397058809172662	0.0126507464844207	0.02357821107762797	0.05742336291065586	1.034181978341035e-06	0.9458905102444669			1.33079907586486
5.707731557748757	0.0331502885193852	0.01210155662547525	0.02326144557430977	0.05745330653439509	1.046751611986582e-06	0.9458865424819599			1.330797706165935
5.715921346000123	0.03144391570922592	0.01205833716956901	0.02326663694082031	0.05748351297487488	1.060177932523393e-06	0.9458286586532564			1.33079636570328
5.72411113425149	0.03237891929859855	0.01249474462808891	0.02350945644991251	0.05751774377961517	1.072784939336289e-06	0.9458366158936388			1.330795051073854
5.732300922502856	0.03165091872138149	0.01233288660379858	0.0232026870887033	0.05754345178937591	1.084876418180424e-06	0.9458485179249184			1.330793760754451
5.740490710754221	0.03260693261479716	0.01221575920500792	0.02313850031439482	0.05756001931965429	1.097010526042257e-06	0.9458525683445647			1.330792479080832
5.748680499005587	0.03363429850256932	0.01201024206656826	0.02328401084449862	0.05757746388837864	1.109223437683903e-06	0.945935324533996			1.330791229683448
5.756870287256953	0.03039671005886953	0.01200752149811076	0.02326838697950171	0.05759197814788945	1.121261072200889e-06	0.9457917806471292			1.330790001087674
5.76506007550832	0.03106871425052149	0.01227687811637731	0.02333934628622808	0.0576034592984065	1.133039851331422e-06	0.9458253512759021			1.330788773703081
5.773249863759686	0.03115087997175231	0.01210682911087731	0.02326795255650021	0.05762258605201486	1.144963171132704e-06	0.945905836678869			1.330787554686885
5.781439652011052	0.03033675474476713	0.01191438868309477	0.02316850847231291	0.05765083868874992	1.157709130729363e-06	0.9458667093584003			1.330786335039645
5.789629440262418	0.02890114214136958	0.01152728167421319	0.02293485078256667	0.05768219464559098	1.171413750981304e-06	0.9459046272288922			1.330785096876256
5.797819228513784	0.02968613326801228	0.0115009956469163	0.02290850506763515	0.05771859702311794	1.185747334986894e-06	0.94585761081121			1.330783830412256
5.806009016765151	0.03170390205843503	0.01202193726052521	0.02325546031434387	0.0577676570175758	1.200636252773332e-06	0.9458939326939997			1.330782527476325
5.814198805016517	0.03068656392890572	0.01219875935230635	0.02336535158291504	0.05783088677289874	1.216415849133268e-06	0.9459052691583053			1.330781176162565
5.822388593267883	0.03022070954846865	0.01185540220574449	0.02316759072649183	0.05790989157775601	1.233612387446549e-06	0.9459041649349056			1.330779753832484
5.830578381519249	0.03000502633540082	0.01176413829643106	0.02310620250370368	0.05801094451495972	1.252624756723112e-06	0.9459471888548875			1.330778239146939
5.838768169770615	0.03116718211876829	0.0118425886341631	0.02308684243032826	0.0581374467190337	1.273331286664056e-06	0.9458939308966735			1.330776605955953
5.846957958021981	0.03544618320746188	0.01214331299769686	0.02313997621290743	0.0582940078220773	1.296529784628946e-06	0.9459427093921127			1.330774823930926
5.855147746273347	0.03349299393565543	0.01208938114168088	0.02324499993664034	0.05848753564285981	1.3226459769152e-06	0.9459251378724388			1.330772880582364
5.863337534524713	0.03167528437483648	0.01183361015526743	0.02317430945445834	0.05872076235531896	1.351945806796e-06	0.9459177670611049			1.330770740404793
5.871527322776079	0.03213455219907004	0.01210686543656025	0.02330692818793122	0.05899934463051303	1.384718122242973e-06	0.9459376340082031			1.330768370666875
5.879717111027445	0.03298781609019771	0.01220370217223367	0.02346337020499153	0.05933031528003554	1.421186374626802e-06	0.9459484072327772			1.330765728579951
5.887906899278812	0.03262755503174172	0.01203262112862882	0.02336698107772872	0.05971788577529157	1.461966731943023e-06	0.9459949863501008			1.330762788517492
5.896096687530178	0.02998775260485803	0.01176444885378461	0.02316363448470084	0.06016472510188451	1.507382806610457e-06	0.9460471340859068			1.330759510976518
5.904286475781544	0.03012823583079446	0.01181520224822245	0.0232057141255286	0.06068065077944596	1.557638023148158e-06	0.9460068798721379			1.330755856050222
5.91247626403291	0.03149929558287903	0.01200688022822511	0.02330127189901682	0.06127349694790615	1.612935745799296e-06	0.9460573379580198			1.330751799250305
5.920666052284276	0.02992061975184999	0.01181075603728118	0.02331181732099774	0.06194561718451509	1.673582811567336e-06	0.9460323977365473			1.330747307940617
5.928855840535642	0.0287605740315443	0.01173098775692265	0.02338751559314644	0.06270374565211796	1.740249951070257e-06	0.9460601870099812			1.330742335048502
5.937045628787009	0.02921845981467959	0.01176961045351466	0.02341222149852729	0.06354905460944274	1.81373312829252e-06	0.9460352758753413			1.330736845213039
5.945235417038375	0.03308916744711581	0.01206365133862742	0.02358586683777858	0.06448459593739304	1.894345892051248e-06	0.946061900893297			1.33073080039327
5.953425205289741	0.04157913382061531	0.01253502102980805	0.02412609420338343	0.06551686472325449	1.98255323620153e-06	0.9460363968638223			1.330724145949517
5.961614993541107	0.03233738481422135	0.01247327641464676	0.02400623020434604	0.06664438226375535	2.077898155051355e-06	0.9460613370852948			1.330716874087947
5.969804781792472	0.02899310849694519	0.01201388035388484	0.02363938232919411	0.06786419538436707	2.180225436798569e-06	0.9461124026412567			1.330708937010829
5.977994570043839	0.0285016509580019	0.01191722759037661	0.02359533610088192	0.06917503245868975	2.290728991300962e-06	0.9460868533652035			1.330700273553381
5.986184358295205	0.02952036416166254	0.01212995820767647	0.0237321900794958	0.07057373181184584	2.408449168351277e-06	0.9460681546019548			1.330690903300412
5.994374146546571	0.03024955427956344	0.01245228738995408	0.0240579584801552	0.0720634792836935	2.532195508161516e-06	0.946086900545908			1.330680850677631
6.002563934797937	0.03081834423634477	0.01256418158456118	0.02423461322013357	0.07364591304437672	2.662258179747005e-06	0.9461084398280888			1.330670093597111
6.010753723049303	0.03333808438999888	0.01315470561189906	0.02449825198375918	0.07531600966940603	2.800331617479766e-06	0.9461112433152252			1.330658609064059
6.01894351130067	0.03472510335720984	0.01334170078552665	0.02464970978349446	0.0770589576763563	2.946386868178863e-06	0.9460307608852123			1.3306464254065
6.027133299552036	0.03764098434661709	0.01327448998007171	0.0247433164887287	0.07885697110953865	3.09893362996038e-06	0.9460823401915516			1.330633543072586
6.035323087803402	0.0369784994340409	0.01333221641944766	0.02481516955494001	0.08070689794022029	3.25721027805666e-06	0.946095437142927			1.330619967281613
6.043512876054768	0.03586778415449943	0.01346767631673261	0.02506561851250738	0.08260010930635298	3.42106987679915e-06	0.9461486461890645			1.330605743347288
6.051702664306134	0.03456458806124483	0.01347015834191851	0.02512574305606899	0.08452339789608049	3.590220505002274e-06	0.9460902994011313			1.330590896448832
6.0598924525575	0.0342225759944207	0.01364559324605195	0.02520733695830924	0.08646221438543976	3.764599053977726e-06	0.9461289277038726			1.330575413833952
6.068082240808867	0.03543314412608771	0.01391920438687467	0.02537551399011116	0.08840265388621929	3.943417440533622e-06	0.9461725730914493			1.330559337794416
6.076272029060233	0.03426824813431253	0.01381795108692622	0.02544761761205892	0.09033283777774913	4.124350663536506e-06	0.9460738497764873			1.330542753923997
6.084461817311598	0.03227536530326788	0.01366178370288376	0.02544422876497213	0.0922307101773162	4.306662061869591e-06	0.9461067113691281			1.330525763025966
6.092651605562964	0.03225331971342203	0.01372177486411657	0.02553153435101783	0.09408171291835396	4.491573326263319e-06	0.946085173587489			1.330508351029037
6.10084139381433	0.03330878789268252	0.0139035977115834	0.02568939288557269	0.09588193127758299	4.677724525194804e-06	0.9460698633288016			1.330490588300616
6.109031182065697	0.03347534376697684	0.01388080678026462	0.02577876003773235	0.09761665865938735	4.863513044490975e-06	0.9460789325002461			1.330472622788747
6.117220970317063	0.03179639384764693	0.01371786603356477	0.0257875241679468	0.09927431125150775	5.048537980961002e-06	0.9459915111617857			1.330454459223106
6.125410758568429	0.03408836670326009	0.0137740584384737	0.0258785300035849	0.1008386395018845	5.232231869554941e-06	0.9459501105554652			1.330436200599322
6.133600546819795	0.03854936687212734	0.01423877187319989	0.02637345709718231	0.1022919034280461	5.414018818740167e-06	0.9459540782549305			1.330417948011675
6.141790335071161	0.03295958956420705	0.01415046898127092	0.02623206903480571	0.1036323147655545	5.593605145825309e-06	0.9459574988788585			1.330399717137889
6.149980123322528	0.03163696632225898	0.01390826699665303	0.02613188106301718	0.1048490472768999	5.769357422402198e-06	0.9459750703985322			1.330381589975916
6.158169911573894	0.03230963827858915	0.0138982850144126	0.02619081722072589	0.1059322242170284	5.939878428551589e-06	0.9459103825819793			1.330363678518716
6.16635969982526	0.03420113435942998	0.01431443015836279	0.02645993261056503	0.1068845309396753	6.105199324069967e-06	0.94592055803957			1.330346042514859
6.174549488076626	0.03370129805551407	0.01433713272013884	0.02648863979258052	0.1077043038690937	6.265216403201701e-06	0.9458916500555906			1.330328731014816
6.182739276327992	0.03393959029534152	0.01449540215407622	0.02655645288123425	0.1083896249635701	6.418585757125867e-06	0.9458763385331423			1.330311838552865
6.190929064579358	0.03530454226988321	0.01490339772472953	0.02676513512546469	0.1089364610867735	6.564371024383577e-06	0.9458922100309853			1.330295450877562
6.199118852830725	0.0351126315462582	0.01471798322435361	0.02680028567254187	0.1093430267790489	6.703178017339649e-06	0.9458876516381761			1.330279577033884
6.20730864108209	0.0334670159683178	0.0146579381769121	0.02670785961992354	0.1096118283488668	6.835309621506331e-06	0.9458070589007769			1.330264306455152
6.215498429333456	0.03256609365499569	0.0144081683805026	0.02656782245352269	0.1097464976226569	6.959324868669754e-06	0.9457809850328739			1.330249736838358
6.223688217584822	0.03165248142926418	0.01412003575282138	0.026474684018562	0.1097506588126108	7.074540339576783e-06	0.9458031076012324			1.330235865295247
6.231878005836188	0.03166276861972052	0.01413484856078705	0.02650384926527494	0.109626498997772	7.179164010975293e-06	0.9457917975384381			1.330222783772904
6.240067794087555	0.0326251232017238	0.01429817072244982	0.02658145223301138	0.1093819593546793	7.273911708109481e-06	0.945815023438037			1.330210523790263
6.248257582338921	0.04287004938805866	0.01450820607153636	0.02672719256291388	0.109026379048993	7.360862025353e-06	0.9457628593715722			1.330199069725359
6.256447370590287	0.04128217959682402	0.01484879359112635	0.02680533316518186	0.1085672640352949	7.439621317998288e-06	0.9458031038198573			1.33018843910416
6.264637158841653	0.0364062081880883	0.01505211262795488	0.02690224186925555	0.1080105322808018	7.50884383984229e-06	0.945774739562772			1.33017868968347
6.272826947093019	0.03644596098629362	0.0148721375719213	0.0267449017243649	0.1073654402814406	7.568360729487924e-06	0.9457771029165829			1.330169834544949
6.281016735344386	0.03296431458927292	0.0141451553522772	0.02629054212321999	0.1066425811417054	7.618736187080442e-06	0.9458496511847605			1.330161882577108
6.289206523595752	0.03216674293864797	0.01402521635559171	0.026202688595668	0.1058446351587624	7.660255889663523e-06	0.9458280637283151			1.330154845392836
6.297396311847118	0.03314266955963965	0.01413171633835023	0.02622135371163063	0.1049794670212302	7.692892610073046e-06	0.9458014825480824			1.330148708105595
6.305586100098484	0.03435174270873848	0.01422928322048278	0.02624654757254312	0.1040589797861613	7.716325899560123e-06	0.94584454567456			1.330143461328611
6.31377588834985	0.03381146246495836	0.0141982460815469	0.02622779714349587	0.1030884412665057	7.730211174342194e-06	0.945847393526611			1.33013911773054
6.321965676601216	0.03251593517729702	0.01386128589627631	0.02611053148215089	0.1020752991347056	7.73611997668865e-06	0.9458570295212707			1.330135663756533
6.330155464852582	0.0319411643174672	0.01385715803629679	0.02606451833985063	0.1010291153326441	7.734262753840604e-06	0.9458405901013517			1.330133109347442
6.338345253103948	0.03242028715153624	0.0137818572320246	0.02599328342101752	0.0999559593590879	7.724541727637318e-06	0.9458661371038599			1.3301313991713
6.346535041355314	0.03551076392209373	0.01394322279955096	0.0260064174006085	0.09886639738064404	7.707222750078969e-06	0.945883709066087			1.330130577657152
6.35472482960668	0.0335921811764732	0.01389593782667169	0.02595184156984081	0.09776522197146542	7.682659182710519e-06	0.9459029765353625			1.330130548960111
6.362914617858046	0.03865338379880651	0.01445989835401365	0.02609408385904448	0.09665470125743203	7.651503418146213e-06	0.9458803036067511			1.330131302350412
6.371104406109413	0.0398307323554798	0.01448183109819082	0.02608846228040641	0.09554097525876433	7.61449808420731e-06	0.9458763282535184			1.330132781813275
6.379294194360779	0.0310808773310131	0.01353514168381088	0.02558080409724291	0.09443263166814556	7.572136731131517e-06	0.9458798092115905			1.330134935549219
6.387483982612145	0.03083648591483782	0.0133705759265686	0.0254399249013145	0.0933291538630547	7.523435987157377e-06	0.9459364877104666			1.330137769245808
6.395673770863511	0.03049392372103762	0.01321357453202313	0.02529138803142538	0.09222471473694095	7.468429372910191e-06	0.9459625659730521			1.330141250352706
6.403863559114877	0.03175077204841063	0.01326667968297829	0.02525946009419842	0.09113392642862542	7.408124319022906e-06	0.9459353584587185			1.330145342573172
6.412053347366244	0.03495756261552273	0.0136580060204661	0.0253991213193469	0.09006573534176286	7.343461255098048e-06	0.9460113922030384			1.330150011423786
6.42024313561761	0.03604740913560263	0.01353206145081566	0.02546167851493316	0.08901846313591799	7.27498100017142e-06	0.9459978291010025			1.330155215586881
6.428432923868976	0.03116149523122101	0.01315602062534913	0.02504402402192415	0.08799413398594949	7.202778884617965e-06	0.9460392071957181			1.330160924554363
6.436622712120341	0.03009383065776721	0.01282813490334075	0.0247846753134082	0.08699256188341915	7.126798452978761e-06	0.9459909869128118			1.330167098099956
6.444812500371707	0.03080873489037115	0.01275761627607112	0.02471653813908531	0.08600821938396799	7.047306971485732e-06	0.9460158584366083			1.330173740094538
6.453002288623074	0.03484191500481547	0.01333840604819271	0.02483630972277788	0.08503989687981373	6.964631833577029e-06	0.9459648692545527			1.330180798144023
6.46119207687444	0.0333409464421832	0.01302466551753967	0.02471242666421669	0.08409507897715232	6.879505190848843e-06	0.9459903492999906			1.330188207921099
6.469381865125806	0.0300114093656502	0.01269783831299371	0.02464421817778364	0.08317637309051037	6.79112435124823e-06	0.9459450034427679			1.33019599835357
6.477571653377172	0.03028770521941138	0.01281169399054521	0.02469139319564676	0.08228070388506267	6.700497207077302e-06	0.9460164842289306			1.330204086194995
6.485761441628538	0.03145172324173446	0.01299308394361327	0.02465689806211429	0.08140894343692659	6.608099667327632e-06	0.9459830096322899			1.330212458349959
6.493951229879904	0.0325304984042902	0.01303071094787559	0.02468076938531407	0.08056335340845135	6.514028745091414e-06	0.9459745087278671			1.330221091462951
6.502141018131271	0.03122048406845545	0.01259168827400583	0.02452741718270282	0.07974315248579947	6.419291780524362e-06	0.9459733638492885			1.330229945534612
6.510330806382637	0.03057100518162661	0.01247173703600112	0.0243037770219254	0.07895029777108256	6.32396190525841e-06	0.9459631610314134			1.330238984103501
6.518520594634003	0.03260729993415296	0.01281827402064029	0.02443543244398987	0.07818321343128494	6.227772120254996e-06	0.9459455517901252			1.330248176150987
6.526710382885369	0.03348375100571665	0.01267178190692946	0.02456167860280636	0.07743775532485057	6.130292081843914e-06	0.9459206412558379			1.330257519366657
6.534900171136735	0.03206582194555866	0.01231945300936835	0.02408901204383362	0.07671206571082033	6.032097811511129e-06	0.9459569157106089			1.330266985095943
6.543089959388102	0.02937158314137299	0.0122134195997903	0.02393562527462966	0.07600696943912041	5.934139346722413e-06	0.945959745402092			1.330276526681303
6.551279747639467	0.02873807732402938	0.01208115185525062	0.02384024940840492	0.07532497638862788	5.835703742214481e-06	0.9459507248454003			1.33028614572936
6.559469535890833	0.02946411804732413	0.01210322170840476	0.02385555129391091	0.07466131014377733	5.736029844435354e-06	0.9459824235432092			1.330295838929656
6.567659324142199	0.03168212306411723	0.01252774291641116	0.02401432271599656	0.07401256467443817	5.636850505529116e-06	0.9459047618380898			1.330305574637577
6.575849112393565	0.03344297360892294	0.01286441518857345	0.02408803637256208	0.07338676127737113	5.539284177086269e-06	0.9459546422810348			1.330315312975376
6.584038900644932	0.02982498202036931	0.01203872214534204	0.02367694859229373	0.07278725751150425	5.44237839989086e-06	0.9458888366514246			1.330325080567585
6.592228688896298	0.02838985908748946	0.01173884662724854	0.02349251383953081	0.07220577899466532	5.345794159596868e-06	0.9459228602901185			1.330334829098958
6.600418477147664	0.03007775434772946	0.0119337749343857	0.02359086970548505	0.07164051924916104	5.249689387700786e-06	0.9459205872356458			1.330344530337456
6.60860826539903	0.03590297044389019	0.01198156611633318	0.02366238601066835	0.07109310006742514	5.153726126270773e-06	0.9458968027936365			1.330354228402083
6.616798053650396	0.03023638228168068	0.01168356401650197	0.02350642885867596	0.07056349494048769	5.059198361827336e-06	0.945939881357998			1.330363860818511
6.624987841901762	0.02848970454812757	0.01164566912527736	0.02349396828373044	0.07005068233937387	4.965884762101473e-06	0.9459194314458997			1.330373406073746
6.633177630153129	0.0411858800055707	0.01240975611676046	0.02386914752392159	0.06955294217900353	4.873225182899787e-06	0.9458740592830693			1.330382874739619
6.641367418404495	0.08794171749630648	0.01314157267168232	0.02419725620345707	0.06907198157438103	4.781419382134249e-06	0.9458763279835007			1.330392276924554
6.649557206655861	0.03463271244045932	0.01180125040693668	0.02351600059830962	0.06860673973942186	4.691115281439763e-06	0.9458888040521514			1.330401583329812
6.657746994907227	0.02797275920626987	0.0116218902907929	0.02330213124413326	0.06815260459048064	4.602529623967115e-06	0.9458803017039221			1.330410784101906
6.665936783158593	0.02794343621691693	0.01149400507443178	0.02315072097248195	0.06770677377563838	4.515047949706692e-06	0.9459109209216173			1.330419891492205
6.674126571409959	0.02873879735233969	0.01161565801709819	0.0231515062282231	0.06727208537138024	4.42805814140846e-06	0.9458582862582831			1.330428884849441
6.682316359661325	0.02972380965692231	0.01191444453083621	0.02331211450600014	0.06685221605403111	4.341992485608494e-06	0.9459546451264462			1.330437762091803
6.690506147912691	0.02943690650678346	0.01171284721506063	0.02330762205458263	0.06644650207784249	4.257409265496662e-06	0.945921746305871			1.330446543126952
6.698695936164057	0.03221731978194314	0.01159030849473594	0.02324193389796645	0.06605527910958291	4.1750852462884e-06	0.9459438704156434			1.330455180730422
6.706885724415423	0.03386310240863198	0.01164747360380903	0.02332361524489639	0.06567892292853433	4.093511756654737e-06	0.9459489407476236			1.330463700479641
6.71507551266679	0.03174265067961347	0.01159601637898753	0.02316555265202816	0.06531329341136517	4.012935634874251e-06	0.9458622216206939			1.330472081046385
6.723265300918156	0.02978398312194112	0.01157029938827407	0.02308103826801682	0.06495733327457291	3.934649234544685e-06	0.945936475461896			1.330480343317121
6.731455089169522	0.02976165036333252	0.0116242003155271	0.02304118468459014	0.06461425137080828	3.85788523362124e-06	0.9459302253162372			1.3304884686115
6.739644877420888	0.02814494809589288	0.01134355860314244	0.02284499801001933	0.06427981105743086	3.782592562422672e-06	0.9459058708210197			1.330496440554115
6.747834665672254	0.02762175304874371	0.01115257762689673	0.02277145763919334	0.06394800030077799	3.7081260701225e-06	0.9459285396142497			1.330504278984014
6.75602445392362	0.02886808509337598	0.01118342752332616	0.02277584414261272	0.06362112503668779	3.634707169119416e-06	0.9459314009643971			1.330511984697993
6.764214242174987	0.03033684329062475	0.01130276405018551	0.02280185873027574	0.06330258226793678	3.562894123964021e-06	0.9459557743626542			1.330519553179743
6.772404030426353	0.03270611946666377	0.01141687950652837	0.02286543886572494	0.06299607085484135	3.492977773146101e-06	0.9459852434382582			1.330526971459997
6.780593818677719	0.02977881230187478	0.01137414290304817	0.02282185167026224	0.06270107729809106	3.424339064419771e-06	0.9458950803102681			1.330534252427952
6.788783606929084	0.02753297699910735	0.01108897133935785	0.02265349991664034	0.06241125086284866	3.356429767264186e-06	0.9459143571630179			1.33054140684588
6.796973395180451	0.02836884808763071	0.01112784831510523	0.02272518337576892	0.06212935456111959	3.289762928215203e-06	0.9459948651448772			1.330548423719455
6.805163183431817	0.0374053939095719	0.01201342513944984	0.02321198398355095	0.06185571406203039	3.224702990238808e-06	0.9459086970563112			1.330555326981071
6.813352971683183	0.03444937882747567	0.01188893402844753	0.02303594285130209	0.06158766535550775	3.161434601584179e-06	0.9459217295908235			1.330562079685582
6.821542759934549	0.030246488695201	0.01166131597644263	0.02283251276871046	0.06132804785369879	3.099436894778928e-06	0.945924050340656			1.330568696276
6.829732548185915	0.02959470738076	0.0116279248426176	0.02279012802581052	0.06107679047932633	3.038021094635914e-06	0.9459671289050174			1.330575183115148
6.837922336437281	0.02890596591808403	0.01144579153974457	0.02271747065928138	0.06083398352851215	2.977883570246238e-06	0.9459591952835208			1.330581548443889
6.846112124688648	0.02841325044498447	0.0111514389940252	0.02257965435888069	0.06060052261960205	2.919336168234084e-06	0.9459721350141318			1.330587778101666
6.854301912940014	0.02870752843771893	0.0111426428545963	0.02252776705793958	0.06037205240154792	2.862494958057098e-06	0.9459041445959354			1.330593872301848
6.86249170119138	0.03092359792749765	0.01170970079977912	0.02282768710474498	0.06014842895047307	2.806289868254373e-06	0.9459376261581469			1.330599851962553
6.870681489442746	0.03068827103772893	0.01186609867513123	0.02293352944154084	0.05993299552053633	2.751164136381535e-06	0.945943861213515			1.330605694645441
6.878871277694112	0.03052453171129689	0.01150796285692197	0.0226828191966965	0.05971702549759299	2.697382031407482e-06	0.9459308056839045			1.330611429043834
6.887061065945479	0.03062963731027366	0.01157234054914139	0.0226560352727577	0.05949972515608618	2.644813480992135e-06	0.9459251457201313			1.330617046317903
6.895250854196845	0.0299801478688027	0.01121040828173515	0.02245511970294495	0.05929210263549371	2.593215972400844e-06	0.9459336412494584			1.330622542257765
6.90344064244821	0.02887694392735206	0.01116508143444029	0.02239410428384437	0.05909123317580736	2.542390840193834e-06	0.9458968482889784			1.330627926494261
6.911630430699576	0.0282682441031642	0.01120697248565356	0.0224057907586665	0.05889242876586678	2.492341190242076e-06	0.9459937750587918			1.330633207754265
6.919820218950942	0.0293628924420693	0.01123266334240089	0.0224912664440947	0.05870148913717164	2.443340452325366e-06	0.9459444312234869			1.3306383914937
6.928010007202309	0.03006679795396544	0.01127449684627726	0.02258403734584118	0.05851666366924807	2.395684610599045e-06	0.9459473408070124			1.330643461606233
6.936199795453675	0.0280567371175023	0.01090050499884328	0.02233697919013194	0.05833296074211192	2.349282686833749e-06	0.9460051549417789			1.330648427814972
6.944389583705041	0.02815901228647477	0.01072584863878279	0.0221478829204948	0.05815169777571196	2.303378039192353e-06	0.9459750764804937			1.330653303914163
6.952579371956407	0.03002738402243791	0.01087545277688535	0.02217349986233852	0.05797102615312066	2.258392436583679e-06	0.9459751190305871			1.330658078888271
6.960769160207773	0.02836488141328319	0.01098901012483276	0.02224139201757956	0.05779318167403313	2.214429314041937e-06	0.946001758149028			1.330662755961956
6.968958948459139	0.02830156845606665	0.0110794397597317	0.02233517683031057	0.05762390844273582	2.171688001594802e-06	0.9460238440497549			1.330667325396137
6.977148736710506	0.02998618306349248	0.01137676220583271	0.02248768395531634	0.05745831838854562	2.129479360243556e-06	0.9459887010104073			1.330671816702156
6.985338524961872	0.02932418935154422	0.01129139578043461	0.02231373157493653	0.05729209849954292	2.0875496798914e-06	0.9460516223755585			1.330676207238461
6.993528313213238	0.02898877002999316	0.01076705223264341	0.02210287987220705	0.05712736805297403	2.046637601165675e-06	0.9459477493408548			1.330680520261397
7.001718101464604	0.0292269662342254	0.0107570195041672	0.02224373560353732	0.05696634293880076	2.006838833064115e-06	0.9458893981581141			1.330684752413062
7.00990788971597	0.02758885355476152	0.01076412453879656	0.02253981239485696	0.05680774381916617	1.968099050168082e-06	0.945973963729726			1.33068889159071
7.018097677967336	0.0277206719350467	0.01079249707366033	0.02282065011094508	0.05665337102860982	1.92976948348505e-06	0.945996069835122			1.330692956622169
7.026287466218702	0.03517218106169558	0.01105993201450826	0.02323289977272579	0.0565066890980902	1.891907578586857e-06	0.9460766090075435			1.330696946769379
7.034477254470068	0.03236297078813423	0.01115119310609022	0.02245831641968502	0.05636536367906656	1.855211305200873e-06	0.945976238097329			1.330700852479967
7.042667042721434	0.02753639767504549	0.01073835123621727	0.02207229987020436	0.05622864067337657	1.819554568828801e-06	0.9459960782683969			1.330704683092756
7.0508568309728	0.02751490345657308	0.0107456852098876	0.0220257115457985	0.05609309559155623	1.784510615793887e-06	0.9460306199528771			1.330708424097133
7.059046619224167	0.02791123289868106	0.01095654677570884	0.02210052810450733	0.05595869231999301	1.749766233992814e-06	0.9459461825632666			1.330712101862382
7.067236407475533	0.02786558395552022	0.0108968378506356	0.02215576866521403	0.05582496827163477	1.715109254743418e-06	0.9459762385730233			1.330715704299323
7.075426195726899	0.02861670676464846	0.01106420661591737	0.02220225324665363	0.0556930600072322	1.681180520410448e-06	0.9460403767027933			1.330719259395645
7.083615983978265	0.02890232550414589	0.01116744070538998	0.0222580464800909	0.05556772432989378	1.647785471231805e-06	0.9460687178635574			1.330722750913137
7.091805772229631	0.02822561214603209	0.01096952070172075	0.02222144862819044	0.05544635727739542	1.614976851292589e-06	0.9459977887646476			1.330726166189711
7.099995560480997	0.02774198973035177	0.01084634072893888	0.02208331409833979	0.05532972274891877	1.582900187825272e-06	0.9460125971318738			1.33072953488647
7.108185348732364	0.02695750084155683	0.01063817537563364	0.02196961282966479	0.05521555380366379	1.552218100581908e-06	0.9460539628161608			1.330732828773274
7.11637513698373	0.02646358652841422	0.01051641159928465	0.02189142662332838	0.05509836362188243	1.522536437724043e-06	0.9460528342099465			1.330736061658524
7.124564925235096	0.02727354304897676	0.01066338547655307	0.02198491556837137	0.05498326105338489	1.49328268812376e-06	0.9460585024420992			1.330739227732353
7.132754713486461	0.0284940140547028	0.01076473039165165	0.02208635717298299	0.05487063735984352	1.464100657428421e-06	0.9460403611328855			1.330742334674599
7.140944501737827	0.02770886657175587	0.01071727973793463	0.02203494192649984	0.05475981415534131	1.43484355804798e-06	0.9460704414909868			1.330745385240147
7.149134289989194	0.02696201997973877	0.0105135196407325	0.02189061239854638	0.05465454544274621	1.405992581860223e-06	0.9460846069030906			1.330748375668968
7.15732407824056	0.02679750844778434	0.01040997471679997	0.02179778861824013	0.05454964140863533	1.377763252205614e-06	0.9460669856178486			1.33075131323852
7.165513866491926	0.02836349992030282	0.01066186975890906	0.02190933899683556	0.05444417905699861	1.349862969077548e-06	0.9460346766945775			1.330754201082692
7.173703654743292	0.02798943531047436	0.01067802573401289	0.02199239630014291	0.05434013122492604	1.322824680656692e-06	0.9460108577004951			1.330757031395792
7.181893442994658	0.02683460046199665	0.01052227516566071	0.02195423270510203	0.05423404930058447	1.296549077111484e-06	0.94606525496768			1.330759829119347
7.190083231246025	0.02843457329821617	0.01049899582212993	0.02201270262829105	0.05412732958466507	1.270515502089851e-06	0.9460193445958539			1.330762580084744
7.198273019497391	0.03729779334389281	0.01107116648015493	0.02213531678455517	0.05402643033833173	1.246004519167498e-06	0.94604263261237			1.330765272424006
7.206462807748757	0.07615733000116029	0.01225835731693136	0.02231127885677869	0.05393323832473246	1.221630029084841e-06	0.9460670227241964			1.330767904965853
7.214652596000123	0.04723701345358091	0.01151212328644137	0.02217970487538776	0.05384469687482297	1.196698015136075e-06	0.9460709867804438			1.330770491867912
7.222842384251489	0.02783745695787497	0.01075865520080985	0.02198800273486605	0.05376052418216511	1.172165884576861e-06	0.9460647638321482			1.330773040277512
7.231032172502855	0.02787892634763456	0.0107162722951297	0.02197972526123164	0.05367837457795978	1.148446905047209e-06	0.9460800680589608			1.330775521985429
7.239221960754222	0.02878118836999125	0.01079388685548255	0.02199986424858126	0.0535987404760055	1.125443567108216e-06	0.9460148330679008			1.330777963762937
7.247411749005588	0.02808619069056036	0.01064362451772344	0.02189917634209194	0.05352192298535779	1.102822925328037e-06	0.9460573347622125			1.330780359119407
7.255601537256953	0.02906029629353428	0.01061954675734157	0.02187490496479067	0.05344394822447399	1.08059539238559e-06	0.9460346825147059			1.330782705867426
7.263791325508319	0.03015220012502531	0.01112219650788641	0.02209309762875964	0.05336530738395068	1.058889230416331e-06	0.9461004519599122			1.330785018680017
7.271981113759685	0.03025461834290956	0.01129796675909042	0.02216229884869364	0.05328557740667828	1.037782570748164e-06	0.9460528388098285			1.330787291539442
7.280170902011052	0.03008958685524316	0.01116844930143866	0.02204834819919614	0.05320574706304806	1.017112636447208e-06	0.9460414925168148			1.330789510519508
7.288360690262418	0.02977377463132097	0.01119359056293467	0.02210762279087577	0.05312959495040386	9.964827158145378e-07	0.946068161353439			1.330791684903357
7.296550478513784	0.02845672276270039	0.01093094133036489	0.02213243481885675	0.05305697926726258	9.758249310612459e-07	0.9460755284580127			1.330793823959721
7.30474026676515	0.02826756050929906	0.01081553748414623	0.02191093232098018	0.05298695454129651	9.556455143821613e-07	0.9460675585235165			1.330795925832718
7.312930055016516	0.02945160939254874	0.0109948170076401	0.02197173201738654	0.05292095769558855	9.363565633185353e-07	0.9460392750026163			1.330797979985757
7.321119843267883	0.02999569646321755	0.01104162940760602	0.02210587051454994	0.05286053378298636	9.171225745316311e-07	0.9460794724370366			1.330800007845869
7.329309631519249	0.03005689252027853	0.01086351306342613	0.02195056589059485	0.05280321136165433	8.980094409938209e-07	0.9460114558835823			1.330801993691306
7.337499419770615	0.02955024415298512	0.01083043255180893	0.02186308387316197	0.0527456315097841	8.797492418569442e-07	0.9460585022104507			1.330803940270085
7.345689208021981	0.02827354608964934	0.01077857433664262	0.02179103077843423	0.05268620268624104	8.621425453395629e-07	0.9461248653848423			1.330805850857884
7.353878996273347	0.02737121352683036	0.01064288808078746	0.02177323782841298	0.05262140144176916	8.45085193918781e-07	0.9460738214211551			1.33080771977646
7.362068784524713	0.02697234515764914	0.01046585520626826	0.02171662362969374	0.05255726136851147	8.280912798963488e-07	0.9460704104512			1.330809544043483
7.370258572776079	0.0284158428444245	0.01041003482428633	0.02172973554956968	0.05250164080753798	8.112914245771324e-07	0.9460341231320716			1.330811325462724
7.378448361027445	0.03095245706656355	0.01063715054824847	0.02188502946984416	0.0524502513925192	7.946049469063415e-07	0.9460556624142523			1.330813081178662
7.386638149278811	0.02647557341261125	0.01051447406807078	0.02170551994515957	0.05239999992923327	7.782591346718222e-07	0.946043768129466			1.330814797884037
7.394827937530177	0.02652528211378583	0.01051323907304396	0.02166725546074459	0.0523507348081824	7.623860152110039e-07	0.946076185481736			1.330816473240319
7.403017725781543	0.02737765040908569	0.01057271969950204	0.02167055196785678	0.0523011342819342	7.467882527722702e-07	0.9461385113865606			1.330818118549954
7.41120751403291	0.02695457516881763	0.01043900716323348	0.0216542683448411	0.05225022327047907	7.315695744435649e-07	0.9460601999712241			1.330819730645004
7.419397302284276	0.02737873007716698	0.0104763909128476	0.02169353888247432	0.05220012285138831	7.169468880249589e-07	0.946053964915856			1.33082131553046
7.427587090535642	0.02827230290480744	0.01069511746250604	0.0217906767887664	0.05215649249725644	7.02508636428926e-07	0.9461356499206178			1.330822865631377
7.435776878787008	0.02743714164049845	0.01050916710508485	0.02172116532209255	0.05211892603199316	6.886275981646019e-07	0.9460614099175528			1.33082437679733
7.443966667038374	0.02686904646613231	0.01039059345477203	0.02169006720407913	0.05208200812333256	6.746800245331709e-07	0.9461146869797452			1.330825868381124
7.452156455289741	0.03081642903830674	0.01049959867541988	0.02174843319394012	0.05204411495644471	6.608471321020124e-07	0.9460738536988508			1.330827310534971
7.460346243541107	0.03078976611376699	0.01043374582555641	0.02176342528148844	0.05200777963640046	6.473368741633908e-07	0.9461060324633742			1.330828741144927
7.468536031792473	0.03057743763850034	0.01087531879916972	0.021989284724408	0.05197337307170113	6.340654286780562e-07	0.9460176591354614			1.33083013061916
7.476725820043839	0.02863781061657017	0.01060639596360206	0.02176147397853292	0.05193336139528249	6.212746968490393e-07	0.9460653678255329			1.330831493890009
7.484915608295204	0.02769843545570165	0.01045053819501724	0.02169274973002507	0.0518891245996649	6.086039724099995e-07	0.9461118473291861			1.330832834007194
7.493105396546571	0.02857005930859932	0.01064262523009725	0.02179946701406541	0.0518484110713199	5.965021520202299e-07	0.9460437676225906			1.330834139885024
7.501295184797937	0.03331488914738694	0.01073499561025586	0.02188418282976243	0.05181062396071329	5.846879066479742e-07	0.9460721461090363			1.330835425047127
7.509484973049303	0.0407554121827672	0.01066339995033116	0.02191480737777038	0.05177757256617338	5.729267735500331e-07	0.9460868730390655			1.330836682414764
7.517674761300669	0.03026317441693989	0.01062311983386673	0.02179810476158845	0.05174872040512941	5.614658991716971e-07	0.9460590744348637			1.330837908961639
7.525864549552035	0.03562121641615373	0.01110115449562942	0.02195661736366352	0.05172123687651485	5.504006718850549e-07	0.9460624753741553			1.330839106797374
7.534054337803402	0.03548820806704846	0.01128922244126719	0.02201894464701734	0.0516939747958531	5.394721728302196e-07	0.9460902585905504			1.330840273624872
7.542244126054768	0.03001988861264802	0.01071716861200995	0.02178459300887708	0.05166612595766435	5.285450764807789e-07	0.9460443236405504			1.330841424283458
7.550433914306134	0.02798213774198119	0.01049279026475094	0.02168300852539891	0.0516366915637562	5.177471756197346e-07	0.9460505608196462			1.330842547328828
7.5586237025575	0.02711920760168486	0.01028482995204572	0.02156736247928967	0.0516054917670548	5.074082656838352e-07	0.9460748810619865			1.330843645303756
7.566813490808866	0.02801759926103609	0.01031923233803804	0.02152236204479352	0.051577075726442	4.969927423585972e-07	0.9459860370923407			1.330844737171545
7.575003279060232	0.02728751115510517	0.01036416415040309	0.02154143201252826	0.05155537290786853	4.873462455513041e-07	0.9460908422055369			1.330845783836952
7.583193067311599	0.02668018021950627	0.01033076792579454	0.02160877733757135	0.05153504513700013	4.777593300344029e-07	0.9460675132002384			1.330846824986061
7.591382855562965	0.02811445273867731	0.01041145341986179	0.02172607895221147	0.05150833301499407	4.682779729944851e-07	0.9460102640554948			1.330847833324546
7.59957264381433	0.03869333072761575	0.0112543475074785	0.02259466333885595	0.05148229856671403	4.593398203728018e-07	0.9460879911565954			1.330848824888494
7.607762432065696	0.05311743168187987	0.0118532298216521	0.02259923840988766	0.05146554536455869	4.503771023746911e-07	0.9460573851694533			1.33084979012636
7.615952220317062	0.03851161643064705	0.01049458958744739	0.02165799546779948	0.05145054870109861	4.416577379484214e-07	0.9460681598578271			1.330850728333517
7.624142008568429	0.02728707113283349	0.01043106358822552	0.02162948361876955	0.05143183409841441	4.331141588584831e-07	0.9460948321967148			1.330851646590009
7.632331796819795	0.02717690016633209	0.01055064329741191	0.02174532598746915	0.05141160323694444	4.24595320714547e-07	0.9461010672520829			1.330852543050381
7.640521585071161	0.02647942644533487	0.0103285334207199	0.02157617292540876	0.05139163037645212	4.160272654947863e-07	0.9460607716718785			1.330853427141192
7.648711373322527	0.02646416878251279	0.01033962796052015	0.02157447679013915	0.05137457796701068	4.077895258012376e-07	0.94605796106479			1.330854291919825
7.656901161573893	0.02786352068323642	0.01063774888268571	0.02184857846623982	0.05135329571581684	4.001446635696849e-07	0.9460755174559725			1.330855128107794
7.66509094982526	0.02988793638726005	0.01091952328495258	0.02197592637546351	0.05132568115233456	3.924897469857788e-07	0.9460126324677635			1.330855960294641
7.673280738076626	0.02877879590082061	0.01046638353396802	0.02177070690008077	0.0513062601519583	3.851267145176365e-07	0.9461140938232991			1.330856757101203
7.681470526327992	0.03174774853285958	0.01070273654541222	0.02177172658893852	0.05129363783759751	3.785452763670954e-07	0.9460284392775268			1.330857535102922
7.689660314579358	0.03127992289299065	0.01085242281635113	0.02179726054637235	0.05127882589086769	3.717346661535234e-07	0.9460574186379701			1.330858293264886
7.697850102830724	0.02933685405998732	0.01039072272482847	0.02181291087768365	0.05126531220776483	3.647751100844049e-07	0.9460959588077833			1.330859035088554
7.70603989108209	0.03291428630662383	0.01051288344543652	0.02193308336005526	0.051257394311345	3.575119440196726e-07	0.9460692979969377			1.330859763159793
7.714229679333456	0.0454793775613096	0.01099188623789372	0.02221023908279096	0.05125400988604295	3.506213594507951e-07	0.9460828775257192			1.330860464004016
7.722419467584822	0.03646309863194296	0.0107052778133596	0.02199852417916846	0.05125162404324089	3.440467131150946e-07	0.9460647442348892			1.330861161945381
7.730609255836188	0.02843407891227522	0.01061482859585645	0.0219655415049674	0.05124370578653865	3.380617185078704e-07	0.9460595884539826			1.330861823615668
7.738799044087554	0.03095201774148506	0.01102181635690241	0.02247684226843473	0.05122871220251801	3.319666018702955e-07	0.9460170767128364			1.330862486094704
7.74698883233892	0.03881967182517482	0.01120263498675716	0.02260289039032434	0.05121221431864935	3.25971149523082e-07	0.9460505408572797			1.330863132889219
7.755178620590287	0.03052711222049176	0.01055914840506921	0.02180973810426318	0.05119521328280675	3.204815581523015e-07	0.9460266961091545			1.330863762487763
7.763368408841653	0.0284904604108381	0.01044999080712525	0.02172969710039726	0.05118047506790908	3.150594556095486e-07	0.9460097041798458			1.330864377355031
7.771558197093019	0.03006933057250305	0.01066997934197531	0.02195012236464957	0.0511702046949582	3.09545421310326e-07	0.9460420129797339			1.330864968435696
7.779747985344385	0.03099006158735976	0.0106005163862089	0.02215871441845198	0.05116159567191356	3.041739207415954e-07	0.9460114045261087			1.330865543290297
7.787937773595751	0.06702934405668259	0.01104569776480577	0.02269393878759052	0.05115506877425177	2.986631040141734e-07	0.9460692717625795			1.33086610790031
7.796127561847118	0.07131846021380457	0.01137455573548037	0.02242877430580608	0.05115121692412143	2.937483521708922e-07	0.9460442878366359			1.330866647940063
7.804317350098484	0.03063085646384282	0.01058658445227662	0.02198830325263789	0.05114516216018147	2.893672500041425e-07	0.946024445494435			1.330867180258598
7.81250713834985	0.03349680491020638	0.01058093745048483	0.02196561845294066	0.05113665253140173	2.843833556694176e-07	0.9459774169471503			1.330867688141698
7.820696926601216	0.02825052210029663	0.01030842569880869	0.02158808496836368	0.05113114995102142	2.796167155300857e-07	0.9460539196427081			1.330868197043823
7.828886714852582	0.02774106229542485	0.01026532603193358	0.0215391228688116	0.05112575187791668	2.753329241009191e-07	0.9460284519162534			1.330868683760672
7.837076503103948	0.03075700241105297	0.01051390379307223	0.02153851370727247	0.05111687666376446	2.70561740055141e-07	0.9460885775292072			1.330869170781087
7.845266291355314	0.02844040801153474	0.01038108349650674	0.02148817477963835	0.05111147177302831	2.657348115983195e-07	0.9460846097667001			1.330869648092825
7.853456079606681	0.02681539431457727	0.01031316310300845	0.02148347625521556	0.05111299112656238	2.618204839260263e-07	0.9460726553765685			1.33087009283371
7.861645867858047	0.02671391525289304	0.01032341418376305	0.02147587739027181	0.05111537709386927	2.576624760284781e-07	0.9460267592358026			1.3308705437363
7.869835656109413	0.02695562108695278	0.01036622477266243	0.02151795076212293	0.05111501639319459	2.530405419761772e-07	0.9460505566580565			1.330870995328194
7.878025444360779	0.02749123516308722	0.0104594261671762	0.02159721478613603	0.05111650216580902	2.486722859394889e-07	0.9460465871584823			1.33087143674584
7.886215232612146	0.02807302684316997	0.01031925035279673	0.02151940791856684	0.0511174006004584	2.448333987342953e-07	0.9460482876281282			1.330871864703238
7.89440502086351	0.0294144859363626	0.01058031924220027	0.02161952026904994	0.05111488575661994	2.413572961379343e-07	0.9460392219634438			1.330872280472642
7.902594809114876	0.03086352041452935	0.0110022834323766	0.02187994642022321	0.05111272274741147	2.378308327210479e-07	0.9460613320150236			1.330872687891368
7.910784597366242	0.02853401659546125	0.01071628655841412	0.02174901313067299	0.05110729929788126	2.336968505660543e-07	0.9460551009363229			1.330873086505671
7.918974385617608	0.02670684393169784	0.01034665940765827	0.02157557852824695	0.05110091046474782	2.293793167584473e-07	0.9460686841941205			1.33087348866478
7.927164173868975	0.02712988161119001	0.01028835213469841	0.02156887109469964	0.05110113260089665	2.252566745864814e-07	0.946033541154773			1.330873897994518
7.935353962120341	0.02959276764701922	0.01067130025111618	0.02166797682295377	0.05110494016482923	2.214901241079332e-07	0.9460528070311518			1.330874281112711
7.943543750371707	0.02772584818033593	0.01026128392782894	0.02151723591788383	0.05110568044336259	2.173963332440519e-07	0.9460131577573032			1.330874677093766
7.951733538623073	0.0284083832738299	0.01031243994307126	0.02149567710584601	0.0511094138586698	2.128344581130882e-07	0.9460562309725318			1.330875073136354
7.959923326874439	0.03301487549525169	0.01061047069016857	0.02177218913401166	0.05111494415424917	2.089927763628467e-07	0.9460239323635615			1.330875471766615
7.968113115125806	0.03206060862496385	0.01032198558452089	0.02156036566408295	0.05111634254377184	2.052227264560323e-07	0.946079967755052			1.330875878125034
7.976302903377172	0.02782071080357002	0.01014860985926557	0.02142773032436017	0.05111726682913628	2.014089728347409e-07	0.946018226949671			1.330876275772271
7.984492691628538	0.02740867253860686	0.01018267688742203	0.02151220767611545	0.05111776886773595	1.972001436826685e-07	0.9460636071153932			1.330876680070924
7.992682479879904	0.02715377079713908	0.01019867969604229	0.02160290843186064	0.05112074312759297	1.9286789193321e-07	0.9460602061761014			1.33087708263518
8.000872268131271	0.03881723448041061	0.01037507241164904	0.02180240046604613	0.05112653745745004	1.882976916905252e-07	0.9460948054103			1.330877502403438
8.009062056382637	0.04586378447627881	0.01062841618584228	0.02198585313314571	0.05112998727642643	1.831046847433261e-07	0.9460675632174584			1.330877939049963
8.017251844634004	0.02736067060124892	0.01048260399774797	0.02165093344654815	0.05113095015303233	1.775633854707673e-07	0.9460539589909089			1.330878383254672
8.02544163288537	0.02735121085488308	0.01050421500593935	0.02167729523864515	0.05113641442574404	1.722171023859789e-07	0.9460386698580794			1.330878845378328
8.033631421136736	0.03063311074155959	0.01084590098637192	0.02191699196534938	0.05114687474337631	1.670027694137931e-07	0.9460670110188435			1.330879323263333
8.041821209388102	0.03052059728439247	0.01079726041688488	0.02190451959637034	0.05116005893151282	1.61707819559246e-07	0.9461083982753633			1.330879820869824
8.050010997639468	0.028409543844004	0.01047254146341859	0.02170639211038998	0.05117739443573417	1.557734502163987e-07	0.9460290044227544			1.330880347265378
8.058200785890834	0.02871036499000187	0.0103622113750279	0.02155229890000807	0.05119745842074278	1.492654717483024e-07	0.9460380727915016			1.330880893403879
8.066390574142201	0.03025298025376079	0.01045359640109975	0.02157395105383679	0.05121501459285034	1.4158109126998e-07	0.9460415134052947			1.330881500430203
8.074580362393567	0.02917139535836228	0.01052409430483812	0.02166795269671191	0.05122829655392883	1.335482143980313e-07	0.9460800110946421			1.330882123204866
8.082770150644933	0.03147325940160373	0.01050032360931894	0.02165230815920617	0.05124174239563204	1.251767620089489e-07	0.9460459968513995			1.330882793908112
8.090959938896299	0.03283453324105177	0.01028617061987803	0.021548926360032	0.05125444638769783	1.157564883799542e-07	0.9460018203474925			1.330883513699722
8.099149727147665	0.02756350176020173	0.01013209300775812	0.0214355106996839	0.05126934117332732	1.051909410828806e-07	0.9460573679794627			1.330884309918978
8.107339515399032	0.02807962490677155	0.01033998066273591	0.02155093233273113	0.05128904748320154	9.363746895033395e-08	0.9460295734563767			1.33088518057233
8.115529303650398	0.02854907386894716	0.010510752305544	0.02167857701294159	0.05130923981608158	8.084347508036768e-08	0.9460471077583169			1.330886142272195
8.123719091901762	0.02720017026065213	0.01032954728680134	0.02156129010687942	0.05132950280499567	6.611796423364267e-08	0.9460187803676697			1.330887214706531
8.131908880153128	0.02738893162364384	0.01026958643817384	0.02148700252017544	0.05135017301761536	4.921623397260792e-08	0.9460307328533499			1.330888406664069
8.140098668404494	0.03019270256672177	0.01058278981048862	0.02161478300657593	0.05137080139069269	3.036476442214002e-08	0.9460647422462669			1.330889734806508
8.148288456655861	0.03284238363228983	0.01161261928550795	0.02193115393195393	0.05139150386038483	9.426152147729512e-09	0.9460436999405043			1.330891226678579
8.156478244907227	0.03018448545497557	0.01070396267073796	0.0219232605923978	0.0514113314553758	-1.436025099214103e-08	0.945972862618126			1.330892906542401
8.164668033158593	0.05676013031532212	0.01097028389718435	0.02241762159532903	0.05143162769301321	-4.181364143409944e-08	0.9460114006943868			1.330894806801125
8.172857821409959	0.1027292475945107	0.01239943387628742	0.02249265648715227	0.05145425178655469	-7.337717531233369e-08	0.9460221740939225			1.330896965376798
8.181047609661325	0.04678988475173849	0.01098652085008221	0.02187540995061999	0.05147871985761487	-1.088344338584589e-07	0.9460148053921238			1.330899414189075
8.189237397912692	0.02861083479361465	0.01058751079456159	0.02179213523002171	0.05150730330289012	-1.484510815667238e-07	0.9460766621915703			1.330902185878748
8.197427186164058	0.02700330111468186	0.01046819634446881	0.02164241153708726	0.05153889741786045	-1.926164854008977e-07	0.9460726840967097			1.330905316082087
8.205616974415424	0.02815349865560854	0.01038251115693217	0.02166690260735546	0.05157194089378063	-2.418392148344553e-07	0.9460670156267363			1.330908840911774
8.21380676266679	0.03070494826947998	0.01096308206962944	0.02191336942829767	0.05160423596924431	-2.967757910689884e-07	0.9460585192286469			1.330912793149742
8.221996550918156	0.02858141642473928	0.01079241070347314	0.02182844974739046	0.05163238654910011	-3.580024220591727e-07	0.9460766568207547			1.330917229181249
8.230186339169522	0.02813693398093697	0.01061459296528027	0.02175884282696515	0.05165907564329331	-4.231512290941713e-07	0.9460721215277523			1.330922094263833
8.238376127420889	0.02873388486216131	0.01083900188452477	0.02185516027770846	0.0516906093001795	-4.84416977658389e-07	0.946065841112292			1.330927179206614
8.246565915672255	0.02809353482008584	0.01060040860958942	0.02176636384362288	0.05172593791204045	-5.48792278116489e-07	0.9460323985425904			1.330932666586026
8.254755703923621	0.02741184312355634	0.01028229197318922	0.02159586224983539	0.05176108350318928	-6.278400138933491e-07	0.946029610373017			1.330938734748831
8.262945492174987	0.0273535478589855	0.01036057122783619	0.0216365053456027	0.05179482865573212	-7.19708095560595e-07	0.9460981888461837			1.330945390440459
8.271135280426353	0.02822394463237438	0.01058653640395722	0.02193946232065416	0.05182506340123261	-8.162481209252346e-07	0.9460709800276308			1.330952622955914
8.27932506867772	0.02894557142850313	0.01061827143019334	0.02199263383287861	0.05185248931489186	-9.16240286447339e-07	0.9460392383501112			1.330960388221802
8.287514856929086	0.02972676840337782	0.01080265178242761	0.02199256143568706	0.05187742565803492	-1.018906547960115e-06	0.9460681463340905			1.330968669731338
8.295704645180452	0.02837837498389252	0.01059207089258217	0.02186905251844659	0.05190517925340106	-1.123196218321928e-06	0.9460091582228642			1.330977388024643
8.303894433431818	0.02732434492307139	0.01035811626985426	0.0216779969284157	0.05193398949638262	-1.226490219330312e-06	0.9460579231500355			1.330986547070385
8.312084221683184	0.02776787209696413	0.01045885038087226	0.02175929492833223	0.05196124189851119	-1.326439258922911e-06	0.9460488677348048			1.330996333510535
8.32027400993455	0.04011135509370303	0.01081555386544262	0.02209461995503265	0.05199260428791431	-1.419725862787748e-06	0.9461288888817316			1.331006144132979
8.328463798185917	0.04545388469105237	0.01102327626846752	0.02199413104330102	0.05202310700223747	-1.503338746493251e-06	0.9461414422226196			1.331015762103303
8.336653586437283	0.02587502298466712	0.01017696121060974	0.02144039156703663	0.05205109788567971	-1.573253470934632e-06	0.9461873576958408			1.331024958426425
8.344843374688649	0.02545829577974666	0.01004096297333855	0.02132207024437053	0.05207961318468208	-1.624519083828682e-06	0.9462390586674896			1.331033445335537
8.353033162940015	0.02592643398370406	0.01007636013720994	0.02133427214612542	0.05211238770759251	-1.651118362422426e-06	0.9463025436098327			1.331040842919814
8.36122295119138	0.02897596861083708	0.01045712122989443	0.02145637880683365	0.05215269652600263	-1.647709051299015e-06	0.9463957441346126			1.331046775767865
8.369412739442746	0.02773744973923527	0.01036440618963611	0.02127961375504567	0.05219589741049225	-1.608419210242699e-06	0.9465530679830916			1.331050794158199
8.377602527694112	0.02644577783761479	0.01013087157175625	0.02121041659923972	0.05224086113192999	-1.525703827930454e-06	0.9467066624883078			1.331052378445408
8.385792315945478	0.02840414278603454	0.01058608916995975	0.02135597056984108	0.05228971837687823	-1.391364326997267e-06	0.9468191859195515			1.331050956787718
8.393982104196844	0.02777189175064071	0.01049142851586249	0.02121885220802622	0.05233971777171663	-1.197310077887808e-06	0.9469875324144905			1.331045892543506
8.40217189244821	0.02765263219717729	0.01029898450852387	0.02102204942550183	0.05238930450674046	-9.349923057298347e-07	0.9471364549121324			1.331036496795541
8.410361680699577	0.02684744759984592	0.01028570290621011	0.02086502966878716	0.05243688008095818	-5.986300675104724e-07	0.9474467533462678			1.331022140796525
8.418551468950943	0.02778631628659818	0.01062382154749763	0.0209180047017396	0.05248317117164032	-1.881187496286809e-07	0.9478809393608896			1.331002303530088
8.426741257202309	0.02909686198600713	0.01073763606517256	0.02098050973137669	0.05253371978458928	3.215125408521286e-07	0.9483126279013983			1.330975739177425
8.434931045453675	0.02924435026982493	0.01061421628668718	0.02095677093159677	0.05258960761184459	9.557271612316404e-07	0.9487694874129164			1.330941510445538
8.443120833705041	0.02867046255865143	0.01052758811701066	0.02063057492084784	0.05265260683792861	1.719472777735475e-06	0.9492892923025963			1.330897944919214
8.451310621956408	0.02735781541797352	0.01033193782776384	0.02036895516657798	0.05272102651335656	2.616057087613599e-06	0.9500255019642918			1.330844620503612
8.459500410207774	0.02813070904974595	0.01049588755130443	0.02030003844640482	0.05278837846503541	3.652471430901232e-06	0.9508439926679584			1.33078066086848
8.46769019845914	0.02956900138382711	0.01041154304106593	0.02014514345786595	0.05285101539477764	4.841878033110017e-06	0.9516414895159518			1.330704850837182
8.475879986710506	0.03113169981324976	0.01056943337636851	0.020135542310879	0.05290625913154461	6.19330849760274e-06	0.9525024212621945			1.330616226831567
8.484069774961872	0.03122032711048472	0.01039112136397878	0.02000227708684616	0.05296198145765448	7.715986109153623e-06	0.9532903050060183			1.330513454027926
8.492259563213238	0.03131522640468287	0.010488376289328	0.02000260852378348	0.05302232742099745	9.417114906160848e-06	0.9540766700785164			1.330395837098191
8.500449351464605	0.03241974318526174	0.01054878758189833	0.01999462977052996	0.05307865894917727	1.130377331475804e-05	0.9546293227134175			1.330262534127489
8.508639139715971	0.03552940958858512	0.01088155515269254	0.02077709167128572	0.05313079820804346	1.338034560954341e-05	0.9551589958143494			1.330112622716055
8.516828927967337	0.03238443911088987	0.01099103213078782	0.02036564115727582	0.05318241638924358	1.564884594685091e-05	0.955356863064994			1.329945590603612
8.525018716218703	0.03195035810958861	0.01058608865913914	0.01975473340905468	0.05323420205745144	1.811640146478366e-05	0.9556912982129702			1.329760733443072
8.533208504470069	0.03679417361513488	0.01045477789440674	0.01949416190319547	0.05328482138801417	2.079496320462727e-05	0.9560575520267335			1.329556969551084
8.541398292721436	0.03081527341973687	0.01035542629379206	0.01946569723001051	0.05333756286875364	2.368871904816941e-05	0.9563392631647292			1.32933392818615
8.549588080972802	0.02901131768518691	0.01046866465570026	0.01962201225244795	0.05339525945678272	2.67880644161355e-05	0.9564556902878847			1.32909152281068
8.557777869224168	0.03088037691462447	0.01071176546530452	0.01977640760411813	0.0534485669533753	3.004218100990422e-05	0.9565160616172025			1.328829909806543
8.565967657475534	0.04539262927215434	0.0116798478679755	0.02029587451806009	0.05349182001633786	3.341987638863977e-05	0.9566934601006191			1.328548980005154
8.5741574457269	0.04408165897857936	0.01205684683639282	0.02051180462191712	0.05353372441951722	3.692125924976686e-05	0.9567678418482631			1.328251407889673
8.582347233978266	0.03407259355690988	0.01122983886315218	0.02004553557220395	0.05358033998817863	4.055265596594218e-05	0.956817501598397			1.327936921719807
8.590537022229631	0.03528845218010181	0.01113612971694285	0.02007192260697687	0.0536296295333203	4.430074335280586e-05	0.9566826254410175			1.327607017587303
8.598726810480997	0.03454184600546371	0.01089707355470927	0.01989840390988653	0.05367975241592814	4.814044688938579e-05	0.9566033811711645			1.327263637544007
8.606916598732363	0.04055640181463904	0.01112153206620723	0.01995274099706909	0.05372839665628132	5.205786944777253e-05	0.9562944649466991			1.326907897546689
8.615106386983729	0.0492285065144947	0.01188542496776287	0.02034375389386977	0.05378179321157294	5.604274577521713e-05	0.9560500657287396			1.326541529769781
8.623296175235096	0.03819873795461139	0.01231787351510727	0.02054660945655486	0.05384341254224807	6.005697644134753e-05	0.9556011471471536			1.32616675788845
8.631485963486462	0.03352717411601878	0.01113069276898136	0.02024868739674542	0.05390454244067165	6.402985906700256e-05	0.9550184070075521			1.325785655598932
8.639675751737828	0.03644979206800388	0.01118484258773479	0.02054573038817468	0.05396658909688216	6.789259221974641e-05	0.9543105291230983			1.325400904602301
8.647865539989194	0.05623015699602749	0.0122589501910411	0.02123675095588734	0.05403512261974611	7.161223888904851e-05	0.9534489578358679			1.325016209063896
8.65605532824056	0.04546175015663225	0.01209613769141061	0.02091037674699162	0.05410716851299372	7.518297904286768e-05	0.9523026369569201			1.324634798485179
8.664245116491927	0.04582080799453547	0.01267867009554459	0.02118644982695318	0.05417890694346426	7.858318902690246e-05	0.9509144027738163			1.324259282166299
8.672434904743293	0.05642488727444682	0.01238290576349655	0.02145819497702214	0.05424801473207295	8.175834503243729e-05	0.9490788656284854			1.323893979205765
8.680624692994659	0.04618132459492014	0.0114332816905532	0.02121938972400843	0.05431834115671511	8.466900455299005e-05	0.9465556235982622			1.323543263450664
8.688814481246025	0.04686631232649498	0.01168398786988319	0.02165002222976518	0.0543939286622302	8.725181364510029e-05	0.944307602726449			1.323212424979101
8.697004269497391	0.0523679902422108	0.01313438632171146	0.02288309046681045	0.05446975414473175	8.948014612791736e-05	0.9431537210426837			1.322904664516092
8.705194057748757	0.04455843848716122	0.01301786179299271	0.02310978713172727	0.0545443766634186	9.130698142157518e-05	0.9438662762185446			1.322623441270928
8.713383846000124	0.03802119771930799	0.01154541127987706	0.02278575584030596	0.05461725854128802	9.2683523523137e-05	0.9452267516921801			1.322372684381229
8.72157363425149	0.03905136719049362	0.01122021496669801	0.02310086391685399	0.0546914577063726	9.356742349620022e-05	0.9475055548876171			1.322156383326061
8.729763422502856	0.04261478405772549	0.01108423942646329	0.02382139627309528	0.05476847129991989	9.391386850857076e-05	0.947965320727991			1.321978967625268
8.737953210754222	0.03953540499272115	0.01110768316671988	0.02396374977166485	0.05484770698835133	9.368272669767717e-05	0.944883318393125			1.321844955170787
8.746142999005588	0.03619761241948956	0.0113353321862255	0.02365352525450134	0.0549314091401571	9.2836710660449e-05	0.9400851640576474			1.321758469341422
8.754332787256955	0.03486898772794988	0.01124872791295801	0.02304971367369219	0.05501515198900071	9.134433585839262e-05	0.9344600104691794			1.321723485510123
8.762522575508321	0.04721566147658425	0.01151522013483964	0.02303702413156089	0.05509667442842334	8.918731870139568e-05	0.9288301381731008			1.32174375090019
8.770712363759687	0.05861844304743402	0.01196382190546058	0.02295121166444335	0.05517912143862379	8.635097513018684e-05	0.9230959333631381			1.321822613191048
8.778902152011053	0.04344122781148747	0.01141557511876049	0.02162631532163457	0.0552621976659743	8.280825451478812e-05	0.9156000428357209			1.32196341343089
8.787091940262419	0.04050805364069796	0.01149789859478305	0.02153834188029399	0.05534209665198317	7.853718434386569e-05	0.9037121395878105			1.322168905001054
8.795281728513785	0.04678791021723364	0.01215548355047107	0.02199439856578328	0.05541961148208992	7.352892293701741e-05	0.8865317279325803			1.322441140591484
8.803471516765152	0.04815802546569822	0.0117919770009388	0.02231735439215461	0.05549576221657298	6.775355697640068e-05	0.8685608988000282			1.322783313434867
8.811661305016518	0.05813899980008996	0.01179983729581845	0.02317084367035989	0.05556431757237076	6.109416297299641e-05	0.8521568599191932			1.323203494481707
8.819851093267884	0.05462655043282796	0.01240344551060107	0.02370080910708061	0.05562058453463798	5.364902709159598e-05	0.8355583732126188			1.323696548657713
8.828040881519248	0.04385867551779052	0.01193384552881531	0.02310987947951454	0.05566668934353847	4.547602600043313e-05	0.8146670617252679			1.324264323882837
8.836230669770615	0.05478993989586498	0.01188617061432778	0.02285599036452121	0.05570087602496501	3.656405454495803e-05	0.79029930393771			1.324907228685076
8.844420458021981	0.05347999036938583	0.01191778825819787	0.02240914575064323	0.05572499397836377	2.686824009649911e-05	0.7653933341792307			1.325625528011515
8.852610246273347	0.04609885841142671	0.01166679520172027	0.02221779257432723	0.05574302525024753	1.640836731922651e-05	0.7431951688804341			1.326420082373631
8.860800034524713	0.04700881470396962	0.01201712643645163	0.02226001523402382	0.05575286887531052	5.256599073548678e-06	0.7245768205020294			1.32729007854026
8.868989822776079	0.0521471668534553	0.01228898504256456	0.02197947092017127	0.05575707265472988	-6.585558968953675e-06	0.7078327248883384			1.3282338615813
8.877179611027445	0.04840822074756733	0.0125575171633202	0.02198470783910287	0.05575534185653431	-1.912480209768056e-05	0.6916318592663285			1.329250225351568
8.885369399278812	0.04354010265045033	0.01229643222074245	0.02218387653549981	0.05574313099971596	-3.230912929584872e-05	0.6772546774266358			1.330337885187039
8.893559187530178	0.04280281095893677	0.01174525978419348	0.02197444034385772	0.05572010214791115	-4.607935904405149e-05	0.666628861687304			1.331493935907813
8.901748975781544	0.04388691250063635	0.01146422565996412	0.02165876118989893	0.0556845877122536	-6.040661782794263e-05	0.6593270450280273			1.332715442634789
8.90993876403291	0.04978201962766922	0.01159530966694309	0.02175128939176086	0.0556346022548995	-7.530697014294147e-05	0.6542660685062996			1.334003217307704
8.918128552284276	0.05383590864216719	0.01229005275959122	0.02206750164137933	0.05556878767117921	-9.074394288663361e-05	0.6498396885350708			1.335351214848208
8.926318340535643	0.04066164734840445	0.01172472346438212	0.02162842418085842	0.05548374127053539	-0.0001066366504785372	0.6457057387736287			1.336757577728945
8.934508128787009	0.03811296899348662	0.01151125674972161	0.02142489956051954	0.05538638592903563	-0.0001229453732364768	0.6434086378053961			1.338219166842269
8.942697917038375	0.04527380422147338	0.01251436357511849	0.02191047777833508	0.05528328210619988	-0.0001396686098344627	0.644744640123818			1.339733404137581
8.950887705289741	0.04900780663202704	0.01250120919803809	0.02231090296058259	0.05516890369237957	-0.0001567230126928699	0.6475983178006498			1.341294373093538
8.959077493541107	0.04699900907136745	0.01213161649521459	0.02205620204518465	0.0550373568245352	-0.0001740466450461869	0.651274510056562			1.342895319343709
8.967267281792473	0.0408420532330238	0.01146091481558071	0.02162732674726767	0.05488830301059645	-0.0001916030734420998	0.6580298126400768			1.344535784803312
8.97545707004384	0.04344913671002967	0.01187700155822093	0.021818364748651	0.05472542290589945	-0.0002093247223116381	0.6686760051999006			1.346210218707722
8.983646858295206	0.0430554967982379	0.0116861028144445	0.02164952337912359	0.05454788993965766	-0.0002271558445906244	0.6818423561383861			1.347911047415892
8.991836646546572	0.04063390215741326	0.01120287348038457	0.02134352993433389	0.05435562134493219	-0.0002450754507877191	0.6960474897409583			1.349635916663751
9.000026434797938	0.04302814866760359	0.01148037315455756	0.02145109367246593	0.05415690231205565	-0.0002630297677941578	0.7114622004090635			1.351381046937946
9.008216223049304	0.06603470891240905	0.0118336674854655	0.02197953757728216	0.05395555356907696	-0.0002809184407225249	0.729003678452429			1.353138048265535
9.016406011300671	0.06183874669329456	0.0115848717443125	0.02204468313784734	0.05374223371724514	-0.0002986830265793969	0.7497569031536711			1.354901693271372
9.024595799552037	0.04886187598120242	0.01124500776645063	0.02181142287530453	0.05351749596033422	-0.0003163161974154088	0.7740472850722413			1.356669958098696
9.032785587803403	0.04227732748879391	0.011024894859365	0.02168758087735825	0.05328680918279385	-0.0003337332489689221	0.8017523084952144			1.358434264324968
9.040975376054769	0.04155987167285628	0.01127299369458768	0.02173224683433876	0.05304632170471305	-0.0003508520537026027	0.8307160085589614			1.360187799607998
9.049165164306135	0.04413093630182827	0.01160588388090586	0.02183522971388589	0.05279679966017347	-0.0003676071774521209	0.8573459300361759			1.361928433980697
9.0573549525575	0.04048324969799857	0.01111554564339232	0.02175722873943017	0.05254815888925376	-0.0003839148685229104	0.8790413318212869			1.363646728598197
9.065544740808866	0.04009773758383511	0.01097834368282023	0.02148857183668113	0.05230043991383058	-0.0003997318930712828	0.8976235359747581			1.365333028323955
9.073734529060232	0.03556847138221016	0.01045760699484653	0.02107890347358601	0.05204605230659425	-0.0004150549364011019	0.9128289964030778			1.366988753897053
9.081924317311598	0.03464203207152503	0.0104832003964411	0.02105267251118615	0.05178731676241734	-0.000429796239760105	0.9243518863690435			1.368604976634148
9.090114105562964	0.03644951960725026	0.01074214901490437	0.0212710396701048	0.05153182152124207	-0.000443875734546322	0.9327317508117536			1.370173942281457
9.098303893814331	0.03533451783294848	0.01042339342026352	0.02152185699203705	0.05128248597500897	-0.0004572992153413066	0.9394635544442849			1.371693285972158
9.106493682065697	0.0347477187484941	0.01038317285790312	0.0218885316246707	0.05103676601834819	-0.0004700023873674835	0.9444228091094612			1.373157103931505
9.114683470317063	0.03370931274511405	0.01035038495954744	0.02235987264551139	0.05079524491364182	-0.0004819325638810403	0.9465341604115954			1.374559161736288
9.122873258568429	0.05112200423777049	0.01093559237804121	0.02296332628053113	0.05055674773704036	-0.0004930837947238903	0.9476029302779296			1.375896328223076
9.131063046819795	0.06284122628674031	0.01108612407128929	0.02330319996074786	0.05032270195525118	-0.0005034124671485664	0.9478123624561974			1.377165005942612
9.139252835071161	0.03500329121692757	0.01033578741889379	0.02260426703160058	0.05009822973185374	-0.0005128621217836018	0.9482756036713794			1.378359829281453
9.147442623322528	0.03141056662257635	0.01033140311817689	0.02176070166093657	0.0498794159460484	-0.0005214625033399747	0.9491137118094826			1.379477349988756
9.155632411573894	0.02947045965796753	0.01020809263189744	0.0209169809807518	0.04966997082810637	-0.0005292275231660831	0.9507212224480257			1.38051501008164
9.16382219982526	0.02869622936239846	0.01016590151445194	0.02028147915117039	0.04947760865875462	-0.0005361165438199378	0.9528859976243557			1.381471983102142
9.172011988076626	0.03045066246043893	0.01033523681369704	0.02000716393470318	0.04929895128579104	-0.0005420708756220505	0.9546094596368649			1.382344297809383
9.180201776327992	0.02937843258931519	0.01018808238083063	0.01951958549314492	0.04912829041598659	-0.0005470646919814789	0.956101116799436			1.383124940407054
9.188391564579359	0.02946127568102672	0.01005704393672822	0.01924570053623914	0.04896558817106861	-0.0005511750814422847	0.9567494474506757			1.383817838894457
9.196581352830725	0.03407264291152604	0.0102506235099266	0.01928359961784662	0.04881676672437151	-0.0005544127787348525	0.9571127811316721			1.384423419029467
9.204771141082091	0.03750929068890388	0.01047264918512352	0.01936223525965477	0.0486822096712356	-0.0005567892378057515	0.9572324372461353			1.384941650877529
9.212960929333457	0.03287957813947907	0.01066852760625621	0.01935724291655259	0.04855915682211247	-0.0005583358447449038	0.9579146133030335			1.385373794944738
9.221150717584823	0.02889610121530122	0.0105079967124534	0.0192229194685138	0.04845182602197258	-0.000559069426260398	0.9590329830209484			1.385719716417156
9.229340505836189	0.02728037541244734	0.01022424517884105	0.01902396556599881	0.048358313709954	-0.0005590087283685283	0.9603575765002368			1.385980466751447
9.237530294087556	0.02640874526836895	0.009905050632521829	0.01882142900852323	0.04827336406580586	-0.0005581802062268486	0.9617568389163286			1.386158413878208
9.245720082338922	0.0269484842594978	0.009849481023520462	0.0187485265425167	0.04820461274079584	-0.0005566160420901866	0.9626875787621643			1.386255768860977
9.253909870590288	0.02798853530711786	0.01005731784120968	0.01892853055704003	0.04815579047598774	-0.0005543456285241887	0.9636527418942692			1.38627442625084
9.262099658841654	0.03176751698994585	0.01013524683866834	0.01911913090661717	0.04812183932198696	-0.0005513969030835998	0.9642994864351913			1.38621684188314
9.27028944709302	0.02880417680978044	0.009827388050646865	0.01897600252545822	0.04809841880776804	-0.0005478087913967586	0.9647668960316803			1.386085969006513
9.278479235344387	0.02735321206496858	0.009800770500057348	0.01889691333464467	0.0480827748175052	-0.0005436198080629724	0.9651888536868009			1.385884541225764
9.286669023595753	0.0283693438596682	0.01000360764069322	0.0190145184594858	0.04807492181644243	-0.0005388468385115235	0.9655793563028261			1.385615700231509
9.294858811847117	0.02894552994443544	0.01018018779943599	0.01902090617013972	0.04807442533172009	-0.0005334820094515813	0.9658542619412861			1.385280921393331
9.303048600098483	0.03035460083998332	0.01031093792136728	0.01915426484248231	0.04807895755029121	-0.0005275213480435281	0.9661331389632053			1.384880218082501
9.31123838834985	0.03283485588912858	0.01020531180952802	0.01922198553714258	0.04808667841278451	-0.0005211083702147132	0.9663227062695524			1.384420826893367
9.319428176601216	0.03533924368299547	0.01029943331117541	0.01929247693956317	0.04810132639594415	-0.0005142944315912593	0.9662884516774494			1.383906054364459
9.327617964852582	0.03726201748775367	0.01031662282363782	0.01956596337625209	0.04812115943390571	-0.0005070647716471977	0.9661331692099306			1.383339600750627
9.335807753103948	0.04394019137878148	0.01030547770934725	0.01962347604097556	0.0481460414005638	-0.0004994008762278639	0.9661104004967997			1.382724109662737
9.343997541355314	0.06682108669152834	0.01134529909910554	0.01986551087052352	0.04818132466452062	-0.0004913349531395659	0.9660372504714465			1.382061476214955
9.35218732960668	0.08989690254399159	0.01199028056578901	0.02047231582843337	0.04821975288505338	-0.0004829742105462579	0.9657125747140477			1.381355842812509
9.360377117858047	0.08464017687907742	0.01219086449012272	0.02099596511341834	0.04825877699223244	-0.0004743579952890718	0.9656013113404748			1.380611158100947
9.368566906109413	0.05845501675060805	0.01165353636298423	0.02004287935021801	0.04830366946651616	-0.0004654439164641503	0.9655355597948155			1.379830610727808
9.376756694360779	0.04360169597686157	0.01105157037045323	0.01957459353746318	0.04835517503262342	-0.0004562321157499531	0.9654689593221453			1.37901623925106
9.384946482612145	0.04768073114585957	0.0106858235160756	0.01942495608175841	0.04840785272236404	-0.0004468110127987465	0.9652321106325135			1.378169834026951
9.393136270863511	0.03680593843355778	0.0100628028223371	0.0191282535876785	0.04845848316724809	-0.0004372362636467522	0.9649940012628433			1.377295073910342
9.401326059114878	0.02913382402162971	0.009964225429902447	0.01910114127433171	0.04851082379656439	-0.0004274464175960173	0.9646481003375652			1.376394744620957
9.409515847366244	0.03008024925057845	0.01027259311522159	0.01934575095228356	0.04856846502987124	-0.0004174644578586714	0.9643000708833813			1.375470558296805
9.41770563561761	0.04530592842315074	0.01067416927906194	0.01978461957335474	0.04862947916300602	-0.0004074161503084797	0.9641829407424979			1.374526689735897
9.425895423868976	0.08362806268143841	0.01158586081394167	0.02051577209902635	0.04868945660332855	-0.0003972666557151742	0.9639102001575355			1.373564225158064
9.434085212120342	0.04055769594403925	0.010964450847282	0.01949298016493417	0.0487505113514452	-0.0003869679717790994	0.9635644524970455			1.37258307560908
9.442275000371708	0.032544346480652	0.01020042308411037	0.01891942189612737	0.0488137120574605	-0.0003766693162048161	0.9632714532179986			1.37159093441603
9.450464788623075	0.03125744513414008	0.01006405122728827	0.0188115290634524	0.04887609644562088	-0.0003663670075169161	0.9630509589872535			1.37058926597978
9.458654576874441	0.03429229441651351	0.01017086622650484	0.01888537626944995	0.04893820432474495	-0.0003559780031243497	0.9626824136680333			1.369576592710473
9.466844365125807	0.03135351384411963	0.01033933099109176	0.01911788864687912	0.0489992090417614	-0.0003456014787440315	0.9623880220774461			1.368557931350859
9.475034153377173	0.0293140858152737	0.01040864828520796	0.01921843906565234	0.04906142197252258	-0.0003353015491139802	0.9619651642063285			1.367537035255628
9.483223941628539	0.02685641500114164	0.0100995634965747	0.01882750902893604	0.04912359384010157	-0.00032500973084042	0.9614891628646851			1.366512733807504
9.491413729879906	0.02486356595245082	0.009829812205945261	0.01845225311616299	0.04917980081970516	-0.0003147420250308532	0.9609747184768849			1.365487000085819
9.499603518131272	0.02423035175426932	0.009746105828829853	0.01835499224185509	0.0492378726396347	-0.0003046046616660656	0.9605433836835958			1.364464922606714
9.507793306382638	0.02532247880624139	0.009845734547953251	0.01845353642005512	0.04930117042398969	-0.0002945847508528054	0.9601492912943448			1.363446922579016
9.515983094634004	0.02684002679774927	0.01011769091290539	0.01867301990365487	0.04936319244848643	-0.0002846137536431712	0.9598216667352587			1.362431772760097
9.524172882885368	0.02634803591328471	0.01005232131961226	0.01876658869447163	0.04942503551162799	-0.0002748056441371256	0.9594495970380235			1.361425483655171
9.532362671136735	0.02930930555398387	0.01049456469102278	0.01902637545123217	0.04948765813210255	-0.0002652082920709369	0.9590230616421497			1.360430659507369
9.540552459388101	0.0330446657750793	0.01115668172087874	0.01920809288913469	0.04954908134650743	-0.0002556840671458275	0.9589623670855927			1.359443108908926
9.548742247639467	0.0313915748775796	0.01084585200077835	0.01907931483703955	0.04960926432029555	-0.0002463027783151252	0.9587730875906672			1.358467964930504
9.556932035890833	0.02954958197137401	0.0102925978273221	0.01891431914626686	0.0496644691691162	-0.0002371915313287208	0.9584579338829697			1.357510940672119
9.565121824142199	0.02699249944586573	0.009930624962571329	0.01874714133086566	0.04971356434847553	-0.0002282750075681273	0.9581750597300046			1.356567005371401
9.573311612393566	0.02803094339289451	0.009977745384667645	0.01877482199918982	0.04976213149986287	-0.0002194787444178139	0.9578661944785907			1.355637550346638
9.581501400644932	0.03093356110162495	0.01006855250160996	0.01893727399584664	0.04981242551865429	-0.0002108870985956495	0.9576354627184359			1.354726674653493
9.589691188896298	0.03281778133810766	0.01028945281079089	0.0191782070956522	0.0498583060506155	-0.0002025931743621089	0.9572450097685192			1.35383584807785
9.597880977147664	0.03007109377988609	0.01064041524652971	0.01924085957198283	0.04989996207648918	-0.0001945353794230662	0.9571683971007287			1.352963645134411
9.60607076539903	0.02651324515698786	0.01021296799341368	0.01904413024457364	0.04994202832725152	-0.0001866375820307032	0.9571275935409105			1.352110472875418
9.614260553650396	0.02761486915085277	0.01011960065675087	0.01904072454452305	0.04998241255299665	-0.0001789379348788469	0.9571005416414435			1.351278996500069
9.622450341901763	0.03332784509528301	0.01050289854092743	0.01921986763430115	0.05002274008062753	-0.0001715148184464054	0.9568063706364466			1.350469613749633
9.630640130153129	0.03740763273036051	0.01091159537844079	0.01925093545279845	0.05006454009385496	-0.0001643674075215233	0.9566290695931206			1.349681254749274
9.638829918404495	0.03650563601969614	0.01104929928861048	0.01934889243830652	0.05010296044880291	-0.0001574366756654158	0.9563465413864124			1.348915955870585
9.647019706655861	0.03123632104677319	0.01093910597344898	0.01926222484295551	0.05013501767365925	-0.0001506916950560818	0.9559180165134062			1.348174455456179
9.655209494907227	0.02731175710546134	0.01034862436342369	0.01913816857832604	0.05016439931688669	-0.0001441303661772738	0.9554738625014768			1.347453217927602
9.663399283158594	0.02646125227972336	0.01007043054524175	0.0190210608780717	0.05019350478719776	-0.0001378644288525106	0.9550334408632017			1.346755148451959
9.67158907140996	0.02867931645841235	0.01017117922738811	0.01900119069767623	0.05022397994487526	-0.0001319142532398162	0.9544507411680044			1.346082658104437
9.679778859661326	0.0262972732424315	0.0100348664930571	0.01890257263532692	0.05025725314085832	-0.000126164423384819	0.9539208953597422			1.345434584254103
9.687968647912692	0.02486175008260105	0.009870418619055155	0.01883000203866434	0.05028583632181165	-0.0001206085617173153	0.9534413699930212			1.344808837181112
9.696158436164058	0.02589066645696093	0.009927883018935896	0.01890050045899833	0.05030892678365296	-0.0001152212403409688	0.9529864465108954			1.344204867998516
9.704348224415424	0.02665019814806734	0.010037674967918	0.01903227277814701	0.05033213596010146	-0.0001100220631297552	0.9525562276904955			1.343621680735903
9.712538012666791	0.02681699052940549	0.01004254337348406	0.01907306733826401	0.0503603213002923	-0.0001050829438348392	0.9520411275063759			1.343061128248175
9.720727800918157	0.02820402168726795	0.0101803131585283	0.0192431434951271	0.05039141043698158	-0.0001003937261239937	0.9515923921980761			1.342524200762724
9.728917589169523	0.03015455414412811	0.01051179712274757	0.01958859108227888	0.05041777502985366	-9.589692877441442e-05	0.9511202284873691			1.342008411246409
9.737107377420889	0.02824575411622575	0.0103888020301757	0.01961231119781007	0.05044324660210724	-9.157552982406367e-05	0.9506482836937377			1.341512298401667
9.745297165672255	0.02952843063835445	0.01053235628015881	0.01983175449588826	0.05047035608666925	-8.744050772707039e-05	0.9502235382151831			1.34103643791772
9.75348695392362	0.03196338224941634	0.01085088487067331	0.01993614382361724	0.05049264431083	-8.347064361585386e-05	0.9498573370765476			1.340580113565595
9.761676742174986	0.0277797970373128	0.01040828584937314	0.01968869502190251	0.05050761884971063	-7.963218087440767e-05	0.9494229618873367			1.340142006080703
9.769866530426352	0.02811236348396958	0.0105525236456607	0.01976341517544368	0.05051987037682331	-7.594870697764259e-05	0.9490885412936704			1.339723149758601
9.778056318677718	0.03131740451543731	0.01049896724963803	0.01980689744237834	0.05053470854355946	-7.246760112364275e-05	0.9489289446830935			1.339323150411795
9.786246106929084	0.03306933742641775	0.01053725512906862	0.01996339277759095	0.05055158074504287	-6.918632933889673e-05	0.948775706796534			1.338939877683586
9.794435895180451	0.02765622722870568	0.01054931403180978	0.02010923702480064	0.05056754326438117	-6.607883873772192e-05	0.9486946163889484			1.338574212162488
9.802625683431817	0.02601715497396901	0.01018715181542758	0.02002193409971308	0.05058566079392868	-6.310679255601312e-05	0.9485168736033834			1.338225685922066
9.810815471683183	0.02651000013151464	0.01027585981491225	0.02011186721309094	0.05060559415990247	-6.027045121118649e-05	0.9483689327441945			1.337893390582226
9.819005259934549	0.0286260667470953	0.01058869528171187	0.02045341924317965	0.05062378295129232	-5.756173560430782e-05	0.948163923542568			1.337575886202415
9.827195048185915	0.02747065789340664	0.01005399317575589	0.02019074991795495	0.05064304609989723	-5.497831612607047e-05	0.9479951978712616			1.337273635270036
9.835384836437282	0.02671435866135342	0.01000719854454682	0.0201290777371099	0.05066661728184176	-5.251548824913191e-05	0.947801908198582			1.336986519078235
9.843574624688648	0.02656575074309526	0.01020817035658674	0.0202831842994367	0.05069191987659312	-5.015963235166175e-05	0.9475957652569279			1.336712906469752
9.851764412940014	0.02613173318506439	0.01021722817122226	0.02032583777129216	0.05071242427807019	-4.789944604455832e-05	0.947422156132768			1.336451358102535
9.85995420119138	0.02552349476589155	0.01004033317010158	0.02028982619499864	0.05072783007752076	-4.57292430749682e-05	0.9473546583893214			1.336201353553588
9.868143989442746	0.02770684136405918	0.01006729140535386	0.02036130342065418	0.05074290802751852	-4.364934788130089e-05	0.9472054226887365			1.33596234617559
9.876333777694112	0.03337923891804354	0.01012227986851132	0.02044402176609429	0.05075496569384028	-4.166965577315393e-05	0.9471617746205081			1.335733774616565
9.884523565945479	0.03261351287444791	0.01021786126541297	0.02057276863075622	0.05076020362652507	-3.980115340713034e-05	0.9470913933211311			1.33551576064927
9.892713354196845	0.03569775855039714	0.01062811115981694	0.02098890656319283	0.05076342237743787	-3.803662093900693e-05	0.9470747329293616			1.33530802716254
9.900903142448211	0.05960853883328175	0.01131906279700062	0.02178212471659677	0.05076951118295472	-3.636407813545411e-05	0.9469455588459681			1.335109811190114
9.909092930699577	0.07927456950580518	0.01081497294440028	0.02184984302862309	0.05077573816766872	-3.479351328103392e-05	0.9469597686051401			1.334921506907504
9.917282718950943	0.0491213625342043	0.01034863542413353	0.02124852605902441	0.05078004448354627	-3.330965170727726e-05	0.9469824415337514			1.334743024091861
9.92547250720231	0.04089458377109539	0.01028485420892933	0.02079248275772018	0.05078954475454418	-3.188370659142313e-05	0.9469245407740985			1.33457363330256
9.933662295453676	0.02862556508918753	0.01011283125932788	0.02070971623359697	0.05080097696565063	-3.052372759231775e-05	0.9469068817821805			1.334413028688602
9.941852083705042	0.02837729668800346	0.01015021447495375	0.02087133618116072	0.05080641566667125	-2.923015422216943e-05	0.9468558772117116			1.334260942179444
9.950041871956408	0.03090095304378762	0.01055248634653141	0.02113022513007196	0.0508135976460062	-2.799711184025818e-05	0.9468364740902554			1.334116377196219
9.958231660207774	0.03135232812628511	0.01075093435228966	0.021000471387382	0.05082135040962982	-2.682278537329709e-05	0.9467327454418587			1.333978938053937
9.96642144845914	0.03272420827594878	0.01062317904550242	0.02095955139621341	0.05082324357466212	-2.570551438085793e-05	0.9467213240410681			1.333848381910614
9.974611236710507	0.03508671361952947	0.01045362569337722	0.02095001154308263	0.05082400102890033	-2.464184175146424e-05	0.9466350857188572			1.333723867882378
9.982801024961873	0.03239395939171607	0.01013262281233802	0.02084315956575468	0.05082354018898553	-2.362911500356798e-05	0.9466152501040987			1.333604997892109
9.990990813213237	0.02587732639012978	0.01002874659415525	0.02077690991392785	0.0508183762777731	-2.266576307152546e-05	0.9466140476865469			1.333491874302162
9.999180601464603	0.02643221690081407	0.01009150281172558	0.02080215174371484	0.05081237358207163	-2.174866328620412e-05	0.9465437474632983			1.333384230957282
10.00737038971597	0.02884344655139376	0.01055700904939655	0.02103341927750946	0.0508067429708504	-2.087436752534459e-05	0.9465471455637638			1.333281621596017
10.01556017796734	0.03110441869454626	0.01048997756911232	0.02130493885170688	0.05079670519606511	-2.004244710697719e-05	0.9465448400606247			1.333183965076417
10.0237499662187	0.0372207555415906	0.0102573449051089	0.02114955488636491	0.05078177569181887	-1.924985005451485e-05	0.9465164995369694			1.33309098781377
10.03193975447007	0.03152020520766877	0.01058218989761954	0.02118258530412713	0.05076885556319988	-1.849644388397278e-05	0.9465033757188255			1.333002642959964
10.04012954272143	0.03344081831216347	0.01085409506836228	0.02142969786610914	0.0507598361643441	-1.77781267279449e-05	0.9464177049253047			1.332918439651792
10.0483193309728	0.03459184593547341	0.01057426080794101	0.02151302127372546	0.05075169033741616	-1.709480240502422e-05	0.9463899299343511			1.33283846927236
10.05650911922417	0.03788936511352219	0.0108237846193597	0.02164333350202617	0.05074192103249005	-1.64457466218874e-05	0.9463604700789624			1.33276241926551
10.06469890747553	0.05487557537456249	0.01099039582522247	0.02157904091928889	0.05073254810124516	-1.582633511536254e-05	0.94639561311831			1.332689879235458
10.0728886957269	0.02756105626584585	0.01049869690926966	0.0211074440789394	0.05072628347892034	-1.523551064404866e-05	0.946356473737885			1.332620749588106
10.08107848397827	0.02668499194670392	0.01025636567487702	0.0210010481012999	0.05071879440912073	-1.467265793117131e-05	0.9463807794055626			1.33255494637377
10.08926827222963	0.02584391422026472	0.01003990290805722	0.02093554088131516	0.05070962210451802	-1.413567788334928e-05	0.9463263727301156			1.332492209747409
10.097458060481	0.02655461342273695	0.01007483539491595	0.02098943803125809	0.05069971697890181	-1.361826682893262e-05	0.9463065666424803			1.332432250716797
10.10564784873236	0.02987588505265531	0.01034445063608663	0.02119403917046704	0.05068809690778583	-1.311929895498415e-05	0.9463574927495918			1.332375010660976
10.11383763698373	0.02818355968839213	0.01012730735505534	0.02117224360629338	0.05067418619268953	-1.26441361074238e-05	0.9463031052396872			1.332320390019495
10.1220274252351	0.03166248537881573	0.01079622021972043	0.02142287505131913	0.05065966866251603	-1.2194332523209e-05	0.9462968012500695			1.332268178695187
10.13021721348646	0.04230456168850108	0.01169419362536706	0.02211420258848848	0.05064781131131015	-1.176529759537028e-05	0.9462491892401956			1.33221833015592
10.13840700173783	0.04382494177671301	0.01066236181384443	0.02188894163030152	0.05063932662770574	-1.135374406615236e-05	0.9462118301074068			1.332170711388443
10.14659678998919	0.04273577256074842	0.01055527843049488	0.02201137830347302	0.05062855224183076	-1.095306170414498e-05	0.9463154719312389			1.332124979232165
10.15478657824056	0.04843939536732819	0.01118384547479753	0.02298822514714346	0.05061339207443839	-1.056066623952935e-05	0.9462429656953657			1.332081012368916
10.16297636649193	0.03996712456495095	0.01106956284456095	0.02263886815509892	0.05060120089655292	-1.018547079782252e-05	0.9462770052192769			1.332038883701463
10.17116615474329	0.02860832934670695	0.01030785191129501	0.02136371045937707	0.05059282198576848	-9.835874811525425e-06	0.9462792725121381			1.331998749882761
10.17935594299466	0.02753437742746129	0.01038673878454673	0.02127881238042332	0.05058006925025743	-9.505896955177295e-06	0.9462639720261993			1.33196033564711
10.18754573124603	0.027705066230453	0.01048693468191252	0.02142551339701237	0.05055942460099101	-9.187612715962477e-06	0.9462934263216233			1.331923518081515
10.19573551949739	0.03231868734826814	0.01041897439233389	0.02162319593363674	0.05053813089088662	-8.880474107333591e-06	0.9462713310383855			1.331888149222154
10.20392530774876	0.03840423983016347	0.01040601297257815	0.02173515094304547	0.0505196146747855	-8.583241851032826e-06	0.9462837472662972			1.331854118564875
10.21211509600012	0.03418959721685925	0.01049214176855955	0.02174321213044874	0.05050308991994629	-8.298543894709475e-06	0.9462242308286924			1.331821563422628
10.22030488425149	0.02938265681189261	0.01030939075382826	0.02157236713015404	0.05049003638469928	-8.028775446548272e-06	0.946305379293815			1.331790495763333
10.22849467250285	0.02657312468725645	0.01015537472803506	0.02129878951900506	0.05047915954227285	-7.769509967947092e-06	0.9463059764575477			1.331760769615885
10.23668446075422	0.02712660000556754	0.01013639152020879	0.02121028785392129	0.05046697668341198	-7.516973352489696e-06	0.9463269342296987			1.331732213335555
10.24487424900559	0.02725596961554604	0.01009781323229526	0.02117152515074481	0.05045303594651344	-7.27038454661733e-06	0.9462679362991905			1.33170464181272
10.25306403725695	0.02762247188840013	0.01018162500226055	0.02121702322130074	0.05044288845155455	-7.029371307919155e-06	0.9462828632663066			1.331677979987472
10.26125382550832	0.02682852403275791	0.01009072763004722	0.02116643938252523	0.05043629857260245	-6.801752976224744e-06	0.9463882010153086			1.33165238788682
10.26944361375969	0.02545526825836856	0.01001658734753945	0.02112782784293879	0.05043057207139306	-6.59155433897641e-06	0.9463155406316396			1.331627823504089
10.27763340201105	0.02588954066433269	0.01006662190280268	0.02115303608596092	0.05042828245275976	-6.388407837238185e-06	0.9462741673666215			1.33160432661185
10.28582319026242	0.0264106446897577	0.01034368417644505	0.02128400048021678	0.05042930408836134	-6.192187684020604e-06	0.9463218564365858			1.331581663253344
10.29401297851378	0.02670519144193629	0.01049082615944595	0.02135421557771848	0.05042635388004364	-6.004521082007368e-06	0.9463446392389028			1.331559918992251
10.30220276676515	0.0275003200941965	0.01046489587010751	0.0213722502425855	0.05041735281934896	-5.823870931866608e-06	0.9464063687582839			1.33153910155988
10.31039255501652	0.02825836935092932	0.01045614971991453	0.0214180732150278	0.05040949994614996	-5.64993279243418e-06	0.9463269729654353			1.331519111585762
10.31858234326788	0.02819034445268492	0.01036393180012232	0.02138254806720516	0.05040330873823116	-5.482804336712866e-06	0.9463507795404772			1.331500125336349
10.32677213151925	0.02728862158758577	0.01027822865659347	0.0213665850743596	0.05039853892782891	-5.321756003217851e-06	0.9463700558804004			1.331481927662427
10.33496191977062	0.02679709560351498	0.01021673483520798	0.02131680622601737	0.05039706901106802	-5.167169845398827e-06	0.9463401182424528			1.331464406660047
10.34315170802198	0.02771840895695011	0.01026157987972713	0.02131564243429206	0.05039151506517633	-5.018603867295356e-06	0.9464200170954197			1.331447540447012
10.35134149627335	0.02695101265171018	0.01022550872973828	0.02131732507834045	0.05038453356936343	-4.87500199388563e-06	0.9464086350411111			1.331431320262334
10.35953128452471	0.02628982814491376	0.0101727487784631	0.02121387645036459	0.05038759789939339	-4.735922336651625e-06	0.9463757734004538			1.331415697417501
10.36772107277608	0.02633235300590881	0.01016568378704973	0.02118951300138329	0.05039399280489135	-4.601499696064307e-06	0.946387077712964			1.331400626857827
10.37591086102745	0.02658383390832457	0.01019104064761071	0.0212158729358777	0.05039780548496765	-4.471932563076067e-06	0.946343494426057			1.331386117232621
10.38410064927881	0.02609610649519466	0.01019332365701115	0.02126754894260923	0.0504000588726122	-4.347395471459311e-06	0.9464097979081647			1.331372141831781
10.39229043753018	0.02733098495218261	0.01047238595094044	0.02153714073444674	0.05040400097147707	-4.227523417401822e-06	0.9463576181418817			1.331358659981385
10.40048022578154	0.02942948208947039	0.01057818944757461	0.02169429646648624	0.05041145182271493	-4.11246308466968e-06	0.9463865251076761			1.331345678333829
10.40867001403291	0.03440714063436163	0.01052497365431599	0.02163656891927514	0.05041665415555711	-4.001514703344649e-06	0.9463803117332265			1.331333158588796
10.41685980228428	0.03586693885421526	0.01038194059280138	0.02143631044098499	0.05041768687154479	-3.894982441500541e-06	0.9464216873549595			1.331321121546702
10.42504959053564	0.02876211390341704	0.01015268533196383	0.02134421268998697	0.05042129006021404	-3.787745206349303e-06	0.9463933461941954			1.331309399086269
10.43323937878701	0.02551487854340455	0.01003011099141767	0.02126376674272731	0.05043049607728391	-3.682742915665159e-06	0.9463995933587159			1.331298094878364
10.44142916703838	0.02502043362699734	0.009937618896433884	0.02117173122712919	0.05044157228379387	-3.58449646823748e-06	0.9464053256941554			1.33128717195667
10.44961895528974	0.02524061876869375	0.01000743164598659	0.02120645749612379	0.05045448389882827	-3.491400575843804e-06	0.946444407146828			1.331276639305341
10.45780874354111	0.02700933473288011	0.01023988924669215	0.02137235620392605	0.05047101452221759	-3.402492818718636e-06	0.9463933858368609			1.331266486588412
10.46599853179247	0.02698315692965039	0.01035696919771215	0.02138451584293868	0.05049134114309564	-3.317113886224135e-06	0.9464290956994237			1.331256703602744
10.47418832004384	0.02654751807578056	0.0102428908717942	0.0213143954940387	0.05051409766561208	-3.234659598415996e-06	0.9463820051449316			1.331247267565425
10.4823781082952	0.02633029113296046	0.01020450015973868	0.02132042571558397	0.05053815900064791	-3.154872227381099e-06	0.9463967046377604			1.331238151030154
10.49056789654657	0.02762742386860852	0.01043618819572151	0.02156092313660566	0.05055859435273231	-3.077637846802761e-06	0.946364401156425			1.331229393880127
10.49875768479794	0.03373338654218416	0.0103077550168492	0.02162279382207945	0.05057393569160856	-3.0029710244698e-06	0.9463598344169433			1.331221037882931
10.5069474730493	0.02855951035069001	0.01004188897147969	0.02144093418434586	0.05059037585871665	-2.931006837376861e-06	0.9463321713808326			1.331212985583034
10.51513726130067	0.02723860779570885	0.01007484188076951	0.02154634619812763	0.05060828800752133	-2.861262985516241e-06	0.9463990282399469			1.33120521756882
10.52332704955204	0.06910021721609065	0.01097108865762265	0.02202368593371969	0.0506232296506914	-2.793700081435351e-06	0.9464120753099441			1.331197723514718
10.5315168378034	0.04721252915774603	0.01033529089665826	0.021424778979534	0.0506370034969362	-2.728879401979065e-06	0.9464126437628175			1.331190473305443
10.53970662605477	0.02779485912921066	0.0100938948628668	0.02123036047725534	0.05065531860380684	-2.667099942285282e-06	0.9464375794253951			1.33118350039023
10.54789641430613	0.02952332658824839	0.01011118460681593	0.02124043882037197	0.05067656474359474	-2.607346054373882e-06	0.9463979254313963			1.331176772834889
10.5560862025575	0.02671496727290586	0.01014866476320183	0.02132760212085005	0.05069554072380245	-2.549311441643933e-06	0.9464217205498914			1.331170273339597
10.56427599080887	0.02594500115474836	0.01015293176689286	0.02135360630445203	0.05071243485760132	-2.493299063864204e-06	0.9464166188330533			1.331164000264158
10.57246577906023	0.02663501108829183	0.01024065058850181	0.02142145122850133	0.05072908983856155	-2.43925157139238e-06	0.946420019772345			1.331157949560666
10.5806555673116	0.02655736230557867	0.0101234229124343	0.02134587521912322	0.05074353604540608	-2.387424241496215e-06	0.9464182889580077			1.331152119994707
10.58884535556296	0.02655198119173622	0.01021826168101584	0.021369061012263	0.0507586511152485	-2.337496792858684e-06	0.9463792831011976			1.331146499309182
10.59703514381433	0.026731134017688	0.01026489111545133	0.02138195550747484	0.05077540479469578	-2.288979911740971e-06	0.9464619829445314			1.331141078131703
10.6052249320657	0.02852313985897705	0.01055393761515263	0.02138169853579686	0.05079071331539882	-2.241960913720047e-06	0.9463338051658186			1.331135841486174
10.61341472031706	0.03262111571309233	0.01094666000156503	0.02162174776103911	0.05080832277863055	-2.196680458774491e-06	0.9463808499686085			1.331130778692814
10.62160450856843	0.03061362003751891	0.01030550278647596	0.02173139085064561	0.05082730267008643	-2.153057952509038e-06	0.9463751780037998			1.331125897521641
10.6297942968198	0.04412945168785395	0.01112742168463692	0.02208319471670804	0.05084321507153307	-2.111180614062605e-06	0.9463633179970495			1.331121195304415
10.63798408507116	0.05344873561302978	0.01136172673200833	0.02194940412032473	0.05085487387572533	-2.071072754354933e-06	0.9464001628451412			1.331116661940195
10.64617387332253	0.03075457875323565	0.01034670206609733	0.02153766232472769	0.05086252362716111	-2.032377294851603e-06	0.9464466649738352			1.3311122910937
10.65436366157389	0.03008299220365488	0.01041293372742766	0.02150527349064559	0.05086477720130761	-1.995332810554336e-06	0.9464153884236305			1.331108083544511
10.66255344982526	0.02990386432625425	0.01069795594622042	0.0216584033377414	0.05086176766755342	-1.959649920746978e-06	0.9463621542106606			1.33110403483137
10.67074323807663	0.02996016462629952	0.01044854380027918	0.02156953751417275	0.05085716801116102	-1.924111583348437e-06	0.9464098578073817			1.331100118136958
10.67893302632799	0.02703653383952546	0.01006152922208398	0.02125621155988932	0.05085636748546767	-1.889888639666506e-06	0.9464523689855283			1.331096343828485
10.68712281457936	0.02837746742082698	0.01015239171601927	0.02128996432347745	0.05085961021773754	-1.857689852141163e-06	0.946427377064511			1.331092716984364
10.69531260283072	0.02855608913697276	0.01030717666073951	0.02135333945821295	0.05086133634674742	-1.826616530879008e-06	0.9464013139514785			1.331089215982029
10.70350239108209	0.02648221317121439	0.01014545521719642	0.02130512755564356	0.05086093739968479	-1.796669696379997e-06	0.9464154647805715			1.33108583777258
10.71169217933346	0.02662285862514296	0.0101458204037598	0.0213610493635089	0.05085480836533886	-1.767649485238596e-06	0.9463712583583221			1.33108257749765
10.71988196758482	0.02722589306205488	0.01055300877422794	0.02146369819968089	0.0508414704816059	-1.739427247490455e-06	0.9464120696298225			1.331079425396847
10.72807175583619	0.03577324825106017	0.01082825948260873	0.02170048267710243	0.05083010338330129	-1.712620198724953e-06	0.9464233967420422			1.331076386676211
10.73626154408755	0.03894461261079211	0.0106799550089822	0.02187015546457087	0.05082005436716847	-1.687092375978376e-06	0.9463809305374622			1.331073467168486
10.74445133233892	0.03883624459882305	0.01093362478282721	0.02224486473448055	0.0508051941264767	-1.661706971574871e-06	0.9464290995173383			1.331070652987653
10.75264112059029	0.04093864162687336	0.01100206136561699	0.02234444048200719	0.05079257093872724	-1.636838201578616e-06	0.9464245092768363			1.3310679313017
10.76083090884165	0.03268051179904633	0.01054858192588794	0.02165642201903007	0.05078380755046154	-1.613280415771529e-06	0.9463735907775747			1.331065300398102
10.76902069709302	0.025901908291456	0.01015662713747784	0.02134479477924828	0.05076977473771122	-1.590884518453385e-06	0.9464342250396458			1.331062775232823
10.77721048534439	0.02597906540374265	0.01018465806682484	0.02133120811294447	0.0507505986031801	-1.569136260125011e-06	0.9464653133904102			1.331060318956532
10.78540027359575	0.02800180746181688	0.0105509192648406	0.02145585034030917	0.05073245105294023	-1.547920899135054e-06	0.94638312824121			1.331057968867373
10.79359006184712	0.02660839238966634	0.0101647215016727	0.02130301240726504	0.05071982701541787	-1.528019966903328e-06	0.9463542347884363			1.331055706728253
10.80177985009848	0.02576041177324027	0.01001026020839636	0.02121579179387694	0.05070994733113581	-1.508818410558987e-06	0.9464097856771612			1.331053509999585
10.80996963834985	0.02551637167657209	0.009979905098412954	0.02119161142807964	0.05069971651865257	-1.490565687875718e-06	0.9463984661482193			1.331051413003
10.81815942660122	0.02573176249483507	0.01008364371835237	0.02126078823718398	0.0506898753368115	-1.47273750663608e-06	0.9464285200451904			1.331049391770797
10.82634921485258	0.02536124100196348	0.01003109403645986	0.0212193202453179	0.05067825679180564	-1.455199627340805e-06	0.9464177504041			1.331047446074771
10.83453900310395	0.02524068146625195	0.009929054607122657	0.02117112560919472	0.05066636135744481	-1.437959905718897e-06	0.946391068829038			1.331045556229274
10.84272879135531	0.0262187012361938	0.01003650170485539	0.0213262464727994	0.05065207040846961	-1.421030588354812e-06	0.9463814556308097			1.33104372741995
10.85091857960668	0.02723354217022741	0.01016396090779584	0.02147108385208731	0.05063181152961967	-1.404712333837333e-06	0.9463995747819666			1.331041962913923
10.85910836785805	0.02796430378164829	0.01017288600882155	0.02147357591355785	0.05060855973659618	-1.389193001857578e-06	0.9463491072362584			1.331040250629005
10.86729815610941	0.03084218415042315	0.01077885078277284	0.02180910327124373	0.05058653790465365	-1.374280113965765e-06	0.9463758999090366			1.331038592597661
10.87548794436078	0.03758918828429594	0.01071491285659323	0.02185671335699289	0.05057096282184053	-1.360039261253803e-06	0.9464551892074409			1.331036987597746
10.88367773261215	0.03001154585495651	0.01023844573205777	0.02139696358317973	0.05055763846070242	-1.34665308322049e-06	0.9464262921137069			1.331035436499356
10.89186752086351	0.02637525619529791	0.01000741562575638	0.02121950051209028	0.05054439302032152	-1.334160503241728e-06	0.9464472465021047			1.331033952385055
10.90005730911488	0.0261012945128176	0.01000130451144369	0.02120115514161762	0.05053528071091122	-1.3211140286975e-06	0.9463480102938066			1.331032499703982
10.90824709736624	0.02614168064993422	0.01007242753737287	0.02126872366284994	0.05052808625955253	-1.307868927669168e-06	0.9464188203376693			1.331031112397007
10.91643688561761	0.02701940795825302	0.0102219674862301	0.02141809362716842	0.05052013910114349	-1.295111016756115e-06	0.9463814374799425			1.331029755804062
10.92462667386897	0.0261654957703452	0.01006554878197262	0.02136530821905772	0.05050996754943511	-1.282913692024482e-06	0.9464012728125514			1.33102844821236
10.93281646212034	0.02553846743591158	0.0100169208727108	0.02139596966531402	0.0504961637096061	-1.271337086550002e-06	0.946386537243976			1.331027179023041
10.94100625037171	0.02746783808614644	0.0103988503735879	0.02157893112585503	0.0504790743109057	-1.259907313750794e-06	0.946459699754803			1.331025944094747
10.94919603862307	0.02628271229473812	0.010138135119759	0.02131444237415616	0.05046283011760876	-1.248951854105656e-06	0.9464012344605006			1.331024740226262
10.95738582687444	0.0253858626894389	0.009989639830272411	0.02122456693480375	0.05044941690253388	-1.238670305503511e-06	0.9463655617780684			1.331023566163583
10.96557561512581	0.02587147219773732	0.01003711520943162	0.02134459942468451	0.05043471149608623	-1.22860806831103e-06	0.9464358682342557			1.331022425233911
10.97376540337717	0.02722414417778907	0.01010888111802553	0.02168463575116161	0.05041908179739921	-1.218408747318735e-06	0.9463984579020471			1.331021317203842
10.98195519162854	0.03139462406491721	0.01051676804051885	0.02215131733790027	0.05040533399438945	-1.208096543445961e-06	0.9463995672854207			1.331020238365682
10.9901449798799	0.03441031753461293	0.01046494646607741	0.02146022199129228	0.05039316540756426	-1.197879176906072e-06	0.9463678571495614			1.331019186829336
10.99833476813127	0.02709542079435533	0.01019739996717854	0.02135667784660109	0.05038071588043215	-1.188168036261598e-06	0.9464018635449576			1.331018160169795
11.00652455638264	0.02703056859844244	0.01037714942952488	0.02149741676520607	0.05036571634096318	-1.178973389738302e-06	0.9464222482617246			1.331017160228785
11.014714344634	0.02775805075037661	0.01022013829945172	0.02145719512229021	0.05035368289985839	-1.170111196752692e-06	0.9463808318905509			1.331016192751293
11.02290413288537	0.02669714111095213	0.0100978633673898	0.02138107414517197	0.05034725599376111	-1.16147326993863e-06	0.9463649833336852			1.331015237121951
11.03109392113674	0.02823952127763313	0.01019822645579462	0.02165059107198745	0.05034281715739309	-1.152552059806953e-06	0.9463900084264637			1.331014292662403
11.0392837093881	0.0435133540526785	0.01047884311163946	0.02183996584936559	0.05033851254176714	-1.144059219200398e-06	0.9464404487194846			1.331013378382278
11.04747349763947	0.03123710166805871	0.0101404840406505	0.02136485100736699	0.05033351017647222	-1.135900052499114e-06	0.9464149057182539			1.331012485597787
11.05566328589083	0.02639805492895853	0.01003184962069945	0.02131042598132282	0.05032694331308508	-1.127777500600295e-06	0.9464075201429395			1.33101162085023
11.0638530741422	0.02891760657409842	0.01024230238822016	0.02174547467720911	0.05031737693054755	-1.119455792682139e-06	0.9463990362078399			1.331010766849888
11.07204286239357	0.02900494169137107	0.01035245724996099	0.0216280773984828	0.05030588567738147	-1.111341650314188e-06	0.9464341890408386			1.331009931539857
11.08023265064493	0.02797778347023453	0.01053535803286801	0.021510524615291	0.05029641198255509	-1.103540796407142e-06	0.9464183179908107			1.331009106682991
11.0884224388963	0.02770330948139102	0.01068525921714563	0.0216210270851837	0.05028846310764103	-1.095898033110013e-06	0.9464018726687159			1.331008296573789
11.09661222714766	0.02910522788003035	0.01039770463215175	0.02146460664602634	0.05028190059327774	-1.088431866246928e-06	0.9464199938182298			1.33100750540802
11.10480201539903	0.02787784931713052	0.01009932163014124	0.02135229409974068	0.05027825505629939	-1.081040122568629e-06	0.946402986293055			1.331006724895057
11.1129918036504	0.03038998858130771	0.01026922516444729	0.02141483334057459	0.05027474468149998	-1.073694796958538e-06	0.94637637722851			1.331005956181466
11.12118159190176	0.03051969416146386	0.01049627666288381	0.02152665963005201	0.05027053933245108	-1.066761139571201e-06	0.9464290401037233			1.331005204733182
11.12937138015313	0.02617399492460146	0.01004346514898178	0.02133266482689924	0.05026461143661597	-1.059602566151265e-06	0.9463967434916942			1.331004458417689
11.1375611684045	0.02661053227365273	0.01024675253364189	0.02140731627849318	0.05025708685232636	-1.052167490281003e-06	0.94638429116278			1.331003728693149
11.14575095665586	0.02949373554828195	0.010440014033602	0.02154405173721998	0.05024950436173825	-1.045097233558536e-06	0.946402435331271			1.331002999841475
11.15394074490723	0.02740197816046274	0.01008669601310504	0.02135839588782428	0.05024373849085193	-1.037504426843789e-06	0.946456327322866			1.331002273743531
11.16213053315859	0.02547943775330071	0.009990436263628404	0.02130943686955767	0.05023819981452474	-1.030473854677451e-06	0.9464409909950624			1.33100155841147
11.17032032140996	0.02555385651468056	0.009996215860072748	0.02131037535224271	0.05023029020065919	-1.024165386738485e-06	0.9464251070724926			1.331000856763387
11.17851010966132	0.02769943449274223	0.01023343563102315	0.02142210268695715	0.05022436175610445	-1.017896776413031e-06	0.9463831689971451			1.331000171195943
11.18669989791269	0.02897083741305388	0.01033222994808392	0.02146385481203635	0.05022243812006241	-1.011344465862372e-06	0.946413209947446			1.330999478926203
11.19488968616406	0.03341844579581443	0.01045302737681532	0.02142749530248899	0.05022028593688223	-1.004894005528492e-06	0.9464228338378927			1.330998803633944
11.20307947441542	0.03295221963942307	0.0102423073175441	0.02140748007917912	0.05021683994873095	-9.98642275162617e-07	0.9463939564893717			1.330998140469801
11.21126926266679	0.02575653975718719	0.01009553480067014	0.02138531234680648	0.05021408982042901	-9.920316774297138e-07	0.9464205699994371			1.330997477967094
11.21945905091816	0.0251244702492374	0.01003306721072424	0.02133245122190993	0.05021044791077987	-9.849918301868355e-07	0.946372385305849			1.330996820913384
11.22764883916952	0.02624450721033778	0.01019129284883342	0.02147393458237182	0.05020660561985318	-9.780209262939625e-07	0.9464052610523355			1.330996168068639
11.23583862742089	0.02850896377658754	0.01041858660013479	0.02166194038521758	0.05020517863929733	-9.715018271559757e-07	0.9463899542643738			1.330995514202836
11.24402841567225	0.02875649624267222	0.01022013258323956	0.02151340095440553	0.05020381894380342	-9.655653188730289e-07	0.9464092394328645			1.330994868291938
11.25221820392362	0.02745693797791437	0.01010187183298234	0.02140207347770485	0.05020047642037258	-9.595209798115766e-07	0.9464109534326309			1.330994220755815
11.26040799217499	0.02823208156523239	0.01028214191891338	0.02147050627607802	0.05019633654540487	-9.527505087556866e-07	0.9464704558747612			1.330993573810211
11.26859778042635	0.03234818679948635	0.01057987676212732	0.02150922186186235	0.05019289381164417	-9.468224139772977e-07	0.9463978740053738			1.330992937925254
11.27678756867772	0.02908621110561498	0.01002251228284998	0.02125673238255622	0.05019298776013465	-9.412428572156668e-07	0.9463910765956018			1.330992303440823
11.28497735692908	0.02573437966366488	0.009912620471331877	0.02120535698294156	0.05019265540622664	-9.349835076983603e-07	0.9463921658303578			1.330991684078933
11.29316714518045	0.02639727541130167	0.01018722623416911	0.02137840348818461	0.05018908240410542	-9.285705422006918e-07	0.9463587263327055			1.33099106634458
11.30135693343182	0.02716702197697961	0.01024882720488925	0.02141976180719105	0.05018801628558588	-9.222864770963043e-07	0.946354777860491			1.330990459378095
11.30954672168318	0.02696283873599191	0.0101573279566565	0.02137161129995448	0.05018576260825399	-9.162830614634196e-07	0.9463814041315104			1.330989847083209
11.31773650993455	0.02725203422948396	0.01018038002582759	0.02139218362679133	0.05017934387946813	-9.103669748206766e-07	0.9463672527525079			1.330989238140985
11.32592629818592	0.02910660616061224	0.01027827765021072	0.02147040169263283	0.05017689211911225	-9.042411381662556e-07	0.9463973243265298			1.330988634347224
11.33411608643728	0.03142848846752997	0.01060801703627717	0.02159773871344904	0.05017967051659604	-8.981046764747275e-07	0.946401858912252			1.330988028542174
11.34230587468865	0.02746584957787649	0.01039601527603681	0.02143972747815382	0.05018235408266934	-8.926042010308329e-07	0.9463921988794585			1.330987431174103
11.35049566294001	0.02659867615017335	0.01008658577192191	0.0213029167662083	0.05018338221820381	-8.875921393580837e-07	0.9463763782117004			1.330986848597374
11.35868545119138	0.02642902234053644	0.01012631254683139	0.02131165176619064	0.05018358015883437	-8.822266642382275e-07	0.9464137788843611			1.330986272189215
11.36687523944275	0.02544028209895054	0.01003038537806277	0.02124789819902429	0.05018040158780416	-8.765010335635505e-07	0.9464194760366553			1.330985704142926
11.37506502769411	0.02665488836069812	0.01007403246528346	0.02138956441876326	0.05017460791173668	-8.706187921093528e-07	0.9464410409815535			1.33098513300411
11.38325481594548	0.02631768210710161	0.01010536004525617	0.02143543221051979	0.05017115853708258	-8.644020862103813e-07	0.9464529244831379			1.330984558247507
11.39144460419684	0.0255271059563914	0.009988421309603311	0.02120915155384684	0.05016692027456317	-8.583549010902273e-07	0.9464336205535343			1.330983983575828
11.39963439244821	0.02566144200771294	0.009982882894167376	0.02120714249631733	0.05016244874648351	-8.530223543788127e-07	0.9464194507639393			1.330983434418496
11.40782418069958	0.0265801452134522	0.01019953944566841	0.02139823987613935	0.05016234554248365	-8.481221241735609e-07	0.9464098000683072			1.330982887333138
11.41601396895094	0.03090055973558093	0.01084387325379656	0.02170214852385786	0.05016310710092804	-8.426590651661835e-07	0.9464052046387732			1.330982322703331
11.42420375720231	0.03653391159468542	0.01075807539046882	0.02166845069907839	0.05016165481421686	-8.375235453022748e-07	0.9463712189985237			1.330981775921116
11.43239354545367	0.03276532685985729	0.01002690605982718	0.02137066445149719	0.0501646012711988	-8.329609543454145e-07	0.9463842502082264			1.33098123848458
11.44058333370504	0.0279801716814834	0.009985573711426204	0.02132205494033754	0.05017175186970447	-8.279127767803203e-07	0.9463723511143439			1.330980705591041
11.44877312195641	0.02648768957095178	0.01010508483669202	0.02132658476929005	0.05017549702917314	-8.2248360547585e-07	0.9464517950319674			1.330980183618407
11.45696291020777	0.02572808689308576	0.009990164512854267	0.02121697645726901	0.05017545768238052	-8.168203808902732e-07	0.9464437265942345			1.33097966260758
11.46515269845914	0.02860724726116064	0.01002223313375665	0.02124759135271086	0.05017016691072157	-8.112921241857083e-07	0.9463638421912189			1.330979142373998
11.47334248671051	0.03747958842013754	0.01049041264874707	0.02184182637934309	0.05016406992328271	-8.062995476124607e-07	0.9463842834025469			1.330978625905716
11.48153227496187	0.03216305939218368	0.010636403143187	0.02192290004622825	0.05015883928859757	-8.014099284063987e-07	0.9463995876293595			1.330978110331435
11.48972206321324	0.02682308328373598	0.01012590274957006	0.02135876057447885	0.05015102647156713	-7.961576098636688e-07	0.946435894012374			1.330977600204575
11.4979118514646	0.02559907207409941	0.01001902392384035	0.02129181791121244	0.05014532093527239	-7.910779178801024e-07	0.9464120703342235			1.330977078368406
11.50610163971597	0.02610696350802392	0.01012843652306364	0.02130469326985574	0.05014250668879033	-7.862174331506332e-07	0.9464092415270765			1.330976562628655
11.51429142796734	0.0272847013531195	0.01024026244199396	0.02136717057245005	0.05014320714026279	-7.816188119627932e-07	0.9464279213492772			1.330976059319131
11.5224812162187	0.02893719332857067	0.01052985890991143	0.02161306577697797	0.05015237595238988	-7.76571100716259e-07	0.9463853861947821			1.33097555192757
11.53067100447007	0.02751652822591194	0.01036873870571615	0.02146887259941965	0.05016141757465139	-7.715458219571433e-07	0.9463774892303745			1.330975068022812
11.53886079272143	0.02620263633448229	0.01014252339796989	0.02139061931556605	0.05016238698794571		0.946436459030753
11.5470505809728	0.02661775289174716	0.01018353691511863	0.02158527323638622	0.05016446591657297		0.94642228798276
11.55524036922417	0.04277456321086488	0.01025253773122554	0.02162453321279778	0.05016939987403977		0.9464041373693332
11.56343015747553	0.03238593457003051	0.01004422069417679	0.0212783035183667	0.05017231695620578		0.9464131597215601
11.5716199457269	0.02569703739639522	0.01008092085926035	0.02130747779800234	0.05017268214559455		0.9463837213826133
11.57980973397827	0.02723454680930437	0.01038405093399132	0.02152700191754343	0.05017069569858802		0.9464358961313839
11.58799952222963	0.02673420582529776	0.01031969019668866	0.02148169067705774	0.05016791407962368		0.946423992843863
11.596189310481	0.02655010642611799	0.01013306169287576	0.02131115097876199	0.05016705066767984		0.9463973500652971
11.60437909873236	0.0276554965372988	0.01006540671455556	0.02134378717553377	0.05016658406165711		0.9464376728040137
11.61256888698373	0.0262966916124141	0.009984352344116123	0.02142376815476969	0.05016350803776626		0.9464756111013914
11.62075867523509	0.02999701369884891	0.01012323334563607	0.02152820604122632	0.05016012873028457		0.9463911324466463
11.62894846348646	0.03497494563145213	0.01054079211827693	0.02180159431024715	0.05015757896425924		0.9464420849728263
11.63713825173783	0.0282959711331457	0.01028121004157672	0.02148610802583146	0.05015519449985024		0.9464058379767754
11.64532803998919	0.02690844433206537	0.01020303460362182	0.02140798345502573	0.05015376890960366		0.9464154919422567
11.65351782824056	0.02737499213689591	0.01018157316032455	0.02147342453785374	0.05015363576238691		0.9464239979176584
11.66170761649193	0.0264065748129019	0.01008636300625708	0.02140580623322052	0.05015535728236543		0.9464517772771146
11.66989740474329	0.02596349124234886	0.01008514930612801	0.0213052143082535	0.05015800709048299		0.9464268223458746
11.67808719299466	0.02659169714021854	0.01007323488697515	0.02134525400093627	0.05015936849032426		0.9464222974475937
11.68627698124602	0.02735149435773021	0.01010274386428893	0.02151231288845966	0.05016363964109969		0.9464364295239024
11.69446676949739	0.02677961183784115	0.01023843926070958	0.02147973860798318	0.05017032779038282		0.9463990212763307
11.70265655774876	0.02694874544771019	0.01025278584488975	0.02143922322527978	0.05017218323871867		0.9463973134968375
11.71084634600012	0.0264187883030495	0.01008279362892422	0.02136541403156552	0.05016718562988132		0.9463911065337212
11.71903613425149	0.02556084082634993	0.009948686182773569	0.02143249055045392	0.05016231526946357		0.9464098077496024
11.72722592250286	0.02841389102168819	0.01026807838740397	0.02178541852808826	0.05016045366208067		0.9464182953979663
11.73541571075422	0.02749428142312266	0.01043118123382761	0.02165354096407098	0.05015470021486849		0.9463995902318619
11.74360549900559	0.02558206416819706	0.0100552338744943	0.02144850772480395	0.05014794109656835		0.9464370503658416
11.75179528725695	0.02607572077949955	0.01007062711652386	0.02162687487746145	0.05014303815390037		0.9464431718096629
11.75998507550832	0.03080804421576196	0.01030002878936778	0.02180430783825143	0.05014098245812203		0.9463655569319602
11.76817486375969	0.03253072536997644	0.01073379586673452	0.02189257301445934	0.05014372926039284		0.9464421364134454
11.77636465201105	0.02804663325052273	0.01031016769743741	0.02150792784800537	0.05014803666939868		0.9464257462476121
11.78455444026242	0.02811927181413344	0.01019986017231444	0.02143579112862097	0.05015052149179071		0.9464535196165141
11.79274422851378	0.02951236999455327	0.01009025973389029	0.02136068105342648	0.05015141854340495		0.9464795388691823
11.80093401676515	0.02694799005546297	0.01005450592845021	0.02130816553167688	0.05015360082794807		0.9464273969202915
11.80912380501652	0.02598672644881911	0.01012693134608144	0.02135579832232393	0.05015433159608439		0.9464200481237778
11.81731359326788	0.02613303566157301	0.01006807950252742	0.02127560265441069	0.05015343813870791		0.9464506327667583
11.82550338151925	0.02606891629138784	0.01001243468828118	0.02124318447187784	0.05015360238751277		0.9464308210322094
11.83369316977062	0.02628746556880271	0.0100850291976551	0.0213800155160549	0.05015443180482839		0.946469909615974
11.84188295802198	0.0254951978094885	0.00999847576728807	0.02129604561794252	0.05015625124281253		0.9464273978748281
