# Supplementary material for: Characterization of meiotic axis proteins in the model brown alga Ectocarpus
Source: EMBO Rep. 2025 Oct 23;26(23):5673–702. doi: 10.1038/s44319-025-00605-3 (PMC12678776; doi:10.1038/s44319-025-00605-3)
Supplement: Supplementary file 6 — Source data Fig. 2 [file 44319_2025_605_MOESM6_ESM.zip › Figure 2/2B/EcHOP1-HORMA-4.csv]

time (min)	raw light scattering data: detector voltage (V) detector 1	raw light scattering data: detector voltage (V) detector 2	raw light scattering data: detector voltage (V) detector 3	raw UV absorbance data: detector voltage (V) channel 1	differential refractive index data: differential refractive index (RIU)	Forward Laser Monitor: Forward Laser Monitor (V)	Auto-inject Signal: Auto-inject Signal	Auto-inject Signal: Auto-inject Signal	absolute refractive index data: absolute refractive index (RIU)
-0.1466003753113512	0.03606151409076098	0.01004257871747192	0.02189672170194307		-1.020178487236315e-09	0.9479682417714628			1.330848528527483
-0.1384105870599851	0.1226843063529987	0.01172295459539273	0.02288325612358173		-1.315192901308665e-09	0.9479114548203402			1.330848550200006
-0.130220798808619	0.0704917970261465	0.01061902497993369	0.02250252012029556		-1.127650209508906e-09	0.9478683762559788			1.330848553837113
-0.1220310105572529	0.02576962053970809	0.01005886626462233	0.02160356286768091		-5.762283445371628e-10	0.9479092109816863			1.330848551376847
-0.1138412223058868	0.02558734266498905	0.009999352009955742	0.02153172773825107		-5.715688029970145e-10	0.9478859214173342			1.330848554331124
-0.1056514340545206	0.02547027108617949	0.009952346759295537	0.02153157881378904		-1.038063747756287e-09	0.9478604143726463			1.330848560460833
-0.0974616458031545	0.02538709649969938	0.01000543989652906	0.02154628634297138		-1.077304036390277e-09	0.9478978747764414			1.330848567588757
-0.08927185755178838	0.026204555006492	0.0102388983208868	0.02160215880797339		-1.045679569534196e-09	0.9479080775943164			1.330848570186328
-0.08108206930042226	0.02729842382257431	0.01009349397433383	0.0216028554306342		-1.928377062998587e-09	0.9479035435810869			1.330848590941652
-0.07289228104905614	0.02684855145634732	0.01004108787878054	0.0216367505652134		-2.87507506635856e-09	0.9479046632879464			1.330848610705232
-0.06470249279769003	0.02641120501381466	0.00999680800709477	0.02172819537420403		-2.763643229335209e-09	0.9478893590611338			1.33084862155178
-0.0565127045463239	0.02736489075866348	0.009983704897752035	0.02190134344840405		-2.60100326285189e-09	0.9479336137369235			1.330848651023892
-0.04832291629495777	0.03010991500101679	0.01022823702487844	0.02223885273487829		-2.621688166232094e-09	0.9479171758636804			1.330848674663268
-0.04013312804359166	0.02718569832927317	0.01021314484683716	0.02187979084994335		-2.373032867372711e-09	0.9478955977326496			1.330848685130954
-0.03194333979222554	0.02493262245527259	0.009894137866143191	0.02153593467260894		-2.26241080533129e-09	0.947892752493115			1.33084870068953
-0.02375355154085942	0.0248414704383725	0.009832266580266098	0.0214785936392416		-2.666174938879189e-09	0.9478836833216704			1.330848727531742
-0.0155637632894933	0.02745041046252916	0.009935298686079031	0.02164146326137324		-2.911279988099889e-09	0.9478728960526148			1.330848735776517
-0.007373975038127173	0.02849033597620561	0.01005209792018573	0.02170759192599361		-2.766348440304245e-09	0.9478712130076506			1.330848732633581
0.0008158132132389528	0.02608694132305826	0.009997432325110717	0.02163563836859296		-2.818672564526166e-09	0.9478870840576785			1.330848735903964
0.009005601464605051	0.02638735740990775	0.01005020038757998	0.02160345051390957	0.04944427782292263	-3.291707304942768e-09	0.9478870841569565			1.330848747493101
0.01719538971597118	0.02655306826010555	0.009992452550115199	0.02157224175692797	0.04943994352704959	-3.754322160545635e-09	0.947885950510526			1.330848762000722
0.0253851779673373	0.02706850517708262	0.009916554459341241	0.02160589017091914	0.04943566878998493	-3.808045778387057e-09	0.9478740244047656			1.330848776719124
0.03357496621870343	0.04251856325666944	0.01005487705384846	0.02174619960468072	0.04943208671901154	-3.508734135486051e-09	0.9478467939580435			1.330848789410224
0.04176475447006955	0.02917320986078249	0.009963158164779402	0.02175169220359403	0.04942715534741874	-3.323020349761319e-09	0.9478501948973352			1.330848797903532
0.04995454272143568	0.0253673205267031	0.009886700378167076	0.02168881578001339	0.04942294584462117	-3.3954621986271e-09	0.9478961249585206			1.330848800624153
0.05814433097280178	0.0264553283029137	0.0100023502927333	0.02173306795884036	0.04941821401333209	-3.222685905826485e-09	0.9478286729959019			1.330848805371257
0.0663341192241679	0.0301642654344772	0.01021808246032421	0.02193182094123068	0.04941479918592709	-3.510675877712569e-09	0.9478683618100088			1.330848822334938
0.07452390747553403	0.03398435586692108	0.01055204290815726	0.02212628851077009	0.0494155592834908	-3.892241603538954e-09	0.9479058229617686			1.330848827173297
0.08271369572690015	0.03159134207599573	0.01055790247376888	0.02199052193047289	0.04942062061809051	-3.777357821223152e-09	0.9479160257796436			1.330848826427143
0.09090348397826628	0.0294797019374371	0.01025524992155985	0.02190614520913866	0.04942919518621548	-3.416039016386449e-09	0.9478263630234655			1.330848817238028
0.09909327222963238	0.03235435645247364	0.01033760324860609	0.02219756425729072	0.04943370934573488	-3.146452782615095e-09	0.9478342554400134			1.330848814727055
0.1072830604809985	0.04488616467509867	0.01067196383102615	0.02294780320120101	0.04943361210433978	-2.905764521045077e-09	0.9477951443245102			1.33084880759961
0.1154728487323646	0.1437249010483901	0.0121842327803265	0.02471171165328806	0.04943845435032205	-2.586235542517263e-09	0.9477309774784406			1.330848796402319
0.1236626369837308	0.1646999421700942	0.0145270832876765	0.02577195262564935	0.04945965464044439	-2.466982422614979e-09	0.9476850647980027			1.330848787903407
0.1318524252350969	0.08233616500830686	0.01414718829108027	0.02500063545455298	0.04949774042357689	-2.301517740373795e-09	0.9477338421784152			1.330848770661485
0.140042213486463	0.09014275729419023	0.01458412020577239	0.02519966452995051	0.04954816235066779	-1.648014099346778e-09	0.9477054625789693			1.330848737487951
0.1482320017378291	0.1162886013215325	0.01447030891070773	0.0259735731255373	0.04961089534384747	-1.109772941654713e-09	0.9476941261146636			1.330848706365754
0.1564217899891953	0.1091311272465746	0.01412393371372196	0.02610507912730361	0.04967558329261863	-1.469460684456738e-09	0.9476981024481743			1.330848689678225
0.1646115782405613	0.1157693263277822	0.01487898922427145	0.02621095849524412	0.04972669743947544	-1.773372495514885e-09	0.9477054711499731			1.330848672227144
0.1728013664919275	0.1496650378467526	0.01826494004038427	0.02628731693064854	0.04975755023767513	-1.36887811332903e-09	0.9477270441873598			1.330848649788336
0.1809911547432936	0.1240697145755385	0.01690443522973211	0.02573778327974222	0.04976452763353067	-1.091589935846348e-09	0.9477395107375953			1.330848632028921
0.1891809429946597	0.1056194221917856	0.01482086942189929	0.0254875010190611	0.04974981340418029	-8.515083963648009e-10	0.9477230728643521			1.330848614277438
0.1973707312460258	0.09738306292967737	0.01594484508940368	0.02585261426564706	0.04972407679373551	-1.168228751245424e-09	0.9476833844345228			1.330848604011116
0.205560519497392	0.0798833979158871	0.01535560068603243	0.02595402942092493	0.04969262845139742	-1.719853281460986e-09	0.9477621728614471			1.330848608151934
0.2137503077487581	0.07871957044163094	0.01401833591753379	0.02520665159079124	0.04965427795065702	-1.621103838063763e-09	0.9477338482893437			1.330848615290116
0.2219400960001242	0.08638776667370049	0.01321811044083046	0.02497219299584236	0.04962197952043115	-1.724837633384383e-09	0.9476907512287649			1.330848619112071
0.2301298842514903	0.1063758592459716	0.0133726341413971	0.02576394317808845	0.0496002830148877	-2.018670835672694e-09	0.947727027914543			1.330848622096026
0.2383196725028565	0.09176068271616124	0.01277187676188956	0.02563774735834096	0.04957829354952669	-2.557396748063435e-09	0.9477554018490847			1.33084864195085
0.2465094607542226	0.08081260090695816	0.01302523489476197	0.02494436939529419	0.04955757237343089	-3.084431177180955e-09	0.9477162557371352			1.330848667208369
0.2546992490055887	0.07446953049020609	0.01363185178395705	0.02518836648575516	0.04954147636976362	-3.007034720332376e-09	0.9477139884442741			1.330848687810694
0.2628890372569548	0.05819791368821536	0.0119242287865215	0.02524199023128013	0.04952918416648155	-2.543826556442305e-09	0.9476754610970696			1.330848701777047
0.2710788255083209	0.06554386147160723	0.01191842755276453	0.02495693025225078	0.04951733234556611	-2.359747464073085e-09	0.9477627518722231			1.330848707638323
0.279268613759687	0.130636128340955	0.01303302062895387	0.02488419414712497	0.04950256259845163	-2.531845957223498e-09	0.9477707379559751			1.330848719625092
0.2874584020110532	0.1506882926787318	0.01325433534147691	0.02495494143481844	0.04948959639266122	-3.165516633897731e-09	0.947758853583067			1.330848744521341
0.2956481902624193	0.09709394753387321	0.01348174463487136	0.02495400782580539	0.049479132599484	-3.366370835332773e-09	0.9477871947438312			1.330848752577805
0.3038379785137854	0.07663740971896053	0.01284684729949842	0.0243965243115811	0.0494695593307895	-3.297119303066719e-09	0.947720878271378			1.330848771455942
0.3120277667651515	0.07873438769414226	0.01250707012056125	0.02409008570265744	0.04946124662774726	-3.824120876570231e-09	0.9478506807876779			1.330848774743053
0.3202175550165177	0.05907741593975355	0.01185717697436021	0.02365304927548041	0.04945028752652769	-4.070986338461417e-09	0.94777074869984			1.330848789608424
0.3284073432678838	0.05980602283752913	0.01171478987625748	0.02350437809320508	0.04944037487647257	-4.492896781967628e-09	0.9478184053092858			1.330848817620552
0.3365971315192499	0.08298822170121631	0.0124234974958012	0.02376012681117023	0.04943606400639709	-4.732527285961437e-09	0.9478093361378412			1.330848845280464
0.344786919770616	0.0472303853111397	0.0112846527424449	0.02279070949527337	0.04943457384961313	-4.65868514865517e-09	0.9478552788521861			1.330848872398395
0.3529767080219821	0.03433065688816205	0.01059016763163529	0.02239119181323038	0.04943529819390736	-4.570938915151676e-09	0.9478047880904902			1.330848886333058
0.3611664962733482	0.05053756150132924	0.01105357274178617	0.02307232090815937	0.04943927001567076	-4.559111866621961e-09	0.9478008210099311			1.330848902056353
0.3693562845247144	0.05360884990035392	0.01234611711536256	0.02330664573331071	0.0494439746945446	-4.840015612509932e-09	0.9478240693363047			1.330848922311549
0.3775460727760805	0.03991946791403732	0.0114114617754493	0.02287541491548806	0.04944490828873443	-5.546570286389851e-09	0.9477996959380476			1.330848948046739
0.3857358610274466	0.03953733005458511	0.01088187960741835	0.02313604475410456	0.04944308719653338	-6.579307929290789e-09	0.9478360135272428			1.330848985219471
0.3939256492788127	0.04183707478267264	0.0113468487539283	0.02319520235006195	0.04944132768392924	-7.482155673521396e-09	0.9478535838759874			1.330849025245354
0.4021154375301788	0.0421626330984653	0.01145843690071232	0.02292019334853281	0.04943815183022882	-7.754592544878285e-09	0.94783884647239			1.33084905748563
0.410305225781545	0.03332200364483005	0.01074475715190389	0.02259349200807352	0.04943771618721137	-7.721371685900658e-09	0.9478893116866008			1.330849095283245
0.4184950140329111	0.02922473071042428	0.01043142529020515	0.02210607467849305	0.04943788560333548	-7.760951501001024e-09	0.9478258274864891			1.330849130440604
0.4266848022842772	0.03203545767597818	0.01082492622763251	0.02212398457983531	0.04943434470126004	-7.5083798876092e-09	0.9478518913466251			1.330849163429554
0.4348745905356433	0.03537882769127612	0.01111764066662171	0.02224709892305533	0.04942990210152692	-7.365043704819454e-09	0.9478218483306456			1.33084919545164
0.4430643787870095	0.03083624027900676	0.01050449908740523	0.02207400381603785	0.04942592870616738	-7.608236447982622e-09	0.9478507563146251			1.330849223232034
0.4512541670383756	0.03011045170879495	0.01044405552233691	0.02199269738505708	0.04942284866900607	-7.196405894836531e-09	0.9478173105491162			1.330849221882189
0.4594439552897417	0.02862909493302376	0.01015410702011447	0.02189154766145713	0.0494228433792674	-7.312238472632352e-09	0.9478745596938598			1.330849223639473
0.4676337435411078	0.02753028147697661	0.01006254965669232	0.02186947815250688	0.04942598767638638	-7.984168875675573e-09	0.9478649520777219			1.330849229084768
0.4758235317924739	0.03143226927584435	0.01051118879974414	0.02231407568948562	0.04942794329436393	-7.985649064063622e-09	0.9478728320905814			1.330849228767939
0.4840133200438401	0.03078802865231318	0.01067402934894611	0.02236378795827748	0.04942506889078819	-7.597119333741342e-09	0.9477997118958098			1.330849223818412
0.4922031082952061	0.03509890884687693	0.01059000131934491	0.02242542876295591	0.04941914270821052	-7.548783155334974e-09	0.9479029608448427			1.330849225783109
0.5003928965465723	0.06152389202357542	0.01120188633624581	0.0226831689226272	0.04941735096627032	-7.934564564504852e-09	0.9478677896527968			1.330849235328449
0.5085826847979384	0.03984906672933878	0.01103144721053369	0.02228613135360618	0.04942234474872732	-8.262714080840433e-09	0.9478683564760121			1.33084924336596
0.5167724730493046	0.03648908403753107	0.01067750736145302	0.02216231071727015	0.04942910017588706	-8.176810389437767e-09	0.9478252383351708			1.330849250932133
0.5249622613006706	0.0342407775759511	0.01078097794164545	0.0221924234185125	0.04943211974083805	-7.841484257777589e-09	0.9478439435012752			1.330849258227539
0.5331520495520368	0.03705688007309137	0.01103263689058413	0.02236113398214293	0.04943235256782826	-7.596870446526698e-09	0.9478314746138031			1.330849250105975
0.5413418378034029	0.04739823145251234	0.01122965977752653	0.02238021316941982	0.04943267844561263	-7.865571471965506e-09	0.9478570003641105			1.330849252304658
0.5495316260547691	0.03716541732292626	0.01055471291824561	0.02198526124040849	0.04942887835965572	-8.686592935694932e-09	0.947851898955173			1.33084927066567
0.5577214143061351	0.02827339053143114	0.01011716010829946	0.02185952096824659	0.04942129460078903	-8.619718317828816e-09	0.9478978691175933			1.330849277514482
0.5659112025575013	0.0300966876792308	0.0102886495157912	0.02195718925767385	0.0494147684206271	-8.051755028769563e-09	0.9478995695872392			1.330849278093632
0.5741009908088675	0.02981054758430004	0.01022284953994298	0.02190835408886663	0.04941148661331349	-8.387683911269795e-09	0.9478859403552621			1.330849282696558
0.5822907790602334	0.02839599791332893	0.01011424667033679	0.02192446782281287	0.04941273973483817	-8.607403704825166e-09	0.9478286315615048			1.330849286963114
0.5904805673115996	0.08848230887433525	0.01100623862021254	0.02332213195233171	0.04941496020316682	-8.498794006828412e-09	0.9478308988543659			1.330849294548093
0.5986703555629658	0.04737073454739346	0.01098480060984645	0.02335282126468633	0.04941645357446805	-8.16465954476407e-09	0.9478570194246267			1.330849299180496
0.606860143814332	0.02864459051931458	0.01020584328397241	0.0219104271076586	0.04942289977943572	-7.967009042992632e-09	0.9478842597110335			1.330849301164988
0.6150499320656979	0.02689431411143601	0.01013771964891527	0.02181021312882367	0.04943277033199815	-8.256846245197653e-09	0.9478938953440377			1.330849299274688
0.6232397203170641	0.02856384651016445	0.01048034847833651	0.02214632870786341	0.04943715588988959	-8.70869855060781e-09	0.947893902832438			1.330849303101589
0.6314295085684303	0.03382810699735771	0.01040777244349551	0.02214119923125071	0.04943841299543968	-8.918025182391577e-09	0.9479029720038826			1.330849314463827
0.6396192968197965	0.03425560725474837	0.01036809875819402	0.02207571547205013	0.04943848069587738	-8.942260894977739e-09	0.9478921583623596			1.330849321120241
0.6478090850711624	0.02942890965404639	0.01028899494968141	0.02205287794698794	0.04943629436139438	-8.922010773712424e-09	0.9477986406645346			1.330849322074602
0.6559988733225286	0.03898825671214116	0.01053233548958027	0.02240734903496799	0.04943301681321255	-8.93737597338333e-09	0.9478768622682436			1.330849326794844
0.6641886615738948	0.04685537317907283	0.01127665155344382	0.02268799629581507	0.04942626168269464	-9.031032714324764e-09	0.9478354733096744			1.330849335743819
0.6723784498252607	0.03997132671662645	0.01191804009003244	0.02244654142691768	0.04941652851885248	-8.996375943296937e-09	0.9478836532829734			1.330849349845498
0.6805682380766269	0.03123807657493053	0.01121365633312804	0.02216668059848849	0.04940844375661878	-9.009808360205736e-09	0.9478723410855665			1.33084936105376
0.6887580263279931	0.0280056955422703	0.01047874428645868	0.02197754252754688	0.04940419550354953	-9.28364761741717e-09	0.9479222189278621			1.330849368140004
0.6969478145793593	0.02919186673266947	0.01038137120439682	0.02202326171731859	0.04940105077953707	-9.85022759873848e-09	0.9478706380152713			1.330849384864623
0.7051376028307252	0.03114673967004032	0.01087254239111447	0.022200978951884	0.04940045323030132	-1.02917918224527e-08	0.947873464586217			1.330849401847844
0.7133273910820914	0.03293833978096417	0.01118733624481361	0.0225133942175096	0.0494044538477647	-1.021790080290616e-08	0.9478740314094323			1.330849415570277
0.7215171793334576	0.05113264361241279	0.01084590601938484	0.02264581842585734	0.04940985362792794	-1.022951887423051e-08	0.9478155848283701			1.330849433855391
0.7297069675848236	0.0700136008340075	0.01058714437121666	0.02215080696494683	0.04941389645638296	-1.029145621597054e-08	0.9478950451420591			1.330849448559261
0.7378967558361897	0.03440212910333765	0.01018497780909907	0.02178322149177604	0.04941343991249614	-1.026982985247358e-08	0.9479114830153023			1.330849463986609
0.7460865440875559	0.02978064503746665	0.01022354920102874	0.02173433147975872	0.04941184938299324	-1.02026223241767e-08	0.9478728887763465			1.33084947750414
0.7542763323389221	0.02697148336921087	0.01017448592362145	0.02170263434191049	0.0494133691065204	-1.009441167662912e-08	0.9478548080498036			1.330849485302761
0.7624661205902881	0.0270296661544678	0.01015483013323797	0.02174707064971709	0.04941476229185483	-1.015575115066385e-08	0.9479137576641931			1.330849491476578
0.7706559088416542	0.02843021626989314	0.01011576755401723	0.0218600487021421	0.04941221459429597	-1.064895574324894e-08	0.9479148652477756			1.330849498683698
0.7788456970930204	0.03078181684692356	0.01006166881147322	0.02186088802060519	0.04940833937327034	-1.112343608940261e-08	0.947877454915567			1.330849510348761
0.7870354853443866	0.02850343604892608	0.0102161783626906	0.02208969999075773	0.04940505956180112	-1.118759633020139e-08	0.9478848164418244			1.330849522959155
0.7952252735957526	0.02802953158745681	0.01034510340503051	0.02221608151838426	0.04940142014434942	-1.097994567498213e-08	0.947889918282488			1.330849526359018
0.8034150618471187	0.0299612311257952	0.01039025605798107	0.02200162634772647	0.04940319823010052	-1.105619345181154e-08	0.947885950519981			1.330849540816879
0.8116048500984849	0.02932901298023051	0.01018442808834575	0.02184205343371801	0.04941021766054957	-1.163982773414903e-08	0.947895007981345			1.330849559966617
0.8197946383498509	0.02943985608749066	0.01018089445299514	0.02186993265716328	0.0494156860420823	-1.168335953995437e-08	0.9478598649419974			1.330849576366005
0.8279844266012171	0.03108035206294079	0.01018085288977802	0.02189947686143836	0.04941671660299644	-1.138621278326734e-08	0.9478916252241163			1.330849591363902
0.8361742148525833	0.0287045922305699	0.01005473605147774	0.0216919171596355	0.0494147955649667	-1.128126417256796e-08	0.947891641127512			1.330849597825057
0.8443640031039494	0.02784208213122283	0.01003605272873449	0.02166356246982516	0.04941125424064427	-1.15990278944924e-08	0.9479080790007552			1.330849607336976
0.8525537913553154	0.02936880904556898	0.01016175138704698	0.02174374580554491	0.04940671734038871	-1.227912532958829e-08	0.9478564545474525			1.330849624197394
0.8607435796066816	0.02832532097261658	0.01020611991016472	0.02183601701284007	0.04940330395426526	-1.236978236532718e-08	0.9478881494717337			1.330849636706126
0.8689333678580478	0.0273576949089047	0.01010443221950935	0.02172154207212425	0.04940121626158622	-1.194385166328807e-08	0.9478337406905636			1.330849644245722
0.8771231561094139	0.02735468618795897	0.01011595365706421	0.02171466519429082	0.04939750894843769	-1.188326388301246e-08	0.9479041199108938			1.330849649710115
0.8853129443607801	0.02715459919574965	0.01011739903675021	0.02173470314684958	0.04939571488549207	-1.211169630651368e-08	0.9479148895519842			1.330849653177365
0.8935027326121461	0.0305945500673744	0.0103498161213734	0.02188144367840023	0.04939554851827886	-1.191177033463439e-08	0.9478870742072485			1.330849656660251
0.9016925208635123	0.03155011197331788	0.01043013808332889	0.02210778961303485	0.04939197712899301	-1.148877634516502e-08	0.9478587998210488			1.330849656321996
0.9098823091148784	0.02784462910889433	0.01034170080715337	0.02205214176003652	0.04939011654323387	-1.125804702777563e-08	0.9479370214247579			1.33084965491479
0.9180720973662444	0.02669067350607039	0.0102031263919695	0.02191871024123009	0.04938948945960081	-1.133510270612439e-08	0.9478837300343498			1.330849643717038
0.9262618856176106	0.02652647884063816	0.009972524756890467	0.02177975390686878	0.04938948652001249	-1.198798147865468e-08	0.9479545829362602			1.330849641102941
0.9344516738689768	0.03115678986357451	0.01014448520626469	0.02207078159159101	0.04939524276614581	-1.272096038212133e-08	0.9479182935907224			1.330849657852951
0.9426414621203429	0.03321935169645858	0.01040823130134896	0.0221077235252452	0.04940071232631445	-1.294321548268141e-08	0.9478962231444976			1.330849670432215
0.9508312503717089	0.03042910815410465	0.01038960648646405	0.02184044284474649	0.04940008986649494	-1.25769501931892e-08	0.9479517718195953			1.330849667217176
0.9590210386230751	0.02773777811393767	0.01043387719477577	0.02189856688875565	0.0493976401859875	-1.191192173656828e-08	0.947916574200966			1.33084966363175
0.9672108268744413	0.02759162645860875	0.01035273484531693	0.02191377124042959	0.04939922206789475	-1.189825405980618e-08	0.9478780302223268			1.330849673748376
0.9754006151258074	0.03099386619770085	0.01067128364597687	0.02206219775217393	0.04940637183254556	-1.200881898881248e-08	0.9479103516528057			1.33084968066929
0.9835904033771734	0.03108027763177746	0.01066227602302626	0.02213227064017487	0.04941267561254174	-1.165096154603237e-08	0.9478933272987571			1.330849680762581
0.9917801916285396	0.02733442154428832	0.0102184724126502	0.02191704523017147	0.04941856654077416	-1.156093004607005e-08	0.9478927604755417			1.330849678863803
0.9999699798799058	0.02736777365773854	0.01022283352775468	0.02192309391822253	0.04942393284543815	-1.216960872881446e-08	0.9478694964152027			1.330849677764939
1.008159768131272	0.02986381278342259	0.01061501100416556	0.02215295385023141	0.04942476327843204	-1.298119999062741e-08	0.9478802493511581			1.330849682794816
1.016349556382638	0.02956257118321878	0.01064017858039565	0.02207997886937211	0.04942069452202057	-1.359760858204317e-08	0.947859843715408			1.33084969770516
1.024539344634004	0.03782955620632177	0.01072255229349667	0.02229479906329379	0.04941013289270134	-1.366118385333869e-08	0.9479120350862743			1.330849715618657
1.03272913288537	0.04507096316725831	0.01066897676955358	0.02218456654628901	0.04939787870104122	-1.308529962963993e-08	0.9478848275719407			1.330849727968607
1.040918921136736	0.02991577431535434	0.01018135343547326	0.02176401532814279	0.04939326646838606	-1.24780042046259e-08	0.9479239647668335			1.330849723510263
1.049108709388102	0.02574636653880862	0.009956432137981827	0.02163757783717343	0.04939478757101178	-1.180065935282343e-08	0.9478938557321016			1.330849723437175
1.057298497639469	0.02597174124858387	0.009900503554680695	0.02160417372360125	0.04939773399392215	-1.19808585453161e-08	0.9478581458695388			1.33084973983127
1.065488285890835	0.02922565386892434	0.01008305460542072	0.02171410927923123	0.04940365875641953	-1.234357893017813e-08	0.9478445394105911			1.330849738410702
1.073678074142201	0.02875659179316006	0.01025812861823527	0.02190028340208613	0.04940866409547166	-1.232416594799935e-08	0.9478740142177858			1.330849732847804
1.081867862393567	0.0329764831929981	0.0103724164950832	0.0219792982240127	0.04941191022822158	-1.221734885215638e-08	0.9478950177652719			1.330849711136733
1.090057650644933	0.04761260761555321	0.01057371385974035	0.02220492808803299	0.04941531810883788	-1.229730834811632e-08	0.9478292691392303			1.330849697950598
1.098247438896299	0.03186879387877806	0.01019436793991475	0.02207399833714559	0.04941244886398603	-1.260372351067105e-08	0.9479029561572171			1.330849694798668
1.106437227147665	0.02848965541923415	0.01015181224005734	0.02184936462694611	0.049404038065516	-1.276106164741376e-08	0.94791032884341			1.33084969806855
1.114627015399031	0.02649941444005867	0.009980240685408868	0.02162001130538817	0.04939744337009559	-1.259992982797434e-08	0.947862745026168			1.33084970489381
1.122816803650398	0.0258307403835779	0.009954642091575337	0.02161737968980845	0.04939432712612751	-1.243573474308755e-08	0.9479114841191747			1.330849710157097
1.131006591901764	0.02644241478814353	0.01006627597205057	0.02171111030574911	0.04939313090720027	-1.240929835161221e-08	0.9478371915311785			1.330849710068683
1.13919638015313	0.02699027394638026	0.01006737498741313	0.02168814088467158	0.04939167549742228	-1.241628314134052e-08	0.9478950074991374			1.330849710699342
1.147386168404496	0.02992776300191132	0.01024835368861505	0.02179618758295999	0.04938859677360482	-1.266133896782313e-08	0.9478184370118599			1.330849720488159
1.155575956655862	0.03882132877249999	0.0105897869826374	0.02207689682977786	0.04938607678757714	-1.290124294783968e-08	0.9478774048652545			1.330849727679679
1.163765744907228	0.02720947637697452	0.01009918248224343	0.02192171458189338	0.04938531372736194	-1.301750201138524e-08	0.9478501973509209			1.330849735375961
1.171955533158594	0.02923588503724533	0.01018844734170488	0.02202839775868026	0.04938594541732836	-1.311014209199435e-08	0.9478882179995795			1.330849734546221
1.18014532140996	0.03658833416297833	0.01076960953866865	0.02221951747511748	0.04939097072420762	-1.306532167012882e-08	0.9478853838835031			1.33084974293336
1.188335109661326	0.03461422911141608	0.01069925697437265	0.0222217151380291	0.04939829008457679	-1.338032293926687e-08	0.9478728961378835			1.330849757614179
1.196524897912693	0.03310372245091668	0.01029911285037804	0.02196718304436213	0.04940025055399424	-1.3136804137229e-08	0.9478705843224005			1.330849759544841
1.204714686164059	0.03712036823418072	0.01026319182214906	0.02189204617874578	0.04939588487860665	-1.281360640446793e-08	0.9478303398741154			1.33084976730293
1.212904474415425	0.05844825156104411	0.01082764904460146	0.02216314948762822	0.04938641575824063	-1.295468999398131e-08	0.947828639130273			1.330849771075258
1.221094262666791	0.04098481349918836	0.01070591655650907	0.02200881146101571	0.04937700783766438	-1.325651782399149e-08	0.9478450770035163			1.330849778427258
1.229284050918157	0.02630001229109417	0.01020160517019664	0.02174957342903286	0.04937421794594337	-1.348609939231306e-08	0.947905818248676			1.330849784393068
1.237473839169523	0.02545209075330326	0.009888978866625427	0.02155084163805451	0.04937577370703285	-1.374918662390603e-08	0.947941465996031			1.330849794179207
1.245663627420889	0.02602249195163096	0.009977918021791649	0.02156110496162417	0.04937901663329855	-1.40175740588017e-08	0.9478309354690508			1.330849807091426
1.253853415672255	0.03796287157288025	0.01120457706805616	0.02179952610685086	0.04938328921107734	-1.419353769881692e-08	0.94787290383339			1.33084981713546
1.262043203923622	0.03713389119399429	0.01110022881810571	0.02188527391927608	0.04938736608272114	-1.427747071662922e-08	0.9478882342268107			1.330849829336518
1.270232992174988	0.03139371319069618	0.01002595801321001	0.02176123183986256	0.04939018221343742	-1.413224889696307e-08	0.9478995704022463			1.330849842991941
1.278422780426354	0.04142482722826016	0.01027541958086953	0.02200885035642734	0.04939282910183112	-1.382149105211396e-08	0.9478417212097293			1.330849853107944
1.28661256867772	0.02880626846543915	0.01025849460482547	0.02200236611235851	0.04939263656430024	-1.358844193372582e-08	0.9478904680062437			1.330849853526057
1.294802356929086	0.02798580734082784	0.01002442196597762	0.02171984735204742	0.04938853183407647	-1.32846545069074e-08	0.947828645313135			1.330849848797068
1.302992145180452	0.02886317151717767	0.01027182187670523	0.02180912068103757	0.04938451756131489	-1.36302264080368e-08	0.9478762739371511			1.330849854437817
1.311181933431818	0.03442230432755089	0.01050109527684646	0.02192752150734751	0.04938008281034011	-1.424553311935237e-08	0.9478513337156786			1.330849857908269
1.319371721683184	0.04950950596474111	0.01035071215730659	0.02229607388553321	0.04937587949151673	-1.495630765009918e-08	0.947879168504096			1.330849874628868
1.327561509934551	0.02931840580135427	0.010088595697443	0.02176623595974607	0.04937874734141612	-1.494013636146448e-08	0.9479228138916729			1.330849874246027
1.335751298185917	0.0273554392866057	0.00999732567864607	0.0216069187550068	0.04938547187411002	-1.431839080464178e-08	0.9478882326948036			1.330849873684688
1.343941086437283	0.02591329880785177	0.009974798657382804	0.02160029031561382	0.04939044872372442	-1.411287072902321e-08	0.947950043119531			1.330849877463649
1.352130874688649	0.02566676425186996	0.009940212395293854	0.02156936908586566	0.04939600862390161	-1.392355170272087e-08	0.947912065964107			1.330849878337952
1.360320662940015	0.02724647926984547	0.009973937486052527	0.02160498402609258	0.04939836340444609	-1.376052285365791e-08	0.9479171443666717			1.330849884338469
1.368510451191381	0.02834596926069306	0.009945553862894611	0.0216823639724168	0.04939509175771598	-1.401234124030807e-08	0.947880243902685			1.330849892889883
1.376700239442747	0.0268072970245006	0.009972519638267277	0.0216228473745694	0.04939223990182175	-1.42937366568107e-08	0.9478570082828408			1.330849892848022
1.384890027694113	0.02853103775899955	0.01030971321405922	0.02176102036604085	0.04939369442794346	-1.422447067768239e-08	0.9478888291646201			1.330849884750999
1.39307981594548	0.02884944059047637	0.01035715705239543	0.02194404589806513	0.04939839366274524	-1.436504386033197e-08	0.9479370091379191			1.330849876076957
1.401269604196846	0.02759758106503575	0.01018451188653205	0.02190201185081386	0.04940263398838698	-1.478922538389514e-08	0.9478774156076752			1.330849886289287
1.409459392448212	0.02721514669304417	0.01007272478853112	0.02182466514332027	0.04940307232988023	-1.481128714795588e-08	0.9478247351066286			1.330849891923983
1.417649180699578	0.02863468908441178	0.01008757817284617	0.02199043367435729	0.04940406155290039	-1.420095792120902e-08	0.9478904865996014			1.33084988609422
1.425838968950944	0.03373218640007083	0.01017946492481307	0.02251289270706775	0.04940680950421887	-1.362054251541843e-08	0.9478626653862735			1.330849887880052
1.43402875720231	0.02895419233724365	0.01001095152675388	0.02184010796634255	0.04940793862351711	-1.329826401530398e-08	0.9478411261040928			1.330849875723705
1.442218545453676	0.02692925171804681	0.01003480997347727	0.02175082879540103	0.04940843477481448	-1.344582897598217e-08	0.9478915988050093			1.330849868585859
1.450408333705042	0.0299916500483881	0.0104358647417928	0.02194835947294396	0.0494090643572677	-1.394079850405883e-08	0.9477957910161732			1.330849870343406
1.458598121956408	0.03619044878724537	0.01117092741599128	0.02262740646958475	0.04940916438666865	-1.408449950662306e-08	0.94786947803416			1.330849866289678
1.466787910207775	0.03730014756918146	0.01113115718686971	0.02349517234737849	0.04940661712129751	-1.432047301348664e-08	0.9478439640163722			1.330849864377066
1.474977698459141	0.03001630493432067	0.01037660369511079	0.02239217111699614	0.04940396532831442	-1.48863813958368e-08	0.9478626691824764			1.330849870052273
1.483167486710507	0.02803493861714639	0.01009082138136411	0.02186540610387938	0.04940230841010524	-1.536576380804293e-08	0.9478524721216876			1.330849886235596
1.491357274961873	0.03015650400324819	0.0106709859434864	0.02214063907697925	0.04939737591044604	-1.553498205989617e-08	0.947896752584805			1.330849909372948
1.499547063213239	0.03517353869284792	0.0123962627600731	0.02256504364546551	0.04939233911612013	-1.531219683568523e-08	0.9479177250437705			1.330849929226182
1.507736851464605	0.0292846362498445	0.01070616607139124	0.02201360149986877	0.04939018336432673	-1.456787440136676e-08	0.9478706285049679			1.330849936819264
1.515926639715971	0.02590216460730183	0.009862537685354288	0.02158136182347105	0.04938723719007157	-1.373121729488094e-08	0.947874644446573			1.330849930851094
1.524116427967337	0.02693646235703363	0.009902388501779496	0.02161983584704164	0.04938478433097521	-1.341989534811867e-08	0.9479103524439104			1.330849922363324
1.532306216218704	0.02950106849132489	0.01024181223971487	0.02195165640084711	0.04938514954505712	-1.365222865507094e-08	0.9478343402801859			1.330849921245426
1.54049600447007	0.02918174055294996	0.01073671979216776	0.02215995765913482	0.04938921731512583	-1.421587211739792e-08	0.947878552490978			1.330849915584247
1.548685792721436	0.02705651988832476	0.01026761986848789	0.02170007594727229	0.04939273017927695	-1.469921773516831e-08	0.9479216893720913			1.330849908326857
1.556875580972802	0.02566547259526975	0.009900296494357029	0.02157157876764272	0.0493916446536275	-1.526493104776791e-08	0.947878589394042			1.330849909418431
1.565065369224168	0.02524624836885606	0.00988979065009509	0.02158935072592125	0.04939147402785273	-1.605144461358542e-08	0.9478938936208546			1.330849920798832
1.573255157475534	0.02553480742128942	0.009989850621257587	0.02158649453631267	0.04939686820206288	-1.604795712809524e-08	0.9478695290819802			1.3308499345723
1.5814449457269	0.02631163280427062	0.01004303233220289	0.02159066421932113	0.04940207178339008	-1.5338959253671e-08	0.947925077757078			1.330849948638638
1.589634733978266	0.02780717884776045	0.01008820843076811	0.0216173752132912	0.04939900008027295	-1.479900440424702e-08	0.9479199963038295			1.330849962196534
1.597824522229633	0.02860894204048379	0.01002306079856864	0.02162383181969417	0.04939104860308329	-1.474036078359021e-08	0.9478950241376634			1.330849975935357
1.606014310480999	0.02776807984367183	0.01009757453134063	0.02166372634033758	0.04938465468618677	-1.486740496318089e-08	0.9478887890822952			1.330849984600323
1.614204098732365	0.0263649282257372	0.01010545402781754	0.02168711806823317	0.04938249740699092	-1.493219124356472e-08	0.9479029593786936			1.330849988121875
1.622393886983731	0.02605921315668991	0.009993248292684572	0.02158421681992763	0.0493806463255568	-1.49697165252624e-08	0.9478729527086668			1.33084998664266
1.630583675235097	0.02613006289094039	0.009960686293207678	0.02158697649545751	0.04937449028784942	-1.511958984057525e-08	0.9479148948983727			1.330849977883644
1.638773463486463	0.0310170818387082	0.01013711344824756	0.02169018033124239	0.04936898928452943	-1.526234624571688e-08	0.9479256665987432			1.330849967179378
1.646963251737829	0.04134797943499722	0.01026285873391852	0.02168922690858837	0.04937099848670263	-1.485763013386597e-08	0.9479137633112223			1.33084995555145
1.655153039989195	0.03594335388499358	0.01016927241474982	0.02170413667617366	0.04937798564762606	-1.425323572173234e-08	0.9478570044741691			1.330849951152556
1.663342828240562	0.02786778512253646	0.01015487976162036	0.02174965147925523	0.04938408516512557	-1.447304978593233e-08	0.9478536949870191			1.330849953424686
1.671532616491928	0.02643919085725639	0.01013286598948623	0.02175848192131177	0.04938706846069505	-1.44698606715656e-08	0.9479319165907282			1.330849943187594
1.679722404743294	0.02620627951971491	0.009964476315395437	0.02178240363895673	0.04938664034537193	-1.419779911504572e-08	0.9478785999600615			1.330849934904298
1.68791219299466	0.02584606066902304	0.009940423962748527	0.02169880332018304	0.04938571146746397	-1.401106215505054e-08	0.9479160102922701			1.330849920907348
1.696101981246026	0.02584999686590363	0.00998897001309512	0.02169312410637533	0.04938498265443569	-1.428082075930238e-08	0.9478933302655345			1.330849917701916
1.704291769497392	0.02874900130160895	0.01026626551689316	0.02197788681680429	0.04938230475170279	-1.467397306192823e-08	0.9479018346652546			1.330849908038702
1.712481557748758	0.03536633722751003	0.01043903215547277	0.02234276292372813	0.04938276088409976	-1.467047240524052e-08	0.9478961664331018			1.330849906133283
1.720671346000124	0.02786048737864024	0.00992054371669748	0.0216520243028811	0.04938666603228681	-1.442425902839463e-08	0.9478059960654404			1.33084990576054
1.72886113425149	0.0262914335734952	0.009901168293371756	0.02151721307706421	0.04938650957587153	-1.399087580985653e-08	0.9479159597692053			1.330849895268835
1.737050922502857	0.02553487178139488	0.009941136355672054	0.02154240460442699	0.04938187476285431	-1.376278243555363e-08	0.9479029770838061			1.330849887618681
1.745240710754223	0.02541360867659073	0.009961917082349562	0.02158313352803171	0.04937872615202004	-1.391315878835381e-08	0.9479108890489993			1.330849887010091
1.753430499005589	0.02597483769360096	0.009947723293930934	0.02160507845557052	0.04938130142233844	-1.383273182245018e-08	0.9478768796560824			1.330849880276071
1.761620287256955	0.02628171045164097	0.009893163386095196	0.0215567941554887	0.04938590711036907	-1.340570960792555e-08	0.947903524786429			1.330849870369705
1.769810075508321	0.03132654462640651	0.01026768420154581	0.021808546980806	0.04939104274529518	-1.339067278340994e-08	0.9478655419909853			1.330849854442751
1.777999863759687	0.0298936015155343	0.0105433330743476	0.02189246641763362	0.04939554772144234	-1.358928869975122e-08	0.9478836801359922			1.33084984236753
1.786189652011053	0.02733140639724998	0.0101565264271342	0.02171468683173433	0.04939601405038304	-1.449737389300762e-08	0.9478950141885859			1.330849853414665
1.794379440262419	0.0272343824711762	0.009902728254019017	0.02158657900418305	0.04939435846871842	-1.478392907921667e-08	0.947875175376051			1.330849853646925
1.802569228513786	0.02598527493541937	0.009911257713445611	0.02158380676061213	0.04939528148258539	-1.412969203316292e-08	0.9479443886053862			1.330849862732108
1.810759016765152	0.02596436859203008	0.01006546264888376	0.02167790640609201	0.04939485360247669	-1.405525320395946e-08	0.9478973388759703			1.330849859140231
1.818948805016518	0.02655032051220906	0.009999807149838079	0.02171871309927666	0.04939187439673547	-1.367495368773981e-08	0.947930781445672			1.330849852874971
1.827138593267884	0.03063900059329058	0.01011603291394997	0.02180548277540187	0.04938875995113464	-1.313150720389811e-08	0.9479120200314693			1.33084984845928
1.83532838151925	0.02909551657411534	0.01034444424134196	0.02177676002238187	0.04938508594392522	-1.293300801944393e-08	0.947859305472448			1.33084984271006
1.843518169770616	0.03248065338254935	0.01017558271804619	0.02175812853872889	0.04938322676066867	-1.272992359486765e-08	0.9478734769011032			1.330849830684662
1.851707958021982	0.0296645972887266	0.01005502132399142	0.02166593083010911	0.04937921967173896	-1.25726824665972e-08	0.9479285256312427			1.330849807336355
1.859897746273349	0.02862923443456796	0.0101280467968428	0.0216629605202142	0.04937236627147491	-1.311768629894386e-08	0.9479392952723331			1.330849794661848
1.868087534524714	0.03494333200084002	0.01029009202231702	0.02185284587601848	0.04936723228091497	-1.39970903702581e-08	0.947874060994542			1.33084979752887
1.876277322776081	0.02740843083855534	0.01006040866924607	0.02176398129378638	0.04936738932704487	-1.410959680021604e-08	0.9479262903626393			1.330849794292982
1.884467111027447	0.02671249460945337	0.009985712969960538	0.02168193684272612	0.04937278443539539	-1.36127426272635e-08	0.9479602877680151			1.330849790697003
1.892656899278813	0.02742073270805848	0.01012472174676632	0.02176813567807293	0.04937742751498823	-1.324970903163531e-08	0.9478746204709275			1.330849791218414
1.900846687530179	0.02618718363501892	0.01013538231876247	0.02173978075461924	0.04937931691587123	-1.306223947560227e-08	0.9478984270459694			1.330849793977191
1.909036475781545	0.02580534605858227	0.0100315033008477	0.02163290523587276	0.04938414862480835	-1.351901114349791e-08	0.9478655207967278			1.330849807370808
1.917226264032911	0.02581143101763979	0.01001915930899995	0.02159403512251168	0.04939093599011578	-1.457264172074819e-08	0.9478700998077678			1.330849843677457
1.925416052284277	0.02525752453641864	0.009872330130644501	0.02149512325086505	0.04939054979051852	-1.434598855089364e-08	0.9479035423774695			1.330849849600755
1.933605840535643	0.02497406599400244	0.009852378173705933	0.02146392411753778	0.04938101781706423	-1.401930594938399e-08	0.9478916772788996			1.330849847912313
1.94179562878701	0.02536132173174864	0.009871485013604152	0.02149477142608432	0.04937349158963362	-1.475945356035757e-08	0.9479602628879488			1.330849863086441
1.949985417038376	0.02782580545288404	0.01008151547993675	0.02168173867771076	0.04937441222794022	-1.494947990535788e-08	0.9478519071639818			1.330849874410812
1.958175205289742	0.02667386477811726	0.01009888525676654	0.02165493835421612	0.04937792512255951	-1.47715212595449e-08	0.9478819759805663			1.330849892084707
1.966364993541108	0.02584408089633443	0.009926398742146209	0.02156163430813749	0.0493801118656207	-1.473361440240328e-08	0.9478808423341357			1.330849911906617
1.974554781792474	0.02592584312888368	0.009962735093264593	0.02158954143221763	0.04938147027819959	-1.449371308838342e-08	0.9479489050623191			1.330849919339411
1.98274457004384	0.02624638154880003	0.01001720275334785	0.02166320879210584	0.04938262920536539	-1.424762632893621e-08	0.9478842872157769			1.330849915295178
1.990934358295206	0.02745810727369217	0.01016916479068869	0.02175231160775317	0.04938726192218845	-1.442550611621842e-08	0.9478433931389427			1.330849918046783
1.999124146546572	0.02755650044033507	0.01009272048368454	0.02170253309961192	0.04939501434483283	-1.483249102434757e-08	0.9478899269834987			1.330849933072615
2.007313934797939	0.02570342052319884	0.01000906255735209	0.02165663826967911	0.04940071423951949	-1.525003968292541e-08	0.947894461569221			1.330849942643361
2.015503723049305	0.02567123685056777	0.00996322385324809	0.02168862474828825	0.04940240523538799	-1.558413953035285e-08	0.9478921916171797			1.33084994647286
2.023693511300671	0.02573617137492787	0.01006317089455931	0.02173397232452054	0.04940098173649823	-1.580803089846141e-08	0.9478899087565241			1.330849964363412
2.031883299552037	0.02615765286491629	0.01009205623608956	0.0217860326539543	0.0493982004981616	-1.570062643832652e-08	0.9478791420278687			1.330849968390431
2.040073087803403	0.0277791294812428	0.01006614649593724	0.02190049234759701	0.04939184330551265	-1.478588151513576e-08	0.9479381029431286			1.330849963590902
2.048262876054769	0.02869773375646844	0.01030904585923575	0.02201636480436679	0.04938333342670264	-1.51500822226333e-08	0.9478661163947877			1.330849989478964
2.056452664306135	0.03021521943957205	0.01042433224008103	0.02214317292857901	0.04937597914974581	-1.54387416030892e-08	0.9478581620356107			1.330849993500304
2.064642452557501	0.03992486217591334	0.01062402017086953	0.02203460224999655	0.04937123889658054	-1.483607350369158e-08	0.9479148643826384			1.330849992003615
2.072832240808868	0.03223432404986778	0.01030443532449794	0.02171448945575338	0.04937053886919927	-1.522205897479226e-08	0.9478893573379507			1.330849998792059
2.081022029060234	0.02738701900918357	0.01004427533375051	0.02157300853007456	0.04937477835239557	-1.590735735616369e-08	0.9479046740454307			1.330850005292083
2.0892118173116	0.02551410050187958	0.009913947140658852	0.02154996444939436	0.04938404361861273	-1.621637014871839e-08	0.9478984389900625			1.330850011255502
2.097401605562966	0.02556703199043389	0.009920794755163132	0.02162948082723192	0.0493917338216504	-1.615350543808937e-08	0.9478853847297494			1.33085001572599
2.105591393814332	0.02588617822132609	0.009931754019009118	0.0216534154424073	0.04939822862850704	-1.583817252672521e-08	0.9478950619318659			1.330850024933505
2.113781182065698	0.02590208938746495	0.009938600664666493	0.02160370091717907	0.04940333168776195	-1.553907630968452e-08	0.9479256703854911			1.330850030441542
2.121970970317064	0.02853488903684204	0.01005395594647347	0.02164927657255532	0.04939883625151935	-1.547134738017328e-08	0.9478802739755193			1.330850027242143
2.13016075856843	0.03225040726235025	0.0101394848223606	0.02176420112381751	0.04939078706634503	-1.554910463480511e-08	0.947879118758709			1.330850038120671
2.138350546819797	0.02736990199978717	0.01005907791924003	0.02173549289113381	0.04938637758112911	-1.582505221867442e-08	0.9478638188131425			1.330850050286839
2.146540335071163	0.02966235008706463	0.01005124427928321	0.02183564154832269	0.04938167578678811	-1.564695800873381e-08	0.9478865440040763			1.330850038059475
2.154730123322529	0.03558065738417682	0.01003368233689678	0.02189780414485536	0.04937968171163704	-1.470810071453328e-08	0.9479160188112711			1.330850015814725
2.162919911573895	0.03001101420854318	0.01015650737731577	0.02174940854503399	0.04938212979953372	-1.489029132383062e-08	0.9479245266477578			1.330850006261747
2.171109699825261	0.02765743568147374	0.01014266624880171	0.02164733361091228	0.04938359020141689	-1.624395580629467e-08	0.9478899337911354			1.330850021581834
2.179299488076627	0.02829965579671979	0.01067204612827399	0.02232616089036324	0.04938289609866553	-1.637567084773258e-08	0.94789900296258			1.330850026166928
2.187489276327993	0.02919765522370199	0.01064247885715468	0.02230346998975563	0.04938421884157173	-1.575939101712706e-08	0.9479239630632971			1.330850026396301
2.195679064579359	0.02959478014892033	0.01062853878699005	0.02202116779258428	0.0493870006049092	-1.524575742295973e-08	0.9479092256596997			1.330850020306414
2.203868852830726	0.03440420008694809	0.0109910552662033	0.02225410212629484	0.04938746860133834	-1.506705852338365e-08	0.9478462384582965			1.330850009778383
2.212058641082092	0.02727926012684265	0.009988044681620855	0.02168517353601698	0.04939034866527066	-1.522191466287284e-08	0.9478962004098275			1.330850005652306
2.220248429333457	0.02578280838211499	0.009949611706703712	0.02159941111455028	0.04939650622967538	-1.564662591234099e-08	0.9479279425098833			1.330850020888972
2.228438217584824	0.0267620792951233	0.01021950567577215	0.02174897827282994	0.04940174075015041	-1.589303189835812e-08	0.9478439843754607			1.330850032153485
2.23662800583619	0.02526347633885788	0.01000571248906039	0.02163372929805223	0.04940525227764084	-1.560079132515228e-08	0.9478932979951903			1.330850019953415
2.244817794087556	0.02506593219454608	0.009918958576010632	0.02157890646077876	0.04940476056156199	-1.533094030758674e-08	0.9478984325615762			1.330850007043409
2.253007582338922	0.02672746048487281	0.009967181004997801	0.0216193862950052	0.04940293777478911	-1.571663648932082e-08	0.9478820163181776			1.330850011924309
2.261197370590288	0.02979092513593763	0.01006501058353704	0.02172866490639309	0.0494025721090794	-1.595699440744026e-08	0.9479222607664627			1.330850018737159
2.269387158841655	0.02705725373403175	0.01019733959052872	0.02178134333876058	0.04940134788102903	-1.565163927028131e-08	0.9478575655592516			1.330850025910292
2.277576947093021	0.02570667861855023	0.01005049738397887	0.02166347765767667	0.04939899509132652	-1.520839367621409e-08	0.947842261178236			1.330850022668101
2.285766735344386	0.02588807678414768	0.01003903718615164	0.02169121271531238	0.04939690844999044	-1.481762914656396e-08	0.947850763958485			1.330850015227536
2.293956523595753	0.02670783311304608	0.01007766263105613	0.02174015431546459	0.04939528329453292	-1.48789496427878e-08	0.947867268705489			1.330850000693229
2.302146311847119	0.03089893259277432	0.01037548264318125	0.02189189430485016	0.04939171119271717	-1.513927066041647e-08	0.947923384203802			1.330849999463112
2.310336100098485	0.02996297479940848	0.01049201719208246	0.02205388372978565	0.04938803336524462	-1.527072096353975e-08	0.9478814081591066			1.330850001072312
2.318525888349851	0.0482407916239515	0.0109373176876688	0.02258670770266244	0.04938660389252181	-1.5338008554318e-08	0.9478774190407397			1.330849994354524
2.326715676601217	0.05793388637756058	0.01074715108483744	0.0222408814060703	0.04938471885997529	-1.551247593855505e-08	0.9478621148139271			1.330849990249509
2.334905464852584	0.02819895235889007	0.01005847245620855	0.02167775522012176	0.04938210563377347	-1.556076014761669e-08	0.9478729306878531			1.330849988237944
2.343095253103949	0.02679389837107308	0.01015729114417262	0.02178989120631288	0.04938457915950114	-1.543685516148656e-08	0.9479205438379369			1.3308499903617
2.351285041355315	0.02639254545720051	0.01014426451022711	0.02184132900763985	0.04938690223871162	-1.539742339189921e-08	0.9478456574629563			1.330849997369232
2.359474829606682	0.02641661648509505	0.01003486688092833	0.02193405899866313	0.04938581595922989	-1.542526052093365e-08	0.9478541481534302			1.330850003026756
2.367664617858048	0.03420474065404607	0.01009517600284892	0.02224207624714626	0.04938855617359256	-1.534236588412413e-08	0.9478348761641106			1.330850003707824
2.375854406109414	0.04663541013440724	0.01056259007815338	0.02214259360284162	0.04939315997254813	-1.54244244109392e-08	0.9478916348405386			1.330850006557162
2.38404419436078	0.03192610260288833	0.01022642343881337	0.02170792391988325	0.04939419230261081	-1.585041892268028e-08	0.947908073483733			1.330850015908916
2.392233982612146	0.02848050025687662	0.01006001381366602	0.0216189200214291	0.04939386086785515	-1.585229524929384e-08	0.947900700445561			1.330850016502605
2.400423770863512	0.02829526120242562	0.01014752497862735	0.02163879443711663	0.04939683602796922	-1.589324634771181e-08	0.9478587467923955			1.330850024254876
2.408613559114878	0.02681259229439133	0.009999206300820058	0.02155922175380863	0.04939803502352378	-1.66512143769774e-08	0.9479006917103264			1.330850041271439
2.416803347366244	0.02617823739880254	0.009976044861659027	0.02153135751332839	0.04939184621971853	-1.657354295796147e-08	0.947886531395737			1.330850050260886
2.424993135617611	0.02595392354420429	0.009943206545209658	0.02152090657181763	0.04938239919302469	-1.596867172367746e-08	0.9479171506896071			1.330850051986417
2.433182923868977	0.02586707586438832	0.01001786328097195	0.02158219327822878	0.04937325999116198	-1.583365884597586e-08	0.9479063810485168			1.330850060723539
2.441372712120343	0.02670791079942552	0.01014849244721143	0.02167520558575494	0.04936600755469576	-1.62209843917879e-08	0.9478729042893507			1.330850076228327
2.449562500371709	0.02889603923595715	0.01046529003246165	0.02175697560699732	0.04936384761097413	-1.655561671257608e-08	0.9478825402840105			1.330850084435555
2.457752288623075	0.03555749971286101	0.01114810660914821	0.02191354348294211	0.04936563532538564	-1.623709067428566e-08	0.9479143072094339			1.330850085494683
2.465942076874441	0.03384073130975367	0.01099564555563739	0.02219644406921702	0.04936987673641536	-1.616434767657511e-08	0.9478553500085987			1.330850091965439
2.474131865125807	0.02905377424806611	0.01053781083651603	0.02193985882500851	0.04937567041930858	-1.680742581466355e-08	0.9478972949265296			1.330850100910088
2.482321653377173	0.02661796690622786	0.01017771188166648	0.02165813313395803	0.04938040789671141	-1.725085929702063e-08	0.9479279530806304			1.33085010831271
2.49051144162854	0.02608135369888698	0.01007725116321132	0.02161306699426926	0.0493832244631302	-1.702244801308214e-08	0.9479370222520749			1.330850118526404
2.498701229879906	0.02632117468773692	0.01011028239059244	0.02165134978522466	0.04938398831281983	-1.687037155269799e-08	0.9479290803103261			1.330850130851032
2.506891018131272	0.02658247784917287	0.01020515353304239	0.02171525293942012	0.04938392380032135	-1.706191137089662e-08	0.9479194698954257			1.330850144082791
2.515080806382638	0.02527463448057234	0.009983699382812978	0.02162502273726709	0.04938531198423183	-1.737704554690061e-08	0.9479557465812039			1.330850152563199
2.523270594634004	0.02602455036064735	0.009910761586069482	0.02157161071365907	0.04938613869387379	-1.737669874517246e-08	0.9478451158191532			1.330850160903878
2.53146038288537	0.02982307469622063	0.0100957237880157	0.02165762694469574	0.04938080989178087	-1.719437569633232e-08	0.9478984117571519			1.3308501822692
2.539650171136736	0.02550047189542726	0.009942309717279621	0.0215577330583116	0.04937332509554373	-1.730086234914567e-08	0.9478802763298848			1.330850183838528
2.547839959388102	0.02545852572848827	0.00992729989583672	0.02156430401710042	0.04937047663790087	-1.744068705177042e-08	0.9479057742233444			1.330850184374035
2.556029747639469	0.02610448434484965	0.009964512525523765	0.02157367785878166	0.04937371482862276	-1.781414546802212e-08	0.9478598615429065			1.330850198751757
2.564219535890835	0.02606524202128022	0.0100335071176758	0.02157119762236285	0.0493765659285044	-1.832049014958722e-08	0.94791033323712			1.330850219667775
2.572409324142201	0.02602670283891553	0.01007849764526507	0.02159157286296083	0.04937537831409793	-1.835148216388125e-08	0.947858717883577			1.330850232086045
2.580599112393567	0.02591535378539134	0.01002943171333186	0.02161069904854642	0.04937451443112574	-1.82243065954551e-08	0.947866653408591			1.330850241595131
2.588788900644933	0.02963962160573779	0.01039951588388996	0.0217982180355267	0.04937147159548792	-1.802645421921175e-08	0.9478496358201705			1.3308502476642
2.596978688896299	0.03119133628888187	0.01038937069198418	0.02186705465552315	0.04936835479771675	-1.790513696338793e-08	0.9478604054612608			1.33085025651279
2.605168477147665	0.02656277277044645	0.01002022127073517	0.02166227710756649	0.04936888153251295	-1.802946514511528e-08	0.9478536037472117			1.330850267391939
2.613358265399031	0.02772879345796411	0.01003123315996552	0.0216899530179505	0.04936977966041978	-1.836574829113005e-08	0.9478649417465285			1.330850279542492
2.621548053650398	0.03125682438366581	0.01033872266841479	0.02192477806207859	0.04937182927178588	-1.880849600849376e-08	0.947855872575084			1.330850297079065
2.629737841901764	0.03015444359656766	0.01063770668405658	0.02188559909851587	0.0493753376590094	-1.901208102815953e-08	0.9478632422896756			1.330850301006635
2.63792763015313	0.02779770468547436	0.01021244307441678	0.02167772497836465	0.04937491558030023	-1.870611500133691e-08	0.9478525198045495			1.330850303060589
2.646117418404496	0.02649869939340861	0.01001934708381923	0.02158258406802997	0.04937196747888808	-1.89062359647417e-08	0.9478916300702247			1.330850317382363
2.654307206655862	0.02725163292844075	0.0102045792436953	0.0217147306247424	0.049370739379741	-1.89780812666554e-08	0.9479267879441524			1.330850320523523
2.662496994907228	0.02879219288928846	0.01037238264682875	0.02192240947208014	0.04937166449491699	-1.861559044496879e-08	0.9479007140762494			1.330850331464687
2.670686783158594	0.02605889276820058	0.01011828239513485	0.02165481413212713	0.04937252596558724	-1.803343517260852e-08	0.9478876639213204			1.330850321464777
2.67887657140996	0.02566689691646521	0.01012350635509301	0.02163630553561726	0.0493715644692312	-1.773336152759747e-08	0.947912062706842			1.330850318726388
2.687066359661327	0.02591021459662771	0.01010589507109058	0.02166868451572663	0.04936825572670198	-1.815030592425055e-08	0.9479171642721923			1.330850312603271
2.695256147912693	0.02632697067589087	0.01005869771641724	0.0216287784372014	0.04936405334846006	-1.844593274196862e-08	0.9479410016868423			1.330850306413281
2.703445936164059	0.02659341708827386	0.01001552268406712	0.02157924811744857	0.04936526814565872	-1.849605555880485e-08	0.9479427021564881			1.330850305249043
2.711635724415425	0.02627060494973045	0.009982282315830577	0.02154772274208396	0.04936729215780587	-1.835321342188591e-08	0.9478791468550285			1.330850295517857
2.719825512666791	0.02649719357351358	0.01006339553300775	0.02155867081675222	0.04936716210972604	-1.831046404004698e-08	0.9479006967687786			1.330850288883554
2.728015300918157	0.02685576162893414	0.01015404848387938	0.02161314694357333	0.04936802097826703	-1.869648547340808e-08	0.9478927612437646			1.330850295438994
2.736205089169523	0.02645104184535782	0.0100563158433634	0.02159721569372065	0.04936719797349975	-1.896349093225027e-08	0.947929072369566			1.330850303988584
2.74439487742089	0.02718450791221397	0.01022812646391963	0.02173070835358182	0.04936858096836686	-1.848897603310063e-08	0.9479143349659687			1.330850310061137
2.752584665672256	0.02840623468911248	0.01042135369587588	0.02189635647570189	0.04936898311968731	-1.818933056061476e-08	0.9478377186397183			1.330850313126194
2.760774453923621	0.02782980203388635	0.01029678971585786	0.02189252358437271	0.04936580806815644	-1.83424202875564e-08	0.9478797494649763			1.330850309138197
2.768964242174988	0.02716836878160359	0.01026358250402107	0.02190666484893109	0.04936609841615383	-1.819416554708481e-08	0.9479222612061226			1.330850305252898
2.777154030426354	0.02699043695670056	0.01024074359895228	0.02182172870159153	0.04936984078930748	-1.821966148105167e-08	0.9479114933566247			1.330850303116412
2.78534381867772	0.03190746351642836	0.01036322958651283	0.02184815849982552	0.04937378179882428	-1.862989564056495e-08	0.947920022770077			1.330850314896921
2.793533606929086	0.02980374494545349	0.0100458536697931	0.0216238626934332	0.04937451535545191	-1.894368042053794e-08	0.9479358852721033			1.330850316774733
2.801723395180452	0.02665669603554697	0.009997256870642471	0.0215806048168763	0.04937507783693453	-1.877351962161995e-08	0.947843987122153			1.330850307115306
2.809913183431819	0.0262970276092119	0.01007747474420213	0.02164423185821183	0.04937779131092156	-1.83985405802979e-08	0.9478836647472229			1.33085030650299
2.818102971683185	0.02721989107021866	0.01023801923002001	0.02183064447664182	0.04938080562171136	-1.859124507047995e-08	0.9479018463346555			1.330850315078778
2.82629275993455	0.0301536981696987	0.01062991783267125	0.02222377467640674	0.04938272723967949	-1.893484110268391e-08	0.9479154139952971			1.330850322181691
2.834482548185917	0.03017987623036256	0.01070315277682296	0.02220340631030449	0.04938206832655564	-1.898293487200933e-08	0.9478757363702273			1.330850331376478
2.842672336437283	0.02983973146165886	0.01094256641762783	0.02254592052601177	0.04938296068417759	-1.886014796484606e-08	0.9478978780951642			1.330850338195322
2.850862124688649	0.02743541533340241	0.01044665221157912	0.02204766017939417	0.04938637001122211	-1.860373832671228e-08	0.9479114818523311			1.330850335201372
2.859051912940015	0.02639785054915136	0.01019836354835009	0.02171129195739111	0.04938442377288443	-1.842176126347286e-08	0.9479086409670687			1.33085032949023
2.867241701191381	0.02571815905445373	0.01004897769588812	0.02165132646848827	0.04938022080775771	-1.881363010679874e-08	0.9478723818505086			1.330850333716575
2.875431489442748	0.02606865387417456	0.0101321132877308	0.02170528539768218	0.04938411567160555	-1.941115247761634e-08	0.9479216954702382			1.330850348653885
2.883621277694113	0.02992974952895877	0.01045788996407579	0.02195934143097408	0.04939133723382323	-1.956090982338516e-08	0.9478689454652609			1.330850363057597
2.891811065945479	0.02843279643400628	0.01058941116944677	0.02202224475853596	0.04939604245936968	-1.947398317910301e-08	0.9479041108836839			1.330850364643984
2.900000854196846	0.02688265386016205	0.01027486077822332	0.02194486576240736	0.04939928882668814	-1.918838927538931e-08	0.9479041089225022			1.330850365557551
2.908190642448212	0.04065398159860232	0.01035413300052597	0.02204829142520947	0.04940008524130025	-1.961141290982456e-08	0.9478910124871733			1.330850381052458
2.916380430699578	0.0466515530690456	0.01079189767755977	0.02209393914173421	0.04939664672608251	-2.013420206953715e-08	0.9478428325138742			1.330850397542516
2.924570218950944	0.02960104538381784	0.01033641116538155	0.0219047604523854	0.04939104979134588	-1.996287579273534e-08	0.9478921881235287			1.330850417606281
2.93276000720231	0.02733447881552947	0.01024769566082362	0.02190598740740442	0.04938683796022272	-1.970442901173028e-08	0.9478825734877858			1.330850425502506
2.940949795453676	0.02769903886332751	0.01030202765705135	0.0219506806379111	0.04938408885852036	-1.9824932814232e-08	0.9479052450909569			1.330850432952731
2.949139583705042	0.02686519159627461	0.01025725386460121	0.02187090538753022	0.04937912188502931	-2.049162903736297e-08	0.9478643782822201			1.330850449772238
2.957329371956408	0.02633566016781197	0.01013507611539285	0.0217366766006664	0.04937220212520103	-2.100834210679928e-08	0.9478575764036367			1.330850468515334
2.965519160207775	0.02977008620985594	0.01034506932604531	0.02185912924172686	0.04936964518967914	-2.094583939246531e-08	0.9478507883335102			1.330850486936235
2.973708948459141	0.02815299086078834	0.0103888897786138	0.02185758509698745	0.0493686514590128	-2.041876661924955e-08	0.9479228393730352			1.330850492093999
2.981898736710507	0.02644875653163965	0.01020092302276455	0.0217906926797089	0.04936656559530674	-1.989700763529439e-08	0.9479228393730352			1.330850484861667
2.990088524961873	0.02810265690011835	0.01034049008216578	0.02196873954601584	0.04936788600623859	-1.991133536514243e-08	0.9478507734684514			1.330850487853507
2.998278313213239	0.02832470608788643	0.01040051383524684	0.02209329517187256	0.04936964458978899	-2.029250671196307e-08	0.947866077695264			1.330850494161472
3.006468101464605	0.02661566545608427	0.01027180131204839	0.02190145331310835	0.04937182745841159	-2.042611594787585e-08	0.9478876526397885			1.330850504039531
3.014657889715971	0.02746078810256625	0.0102700323659593	0.02188490282285476	0.04937136714550337	-2.080173121713281e-08	0.9478882057434695			1.330850513653926
3.022847677967337	0.02878091454962414	0.01020269608816532	0.02183529904384363	0.04936719720713255	-2.119567431686317e-08	0.9478740351630875			1.330850512274454
3.031037466218704	0.02748759761176982	0.01017543121425284	0.02178991120480553	0.0493672900622616	-2.087073302773389e-08	0.9478995675173195			1.330850506730317
3.03922725447007	0.02739226090087639	0.01021937015514141	0.02185223432520283	0.04936878161966768	-2.025001344355608e-08	0.9478939196246087			1.330850498645664
3.047417042721436	0.0294425214230855	0.01036953294183741	0.02196209471172554	0.0493673603200933	-2.002317279489944e-08	0.9479120498419307			1.330850505325859
3.055606830972802	0.03041540819357395	0.01046414956814579	0.02199566189011609	0.04936497840733091	-2.031388443267455e-08	0.9478417165011139			1.330850512014932
3.063796619224168	0.02872819567961721	0.01042367102255355	0.02205098031356801	0.04936603166176125	-2.052703030283821e-08	0.9478802604797532			1.330850514514019
3.071986407475534	0.03598769970338959	0.01104724539130911	0.02237533545882741	0.04936854985815489	-2.046220052454816e-08	0.9479103489289422			1.33085051578149
3.0801761957269	0.03896242457536279	0.01077533549948397	0.02222933987316907	0.049370044924838	-2.01465560020239e-08	0.9478989983154223			1.330850504500575
3.088365983978266	0.03003266080310456	0.01052607758293445	0.02217021255434031	0.04937308796144328	-2.001324991306946e-08	0.9478950305529155			1.330850491060967
3.096555772229633	0.0341341234007197	0.01069492307433827	0.02216963216659466	0.04937173308142916	-2.03721659401569e-08	0.9479522994492604			1.330850489684837
3.104745560480999	0.03425694573985977	0.01110813504804795	0.02222971154626395	0.04936461796794897	-2.067568649702421e-08	0.9478837138402112			1.330850494568069
3.112935348732365	0.03183051115490047	0.01167636938219849	0.02235896584307912	0.0493604394402113	-2.035504115802686e-08	0.9478638470939512			1.330850495973809
3.121125136983731	0.02824049195037818	0.01074090609539736	0.02211033295478829	0.04936139639459795	-1.986655059218398e-08	0.9479693505061977			1.330850489552197
3.129314925235097	0.0269560875124885	0.01037182076945147	0.02199354454612014	0.04936397892891866	-1.937529722548124e-08	0.9479449771079406			1.330850469961299
3.137504713486463	0.02759696184469761	0.01036490793642556	0.02197984831108409	0.0493676203564708	-1.917391633554028e-08	0.9479171464273336			1.330850458271613
3.145694501737829	0.02978388611289621	0.01073941700335984	0.02222618206875245	0.04936994215865474	-1.975207987188526e-08	0.9478889018243233			1.330850456555775
3.153884289989195	0.02903230159657187	0.01085837349421365	0.02222521300632534	0.04937163044641527	-2.012460740353137e-08	0.9479699273644956			1.3308504630492
3.162074078240562	0.0298679238496993	0.01123575048971053	0.02234772597687045	0.04937338554814768	-1.965797567013897e-08	0.9478655263901512			1.330850447331237
3.170263866491928	0.0313049426991816	0.01152876792687677	0.02264164092033725	0.04937259503453156	-1.930962622890661e-08	0.9478734619151651			1.330850429311669
3.178453654743294	0.03062555562961755	0.01122680433754972	0.02257111485642226	0.04937504149920449	-1.953260730208286e-08	0.9479012433281298			1.33085042297989
3.18664344299466	0.03308909296885824	0.01198840019898385	0.02301124375060143	0.04938156904074589	-1.97835882259206e-08	0.9478405910663952			1.33085042167959
3.194833231246026	0.03845307249246543	0.01374004562122263	0.0236459511667859	0.04938759696207848	-1.946166502617081e-08	0.9478745991352198			1.330850419543687
3.203023019497392	0.03336343800513054	0.01171124423210152	0.02266606264667294	0.04939130754586874	-1.885881527768661e-08	0.9478689645374323			1.330850412499135
3.211212807748758	0.03056065556800234	0.01124209075775645	0.02241772084485055	0.04939316331488451	-1.849536675601701e-08	0.9479182781571619			1.330850396000849
3.219402596000124	0.02997391805314611	0.01139065130781808	0.02262240133066632	0.04939458572633636	-1.827575235873949e-08	0.9478729152807224			1.330850371836687
3.227592384251491	0.02970561482686466	0.01120728192014912	0.02263581342037108	0.04939170797832809	-1.797396839640551e-08	0.947923962037424			1.330850349409072
3.235782172502857	0.03128429547505975	0.01154023285179414	0.02281858365215234	0.04938621094525655	-1.776407190500378e-08	0.9479131923963336			1.330850331881725
3.243971960754223	0.0317748482169264	0.01179857314702448	0.02284533086053875	0.04938825594065684	-1.783443332934166e-08	0.9478774420756078			1.330850313816834
3.252161749005589	0.03209393454892139	0.0114707569605318	0.02267612283890054	0.04939243337429045	-1.829900927104541e-08	0.9478848107774064			1.330850301301827
3.260351537256955	0.03815040140392538	0.01200127830504949	0.02291495500617936	0.04938989037908051	-1.873598785844479e-08	0.9478615487879642			1.330850291055652
3.268541325508321	0.03876153862054115	0.01288308576693553	0.02353303976349262	0.0493874710388951	-1.865901652437645e-08	0.9478729870777772			1.330850289884757
3.276731113759687	0.03232880330590733	0.01254010201663206	0.02352813289584623	0.0493911726616059	-1.859140456785049e-08	0.9479614114993614			1.330850292550226
3.284920902011053	0.03180309750926955	0.01232471209806528	0.02334174625955623	0.04939647208498032	-1.833498239475819e-08	0.9478661081185371			1.33085028804234
3.29311069026242	0.03408012333879473	0.01245681143101323	0.02332009484404706	0.04939852810514041	-1.770138487247929e-08	0.947904665394059			1.330850281125763
3.301300478513785	0.03196908754616268	0.01196585211538734	0.02313926577097749	0.04939687556554366	-1.770179679927604e-08	0.9478950244233415			1.330850285667338
3.309490266765152	0.02896118567238473	0.01140821865353456	0.02293892424060593	0.04939359934164521	-1.785277598927935e-08	0.9478376835720317			1.330850284948632
3.317680055016518	0.03043562712232238	0.01169883922145485	0.02307912582816821	0.04939319626749891	-1.799182556993139e-08	0.947808208764837			1.330850283315172
3.325869843267884	0.03508754243939994	0.01248093361649583	0.02343522280035262	0.0493932638314338	-1.823451660495619e-08	0.9478570334844995			1.330850277941013
3.33405963151925	0.03714519029198779	0.01243375680921481	0.02351730115664883	0.04939117959204124	-1.847726448018623e-08	0.9479204993022828			1.330850276586858
3.342249419770616	0.03517197197892873	0.01270549614408547	0.02360588845452632	0.04939034868845621	-1.854049629417669e-08	0.9478632501575392			1.330850275923039
3.350439208021982	0.03338681023642001	0.01256189845331947	0.0238165514873779	0.0493953125044676	-1.831445059797477e-08	0.9478802767873523			1.330850271799236
3.358628996273348	0.03857402355519403	0.01247600290036061	0.02357827607799688	0.04940187131816233	-1.801122709161533e-08	0.9478831109034287			1.330850275548533
3.366818784524714	0.03469916714252391	0.01210609229708947	0.02313942498632336	0.0494021417458247	-1.79956951537634e-08	0.9478258071350407			1.330850281364901
3.375008572776081	0.03065026158114183	0.01178510257293872	0.02299609649132358	0.04939465364011675	-1.783623199024864e-08	0.947876255466709			1.330850275389046
3.383198361027447	0.02941815430620625	0.01148217264681155	0.0228963392754887	0.04938151330370395	-1.780171009811687e-08	0.9478337437255627			1.330850280739516
3.391388149278813	0.02937335972245143	0.01127655243102887	0.02289350875586205	0.04937250034298514	-1.75724280674877e-08	0.9478871004652923			1.330850264452794
3.399577937530179	0.03211338569860355	0.01153406448047538	0.02319394811956801	0.04937169678527851	-1.739830924469511e-08	0.9479115097305488			1.330850259078908
3.407767725781545	0.03645134203296484	0.01184349082527536	0.02340315030690359	0.04937368328673262	-1.793541601165033e-08	0.9479262351022952			1.330850251302011
3.415957514032911	0.04889854435338194	0.01181620744990701	0.02331504393748407	0.04937140395405024	-1.803416083824625e-08	0.9478723570522736			1.330850247572323
3.424147302284277	0.03046730520487115	0.01147527118777347	0.0231071803868533	0.0493678581252681	-1.777714108750447e-08	0.947901265036253			1.330850243690873
3.432337090535643	0.03334488272363879	0.01154799344390258	0.02323587557033275	0.04936666320667241	-1.749563624948885e-08	0.947832623887594			1.330850234602572
3.44052687878701	0.0357242744729506	0.01207181071705097	0.02353565243665128	0.04936454724344937	-1.685331240496411e-08	0.9478757270570022			1.330850217538918
3.448716667038376	0.03109376313192236	0.01157893008340836	0.02325455931591102	0.0493639139703128	-1.634268358958607e-08	0.947870061768461			1.330850198791853
3.456906455289742	0.03428192456499363	0.01142625696209877	0.02314757293872429	0.0493662661267262	-1.618859211637309e-08	0.9479284896169535			1.330850181375341
3.465096243541108	0.03493958884111357	0.01190451928835473	0.02340566721772983	0.04937079977633237	-1.580371948983785e-08	0.9478984479865435			1.330850157212851
3.473286031792474	0.03316512696852754	0.01249147969770211	0.02381279941517588	0.04937586821249075	-1.512605049468778e-08	0.9478893357055498			1.330850121586354
3.48147582004384	0.03328482040526571	0.01215181562840986	0.02380215033466458	0.04938027831389467	-1.474339466891867e-08	0.9478377738464949			1.33085008152161
3.489665608295206	0.03760007789595453	0.01252106722394077	0.02388080117647568	0.04938461560266499	-1.461841226927992e-08	0.9478927556983774			1.330850044300246
3.497855396546572	0.03283443149987121	0.01225021121266193	0.02344077527216215	0.04938968273531246	-1.455669719863236e-08	0.9478655464088579			1.330850010475684
3.506045184797939	0.02855911299959865	0.01128567813787328	0.0228453682716868	0.04939455132048307	-1.405896348794635e-08	0.9479046572107125			1.330849969187873
3.514234973049305	0.0295406802049572	0.01125407492909666	0.02276246666084162	0.04939654208653223	-1.304525546491592e-08	0.947933046527919			1.330849930813649
3.522424761300671	0.02982780345623194	0.01112986134508074	0.02271498410883335	0.04939657875590601	-1.164031643603961e-08	0.9478990289072399			1.330849861235354
3.530614549552037	0.02999605991111814	0.01127993138169279	0.02275410214580069	0.04939849554334669	-1.012869113793121e-08	0.9479239691287124			1.330849787920253
3.538804337803403	0.0309482407443403	0.0117484206875331	0.02298970521754966	0.04940299768596629	-9.322521879364378e-09	0.9479075150829751			1.330849719138936
3.546994126054769	0.03105590810035347	0.01143206325166682	0.02304782570685193	0.04940571773355226	-8.579892497846897e-09	0.9479057678695502			1.330849641450924
3.555183914306135	0.03425030841188397	0.01118007680895747	0.02292275097912887	0.0494056198977973	-7.601427515273611e-09	0.9478723305975079			1.330849555354524
3.563373702557501	0.0334991556301639	0.01110618301628108	0.0228066111872167	0.04940369785006055	-6.848764846026234e-09	0.9478842837528645			1.330849461085399
3.571563490808868	0.02935642495999588	0.01119492941953496	0.02281441699927509	0.04939936335704842	-5.960110329278256e-09	0.9479245282011496			1.330849358024015
3.579753279060234	0.02752543718912796	0.01112225861525499	0.02278086845739505	0.04939578293210151	-4.575039086920145e-09	0.9479160056969997			1.33084924806959
3.5879430673116	0.0276637948197062	0.01104536539444706	0.02272928262709512	0.04939197505498408	-2.819287525272059e-09	0.9478637966642137			1.330849132471159
3.596132855562966	0.06363892175422424	0.01801700381434072	0.02448266040515113	0.04938945507618314	-1.038759788073344e-09	0.9478479256141858			1.330849014898557
3.604322643814332	0.0732173700270375	0.01958428374987357	0.02587849836268536	0.04939362721356599	4.404376551630381e-10	0.9478768580134707			1.330848895782642
3.612512432065698	0.02973100236861565	0.01153508758674564	0.02312107534715323	0.04940451458082293	1.718395185547716e-09	0.9478621206098733			1.330848765486621
3.620702220317064	0.02827282355342767	0.01119891946812819	0.02285381483580633	0.04941620709612509	3.409327149892497e-09	0.9478836605431238			1.330848624548577
3.62889200856843	0.02770657726046055	0.01096294174795887	0.02274730920570796	0.04942062373676168	4.989621704442359e-09	0.9478229835371597			1.33084848088083
3.637081796819797	0.02831434224439565	0.01093039453806106	0.02279375519872978	0.04941900434260067	6.653260725270551e-09	0.947849624228278			1.330848315495784
3.645271585071163	0.02956367317277284	0.01088528938620912	0.0228261305428834	0.04941777985766153	8.004449866528702e-09	0.9479114722526042			1.330848169413005
3.653461373322529	0.02892886995329497	0.01085726043837458	0.02255819091278822	0.04942138128723308	9.659250838911251e-09	0.9478859604950599			1.330848001958249
3.661651161573895	0.02886403503323758	0.01099292361364921	0.02254614654644772	0.04942621893980362	1.207578158038788e-08	0.9478933296260187			1.330847840625337
3.669840949825261	0.03059174224877703	0.01136258071418422	0.02277297999020153	0.04942851028116671	1.416140595823169e-08	0.9479029636550725			1.330847667451877
3.678030738076627	0.02924404062643641	0.011242455429215	0.0228552915547798	0.04943046243170475	1.574988028490168e-08	0.9478904935443363			1.330847494023889
3.686220526327993	0.02803825364250955	0.01108502454641255	0.02275268450104826	0.04943413881609771	1.741496159205456e-08	0.947892741780754			1.330847318630376
3.694410314579359	0.02878775421029847	0.01121607579784359	0.0228246162743524	0.04944000608491615	1.926816645735563e-08	0.9478570347497672			1.330847139917501
3.702600102830726	0.0304513854646789	0.01151670212738718	0.02299574274872151	0.04944778567162459	2.121805160686032e-08	0.9478791405593511			1.330846958196886
3.710789891082092	0.02893044077660178	0.01134028400875823	0.02273424476271112	0.04945563864310587	2.298745742066942e-08	0.9478961851375565			1.330846774610105
3.718979679333458	0.02848315397778855	0.01107911933598804	0.02261492616751645	0.04946517084457653	2.429649652131317e-08	0.9479194248893831			1.330846597738612
3.727169467584824	0.02914622176647124	0.01101949382702722	0.0226175872331671	0.04947947528651479	2.557964314154748e-08	0.9479069472119197			1.330846430063882
3.73535925583619	0.02832947996166586	0.0109495518747336	0.02260965435772018	0.04949277165368525	2.744116802282381e-08	0.9479035573519066			1.330846261966296
3.743549044087556	0.02794920212296821	0.01102542035401955	0.02262863194369023	0.0495027731916846	2.924209683605613e-08	0.9479154606394274			1.33084609677275
3.751738832338922	0.02807298522019744	0.010963752008339	0.02268323318089004	0.0495124432558367	3.128005687587071e-08	0.9478899299523847			1.330845915389198
3.759928620590288	0.02879793073475148	0.01101972960965931	0.02281309735850466	0.04951970000941332	3.374359081537051e-08	0.9479001327702599			1.330845736065889
3.768118408841655	0.03589714207687306	0.01173134722355815	0.02308140263077427	0.04952794537821714	3.607664537337104e-08	0.9478882128484974			1.330845543371298
3.776308197093021	0.03145597061506063	0.01138520194082004	0.02292031304197722	0.04954113313102734	3.787486360762694e-08	0.9478604276877219			1.330845368716722
3.784497985344387	0.02869551009605959	0.01094872384299005	0.02263841046732818	0.04955517455777327	3.968200820980436e-08	0.9478762987377499			1.330845171682691
3.792687773595753	0.02913510769342044	0.01100349987160545	0.02266318987969424	0.04956941652988799	4.16943619365258e-08	0.9479103747535366			1.330844971358626
3.800877561847119	0.03072344898583581	0.01108087031685033	0.02273039681811051	0.04958314269828747	4.30876499765606e-08	0.9479460612997269			1.33084478611122
3.809067350098485	0.03061970525946506	0.01090997585273984	0.0226339748073528	0.04959595714346328	4.424214504528957e-08	0.9479120562299828			1.330844602218815
3.817257138349851	0.02838647215306872	0.01090336655323592	0.02253277833405027	0.04960920598526192	4.569491675171303e-08	0.9479114939737064			1.330844424946897
3.825446926601217	0.02735967855376201	0.01101477081889967	0.02256138846018211	0.04962198854126346	4.776491432926347e-08	0.9479171622058592			1.330844245870323
3.833636714852584	0.02661908272228599	0.01077787867120166	0.02248267846615139	0.04963374786145987	5.008418796910302e-08	0.9479114796544071			1.330844067984031
3.841826503103949	0.02627252146100367	0.01062765559070546	0.02238924209813785	0.0496439940212787	5.200147374257285e-08	0.9478916089685199			1.330843894715646
3.850016291355316	0.02718369827998124	0.01079311537342804	0.02246155689570088	0.04965382784668521	5.367505668720846e-08	0.9478785720345684			1.330843717949179
3.858206079606682	0.02906324194360725	0.01100165526782186	0.02262985263247544	0.04966939380173268	5.573046617509062e-08	0.947900131472554			1.330843541014918
3.866395867858048	0.03017651640722658	0.01120931587483465	0.02277843840450034	0.04969068055232626	5.773622407693561e-08	0.9478916291243248			1.330843361187527
3.874585656109414	0.0304888777954444	0.01128821351299361	0.0227263623446434	0.04971049240743215	5.926585410625974e-08	0.947884814490117			1.330843176718233
3.88277544436078	0.02812284455375689	0.011110764809985	0.02266319099203136	0.04972700693483365	6.066514032666694e-08	0.9478836588992737			1.330842993185021
3.890965232612146	0.02708006637156206	0.01093365798761397	0.02260120431614287	0.04974435436589476	6.266693089363594e-08	0.9478649537331694			1.330842798798168
3.899155020863512	0.02668790797393424	0.01076079841350815	0.02250628540587721	0.04976518590111965	6.464875277675182e-08	0.9479415255738139			1.330842625108635
3.907344809114878	0.02645560644825968	0.01075910434483624	0.02247359366544414	0.04978485951779162	6.622801960519936e-08	0.9478775083342413			1.330842449169473
3.915534597366245	0.02602565696805655	0.01061559659186006	0.02237502639984586	0.04980294632404293	6.820539928687261e-08	0.9479268074215382			1.330842263858167
3.923724385617611	0.02628272255639375	0.01057348364641396	0.02236009850431579	0.04982445546598056	7.012822562084601e-08	0.9479035416730682			1.33084208721302
3.931914173868977	0.02724058546829281	0.01081984463056939	0.02250619616030434	0.04984674209269788	7.207076517077498e-08	0.9479018412034224			1.330841907522708
3.940103962120343	0.0268153564499831	0.01072236095433613	0.0225065421226893	0.04986463388772149	7.410142694430927e-08	0.9479432406722098			1.330841722262264
3.948293750371709	0.02856281019005249	0.01083132491040165	0.0226729365235052	0.0498812095922929	7.59260966680449e-08	0.9478871417523997			1.330841533482026
3.956483538623075	0.02913100765073021	0.01103383166910204	0.02286122960721176	0.04989882392631273	7.767902490688231e-08	0.9479302171017164			1.330841346592543
3.964673326874442	0.02764107857600888	0.01084409575465846	0.02261583199477475	0.04991343833128376	7.980635536061946e-08	0.9479279111096589			1.330841156100377
3.972863115125808	0.02793436221461834	0.01081934989718014	0.02261436604097834	0.04992992024882208	8.225755640121593e-08	0.9478859661917279			1.330840953979124
3.981052903377174	0.02786758381802571	0.01080036091644707	0.02266452565963304	0.04994982566366737	8.463687096650347e-08	0.947868365817641			1.330840747750543
3.989242691628539	0.02883532246794718	0.01098826071861988	0.0227134782353562	0.04996614139712196	8.69832304828212e-08	0.9478916178137201			1.330840536253999
3.997432479879905	0.02902243794025639	0.01119716614204947	0.02271750722060622	0.04997932048446507	8.94459830300172e-08	0.947885382758352			1.330840317265423
4.005622268131272	0.02779736977688673	0.01100036241957276	0.02271305137188422	0.04999740323731431	9.155934933558923e-08	0.9479035255663888			1.330840104853728
4.013812056382638	0.02737406992921824	0.01096092541902979	0.02273473960887016	0.0500202146090374	9.373706014714722e-08	0.9478791521681317			1.33083988104181
4.022001844634004	0.02826658330207443	0.01102793283190861	0.02280572214890787	0.05004409732420213	9.576859505277541e-08	0.9479080974497214			1.33083965845574
4.03019163288537	0.03461386595361739	0.01121217617440601	0.02306657490953155	0.05006772987803468	9.751155953403823e-08	0.9479590730336036			1.330839439114833
4.038381421136736	0.03301380317399239	0.0115719987766767	0.02302119304525405	0.05008631384819207	9.953195385405508e-08	0.947875750020957			1.330839226339474
4.046571209388103	0.02863683196110418	0.01135598160591766	0.02295062935817299	0.0501041001121895	1.021012294543252e-07	0.947930724081396			1.330839002491815
4.054760997639469	0.02658313837461921	0.01095614284165666	0.0227406736901464	0.05012428960504969	1.05050723605451e-07	0.9478297967287116			1.330838773243326
4.062950785890835	0.02692438966122928	0.01093421734599913	0.02272679447774353	0.05014577817206662	1.079884934166368e-07	0.9478530441377528			1.330838539540135
4.071140574142201	0.02776119514272647	0.01103302484277103	0.02277103465352269	0.05016949009305728	1.105924665051235e-07	0.9479301439932256			1.33083830271459
4.079330362393567	0.02732130136215864	0.01090203929206963	0.02262391276403969	0.05018996111026149	1.128707208908689e-07	0.9478513555663013			1.330838065988887
4.087520150644933	0.02734602252276564	0.01089576752907269	0.02262276818502092	0.05020692193322381	1.15319404454892e-07	0.9479001360326279			1.330837821004604
4.0957099388963	0.02737131169667096	0.01090884036674864	0.02270326455678333	0.05022379663875289	1.182763360595947e-07	0.9478955443947524			1.330837558926417
4.103899727147666	0.02799199594300598	0.01104248175754726	0.02280678722005468	0.05024134502470552	1.211084420645275e-07	0.9478530344929076			1.330837292441518
4.112089515399031	0.02923462587921933	0.01103941620971968	0.02285500544290566	0.05025962882705078	1.232121237603869e-07	0.9479574219405978			1.330837033972019
4.120279303650397	0.02874648424638694	0.01099062080789088	0.02287840856644684	0.0502771799037304	1.25813307680106e-07	0.94791150926016			1.330836769688997
4.128469091901763	0.02829332181739058	0.0112086316707998	0.02305656554664235	0.05029466902591542	1.287659415630303e-07	0.9479018458135685			1.33083651567451
4.13665888015313	0.02804781899991814	0.01107638723707609	0.02315044002424895	0.05031227404466446	1.313903171753941e-07	0.9479164985345565			1.330836254682863
4.144848668404496	0.04154355067245548	0.0112506739917922	0.02327876776067514	0.05033055013878866	1.34356071625574e-07	0.9478297745826182			1.330835985929874
4.153038456655862	0.03689206435532465	0.01112917799272293	0.02285384619803408	0.05034645006802942	1.368989048625719e-07	0.9479403866601787			1.330835718926862
4.161228244907228	0.02674421330752658	0.01088942889136014	0.02268667856909347	0.05035649079660091	1.398178111449e-07	0.9478717955947997			1.330835448273544
4.169418033158594	0.02721858537958222	0.01103574716240743	0.02277387603906241	0.050366426409731	1.422785278603556e-07	0.9478950195322301			1.330835194544139
4.177607821409961	0.02679924109462713	0.01093534254256572	0.02270798932865382	0.05038379239585027	1.444498406984238e-07	0.9478439929842847			1.330834927384977
4.185797609661327	0.02624590580407754	0.01071824993675082	0.0225410832192016	0.05040865265068965	1.469111179064167e-07	0.9478842374325698			1.330834667616054
4.193987397912693	0.02663262339901908	0.01073089137724858	0.02253878545108227	0.05043776732923042	1.497640316435836e-07	0.9478780134341231			1.330834403207208
4.202177186164059	0.02780739303045612	0.01094252869736976	0.02270422416794682	0.0504676003765093	1.528023825264675e-07	0.9478944530714939			1.330834134871474
4.210366974415425	0.02644507333901772	0.01074885293547441	0.02261700532854923	0.05049409412816372	1.556362748181487e-07	0.9478870874002221			1.33083387219232
4.218556762666791	0.02594947714287559	0.01068533434161305	0.02258288462335213	0.05051701359643861	1.58080189474246e-07	0.9479160250610598			1.330833610265838
4.226746550918157	0.02698051180317189	0.01089733247138959	0.02282621264604644	0.05053430644132004	1.604400126932194e-07	0.9479114904753375			1.330833353909225
4.234936339169523	0.03249182400684907	0.0116442111363321	0.02317298076929524	0.05054874977511798	1.630446930167538e-07	0.947876844588781			1.330833097270453
4.243126127420889	0.03598753078743228	0.0113705906125958	0.02321533063359196	0.0505656169550015	1.662627603843628e-07	0.9478167800238417			1.330832817617196
4.251315915672255	0.03072141208267735	0.01108816098389369	0.0229463285543283	0.05058082044262844	1.691134856766376e-07	0.9478740291685853			1.330832548421758
4.259505703923621	0.02856150798659129	0.01130759975416244	0.02296000065986411	0.05059301342154704	1.711343990469051e-07	0.9479029509994867			1.330832282961681
4.267695492174988	0.02741344930891708	0.01103145168681523	0.02281412555894835	0.05060737841247426	1.732928762764925e-07	0.947869508429785			1.330832033559414
4.275885280426354	0.02670882898875161	0.01093188267046318	0.02271999047638393	0.05062708300040579	1.758322529548873e-07	0.9478661081185372			1.330831779983062
4.28407506867772	0.0262184678156765	0.01083383212340015	0.02267518839545033	0.05064853125545182	1.787106675806974e-07	0.9479426828752754			1.330831521578355
4.292264856929086	0.0266178296939182	0.01081936066495989	0.02268317601556246	0.05066876384380407	1.817783412643531e-07	0.947923977709171			1.330831252179942
4.300454645180452	0.02850459275522171	0.01099504677137411	0.02307026046975875	0.05068847228110462	1.844646684956415e-07	0.9478729054392852			1.330830987857824
4.308644433431819	0.02799512583458106	0.01109949517775999	0.02302461659419786	0.0507068058763528	1.870627240451393e-07	0.947887094514965			1.330830728838521
4.316834221683185	0.02725582146475566	0.01087327740495871	0.02275516716778172	0.05072339607380525	1.896880326072562e-07	0.9478938939418401			1.330830473645246
4.325024009934551	0.02711420164096223	0.01075693405313227	0.02266737161608223	0.05073975968757907	1.921832418016454e-07	0.9478848143301418			1.330830213564166
4.333213798185917	0.02763212380749154	0.01089649152918275	0.02271184450263531	0.05075641465576224	1.946204817094366e-07	0.9478842475069265			1.33082994829628
4.341403586437283	0.02703638752955462	0.01093317597016733	0.02272990390133548	0.05077383762385492	1.969302356338829e-07	0.9478972947540664			1.330829689853088
4.349593374688649	0.02637115241265624	0.01078241358203596	0.02264674177899895	0.05079173679874154	1.990240942497369e-07	0.9478854169998192			1.330829439151935
4.357783162940015	0.02661842372309542	0.01077704992650177	0.02266468802453864	0.05080753465555356	2.016754539976045e-07	0.947912623861812			1.330829186570834
4.365972951191381	0.02643651539234545	0.01078648672485817	0.02263498323432642	0.05082502273385489	2.048581964788858e-07	0.9479137238623857			1.33082893098487
4.374162739442747	0.02636015657463904	0.0107322696703063	0.02259523420276332	0.05084525261012469	2.075165952359859e-07	0.9478706452980242			1.330828675397034
4.382352527694113	0.03319843144626817	0.01121018076303823	0.02296317160145299	0.05085990077514031	2.101232616517658e-07	0.9479103438483447			1.330828421672056
4.39054231594548	0.03026381324387513	0.01120798033832682	0.02301749809055439	0.05086902546748939	2.119755121095866e-07	0.9478825324386819			1.330828183265269
4.398732104196846	0.02682816893555296	0.01087032369667976	0.02271354256745465	0.05088070780969972	2.143967340673906e-07	0.9478717627975916			1.330827929493775
4.406921892448212	0.02876573809125515	0.01118100022898085	0.02292773378939301	0.05089538221205487	2.170877511784141e-07	0.9478672288154473			1.330827686370352
4.415111680699578	0.02870987195327582	0.01115035382789209	0.02278762656192864	0.05091124107662845	2.188283612508986e-07	0.9478780529002666			1.330827443030458
4.423301468950944	0.02780024614940642	0.0109739693467718	0.02268017551800254	0.0509296221478981	2.208397839486386e-07	0.9479109166389345			1.330827204883244
4.43149125720231	0.02824680368806234	0.01083904523417813	0.0226999486234091	0.05094735841363399	2.232631875190361e-07	0.9478904982056765			1.330826975972386
4.439681045453677	0.02778552622423493	0.01086446837915258	0.02270980466653595	0.05096156719503093	2.258931816249001e-07	0.9478984337306905			1.330826744555816
4.447870833705043	0.0267994608698605	0.01086586494259392	0.02267062189238866	0.05097313052203107	2.286713136666623e-07	0.9479228113361901			1.330826511166429
4.456060621956409	0.02703120037471329	0.01089086006224444	0.0226544098313333	0.0509862918616221	2.316332605719952e-07	0.9478723330104426			1.330826264977795
4.464250410207775	0.02718942909309498	0.01095511904474871	0.02261920368196643	0.05100310958677279	2.346767976823117e-07	0.9478751683800499			1.330826006841618
4.47244019845914	0.02685634703814386	0.01083578197108379	0.02261995605135199	0.05102311494628842	2.373270780757747e-07	0.9478910206114258			1.330825762060626
4.480629986710507	0.02781852141951116	0.0109078037405332	0.02276235417563469	0.05104351319560677	2.39340034933261e-07	0.947849075693495			1.330825511133196
4.488819774961873	0.02894529071277132	0.01105676448480531	0.02291655772840965	0.05105802828021728	2.415325056176982e-07	0.947884829360043			1.330825252553865
4.497009563213239	0.03835270983802892	0.01126258178751389	0.02306258757577532	0.05106906908966029	2.435038256947491e-07	0.9479188425882492			1.330825010782855
4.505199351464605	0.0451506673858084	0.01128051439356121	0.02321099358719834	0.05108035974401012	2.457599034423655e-07	0.9478990037757142			1.330824754797982
4.513389139715971	0.02823626521368421	0.0109257235568925	0.02277703854590127	0.05108851386079873	2.490242044922765e-07	0.9479449452325999			1.330824499692585
4.521578927967338	0.02971395245307884	0.011306444225561	0.02277366905445909	0.05109764646001262	2.518212438813071e-07	0.9479081017236064			1.330824245793065
4.529768716218704	0.03470536235909934	0.0111911375534574	0.0226869850892558	0.05111019875852838	2.5454135064185e-07	0.9479052477935032			1.330823999229662
4.53795850447007	0.04475111177990721	0.01092073852120819	0.0226729841942425	0.05112253374218521	2.569286536476907e-07	0.9479114832422235			1.330823760160116
4.546148292721436	0.03421971180434824	0.01120679754573088	0.02280988576971682	0.05113521360027484	2.590043874941165e-07	0.9479063818332859			1.330823516376141
4.554338080972802	0.02770493670235876	0.01095473915068201	0.02281737627312405	0.05115111138342211	2.616003452448784e-07	0.9478246975443878			1.330823264648607
4.562527869224168	0.02813791508938111	0.01088930076070563	0.02285877956433171	0.0511689778523703	2.641600519684729e-07	0.9478898320855156			1.330823009556433
4.570717657475535	0.03126637568232843	0.01142931358546198	0.022897274069427	0.0511857345357111	2.662513857350875e-07	0.9478258001785304			1.330822758859503
4.578907445726901	0.0271220274673659	0.01080988196223441	0.0226566781163398	0.0512027264535081	2.683721980435969e-07	0.9478763111167754			1.330822518183767
4.587097233978266	0.02667822078900347	0.01071858861833935	0.02264081684571583	0.05122004455910143	2.707723455720172e-07	0.9478859471114353			1.33082228364049
4.595287022229632	0.02931278486892547	0.01097319822241014	0.02282010943917596	0.05123630870283252	2.731441479447686e-07	0.9478717771771403			1.330822050870066
4.603476810480998	0.03064846294533721	0.01105568332466934	0.02283615816772827	0.05125006990107961	2.755583326138003e-07	0.9479029561666721			1.330821821882551
4.611666598732365	0.0282394010272068	0.01092498974936449	0.02265566416546541	0.0512627842880754	2.781398196929996e-07	0.9478876521305444			1.330821579076873
4.619856386983731	0.02716476843957452	0.01075776749665559	0.02256569373085334	0.05127570346211202	2.806057515904427e-07	0.9478774879893355			1.330821342069246
4.628046175235097	0.02697347549465045	0.01070555983091679	0.02256910377576592	0.05128911272641543	2.824484065423853e-07	0.9479392717198013			1.330821125462499
4.636235963486463	0.02699928785673115	0.01076135324157681	0.02258965858877507	0.05130464593017138	2.843501906213904e-07	0.9478768927893217			1.330820897595713
4.644425751737829	0.02625528344247226	0.01067469314556662	0.02252836896403758	0.05132088379917408	2.863720326382726e-07	0.9479403011952071			1.330820677028267
4.652615539989196	0.02588043153800166	0.01062663087595415	0.02248004786977007	0.05133112484064076	2.88306160675616e-07	0.9478263697289352			1.330820459679527
4.660805328240562	0.02628783892545004	0.0106591861779545	0.02248299619156632	0.05133599893690261	2.90523002292477e-07	0.9478984201573388			1.330820242274042
4.668995116491928	0.02762828719227276	0.01085052800502019	0.02256320674760549	0.05134416883426619	2.928236193941346e-07	0.9478763759666065			1.330820025044141
4.677184904743294	0.02796381595266101	0.0109420852239124	0.02269483213255159	0.05135635719232137	2.950050715421104e-07	0.9479262359123486			1.330819815832771
4.68537469299466	0.02771755794517671	0.01084587801898155	0.022664046744244	0.05136878816092021	2.971213514772712e-07	0.9478899522899428			1.3308196104117
4.693564481246026	0.02678512389924904	0.01073897829457242	0.02257257231664716	0.05137958484113595	2.99164542319253e-07	0.9479188602739222			1.330819403161257
4.701754269497393	0.02632007782230337	0.01071869548333869	0.02254916199718884	0.05139001845238241	3.012255990940074e-07	0.9479058337675921			1.330819192652501
4.709944057748758	0.02668194934469988	0.01075312228278268	0.0225767446333982	0.05140039700550172	3.033210255647672e-07	0.9479415363652479			1.330818982375643
4.718133846000124	0.02701165647454454	0.01092133606299061	0.02272097281543914	0.05141158731995782	3.052715416635725e-07	0.9479182904499892			1.330818774715606
4.72632363425149	0.0271484744678305	0.01098878351359725	0.02287479814224667	0.05142520143971849	3.071635886260664e-07	0.9478383551619397			1.330818566878569
4.734513422502856	0.02998154614788639	0.01084675408659243	0.02271822253728579	0.05144102676760771	3.090551944917846e-07	0.947925079113878			1.330818368958837
4.742703210754223	0.02667593850201868	0.01063368035845575	0.02247204222741942	0.05145570115888699	3.11233117057402e-07	0.9479381288592258			1.330818162616535
4.750892999005589	0.02598257043224372	0.01061987819322881	0.02245981042663613	0.05146475538439891	3.135457550954656e-07	0.9478610348958239			1.330817960363739
4.759082787256955	0.02635327014675941	0.01075582706570313	0.0225309170721421	0.0514688976870365	3.156310682489106e-07	0.9479069475762618			1.33081775388389
4.767272575508321	0.02703012682640858	0.01083449489463523	0.02254347063206324	0.05147419476512733	3.181358239960951e-07	0.9479823978359777			1.330817538962892
4.775462363759687	0.0281752429695523	0.01081758777948242	0.02255339894081813	0.05148015679231703	3.202673984139207e-07	0.9479404529180467			1.330817333134505
4.783652152011054	0.02719402927014862	0.01075784569510765	0.02251595959612283	0.0514840694834218	3.223871351715376e-07	0.947898430676189			1.330817117102644
4.79184194026242	0.02642940713726894	0.01064203766559592	0.02241238056578607	0.05149291483763122	3.246752351074447e-07	0.9478825304460299			1.330816900689145
4.800031728513786	0.02799966745748364	0.01078397860469298	0.02248843203894281	0.0515072494289463	3.262386156414931e-07	0.9478694935120784			1.3308166938156
4.808221516765152	0.02683999145251464	0.01076716347082327	0.02254047395191588	0.05152543438310592	3.277135584733359e-07	0.9479420770472112			1.330816490981039
4.816411305016518	0.02630605595463589	0.01064979396417476	0.0224563654991788	0.05154836626040303	3.298153232416136e-07	0.9478509004946979			1.330816285587209
4.824601093267884	0.02626504603036179	0.01066677265786691	0.0224678983024035	0.0515694301811291	3.323494022048887e-07	0.9479472317551233			1.330816074344786
4.83279088151925	0.02624274195121849	0.01066426782816927	0.02244656305547552	0.05158480120471873	3.350060372290195e-07	0.947883685836714			1.330815859817771
4.840980669770616	0.02590804309289196	0.01061334347461318	0.0224180263958267	0.05159685599776825	3.374439122908408e-07	0.9478899208920821			1.33081564891269
4.849170458021982	0.02571469427106167	0.01053724784130185	0.02238954891360534	0.05160484483266262	3.391370416995408e-07	0.947855347228265			1.330815443152245
4.857360246273348	0.02561320010549855	0.01051843281156958	0.02237864339235027	0.05161443043155924	3.40886430818647e-07	0.9479415575705635			1.330815241616932
4.865550034524714	0.02591549103227052	0.01061043873521179	0.02247857866346033	0.05163325993610315	3.434441322280356e-07	0.9479336200267131			1.330815027564855
4.873739822776081	0.02659795776217585	0.01071976878644122	0.02253399162983344	0.05165423073928878	3.460860390655229e-07	0.9478854099510787			1.330814792358935
4.881929611027447	0.02677762531714027	0.01066847980363748	0.02248175241936264	0.05167449336123747	3.481824533161826e-07	0.9479182856975651			1.33081456912999
4.890119399278813	0.02629728064099935	0.0106109636021615	0.02247138646022019	0.05169893245715695	3.502796905272087e-07	0.9478485110510123			1.330814343725433
4.898309187530179	0.02609492574222749	0.01060483219525126	0.02247176028717355	0.05171942389272404	3.523020784145256e-07	0.9478961456083519			1.330814132843899
4.906498975781545	0.02724267799957989	0.01067848416476141	0.02250839472719566	0.05173197936627336	3.546989068268928e-07	0.9478791409118934			1.330813915310525
4.914688764032912	0.02909146503880145	0.01072149475441009	0.02253866429182581	0.05174525812542887	3.574516326562451e-07	0.9478989950606992			1.330813684126603
4.922878552284278	0.02743771315631613	0.01069268516946024	0.02254703434129826	0.05175867223703512	3.598494964257908e-07	0.9478876355424374			1.330813450464426
4.931068340535644	0.02777539335623826	0.01083991320777505	0.02262917041143005	0.05176699264486941	3.617163001618165e-07	0.9478763121468995			1.330813228195243
4.93925812878701	0.03014472621530389	0.01161780984513467	0.02273302901090485	0.05177587706672517	3.634156921767365e-07	0.9479171246385778			1.330813015300769
4.947447917038375	0.03109938844016269	0.01132340032623842	0.02256073939975346	0.05178958037225707	3.650542354012557e-07	0.9478791474831538			1.330812809539082
4.955637705289742	0.02751258318995488	0.01062637363311842	0.02242596243402852	0.05180375928583908	3.664030354468767e-07	0.9478723489587163			1.330812615319357
4.963827493541108	0.02651566896316851	0.01060855264600417	0.02239726780290096	0.05181701441384289	3.675637108694255e-07	0.9479063701492066			1.330812430140964
4.972017281792474	0.02604671064658409	0.01052460506028007	0.02232353525151424	0.05182619287267466	3.689527699858732e-07	0.9478984346222382			1.330812251592291
4.98020707004384	0.02646206339341704	0.01059101185548939	0.02235101865030583	0.05183404704710857	3.705539437483528e-07	0.9478905241739741			1.330812089789001
4.988396858295206	0.02784421702052295	0.01091914514256216	0.02248700407241748	0.05184758087795416	3.727645252431715e-07	0.9479279345061828			1.330811922220671
4.996586646546572	0.02822094647526826	0.01090781535666632	0.02259093922010059	0.05185964242023726	3.750953950931168e-07	0.9479046676697992			1.330811757201009
5.004776434797939	0.02767507814699139	0.01071112981432978	0.02245614489427158	0.05186601579822988	3.771209635175737e-07	0.9478809334193696			1.330811580887435
5.012966223049305	0.02629235111873946	0.01054573185034831	0.02229052103928366	0.05187362674111872	3.787527811018782e-07	0.9479546204373565			1.330811419108571
5.021156011300671	0.02556279706698921	0.01049827542939571	0.02225112923855715	0.05188581382016307	3.800532040070025e-07	0.947922794728648			1.330811249847084
5.029345799552037	0.02568046916220872	0.01046992701085127	0.02225563526877889	0.05189882842462554	3.818743177305679e-07	0.9478655455839045			1.330811069011032
5.037535587803403	0.02612902498632641	0.01052629505950408	0.02235935266931668	0.05191134916369453	3.836595075576846e-07	0.9478814054897203			1.330810888895587
5.04572537605477	0.02630074532019245	0.01067380835313598	0.02253916162368907	0.05192295224099915	3.84938582248394e-07	0.9478684225148158			1.330810713650733
5.053915164306136	0.02780929116732902	0.01071892120831326	0.02259598276546464	0.05193258994157795	3.862484698139506e-07	0.9479279389524207			1.330810547753294
5.062104952557502	0.02824650453004254	0.01066018503528871	0.02252684483998743	0.05194236157663809	3.879584893083755e-07	0.9478683816207863			1.330810385919418
5.070294740808867	0.02724126428390105	0.0106285331788623	0.02252367810261665	0.05195380204666869	3.899376904096261e-07	0.9479069762605227			1.330810223242412
5.078484529060233	0.02900833866111604	0.01089857651386559	0.02274172127032997	0.05196876419010171	3.918512266881366e-07	0.9479262298440543			1.33081005944909
5.0866743173116	0.03131783959536848	0.01075271884626061	0.02256134162429138	0.05198565668611147	3.935210162957751e-07	0.9478496113410434			1.330809892321533
5.094864105562966	0.0295590279637439	0.01072214842011076	0.02250239707201144	0.05200135374824564	3.95376552115704e-07	0.9478326066445849			1.330809719532515
5.103053893814332	0.03060058299445089	0.01075566760365134	0.02250589554942706	0.0520174539710536	3.978288234085387e-07	0.9479369923899618			1.330809540797326
5.111243682065698	0.02788863542593065	0.01065560780940387	0.02242137046292712	0.0520391285877068	3.996547829166049e-07	0.9478695397992807			1.330809365766612
5.119433470317064	0.02735682039667281	0.01070040420455907	0.02243261746828358	0.05206366489365308	4.013733895065089e-07	0.9479063815010065			1.330809169595746
5.12762325856843	0.02920373318981255	0.01068034769789913	0.02243165450461922	0.05208900894081013	4.041121211651779e-07	0.9479143249767072			1.330808963916947
5.135813046819797	0.02783991470953899	0.01057713240596879	0.02233545358070705	0.05211966148787673	4.066858640480358e-07	0.9479126245070614			1.330808751697008
5.144002835071163	0.02609836015087645	0.01052764113197743	0.02231078040721034	0.05215434320618904	4.092531003880571e-07	0.9479404002960758			1.33080853461952
5.152192623322529	0.02638024470766524	0.01056600559719459	0.02234490952209715	0.05219174178474636	4.121620580881536e-07	0.9478576309545536			1.330808294902607
5.160382411573895	0.02788053883563752	0.0106729281345576	0.02243224374393264	0.05223554000299741	4.152993627670409e-07	0.9479063777510679			1.330808040221583
5.168572199825261	0.02788095884038436	0.01060337838174609	0.02241077810228677	0.05228333571389809	4.188058698448739e-07	0.9479092403709889			1.330807772859961
5.176761988076628	0.02736989613973474	0.01051365786863711	0.02239050680244934	0.05232754759783881	4.224883510728587e-07	0.947939222442439			1.330807480716301
5.184951776327993	0.02634086854763926	0.01050663828345635	0.02241335017025854	0.05237348808220014	4.259219731090071e-07	0.9478893686832466			1.33080717392437
5.193141564579359	0.02639754045052439	0.01048805449982079	0.02265188541204542	0.0524285409779561	4.290518060901057e-07	0.9479409205128656			1.330806864799804
5.201331352830725	0.06258955444595916	0.01077083208463475	0.02292905800003641	0.05248576118414341	4.324169840927241e-07	0.9478649662020177			1.33080654253065
5.209521141082091	0.05455678009383542	0.01102220521715763	0.02284369394493513	0.0525448211071081	4.367090764958726e-07	0.9479035581525722			1.330806190291537
5.217710929333458	0.03894955432186626	0.0108480357696764	0.02285910194850508	0.05260777286934077	4.418639867126695e-07	0.9479284943302965			1.330805810052442
5.225900717584824	0.02894464953483104	0.01061685106799578	0.02244199852388768	0.05267095145305058	4.468538637091287e-07	0.9479137565437213			1.330805414947126
5.23409050583619	0.02826072749735421	0.01058344241197035	0.02239278245303569	0.05273475031542713	4.517419653728985e-07	0.9478961717326578			1.330804997185622
5.242280294087556	0.04504291452356661	0.01080714540214456	0.02259214549410757	0.05280040866513865	4.563695350639974e-07	0.9479029736112413			1.330804582520162
5.250470082338922	0.02700670068621831	0.01059467043456657	0.02235390092606107	0.05286702211452832	4.615901661150421e-07	0.9479364706090452			1.330804127253214
5.258659870590288	0.02593912684427753	0.01049815399602213	0.02227218886232838	0.05293253921156438	4.676303567547556e-07	0.9479591151984036			1.330803642072805
5.266849658841655	0.02654958630632427	0.01051286351940362	0.02230863941228533	0.05300256138296851	4.729006669368179e-07	0.9479222718927951			1.330803134562952
5.275039447093021	0.02622538963648802	0.01050933878967677	0.0222775175956654	0.05307546983536986	4.780882679986501e-07	0.9479341971584809			1.330802616873034
5.283229235344387	0.02572544425244706	0.01048307214936335	0.02225531733899882	0.05314752132578566	4.836570901973833e-07	0.9479432663299254			1.330802095855795
5.291419023595753	0.02552679572918069	0.01045258266665753	0.02223363194338385	0.05322376685801276	4.895823934511503e-07	0.947960296351738			1.330801558548484
5.299608811847119	0.02570287359683597	0.01048291761054215	0.02224181673178583	0.05329624211125943	4.954967774444129e-07	0.9479602505703809			1.330801012381084
5.307798600098485	0.02975761286368123	0.01076357208931702	0.02241209117711107	0.05336124515409101	5.012226489905972e-07	0.9479194392988806			1.330800452690886
5.315988388349851	0.03034199433900786	0.01075328363461978	0.02244962014227843	0.05342742393396893	5.071003007171216e-07	0.947926239280465			1.330799882810772
5.324178176601217	0.02690381274436192	0.01051101109374209	0.02236907252664479	0.05349283083715736	5.132241505579831e-07	0.9479183090042658			1.330799312900877
5.332367964852583	0.02601622236196939	0.01048356600755079	0.02238427662847262	0.05355276797812001	5.191019426425423e-07	0.9479251099571977			1.330798739839044
5.340557753103949	0.02586967498088957	0.01051988497181884	0.02240362874216454	0.05361010780664265	5.244971172785992e-07	0.9479273751122737			1.330798164982744
5.348747541355316	0.02596371548623572	0.01050472449605265	0.02242780575365824	0.05366752283554863	5.296037297289702e-07	0.9479228405265514			1.330797598535782
5.356937329606682	0.02618280712328139	0.0105144925904121	0.02246828212062338	0.0537236679867908	5.346242748866298e-07	0.9479494744753468			1.330797041101897
5.365127117858048	0.0297395675054554	0.01075687679474609	0.02255836795658204	0.05377329645221259	5.398759275013241e-07	0.9478769069102669			1.330796492973719
5.373316906109414	0.03407243625754335	0.01120236859345315	0.02306717419898854	0.05381380000704541	5.453585764682097e-07	0.9479052449204193			1.33079594334123
5.38150669436078	0.02704410105697344	0.01071034371955528	0.02252146320154517	0.05384765612447029	5.509275609007496e-07	0.9478916394137841			1.330795396496503
5.389696482612147	0.02617323410779735	0.01062308118073072	0.02244475129713769	0.05387944329124095	5.56167809983038e-07	0.9479080772870273			1.330794867949108
5.397886270863513	0.02676367736016718	0.0105813763728574	0.02246825417577219	0.05390816600761558	5.610753621790676e-07	0.9479704935112271			1.330794349767056
5.406076059114879	0.0274098683081468	0.0105649856835842	0.02252238487388141	0.05393416075275281	5.655727819081353e-07	0.9479250716349323			1.330793846980832
5.414265847366245	0.02705301224536636	0.0105975394938431	0.02250153803310185	0.05396124340129569	5.696422761130609e-07	0.9478933295348765			1.33079335695063
5.422455635617611	0.02603560753262203	0.01053373623402657	0.02235140550602915	0.0539849305286318	5.734074314517348e-07	0.9478905176775453			1.330792882641874
5.430645423868977	0.02609013836137552	0.01058943676061757	0.02234788672661814	0.05400423734931128	5.769429710645917e-07	0.9479279272990701			1.330792429325049
5.438835212120343	0.02901672884414601	0.01090716282382317	0.02261248645405948	0.05401934435811925	5.802192345241492e-07	0.9479148966108537			1.330792004054495
5.447025000371709	0.02702636126385121	0.01067872032942955	0.02245321161008789	0.05402531620726116	5.833613707384099e-07	0.9479245389491787			1.330791607131478
5.455214788623075	0.02631955889312092	0.01061797953262347	0.02236635283563951	0.05402069099734617	5.863904175909478e-07	0.9479217048331023			1.330791237195846
5.463404576874441	0.02642621432704688	0.01054344618120364	0.02237045191991857	0.05401138251248101	5.889199092143112e-07	0.9479064126004216			1.330790900888301
5.471594365125807	0.03218732842591477	0.01058752229905811	0.02244382721399052	0.05400000781661736	5.909919547676311e-07	0.9479585006011793			1.330790592559526
5.479784153377174	0.04364060577984934	0.01078302283078206	0.02280270097634842	0.053983722854789	5.930927368806984e-07	0.9478916222397092			1.33079030737423
5.48797394162854	0.05617341953619163	0.01087356556472905	0.0234583141842488	0.05396504436053445	5.949630584978659e-07	0.9478712439162125			1.330790045775863
5.496163729879906	0.03760322676313956	0.0105710936312325	0.02297845337769833	0.05395066625996482	5.96171428803619e-07	0.9479245252984491			1.330789819531229
5.504353518131272	0.03030563118157071	0.01046703308510968	0.02245284846446499	0.05394046098291148	5.96550801044774e-07	0.9479279517331605			1.330789631374879
5.512543306382638	0.03036403782606362	0.01054827019475242	0.02249643724255531	0.05392889270185253	5.972266201053599e-07	0.94793756865238			1.330789462186669
5.520733094634005	0.02926702465391483	0.01064234314847703	0.02261127942939936	0.05391502005740927	5.985684574631696e-07	0.9479165976422714			1.3307893136659
5.528922882885371	0.02971324622694506	0.01056158944467449	0.02241996004914809	0.05389852228496463	5.993859907936025e-07	0.9479823894186185			1.330789191432841
5.537112671136737	0.02808478549036663	0.01048476203890795	0.02228159448351011	0.05387687452706951	5.996289908300569e-07	0.9479319421524584			1.33078909056199
5.545302459388102	0.02805638792091626	0.01051685421067413	0.0223035032145814	0.05385110407669826	5.998615094936565e-07	0.9479001505591104			1.330789010020358
5.553492247639468	0.02770404291453994	0.0105511044983102	0.0222997692949028	0.05382127122883257	5.997316206933862e-07	0.9479358559148054			1.330788958145606
5.561682035890835	0.02649017044436719	0.01037701903042848	0.02217579934050218	0.05378888907337839	5.992507025981754e-07	0.9479035469915342			1.330788924824665
5.569871824142201	0.02582800510764456	0.01033307369254874	0.02212972035494052	0.05376284709991391	5.986700815745433e-07	0.9478836805718104			1.330788904115508
5.578061612393567	0.02590828240508722	0.01035394145438828	0.02213628022746174	0.05374199163440796	5.978433047037021e-07	0.9478848654748765			1.330788904345452
5.586251400644933	0.02625680546696356	0.01039997965578033	0.02216053919957447	0.05372043920518062	5.969472279993373e-07	0.9479194404746193			1.330788925827662
5.594441188896299	0.02640384411891793	0.01047489090192712	0.02221727019817947	0.05370344178671478	5.961617076166221e-07	0.9479483782221507			1.330788975005365
5.602630977147665	0.02650763765014885	0.01050658363889959	0.02225383121967412	0.05368943663302434	5.954919104626992e-07	0.9479483782221507			1.330789020548793
5.610820765399032	0.02690156686914969	0.01055888576010492	0.02227180522285272	0.05367026156169336	5.951411071982496e-07	0.9479699269855233			1.330789081332019
5.619010553650398	0.02828367772314915	0.01054239274661364	0.02239123306252673	0.05364669980897112	5.939561124472568e-07	0.9479381793233943			1.330789163102394
5.627200341901764	0.02872125750774748	0.01041084010935255	0.02227341026032824	0.05362752012945955	5.930580474334852e-07	0.9479506468996087			1.330789232367793
5.63539013015313	0.02602731869952571	0.01029597454996652	0.02208028861677194	0.05361208311089532	5.9210921808366e-07	0.9479342351441484			1.330789325163617
5.643579918404496	0.02549808221615012	0.01029381863835312	0.02205772336967023	0.05359625686750004	5.909398078322162e-07	0.9479858160567392			1.330789407398667
5.651769706655863	0.02604252750391493	0.01034876484752376	0.02208807122164529	0.05358399677813487	5.900851444784256e-07	0.9479449763582763			1.330789494158719
5.659959494907229	0.0258818579899504	0.01031684886160942	0.02205562257466057	0.05357617264482515	5.891199789306067e-07	0.9479529082150819			1.330789581595829
5.668149283158594	0.02578033350462889	0.01028780084635387	0.02202488739108808	0.05357193044740356	5.882310524996442e-07	0.9479444058668527			1.330789671556358
5.67633907140996	0.02609329308811846	0.01032829363351695	0.02205582950615236	0.05357116870683812	5.877048904039194e-07	0.9479574196961112			1.330789760648374
5.684528859661326	0.02547196298701854	0.01033856972847964	0.02208864150022125	0.05357384646632474	5.876401376115979e-07	0.947905284217691			1.330789833174966
5.692718647912693	0.02544774260724763	0.01036611546979936	0.02211664050524483	0.05357481197840605	5.881404075287145e-07	0.947930212686689			1.330789884164826
5.700908436164059	0.02662314458947076	0.01049319535185816	0.02217851681933143	0.05357574330804721	5.89052715671208e-07	0.9479143837493044			1.330789915978646
5.709098224415425	0.02761156170396846	0.01059011187477235	0.02216034644167115	0.05358262257754955	5.901120769255976e-07	0.947967665131541			1.330789917092859
5.717288012666791	0.02667858052539512	0.01042003587493854	0.02214387759114272	0.05358928734004476	5.917270501354834e-07	0.9479336126272789			1.330789884205885
5.725477800918157	0.02565413688651812	0.01031537925790556	0.02208988007479477	0.05359884316504162	5.937557647706617e-07	0.9479177594837938			1.330789821863586
5.733667589169523	0.02570626044374971	0.01031675487425304	0.02211515098129279	0.05362137834170233	5.95968045591966e-07	0.9479375894821509			1.330789710947313
5.74185737742089	0.0267449120516373	0.01030440210544887	0.02209397081510606	0.05365404166952285	5.997377260787779e-07	0.9479018772508044			1.3307895401611
5.750047165672256	0.02528556635937398	0.0102723276586998	0.02203476995968035	0.05369389936529652	6.047290417577049e-07	0.9479404212294437			1.33078930184768
5.758236953923622	0.02571824260079287	0.01035826641399761	0.02209159697118871	0.05374173061917695	6.114024291084136e-07	0.9479182946992164			1.33078897451693
5.766426742174988	0.02649820883697816	0.01045969688644616	0.02215099695111993	0.05380024749596309	6.196165032645863e-07	0.9479092685619938			1.330788562368675
5.774616530426354	0.02636870943155084	0.01039174973110823	0.02215685890982869	0.05387436817987953	6.288927094214645e-07	0.947948379150633			1.330788040652325
5.782806318677721	0.02567788229406976	0.01031391645512078	0.0221337711295275	0.05396692063440255	6.398057291338349e-07	0.94798012839682			1.330787403973056
5.790996106929086	0.02543860975793707	0.01031837149005794	0.02211387956076319	0.05407881515832792	6.530202153154577e-07	0.9479415844181807			1.330786616703483
5.799185895180452	0.02593044450798033	0.01038946605291432	0.0221534828746233	0.05421213403887579	6.691218412500412e-07	0.9479171819986222			1.330785649484607
5.807375683431818	0.02703005433614642	0.01041098192696919	0.0221478130887349	0.05437241988253127	6.877405179044089e-07	0.9479670813601465			1.330784498608711
5.815565471683184	0.02602414151998896	0.01039380293074461	0.02212839741462736	0.05456486312841113	7.089697890272869e-07	0.9479449752547505			1.330783138010768
5.823755259934551	0.02572665161573329	0.01046043784565388	0.02218796512676943	0.05479431651267428	7.338878061828322e-07	0.9479705505820885			1.330781534128716
5.831945048185917	0.02611283501509135	0.01055177600889124	0.02224381871559725	0.05506325511925739	7.628806368389002e-07	0.9480266429692573			1.330779672406139
5.840134836437283	0.02566065492435433	0.0105237410601931	0.02223853959086613	0.05537298722685778	7.959336052882119e-07	0.9479898099950635			1.330777497571929
5.848324624688649	0.02550050136096278	0.01045251767439784	0.02221660493537228	0.05573495939795644	8.334193479720491e-07	0.9479989328007761			1.330774991433008
5.856514412940015	0.02545982738127497	0.01042578741217178	0.02221140253541623	0.05615700088306309	8.752469484821766e-07	0.9480425781883528			1.330772119502187
5.864704201191381	0.02607029411837846	0.01050569542399207	0.02226954713101276	0.05663714034173695	9.231608101577376e-07	0.947986989621562			1.33076882489969
5.872893989442748	0.03077542449245767	0.01123306904166698	0.02254629190306176	0.05718425566307835	9.774243067623928e-07	0.9480216254738975			1.330765065930348
5.881083777694114	0.02808950565000371	0.01087844804158344	0.02254895964011212	0.05780923528233881	1.036921136853906e-06	0.9480482648629917			1.330760819959901
5.88927356594548	0.02648614504438088	0.01066197852484401	0.02251023497652312	0.05851736048741784	1.1030975643873e-06	0.9480618847217011			1.330756052133965
5.897463354196846	0.02664066630023868	0.01071503933414002	0.02259801261998473	0.05931260090467517	1.17689521402885e-06	0.9480624515449163			1.330750709291022
5.905653142448211	0.02714896888037118	0.01088255913082895	0.02280967065276836	0.06019938667407933	1.258211952840581e-06	0.9481067295770941			1.330744769768165
5.913842930699578	0.02658512388043649	0.0108826364089281	0.02278212697606627	0.06118114110523704	1.347475178511506e-06	0.9481311194247279			1.33073817312072
5.922032718950944	0.02656228659709641	0.01087248957646899	0.02277106175371492	0.06226385407184586	1.444617440108313e-06	0.9481282853086516			1.330730885637911
5.93022250720231	0.02863855543623925	0.0111484738315537	0.02294799720785835	0.06345376528132131	1.549675228656975e-06	0.9481197528775696			1.330722885316662
5.938412295453676	0.03080711186202873	0.01142126737769261	0.02317800274886062	0.06474781237438627	1.662837409477625e-06	0.9480942343040552			1.330714153349677
5.946602083705042	0.0282371707860358	0.01113441824813987	0.02316956230780524	0.06615261045429711	1.784493018161399e-06	0.948094827560936			1.330704648826637
5.954791871956409	0.028933847699252	0.01119161792189312	0.02323435362128352	0.06767089675894576	1.915157632892282e-06	0.9481832326046861			1.330694320416002
5.962981660207775	0.02897292515183303	0.01132315207389937	0.02339521175862946	0.06929735825793711	2.054047205588135e-06	0.9480885731277338			1.330683195626185
5.971171448459141	0.03072118742770803	0.01195054993763051	0.02370178849115176	0.07102801989052152	2.200298978571976e-06	0.9481669040887172			1.330671273930363
5.979361236710507	0.03248910057332202	0.01233905465609391	0.02413586074704607	0.07285482898360532	2.355984577483241e-06	0.9482094508535818			1.330658495203459
5.987551024961873	0.0297269396453033	0.01183209147785488	0.024017469811493	0.07476692516742582	2.52058699198056e-06	0.9482156852313395			1.330644883506774
5.995740813213239	0.02885360220213464	0.01187891178458334	0.02402915256015732	0.07675688688271605	2.692930738962403e-06	0.9482180044363687			1.330630404747051
6.003930601464606	0.02944344666338737	0.01201727850280902	0.0241975225461158	0.0788175442542734	2.87253697107264e-06	0.9482695853489596			1.330615105383665
6.012120389715972	0.07815103795682661	0.01332417475368572	0.02481079352180135	0.08094070147017816	3.058603509937453e-06	0.9482304605184282			1.330599013427202
6.020310177967338	0.04263204129210148	0.01250920984937977	0.02475991458124142	0.08311307121982302	3.250783040965398e-06	0.9482702429524831			1.330582203163795
6.028499966218703	0.02889711209670484	0.01235137631524653	0.02470844400134826	0.08531959855738784	3.448932002567972e-06	0.9483286184060267			1.330564659168168
6.03668975447007	0.02883881677751808	0.01234185310813289	0.02475920506177925	0.08754436514005713	3.650781719010751e-06	0.9482111446030501			1.330546457687984
6.044879542721436	0.02852587963658974	0.01242634707575758	0.02485082219113255	0.08976857739987106	3.855599375459337e-06	0.9482111446030501			1.330527685337563
6.053069330972802	0.02896001778239359	0.01267744926048736	0.02508361502870436	0.09197599846437828	4.06483127606982e-06	0.9483161007588278			1.330508362806754
6.061259119224168	0.02949055718512548	0.01293446544356264	0.02529316683072125	0.09414086157625658	4.278082653963376e-06	0.9482166917632746			1.33048853505057
6.069448907475534	0.03292099063577392	0.01308098668770949	0.0254870763689831	0.09624470243737564	4.492274601884608e-06	0.9481061612362944			1.330468320403004
6.0776386957269	0.03303268452234133	0.0132649276162433	0.02561026139090738	0.09827490374738762	4.705736445552119e-06	0.9481571512624158			1.330447802458196
6.085828483978267	0.02978658682002761	0.01318237834789025	0.0256586332211129	0.1002179121248426	4.919282074353975e-06	0.9480459503417414			1.330427004246229
6.094018272229633	0.02952661764002504	0.01317313610797972	0.02573022076070106	0.1020612036521536	5.131859281836724e-06	0.9480170383595753			1.330406065473673
6.102208060480999	0.02971087451205024	0.01331174919461258	0.02593775404560053	0.1037905244375096	5.341476317833133e-06	0.9479715856471578			1.330385085362434
6.110397848732365	0.03024244529189726	0.01337296490284613	0.02611602127044087	0.1053928332160807	5.549369296853378e-06	0.9479120692095531			1.330364026651427
6.118587636983731	0.03193796471968454	0.01355008659345989	0.02639117092086805	0.1068563242447848	5.751567463354972e-06	0.9478626633478915			1.33034312540177
6.126777425235097	0.03403720881421018	0.0138370809570108	0.02680409255130647	0.1081646315932364	5.947104254644086e-06	0.9478315078872926			1.330322504206242
6.134967213486464	0.03315531809608113	0.01382335919742712	0.02664466232162346	0.1093115836061801	6.137935899724493e-06	0.9478615403795159			1.330302168683533
6.14315700173783	0.03097008348089787	0.01371517986537283	0.02643068074892705	0.1103009693762025	6.322246216169121e-06	0.9478104827329642			1.330282210944393
6.151346789989195	0.03074841820723515	0.01381250828021079	0.0264548821816344	0.1111275873763787	6.498855457770898e-06	0.9478263537829922			1.330262742396475
6.159536578240561	0.03159705718312704	0.01428174088231509	0.02659652625806016	0.1117859809968077	6.667170434037206e-06	0.9477628039527912			1.330243859925448
6.167726366491928	0.03276856965088373	0.01422401786222792	0.02677738892705986	0.1122760268412811	6.827001585024296e-06	0.9477809540887091			1.330225606601354
6.175916154743294	0.03071886083989801	0.01379467363873988	0.02654085927931253	0.1125982966419776	6.978635184548093e-06	0.947778686795848			1.330208040099785
6.18410594299466	0.03263752804075105	0.01386321217537227	0.02660968008331704	0.1127556167250042	7.121066734766775e-06	0.9477440503399441			1.330191247237853
6.192295731246026	0.03651490627870569	0.01435792179701414	0.02684831647926499	0.1127595626586582	7.252318752796863e-06	0.947721988570924			1.33017528734685
6.200485519497392	0.03331935855676937	0.01443403918454882	0.02712510558475258	0.1126219702416648	7.372399370561433e-06	0.9477570911299915			1.330160193292317
6.208675307748758	0.03261405189811997	0.0142919314964981	0.02708853595431652	0.1123447375088642	7.483013502411587e-06	0.9476630292083774			1.330146023119195
6.216865096000125	0.03225264510037559	0.01410854546452946	0.02684497069377645	0.1119306177799395	7.583742871314803e-06	0.9477707256192812			1.330132817404395
6.225054884251491	0.03300133656668264	0.01392810639086647	0.02668695513150861	0.1113914303744239	7.673821918352972e-06	0.9476385695917489			1.330120572614045
6.233244672502857	0.0330701562949992	0.01386402508607626	0.02663895004706251	0.110738398885914	7.752186553409066e-06	0.9477360944433008			1.330109359008963
6.241434460754223	0.03167207771119007	0.01380829549242543	0.02652092934664423	0.1099822405029645	7.819691993606699e-06	0.9477168180696488			1.330099247450244
6.249624249005589	0.03079529777685301	0.0137022124953364	0.02647979224346643	0.109136347045573	7.877768435614296e-06	0.9476737289600944			1.330090189289832
6.257814037256956	0.02990129504794517	0.01358672796289825	0.0263084984858298	0.1082099044257081	7.925765976763555e-06	0.9477100056458725			1.330082136820774
6.266003825508321	0.02976759380958647	0.01355815011368006	0.0262251848173075	0.1072066434200163	7.963331642963498e-06	0.9477270252150585			1.33007511630875
6.274193613759687	0.02990657866438859	0.01351216346657354	0.02615944281080557	0.1061388616461894	7.989660673861808e-06	0.9476952871381944			1.330069135851631
6.282383402011053	0.02999480282140081	0.01346819976264692	0.0261108633756379	0.1050193039591084	8.006121259349812e-06	0.9477162596302671			1.330064179441196
6.290573190262419	0.02959200250666262	0.01336597862221627	0.02600633679108971	0.1038557299531406	8.013969043670202e-06	0.9477378422662058			1.33006022883668
6.298762978513786	0.02940897049583932	0.01333850327209531	0.02596733362565087	0.1026639348939629	8.013218878691751e-06	0.9477588147251713			1.33005724371241
6.306952766765152	0.02944647550294039	0.01330046221530329	0.02589092596779898	0.1014495186252798	8.003571703627621e-06	0.9477605360403836			1.330055209289128
6.315142555016518	0.02944159601806723	0.01324257684501342	0.02579460844385095	0.1002154823189371	7.985205882788017e-06	0.9477871425850422			1.330054123460737
6.323332343267884	0.02950165111154145	0.01321951916685239	0.02573464426610501	0.09897287529562952	7.958878028882386e-06	0.9477383957885278			1.330053946810149
6.33152213151925	0.02983779858571281	0.01312801229484463	0.02564193208190376	0.09772688389078732	7.925701955399504e-06	0.9478632766719384			1.330054638060861
6.339711919770616	0.03005543623696932	0.01294954901598441	0.02554201379872149	0.0964859072137917	7.886055465321586e-06	0.9479022942658276			1.33005614020362
6.347901708021983	0.02997666187019175	0.01289094491091687	0.02551474778531111	0.0952557384307058	7.839375402954257e-06	0.9478263792150576			1.330058415337996
6.356091496273349	0.03090292220531375	0.01299310124480791	0.0255485598772097	0.09403413243930372	7.785623412844033e-06	0.9479047593725386			1.330061455652729
6.364281284524715	0.0300836503673482	0.01282486199259178	0.02565081119953125	0.09282878180886889	7.725201801774177e-06	0.9479824141530324			1.330065273465656
6.372471072776081	0.03844197894807028	0.01284984025078026	0.02582272461271403	0.09164141419533921	7.660030828372417e-06	0.9480153553814514			1.330069756187272
6.380660861027447	0.05772221580733772	0.01313114927728472	0.02572496630117949	0.0904729826056245	7.590695997583271e-06	0.948029976555493			1.330074844665603
6.388850649278813	0.02922603923222524	0.01259651941709367	0.02507228948766468	0.08933302373962478	7.516680017217762e-06	0.9479381754728204			1.330080509910619
6.397040437530179	0.02887800651983977	0.01257018223534579	0.02499362630774682	0.08822433119089536	7.438437097106131e-06	0.9480402927134284			1.330086722301846
6.405230225781545	0.02847435337269084	0.01244994270986823	0.02484799169947069	0.0871438711409403	7.356593052645416e-06	0.9480125183758794			1.330093434333561
6.413420014032911	0.02816332121187515	0.01237718223532694	0.02478546651633472	0.08608257876936456	7.271300199079669e-06	0.9480317932532165			1.33010061210469
6.421609802284277	0.02870671737783062	0.01236657414052631	0.02475213550993025	0.08504655058170267	7.183000399894972e-06	0.9480057529890656			1.330108207577978
6.429799590535644	0.02885984332516528	0.0122877252519515	0.02467016060850278	0.08404938801127751	7.092051711134686e-06	0.9480493983766425			1.330116170239777
6.43798937878701	0.0286771252995938	0.01222520561904425	0.02470517615323204	0.08308333172163995	6.998325147482598e-06	0.9480193310472979			1.330124480772331
6.446179167038376	0.02959047507214346	0.01225565415016294	0.02483916421581637	0.0821428987942195	6.902067098416519e-06	0.9480339469252304			1.330133125516284
6.454368955289742	0.04219910751577672	0.01265718741121409	0.02520454580953272	0.08123349951388392	6.804300818362826e-06	0.9479523965650168			1.330142052342626
6.462558743541108	0.0508951347252605	0.01330631995751964	0.02556266736170458	0.08035813861010084	6.705633339076737e-06	0.9480925049610472			1.330151210814681
6.470748531792474	0.03369485205448197	0.01238057093473669	0.02475128605774271	0.0795134337998547	6.60613390846491e-06	0.9480692652092206			1.330160592816016
6.478938320043841	0.028475440401849	0.01205027037840362	0.02438658782333744	0.07869431469334841	6.504916574940503e-06	0.9481032465989337			1.330170177587134
6.487128108295207	0.02904175321308175	0.01208163761422188	0.02441840319297125	0.07789906864126045	6.402425827043824e-06	0.9480006220590951			1.330179916398631
6.495317896546573	0.04529490539775507	0.01293193297570738	0.02496136083064436	0.0771284118373859	6.300416243222036e-06	0.9480221658027987			1.330189796355936
6.503507684797938	0.05819664924936403	0.01311928926904391	0.02514465421071217	0.07638366984635085	6.198429992087037e-06	0.9480663759252854			1.330199770350624
6.511697473049304	0.03301489368875375	0.01212895807151737	0.02439477822086315	0.07566796343777547	6.095482166969411e-06	0.9480170623055557			1.330209816215064
6.519887261300671	0.02984638125488644	0.01184316575603546	0.02400482411048318	0.07497763005877829	5.991322661064913e-06	0.9480266887046581			1.330219948484971
6.528077049552037	0.02800615683054368	0.01170876369338633	0.02387480301023843	0.07430686689439416	5.887491477003571e-06	0.9480102419683493			1.330230131655654
6.536266837803403	0.02864068405690771	0.01166095730520317	0.02385100981372391	0.07365604061883473	5.785111875143768e-06	0.9480125080109099			1.330240330350523
6.544456626054769	0.03181078475070074	0.01199769600634344	0.02383857008581187	0.07302534222150105	5.683747837673999e-06	0.9479960022833631			1.330250528090684
6.552646414306135	0.02847222623786183	0.01157019596026429	0.02364748929164281	0.07241487404630775	5.582825107188032e-06	0.9479393199618348			1.330260711744723
6.560836202557502	0.02706279433216058	0.01146192060092521	0.02359544054545209	0.07182580172488047	5.482264683264228e-06	0.9479495011313116			1.330270870493306
6.569025990808868	0.02757753708602205	0.01166273297969418	0.02360443617985416	0.0712583993085726	5.382237678925575e-06	0.9479189049277643			1.330280998502316
6.577215779060234	0.02725225266720443	0.01147617653070759	0.02355696505601523	0.07071180653213054	5.283478527298542e-06	0.9479512138510354			1.330291077052764
6.5854055673116	0.02662380391339943	0.01133406804543925	0.02345935827150491	0.0701805448662054	5.186039814924048e-06	0.9479614272903748			1.330301074106428
6.593595355562966	0.02711841423140883	0.01136163618179293	0.0234691263678299	0.06965907066609489	5.088526233720796e-06	0.947955793007868			1.330310990823229
6.601785143814332	0.02868049635721893	0.01143657094209389	0.02357279466811126	0.06914907781604782	4.992054854521641e-06	0.9479801474707581			1.330320812178033
6.609974932065699	0.02721468189089012	0.01124153035739827	0.0234027405574975	0.06865426044258981	4.897368918129477e-06	0.9479336391875571			1.33033056083556
6.618164720317065	0.02731659076896618	0.01126508775620112	0.023354581421258	0.06817554980217681	4.804807536343172e-06	0.9479495102375851			1.33034019183363
6.62635450856843	0.02942270788934234	0.01145184652846407	0.02343594471716483	0.06771143230289682	4.713684791376043e-06	0.9479262597947099			1.330349700708817
6.634544296819796	0.02849660658816915	0.01129954376411537	0.02335942889223738	0.06726122956929208	4.62308324387644e-06	0.947951781047725			1.330359096869793
6.642734085071162	0.02635211961542515	0.01113602229175862	0.02319921021940152	0.06682563493787229	4.533967943304724e-06	0.9479500822971896			1.330368377935387
6.650923873322529	0.02641594085625764	0.0110554101314838	0.02309672493879535	0.06640445174145178	4.446202130831225e-06	0.9479608266240896			1.330377534264848
6.659113661573895	0.02680510524908211	0.01105443993522822	0.02307631294394295	0.06599683386391048	4.359731874202408e-06	0.9479205821758045			1.330386553608673
6.667303449825261	0.02667083832660009	0.01109104064146905	0.02309944693189732	0.06560148309996863	4.275021508933183e-06	0.9479971446819645			1.330395430024329
6.675493238076627	0.02730463121980495	0.01123688852131072	0.02316891740959666	0.0652191396674961	4.191733296714922e-06	0.9479091759639516			1.33040416348274
6.683683026327993	0.02874321954442973	0.01132825186575108	0.02331109850194883	0.06485085941041706	4.109570266684867e-06	0.947875167266819			1.330412763431768
6.69187281457936	0.02899864675290452	0.01114711270803253	0.02362490140341501	0.06449168654203259	4.029320428558358e-06	0.947924502151935			1.330421231660181
6.700062602830726	0.03001317453442896	0.01112707765214815	0.02345406278774547	0.06414029612437157	3.951100604397307e-06	0.9478747340591829			1.330429543009401
6.708252391082092	0.03834657423720091	0.01136630638391958	0.02328286364700653	0.06379433716449324	3.874066163252026e-06	0.9479597297810313			1.330437696143185
6.716442179333458	0.03580231222544376	0.01130538469639319	0.02309875753870289	0.06345234817155228	3.798183334051054e-06	0.947962501373633			1.330445719534116
6.724631967584824	0.02732339778156856	0.01111065617787229	0.02300021306788719	0.06312204361245143	3.723219109305049e-06	0.9479046854056742			1.330453596683803
6.73282175583619	0.0265156042066873	0.01096468230266427	0.02283106000019878	0.06280615972685114	3.649920054483317e-06	0.9479336197898556			1.33046130955934
6.741011544087557	0.0261491719374551	0.01077019734394106	0.02270700860413044	0.06250069811164581	3.578275668747283e-06	0.9479296992299915			1.330468896227006
6.749201332338922	0.02644653680807639	0.01076182874910478	0.0227016970799585	0.06220371402819708	3.508343250126686e-06	0.9479636933600294			1.330476316134841
6.757391120590288	0.02628650506028119	0.0107614486937945	0.02270182257398373	0.06191360512726011	3.439818291883711e-06	0.9479245645605482			1.330483595289832
6.765580908841654	0.02688301126634947	0.01084308836090001	0.02275047190962437	0.06162827848563439	3.372571904253507e-06	0.9479472374891595			1.330490741106013
6.77377069709302	0.02673972060170451	0.01080942245250207	0.02275990667866875	0.06134731189986318	3.307101376586008e-06	0.9478996201423622			1.330497744950898
6.781960485344387	0.02638693048060355	0.01068380472801462	0.02267955608949428	0.06107294635534462	3.243121651090466e-06	0.9479915217758053			1.330504598877489
6.790150273595753	0.02761687012213193	0.01080482339643776	0.02266046893323572	0.06080685435911707	3.180020721743447e-06	0.9480000164749026			1.330511312711435
6.798340061847119	0.02720765486155533	0.01090919388478639	0.02262257795484637	0.06054762178633	3.117654210298924e-06	0.9479120617116978			1.330517899265081
6.806529850098485	0.02683723884964602	0.01081180236521553	0.02261682579229249	0.06029784786789339	3.056324802597403e-06	0.947918296767066			1.33052435890793
6.814719638349851	0.02659296584751634	0.01076474717268894	0.0226100763512103	0.06005781949758557	2.996459464345886e-06	0.9479630910593395			1.330530685367296
6.822909426601218	0.02643385339865817	0.01068792309114037	0.02252480044430114	0.05982439701820063	2.938321414489467e-06	0.947858254926461			1.330536877334529
6.831099214852584	0.02596021738396936	0.01057067477768075	0.02243867400469781	0.05959830276782081	2.881521990318941e-06	0.9479534812266286			1.330542945240914
6.83928900310395	0.02574939485022339	0.01053753634380053	0.02242004982214323	0.05937388306662435	2.825325233854765e-06	0.9479171846158996			1.330548905745056
6.847478791355316	0.02606353578045601	0.01057001128480851	0.02248865790157953	0.05914938619321844	2.770504446931752e-06	0.9479450387926934			1.330554734935205
6.855668579606682	0.02651850889706889	0.01053391793638189	0.02250927357727273	0.05893183446200353	2.717248858540661e-06	0.9479880956404008			1.330560454202598
6.863858367858048	0.02777374901311574	0.01068702461776244	0.02261731357763734	0.05871887486711969	2.664554111945809e-06	0.947953436371866			1.33056605136974
6.872048156109414	0.03044872432982813	0.01072822037535726	0.02256089649094244	0.05850755455971059	2.613026230050713e-06	0.9479069568682128			1.330571517937686
6.88023794436078	0.02787023989481495	0.01057552255045074	0.02240394401082135	0.05830253698495791	2.562230991764817e-06	0.9479846624473592			1.330576885825447
6.888427732612146	0.02662182252429104	0.01068086411238443	0.02248199566139413	0.058099052551403	2.512262443515728e-06	0.9479228726311771			1.330582152694628
6.896617520863512	0.02709820944245738	0.01072615068315272	0.02256609818659533	0.05789452408034702	2.463410683607096e-06	0.9479466611365184			1.33058731791514
6.904807309114878	0.02733356895970583	0.01067301479742379	0.02260499407444137	0.05770051049132741	2.415760176632266e-06	0.9478502886087098			1.330592376075807
6.912997097366245	0.02746960222021328	0.01070153654276248	0.02270302468936226	0.05752063519933286	2.36936948881048e-06	0.9479494826713843			1.330597333919481
6.921186885617611	0.02861337764350075	0.01087894811982506	0.02313230982234632	0.05734579968361748	2.323970273947561e-06	0.9479381915554576			1.330602192263119
6.929376673868977	0.02643870466538462	0.0106546234074462	0.02303906155319371	0.05716851123346904	2.279319269811018e-06	0.9479983244533404			1.330606950117917
6.937566462120343	0.03073877551500309	0.01056339200200532	0.0224444625712328	0.05699337810358195	2.235631128238486e-06	0.9480011567812612			1.330611613830718
6.945756250371709	0.0387875513719283	0.01071210432275351	0.02233765441399732	0.05682281664984058	2.192922217992715e-06	0.9479183446240812			1.330616178547359
6.953946038623076	0.02681465919016577	0.01057041695255851	0.02224903456281695	0.05665467406010722	2.150684614974093e-06	0.9479744601575759			1.3306206469397
6.962135826874442	0.02705556274011149	0.01054705088348971	0.0222946562434963	0.05648884861505412	2.108800485179699e-06	0.9479591622865796			1.330625038816747
6.970325615125808	0.02841112620632642	0.01066222097064475	0.02237494339590142	0.05632517539377057	2.067576476570459e-06	0.9479620312070406			1.33062934649319
6.978515403377174	0.02624957232212485	0.01048365342182573	0.02220221412865206	0.05616243175878421	2.027316178057011e-06	0.9479903723678048			1.330633567782833
6.986705191628539	0.02632138384990789	0.01038507135943516	0.02216067100488122	0.05600051757246702	1.988047391736805e-06	0.947970529264896			1.330637719700773
6.994894979879906	0.02722428256870087	0.01039220881300257	0.02215783146544829	0.05584125596803154	1.949649463412543e-06	0.9479959725283176			1.330641792661861
7.003084768131272	0.02777960477946417	0.0104318607627635	0.02219568276388304	0.05568562919085376	1.912391155079116e-06	0.9479427068139192			1.330645777193464
7.011274556382638	0.02769391671771324	0.010523875735044	0.02227024630493024	0.05553414899351335	1.875680537949161e-06	0.9479602614578722			1.330649700637176
7.019464344634004	0.0260265521782583	0.01033120070253972	0.02220789537566759	0.05538673230332346	1.83934847351501e-06	0.9479256852417398			1.330653549802635
7.02765413288537	0.02564624915963206	0.01025100834927193	0.0221113989509567	0.05524581499430661	1.803496285152959e-06	0.9479188685390858			1.330657327042506
7.035843921136737	0.02584314595842527	0.01025857258027768	0.02208730006294667	0.05511121680305526	1.768062492727886e-06	0.9479222855008761			1.330661032508014
7.044033709388103	0.02636207061602658	0.01032258995603364	0.02215936608341667	0.05498105135683257	1.733307886873661e-06	0.9479324901965707			1.330664667769558
7.052223497639469	0.02795124041735091	0.01060605208103419	0.02230715579443406	0.05485186438162519	1.699296137448061e-06	0.9479630931038164			1.33066824288471
7.060413285890835	0.02764016283478787	0.01040482752678709	0.02212131180148873	0.05472239790206116	1.665913680557526e-06	0.9479166136001632			1.330671753030924
7.068603074142201	0.02631261324897576	0.0102224122146844	0.02206245137454687	0.05459655194790962	1.633589856026872e-06	0.9479046989871237			1.330675190281691
7.076792862393567	0.027373926143975	0.01030595120013199	0.02216450790649929	0.0544734571741968	1.601938400325983e-06	0.9479534578868346			1.330678582579177
7.084982650644934	0.02916936570024622	0.01056088323307526	0.02221092283708051	0.05435058029608621	1.570807711145097e-06	0.947930218135008			1.330681895503152
7.0931724388963	0.03225572482269086	0.0104481385846775	0.02219345320095302	0.05422891139111692	1.540923043552512e-06	0.9479704458080874			1.330685137464117
7.101362227147666	0.06086777551340456	0.01095889965358884	0.02227519620862101	0.05410857334501471	1.510147747064225e-06	0.9478826485396171			1.33068833870045
7.109552015399031	0.05224915761251288	0.01114438485514102	0.02223311120293931	0.0539912888922092	1.480313798618084e-06	0.9479500766670821			1.330691455548396
7.117741803650397	0.02846434237432197	0.01066515767943559	0.02221675403163614	0.05387747185605569	1.451536184242784e-06	0.9479359090923761			1.330694519750882
7.125931591901764	0.02656880810565394	0.01031070474957003	0.02211242004653523	0.05376618143762935	1.42244330863121e-06	0.9479512133191887			1.330697528323405
7.13412138015313	0.0261212898967054	0.01022765420042188	0.0220663961351976	0.0536598791895874	1.394341556259781e-06	0.9479659487118737			1.330700487074884
7.142311168404496	0.02811194563883899	0.01027429836149404	0.02204883690064661	0.05355618347313524	1.366958850409334e-06	0.9479291125629878			1.330703389188705
7.150500956655862	0.0403173598047688	0.01040611429346942	0.02207515456368959	0.05345512342234226	1.34025451405861e-06	0.9479506369800083			1.330706235312543
7.158690744907228	0.04238175800683919	0.01033657469767765	0.02218570229856404	0.05335822841308795	1.314464330502796e-06	0.9478808847305846			1.330709031732012
7.166880533158595	0.02803375192957643	0.01019643253255842	0.02200674519630808	0.05326035532566529	1.288925769907789e-06	0.947925663764592			1.330711769609962
7.175070321409961	0.02549873505308893	0.01013561680718163	0.02190946203288538	0.05316015426322378	1.263116256758423e-06	0.9479137588933497			1.330714457081072
7.183260109661327	0.02571696287428715	0.01013767847500823	0.02192317660258635	0.05306222668895438	1.237610142166798e-06	0.9479137530879483			1.330717108849271
7.191449897912693	0.02973574403340366	0.01053225473882205	0.0222124184835379	0.0529712612186399	1.212875519767281e-06	0.9479092201883451			1.330719701425485
7.199639686164059	0.02601475053108245	0.01022082576019696	0.02191147067629492	0.05288672251182015	1.188766089066287e-06	0.9479551885819149			1.330722240022418
7.207829474415425	0.02505117643301962	0.01005355869983042	0.02177792215510223	0.05280278736713056	1.16481622719455e-06	0.9479551119392713			1.330724748482214
7.216019262666792	0.025148601283596	0.01009375466512786	0.02179955388879079	0.05271980770939836	1.14089183956876e-06	0.9479075271911405			1.330727213915612
7.224209050918157	0.02573684833143202	0.01013133793455961	0.02188081712199444	0.05264017352637549	1.118407887078068e-06	0.9479381587681134			1.330729628263589
7.232398839169523	0.03384968626557071	0.01052540488817696	0.02214307850248849	0.05256222842719817	1.096657660248959e-06	0.9479347578288218			1.330732007954536
7.240588627420889	0.02997109698230216	0.01044239887990517	0.02226786330790748	0.05248458444945805	1.074707153719452e-06	0.947977854394589			1.330734334023544
7.248778415672255	0.02626897801711539	0.01017705124537427	0.02191426017691025	0.05240860620993328	1.053463376644444e-06	0.9479268666267232			1.330736605673837
7.256968203923622	0.02624638186405989	0.01029230441260654	0.02196359363256449	0.05233893132435203	1.032164257736618e-06	0.9479636984808929			1.330738842612568
7.265157992174988	0.0259394410086265	0.01026297736866793	0.02195965999471934	0.05227118846613207	1.011182612013254e-06	0.9479505962211032			1.330741036275193
7.273347780426354	0.025139479320888	0.01007652360275621	0.02184283223051142	0.05219940792552449	9.910221784585613e-07	0.9478995821317278			1.330743184304353
7.28153756867772	0.03352792792811303	0.01031010881921458	0.02204651087795599	0.05212484521746667	9.708831654708071e-07	0.9479438235932029			1.330745291284239
7.289727356929086	0.03954807272489038	0.01058888298229166	0.02221376683708884	0.05205125792923342	9.508258640553522e-07	0.9479183328309944			1.330747363849688
7.297917145180453	0.03018620318974278	0.01025012759484431	0.02187397476151699	0.05198717455997302	9.316315284471791e-07	0.947943272584047			1.330749401775538
7.306106933431819	0.0260024507167406	0.01012350747292359	0.02179362430869719	0.05193337568811761	9.131429686988319e-07	0.9479636757335133			1.330751397494857
7.314296721683185	0.0253607631215505	0.01008129473147426	0.02175757149248082	0.05188231829265318	8.949845602116461e-07	0.9479347677495338			1.330753351886469
7.322486509934551	0.02528945274333568	0.01005487623402199	0.02175810409607624	0.05182948499273362	8.771874389991951e-07	0.9479671232157463			1.330755272638001
7.330676298185917	0.02910962383337847	0.01012102296265793	0.02190089686176681	0.05177421930750427	8.593188212966242e-07	0.9480050411844617			1.33075714869151
7.338866086437283	0.03270398768204249	0.01028097323019917	0.02198284925537095	0.05171531821961282	8.417100218147547e-07	0.9479313541664749			1.330758995784508
7.347055874688649	0.02572321241891766	0.01000039105754998	0.02169959415812086	0.05165225488917752	8.247425354502238e-07	0.9479461193719184			1.330760805621651
7.355245662940015	0.02542608669776964	0.01001695077337644	0.02167684680739488	0.05159337525498758	8.078269576574053e-07	0.9479608322262075			1.330762568636823
7.363435451191381	0.02518534846291279	0.01002792466342385	0.02168725611288672	0.05154138572699036	7.915037039538565e-07	0.9479404310733647			1.330764296453612
7.371625239442747	0.02527123592455225	0.01003958572853926	0.02171178738858712	0.05149126738178152	7.754850330389478e-07	0.9479348120015366			1.330766000386788
7.379815027694113	0.02653101820644692	0.01017097796006854	0.02177729118170057	0.05144080577905243	7.597475852027958e-07	0.9479846924444815			1.330767670731021
7.38800481594548	0.02660883756813408	0.01001458793201399	0.02170028309793008	0.05138982622065882	7.446311642226308e-07	0.9479069794956234			1.330769306599188
7.396194604196846	0.02803632242422327	0.01003757023261334	0.02171819870784784	0.05133791347450074	7.299237224821373e-07	0.9479557883536192			1.330770903154464
7.404384392448212	0.02724750943872317	0.01011403881977633	0.0217889491752494	0.05128718480820409	7.154790202139544e-07	0.9479784555204648			1.330772463301806
7.412574180699578	0.02653164321190734	0.01011640123142218	0.02173634173567539	0.05124067660988234	7.008356684793133e-07	0.9479682401333752			1.330774000047422
7.420763968950944	0.02889862929647468	0.01015997247956802	0.02171271017790923	0.05119779434571192	6.861432180996302e-07	0.9479665396637293			1.330775507498503
7.428953757202311	0.02622893325040498	0.01010481925904639	0.02173258737727733	0.0511588694477047	6.721900802339648e-07	0.9479688115942256			1.330776978454065
7.437143545453677	0.02778654014062984	0.01033801808027837	0.02181907840628602	0.051122296514803	6.586641794555635e-07	0.947973259411012			1.330778428066197
7.445333333705043	0.04794620689425759	0.01071001578998576	0.02196205840702095	0.05108207196759674	6.450536658990812e-07	0.9479035460633558			1.33077984227096
7.453523121956409	0.0359851987568643	0.01065453450431062	0.02205834769169716	0.0510366939923307	6.324392938317076e-07	0.9479625371013053			1.330781224558149
7.461712910207774	0.02616973276712445	0.01042469617376422	0.02193704832397291	0.05099106351818192	6.199013611265381e-07	0.9479274062784856			1.330782589270774
7.469902698459141	0.02587242835022317	0.01019460591645763	0.02185366776985589	0.05095269808828121	6.076093935567919e-07	0.9479438518384832			1.330783915311158
7.478092486710507	0.02698683456749595	0.01008476727854882	0.02186410963600467	0.05092103081660711	5.96107353967517e-07	0.9479807221551119			1.330785209501402
7.486282274961873	0.02656681126658041	0.01014144336715926	0.02179370056274918	0.050889279774941	5.841157248601423e-07	0.9479761875693896			1.330786465827944
7.494472063213239	0.02555513979078713	0.01003511462204299	0.02169062026273502	0.05085621982937995	5.723534687621652e-07	0.9479461429274162			1.330787702653154
7.502661851464605	0.02555795870634855	0.01004651129814382	0.02168920178160003	0.05082137788248077	5.610805357556592e-07	0.9479955136746937			1.330788905810746
7.510851639715971	0.02609197466575438	0.0102299525882016	0.02174628742764081	0.05078465830884873	5.498233362912957e-07	0.9480159024113981			1.330790083649131
7.519041427967338	0.02590346803095523	0.01009137950639431	0.02168988050085462	0.05074759318502367	5.386531693382743e-07	0.9479676519653822			1.330791245991644
7.527231216218704	0.02544181203091162	0.009967976081028776	0.02160924807484133	0.05071235942876103	5.278608616130882e-07	0.9479461126832014			1.330792382082489
7.53542100447007	0.02514720134760659	0.00996101086000877	0.02159987033246385	0.05068022804248072	5.173654978993112e-07	0.9479807545607107			1.330793497287062
7.543610792721436	0.02559046152295023	0.01000676003700683	0.02171092921314996	0.05065238122352445	5.072208243923516e-07	0.9480277180227366			1.330794594101024
7.551800580972802	0.02597562845892011	0.0100628089883179	0.02180785482519253	0.05062992636862143	4.975317347691947e-07	0.9479438434205608			1.330795660843317
7.559990369224169	0.02790098545145517	0.01010921101934479	0.0218359682422635	0.0506100164186984	4.879092981602024e-07	0.9479903646690293			1.33079670362532
7.568180157475535	0.02898359828893189	0.009992341378830406	0.02173500175977472	0.05058862943575939	4.781914571061243e-07	0.9479784613815083			1.330797730039243
7.576369945726901	0.02543877683695356	0.009904998054272317	0.02163013015298304	0.05056282714596418	4.683092374867048e-07	0.9479302327224814			1.330798747232792
7.584559733978266	0.02477603448899289	0.009883937758127341	0.02161174447588842	0.0505314378008957	4.590757624825037e-07	0.9479647834163737			1.330799719389149
7.592749522229632	0.02474338983593969	0.00988121042872038	0.02159510399217367	0.05049812722997583	4.502414306031569e-07	0.9479217048520122			1.33080068691656
7.600939310480999	0.02732451024984148	0.009970331896207668	0.02161101943265293	0.05046957312724891	4.409433566987842e-07	0.9479676557381593			1.330801630378712
7.609129098732365	0.02729892170183254	0.01018242642714914	0.02174274394921843	0.05044821759686091	4.323838289096851e-07	0.9479437963209895			1.330802549776239
7.617318886983731	0.02566012507165229	0.01011864661069689	0.02176544215633673	0.05042908010422325	4.236599344921274e-07	0.9479171764940494			1.330803469939794
7.625508675235097	0.02491471485253208	0.009939552750130259	0.02162572689049445	0.05041003282903669	4.153170053593088e-07	0.9479563267738612			1.330804361736934
7.633698463486463	0.02488172946564556	0.009907762946960705	0.02157886677428951	0.05039122559660345	4.076811908186216e-07	0.9479591608899376			1.330805229845497
7.641888251737829	0.0253368723192348	0.009936762321872412	0.0215801067004051	0.0503676766337116	3.998438102127266e-07	0.9479263043950139			1.330806075812399
7.650078039989196	0.02571601262232241	0.0100349176635348	0.02163590173347495	0.05033881307110682	3.919092484208064e-07	0.9480186706262747			1.330806907563618
7.658267828240562	0.02527725356020442	0.009972260846331812	0.02161072385335094	0.05031446730787257	3.841815543567399e-07	0.9479619955309281			1.33080772474765
7.666457616491928	0.02509190839256396	0.009901228263962992	0.02156391903942062	0.05029498909673591	3.764082800736684e-07	0.947943878913224			1.330808525386503
7.674647404743294	0.02676448083429854	0.01012139472240054	0.02166158307171031	0.05027601631275967	3.687845434604441e-07	0.9479858238311549			1.330809310726627
7.68283719299466	0.02559197909469258	0.01007367108864774	0.02166086807958975	0.05026024458688923	3.61671948896793e-07	0.9479438547234099			1.330810077958033
7.691026981246027	0.02476240419688348	0.00993855321078212	0.02156725932878579	0.05024545733206322	3.543399482571197e-07	0.9479762145659241			1.330810833779152
7.699216769497393	0.02496431454441973	0.009951255996494169	0.02158594893104305	0.05022801076600345	3.473657314191109e-07	0.9479971837776955			1.33081157381775
7.707406557748758	0.02575266102344753	0.0100209993674526	0.02165596270163082	0.050211579960788	3.414153301530261e-07	0.9479625203128319			1.33081229472876
7.715596346000124	0.02613362022788617	0.01022165581749628	0.02174103899109752	0.05019777034167243	3.353024770337668e-07	0.9479081836658063			1.330812987610966
7.72378613425149	0.02540758911485786	0.01013754883154401	0.02168413108912171	0.0501850821501845	3.290958952107344e-07	0.9479693706636491			1.330813669552947
7.731975922502857	0.02480851102997893	0.00992817904423522	0.02159023211129314	0.05017076682341121	3.226178926644564e-07	0.9479535099888934			1.330814335906744
7.740165710754223	0.02496355513938001	0.009982063923048226	0.02162250459939456	0.05015827859060236	3.164038941873886e-07	0.9479739156246435			1.330814978708777
7.748355499005589	0.02545574623310248	0.01006944802564596	0.02168527653683989	0.05015002576689392	3.102380978293853e-07	0.9480090534130384			1.330815621651988
7.756545287256955	0.02753032834788381	0.01012849454534686	0.0216975619843556	0.05013965615125585	3.040236815941859e-07	0.9479387797049494			1.330816242110639
7.764735075508321	0.02970952792096457	0.01039697125119875	0.02192217196760056	0.05012869341732936	2.987036251933512e-07	0.9479716381402384			1.330816837807021
7.772924863759687	0.02704635262776854	0.01005061235532354	0.02174953041800426	0.05011832471134508	2.93771604019718e-07	0.9479376426168804			1.330817424855917
7.781114652011054	0.02602136072478427	0.009999244184004968	0.02171252658723406	0.05010667099125105	2.885869543853789e-07	0.947982988474103			1.330818002340274
7.78930444026242	0.02675896067945379	0.01007824971910654	0.02178202480508763	0.05009362009862347	2.831109524182521e-07	0.9479750507953495			1.330818572911999
7.797494228513786	0.02842079323692128	0.01009078411816359	0.02171502829121892	0.05007932743528976	2.775488104319393e-07	0.9479727929318894			1.330819134841195
7.805684016765152	0.02560358135687394	0.009977298207564786	0.02156334156918845	0.05006102245077695	2.724609855238616e-07	0.9479807303680658			1.330819671186665
7.813873805016518	0.02475308970644388	0.009938996667775236	0.02153977856313471	0.05004161499873988	2.678674610160455e-07	0.9480034041889371			1.330820200221448
7.822063593267884	0.02490063087659382	0.009912136183006369	0.02151277465152826	0.05002793091241518	2.626273055885049e-07	0.9479767634978189			1.330820714513852
7.83025338151925	0.02501984834485287	0.00988826070344858	0.02151066667774017	0.05001660390496751	2.576125699723072e-07	0.9479523389470137			1.330821215320541
7.838443169770616	0.02630083405601667	0.009949392986601488	0.02156973270435743	0.05000606518309594	2.527762088391274e-07	0.9479262431393871			1.330821731931926
7.846632958021982	0.02635552209225515	0.009954981625761817	0.02160563524110499	0.05000052873739814	2.483186374779392e-07	0.9479251094929567			1.33082221931695
7.854822746273349	0.02620199638209542	0.01009244506965449	0.02165601876508684	0.04999453524748423	2.444765217418037e-07	0.9479410549470534			1.330822698463675
7.863012534524715	0.02654211915844753	0.009996783180869707	0.02164509909150503	0.04998582375480894	2.398513371535636e-07	0.9480101165801902			1.330823165441632
7.871202322776082	0.02515578778826564	0.009928981497513107	0.02157240956328386	0.04998088379977797	2.347963753712073e-07	0.9479325126435745			1.33082363703844
7.879392111027448	0.02627640110211735	0.009984263159278377	0.02158099295499513	0.04997753622707317	2.303812049369746e-07	0.9480091153328392			1.330824098290903
7.887581899278812	0.02899207164498844	0.009979455226000251	0.02165346026671145	0.04997111648246916	2.261913322988213e-07	0.9480193181507142			1.330824548783842
7.895771687530178	0.02590072376779513	0.009948536221726617	0.02168933731689653	0.04996386045798423	2.21652211717124e-07	0.9479676723703067			1.330824998498601
7.903961475781545	0.02520106049398146	0.009945357609338042	0.02163632305469207	0.04995567222744599	2.166573568604295e-07	0.9479647635914955			1.330825452932499
7.912151264032911	0.02773099420724889	0.01012717785228819	0.02167866677585811	0.0499456745424537	2.116089733377962e-07	0.9479143509807364			1.330825911199095
7.920341052284277	0.03193730697917482	0.01021753217152891	0.02186293403409471	0.04993775559880896	2.069926353201959e-07	0.9480368776057426			1.330826373903407
7.928530840535643	0.03307824450026189	0.01020516372975022	0.02199756169049794	0.0499314316349641	2.025945007357156e-07	0.9480011677431798			1.330826839929315
7.936720628787009	0.0276288785292195	0.009995358739248868	0.0216741394512469	0.04992467340490506	1.97923637574617e-07	0.9479478049767942			1.330827296701379
7.944910417038376	0.0255690803632742	0.009867290156935701	0.02157399767722491	0.04991592445781026	1.935624127826676e-07	0.9479369977445826			1.33082774716996
7.953100205289742	0.02527397955518552	0.009887106389464977	0.02164177008600125	0.04990658623175159	1.885274868878538e-07	0.9479143306915061			1.330828228646267
7.961289993541108	0.02516511625890279	0.009925477471626391	0.02173095870466624	0.04989912949280046	1.829758595420337e-07	0.9479744333689273			1.330828707676786
7.969479781792474	0.02875347606151768	0.01003759674039473	0.02235658809569578	0.04988999573677553	1.784857822178704e-07	0.9479149387702522			1.330829182022545
7.97766957004384	0.03391905385864079	0.01007947061515135	0.02196059431274907	0.049885121335583	1.73143277282511e-07	0.9479421476710699			1.330829665351735
7.985859358295206	0.03236031214828625	0.00993269572751356	0.02170736493654206	0.04988914893306695	1.668409923895465e-07	0.947972767190513			1.33083017634435
7.994049146546573	0.02994653736338889	0.01004537768455031	0.02181019449976689	0.04988929328267549	1.606999277954384e-07	0.9479602970797768			1.330830701796701
8.002238934797939	0.02558344354989492	0.01002737989749457	0.02170048340702577	0.04988188039647046	1.546010572391862e-07	0.9479800894358859			1.330831244524138
8.010428723049305	0.02516643902674112	0.009994324216553194	0.02164388937010794	0.04987855735483168	1.484338060604412e-07	0.9478837641245365			1.330831812148534
8.018618511300671	0.02543538242434311	0.009949695026518143	0.02173936827540476	0.0498786235226833	1.420837071865517e-07	0.9479392998978703			1.330832394450826
8.026808299552037	0.04507716937070393	0.01039814340711012	0.02200136687117571	0.04987551158427786	1.351849613811498e-07	0.9479472881918706			1.330832998183527
8.034998087803404	0.03490043768447577	0.01027056441789685	0.02192491136287023	0.04987054484026435	1.273914043851568e-07	0.9479897999330168			1.330833646576385
8.04318787605477	0.02703922216497949	0.01006063742493164	0.02187635912767254	0.04986507990869007	1.187456085510155e-07	0.9479835783828602			1.330834340097142
8.051377664306136	0.02667653710123558	0.01037377568622059	0.02192464461985283	0.0498595796534957	1.095591903425432e-07	0.9480056625420475			1.330835064896785
8.059567452557502	0.0263181188635044	0.01024106560124079	0.02184816811741933	0.04985656280055655	9.980635533696562e-08	0.9479795992162573			1.33083583790883
8.067757240808868	0.02716837096391462	0.0101130362686746	0.02189247096137719	0.04985407867010512	8.888972656373593e-08	0.9480278044820869			1.33083667782127
8.075947029060234	0.03092053979158452	0.01030829800842555	0.02204889868237432	0.04985043730324466	7.697623774791417e-08	0.9479977628516768			1.330837585254067
8.084136817311601	0.0338961955946555	0.01047740451540106	0.02209766152507701	0.04984824903827739	6.358349273483817e-08	0.9479557949210287			1.33083859416673
8.092326605562967	0.02622485086154095	0.00999142045792222	0.02163832560579772	0.04984725704345681	4.888082534342039e-08	0.9480380115523711			1.330839699464345
8.100516393814333	0.02527030164816073	0.009881537560223995	0.02158374150967563	0.04984844550746256	3.235660623231995e-08	0.9480091037666156			1.3308409296318
8.108706182065699	0.02542974163398876	0.009961340300168582	0.0216443969941868	0.04985079583614523	1.318636144098093e-08	0.9479960402808638			1.330842291686987
8.116895970317065	0.0255460439883495	0.00993218611713583	0.02167950089411692	0.04985086396970993	-8.09478974419963e-09	0.9479830074574814			1.33084381228773
8.12508575856843	0.02796910456427008	0.01010848630399962	0.02186074457889605	0.04984924247249325	-3.228443578692503e-08	0.9479892559186004			1.330845524863645
8.133275546819796	0.03347393998352858	0.01047784751456068	0.02207746992517428	0.04984881006773495	-6.012537978561695e-08	0.9480346299675689			1.330847454983679
8.141465335071162	0.03749371872252856	0.0101954336628751	0.02186971776987147	0.0498485134167008	-9.169583296056414e-08	0.9480232935032632			1.330849637508336
8.149655123322528	0.02986634353115416	0.009945567033686278	0.02170805450801323	0.04984778247335354	-1.271882910404289e-07	0.9480834110793611			1.330852104527924
8.157844911573894	0.0248960235336721	0.009879891528773539	0.0217212280091633	0.04984424182047356	-1.6684718551349e-07	0.9480250882563142			1.330854886059386
8.166034699825261	0.02729351460919464	0.01059554148965114	0.02212975829217909	0.04984086174501969	-2.110745676809709e-07	0.9480891141815205			1.330858021479272
8.174224488076627	0.02760866347324461	0.01066949715198379	0.02215120513612101	0.04984036038044785	-2.607770349883505e-07	0.9480352710105711			1.33086155479126
8.182414276327993	0.02639409415045534	0.01018525262312879	0.02188938278543356	0.04983758487056798	-3.165667924846632e-07	0.9480959210946064			1.330865524694421
8.190604064579359	0.02522751854049335	0.009964315604720428	0.02171675023487035	0.04983231843133412	-3.784443485797776e-07	0.9481169300075879			1.330869972583711
8.198793852830725	0.02504278630708526	0.009928846588883933	0.02167140069658167	0.0498270447131283	-4.472801159322601e-07	0.9481084782296317			1.330874949085465
8.206983641082092	0.025708664946777	0.01007698307160536	0.02177921016976328	0.04982022639667455	-5.226426962710576e-07	0.948150983488098			1.33088046885812
8.215173429333458	0.02617179651737709	0.01008989889265146	0.02183555573825665	0.0498124750933189	-6.046474189633278e-07	0.9481157411525077			1.330886605114674
8.223363217584824	0.02734973969191217	0.01006978075785847	0.02184515461073874	0.04980495856652304	-6.93835301779567e-07	0.9480489542705341			1.330893368953288
8.23155300583619	0.02900136189334702	0.01023915701636147	0.02193292719559043	0.04979492606858155	-7.891611726223725e-07	0.9481231776905858			1.330900767062857
8.239742794087556	0.0271893762279664	0.009980945254966289	0.02175541954148336	0.04978593450366302	-8.869074783736385e-07	0.9481236905249831			1.330908685705721
8.247932582338922	0.02656563820074694	0.009989940782632149	0.02171098336630997	0.04977554282490743	-9.781572233957458e-07	0.9480783446677605			1.330916869556769
8.256122370590289	0.02568059362835523	0.01000300364678683	0.02171833003154399	0.04975838832807007	-1.07192597300907e-06	0.9480556831274988			1.330925512459475
8.264312158841655	0.02545689020018807	0.00991548387420042	0.02173803030840949	0.04973856788269979	-1.177829914113984e-06	0.9481118034339647			1.330934647824134
8.272501947093021	0.02650149811834865	0.009991511223039734	0.02182150482907328	0.04972210823987685	-1.289954380597212e-06	0.9480965194922808			1.330944199975593
8.280691735344387	0.02556324968251082	0.009979366076525803	0.02172455784483707	0.04971136835506883	-1.400167808852967e-06	0.9481526811177433			1.330954069146174
8.288881523595753	0.02507495635222437	0.009984091850372823	0.02169422497084223	0.04969862816733141	-1.50595136936141e-06	0.9481453124159446			1.330964086841331
8.29707131184712	0.0248685283048938	0.009887060661923882	0.02167238853750773	0.0496820023023118	-1.603544512854495e-06	0.9481413450309032			1.330974059003306
8.305261100098486	0.02578228142170518	0.009870499248391935	0.02166463341637128	0.04966773669139758	-1.688887387460785e-06	0.9481522390302887			1.330983797759675
8.313450888349852	0.02872064377485109	0.01016957963221551	0.0217574434082427	0.04965092182035213	-1.757862302942745e-06	0.9482361346765781			1.330993149333097
8.321640676601218	0.02740372002602062	0.01002953325530397	0.02167527752847906	0.04962578390541277	-1.805068823033521e-06	0.9483576293063835			1.331001980596521
8.329830464852584	0.02986490476605467	0.009988699004080746	0.02158306635488448	0.04959724149876629	-1.824675916357288e-06	0.9484233807993563			1.33100955566879
8.33802025310395	0.02597939579435582	0.009903097353151293	0.0215074614483838	0.04957064008349951	-1.80851311943298e-06	0.9485052100321408			1.331015299716005
8.346210041355317	0.02531204899721891	0.009889385233114435	0.02146091554938677	0.04954537798185771	-1.750286997988173e-06	0.9486806800641292			1.331018743736635
8.354399829606683	0.02606015158136519	0.0101515326692381	0.02130152761032822	0.04952031247148914	-1.642390185123194e-06	0.9488286211724519			1.331019324899855
8.362589617858047	0.02484694064010666	0.009930624751796012	0.02115889045675506	0.04949708978641237	-1.475778413608135e-06	0.948986459837076			1.331016407013309
8.370779406109413	0.0249176892501513	0.009883702997409656	0.02104161248527233	0.0494743465061396	-1.241041672435448e-06	0.949072090079368			1.331009286863313
8.37896919436078	0.0251635016427588	0.009862267335810165	0.02085589225248684	0.04945007969925667	-9.411252970513327e-07	0.9494280508863079			1.330997575573277
8.387158982612146	0.0249125667483767	0.009862686316293308	0.02074782059063488	0.04943112766876516	-5.604452586679924e-07	0.9497724640980881			1.330980278748657
8.395348770863512	0.02518119434177413	0.01003682696185092	0.02070329889696955	0.04941543410569276	-7.339191721931289e-08	0.9503081120365305			1.3309563429724
8.403538559114878	0.02555995377561103	0.01004953188866859	0.02047409748593312	0.0493948331052108	5.301154539327635e-07	0.9507193388793108			1.330924867162489
8.411728347366244	0.02544790627467975	0.01000005953416058	0.02029507626176272	0.04936960570058359	1.253540914456701e-06	0.9511282667942644			1.330884849818215
8.41991813561761	0.02660737344736599	0.009962896389656873	0.02020372009572285	0.0493426872207569	2.10841906102147e-06	0.9519116384526922			1.33083524374802
8.428107923868977	0.02726055734767675	0.009854417561808364	0.01999161701968229	0.04931674571237112	3.103280463913196e-06	0.9527923809843055			1.330775092697284
8.436297712120343	0.02553001334060217	0.009990729028943631	0.01995321697545852	0.04928827590568209	4.249150510318369e-06	0.9534850389533814			1.330703387597682
8.444487500371709	0.02490526457756436	0.01006806618317596	0.01980881309486063	0.04925796778614976	5.558816995758573e-06	0.9544782239532156			1.33061888334597
8.452677288623075	0.02499165328610841	0.009913979133061929	0.01964949010038669	0.04923084769488824	7.040752798397605e-06	0.9552235691836619			1.330520127133997
8.460867076874441	0.02587244339252703	0.009966497366762361	0.01954636928436313	0.04920707145365884	8.71201444873152e-06	0.9560868090765375			1.330405897848338
8.469056865125808	0.02599389330561884	0.01007984353947237	0.01950504176381052	0.04918471004149956	1.05743081069494e-05	0.9566178596348798			1.330275408322033
8.477246653377174	0.02567867376446312	0.009986497274215822	0.01945995481367448	0.04916090611818073	1.26285094233338e-05	0.9571387447489519			1.330128243587961
8.48543644162854	0.0250482731575848	0.009891348313331296	0.01933310373882445	0.04913371306938162	1.487812085817559e-05	0.9573502200015468			1.329963850420798
8.493626229879906	0.02512881777399607	0.009934485877802005	0.01929934772785771	0.04910503681738415	1.733113909822298e-05	0.957679734266447			1.329781142219837
8.501816018131272	0.0301498503102946	0.0100654235356128	0.01935911720080782	0.04907619697271592	1.999475803792806e-05	0.9580810451028675			1.329579473239628
8.510005806382638	0.03437970272630572	0.01021728619109543	0.01950538546324955	0.04904930447807985	2.287891175370139e-05	0.9584948894517334			1.329358361414126
8.518195594634005	0.02689439123085811	0.01010007924055752	0.01928908226689989	0.04903213000803295	2.596858756158932e-05	0.9586293265613263			1.329117469736905
8.526385382885371	0.02544395417120582	0.01013188565688461	0.01919345762892207	0.04902540295037356	2.922301823203739e-05	0.9586514841397562			1.328857132206744
8.534575171136737	0.02492433048121334	0.009943534211010815	0.01906592353853957	0.04902630191556842	3.260502346065584e-05	0.9588472854225136			1.328578539082784
8.542764959388103	0.02598389992303661	0.01002684026192898	0.01913406305248318	0.04903655532370336	3.610604338741667e-05	0.958903967744042			1.328282551249115
8.550954747639469	0.02727997262434436	0.01032296418263086	0.01923770482637625	0.04905679135611108	3.974000992700118e-05	0.9589987988802516			1.327969183163307
8.559144535890836	0.02627585920582329	0.01011068598794488	0.01914483405489481	0.049084011083854	4.350688394811222e-05	0.9590694008328454			1.327639764744986
8.567334324142202	0.02709231334836679	0.01004385929657035	0.01917258440608756	0.04911758126132407	4.738057659728418e-05	0.9588608065027486			1.327295597711379
8.575524112393568	0.04893614364664171	0.01059886849452837	0.01953029412067486	0.04916048036968186	5.132816487782767e-05	0.9586318702773287			1.326939061364468
8.583713900644934	0.06861730425557891	0.01158813526081746	0.02002491939908756	0.04921450607176839	5.535480141028333e-05	0.9583597951339928			1.326570365929171
8.5919036888963	0.03696356788314384	0.01091100153454226	0.01981618218983211	0.04927969366630259	5.943866929898272e-05	0.9579645446014092			1.326191691908249
8.600093477147665	0.02783616146041994	0.01020747833696246	0.01931952797465322	0.04935805796415547	6.347640964150071e-05	0.9576212671338487			1.325807037254589
8.608283265399031	0.02733359411432567	0.01024620141321166	0.01926291193712761	0.04944632694624736	6.740474434435893e-05	0.95710771033951			1.325417787970673
8.616473053650397	0.02621007781577274	0.0101509815669748	0.01922337837701708	0.04953812129109255	7.120535292476978e-05	0.956195424285737			1.325027596677472
8.624662841901763	0.02571231231949035	0.01004214960871693	0.01920414692198868	0.0496367141385924	7.485504484494582e-05	0.9551451144916595			1.324640412497103
8.632852630153129	0.02632337466166521	0.01010036914588641	0.01937525785065075	0.04974283190193204	7.833212468920337e-05	0.9540209072869725			1.324258988839969
8.641042418404496	0.0279590384241926	0.01042407962192192	0.01961267548818138	0.0498508277385226	8.159979490653743e-05	0.9523599071815014			1.323886832083842
8.649232206655862	0.02806589932695336	0.01025487113269601	0.01963035055817826	0.04996518389588368	8.460733193693272e-05	0.9500058903684307			1.323528593339896
8.657421994907228	0.02936178948564161	0.01009273929460027	0.020019575765716	0.05009274277810544	8.731152032314708e-05	0.9472412178915008			1.323188504603535
8.665611783158594	0.03036424658829357	0.01025781182713445	0.02060758807599593	0.05022925900385384	8.967503898181831e-05	0.9455876339441099			1.322870073326776
8.67380157140996	0.02721322269034023	0.01024780056553762	0.02066521107295261	0.05036786518941308	9.164815794061297e-05	0.9453273135313972			1.322577196430541
8.681991359661327	0.02632991617808158	0.01019532191561719	0.0213290622559326	0.05051073320370594	9.318293169816475e-05	0.9468265959044775			1.322313804162352
8.690181147912693	0.02807855357898244	0.01031668797293885	0.02246585529454845	0.05065883693502258	9.424129502216477e-05	0.9487050480399261			1.322083304904825
8.698370936164059	0.03561295414371823	0.01100493094699857	0.02335041164818855	0.05080942553084503	9.476142346618021e-05	0.9502580727626286			1.32189091360348
8.706560724415425	0.03975155990616427	0.0109239488441569	0.02411272590807981	0.05096556375419579	9.466042443913974e-05	0.9479853142015153			1.321743843021025
8.714750512666791	0.03123344905916743	0.01047608733271427	0.02340087726039465	0.05112403694605848	9.391436555083924e-05	0.9438320383617222			1.321645549890647
8.722940300918157	0.02963364069463414	0.01026291225617433	0.02228891781470292	0.05128035341459442	9.251463316478407e-05	0.9381834411366103			1.321599151627461
8.731130089169524	0.02962994841204859	0.01028916857739635	0.02132085620315743	0.05143389500359016	9.044713168319566e-05	0.932467792612137			1.32160855027875
8.73931987742089	0.02801961058682499	0.0101672987634956	0.02069027079996411	0.05158633531669203	8.768990997567491e-05	0.9263622560197495			1.321677130133368
8.747509665672256	0.02931266488645424	0.01030601707215759	0.02034311688256994	0.05173684499043055	8.422037557133956e-05	0.9196034841404972			1.32180828851218
8.755699453923622	0.02821409167113627	0.01025883492033897	0.02020314387546728	0.05188356642974629	8.001840722237247e-05	0.9083497760242644			1.322004875177815
8.763889242174988	0.02782150599213239	0.01030353044661127	0.0204191249906691	0.05203119917322933	7.506257002664223e-05	0.8911398911001105			1.322269563182976
8.772079030426355	0.03217253292721425	0.01066071526686852	0.02119241400642032	0.05217646525618247	6.933510666376277e-05	0.872081314918402			1.322604654040954
8.780268818677721	0.03404692345943892	0.01070518155541551	0.02169477198656235	0.05231239622840057	6.279911344232933e-05	0.8555196296531685			1.323012527779449
8.788458606929087	0.03184542045436672	0.01067750699082838	0.02195994111416043	0.05244018959673654	5.543737603827846e-05	0.8399977309415916			1.323494788320349
8.796648395180453	0.03132580342198298	0.01059991612262557	0.02177343728506669	0.05256088918621912	4.731181973932131e-05	0.8206673588307886			1.324051609994715
8.804838183431819	0.03196835898097844	0.01063269924450509	0.02161856785847099	0.05267258654030995	3.845197934544061e-05	0.7965610261832116			1.324684959804017
8.813027971683185	0.03163264048169973	0.01063745676587622	0.02142048131362559	0.05277178063423586	2.881167727703589e-05	0.7700927221186583			1.325395271312674
8.821217759934552	0.0321111029240933	0.01055602798594075	0.02127102688006013	0.05286019468927181	1.838013661134015e-05	0.7468219970031325			1.326181990692611
8.829407548185918	0.03413156948613851	0.01052455560029465	0.02119330909299389	0.05293916338909733	7.186525643337622e-06	0.7278399370245502			1.327049522473465
8.837597336437284	0.0340867878501257	0.0106671512702731	0.02099273155379813	0.05300854215238152	-4.745466782268018e-06	0.7109486052091143			1.327996313356305
8.845787124688648	0.03624609135709194	0.01067899604331587	0.02077146668686401	0.05306317237260658	-1.737938070571324e-05	0.6943220532077881			1.329016178521587
8.853976912940015	0.03327117847090792	0.0104452235258056	0.02055104058706157	0.05310157365415023	-3.063683861791836e-05	0.6797977104985835			1.330108159368945
8.862166701191381	0.0308659670961749	0.01030179391367501	0.02050925049435315	0.05313263358126741	-4.450155010224774e-05	0.6696330127903125			1.331270624039239
8.870356489442747	0.03158415585563446	0.01034924746295951	0.02059641766421155	0.05315363436857107	-5.893681488226408e-05	0.6623271078007454			1.332499409783017
8.878546277694113	0.03151515891879789	0.01027343297953527	0.02066166269854917	0.05315989094892369	-7.394245157895582e-05	0.6563664600712025			1.33379416905987
8.886736065945479	0.03111219345559012	0.01040723105028409	0.02076284400519994	0.05314937274360672	-8.946982349257367e-05	0.6512739558394905			1.335151109692481
8.894925854196845	0.03170025175214999	0.01037530709154474	0.02076208518881349	0.05312273730751105	-0.0001054436440696637	0.6472436704271747			1.336565088196563
8.903115642448212	0.03316799474182391	0.01027460296385338	0.02070673627861925	0.05308374281723334	-0.000121838561334251	0.6452286138968437			1.338033575033162
8.911305430699578	0.03454075785701159	0.0102466590042893	0.02060163659349445	0.05303160682542583	-0.0001386399796485561	0.6461167534464646			1.339553969788697
8.919495218950944	0.03239240141064334	0.01017121887425282	0.02055370085688157	0.05296702322481767	-0.0001557778177419524	0.6478813579117353			1.341121049345499
8.92768500720231	0.03184681512672272	0.01028497689807633	0.0205756252577515	0.05289080876772186	-0.0001731895909257187	0.650715416598264			1.342729578978377
8.935874795453676	0.03112506234007364	0.01026909471205798	0.02047624982263204	0.05280249411002255	-0.0001908227765198584	0.6578531618404097			1.344378474445849
8.944064583705043	0.03117155091974757	0.0102381023256087	0.02045855558781525	0.05270191430842314	-0.0002086323583372195	0.6682407640836875			1.346061319993125
8.952254371956409	0.03435681094615651	0.01042001430719776	0.02046215561032376	0.05258680811990138	-0.0002265522497042374	0.6804888673198103			1.347770250801982
8.960444160207775	0.03644779813632799	0.01049016296035029	0.02047251975514204	0.05245515901425694	-0.0002446090350546378	0.6938100765319823			1.349508047483869
8.968633948459141	0.03468637318959064	0.0101871478444749	0.02031288428408493	0.05230541173254856	-0.0002626625462967189	0.7082745342021493			1.351263246393446
8.976823736710507	0.03101831618901974	0.01004921932307746	0.0202361297636855	0.05214124193119087	-0.0002806331317165766	0.7249150507483428			1.353029383574528
8.985013524961873	0.03212193300524212	0.01006157020856203	0.02033239086891237	0.05196496995124616	-0.0002985178956200752	0.7445809882577799			1.354804215360571
8.99320331321324	0.04369764455130251	0.01026205369076109	0.02079273703405268	0.0517760988626655	-0.000316269132963535	0.7677535708972482			1.356582511769541
9.001393101464606	0.04189284186758402	0.0103438908049725	0.0215772452130991	0.05158046817451962	-0.0003338189598236827	0.7940730969203128			1.358357903755508
9.009582889715972	0.03676578305309409	0.01026575016882103	0.02208169742116556	0.05138038018461999	-0.0003510445149262553	0.8231488605714801			1.360122409943115
9.017772677967338	0.04839642307918624	0.01073492818289995	0.02280557073875494	0.05117225605692664	-0.0003678950959700509	0.8512800666343281			1.361871834026878
9.025962466218704	0.09083348586154306	0.01081431625043634	0.02180738424753248	0.05095498247527692	-0.0003843617812082091	0.874098051706082			1.363601937524484
9.034152254470071	0.03623501537983202	0.01026370639430482	0.02082926432958893	0.05073346727102806	-0.0004003718774364641	0.8933311238760008			1.365304214648089
9.042342042721437	0.02900200527301921	0.009964251701267659	0.02037286137247771	0.05051169315658997	-0.0004158590045906277	0.909633782864089			1.366972903013578
9.050531830972803	0.02788904500792826	0.009903992758878473	0.02020145752960009	0.0502884578192001	-0.000430797278274172	0.9223532958150441			1.368605636217732
9.058721619224169	0.02734616216734253	0.009853536500102187	0.02021935263797213	0.05006228573835529	-0.0004451032504144396	0.9316148068082499			1.370194152839176
9.066911407475535	0.02748600833363047	0.009945302302575816	0.02036182647161973	0.04984033204930185	-0.0004587383236358279	0.9393729162016023			1.371730432084575
9.075101195726901	0.02708154467690695	0.009905825969718212	0.02079015749833375	0.04962576228772338	-0.0004716731716573309	0.9448367305504244			1.37321279107403
9.083290983978266	0.02640590079630448	0.009646923658524969	0.02116693675735557	0.04940856708150541	-0.0004838036094548024	0.948413863522321			1.374632959470883
9.091480772229632	0.02678840223457718	0.009652654426041799	0.02167493733366378	0.04918989483837989	-0.000495144093187728	0.9491059546681817			1.375986449341323
9.099670560480998	0.02634539378510404	0.009690507432935026	0.02206471373858336	0.048976533851954	-0.000505660396737151	0.9497186777291066			1.377272258272116
9.107860348732364	0.02587600495786922	0.009714248895323406	0.02205540952792608	0.0487687392827278	-0.0005153277661237858	0.9500517722608774			1.378485645302354
9.116050136983731	0.02585058485200537	0.009751862871224939	0.02152826928715728	0.04856767905413616	-0.0005241669510630986	0.950582925260186			1.379621943503662
9.124239925235097	0.02570130875662969	0.009715445272270567	0.02082804490377251	0.04837615397756363	-0.0005321674326207194	0.9517485919979866			1.380680554840116
9.132429713486463	0.02878385507506816	0.00979407639343294	0.02024026856620339	0.04819859071870578	-0.0005392725323203083	0.9537884719836935			1.381658294760396
9.140619501737829	0.02767115248313944	0.009633022250448429	0.0195491748257117	0.04803309331896755	-0.0005454604165829022	0.9556481830332306			1.382551474085679
9.148809289989195	0.02452069580150069	0.009551455181881304	0.01918532507708459	0.04787519487293072	-0.0005507595687626955	0.9574152610077445			1.383359519291009
9.156999078240561	0.02497586018251285	0.009567547956192314	0.01896165719650351	0.04772859545049565	-0.0005551927896028637	0.9583051734557391			1.384082403999379
9.165188866491928	0.02745949055211633	0.01008104277733443	0.01906169498147202	0.04759937136408162	-0.0005587632299251276	0.9589517039796522			1.3847186080029
9.173378654743294	0.02993297300349206	0.01025498194417226	0.01916340066770893	0.04748661427101432	-0.000561485882067059	0.9590279430107812			1.385268229225207
9.18156844299466	0.02811866294284878	0.009632259165331999	0.01865931004350609	0.04738171606753055	-0.0005633839697470984	0.9595659467191372			1.385732770100098
9.189758231246026	0.02480997074486354	0.009481643852843327	0.01850411480640994	0.04728480075285321	-0.0005644603824526114	0.96044108133942			1.386110959380345
9.197948019497392	0.02461931886662823	0.009515572383091198	0.01851998969461531	0.04720392192226689	-0.0005647079332562686	0.9617430742649254			1.386401693588812
9.206137807748759	0.02760614452050371	0.009645933229153709	0.0185880918310591	0.04713717108317447	-0.0005641407271638781	0.9630034486946168			1.38660647338685
9.214327596000125	0.0262430795057546	0.009575008439870369	0.0185625545033588	0.0470785635334041	-0.0005628263541429929	0.9643034441051993			1.386730440865934
9.222517384251491	0.02711830063860386	0.009694692556367531	0.018616338966117	0.04702994571015286	-0.0005607990639264976	0.9651162923889069			1.386775631143638
9.230707172502857	0.02685750918479069	0.009588423352401376	0.01848580421024772	0.04699317572690401	-0.0005581048069871758	0.9661067108958338			1.386744703206431
9.238896960754223	0.02426925652400384	0.009467515628201646	0.01840296864904294	0.04696502351910602	-0.0005547771758934635	0.9663358434989758			1.386640212051373
9.247086749005589	0.02384212452325624	0.009463153549554798	0.01840112858904313	0.04694746311594234	-0.000550851067740097	0.9667037536526061			1.386465055822401
9.255276537256956	0.02401621182118371	0.009532147613547183	0.01846038204787617	0.04694453780797943	-0.0005463587515479359	0.9671618090639376			1.386222527438956
9.263466325508322	0.0239017652988578	0.009519492948420048	0.01853904183382702	0.04695241125299782	-0.0005413101722969956	0.9673783355079604			1.385915279760632
9.271656113759688	0.02422892478317001	0.009470233298996695	0.01856095994392448	0.04696801289627793	-0.0005357083581627866	0.9675889823081152			1.385545741654529
9.279845902011054	0.02910678997047725	0.009577111246776559	0.01870205734921804	0.0469910266207688	-0.000529583584592175	0.9677076426687918			1.385117208360865
9.28803569026242	0.02712909994712246	0.009579980024259662	0.01865080243436986	0.04702360043401671	-0.0005230015997091195	0.9677965506001478			1.384633311282706
9.296225478513787	0.02516875183398733	0.009523873398905222	0.01860910136134668	0.04706437280264403	-0.0005160331463586631	0.9676361096012426			1.384097013487586
9.304415266765153	0.02631206693649614	0.009630918377261809	0.01872999404737568	0.04710569933602685	-0.0005086933531812816	0.9677398382496394			1.383511517748869
9.312605055016519	0.02967917384469113	0.01007240601378981	0.01908504840329181	0.04714776829709864	-0.0005009607195138571	0.9674242092768797			1.382880159161658
9.320794843267883	0.04014361425738706	0.01058742864270884	0.01937559294768727	0.04719408370682041	-0.0004928280006772153	0.9672805023089855			1.382202105908599
9.32898463151925	0.03114610472809539	0.009976369292124733	0.01892056042385275	0.04724602981353516	-0.0004844206444307784	0.9671308732202636			1.381482373586751
9.337174419770616	0.02390064874921089	0.009498093957047891	0.01857777147106368	0.04729893106516578	-0.0004758025052568171	0.967041186941209			1.380727446229413
9.345364208021982	0.02443313967245125	0.009508848240801438	0.01858015297629314	0.04735035413767409	-0.0004668721233917766	0.9670060439018615			1.379937515196248
9.353553996273348	0.0290500875103707	0.009650703024501089	0.01870948892718094	0.04740609862854555	-0.0004576698081630735	0.9667035245046279			1.379116209199692
9.361743784524714	0.0314908891737382	0.0099951811968058	0.01881612422478505	0.04746494166027725	-0.0004483087286972301	0.9666713192077649			1.378267548891976
9.36993357277608	0.02982699776475849	0.00984288965281929	0.01861496379484182	0.04752292153955189	-0.000438789423169798	0.9663380401523483			1.377392236101794
9.378123361027447	0.02727817564711136	0.009701871157632344	0.01854261355660553	0.04758168391770785	-0.0004290593403284792	0.9661778273114804			1.376492019820361
9.386313149278813	0.02775804673187466	0.009678599645087823	0.01857960308430765	0.04764096256925945	-0.0004191798061673282	0.9659675723879866			1.375571901192832
9.394502937530179	0.02825714357995399	0.009653642039403672	0.01844621964690619	0.04770138968852947	-0.000409250457678129	0.9656949947571226			1.374634271112286
9.402692725781545	0.02677892667648827	0.009914841158175765	0.01848046780833727	0.04776372874890717	-0.0003992521361786263	0.9655814069406147			1.373678772126145
9.410882514032911	0.02574171150909648	0.009934859721857604	0.01852962461762024	0.04782535162671493	-0.0003891406457904895	0.9654742773529262			1.372709115402381
9.419072302284277	0.0254981818565381	0.009761656402121873	0.01832238912102063	0.04788643638112118	-0.0003790085144152283	0.965039290123536			1.371730094887738
9.427262090535644	0.02486623822537468	0.009630826696581404	0.01831744662670944	0.04795095141986148	-0.0003688878158223577	0.9646940436121847			1.37074091255256
9.43545187878701	0.02460598481254838	0.009675078546849221	0.01831409284741197	0.04802067959622535	-0.0003587022729446032	0.9644037771250635			1.369742963374992
9.443641667038376	0.02408234585605923	0.009635262360542554	0.01821437708248705	0.04809156376533916	-0.0003485167030073193	0.9639209115815116			1.368740152735754
9.451831455289742	0.02367456748581305	0.009538642095628465	0.01817005634540188	0.04815828977008572	-0.0003384659075614516	0.9633586229519508			1.367738808115091
9.460021243541108	0.02406291087745104	0.009535346894908401	0.01817792894828093	0.04822261814290835	-0.0003284187824296037	0.9629843375569146			1.366733698671905
9.468211031792475	0.02448824250015511	0.009574565685543322	0.01827297473934939	0.04828623646896996	-0.0003183940739975393	0.9626867954860708			1.365728513594574
9.476400820043841	0.02655445200465274	0.009657635597362746	0.01828714689669895	0.04834852115853388	-0.0003085243453849514	0.9624452841242751			1.364729503495682
9.484590608295207	0.0252018543802894	0.009630716907011054	0.01826568901660098	0.04841278294475958	-0.0002987797421060363	0.9618979064796173			1.363734545212916
9.492780396546573	0.02408256383824074	0.009636299055212336	0.01831541565890039	0.04847986492082034	-0.0002890935580357406	0.9615140086309745			1.362744204097627
9.500970184797939	0.02424166693666016	0.009640447655521201	0.01837093330076707	0.04854439438718659	-0.0002795340006898937	0.9611621255610048			1.361763470255954
9.509159973049305	0.02537944802791383	0.009683999299919751	0.01843906361559461	0.04860333970116781	-0.0002701661032995436	0.9610501246713377			1.360793363764105
9.517349761300672	0.02782204766300434	0.009707880072885979	0.01843230118180112	0.04865698525292555	-0.0002609412568697265	0.9608517344454258			1.359832652075307
9.525539549552038	0.0280799835448608	0.009630654489668008	0.01831753111860557	0.04870746949965639	-0.0002518277882703983	0.9605274969252054			1.358883949942832
9.533729337803404	0.02457452924098211	0.009579521017487143	0.01829301159166851	0.04875808679283704	-0.0002429042425375316	0.9602997061219911			1.357950430773445
9.54191912605477	0.02420693594045238	0.009664322372952856	0.01839951572737614	0.04880636744117077	-0.0002342129839819732	0.9600519479770171			1.357031167482021
9.550108914306136	0.02473003937405514	0.009758616809260549	0.01849998605724699	0.04885244514847305	-0.0002257078884456931	0.9596413930299507			1.356126996509328
9.558298702557501	0.02427142945317386	0.009655906382483143	0.01847468998501347	0.04889889974443679	-0.0002173414650544485	0.9593126355650864			1.355240007395993
9.566488490808867	0.02419644847209965	0.009666330574017867	0.01850169802121113	0.048946466959662	-0.0002091810020152235	0.95916160871413			1.354371032258181
9.574678279060233	0.02503455804736045	0.009710375408763952	0.01854997615453003	0.04899502731909183	-0.0002013188527312862	0.9591219018377227			1.353521522606935
9.582868067311599	0.02486722366746274	0.00969613121419724	0.01852333670220436	0.04903950160978381	-0.0001936683023918125	0.9591173474202711			1.35269240693337
9.591057855562966	0.0245411362339068	0.009733668054221553	0.01852400657629838	0.04907710295924829	-0.0001861501054898907	0.9590212095725787			1.351881818195982
9.599247643814332	0.024731475358964	0.009786812597861464	0.01859447224344499	0.04911372140242737	-0.0001788275461882759	0.9587763419435765			1.351091274565968
9.607437432065698	0.02474839280069555	0.009690423925014322	0.01856532672901803	0.04915148160944918	-0.0001717906083822667	0.9586354719841629			1.350322444266404
9.615627220317064	0.02481508638711037	0.009677304082008197	0.01856144840584763	0.0491855017355344	-0.0001650021074757808	0.9585192501060754			1.349574249436363
9.62381700856843	0.02627200064519187	0.009794016483424791	0.01865868691691445	0.0492179492097926	-0.0001584126759709121	0.9581377811477786			1.348847515383477
9.632006796819796	0.02750733517870944	0.01004882015065666	0.0188192221070872	0.04924859193793706	-0.0001520013114656511	0.9577912332127446			1.348142516716406
9.640196585071163	0.02568483741053544	0.009857306629289391	0.01875081727241099	0.04927780251889646	-0.0001457807083746176	0.9573513974237018			1.34745800802656
9.648386373322529	0.02620176088949983	0.009966958211439919	0.01881292529270018	0.04930938510614132	-0.0001398011940750567	0.9567789410186881			1.346794153291068
9.656576161573895	0.02722269699910208	0.01010901819265712	0.01887350451118134	0.04933654911322649	-0.0001340872452851599	0.9562905750320738			1.346152703894311
9.664765949825261	0.02470345644023506	0.009756139254593605	0.01868021781822567	0.0493583389084758	-0.0001285860860702149	0.9558807618474241			1.345534179810116
9.672955738076627	0.02417910544443429	0.009702204715783303	0.0186900825520541	0.04938208745934743	-0.0001232728582442874	0.9554734887011727			1.344937602636514
9.681145526327994	0.02436770654395054	0.009787121718092019	0.01881391943718956	0.0494082791425649	-0.0001181170675862833	0.9550220679260374			1.344359806143358
9.68933531457936	0.0254195642091358	0.009948584502461241	0.01890461827822725	0.04943615762210982	-0.0001131056286137717	0.95464965717406			1.343801364578162
9.697525102830726	0.02554464609837877	0.009896915031538975	0.01893107152679181	0.04946635871798416	-0.0001083239034524307	0.954249756050126			1.343265616132436
9.705714891082092	0.02443805647396157	0.009769587181353777	0.01896358617201388	0.0494904431390612	-0.0001037955815834221	0.9538082007654203			1.342750730223179
9.713904679333458	0.02425368592622579	0.009741895380444713	0.01900050761374139	0.04950793579296008	-9.94718343854284e-05	0.9533351028725486			1.342255691518119
9.722094467584824	0.02437558041216875	0.009764866618227662	0.0191107116418563	0.04952537079696095	-9.531658537365522e-05	0.95289780833661			1.341780005141615
9.730284255836191	0.02559650520437414	0.009933417770001118	0.01932132812828146	0.04954249075850969	-9.131348414695954e-05	0.9524948059910729			1.341322101242432
9.738474044087557	0.02677240745126579	0.01006103901204716	0.01951392886085365	0.04955700265329741	-8.746108430160482e-05	0.9521484224305418			1.340881790180486
9.746663832338923	0.02755129646267497	0.0102367033946035	0.01994242461105228	0.04957203206828704	-8.374744635123429e-05	0.951889330156747			1.340459266537578
9.754853620590289	0.02759039053973375	0.01033164127548454	0.01987266071141785	0.04959183656749575	-8.015478064702272e-05	0.9515758998855876			1.340053780233476
9.763043408841655	0.02724885032674284	0.01013129832839739	0.01978487775507637	0.04961354906253872	-7.669854581362458e-05	0.9513096362391286			1.339664496385518
9.771233197093022	0.02771891216852812	0.01013157634157764	0.01986918471942622	0.04963331948035801	-7.341657780595116e-05	0.9511356196115661			1.339291140229027
9.779422985344388	0.03317520329862011	0.0100749377505242	0.01994884914674479	0.04965461997836228	-7.031518340489366e-05	0.9508965390923124			1.338933181643139
9.787612773595754	0.05383342024797928	0.01022529283439028	0.02017546284350394	0.04968132618343481	-6.736663750521873e-05	0.9507040326122013			1.338589793624874
9.79580256184712	0.03136327720339219	0.01004330597310616	0.02009144016904777	0.0497043126938325	-6.454430498881422e-05	0.9505351328184096			1.338260914391213
9.803992350098484	0.02598193857069482	0.01001563669985463	0.02009200134531866	0.04971962283979394	-6.183459968152376e-05	0.9504039900922687			1.337946475942194
9.812182138349851	0.02625364552468479	0.009992881587569001	0.02015946920183223	0.04973610637747215	-5.923240677272802e-05	0.9503252016653444			1.337645012672704
9.820371926601217	0.0254433547423078	0.009896749161699827	0.02013423828573559	0.04975508453776614	-5.674694004825787e-05	0.9501021365200581			1.337358114386387
9.828561714852583	0.02514813928424393	0.009841641895033145	0.02015658020628397	0.04977096870304953	-5.436788637710721e-05	0.9500757201038309			1.337084826238087
9.836751503103949	0.02530380751901264	0.009853131656841345	0.02021463547552794	0.04978510724018994	-5.20834883851447e-05	0.9498535114908422			1.336823208948592
9.844941291355315	0.02525003604760427	0.009858914635359511	0.02034629959530977	0.04980110615895727	-4.988800900304097e-05	0.9495708904904179			1.336572420974129
9.853131079606682	0.02485397573327197	0.009840308729443848	0.02048448943426815	0.04981875359655742	-4.777523577159626e-05	0.9495159086385354			1.3363319063155
9.861320867858048	0.02581360720878662	0.009949040173553844	0.02045280811529494	0.04983650773700144	-4.573743718950122e-05	0.9494051470648091			1.336100741436102
9.869510656109414	0.0570574683332339	0.01031461093916266	0.02068696841067031	0.04985218715082378	-4.377977882611114e-05	0.949260968177335			1.335878657100082
9.87770044436078	0.0576100205862853	0.01058777706246294	0.02083200759910456	0.04986381330338047	-4.191457902014896e-05	0.9491816114330276			1.335665656618976
9.885890232612146	0.04224526526471666	0.01041017276460159	0.02080238022813026	0.04987130242570729	-4.014660197143553e-05	0.9490873987845363			1.335461726350795
9.894080020863512	0.02954881037859471	0.01007764309636917	0.02076101073958088	0.04987847127333724	-3.846771996274155e-05	0.9490736362354876			1.335266554721325
9.902269809114879	0.02817565751174014	0.01004849010194187	0.02069712304658205	0.04989177298700263	-3.687014834032049e-05	0.9489818588550776			1.335079690964679
9.910459597366245	0.02625779291459339	0.01013061859883791	0.02065046785256465	0.04990459089579071	-3.535745883315706e-05	0.9490017276700442			1.334901387454512
9.918649385617611	0.02499717851711368	0.009912358092121357	0.02062235081101657	0.04991181403152768	-3.391999110399611e-05	0.9490130641343498			1.33473154583068
9.926839173868977	0.02481701340926314	0.009835347126351437	0.02062230126998428	0.04991929680091996	-3.253431394499782e-05	0.9489728245839597			1.334569287789565
9.935028962120343	0.02480813857015572	0.00982839749999624	0.0206374443822648	0.04992625588461404	-3.120289925393884e-05	0.9490447154777344			1.334414767004938
9.94321875037171	0.02619724574330607	0.01007720214785255	0.02092898108802375	0.04992870974638345	-2.993997735594372e-05	0.9489602531392717			1.334268443546002
9.951408538623076	0.02795801193249731	0.01013260178559858	0.02119813504762377	0.04992646012749096	-2.873267044726848e-05	0.9488569881682032			1.334128643551276
9.959598326874442	0.02618555275700863	0.01003153539613691	0.02104226474986235	0.04992357752437921	-2.757768062821354e-05	0.9488518867592656			1.333995191869917
9.967788115125808	0.02521371827127942	0.009992028472223873	0.02094151712275864	0.04992281368680148	-2.647422246430473e-05	0.9488030304467631			1.333867929519952
9.975977903377174	0.02753508482850354	0.01025739649108177	0.02101247134671314	0.04992208359158241	-2.541924460260594e-05	0.948726905588565			1.33374602615008
9.98416769162854	0.02856138388822492	0.01039571976059223	0.02121284333335951	0.04991956888603684	-2.441134324792332e-05	0.9486396121609999			1.333629258909909
9.992357479879907	0.02634610461710897	0.01003241350916732	0.02105677193106911	0.04991616000999804	-2.344912741945931e-05	0.9485368654090427			1.333517746289574
10.00054726813127	0.02575244220283192	0.009897838212342349	0.02099155141520982	0.04991555876458464	-2.25285736685625e-05	0.9484935913061915			1.333411187372294
10.00873705638264	0.02606757573919692	0.009888380192473753	0.02097448625436267	0.04991668301304587	-2.164738757268948e-05	0.9483887706861869			1.333309248498652
10.01692684463401	0.05212175390818426	0.01008594962476743	0.02111664850805701	0.04991370097803879	-2.080672658422953e-05	0.9483671671410671			1.333211893816018
10.02511663288537	0.05348206914361984	0.01058097165743946	0.02150249317398135	0.04990539427404769	-2.000532274870338e-05	0.9483297581320843			1.333118935750393
10.03330642113674	0.02634951665036291	0.01043530556420843	0.02150710747462157	0.04989558824119505	-1.923815940225679e-05	0.9483240943814621			1.333029995263909
10.0414962093881	0.02879764639034159	0.0107035767254764	0.02158836085086569	0.04988507656109779	-1.850468854626783e-05	0.948337681777308			1.332945046488794
10.04968599763947	0.03436426005721846	0.0110772020976928	0.02165942143795027	0.04987190019437707	-1.780514229122567e-05	0.9483240725289711			1.332863986378911
10.05787578589083	0.02970516047082367	0.01054062330252128	0.02148510911253115	0.04985543746616038	-1.713505833454904e-05	0.9482956723995669			1.332786380807325
10.0660655741422	0.02596575413716627	0.0099219957298769	0.02114455456432588	0.04983712774161862	-1.649674490619679e-05	0.9482661975923722			1.332712461840941
10.07425536239357	0.02539294032244171	0.009875610373099008	0.02109997259566234	0.04982089592025453	-1.58872031011984e-05	0.948304200419622			1.332641968791454
10.08244515064493	0.02689327566079478	0.009899263103589974	0.02120304663121816	0.04980849093886515	-1.530230255487157e-05	0.9482769088839791			1.332574464197561
10.0906349388963	0.03152885244981398	0.01056020817275067	0.02128032320549902	0.04979528253406073	-1.47425532832842e-05	0.9482304389738522			1.33250987853334
10.09882472714767	0.03248739516414671	0.01024356650380605	0.02131686465464271	0.04977984957160578	-1.420366747050603e-05	0.9482236676289795			1.332448037294553
10.10701451539903	0.02772207876638466	0.009983114577446051	0.02129019344775424	0.04976653412533544	-1.368438172704737e-05	0.9482599443147576			1.332388861731652
10.1152043036504	0.02566172687314807	0.009926979156476941	0.02121682501575466	0.04975623142649289	-1.318810706921349e-05	0.9481498760267962			1.332332181342456
10.12339409190176	0.02599578945982748	0.009999325957381455	0.02127619188765963	0.04974757579748087	-1.271655234415697e-05	0.9481929042732532			1.33227789272068
10.13158388015313	0.03985573515745275	0.01025314524738051	0.02163624718155653	0.04973817389347956	-1.226670011567299e-05	0.9481345363054576			1.332225950319434
10.1397736684045	0.03415877463403361	0.01032234686819783	0.0217951439374328	0.04972671782826592	-1.18325680262908e-05	0.9482077404463933			1.332176163003564
10.14796345665586	0.02694478217126634	0.01011991129683703	0.02141270327585325	0.04971892054511976	-1.140984389241529e-05	0.9482088304462286			1.332128286967466
10.15615324490723	0.02932787893207769	0.0103590789160262	0.02137222839117681	0.04971302599095981	-1.09994631812117e-05	0.9481827525377451			1.332082265707324
10.16434303315859	0.02926774665072308	0.01018460977345199	0.02134156840261892	0.04970213182834765	-1.06046965326622e-05	0.9481476237811625			1.332038047378151
10.17253282140996	0.02563951465765992	0.009869580121558258	0.02121727367096805	0.04968967953764158	-1.023255427021965e-05	0.9481821999972947			1.331995690669503
10.18072260966133	0.02496953064975752	0.009847654898451755	0.02120797420405824	0.04967312278308825	-9.883107217197538e-06	0.9481169753776795			1.331955131208366
10.18891239791269	0.02503481811411914	0.009877381848260425	0.02124186749888037	0.049655122824917	-9.546445711954257e-06	0.9481697396678086			1.331916342518676
10.19710218616406	0.02530090596689442	0.0099025759249302	0.0212593256206131	0.04964068310453856	-9.218652373704286e-06	0.9481855945624084			1.331878949333546
10.20529197441543	0.02744650997142287	0.01025829315216786	0.0213516411597387	0.04962826242867197	-8.904660797977446e-06	0.9481499087762429			1.33184305399274
10.21348176266679	0.02592355274296749	0.009943819904325368	0.02122638304920132	0.04961746581392924	-8.608928085568071e-06	0.948202056512049			1.331808774793423
10.22167155091816	0.02451957195263872	0.009820999792704102	0.02118867632381521	0.04960564213595768	-8.323934080098715e-06	0.9481685940801975			1.331775919689165
10.22986133916952	0.0244803674241896	0.00984219473246495	0.02122006593789321	0.04959274574612234	-8.048069440154761e-06	0.9481907419007296			1.331744513444579
10.23805112742089	0.02456713730058275	0.009810552732744667	0.02122952002118915	0.04957989882443189	-7.776208927179432e-06	0.9482105793658523			1.331714197898183
10.24624091567226	0.02496306686266802	0.009833525003016283	0.02125252529976357	0.04956797415489656	-7.510728644231382e-06	0.9482230014741317			1.331684903373914
10.25443070392362	0.02633457258750586	0.009940892330631418	0.02152580603167322	0.04955770775263173	-7.262326510560263e-06	0.9481602554338091			1.331656774237164
10.26262049217499	0.02908495548954116	0.01001039927893488	0.02139213904590914	0.04954879688625803	-7.031845921666369e-06	0.9482672852055194			1.331629840417362
10.27081028042636	0.02862527301995271	0.01026032916035756	0.02136170328930877	0.04954123872468492	-6.809993802570534e-06	0.9481800196909029			1.331604048472335
10.27900006867772	0.02721312942467112	0.01015391637973415	0.02143856332868772	0.04953557468562708	-6.596348071467994e-06	0.9482485993031815			1.331579232040397
10.28718985692909	0.02732406985131892	0.01016205054324685	0.02149518303749435	0.04953166415248333	-6.391580157217145e-06	0.9482065904880836			1.331555384084227
10.29537964518045	0.02987841138695144	0.01020296467293422	0.02153190568959303	0.04952715878758739	-6.194925228995871e-06	0.9481902097657329			1.331532570765974
10.30356943343182	0.02814915415829772	0.0100297913338842	0.02150816083148439	0.04952305219224949	-6.004302024562714e-06	0.9482293203802387			1.331510601042702
10.31175922168318	0.02543015929721746	0.009942502574580203	0.02146910035281692	0.04952172044452985	-5.821309848649897e-06	0.9482678976010845			1.331489943558571
10.31994900993455	0.02726309866255909	0.009974346151661324	0.02154653832610141	0.04951715869618863	-5.644671028910103e-06	0.9482678976010845			1.331470050146691
10.32813879818592	0.02874157943530199	0.009952755643642629	0.02149739599472691	0.04951252039490617	-5.47490717949082e-06	0.9482723985533413			1.331450938362246
10.33632858643728	0.02692916646619093	0.009894426220522719	0.0213488710178485	0.04951224895601509	-5.311882546156087e-06	0.9482174972059764			1.331432518832264
10.34451837468865	0.0252345171179878	0.009839335522543876	0.02132352372505912	0.0495113929101174	-5.154401922662873e-06	0.9482905960551176			1.331414772340974
10.35270816294002	0.02450296067479528	0.009796058850357944	0.0213003447547212	0.04951443260567119	-5.002818698857971e-06	0.948279886052614			1.331397692945616
10.36089795119138	0.02449386807331025	0.009786575055251875	0.02129423004221963	0.04951718769631908	-4.856895556121563e-06	0.9483473380152327			1.331381226768332
10.36908773944275	0.02508831233904092	0.009835972098417751	0.02131337884884772	0.04951567037928847	-4.716185382933852e-06	0.9483427959732535			1.33136535489333
10.37727752769411	0.02506867503353381	0.009843424483834564	0.02133503131667545	0.04952036222301159	-4.580675323295627e-06	0.9483160668807206			1.331350079140201
10.38546731594548	0.02473338671517651	0.009836333086814097	0.02135138090255299	0.04952530226846646	-4.450000885176392e-06	0.9482644961872401			1.331335368019802
10.39365710419685	0.0258980643554613	0.009886327816587043	0.02140589897636882	0.04952286192551513	-4.32197319065656e-06	0.9482946145637839			1.331321138559
10.40184689244821	0.02928809199441546	0.0100366291742635	0.02154852774418903	0.04952550863382121	-4.19489492022224e-06	0.9483415935588216			1.331307328200398
10.41003668069958	0.03050805916942373	0.01032963945881602	0.02161692855810776	0.04953504074861808	-4.073236197397791e-06	0.9482928885415113			1.331294024684189
10.41822646895094	0.02792094790764081	0.01006799355280143	0.02160559485221351	0.04954186918873297	-3.9590578789531e-06	0.9483359610478516			1.331281155754151
10.42641625720231	0.02539556531668512	0.009905513592653719	0.02151319893907637	0.04954825643301444	-3.848787897341081e-06	0.9483036521245805			1.331268736386146
10.43460604545368	0.02513340309181582	0.00988812561640709	0.02145963120462449	0.04955782957361642	-3.7434738757195e-06	0.9482219713113385			1.331256792085942
10.44279583370504	0.0296075527245846	0.009985679370866843	0.02153800122594805	0.04957039280191147	-3.642092659445987e-06	0.9482776222486665			1.331245257923034
10.45098562195641	0.03085910351174548	0.01011302590091323	0.02168082789694727	0.04958452946046742	-3.54401551871825e-06	0.9483263310191794			1.331234110617384
10.45917541020778	0.02512420388176734	0.009860649419139257	0.02145288244758666	0.04959516651533578	-3.449159208278849e-06	0.9482582622139119			1.331223369807775
10.46736519845914	0.02522962752009645	0.009890070813444044	0.0214400631436604	0.04960466716750254	-3.357514840517025e-06	0.9482695986782175			1.331213080276823
10.47555498671051	0.0251784169850713	0.009974899365250403	0.02149869007672978	0.04961629454341627	-3.268343687347582e-06	0.9482418094434513			1.331203154851026
10.48374477496187	0.02542784244452944	0.00995066283365148	0.02146445373483082	0.049631018775558	-3.181838896987762e-06	0.9482696419019833			1.331193580972424
10.49193456321324	0.02511832408512213	0.009866886513552565	0.02141196377831412	0.04965230165449281	-3.098485919973588e-06	0.9482985309725718			1.331184335098959
10.50012435146461	0.02491293932775727	0.009854590850160747	0.02142158063961176	0.04967568960824358	-3.018037352044001e-06	0.9482311121234158			1.331175387001539
10.50831413971597	0.02515612920804483	0.009881350386600665	0.02146761072996454	0.04969899876376622	-2.940185863018151e-06	0.9483364793193799			1.33116673606505
10.51650392796734	0.02538823008970142	0.009882349371214559	0.02152993364476306	0.04972016642352786	-2.86509709059569e-06	0.9482860609479812			1.331158373310981
10.5246937162187	0.03026827685684022	0.01035047306087841	0.02188407012311618	0.04973598531418556	-2.792582543139805e-06	0.9482905906098603			1.331150277921799
10.53288350447007	0.02965683396502509	0.01030042001155167	0.0217146665906655	0.04974969329191255	-2.722150442950069e-06	0.9482843613140247			1.33114243900135
10.54107329272144	0.02780467177552286	0.00991280443943819	0.02149139503831453	0.04976549234369217	-2.653578667013717e-06	0.9483642597070823			1.331134850129441
10.5492630809728	0.02778011049743605	0.01002301707843185	0.02151021731715571	0.04978246371983733	-2.586745134886154e-06	0.948226506096743			1.331127519619196
10.55745286922417	0.02848923957450919	0.01011908860838359	0.02159030977308115	0.04979786306007419	-2.522074521689869e-06	0.9482497802945872			1.33112041985026
10.56564265747553	0.02811205880156819	0.01040863311281401	0.02161263246401174	0.04981316677740524	-2.460043999772602e-06	0.9483597481738533			1.331113548698995
10.5738324457269	0.02558604880443988	0.009909847720616222	0.02157438984880504	0.04982945703371426	-2.399550457235421e-06	0.9482843606862206			1.331106895185045
10.58202223397827	0.02575501579481722	0.009886886504049095	0.02172685984756314	0.04984661549515575	-2.34082661582988e-06	0.9483296470931968			1.331100438048352
10.59021202222963	0.02598459743611355	0.009891226415289134	0.02177591093230218	0.04986448482966146	-2.284380161693155e-06	0.9481766445426266			1.331094175775061
10.598401810481	0.03603592011935758	0.01011347154281178	0.02187660626235186	0.04988302613822285	-2.230221345740419e-06	0.9482554208852637			1.331088123390441
10.60659159873236	0.03100876890384523	0.01001334323101694	0.02166064133888062	0.04990041760517139	-2.177526431759236e-06	0.9482889075729649			1.331082254735928
10.61478138698373	0.02470940150490884	0.009859040711248161	0.02147303848899081	0.04991670869977533	-2.12589492853751e-06	0.9482996772140553			1.331076566758153
10.6229711752351	0.02490902049265053	0.00988706872436773	0.02150442690894986	0.0499304566308823	-2.075654596487246e-06	0.9482610824994293			1.331071059815562
10.63116096348646	0.02590788401292457	0.00991036155810408	0.02148535003234061	0.04994037344483004	-2.026971897675373e-06	0.9482532046031346			1.331065716779657
10.63935075173783	0.0249863628671242	0.009883046023276387	0.02142260121875102	0.04994980857964671	-1.979756774794955e-06	0.948298540233708			1.331060534446084
10.6475405399892	0.02482271299896154	0.009865061499583038	0.02142812319709417	0.04995911641262898	-1.934152392790745e-06	0.9482695276273022			1.331055519335776
10.65573032824056	0.02538899971776875	0.009863338311452382	0.02144622869233632	0.04996699994373682	-1.889926724607398e-06	0.9481913772328809			1.331050657091355
10.66392011649193	0.02902663129572314	0.009967247274310122	0.02153160731974758	0.04997001719548134	-1.847184507795871e-06	0.9482474781941395			1.331045934645259
10.67210990474329	0.02549875583142773	0.009912100482843756	0.02150917445972317	0.04996730530804429	-1.806064296392043e-06	0.948272431437494			1.331041347676552
10.68029969299466	0.02520205680359576	0.01010164771996932	0.02160339986378183	0.04996485138915976	-1.76621383624438e-06	0.9482673301090014			1.331036925911644
10.68848948124603	0.02617762177294494	0.01014445311746165	0.02172427875432472	0.04996207044869819	-1.726980346283346e-06	0.9482718924784587			1.331032624430713
10.69667926949739	0.02506129417678783	0.009827350096053648	0.02143005591416483	0.04995818911752928	-1.689348272205539e-06	0.9482996622136167			1.331028472473433
10.70486905774876	0.02479197013953313	0.009826004882452347	0.02143517776331185	0.04995289259424486	-1.652801789982425e-06	0.9482888916058436			1.331024444117754
10.71305884600013	0.02522818667452709	0.00984230645010974	0.02152026122420214	0.04994471151977401	-1.617129692582761e-06	0.9482752850640682			1.331020537781567
10.72124863425149	0.02576901480827506	0.009861209607802209	0.02166412304640821	0.04993497721046455	-1.582779552599339e-06	0.9482837874122975			1.331016750949577
10.72943842250286	0.02782926774636436	0.01010865563110105	0.02198057878211286	0.04992494136619634	-1.549138571730855e-06	0.9483484466872283			1.331013072420272
10.73762821075422	0.02604195152837102	0.009942461647846512	0.02170812406482014	0.04991611614948246	-1.516732535385329e-06	0.9482882453601034			1.331009507472006
10.74581799900559	0.02525167537221945	0.009841877556348471	0.02143290412193129	0.04990469769729272	-1.486097268023127e-06	0.9482310134816605			1.331006057639904
10.75400778725696	0.02484907039661208	0.009842421031187992	0.02141018110322015	0.04989055748149825	-1.45622773817393e-06	0.9482565181308933			1.331002713491586
10.76219757550832	0.025430639467663	0.009868498941110531	0.02142132877654799	0.0498798227255938	-1.426541472414331e-06	0.9482276141010751			1.330999471771196
10.77038736375969	0.02725341616477124	0.009987216987236565	0.02153005562168195	0.04987044980871849	-1.398069292875537e-06	0.9482338784957317			1.330996332948997
10.77857715201105	0.02536544535389109	0.009975812064099334	0.02156237597382083	0.04986083894580305	-1.370606722750442e-06	0.9482945264095672			1.330993292434324
10.78676694026242	0.02529384651855004	0.009988300466570741	0.02160812356297367	0.04985424487362719	-1.343721629679918e-06	0.9482605201163667			1.330990341541075
10.79495672851379	0.02561211923050607	0.009905004528822771	0.02152014935452842	0.04984477181099194	-1.317148427878946e-06	0.9482656274811632			1.330987471913823
10.80314651676515	0.02555952982090633	0.009901557270653144	0.02145114498278151	0.04982899419638499	-1.291233911869814e-06	0.9482656565719915			1.330984702800804
10.81133630501652	0.02522103230904293	0.00985830303692436	0.02143277725843566	0.04981071836604937	-1.26715227517628e-06	0.9482832076796829			1.330982006465412
10.81952609326788	0.02475643871305573	0.009820824672085135	0.02145648137505329	0.04979485138173543	-1.243804703504155e-06	0.9482509734616612			1.330979391001808
10.82771588151925	0.02468123728413632	0.009845475066832027	0.0215028207826252	0.04978186979803587	-1.221086820954335e-06	0.9483359969439537			1.330976866313528
10.83590566977062	0.02749019447462393	0.009845838142650521	0.02148713044192426	0.04976782602710764	-1.19883164133908e-06	0.9482288260724462			1.330974406461135
10.84409545802198	0.04793774130119684	0.01012523785545493	0.02158792681655035	0.04975218064733992	-1.177196600452263e-06	0.9483478423311049			1.330972026263776
10.85228524627335	0.02756569455575108	0.01001955945694607	0.02156759885500649	0.04973747804106871	-1.156361696351712e-06	0.9482973913862607			1.330969716457762
10.86047503452471	0.0247382440494547	0.009846989962608342	0.02144646238717802	0.04972554831622317	-1.135805396507238e-06	0.9482339159965629			1.330967474717293
10.86866482277608	0.02464478671793104	0.009821806220264134	0.02142708435343874	0.04971187858841738	-1.115465480558855e-06	0.9482996674895358			1.330965302326323
10.87685461102745	0.02579502977489965	0.009924515715334984	0.02147915258354701	0.04969614481326545	-1.095929616028751e-06	0.948286623323938			1.330963191015708
10.88504439927881	0.02544205892710979	0.009922189946040541	0.02152358144273192	0.04968128989784116	-1.077331104601699e-06	0.9482820019133775			1.330961136929292
10.89323418753018	0.02488276293164154	0.0098785643173119	0.02146764600271349	0.04966586215302884	-1.059361238784503e-06	0.9482219372227794			1.330959144375381
10.90142397578155	0.02501407568232857	0.009870581425768531	0.02144194285049862	0.04965181535870424	-1.041977266442662e-06	0.948285511814738			1.330957210392673
10.90961376403291	0.02478659823240818	0.009853276757738524	0.02145344028159235	0.04963901855639458	-1.024749776689819e-06	0.9483075415188972			1.330955327117826
10.91780355228428	0.02777078822922675	0.009891069882747388	0.02149055941582617	0.04962590735761595	-1.007868727656881e-06	0.9482593958192198			1.330953494309777
10.92599334053564	0.03634161515882983	0.009934954214019052	0.02154314639404726	0.0496140444957165	-9.923344867281891e-07	0.9482826059540375			1.330951730891985
10.93418312878701	0.02541860524644637	0.009908922064041772	0.02149776712799378	0.04960053897274368	-9.765986058243526e-07	0.9482451969348008			1.330950015182378
10.94237291703838	0.02614939079207275	0.01001349909498896	0.02159708832724999	0.0495835180582077	-9.607608072851733e-07	0.9482707168708291			1.330948348722664
10.95056270528974	0.02646200926444762	0.009930094229652476	0.02168139108070331	0.04956976112300307	-9.455933312138385e-07	0.9482481019508577			1.330946723510326
10.95875249354111	0.02538283933917936	0.009839395471849203	0.02155185387915549	0.0495626696361794	-9.386948808222076e-07	0.9482905808938563			1.330945377353447
10.96694228179248	0.02686615418624665	0.009850129672492314	0.02162132050136592	0.04955683561133285	-9.377370127824524e-07	0.9482395378800554			1.330944230803231
10.97513207004384	0.02675543913942799	0.009877999933105428	0.02160838441845727	0.04954624663724502	-9.345989806201548e-07	0.9482542752836528			1.330943239611765
10.98332185829521	0.02580360164785706	0.009909716413710865	0.0215889464179211	0.04953379054208364	-9.26665370110568e-07	0.9481833931596418			1.330942326746725
10.99151164654657	0.0268828547730711	0.009966766829260109	0.02202464945174409	0.04952135368018355	-9.151386783592102e-07	0.9482678002518791			1.330941441276975
10.99970143479794	0.03968345059360464	0.01048765464270399	0.02251386950068028	0.04950503598494152	-9.022410455757816e-07	0.9482015150469678			1.330940593154896
11.0078912230493	0.03177972225763968	0.01028607655825901	0.02171256008627867	0.04949009838454216	-8.900721934272213e-07	0.9482849584654278			1.330939791510584
11.01608101130067	0.02479085753609174	0.009854455713730703	0.02149739949393262	0.04948174698779149	-8.78310590955616e-07	0.9483193900120336			1.330939033071872
11.02427079955204	0.02549409209278941	0.009934439035382403	0.02156277743473757	0.04947651264147622	-8.662718817668761e-07	0.9482344420962429			1.330938237705081
11.0324605878034	0.0263410773856021	0.009967775559861834	0.02160266437981221	0.04947123835321583	-8.539041275803291e-07	0.9482865646302403			1.330937199098222
11.04065037605477	0.02778325958799216	0.009952895495213859	0.02160521657437744	0.04946329489508056	-8.4256582969803e-07	0.9482406598617455			1.330936079326871
11.04884016430614	0.02584187549351626	0.009824541387861622	0.02145147510483843	0.04945001776325515	-8.313879645934141e-07	0.9482808928173431			1.330934871024513
11.0570299525575	0.0250431837213608	0.009826446788889423	0.02142156509940364	0.04943765347124498	-8.207680995710855e-07	0.9482151995718565			1.33093371753842
11.06521974080887	0.02488062325689725	0.009877299301970446	0.02148166688413905	0.04943043069510462	-8.105426007334088e-07	0.9482644890720346			1.330932583782749
11.07340952906023	0.02458621902589076	0.009812953968142938	0.0214226505705105	0.04942393835603325	-8.002277499110574e-07	0.9482564770813752			1.33093147896525
11.0815993173116	0.02458728907604803	0.009816173420929985	0.0213954654653506	0.04941625712546089	-7.904046860987168e-07	0.9481986611134162			1.330930392934981
11.08978910556297	0.02463152868643775	0.009838001518089548	0.02142505500539662	0.04940880317448248	-7.806904306514804e-07	0.948304212698325			1.33092933708225
11.09797889381433	0.0249369518174012	0.00986542005060078	0.02147530483676686	0.04940117784439555	-7.703968342724499e-07	0.9482951050232312			1.33092829738691
11.1061686820657	0.02508039367684906	0.009842937171049553	0.02146727773483374	0.04939263749645031	-7.602976588152993e-07	0.94827299359908			1.330927279512754
11.11435847031706	0.02524582118978376	0.009814801620634051	0.02145794945873497	0.04938826209504695	-7.509792527768107e-07	0.9482327970645557			1.330926288108668
11.12254825856843	0.02542825864193203	0.009839089980227284	0.02147861104970116	0.04938693762999922	-7.417998174791987e-07	0.9483127191379106			1.33092531008094
11.1307380468198	0.02492828316336346	0.009847844197494795	0.02144925833884433	0.04938184020599332	-7.325087297114487e-07	0.9482395355717039			1.330924343841827
11.13892783507116	0.0248595572014406	0.009835148454866832	0.02143786821740346	0.04937441332377946	-7.237133140968448e-07	0.9482627794448879			1.330923399998169
11.14711762332253	0.02451208187536267	0.009768326114345286	0.02141530965443916	0.04936653348492424	-7.150921336352465e-07	0.9482554150822501			1.330922469965944
11.1553074115739	0.02462828805103745	0.009788840667733278	0.02143343766198461	0.04935746091367697	-7.067632273364968e-07	0.9482746982402088			1.330921557782944
11.16349719982526	0.02493346954735887	0.009839057926407343	0.02149371578527916	0.04935092900273821	-6.986997680747964e-07	0.9482645525482357			1.33092066693637
11.17168698807663	0.02532883646667308	0.009881599075965294	0.02150863046193768	0.04934764820430514	-6.903039880050202e-07	0.9482990656338098			1.330919810382279
11.17987677632799	0.02679848170163025	0.009975408257869732	0.02153042735488739	0.04934298027499325	-6.822339690973083e-07	0.9482055121180816			1.330918956647481
11.18806656457936	0.02582550081283782	0.009960412387903544	0.02154037238716127	0.04933804509666848	-6.741513509789938e-07	0.9482389529846798			1.330918118300835
11.19625635283073	0.02867775077030585	0.009994743848293026	0.02157279462281456	0.04933787547498471	-6.660181646483964e-07	0.9482213974714691			1.330917296909984
11.20444614108209	0.03253357096871622	0.01010063950664516	0.02164277019664158	0.04933946179991733	-6.581171430359334e-07	0.9482667725776606			1.330916483867012
11.21263592933346	0.02539572413937818	0.009864100228300358	0.0215160780639475	0.04933688545798037	-6.503990279819889e-07	0.9482729872370822			1.330915685163733
11.22082571758482	0.02741856873926539	0.009894543626219204	0.02155679702906878	0.0493352933515666	-6.431759394460569e-07	0.9482230542514566			1.330914901505415
11.22901550583619	0.02665562850263089	0.009885751459850611	0.02150876982028036	0.04933585641699313	-6.363236731090453e-07	0.9482156855496578			1.330914132820115
11.23720529408756	0.02476172884919485	0.009802132165182607	0.02142747874474209	0.04933774432414523	-6.293173352698833e-07	0.9482644928143863			1.330913377226772
11.24539508233892	0.02440892084757698	0.009771827816519521	0.02137241325325577	0.0493419491287622	-6.220726392332378e-07	0.9482651514169829			1.330912631056748
11.25358487059029	0.02476359022883036	0.00979351234822263	0.02138413703727361	0.0493446012719128	-6.148259777024543e-07	0.9483268998945112			1.330911894130855
11.26177465884165	0.02484472514262847	0.009822540454313701	0.02141229366365393	0.04934410112248741	-6.076545070366414e-07	0.9482378695786453			1.330911171044979
11.26996444709302	0.02457659828583557	0.009807540239013746	0.02140574958936854	0.04933864475990472	-6.008457970409502e-07	0.9482876677959502			1.33091046398773
11.27815423534439	0.02473353841355744	0.009797647705459248	0.0214124220704311	0.04933212020501313	-5.941198575694236e-07	0.948236157490711			1.330909764433827
11.28634402359575	0.02492049699628667	0.009837145924936884	0.02144051346296465	0.04933101696846042	-5.873845363645623e-07	0.9483097225013247			1.330909079568726
11.29453381184712	0.02466331891230681	0.00982781874682848	0.02144331738441617	0.04933035864704481	-5.814271578214639e-07	0.9481822095154312			1.330908403059895
11.30272360009848	0.02436845113399463	0.00976994725934942	0.02138705660474965	0.04932833977776811	-5.749284102759065e-07	0.9482679173692278			1.330907723712026
11.31091338834985	0.02442276274062015	0.009791802268821431	0.02138589094766124	0.04932859677112655	-5.687984125345017e-07	0.9482900617534025			1.330907074139717
11.31910317660122	0.02453663228705416	0.009797109177071184	0.02138838390742854	0.04932677978384956	-5.63100423034553e-07	0.9483081562652161			1.330906432985064
11.32729296485258	0.02524775804971202	0.009800932062934278	0.02140172024174317	0.04932164836332824	-5.567008575218101e-07	0.9482253626336058			1.330905799078426
11.33548275310395	0.02483279323284953	0.009818613360873592	0.02142061513779803	0.04931773803315821	-5.503014438183585e-07	0.9482497360318629			1.330905171272966
11.34367254135532	0.02467498774030541	0.009847868324687273	0.02144551648321053	0.04931330096098738	-5.440005495036696e-07	0.9482134103884756			1.330904548376391
11.35186232960668	0.02546703181430144	0.009911631754973022	0.02152805517737594	0.04930787147076744	-5.37556561196945e-07	0.9482078519760956			1.330903927118918
11.36005211785805	0.02548954988405374	0.009904742044030751	0.02150367761306082	0.04930733407883459	-5.314890114332809e-07	0.9482803720217543			1.330903310834954
11.36824190610941	0.02521751028844704	0.009970288610361084	0.02152323575038527	0.04930769829096212	-5.262075318181608e-07	0.9482435222999986			1.330902711973067
11.37643169436078	0.02558444583725836	0.01004098835181144	0.02167134445898884	0.0493051510994514	-5.210275423177021e-07	0.9482695961679016			1.330902123240382
11.38462148261215	0.02761716837074346	0.01011825631903758	0.02166394839402935	0.04930117685448634	-5.153161398182889e-07	0.9481912850139987			1.330901526513269
11.39281127086351	0.02616911785617071	0.009986350860619849	0.02147384995444801	0.04929726622974805	-5.096385901795212e-07	0.9481975585433752			1.330900945416331
11.40100105911488	0.02497675662497681	0.009883553611906366	0.02144802722291149	0.04929481442695241	-5.040931200540894e-07	0.9482219321492873			1.330900372473248
11.40919084736625	0.02473722467952582	0.009905052165664211	0.02146856099497531	0.04929425062402071	-4.982949451661499e-07	0.9482474884074431			1.330899801014516
11.41738063561761	0.02453244764062239	0.009854448800221008	0.0214640112409836	0.04929451269126271	-4.927679057673012e-07	0.9482701002119416			1.330899246719562
11.42557042386898	0.02479929121817218	0.009960343215148984	0.02156524403220595	0.04929315751202069	-4.873695103133247e-07	0.9482316106472757			1.330898704706564
11.43376021212034	0.02482083105782314	0.009909861003438375	0.02160846690468081	0.04929106696244227	-4.823950442957653e-07	0.9483006985628444			1.330898165719625
11.44195000037171	0.0248515903965493	0.009859158295430203	0.02149816226539121	0.04928666732762084	-4.775280346149681e-07	0.9482111456452241			1.330897623678209
11.45013978862308	0.02581943088225201	0.009960354496703589	0.02149787139333651	0.04928143525513916	-4.724066018789601e-07	0.9482338581188641			1.330897095012724
11.45832957687444	0.02529520054526211	0.009878522177691123	0.02146001514779722	0.04927948269580965	-4.672598996238362e-07	0.9482485261824484			1.330896568967034
11.46651936512581	0.02499265001614513	0.00983176649314794	0.021458337631465	0.04928308680629021	-4.623370061081551e-07	0.948202083735182			1.330896052962649
11.47470915337717	0.02566656512058341	0.009865505209530225	0.02148399733413695	0.04928950972765625	-4.576947862948472e-07	0.9482543091965571			1.330895552727196
11.48289894162854	0.02494549757627933	0.009867043838644727	0.02147619428648483	0.04929355368733201	-4.528644380688024e-07	0.9482820835341059			1.330895056576346
11.49108872987991	0.02480477309869646	0.009842439963225071	0.02146848765823783	0.0492954747620425	-4.476890737718356e-07	0.9482423671580487			1.330894560907118
11.49927851813127	0.02526353096040042	0.00985986250392799	0.02151954931146506	0.04929643207417254	-4.426932594960051e-07	0.9482542819589187			1.33089407050609
11.50746830638264	0.02502287527374163	0.009840501671027284	0.02151972685759732	0.04929375410054502	-4.379778324121427e-07	0.9482576858345815			1.330893579378664
11.515658094634	0.0258537183478462	0.009865390763508113	0.02152182902398828	0.04928706790582606	-4.33130537572018e-07	0.9482729824620314			1.33089309180795
11.52384788288537	0.02727210666010574	0.01004350119355736	0.02163571441032761	0.04928259169120528		0.9482507921634211
11.53203767113674	0.02525673428397288	0.0098283892018522	0.02147572233888922	0.04928004248047981		0.9482071382262347
11.5402274593881	0.02448679141869649	0.009774570948925041	0.02142168238855074	0.0492788141747295		0.9481487781412461
11.54841724763947	0.02482901676818389	0.009802190363586824	0.02141989172153873	0.04927884659642216		0.9481941284527031
11.55660703589083	0.0262642763126482	0.009843948109394322	0.02147954655446355	0.04927682799778488		0.9482775723377727
11.5647968241422	0.03172008924394831	0.01004653021239242	0.02166203113377353	0.04927374879129789		0.9483069026600118
11.57298661239357	0.027458993105188	0.009959532137877848	0.02152287395923994	0.049273414781638		0.9482156526563004
11.58117640064493	0.02487363806846245	0.009826117519814898	0.02151284013399965	0.04927552974391784		0.948143703691023
11.5893661888963	0.02460802027844399	0.009780207561723068	0.02148991339665548	0.0492746084510831		0.9482207916483014
11.59755597714767	0.02529171173438563	0.009783543171839207	0.02149198127166798	0.04927110026622147		0.9482122779007895
11.60574576539903	0.02631830880194734	0.009970793445873156	0.02188799949022254	0.04927093154722421		0.9482101176852357
11.6139355536504	0.0299199384891897	0.01031124615799732	0.0219834459893251	0.04927367874660325		0.9482792447804662
11.62212534190176	0.0273723377025898	0.009883307933307941	0.02154838478123143	0.04927622950715076		0.9482684081289258
11.63031513015313	0.02504800712952375	0.009819344606742882	0.02145694579892536	0.04927818343477731		0.948216827216335
11.6385049184045	0.02497385838305505	0.009825734969432801	0.0214694839947479	0.0492789135753585		0.9482077493356627
11.64669470665586	0.02574336837149859	0.009877239936481949	0.02153439612606367	0.04927940868492336		0.9482229862980047
11.65488449490723	0.02506709965751198	0.009893641690083188	0.02153116573002918	0.04927914596790894		0.948169731008966
11.6630742831586	0.02492149682401269	0.009876545419032946	0.02150569726012499	0.0492803383652874		0.9482553132855499
11.67126407140996	0.02581585226165097	0.009961734483365136	0.02159953173353605	0.04928437230987642		0.9481545495847359
11.67945385966133	0.02598175664869371	0.01010926267539256	0.02175740966546818	0.04928427911181275		0.9482440592859853
11.68764364791269	0.02577621924391568	0.009928083225727925	0.02161288136802945	0.04928020854465257		0.9482400220448506
11.69583343616406	0.0293256320896241	0.01021535722620422	0.02165728799078952	0.04927831735222233		0.9481890115638583
11.70402322441543	0.02917259655845939	0.0103145340960375	0.02180519786871863	0.04928043680237032		0.9481998036198657
11.71221301266679	0.03002065130061662	0.01041850162348561	0.02209208696761247	0.0492854747307017		0.9482111937125852
11.72040280091816	0.03310169793721535	0.01047091994497836	0.02207186986511285	0.04929163326674183		0.9482412221500648
11.72859258916952	0.03011357378239483	0.01005040369427636	0.02168974464837329	0.04929801947771054		0.9482372456494972
11.73678237742089	0.02575827502447409	0.009958052862289292	0.02150569716628276	0.04929892279605804		0.9482327110637749
11.74497216567226	0.02480883045563714	0.009868669291902426	0.02146512254712752	0.0492929313608208		0.9481963933049088
11.75316195392362	0.02723066845370469	0.01009461143456782	0.02157951601376024	0.04928659820611082		0.9482025830141986
11.76135174217499	0.02656181184131326	0.01010996529288184	0.02160022640241899	0.04928206104767159		0.9481702893464987
11.76954153042635	0.02558077984785535	0.009871525747536813	0.02153483447847316	0.04927792185102988		0.9481970045090794
11.77773131867772	0.02594200319501586	0.009827633448452142	0.02149144166604255	0.04927507197950383		0.9482430178068434
11.78592110692909	0.02814165560806041	0.00986096604990579	0.02148705046125583	0.04927715608484116		0.9482927633859045
11.79411089518045	0.02906083106693284	0.009921207322243374	0.02161746309032389	0.04928404058831282		0.9481136331919785
11.80230068343182	0.02669170424383872	0.009858769476288543	0.02160235687337402	0.04928666491379157		0.9481890145316852
11.81049047168318	0.02491406021280743	0.009817773416990258	0.02147852468254526	0.04928441497043653		0.9482168006226371
11.81868025993455	0.02510881233386699	0.009861489985097838	0.02150908590483008	0.04928321807880202		0.9481958338617074
11.82687004818592	0.02590333027857861	0.01001490923062993	0.02161174909375677	0.04928232452440318		0.9482032429546278
11.83505983643728	0.02566884506964147	0.009955417514789264	0.02158401078576009	0.04927943885603517		0.9482984148820159
11.84324962468865	0.02566373048674424	0.009925678457909318	0.02156969133686815	0.04927215994910059		0.9481946862336201
