# Supplementary material for: Characterization of meiotic axis proteins in the model brown alga Ectocarpus
Source: EMBO Rep. 2025 Oct 23;26(23):5673–702. doi: 10.1038/s44319-025-00605-3 (PMC12678776; doi:10.1038/s44319-025-00605-3)
Supplement: Supplementary file 6 — Source data Fig. 2 [file 44319_2025_605_MOESM6_ESM.zip › Figure 2/2B/EcHOP1-HORMA-EASI-Table_all.csv]

	Peak 1				Peak 2				Peak 3
	Mw (kDa)	Uncertainty	Calculated mass (µg)	Mass fraction (%)	Mw (kDa)	Uncertainty	Calculated mass (µg)	Mass fraction (%)	Mw (kDa)	Uncertainty	Calculated mass (µg)	Mass fraction (%)
EcHOP1-HORMA-1	42.6	5.6%	2.61	80.1	215.0	17.2%	0.65	19.9
EcHOP1-HORMA_2	40.8	4.6%	5.11	85.3	125.0	12.1%	0.88	14.7
EcHOP1-HORMA-3	70.5	6.9%	1.83	48.5	13154.9	2.0%	0.61	16.1	322.2	2.8%	1.33	35.4
EcHOP1-HORMA-4	34.1	7.6%	2.64	89.5	57.5	31.3%	0.31	10.5
Average	47.0		3.05	75.9	3388.1		0.61	15.3	322.2		1.33	35.4
Standard deviation	16.1		1.43	18.6	6511.5		0.23	3.9	n/a		n/a	n/a
% Standard deviation	34.2		46.83	24.5	192.2		38.33	25.4	n/a		n/a	n/a
Minimum	34.1		1.83	48.5	57.5		0.31	10.5	322.2		1.33	35.4
Maximum	70.5		5.11	89.5	13154.9		0.88	19.9	322.2		1.33	35.4
