# Supplementary material for: Characterization of meiotic axis proteins in the model brown alga Ectocarpus
Source: EMBO Rep. 2025 Oct 23;26(23):5673–702. doi: 10.1038/s44319-025-00605-3 (PMC12678776; doi:10.1038/s44319-025-00605-3)
Supplement: Supplementary file 6 — Source data Fig. 2 [file 44319_2025_605_MOESM6_ESM.zip › Figure 2/2B/EcHOP1-HORMA-triplicate.csv]

	Peak 1				Peak 2
	Mw (kDa)	Uncertainty	Calculated mass (µg)	Mass fraction (%)	Mw (kDa)	Uncertainty	Calculated mass (µg)	Mass fraction (%)
EcHOP1-HORMA-1	42.6	5.6%	2.61	80.1	215.0	17.2%	0.65	19.9
EcHOP1-HORMA_2	40.8	4.6%	5.11	85.3	125.0	12.1%	0.88	14.7
EcHOP1-HORMA-4	34.1	7.6%	2.64	89.5	57.5	31.3%	0.31	10.5
Average	39.2		3.45	85.0	132.5		0.61	15.0
Standard deviation	4.5		1.44	4.7	79.0		0.29	4.7
% Standard deviation	11.5		41.61	5.6	59.6		46.80	31.4
Minimum	34.1		2.61	80.1	57.5		0.31	10.5
Maximum	42.6		5.11	89.5	215.0		0.88	19.9
