# Supplementary material for: Characterization of meiotic axis proteins in the model brown alga Ectocarpus
Source: EMBO Rep. 2025 Oct 23;26(23):5673–702. doi: 10.1038/s44319-025-00605-3 (PMC12678776; doi:10.1038/s44319-025-00605-3)
Supplement: Supplementary file 6 — Source data Fig. 2 [file 44319_2025_605_MOESM6_ESM.zip › Figure 2/2B/EcHOP1-HORMA_2.csv]

time (min)	raw light scattering data: detector voltage (V) detector 1	raw light scattering data: detector voltage (V) detector 2	raw light scattering data: detector voltage (V) detector 3	raw UV absorbance data: detector voltage (V) channel 1	differential refractive index data: differential refractive index (RIU)	Forward Laser Monitor: Forward Laser Monitor (V)	Auto-inject Signal: Auto-inject Signal	Auto-inject Signal: Auto-inject Signal	absolute refractive index data: absolute refractive index (RIU)
-0.1456837086446846	0.02729025287871513	0.0103077622267518	0.02178995221946645		3.776794460530373e-09	0.9475295410966567			1.330883397942913
-0.1374939317776536	0.02670731677160629	0.01028670221348687	0.02180884652939948		4.069546310660423e-09	0.9474972392561575			1.330883393511767
-0.1293041549106226	0.02845677346770089	0.01048014534381029	0.0219953545836004		4.230770678783226e-09	0.9475573634445906			1.330883384635152
-0.1211143780435917	0.02856540595657137	0.01042219526327239	0.02192021640671031		4.182386525221686e-09	0.9475658777953188			1.330883385623097
-0.1129246011765607	0.03099519054934734	0.01032053551535944	0.02172638216234533		3.950922188322232e-09	0.9476112124655407			1.330883382943584
-0.1047348243095297	0.03345020002991413	0.0104578108132265	0.02172177152872653		3.835681314375826e-09	0.9475635993816423			1.330883380388927
-0.09654504744249875	0.02632962080957975	0.01032193190894503	0.02166923801319917		3.864608559774553e-09	0.9476038841985998			1.330883382648591
-0.08835527057546778	0.02591731326635189	0.01027072632974405	0.02166067696490109		3.891114617935251e-09	0.9475988017514347			1.330883378997226
-0.08016549370843681	0.02644342110816058	0.01042766174524326	0.02177553499451352		3.740557937205083e-09	0.9476141043522338			1.330883379468623
-0.07197571684140584	0.02885807492990878	0.01095605101947621	0.02214496205426139		3.121595754829146e-09	0.94762088238566			1.330883398044227
-0.06378593997437487	0.03102503824726547	0.01155783457340901	0.02250095059108355		3.066497782482116e-09	0.9475891936877835			1.330883403590105
-0.05559616310734392	0.02873938519471101	0.01101682010172499	0.02222667345513759		3.697250225077201e-09	0.9476243054577722			1.330883413542596
-0.04740638624031294	0.02781855614041264	0.01071817393553211	0.02195561402283523		3.990950391890809e-09	0.9475987834417285			1.330883406825574
-0.03921660937328197	0.03046068128347756	0.01055975514560297	0.02182450673185924		4.248914218260306e-09	0.9476016181242077			1.330883402154602
-0.03102683250625102	0.02885410981479063	0.01046061745774182	0.02177819263699968		4.172718479895103e-09	0.9476152562448812			1.330883399794393
-0.02283705563922005	0.02849568333944143	0.0107250032918559	0.02192107185063214		4.229535138461526e-09	0.9476367443415561			1.330883394454358
-0.01464727877218908	0.02914267333620512	0.01055651609034573	0.02200217490638164		4.616413718506448e-09	0.9475999240485112			1.330883383246231
-0.00645750190515812	0.02881520133882613	0.01023240843507611	0.02178347749495603		4.797482692016178e-09	0.9476243113403191			1.330883360615355
0.001732274961872865	0.02866132203417394	0.01039081240333375	0.02179662766662244		4.444750471379787e-09	0.9476180762936182			1.330883349988723
0.009922051828903822	0.02824605993013608	0.01047205037172377	0.02185464788035854	0.04987713335690641	4.14933657716038e-09	0.9475602196755932			1.330883344028233
0.01811182869593481	0.03010059107371415	0.01036216136163124	0.02194552130379124	0.04987895081348596	4.467798113148521e-09	0.9476055428135544			1.330883333969636
0.02630160556296576	0.03659265820862084	0.01065574059997363	0.02202371519498319	0.04987773077564653	4.851028191703324e-09	0.9475738120069375			1.330883327295553
0.03449138242999672	0.03270238903122622	0.01061724145385668	0.02186758955458404	0.04987445479698021	4.822195760700669e-09	0.9475885700571022			1.330883321406896
0.0426811592970277	0.02625795177745184	0.01017880565939679	0.0217093526986606	0.049874482196309	4.873657860880602e-09	0.9475943424168874			1.33088330962426
0.05087093616405866	0.02689422477962322	0.01034306227487527	0.02176070350720152	0.04987474969036638	5.074004153061212e-09	0.947650969963598			1.330883305560524
0.05906071303108962	0.03105053417588514	0.01071992788110534	0.02186248760201907	0.04987455163148208	5.161919155698212e-09	0.9476112922740503			1.330883301587338
0.0672504898981206	0.02834256753882608	0.01049450433396752	0.02173895067425783	0.04987607320066317	5.540867283915964e-09	0.947631126983008			1.330883287639206
0.07544026676515156	0.02592961823178254	0.01014137848055984	0.02155384637267501	0.04988008018736735	4.797869821270275e-09	0.9476124040219152			1.330883288907689
0.08363004363218252	0.0258955610925429	0.01009050572862128	0.02151248447983222	0.04988540468061666	4.240861025377064e-09	0.9476163122679075			1.330883285055452
0.0918198204992135	0.0283190959375677	0.01032475567901951	0.02160600405309319	0.04988362862229585	5.012279400700432e-09	0.9475800515096603			1.330883281587454
0.1000095973662445	0.03315147237151542	0.01080747932285909	0.0219452268942977	0.04988108445224369	5.02353074847355e-09	0.9475806629688859			1.33088327876422
0.1081993742332754	0.03123096886856978	0.01072184692258791	0.02219291264015313	0.04988799328347377	5.185357647123137e-09	0.947616939604237			1.330883271482457
0.1163891511003064	0.03019832217737641	0.01041739143335651	0.02203883705124887	0.04989555041873067	5.517164532611761e-09	0.9475669529776547			1.330883265343672
0.1245789279673374	0.03467918204198558	0.01043298404147519	0.02210175253854177	0.04990202023017481	5.892798261163234e-09	0.9475074922628682			1.330883251502397
0.1327687048343683	0.0354248647792264	0.01045261072269692	0.02254167875526034	0.04991373638874666	6.102359268210725e-09	0.9475624543205484			1.330883247058297
0.1409584817013993	0.03708424008859419	0.01063102434177065	0.02280490974161863	0.04993059326811431	5.972400329342185e-09	0.9475505256068726			1.330883234953927
0.1491482585684303	0.05790829000733824	0.01093481384950425	0.02292507130312261	0.04994708616052704	5.776385099851872e-09	0.9475374886910432			1.33088321608986
0.1573380354354612	0.07047456175820363	0.01223206960104708	0.02371499629158027	0.04996103346698591	5.682760660779547e-09	0.9475800561947054			1.33088321086833
0.1655278123024922	0.07886245440382274	0.01316650203385835	0.02424165755840955	0.04997471640693614	5.730783713768729e-09	0.9475879687764733			1.330883202293887
0.1737175891695232	0.06371985730550088	0.01233693539743237	0.02398910860787572	0.04998333272523402	6.347723893633554e-09	0.947568123774704			1.330883179734616
0.1819073660365542	0.07167012578016507	0.01220369802682521	0.02403524036365591	0.04998363077808327	6.872210504629352e-09	0.9475090820997375			1.330883166981492
0.1900971429035851	0.07497789643898502	0.01201341592138605	0.02426871144691741	0.04997733427785762	6.93923401011529e-09	0.9474796769983432			1.330883149302548
0.1982869197706161	0.06692899111877981	0.01193683468780974	0.02395055455361904	0.04996803101318284	7.199497778231569e-09	0.9475249945374506			1.330883141057901
0.2064766966376471	0.07551373309906914	0.01277017352914584	0.02402792682192712	0.04995856008105522	7.227900363484264e-09	0.9475120117614808			1.330883123821736
0.214666473504678	0.06846841426112187	0.01276230837948078	0.0235802496212447	0.04995147102789652	7.158838817089594e-09	0.94756245911139			1.33088310868996
0.222856250371709	0.03652921769236592	0.01090995681488659	0.02291849348548313	0.04994961117138892	7.561586315847919e-09	0.9476197337916508			1.330883080493557
0.23104602723874	0.03504078543903202	0.01065817215763664	0.02279264535556916	0.04994838618861659	7.332366395638911e-09	0.9475647876546299			1.330883066178533
0.2392358041057709	0.04427675065380086	0.01122451006071	0.02297906910953924	0.04994560472450794	6.624955460244976e-09	0.9476021651959997			1.330883067853869
0.2474255809728019	0.04438181538980405	0.01133439987971854	0.02325492343862854	0.04994142919676797	6.621399346826299e-09	0.9475455277346829			1.330883066667283
0.2556153578398329	0.04791645173753312	0.01155955204772675	0.02339288397042234	0.04993438003158925	7.000824692957893e-09	0.9476299842763598			1.33088306413046
0.2638051347068638	0.05772990131626649	0.01191418394431536	0.023152835836886	0.04992861458876384	7.19338311717397e-09	0.9476055519009817			1.33088306452482
0.2719949115738948	0.071981174503176	0.01227270859338163	0.02326562480464428	0.04992572561793156	7.332613756430392e-09	0.9475489057832961			1.330883063002076
0.2801846884409258	0.1118370711483439	0.01352277788475879	0.02358795539366222	0.04992139135605311	7.231327733798715e-09	0.9475959386241279			1.330883065712674
0.2883744653079567	0.06352837262584972	0.01211147362661493	0.02282815534394645	0.04991579299624858	6.807579278230861e-09	0.9475794485884035			1.330883077116465
0.2965642421749877	0.04593083183194983	0.01154859323135517	0.02258196848783325	0.04991023043077194	6.989884022271752e-09	0.9475443889399771			1.330883078350368
0.3047540190420187	0.03283941954720278	0.01075585917054869	0.02218151007761391	0.04990628877268394	7.112637833777515e-09	0.9475959311331086			1.330883077157877
0.3129437959090496	0.02965595570768237	0.01029693701276805	0.02190286030760118	0.04990674770655507	6.474583584645022e-09	0.9475755372785895			1.330883077313278
0.3211335727760806	0.03690259238098353	0.01067532305037918	0.02207151503649272	0.04990890116299453	6.252761415704535e-09	0.9475953759813113			1.330883091608421
0.3293233496431116	0.03642918205608232	0.01119334119973907	0.02212372238508862	0.04991330197858952	6.427140653056818e-09	0.9476141206859403			1.330883094201216
0.3375131265101425	0.03093647706197379	0.01065315823130304	0.02188748348043019	0.04991654578734067	7.316666026876366e-09	0.9476344846158874			1.330883085822012
0.3457029033771735	0.02894636982049472	0.0102827353668451	0.02179628032969606	0.0499131096368652	7.572465352245263e-09	0.9476044643767809			1.330883088856829
0.3538926802442044	0.02897817696131	0.01018535271473053	0.02173936584617573	0.04990827272321095	7.505946373810784e-09	0.9476276807186507			1.330883072470681
0.3620824571112354	0.02945359571554422	0.01033319741341432	0.02185920026894387	0.04990492800276515	7.401000490106974e-09	0.9475914040832994			1.330883074929655
0.3702722339782664	0.03111005064775231	0.01051641391096123	0.02209718970316073	0.04990416575740286	7.706122932420332e-09	0.9475216509026715			1.330883060700602
0.3784620108452973	0.03406790897740655	0.01063262661957687	0.02215250294122092	0.04990717476714727	8.225664074365564e-09	0.9475975984023683			1.330883039203285
0.3866517877123283	0.033010637412078	0.01069552326347548	0.02208210593137264	0.04990837213121322	8.080439715202479e-09	0.9475669898248165			1.330883023483654
0.3948415645793593	0.03234482183737405	0.01061461067751366	0.02206859724958	0.04990887102534621	7.753508984537845e-09	0.9475357612910484			1.3308830075084
0.4030313414463902	0.0337209064372889	0.01057478588962282	0.02212303446932559	0.04991303830485081	7.93409655477965e-09	0.9475142220388086			1.330882997649514
0.4112211183134212	0.03336477902330724	0.01075987220041468	0.02220077548380513	0.04991383826775166	7.9804356271551e-09	0.947591947300409			1.330882998533675
0.4194108951804522	0.04163486547498799	0.01163734667771764	0.02233322826185218	0.04991069188934358	7.774104802415006e-09	0.9475544983750411			1.330882993217694
0.4276006720474831	0.06541964496243147	0.01125466341457332	0.02201841660158648	0.04990860303366686	7.94503164326565e-09	0.9475443045029633			1.330882988483993
0.4357904489145141	0.03140537939346704	0.01028701138529705	0.02187660493706548	0.04990436798906953	8.527810362927392e-09	0.9476038324562472			1.330882966188318
0.4439802257815451	0.03308334671733519	0.0107174075721486	0.02197165966077213	0.04990065435671784	8.915147654734845e-09	0.9475438402539134			1.33088296671655
0.452170002648576	0.03302611959691457	0.01101753879053366	0.02205268677889912	0.04989985706115334	8.407480504845624e-09	0.9476089981251438			1.330882968094519
0.460359779515607	0.03219359924961707	0.01084949565210055	0.02203995415467282	0.04989796670952507	8.286353812797959e-09	0.9476151854117794			1.330882953631461
0.468549556382638	0.02837005090356238	0.01039272451171194	0.02173471964269419	0.04989234198677724	7.900935872372955e-09	0.9475726737297272			1.330882965814128
0.4767393332496689	0.02686418254218843	0.01019995040741776	0.02167606643330658	0.0498868435009043	7.900818918340377e-09	0.9476027529062554			1.330882958728604
0.4849291101166999	0.02667544980090151	0.01018057610131468	0.02172580508587955	0.04988461910209023	8.053364601720415e-09	0.9476033022501223			1.330882957698735
0.4931188869837309	0.02646027484774758	0.01010675450448986	0.02163341487168845	0.04988329539264769	8.032635796664711e-09	0.9475919756949092			1.330882953387305
0.5013086638507618	0.028020779250729	0.01013632359716847	0.02165996187460261	0.04988173986913279	8.502096158587657e-09	0.9476117459841268			1.330882949380798
0.5094984407177929	0.02859983881129194	0.010215926505458	0.02189181792961694	0.04988143978264254	8.634704022761316e-09	0.9475329576667235			1.330882957336821
0.5176882175848239	0.02816371551717469	0.01018459371196844	0.02182311740017579	0.04988402034617431	8.147589198327362e-09	0.9476067248092226			1.330882964166393
0.5258779944518548	0.02873137969659912	0.01011883863423805	0.02171253401832071	0.04988641112306987	8.024417634916447e-09	0.9476060871755081			1.33088296227754
0.5340677713188857	0.04475805018998968	0.01048470450396417	0.02192495015775298	0.04988902498966403	8.258057092145952e-09	0.9475567893098432			1.330882960700901
0.5422575481859166	0.08700485442631394	0.01145958889884414	0.02260385331705413	0.0498926005330198	8.133596194284067e-09	0.9475942263261796			1.330882955105756
0.5504473250529476	0.04148581577457949	0.01085165432051118	0.02215617992679136	0.04989445806800644	8.179527133692652e-09	0.9475806883998213			1.330882956413648
0.5586371019199787	0.03111931152137001	0.01062004882099966	0.02193332637905628	0.04989283794767036	8.053391721933812e-09	0.947620342732251			1.330882955290209
0.5668268787870097	0.0299938637296212	0.01038654229404451	0.02169910229215057	0.04989048585697847	7.903806614959281e-09	0.947614176340373			1.330882958564904
0.5750166556540406	0.02639366577994028	0.01013756889334062	0.02150502549491006	0.04989045006406115	7.946532006069335e-09	0.9476708529541894			1.330882977722926
0.5832064325210715	0.02585687229011155	0.01004713270621931	0.02149674490430828	0.04989329632466745	8.208337081167273e-09	0.9476010446806804			1.330882963321077
0.5913962093881024	0.02588615374891123	0.01004232216646509	0.02155292100934727	0.04989607567308962	8.345221442873101e-09	0.947594811630096			1.330882964633991
0.5995859862551334	0.02643655597823778	0.010147504873135	0.02166008436907625	0.04989409522580004	8.130593324874358e-09	0.9475976333535516			1.330882967769433
0.6077757631221645	0.02778982224113612	0.01022394726961944	0.02169394389361313	0.04989094867877788	8.394592573470094e-09	0.9475670642859297			1.330882959160727
0.6159655399891955	0.02765057577449178	0.01002777130832493	0.02158140373430468	0.04988978807337242	8.232087199388217e-09	0.9476243133510933			1.330882965776583
0.6241553168562264	0.02909843046992517	0.01001576892290729	0.02159132530341484	0.04989008724420548	7.708699509322044e-09	0.9475970538733112			1.33088297245884
0.6323450937232573	0.03420672983095406	0.01043261217342414	0.02179460947266124	0.04989320168897626	7.034740709135046e-09	0.9475636785676943			1.33088298968834
0.6405348705902882	0.02737570078824208	0.01005361380598233	0.02164433613614714	0.04989843164215071	6.55404135158874e-09	0.9476214789638678			1.33088300739981
0.6487246474573192	0.02603628804601184	0.01005867198084333	0.02164450797522118	0.04990157707833281	6.814822215972975e-09	0.9476129778354444			1.330883014550846
0.6569144243243503	0.02634865565826734	0.01011534865182995	0.02170807037548818	0.0499001915846496	7.616717063762237e-09	0.9476226138167096			1.330883021678324
0.6651042011913813	0.0263890449236436	0.01001157942072708	0.0218465110933005	0.04989588785769718	8.088397559792112e-09	0.9475919862161278			1.330883017459929
0.6732939780584122	0.02773140248759	0.01001548991359732	0.02210046073562875	0.04989320010510495	8.108607818929303e-09	0.9476220156870326			1.330883023437926
0.6814837549254431	0.03296262207640153	0.01033889085707288	0.02208146691056483	0.04989233853430753	7.685799892606975e-09	0.9475976449153651			1.330883037182317
0.689673531792474	0.02957564880179872	0.0104769586774107	0.02186202593261317	0.04989058396829914	7.438276636324607e-09	0.9475999283719537			1.330883036300657
0.697863308659505	0.02825195809311355	0.01029394906082272	0.02173042480737175	0.04988829714123159	6.758671678157316e-09	0.9476152040287747			1.330883052527686
0.7060530855265361	0.02777130177948914	0.0103758298087497	0.02184028949631885	0.04988664218903899	6.251795898581565e-09	0.9475948190451861			1.330883045281102
0.714242862393567	0.03075656052797613	0.01054619785062541	0.0220306154808598	0.04988789868263954	6.815095550658797e-09	0.9476231149942939			1.330883041436627
0.722432639260598	0.03095999870965679	0.01019282659673875	0.02173072893866951	0.04989028365354358	7.326790116074762e-09	0.9475664327515576			1.330883043793606
0.7306224161276289	0.02851233125193858	0.01006534213282034	0.02174922303882445	0.04989088096444443	7.495521869206942e-09	0.9475976387475908			1.33088305202312
0.7388121929946598	0.0373470527117841	0.0111223281100876	0.0222597730416175	0.04989035156858215	7.548329662109796e-09	0.9475896366443154			1.330883058727644
0.7470019698616908	0.03698623076392561	0.01096143734858785	0.02213043783977939	0.04989018491920254	7.570871641810045e-09	0.9475488520790784			1.33088305913534
0.7551917467287219	0.0299827992691138	0.01037308565391301	0.02194107262219439	0.04988935573878615	7.957305509438516e-09	0.9476010723803531			1.330883048289067
0.7633815235957528	0.02890620913216425	0.01019391102266315	0.02180076526694486	0.04988637832976062	8.305103252359453e-09	0.9476220448101654			1.330883030929519
0.7715713004627838	0.02883184956928999	0.01014907782415978	0.0217677051629681	0.04988399146270819	7.969576381827266e-09	0.9475499971881214			1.330883016319671
0.7797610773298147	0.04251352484296923	0.0103735411504895	0.02185390110847413	0.04988226752780197	7.377291675329224e-09	0.9475908200668619			1.330883010965013
0.7879508541968456	0.03231422939759583	0.0105074557545874	0.02178336256378734	0.04987998329042918	7.294217340526988e-09	0.947580626810152			1.330883013099508
0.7961406310638768	0.02730453423306629	0.01015283509546849	0.02159826800127097	0.04987749679884215	7.694064138862034e-09	0.9476339086097492			1.330883004540537
0.8043304079309077	0.02660370488303014	0.01009970537867195	0.02160152268743156	0.04987293127673752	8.172437921570656e-09	0.9475721097532702			1.330882998334555
0.8125201847979386	0.02749577578026887	0.01022900168484722	0.02168136453037617	0.0498687568283429	8.398275740851539e-09	0.9475743897360102			1.330882984323366
0.8207099616649696	0.03302991544582102	0.01039530350112258	0.02172220602790052	0.04986816285761193	8.424696190333821e-09	0.9476033049700254			1.330882977637221
0.8288997385320005	0.03303702090665532	0.01071727778950977	0.02186841446904479	0.04987381727736623	8.262782393110222e-09	0.9475914018960953			1.330882985298873
0.8370895153990314	0.03021102348999998	0.01058255359610738	0.02197700326660545	0.04988259143978666	8.529553601074934e-09	0.9475937533876874			1.330882971589378
0.8452792922660626	0.02754850652504826	0.01023985644309503	0.02177065669244161	0.04988690412102915	8.440491378981739e-09	0.9476950555950266			1.330882962791512
0.8534690691330935	0.02606202111600826	0.01020622710847985	0.02162892146608417	0.04988693814723232	8.00828779063067e-09	0.9475664571302864			1.330882953887455
0.8616588460001244	0.02603732426487326	0.01017523471770852	0.02160228829547013	0.04988392467869963	7.841153970285661e-09	0.947644701816471			1.330882953204182
0.8698486228671554	0.02749084707650855	0.01031292534779969	0.02172039753676075	0.049879057964623	7.967194156713523e-09	0.9476021901344188			1.330882953671527
0.8780383997341863	0.02688517244831803	0.0101674500309737	0.02162470245813559	0.04987720111310436	8.333203580109363e-09	0.9475244805009907			1.330882951175782
0.8862281766012174	0.02712328651732833	0.0102129843755076	0.02165732308829033	0.04987922015494665	8.871281895697894e-09	0.9475952799765915			1.330882942416278
0.8944179534682484	0.02860335831393687	0.01042295677029653	0.02180847311350168	0.04988167206202279	9.276433908310981e-09	0.9475301155428816			1.3308829293108
0.9026077303352793	0.02810774629231234	0.01021661709025245	0.02177775927811638	0.04988574343298141	9.129180322277744e-09	0.9475642081104314			1.330882925247562
0.9107975072023102	0.03091377563869563	0.01024355105686923	0.02193978693890257	0.04988981869307528	8.664491863246607e-09	0.9476123880167573			1.3308829270529
0.9189872840693412	0.0303507209974543	0.01031507654917807	0.02206930467946396	0.04988661254342663	8.982922823477184e-09	0.9476209245242226			1.330882906689935
0.9271770609363723	0.03178989546626399	0.01046250212546483	0.02212758176038347	0.04987925938972596	9.51860134951466e-09	0.947641880727091			1.33088288936965
0.9353668378034032	0.04159188658645742	0.01099017219851586	0.02225742786551341	0.0498762394976467	9.051302391777831e-09	0.9476180754325153			1.330882879617807
0.9435566146704342	0.03348761730263775	0.01060308545739189	0.02206677656980265	0.0498768686919208	8.626530221511825e-09	0.9476129607322361			1.330882875786838
0.9517463915374651	0.02627915104727842	0.01005260548756803	0.02163469085221079	0.0498785224945445	8.422724288389423e-09	0.9476044225129283			1.330882882935188
0.959936168404496	0.02648874281961425	0.01004244914592229	0.02159098180232952	0.04987862407073978	8.581579518252632e-09	0.9475845743609903			1.330882888860731
0.968125945271527	0.02822811219726813	0.01023891403118755	0.02171962792392085	0.04987666979877261	9.185847965964835e-09	0.9475410159734536			1.330882884995776
0.9763157221385581	0.02799973480367149	0.01023429812621591	0.0216472021768659	0.04987388896209572	9.441087248902845e-09	0.947646444944943			1.330882873403815
0.984505499005589	0.02602508810274364	0.01007016873320589	0.02156398432437186	0.04987309159324767	9.683347564911428e-09	0.9475494470150728			1.330882864333965
0.99269527587262	0.02585973405574378	0.0101171539633372	0.02163641074793943	0.04987325527165332	9.770904693633146e-09	0.94760845845502			1.330882864221767
1.000885052739651	0.0284197641212324	0.01030674368078688	0.02195102243339159	0.04987140318359243	9.396294422152423e-09	0.9476288454781269			1.330882864025368
1.009074829606682	0.02960928049377272	0.01043004370288436	0.02196147960758667	0.04986742932182357	9.092814785592217e-09	0.9475766153561095			1.330882858076552
1.017264606473713	0.02904532203320315	0.01018835093906375	0.0219355064700767	0.04986319032896017	9.370073424470137e-09	0.9475471405898866			1.330882843890779
1.025454383340744	0.03971541875859187	0.01083914391928428	0.02210382616531689	0.04986140017981194	9.884756654409794e-09	0.9476106846829772			1.33088282471
1.033644160207775	0.03686787882149325	0.01171176004632612	0.02204245744863475	0.04986236478069487	1.020088011088536e-08	0.9475879819536627			1.330882813000748
1.041833937074806	0.036224751962754	0.01118524867466233	0.02201426683493975	0.04986765711460322	1.03124315262087e-08	0.9475772113064326			1.330882803728828
1.050023713941837	0.03551410121188202	0.01078030811834588	0.0221175016834753	0.04987497618723722	1.038079362736999e-08	0.9475579510557706			1.330882793180813
1.058213490808868	0.0337424079140788	0.01051059562649919	0.02195001826070308	0.0498803105119623	1.054279594913906e-08	0.9475948348753388			1.330882787332556
1.066403267675899	0.0328264986237199	0.01025386241024465	0.02164168710397391	0.04988633641327643	1.082477713899844e-08	0.9476112449493216			1.330882767396799
1.07459304454293	0.02726003826625481	0.009994236680288249	0.02145658119622011	0.04989243246693953	1.09937866498406e-08	0.9475653792571701			1.330882742161215
1.082782821409961	0.02521002694635201	0.009941813188110389	0.02143449079385585	0.04989376323291898	1.094828289474574e-08	0.9476333979484535			1.330882725498041
1.090972598276992	0.02510387325439236	0.009925761103624024	0.02145532801956981	0.04988796854865144	1.09206405391333e-08	0.9476134795469052			1.330882714332743
1.099162375144022	0.0292513903242118	0.009966171310585798	0.02155334549684567	0.04987720428130291	1.114935356417997e-08	0.9475410037701345			1.330882701105652
1.107352152011053	0.03565098403497053	0.01015440262622075	0.02167744365991863	0.04986988051683661	1.148269799803882e-08	0.9476129564356376			1.330882684960256
1.115541928878084	0.02848165283100071	0.01013412127873431	0.02163105786808694	0.04986772680521698	1.17122284170595e-08	0.9475755048162477			1.330882667645271
1.123731705745115	0.02983685608339488	0.01042909861467024	0.02182998073621065	0.04986749397969496	1.198709345829637e-08	0.9475698365919741			1.330882647706943
1.131921482612146	0.02770156541928659	0.01036567814406935	0.02177371373722235	0.04987063942079611	1.235536610296064e-08	0.9475601632339842			1.330882626980087
1.140111259479177	0.02582767234202816	0.01011553752427534	0.02160734943340116	0.04987786066337276	1.26634291968288e-08	0.9475217180757185			1.330882606364978
1.148301036346208	0.03066266716513914	0.01013141130129887	0.02159570585191274	0.04988438656720875	1.277560187826574e-08	0.9476078519123439			1.330882585334408
1.156490813213239	0.04333060798387894	0.01013480301597862	0.02163796498702196	0.04988842768763854	1.237577469782101e-08	0.9475595130835249			1.330882573723768
1.16468059008027	0.02567418340051709	0.01001777353582045	0.02168679731177903	0.04989084648142558	1.123719861162398e-08	0.9474478490653345			1.330882581977259
1.172870366947301	0.02577644116584798	0.009979912854636605	0.02229724034737232	0.04989097965649131	1.055133220890513e-08	0.9475488280711826			1.330882592334083
1.181060143814332	0.02935547808360988	0.01016575296080535	0.02266878780361396	0.0498878941352076	1.079686350801009e-08	0.9475307183828751			1.330882601788666
1.189249920681363	0.02743970803472157	0.01017344415914869	0.02171255700199486	0.04987945746301935	1.151700429413968e-08	0.9475635924438687			1.330882597501034
1.197439697548394	0.0269161881190908	0.01012644626734562	0.02160982457477721	0.04987104635263594	1.229072971680759e-08	0.947551097420527			1.330882598512541
1.205629474415425	0.0264205707455909	0.01007887440760296	0.0216085352039825	0.0498697859252584	1.219318549415204e-08	0.9475392365517683			1.330882606574897
1.213819251282456	0.02637012980790587	0.01010099816610786	0.0216271409326354	0.04987527739812144	1.212150851803322e-08	0.9475686850642737			1.33088261365637
1.222009028149487	0.02603487686916321	0.009986129294897315	0.02154698506458126	0.04988159785148329	1.2155457338305e-08	0.9475256217542537			1.330882620094554
1.230198805016518	0.02630336357122974	0.01001819315837665	0.02150869645400483	0.04988121057601445	1.210333891413721e-08	0.9475721011932974			1.330882607057859
1.238388581883549	0.0282940207788877	0.01036358149299425	0.02161307773139043	0.04987631031911184	1.195576342266913e-08	0.9475709898964795			1.33088259272011
1.24657835875058	0.02583855950996631	0.01013485234974775	0.02149911685811829	0.04987319108493446	1.166506393833248e-08	0.9475987430056272			1.33088258516851
1.254768135617611	0.02534682769508607	0.009983554770714463	0.02147356908020562	0.04987133698096603	1.166470559756713e-08	0.9475738125280244			1.330882581399029
1.262957912484642	0.02724411813207743	0.01022277965858025	0.02169530116284941	0.04986885046712712	1.179265063962625e-08	0.9475919510390889			1.3308825881336
1.271147689351673	0.0280465338548116	0.01047585062875381	0.0218205181807651	0.04986375541450273	1.171230492187559e-08	0.9475738127214133			1.330882596619036
1.279337466218704	0.03766487461555595	0.01063108886737989	0.02215506343885518	0.04985723139411765	1.204267732738879e-08	0.9475119520443961			1.330882588972422
1.287527243085735	0.08619025935782591	0.01140677156418232	0.02261349008356985	0.0498534501148306	1.266544473042011e-08	0.9475199211322478			1.330882585073533
1.295717019952766	0.04275389167265032	0.01066685036527736	0.02189869024889516	0.04985255472355683	1.315297653691306e-08	0.947540893313212			1.330882563654309
1.303906796819797	0.02691811710764714	0.01012098024811179	0.02167685593859999	0.04985447088381831	1.365881222007018e-08	0.9475590556400415			1.330882546746141
1.312096573686828	0.02722018988102186	0.01022344257491812	0.02178027758739835	0.04985421278303829	1.337309152658142e-08	0.9475625049531874			1.330882525989645
1.320286350553859	0.02668565572367934	0.01011434482490965	0.02160727273903057	0.04985186213574335	1.3154531496295e-08	0.9475908399812212			1.330882506931799
1.32847612742089	0.0254869015449251	0.01001051276496301	0.02148376744938985	0.04985288255080888	1.300883509025415e-08	0.9476044067198415			1.330882498982488
1.336665904287921	0.02588084346014404	0.009999017016441186	0.02146966840977275	0.04985384632190067	1.347351824038498e-08	0.9475641623274987			1.330882463749522
1.344855681154951	0.02636334941385691	0.01008273955902693	0.02162313652732742	0.04984947873834021	1.44878088921526e-08	0.9476066726705283			1.33088243131309
1.353045458021982	0.02530898254097825	0.01001495237674671	0.02162641063898708	0.04984431450296605	1.527882170709177e-08	0.9475357969034979			1.330882395113241
1.361235234889014	0.0271879379811815	0.01001999446637328	0.02161232535598542	0.04984629222134017	1.576839749877187e-08	0.9475443101401764			1.330882362645626
1.369425011756044	0.0278271786011007	0.01003606139205319	0.02166269700123789	0.04985155977680308	1.555647095780875e-08	0.9475919102468473			1.330882346330318
1.377614788623075	0.02908630196301618	0.01016009155329942	0.02178754897034366	0.04985655927341371	1.52694336089434e-08	0.9475363616489658			1.330882324283123
1.385804565490106	0.04074608401733391	0.01101049733353292	0.02236242718759258	0.04986238658308827	1.567471077179317e-08	0.9474546908729191			1.330882288455856
1.393994342357137	0.04731998940295888	0.01079353305638064	0.02213336346167647	0.04986580338074185	1.614951320512322e-08	0.9475600884375599			1.330882253689879
1.402184119224168	0.02616825660911088	0.01007813745743579	0.02164011960070458	0.04986630110743543	1.618124830663055e-08	0.9474886953665214			1.330882218307935
1.410373896091199	0.02596650955294314	0.01009632504784144	0.02164478804166977	0.04986395371174836	1.654096719515498e-08	0.9476043787360423			1.330882191679859
1.41856367295823	0.02619699875807947	0.01011464546869058	0.02165746543711629	0.04986292206824375	1.660326472469054e-08	0.9475221894840747			1.330882180390422
1.426753449825261	0.02683977612763649	0.01001321661622404	0.02157725481507341	0.0498690081722587	1.664771269212879e-08	0.9475494070334942			1.330882166582318
1.434943226692292	0.03108666262106951	0.01015344406609765	0.02175214560432366	0.04987345010045553	1.702083839586731e-08	0.9475544377918019			1.33088215695742
1.443133003559323	0.02802127767023877	0.01014703597691915	0.0216715152526351	0.04986948528547798	1.7406066226113e-08	0.9474949222478872			1.330882114985395
1.451322780426354	0.02639753128039288	0.01008315582611423	0.02155262215659407	0.04986666820159999	1.775752997683336e-08	0.9475811525726467			1.330882097754211
1.459512557293385	0.02724330524880562	0.01010736075570214	0.02153744638700849	0.04986951339863423	1.765843326674518e-08	0.947538648428687			1.330882081435603
1.467702334160416	0.02541885338479895	0.01002001118314795	0.02141699779612388	0.04987246216636312	1.775368287172697e-08	0.9475556559315721			1.330882058558211
1.475892111027447	0.02572446032594774	0.01008426848345573	0.02144089752485095	0.0498728903427372	1.755980232196334e-08	0.9475812034290552			1.330882054143104
1.484081887894478	0.02978996174613547	0.01043763937872268	0.02166000450891942	0.04986961712906372	1.723936550555026e-08	0.947596507634594			1.330882046689457
1.492271664761509	0.03019808161102523	0.01059532707116513	0.02187759223496094	0.04986577530558187	1.738600434255865e-08	0.9475391991680373			1.330882035301372
1.50046144162854	0.02774443952349767	0.01043732295427609	0.02172212192976926	0.04986537727855155	1.802985699258799e-08	0.9475544944228298			1.330882017799455
1.508651218495571	0.02653324094794201	0.01013365577393004	0.02156114800312738	0.04986868497575603	1.880012607142995e-08	0.9475420164766004			1.330881996603296
1.516840995362602	0.02653177522673669	0.01010372910002104	0.02158862159966371	0.04987173193522087	1.913179971321337e-08	0.9474892375676975			1.330881983460557
1.525030772229633	0.02606873717622383	0.0100409251922322	0.02166566617190126	0.04987213218058204	1.881426321593014e-08	0.9474801684088597			1.330881972203152
1.533220549096664	0.02553245228601876	0.00997977802059687	0.02162600622916853	0.04987127222779678	1.871352761326333e-08	0.9475232811404827			1.330881956458208
1.541410325963695	0.02763726934714069	0.01001712427746233	0.02178504387600509	0.04987206415105522	1.880649665145897e-08	0.947490529657145			1.330881948596491
1.549600102830726	0.05705627480439884	0.01145770291652406	0.02237852060348481	0.0498730584230782	1.880300181429547e-08	0.9476038836775129			1.330881922731565
1.557789879697757	0.04242257467773989	0.01118050502740317	0.02237269737449162	0.0498686248722521	1.92025638301133e-08	0.9475380396454142			1.330881898945212
1.565979656564788	0.02793861493437774	0.01011209398647292	0.02173277109437532	0.04986239722405332	1.946437153881087e-08	0.9475211261989819			1.330881880903309
1.574169433431819	0.02745851278458732	0.01005508015327007	0.02166622855967638	0.04985858565102565	1.993620641065536e-08	0.9475811708533235			1.330881865016823
1.58235921029885	0.02825349297648121	0.01008057928795278	0.0215437695534035	0.04985497414215093	2.041298623303415e-08	0.9475409593660634			1.330881850806412
1.59054898716588	0.02829806659346105	0.01003506336099961	0.02145504336107183	0.04985182686725801	2.055172381124458e-08	0.9475987752536543			1.33088182792485
1.598738764032912	0.02749212282486132	0.009983764355151191	0.02146353965813938	0.04985222167171307	2.051602003020742e-08	0.9474801454528048			1.330881809900327
1.606928540899943	0.02686855611044701	0.01006838438176184	0.02171656202382753	0.0498544435945346	2.063811075880745e-08	0.9474514050847965			1.3308817859032
1.615118317766973	0.02675362731867625	0.01030671057749037	0.02181678510594965	0.0498569926951587	2.101888898022406e-08	0.9475738108242281			1.330881757296649
1.623308094634004	0.03474792292480217	0.01033443056660179	0.02188475874261475	0.04986010357322095	2.112417642513184e-08	0.947583356788552			1.33088173672744
1.631497871501035	0.04082782831883142	0.01114945162787676	0.02201419047741649	0.04986103497285622	2.076191742086481e-08	0.9474869969759004			1.330881724536349
1.639687648368066	0.0280289609602022	0.01020571785252169	0.02167281395786758	0.04985977704165676	2.054098060649063e-08	0.9475176011730037			1.330881715534632
1.647877425235097	0.02609087294033058	0.01000804935689971	0.02150906789453094	0.04985841676608702	2.086477414610621e-08	0.9474797479521975			1.330881708082721
1.656067202102128	0.02583961588002001	0.009946344683193178	0.02145862613926437	0.04985676206620742	2.138620194172324e-08	0.9475896991482491			1.330881694349678
1.664256978969159	0.02623177832238735	0.009985569681870881	0.02147356033338284	0.04985527202868903	2.175961241366692e-08	0.9475884929550449			1.330881678884151
1.67244675583619	0.02784696824580487	0.01013861970325137	0.02151513495350733	0.04985510459888849	2.204181531454604e-08	0.9475091378152142			1.330881657574352
1.680636532703221	0.02947282485096752	0.01040995195052295	0.02162463220771228	0.04985689182391127	2.232439965051816e-08	0.9475068627052596			1.330881642385523
1.688826309570252	0.02825262455154619	0.01040157699739548	0.02169757849989128	0.04985954038055758	2.226149033953359e-08	0.9475590235340775			1.330881635270795
1.697016086437283	0.02721511288711749	0.01011910330091	0.02153540801328403	0.04985961093770055	2.212376966741986e-08	0.9475352169921283			1.330881617019654
1.705205863304314	0.02923843308377789	0.01010705920482318	0.0215203659880893	0.04985844886526579	2.181467869437044e-08	0.9475663894426741			1.330881604100031
1.713395640171345	0.02959985482466138	0.01033071910230584	0.02167656678809427	0.04985494370554396	2.174261188189115e-08	0.9475125757615754			1.330881591414607
1.721585417038376	0.02657688467506473	0.01027687337159062	0.02166951237721015	0.04985321649259218	2.233052776200452e-08	0.9475516662390132			1.330881576029395
1.729775193905407	0.02731436458047916	0.0104976895540203	0.02172202889252995	0.04985327895875166	2.291784448199007e-08	0.9475233500238219			1.330881560614904
1.737964970772438	0.02803479782671888	0.01049545693920102	0.02169591040701049	0.04984937807887288	2.339567650910996e-08	0.9475709631077204			1.330881541473033
1.746154747639469	0.02567944440306765	0.009917920966501443	0.0214692102751059	0.04984576565012248	2.386201030078434e-08	0.9475527654150334			1.330881520646975
1.7543445245065	0.02613801292315307	0.009923859853088584	0.0214419823493045	0.04984514139045605	2.389036926417733e-08	0.9474819246152433			1.33088150437935
1.762534301373531	0.0289787432174838	0.01004836711525389	0.02172948529077928	0.04985016636239778	2.349819500940843e-08	0.9475215973538843			1.330881490658012
1.770724078240562	0.03099930491074698	0.01027009735729062	0.0222683409760378	0.0498564618883777	2.350692222810061e-08	0.9475317616342906			1.330881469677152
1.778913855107593	0.03385375150668757	0.01040657935753909	0.02208223939168489	0.04986172607931045	2.389093640298556e-08	0.9474796139709734			1.330881441062614
1.787103631974624	0.03157579890559743	0.01022048991816933	0.02182130146280111	0.0498675877230954	2.38684761236314e-08	0.9475397619166503			1.330881424128968
1.795293408841655	0.04048690483737814	0.01097616458685394	0.022016477986632	0.0498719332422357	2.377157413249592e-08	0.9475505035403594			1.330881415353715
1.803483185708686	0.05019015412488859	0.01071533795534498	0.02203522433850571	0.04987527672400869	2.424362748136794e-08	0.9475221626226632			1.330881397558704
1.811672962575717	0.02829271259709486	0.01021340292739057	0.02174898674166011	0.04987458335265816	2.411538149088143e-08	0.9475011826414584			1.330881404770936
1.819862739442748	0.02795101049765096	0.010135207047115	0.02170543344251708	0.04986971864734076	2.3845231504952e-08	0.9475232501595735			1.330881404479398
1.828052516309778	0.02802611686346287	0.01006958990600365	0.02165423846405036	0.04986402120647782	2.419819904287971e-08	0.9474932450475118			1.330881390334697
1.83624229317681	0.02674789505312982	0.01013045686157005	0.02165076434404177	0.04985878285251555	2.435204911616521e-08	0.9475664279609984			1.33088138101853
1.844432070043841	0.02656314834283607	0.01013320443310922	0.02162845406314372	0.0498540144428107	2.47225153663515e-08	0.947564160671289			1.330881366578484
1.852621846910872	0.03053497103139942	0.010381712834106	0.02181455108758164	0.04984788885779561	2.478236001280796e-08	0.947568661365872			1.330881359039831
1.860811623777902	0.0336618112863245	0.01069957762562695	0.02189598981274121	0.04984225277543033	2.426534089973484e-08	0.9475108167596485			1.33088135763099
1.869001400644933	0.02878049869833513	0.01049607363870522	0.02174096208200177	0.04983861016899994	2.406480025392382e-08	0.9475136500108751			1.330881357731489
1.877191177511964	0.02589089881898669	0.01010895090838393	0.02161539865122287	0.04983950005959545	2.444185276936583e-08	0.9475125203171564			1.330881351798486
1.885380954378995	0.02587144607660622	0.01009730124345552	0.02161836601870463	0.04984139030256031	2.49145347450973e-08	0.9475176217190027			1.33088133564253
1.893570731246026	0.02629508660944473	0.01012821082071064	0.02174566447440359	0.04984152534941298	2.545447510522474e-08	0.9475312538477927			1.330881316986235
1.901760508113057	0.02874769646485494	0.01000158068089103	0.02170721429317628	0.04984407532598463	2.586595866583981e-08	0.9475498780193997			1.330881299563329
1.909950284980088	0.02662331897143916	0.009931436623813916	0.02149307018402624	0.0498492395413512	2.585223206802966e-08	0.9474790365608819			1.330881283199217
1.918140061847119	0.02605690080473196	0.009941138128060696	0.02148630030934064	0.04985437119325333	2.577867151523392e-08	0.9475488415409522			1.330881279538776
1.92632983871415	0.02775522412679577	0.01005191984737994	0.02159147700119433	0.04985590057045586	2.575299513665247e-08	0.9475539429427985			1.330881257286534
1.934519615581181	0.02712794119384868	0.009997633582782994	0.02158263900609701	0.04985503883354687	2.608102251092324e-08	0.947502884939275			1.330881226483984
1.942709392448212	0.02665073051219367	0.009965735093279155	0.02147768940616336	0.04985255482053008	2.64144091475923e-08	0.9475464946601995			1.330881205557429
1.950899169315243	0.02806153543512081	0.01001653743283092	0.02146828093252184	0.04984927648864311	2.651457601737242e-08	0.9474858446604717			1.330881184365674
1.959088946182274	0.02705758489865879	0.01015424537734702	0.02165977771114038	0.04984791854761583	2.646879375531847e-08	0.9475272738837687			1.330881177178459
1.967278723049305	0.02646815474329985	0.0101268674129981	0.02165624169717079	0.04984993663938328	2.644453001144982e-08	0.9475312316408627			1.330881170186629
1.975468499916336	0.02970984076711717	0.01017856538250652	0.02167033713012304	0.049852421152452	2.646767437219319e-08	0.9475233045467598			1.330881164465024
1.983658276783367	0.03475628464117824	0.01045422882140362	0.02191962698430981	0.04985335185274453	2.669933474148366e-08	0.9475465274739538			1.330881151446979
1.991848053650398	0.02722894923139716	0.01025856097779907	0.02168282112210328	0.04985596360450023	2.721783860296066e-08	0.947509117193748			1.330881130616808
2.000037830517429	0.02531660730389641	0.009951689939817999	0.02145618016329293	0.04985871250787612	2.757121340100106e-08	0.9475635952608962			1.330881113605897
2.00822760738446	0.02931974131637094	0.01033388708870157	0.02159540452494052	0.04985775736295275	2.744639608621077e-08	0.9475674912019677			1.330881103933758
2.016417384251491	0.03489295476525495	0.01126721891391946	0.02196814736180262	0.04985672800557421	2.716525099950123e-08	0.9475136498024402			1.330881097285234
2.024607161118522	0.03052573644523546	0.01124492092142995	0.02197275942410843	0.04985639683944403	2.69994889317217e-08	0.9475102372532702			1.330881092675779
2.032796937985553	0.02867383148023836	0.01042809813896779	0.0216845293429078	0.04985543716059274	2.719751716573591e-08	0.9475017349168599			1.330881077968281
2.040986714852584	0.0290159305528135	0.01030059989381702	0.02168735874980903	0.04985566726585294	2.781895190897029e-08	0.9475817173787637			1.330881059739425
2.049176491719614	0.02900422527942881	0.01042673479418563	0.02168093131509916	0.04985652689369486	2.824076706825252e-08	0.9475023024815087			1.33088103763144
2.057366268586645	0.02817217061925345	0.009966979829098261	0.02155403287690872	0.0498553047310059	2.849874635938854e-08	0.9475045697712181			1.330881022470818
2.065556045453676	0.02903905232917041	0.01003321187138438	0.02159442237498485	0.04985093403464142	2.840668987874142e-08	0.9474569177426259			1.330881018377729
2.073745822320707	0.02767575751891432	0.01007595680767527	0.02170050550461045	0.04984550334449444	2.884464527913945e-08	0.9474830454847483			1.330880991757579
2.081935599187738	0.03337395823559598	0.01009047584506181	0.02182454269896991	0.04984238774407028	2.919239829892444e-08	0.947509672235416			1.330880971349902
2.090125376054769	0.03186821132375433	0.01027614776426584	0.02171179890384686	0.04984311128401071	2.892359866051655e-08	0.9474932506159591			1.330880949288413
2.0983151529218	0.02635103435151488	0.009941325041121357	0.02138714369506976	0.04984394167081282	2.885348430271435e-08	0.9475215917373272			1.330880928432597
2.106504929788831	0.02557959683240423	0.009899439140981011	0.02134386211155738	0.04984566096289533	2.914222309369099e-08	0.9475186862828351			1.330880910383457
2.114694706655862	0.02540526552302699	0.009962733775656391	0.02140538455974	0.04984675604275307	2.963053133194745e-08	0.9474081799387797			1.330880890035273
2.122884483522893	0.02514192516143455	0.009972421429411453	0.02144346410927506	0.0498457987861679	2.989685897276156e-08	0.9474710989448285			1.330880873299416
2.131074260389924	0.02495009781069387	0.009893156815793584	0.02138873564671175	0.04985085937390961	2.989836797812356e-08	0.9475431965634973			1.33088085624312
2.139264037256955	0.02563426976768675	0.009937524931384258	0.02141548149088299	0.0498577182090489	3.009901556548091e-08	0.9475789063764211			1.330880834869663
2.147453814123986	0.02764015590056336	0.01001470326676579	0.02146754564592772	0.04985491242087439	3.034584595269306e-08	0.9475153717326014			1.330880827402456
2.155643590991017	0.03491231062007225	0.01008017824953882	0.0215366533555485	0.04984858506814376	3.047649045426669e-08	0.9475521370595772			1.330880803097392
2.163833367858048	0.02543063375684578	0.00988697864726687	0.02137257643208992	0.04984781627705524	3.039877701175583e-08	0.9474710871856337			1.330880789283999
2.172023144725079	0.0251355953287012	0.009860766019128249	0.0213477531514545	0.04984877769885862	2.921828029432004e-08	0.9475045223446824			1.33088079792232
2.18021292159211	0.02541842784548269	0.009885209274506668	0.0213640979227379	0.04984874496976988	2.871879786676002e-08	0.9474478401019463			1.330880804232187
2.188402698459141	0.02823974135728369	0.01002563100751142	0.02144277581912154	0.04984897607859424	2.921149917842352e-08	0.9474370575851159			1.330880812606054
2.196592475326172	0.03800456972698518	0.01043891813826154	0.02163361182087926	0.04984887886408861	2.978489486420274e-08	0.9475007189275078			1.330880805398764
2.204782252193203	0.02662419098756228	0.009999323874889806	0.02146483663392179	0.04984957217151693	3.038482226027156e-08	0.9476055810765698			1.330880802267001
2.212972029060234	0.02513332590481871	0.009899654372961447	0.02144065379229836	0.04984858162862869	3.06052771337788e-08	0.9474830637243279			1.330880797842031
2.221161805927265	0.02576732372874677	0.00989908744607094	0.02145391167568978	0.04984712711620755	3.059137161137951e-08	0.9475685202471693			1.330880798737387
2.229351582794296	0.02796739623480453	0.01008204534123084	0.02153523248499829	0.04985003461448712	3.060833683397592e-08	0.9474472629651461			1.33088079716646
2.237541359661327	0.02724205301468879	0.01012040896608945	0.02147143632746523	0.04985225404256455	3.059357426459927e-08	0.9475045819887199			1.330880781362636
2.245731136528358	0.02580602448346281	0.009908061029241411	0.02133743006037072	0.04985053563542464	3.040864199713311e-08	0.9475164852596945			1.33088076282078
2.253920913395389	0.02536897557802228	0.009875633306317556	0.02134695308907824	0.04984954050715859	3.022485242016754e-08	0.9474812609799012			1.330880751887043
2.26211069026242	0.0255686718235219	0.009932950483411536	0.02151340377739046	0.04985095989077108	3.023150619031517e-08	0.9474105742413406			1.330880744782835
2.27030046712945	0.02676574241627504	0.01000737184494196	0.02168460337354213	0.04984993812517517	3.024049172654752e-08	0.9475692621190914			1.330880747557826
2.278490243996481	0.0334729879430906	0.01052137277121789	0.02198857643271061	0.04984500565755632	3.033137838954698e-08	0.9475102637352922			1.330880749333426
2.286680020863513	0.03285912753180551	0.01038354394129276	0.0219085340037165	0.04984066466040603	3.110753734413155e-08	0.9475312361651046			1.330880734287306
2.294869797730544	0.02592760800771627	0.009910544833309791	0.02141361664741197	0.04983940504433958	3.136261103206581e-08	0.9475510877819979			1.330880730555147
2.303059574597575	0.02606368826024504	0.009921044196498667	0.02138092119850019	0.04984208821319931	3.120841185997544e-08	0.9475058446319867			1.33088071944367
2.311249351464606	0.02639251437058897	0.01008963351911484	0.02142290367649195	0.04984804558694014	3.17066129526979e-08	0.9476209095847413			1.330880702765142
2.319439128331636	0.02694774027818388	0.0101026982776806	0.02146065564060159	0.04985063134890372	3.176808627168952e-08	0.9475715122119054			1.330880685768958
2.327628905198667	0.02754551683944811	0.009968292405275457	0.02142885491918915	0.0498481191974264	3.136127919706689e-08	0.9475369547800725			1.330880678081099
2.335818682065698	0.0362684615496319	0.01055343902132901	0.02163055874827682	0.04984781654707329	3.077966900368096e-08	0.9475601779333725			1.330880675369871
2.344008458932729	0.03280459688335662	0.01032562488552275	0.0216758623239815	0.04985086338631958	3.068401487674292e-08	0.9475267266809668			1.330880667215053
2.35219823579976	0.02667568251364533	0.01017926923037769	0.02165516217493348	0.049853811543339	3.12786030321814e-08	0.9475482659332066			1.330880661236821
2.360388012666791	0.04171654623196057	0.01053403960794418	0.02184929061994593	0.04985530329634428	3.182389186903488e-08	0.9474904039631735			1.330880654574755
2.368577789533822	0.04304178496688417	0.01030770445398196	0.021704242008586	0.04985632830700248	3.181815327478036e-08	0.9475266620651485			1.330880649322839
2.376767566400853	0.02593222307110369	0.009959427802226528	0.02149877157165481	0.04985580032510641	3.168037431347773e-08	0.9474971927720458			1.330880649347416
2.384957343267884	0.02618858802162487	0.01001813835587429	0.02161427762658585	0.04985076849096115	3.190113652925382e-08	0.9475028554349522			1.330880645663353
2.393147120134915	0.0269022062918357	0.01009086059213292	0.02182906515319643	0.04984407884541077	3.211794707223536e-08	0.9474903853415502			1.330880637797502
2.401336897001946	0.04613606312359807	0.0111662764031532	0.0221444842487869	0.04983818254766367	3.16519656915307e-08	0.9475124955285835			1.330880634509405
2.409526673868977	0.03630428535499403	0.01051295036367541	0.02180121110239597	0.04983324111097837	3.121004606692824e-08	0.9474716602245002			1.330880623463864
2.417716450736008	0.02993794630587801	0.01022318248064056	0.02174183166869707	0.04982817612724807	3.154714732276148e-08	0.9474773300296289			1.330880617231427
2.425906227603039	0.02933480282731311	0.01015548722280457	0.02176182763473505	0.04982380615395273	3.192523058309219e-08	0.9475641352907805			1.330880617705908
2.43409600447007	0.0260848384436323	0.01001226802256484	0.02149505932878754	0.0498240303971221	3.239244706729569e-08	0.9475329600572756			1.330880606187913
2.442285781337101	0.02784429091188402	0.01016393857042838	0.02157154078865597	0.04982624963200418	3.243667680328572e-08	0.9475085462076287			1.330880600189093
2.450475558204132	0.03143660569185767	0.01052840392568975	0.02172877444427248	0.04982599045699008	3.219245605145033e-08	0.9475192133176762			1.33088059718263
2.458665335071163	0.02868299403329789	0.01009758541834374	0.02153611504545168	0.04982671479153455	3.211313471027094e-08	0.9474200193928878			1.330880598380195
2.466855111938194	0.02644409260641106	0.01000783229191545	0.02148822903321736	0.04982913094879753	3.202440625566389e-08	0.9475686489103156			1.33088059333596
2.475044888805225	0.02681286130954842	0.01007614303452026	0.02154125675927024	0.04982913368365082	3.200250425558542e-08	0.9474915223681615			1.330880583692318
2.483234665672256	0.0287673734422743	0.01027231727772292	0.02168705266877686	0.04982727956121172	3.194578667617972e-08	0.9474954788760975			1.330880580163764
2.491424442539287	0.03073856311868376	0.01049861054247057	0.02176122659809259	0.04982469816950694	3.204104391710172e-08	0.9474455861501619			1.330880576288995
2.499614219406318	0.02730946724206439	0.01010591422016186	0.02156611512963745	0.04982350289947135	3.22349047752827e-08	0.9474852637200774			1.330880576027237
2.507803996273349	0.02541263268836451	0.009952119302437619	0.02155392274741594	0.04982509062678558	3.219568617797306e-08	0.9475278651863661			1.330880583069065
2.51599377314038	0.02665725693144864	0.01000633587146088	0.02168723377617107	0.04982685062209556	3.246924265282864e-08	0.9475777863846601			1.330880570612519
2.524183550007411	0.02764018997521996	0.01017010719957571	0.02161534175995978	0.04982939790906193	3.333117251188768e-08	0.947581749872481			1.330880554658146
2.532373326874441	0.02560794412051754	0.01001475418858026	0.02145017370529543	0.04983237964647867	3.348493218107553e-08	0.9475267389930191			1.330880539880108
2.540563103741472	0.02540746640593375	0.009869853958718674	0.02138918210384163	0.04983512771844269	3.371681787802362e-08	0.9475681170302165			1.330880513379204
2.548752880608503	0.02582476032022872	0.009910027694761375	0.02139691813011997	0.04983764447810308	3.420775577433191e-08	0.9474869860577172			1.330880487550413
2.556942657475534	0.03102120583725048	0.01078171106458434	0.02182745520112084	0.0498376837943764	3.380675894113987e-08	0.9475114741204923			1.330880469177126
2.565132434342565	0.0347521803837158	0.01075284210466158	0.02193138525918615	0.04983847452718691	3.293657010453155e-08	0.947590829260323			1.330880474605343
2.573322211209597	0.03863663238897869	0.01061445596271375	0.02187894931113064	0.04983681818098313	3.273156312390963e-08	0.9475646708885247			1.330880459673146
2.581511988076628	0.02739849921840344	0.01019059675548072	0.02158407596272118	0.04982795342037958	3.330814799843408e-08	0.9474858378654417			1.330880445183008
2.589701764943658	0.02679755954605161	0.009973046311279836	0.02148947698316145	0.0498228778791262	3.367204489127933e-08	0.9474835776992049			1.330880442556232
2.597891541810689	0.02840111344088933	0.0102647055227115	0.02164747709184855	0.04982773980697607	3.399632197846121e-08	0.9475084967422714			1.330880431096842
2.60608131867772	0.02582116927634245	0.01015436414076453	0.02163077202207173	0.04983499337003425	3.428178944113076e-08	0.9474648514153645			1.33088042417123
2.614271095544751	0.02589827423811906	0.01003937537869116	0.02165012506338009	0.0498390692588857	3.436012625797439e-08	0.9475590253348892			1.330880423540604
2.622460872411782	0.03256519286138179	0.01021093831461807	0.02169775670110782	0.0498401640842011	3.460068657389041e-08	0.9475126109485476			1.330880410677538
2.630650649278813	0.02794558234267853	0.009947969416578654	0.02141467724307272	0.0498395358983677	3.502248569480047e-08	0.9475823240850063			1.330880385374015
2.638840426145844	0.02621306602298303	0.009907341161249241	0.02136666875306639	0.04983688863534783	3.493604498732959e-08	0.9476037831151055			1.330880359375091
2.647030203012875	0.02791808215796834	0.01018879960663389	0.02160097933704142	0.04983483273681199	3.465062106900166e-08	0.9474892849847784			1.3308803448746
2.655219979879906	0.02781616777330077	0.01011505160923409	0.02156386725806948	0.04983681819388474	3.437511285724855e-08	0.9474444246457268			1.330880342353657
2.663409756746937	0.02540534787820047	0.009878778124133061	0.02134006453794823	0.04984348042436192	3.454566268184669e-08	0.9474734748410369			1.330880325781262
2.671599533613968	0.02516654411371345	0.009893773718184808	0.02133049844518018	0.0498541053177312	3.504388981142613e-08	0.9475698346536886			1.33088032444194
2.679789310480999	0.02555394510499526	0.009918749276327389	0.02135493564897701	0.04986202050147109	3.500181892304173e-08	0.9474722790434046			1.330880313692998
2.68797908734803	0.02701930106205928	0.01009794050824509	0.02145648177270172	0.0498610061515463	3.505063413887542e-08	0.9475476664262438			1.330880307338115
2.696168864215061	0.02863700338839573	0.01003964765906049	0.02141303872945873	0.04985517765953978	3.505543201803582e-08	0.9475964917910579			1.330880310470977
2.704358641082092	0.02702954248857107	0.01007173533258456	0.02143234332440422	0.04985036792936379	3.498922981051572e-08	0.9475396605351647			1.330880309233678
2.712548417949123	0.02710950675522814	0.01015601369430484	0.02151319602087166	0.04984596513137812	3.466767298087252e-08	0.947452369881351			1.33088031366719
2.720738194816154	0.026303219824704	0.009983683912898689	0.02149029970863589	0.0498408659744829	3.43592577280836e-08	0.947571476574297			1.330880313189324
2.728927971683185	0.0260056034983291	0.009969312188300635	0.02147087081314778	0.04983804602895993	3.452344065493867e-08	0.9474751802879793			1.330880310644334
2.737117748550216	0.02605647335240096	0.01007048676137573	0.02149597024158593	0.04983758171359829	3.488978413013101e-08	0.9475607484746037			1.33088031046899
2.745307525417247	0.02650371491966266	0.01009789427601779	0.02153429242009949	0.04983877312298438	3.515963509499468e-08	0.9475227810440671			1.330880305684491
2.753497302284277	0.0275388446444064	0.01022481525141871	0.02157063476283267	0.04984056151404841	3.54138557224779e-08	0.9475749287073844			1.330880298082818
2.761687079151309	0.02730021280124269	0.01037716389761654	0.02162890494551797	0.04984033127179531	3.542417876739311e-08	0.9475624721259307			1.330880296769867
2.76987685601834	0.02576303410088539	0.01007674821050191	0.02150111743776767	0.04983804592071862	3.528264758587656e-08	0.947590734892611			1.330880291189064
2.778066632885371	0.02522376473945263	0.009973948482753195	0.02145980319391528	0.04983582661461247	3.561387762444505e-08	0.9475136496413771			1.330880278876663
2.786256409752402	0.02563263655094521	0.01008377627568052	0.02154711427429287	0.04983509804479828	3.600191070954397e-08	0.9474988766328852			1.330880256054252
2.794446186619433	0.02670355202941102	0.0101918871404107	0.0216584844777163	0.04983628776032458	3.582673490683037e-08	0.9474773373806454			1.330880244333868
2.802635963486463	0.02916533413510051	0.0102891793482289	0.0218443731638608	0.04984144962964893	3.537078648962152e-08	0.9476253994702949			1.330880243409177
2.810825740353494	0.02996659972083095	0.01021238689966421	0.02180321775092455	0.04984506367497714	3.533790762877841e-08	0.9474778854048556			1.330880238159365
2.819015517220525	0.02874417352958623	0.01032566201190896	0.02175654762441954	0.04984295015044754	3.575263278533197e-08	0.9474688162460178			1.330880232722875
2.827205294087556	0.02902878701726225	0.01053189006517796	0.02173049002281207	0.04984172214533755	3.625684653147593e-08	0.9475641836233001			1.330880219606312
2.835395070954587	0.02958639753629401	0.0105377680654872	0.02176791669255763	0.04984314471579148	3.645541923887072e-08	0.9475975876866439			1.330880206917562
2.843584847821618	0.02785327882719866	0.01028985010389728	0.02167330547271767	0.04984417240753733	3.620037007496408e-08	0.9475590649753927			1.330880204151009
2.851774624688649	0.0261251219620191	0.01006623939129181	0.02148925279659081	0.04984377488377512	3.613266867221769e-08	0.9476123122297961			1.330880200870835
2.85996440155568	0.02622471654285058	0.01010412224192745	0.02148357708450739	0.0498415916702625	3.614668277030489e-08	0.9475255883984097			1.330880198728059
2.868154178422711	0.02703760784477053	0.01025961063076732	0.02155949556253177	0.04984049610398563	3.584244147733648e-08	0.9475754630219055			1.330880197046511
2.876343955289742	0.02768745378942294	0.01043362303082818	0.02169351634814596	0.0498399608812627	3.573376426179651e-08	0.9474892769133164			1.330880187451479
2.884533732156773	0.02809784437310204	0.01050946836679723	0.02177196085250915	0.0498350999795719	3.616389481758855e-08	0.9475119504053409			1.330880180371356
2.892723509023804	0.03028923593685146	0.01089700906927389	0.02195125544973741	0.04982963585027089	3.641670702558531e-08	0.9475409041848101			1.33088017930077
2.900913285890835	0.02757776686366128	0.01045686677075335	0.02172269400559832	0.04982866958882153	3.664276040959539e-08	0.9475550747454941			1.330880177982087
2.909103062757866	0.0263905712209086	0.01017357291409139	0.02163974869134094	0.04983111899130414	3.714674580703126e-08	0.9474932341994294			1.330880162509601
2.917292839624897	0.0293956683079683	0.01061765749582339	0.0219899815364257	0.04983383624385612	3.722188906583036e-08	0.9475289858771527			1.330880149809032
2.925482616491928	0.03011357297591784	0.0103286558231343	0.0217253031850686	0.04983476580933847	3.661681141226274e-08	0.9475391886808452			1.330880155655363
2.933672393358959	0.03107616722795174	0.01018394939597112	0.02159514862536209	0.04983734677537915	3.664552756067017e-08	0.9475159778134113			1.330880136763789
2.94186217022599	0.03056743951338824	0.01029579587860008	0.02169102178618744	0.04984105645754871	3.689668356622862e-08	0.9475930656635326			1.330880124427556
2.950051947093021	0.02768494689557905	0.01025785903529169	0.02164324410469596	0.04984297966394208	3.667890412550809e-08	0.9474688268242492			1.330880122920456
2.958241723960052	0.0267036285504008	0.01030284453992486	0.02167286333411225	0.0498442701358849	3.664159077588616e-08	0.9475090639082323			1.330880117389793
2.966431500827083	0.02680744211728146	0.01041404854487986	0.02173140550082407	0.04984367781791679	3.691452151757045e-08	0.9474659854037528			1.330880110682258
2.974621277694114	0.02934836289559162	0.01027190113025548	0.02168449279824659	0.04984159111502686	3.71816205928232e-08	0.9474682734488845			1.330880108857416
2.982811054561145	0.02703276237395826	0.01018066477019753	0.021603810856125	0.04983953235312667	3.752769521674649e-08	0.9475103162738588			1.330880101927695
2.991000831428176	0.02631144319709448	0.01020417108127963	0.02160968802923429	0.04983536423414361	3.786738734442575e-08	0.9475613241982811			1.33088008582436
2.999190608295207	0.02823199764770372	0.01036804715409511	0.02170750598319254	0.04983211870465761	3.795643832249211e-08	0.9475709204843507			1.330880069597476
3.007380385162238	0.02799845406687432	0.01050399699385321	0.02175630285372819	0.04983294187462656	3.801364739635373e-08	0.9475170723537512			1.330880055934614
3.015570162029269	0.02685164517935275	0.01047151145325896	0.0218131682380542	0.04983264587836647	3.792325470113131e-08	0.9475857179746717			1.330880044664581
3.023759938896299	0.02646660192963424	0.01031761865779879	0.02171802762774887	0.04982860553204012	3.763886914083748e-08	0.947567439252766			1.330880029708278
3.03194971576333	0.02744547943558425	0.0104953873486578	0.0217491325886392	0.04982420038285652	3.799758931143973e-08	0.9474671138473088			1.33088001406215
3.040139492630361	0.02841778955695986	0.01049122476639391	0.02177969906543232	0.04982208297052169	3.841855274870368e-08	0.9475612504128992			1.330879998169914
3.048329269497393	0.02670052747667134	0.01026071801651328	0.02179445951577851	0.04982565010571642	3.857359009226784e-08	0.9474705588245212			1.330879983277472
3.056519046364424	0.02658408966055016	0.0102866792534182	0.02180662605093761	0.04983495311682738	3.843908374290121e-08	0.947576587045877			1.33087998349005
3.064708823231455	0.02825139753137052	0.01047038712541147	0.02175810878082784	0.0498420858734812	3.858844652480504e-08	0.9474014041025582			1.330879969153437
3.072898600098485	0.03189224261444158	0.01081254919990624	0.02184863046156947	0.04984655593678753	3.871340967336604e-08	0.9475125012983212			1.330879965888622
3.081088376965516	0.03320068391751586	0.01133620269966065	0.02223379229260768	0.04984943865671213	3.876338702627774e-08	0.9474677280572031			1.330879953311912
3.089278153832547	0.03177974709166822	0.01117758443756968	0.02230476264437909	0.04985036765145352	3.918533981450272e-08	0.9475397517102213			1.330879930433658
3.097467930699578	0.03204233816558293	0.01129732530895904	0.02248563568642602	0.04985298083923852	3.940388882903395e-08	0.9475363423610854			1.330879915773327
3.105657707566609	0.03472295487685814	0.01188215928202553	0.02289632318030312	0.04985553733554514	3.942590897375904e-08	0.947491005559802			1.33087990367734
3.11384748443364	0.04138616092976268	0.01321763026460884	0.02392794850867247	0.04985901042627973	3.972703820557326e-08	0.9475482546249656			1.330879886538726
3.122037261300671	0.0359727138972519	0.012145957735105	0.02345048889061294	0.04986252368164099	4.004490520679556e-08	0.9474654675094907			1.330879868079265
3.130227038167702	0.03756605963736578	0.01279679721767098	0.02365160920184205	0.04986616978564751	4.003825720126407e-08	0.9475743328248579			1.330879848336089
3.138416815034733	0.04802017925086113	0.01551948265104829	0.02610773335112505	0.04987087077205199	4.008909704184348e-08	0.9475414611874255			1.33087983483777
3.146606591901764	0.03939009438489389	0.0125458140693461	0.02350414133650701	0.04987434825027039	4.041532272445395e-08	0.9475720532845542			1.330879808075413
3.154796368768795	0.04312568093134453	0.01266955783342828	0.02358566275367368	0.04987484873060594	4.083706034094778e-08	0.9475102696399716			1.330879789371784
3.162986145635826	0.04629414017700718	0.01423899457096631	0.02432300213780269	0.04987044923276827	4.079524600714308e-08	0.947575510361863			1.330879779185604
3.171175922502857	0.05109999567943973	0.01447666853524124	0.02455413615137418	0.04986733038348578	4.049821014954515e-08	0.9475737631076091			1.330879762916434
3.179365699369888	0.0518273796136435	0.01411141607653799	0.02438447632341604	0.04986815564105819	4.019528703219572e-08	0.9475352191825485			1.330879762131851
3.187555476236919	0.04823668394955295	0.01446130493028978	0.02455910486560793	0.04986988004501289	4.048886697962086e-08	0.9475187580270301			1.330879752177816
3.19574525310395	0.05401208324507388	0.01506362895462234	0.02472486579837344	0.04987381573873691	4.128772441669749e-08	0.9475187580270301			1.330879732577356
3.203935029970981	0.04768183734884618	0.01492484506450677	0.02491620948179395	0.04987898403455093	4.133045766162007e-08	0.9476169214586784			1.330879722101303
3.212124806838012	0.04939818360564904	0.01519833094729255	0.02565241073512297	0.04988514758657791	4.123336722394078e-08	0.9475409158602222			1.330879710492487
3.220314583705043	0.04659941010124298	0.01509044261436471	0.02544632881987849	0.04989120860606253	4.144341697291398e-08	0.947564155579744			1.330879701507912
3.228504360572074	0.0425420789745803	0.01496217003332612	0.02536206688819722	0.04989339838250115	4.143309355055068e-08	0.9475403238378405			1.330879696360072
3.236694137439105	0.04365820515243895	0.01526725927573046	0.02576578046418136	0.04989359889097445	4.146344967051717e-08	0.9475397403877978			1.330879682237277
3.244883914306136	0.04479902633413427	0.01563862891709715	0.02606446721071818	0.04989502115021997	4.203599150921939e-08	0.947527840827921			1.330879655815534
3.253073691173167	0.04848328319473426	0.0156080500502996	0.02593162714768078	0.04989807039076176	4.246033271317216e-08	0.947547673887855			1.330879630316051
3.261263468040198	0.04163694543701541	0.01498781070411622	0.02565201019154387	0.04990419136372676	4.246648413881328e-08	0.9475164986543501			1.330879616218491
3.269453244907229	0.04151937733942784	0.01527478979680615	0.02606480377472066	0.04991068479241133	4.227310359034525e-08	0.9474983580803128			1.330879613162208
3.27764302177426	0.05973281740164681	0.01635812161514867	0.02729907331178235	0.04991523041493609	4.253321448820858e-08	0.9475686588739751			1.330879582974523
3.285832798641291	0.05508868105431267	0.01656152047714339	0.02695923849255808	0.04992062485119876	4.331491139311994e-08	0.9475346495283333			1.330879565235344
3.294022575508321	0.04520554269688624	0.01615984090609582	0.02656745682792096	0.04992539571814018	4.376285414462044e-08	0.9474733965122429			1.330879533433053
3.302212352375352	0.06463996323583981	0.01668022744401026	0.02689679081266506	0.0499283440206825	4.394533625973055e-08	0.947526677820415			1.330879501716973
3.310402129242383	0.06246751415816896	0.01810651040418577	0.02783556750101168	0.0499299359604331	4.379218502195893e-08	0.9475488298207715			1.330879486077212
3.318591906109414	0.04968298495008142	0.0178531484553707	0.0276386805667405	0.04993291986621853	4.398766957335024e-08	0.9475250194359891			1.33087946418006
3.326781682976445	0.04369323343992295	0.01636539282900804	0.02660436072011985	0.04993970338377921	4.428129022084619e-08	0.9475420241088099			1.330879444333352
3.334971459843477	0.04280807210066209	0.01613832904468837	0.02638807309958536	0.04994795083439581	4.434727731286068e-08	0.947494371443218			1.330879419168558
3.343161236710507	0.04211964219667867	0.01628786441962072	0.02661504826251564	0.0499548736254899	4.444994408482672e-08	0.9475215554929652			1.330879395125447
3.351351013577538	0.04242287839375442	0.01598241510078007	0.02659886555872769	0.04995881857394601	4.47109699194821e-08	0.9474932286174831			1.330879376149217
3.359540790444569	0.04452413138343164	0.01629537320302462	0.02668114140018104	0.04996100805011299	4.529841541655632e-08	0.9475488002538963			1.330879352560974
3.3677305673116	0.04135051345727572	0.01638607115720467	0.02682179313197302	0.04996319304807537	4.591755053099976e-08	0.9475102563288357			1.330879327706417
3.375920344178631	0.04069884504716352	0.01630352441005498	0.02691471613786235	0.04996342812035899	4.590413782720493e-08	0.9475834111923378			1.330879308088772
3.384110121045662	0.04237672310154869	0.01655340641317211	0.0270622586902344	0.0499637609059152	4.61319548947985e-08	0.9474921887286379			1.330879272601261
3.392299897912693	0.03948016923885084	0.01547801182265497	0.02643307621740812	0.04996726718776249	4.725363025283016e-08	0.9475738054980882			1.330879235480728
3.400489674779724	0.03767845743730229	0.01502166780100192	0.02604750490465576	0.04997233602276235	4.791215311690743e-08	0.9474858956783508			1.330879189814218
3.408679451646755	0.0409057973361664	0.01592708601489063	0.02644066487067142	0.04997836060060386	4.839446190001687e-08	0.9475522139023522			1.330879140366401
3.416869228513786	0.04656006006601234	0.01681036972037259	0.02679453348326163	0.04998458801703783	4.781416866979481e-08	0.9475686739809128			1.330879117393804
3.425059005380817	0.04469175013925729	0.01663028129726517	0.02676154949460181	0.04998926571799213	4.813504891057041e-08	0.9474944237072865			1.330879068234416
3.433248782247848	0.04251541822589126	0.01632584996135229	0.0268715186463691	0.04999416435347614	4.973554879968351e-08	0.9475550737070142			1.330879021270413
3.441438559114879	0.0441105239790683	0.01621575057510335	0.02697947113479001	0.05000307159719158	5.102586166757142e-08	0.9475635948337627			1.330878948098559
3.44962833598191	0.05366438555464174	0.01621385554220395	0.02703261953750592	0.05001376740422347	5.184872110167003e-08	0.9475664289458996			1.330878879293877
3.457818112848941	0.04582122701656907	0.01556648020315859	0.02671307415887682	0.05002162148646899	5.219632633409388e-08	0.947549407551423			1.330878821126705
3.466007889715972	0.0400244862792544	0.01551776603574921	0.0266224768328044	0.05002736015147155	5.310583571949335e-08	0.9475624950175046			1.330878749907563
3.474197666583003	0.03808785031790754	0.01523841942448699	0.02639359374651154	0.05003460835176637	5.45508008905497e-08	0.9475993384752831			1.330878669340948
3.482387443450034	0.03721984516875713	0.014950254047151	0.0262464379197401	0.05004206290017564	5.580270977719244e-08	0.9476089875170773			1.330878571240256
3.490577220317065	0.03746753664227997	0.0148129957785086	0.0262439004909012	0.05004945439829284	5.699608446400899e-08	0.9475948373005594			1.330878453659732
3.498766997184096	0.04071159220915906	0.01504791289410263	0.02648808807650592	0.05005673988859752	5.837299353995098e-08	0.9476174995304052			1.330878347875089
3.506956774051126	0.04173575978168204	0.01549955361326967	0.02677753893924921	0.05006459337978731	5.961818009403816e-08	0.9475164804848937			1.330878238839212
3.515146550918157	0.03999441310320894	0.01548172407307287	0.02686003082603004	0.05007680437906008	6.152907140637163e-08	0.9475079781484833			1.33087811229273
3.523336327785188	0.04553806900492244	0.0161151401531405	0.0272653128024046	0.05008866691713789	6.391396247098288e-08	0.9475947948920176			1.330877961782666
3.53152610465222	0.04848119013062225	0.0166272797046326	0.02736058363205114	0.05009931144550158	6.664844168221092e-08	0.9475653831006482			1.330877776028635
3.539715881519251	0.04348398367582498	0.01585197273580328	0.02711486147646852	0.05011288304514073	6.965300085025601e-08	0.947638503193778			1.330877590109641
3.547905658386282	0.0410621384048499	0.01560361174089121	0.02705429021295935	0.05012911532052924	7.253785028895459e-08	0.9475998763951956			1.330877369987337
3.556095435253313	0.03832408338641911	0.01542543498732604	0.02697555588244646	0.05014838151665866	7.587693927759299e-08	0.9475477287318783			1.330877128716681
3.564285212120343	0.03836634977046904	0.0155938456742945	0.02701260638424804	0.05016706811598283	7.933797150408592e-08	0.9475374951143156			1.330876863394064
3.572474988987374	0.0456621935562776	0.0176146095606665	0.02847730269689069	0.05018768738169055	8.286901089416031e-08	0.947568712704732			1.330876566869507
3.580664765854405	0.04973991493253827	0.01888704834679128	0.02962196389159201	0.05021331080975006	8.717380093542645e-08	0.9475800491532792			1.330876237203321
3.588854542721436	0.04129602977774084	0.01656679467433021	0.02775525653268406	0.05023891943913932	9.248724336128884e-08	0.9475834564447894			1.330875867117569
3.597044319588467	0.0384760014530683	0.01613546094610728	0.02760952491577316	0.0502649417616958	9.834345665270372e-08	0.947583442290578			1.330875460101541
3.605234096455498	0.04033722913814115	0.01675384763196256	0.02796624972551643	0.05029101284565504	1.042693034207576e-07	0.9475732430368624			1.330875019304905
3.613423873322529	0.04328534086135247	0.0169572012001361	0.02813455370216689	0.05031707166509654	1.104481671967369e-07	0.9475886035712621			1.330874536241227
3.62161365018956	0.04051925637513503	0.01606742791267559	0.02767325606257205	0.05034564307113229	1.172585716956196e-07	0.9476311152533143			1.330874008267426
3.629803427056591	0.03744289461423352	0.01573484195061571	0.0275794872265641	0.05037731221386238	1.244496684774115e-07	0.9475789325544436			1.330873439847747
3.637993203923622	0.03667767664643289	0.01564434904266783	0.02750790490006155	0.05041679658821453	1.320186337111353e-07	0.9476140413695203			1.330872814475867
3.646182980790653	0.03594062330048473	0.015537000739977	0.02745135113312596	0.05046800824927937	1.403220315915313e-07	0.9475647279096455			1.330872139617801
3.654372757657684	0.03604812717647062	0.015677590088465	0.02766213284602416	0.05052604313283635	1.487463731328861e-07	0.9475483053891344			1.330871430957357
3.662562534524715	0.03721026542082672	0.01594562228201727	0.02783895753752702	0.05058719654444768	1.578003761218407e-07	0.9475936511833233			1.33087067621089
3.670752311391746	0.03821568333168917	0.01591027031260537	0.02786086193152948	0.0506515227387132	1.673600841680935e-07	0.9476186172176436			1.330869881605439
3.678942088258777	0.04440161352346799	0.01637180297209202	0.02816405736735716	0.05071716970313805	1.774096884674195e-07	0.9475391878424974			1.330869030324857
3.687131865125808	0.03930382505225218	0.01631036495697558	0.02804719586325279	0.05078828370168988	1.878318500645476e-07	0.9475380541976426			1.330868144155307
3.695321641992839	0.03834439523430551	0.01609428243298039	0.02800473689573841	0.05086721646079562	1.982527818864311e-07	0.9475085361918958			1.330867216551544
3.70351141885987	0.03702517676848476	0.01586093370530792	0.02807041227937856	0.05094883639746119	2.096297001378737e-07	0.9474989002106307			1.330866234254475
3.711701195726901	0.03676439395334776	0.01584125878610263	0.02806194849409029	0.05103396320187806	2.212768287341173e-07	0.9474483893213762			1.33086521957143
3.719890972593932	0.04162029850963578	0.01657299151694541	0.02842190132024932	0.05112396699740163	2.324832615650043e-07	0.9474745816587603			1.330864174749883
3.728080749460963	0.04128718513213137	0.01682049112966067	0.02874325516908565	0.05121680951499353	2.438240360139808e-07	0.9475675405368478			1.330863098240638
3.736270526327994	0.04295342838736795	0.01719925563119268	0.0289856545067569	0.05131462478600384	2.558877903835027e-07	0.9474892781880343			1.330861990075273
3.744460303195025	0.04402605351551919	0.0177237840293573	0.02920938236330288	0.05141821743490937	2.683637756161873e-07	0.9475505271417425			1.330860848469443
3.752650080062056	0.04048497914016124	0.01635189293023839	0.02879527531417542	0.0515217937106785	2.80782513112463e-07	0.9475408905277656			1.330859693932541
3.760839856929087	0.03779671719330841	0.01621809166039487	0.02870415755408345	0.05162564111859791	2.929212903352222e-07	0.9475199761685237			1.330858511548559
3.769029633796118	0.03681669401984354	0.01641481896389354	0.02884090618444904	0.05173262045888118	3.051373478229693e-07	0.9476186032708847			1.330857317772477
3.777219410663148	0.03700447134723223	0.01638604755765168	0.02882610850449082	0.0518380275297441	3.175327168000986e-07	0.9475317794160644			1.33085612716924
3.785409187530179	0.03844030123286917	0.01647812652983374	0.02887111747270059	0.05194086428865304	3.304004146077343e-07	0.9474484683648705			1.330854898771779
3.79359896439721	0.04013662967689133	0.01677151195962236	0.02900796094621848	0.05204159241747505	3.427763796248393e-07	0.9475204548131456			1.330853671712055
3.801788741264241	0.05166668065955247	0.01693305104151602	0.02933333716665683	0.05214030518576077	3.546250314785998e-07	0.947570372434927			1.330852445173623
3.809978518131273	0.0857804989139917	0.01873338581797336	0.03028645677956684	0.05223781982182899	3.669286677351723e-07	0.9475267271080201			1.330851218942027
3.818168294998304	0.06227808896374297	0.01734707519717538	0.02968059405622076	0.05233414756412549	3.796153529042199e-07	0.9475380445973191			1.330849986041417
3.826358071865334	0.0515535746342985	0.01702871502743704	0.02947402179344098	0.05242756889191202	3.922148374593982e-07	0.9474994432993042			1.330848750617652
3.834547848732365	0.04257273129907953	0.01726038796881571	0.02926641734075392	0.05251512340568842	4.048610089380192e-07	0.9474813049816286			1.33084750905178
3.842737625599396	0.04016976667753316	0.01712151969751393	0.02917627008143284	0.05260290358727773	4.174226106106707e-07	0.9475483077832585			1.330846268139468
3.850927402466427	0.03895149206457987	0.01693054123448664	0.02928322352930159	0.05269610513764165	4.29868704468935e-07	0.9476151373832722			1.330845030924334
3.859117179333458	0.03766118986159803	0.01642211449231675	0.02895442688504754	0.05278958659007628	4.42406141729201e-07	0.9475408982240614			1.330843792210315
3.867306956200489	0.04401042646204429	0.01648876248719651	0.02895828913874075	0.0528805597364915	4.54914457846151e-07	0.947601027040232			1.330842548684887
3.87549673306752	0.04643577329815432	0.01649066063751423	0.02896652780386042	0.05297220960916693	4.673654444566322e-07	0.9475755200310007			1.330841296373559
3.883686509934551	0.03577552918764351	0.01620083353185894	0.02878236707375284	0.05306366934666206	4.801047466640759e-07	0.9474931923277267			1.330840046600029
3.891876286801582	0.03547966559422562	0.0161099004961229	0.02865826755511503	0.05315483716773523	4.92341944408678e-07	0.9474314324320753			1.33083880859201
3.900066063668613	0.03565904144098229	0.01613737246406712	0.02865966517277657	0.05324662153852726	5.04478189159601e-07	0.9474920824318031			1.330837565768688
3.908255840535644	0.03677837673436717	0.01637214675977621	0.02883165533045361	0.05333394032305412	5.169810380957615e-07	0.9475641582744335			1.330836332960114
3.916445617402675	0.04694101707216877	0.01825859932410419	0.02953278697686271	0.05341487133418241	5.295866099062935e-07	0.9475613241622968			1.330835087886728
3.924635394269706	0.04327807598593156	0.01778429724780894	0.02944030402075441	0.0534961907573068	5.42284064396822e-07	0.9475369348684989			1.330833848249753
3.932825171136737	0.03723681853917158	0.01655306099705639	0.02893657448929424	0.05358181813450787	5.546460446983073e-07	0.9475902176382884			1.33083260882832
3.941014948003768	0.03668639179808359	0.0163069615422816	0.02872339697553321	0.05366946379041727	5.671242865521133e-07	0.9475448718440995			1.330831367749524
3.949204724870798	0.03589615609804508	0.01601846600894496	0.02854816470667876	0.05375572254318216	5.790531667673443e-07	0.9475420546423212			1.330830147540526
3.95739450173783	0.03750884199369461	0.01598688869463644	0.0285493728517771	0.05384052203604682	5.906849048939476e-07	0.9475868336140828			1.330828926649139
3.965584278604861	0.03828721687266304	0.01642152306234975	0.02880608372420344	0.05392336978676335	6.029744971015609e-07	0.9475227367815008			1.330827699323146
3.973774055471892	0.03525420444358524	0.01605424374694753	0.02863264631645103	0.05400390136873255	6.155837470470899e-07	0.9475602059859054			1.330826474587613
3.981963832338923	0.03561842747643584	0.01605396688860171	0.02863691686755271	0.05408650925686558	6.279035269893946e-07	0.9475794779484357			1.330825251665943
3.990153609205954	0.03791872108268882	0.01625482134412383	0.02877386625668441	0.05417094603014152	6.402057727719197e-07	0.9475675189048981			1.330824033642436
3.998343386072985	0.03703411179784157	0.01598476886164915	0.02869957235007651	0.05425720398274211	6.523199957608756e-07	0.9474717555251108			1.330822824220022
4.006533162940016	0.03627554348442582	0.01591171832871408	0.02855941638565522	0.05434402300324026	6.644411252609022e-07	0.9475522424521965			1.330821608690768
4.014722939807047	0.03743346877266106	0.01597052635409686	0.02845304233479198	0.05442571402857224	6.771153292606171e-07	0.9475584860459458			1.330820392746041
4.022912716674078	0.03839752873039443	0.01616593203180433	0.0284913981174241	0.05450527905361807	6.895115539040619e-07	0.9475596196908006			1.33081916019391
4.031102493541109	0.03782873940922936	0.01614025648821739	0.02854313666036132	0.05458788927974616	7.012437914249296e-07	0.9475477247375202			1.330817945642436
4.03929227040814	0.04000401903246348	0.01643119180823636	0.02864401174056912	0.05467100240135279	7.126385586148208e-07	0.9476123340882983			1.330816747339589
4.047482047275171	0.03873036316578638	0.01648669238746424	0.02877193782813596	0.05475348300370168	7.244975502544902e-07	0.9475539513782799			1.330815540653146
4.055671824142202	0.03696898685914495	0.01595693844243552	0.02857922730499636	0.05483523463732587	7.365248344338771e-07	0.9475896288155334			1.330814348870673
4.063861601009233	0.03837061343188394	0.01582631162505444	0.0284878505608596	0.05491437539650149	7.486202495920365e-07	0.9474853334888987			1.330813148094258
4.072051377876264	0.04127597559995092	0.01606368974604442	0.02853040526308475	0.05499241671443965	7.606027529984339e-07	0.9476367880918777			1.330811953939477
4.080241154743295	0.0348895114238749	0.01559108609430364	0.02818721264579408	0.05506817128457752	7.7238808717738e-07	0.9475611939977617			1.330810772012577
4.088430931610326	0.03345765626826305	0.01531020235742911	0.02795976199199607	0.05514098582062413	7.845828897048973e-07	0.9474325253067505			1.330809586031727
4.096620708477356	0.03364419679522699	0.01533818710195489	0.02795672972021715	0.05521601135444364	7.968553231024917e-07	0.9474558219347218			1.330808396969229
4.104810485344387	0.034446229225013	0.01548464674643756	0.0280661651879939	0.05529428408710733	8.083525941029574e-07	0.9475663914581983			1.330807214130471
4.113000262211418	0.03457101926984464	0.0155866973514196	0.02816640880682705	0.05537384916049883	8.195540203984668e-07	0.9475369151840457			1.330806033797218
4.121190039078449	0.03681436686230395	0.01572077256857222	0.02820707862335679	0.0554513605364391	8.312374778522006e-07	0.9474881555159043			1.330804857961208
4.12937981594548	0.04524736638200122	0.01585491132711162	0.02830600759424848	0.0555255997450153	8.427444571267966e-07	0.9475391695343669			1.330803689814776
4.137569592812511	0.04241604721546575	0.01551536503690654	0.02809987524299935	0.05559781384346679	8.542222938602987e-07	0.9474427307610953			1.330802529039451
4.145759369679543	0.03854327449690785	0.01560178009439299	0.02816441522075116	0.05567051515835862	8.656761559050861e-07	0.9474966958505888			1.330801371533334
4.153949146546574	0.03708235787915724	0.01587860508377866	0.02833112478246639	0.05574425390958487	8.771320923004037e-07	0.9475567790278892			1.330800214217548
4.162138923413605	0.03394107599369199	0.01538295110646111	0.02802526475545862	0.05581570699193428	8.888918159777099e-07	0.9474995264155056			1.330799077906968
4.170328700280636	0.03422902047161274	0.01544938241729119	0.02803107190382288	0.05588580343567252	9.007317229375556e-07	0.947587950714174			1.330797922484417
4.178518477147667	0.03590021624737784	0.01577380972673305	0.02821634622562821	0.05595659028840906	9.122697761417715e-07	0.9475516558172749			1.330796771290606
4.186708254014698	0.0391236316334253	0.01578886640424092	0.02821562543626075	0.0560260110019566	9.231853502086705e-07	0.947480778311651			1.330795635971999
4.194898030881729	0.05008984037186261	0.01598369722702194	0.02836680458477647	0.05609263433432565	9.340767357572854e-07	0.9475232899937032			1.330794502126254
4.203087807748759	0.06600933661197095	0.01628334091686073	0.02834752358320917	0.05615871823771888	9.451071198882402e-07	0.9475874160641338			1.330793374985849
4.21127758461579	0.04266063005085208	0.01562684184763046	0.02799244636249843	0.05622540432342137	9.562594344785724e-07	0.9475653099894666			1.330792249941945
4.219467361482821	0.03659557840603743	0.01536872152485625	0.02794312485836137	0.05629062929880807	9.675146575957996e-07	0.9474909531398408			1.330791127086025
4.227657138349852	0.034226773575901	0.01508676951316583	0.02772182299928616	0.05635239336363132	9.786277516753411e-07	0.9475221767276351			1.330790014330519
4.235846915216883	0.03400124810789699	0.01503457639954742	0.02763701555871226	0.05641011131880777	9.896273218145445e-07	0.9475369141107465			1.330788909209443
4.244036692083914	0.03604423718846079	0.0153419587237225	0.02778888289269586	0.05646774784352721	1.000870575431253e-06	0.9475233055178763			1.33078780873153
4.252226468950945	0.03765534251034783	0.01582158544883921	0.02807804632151702	0.05652801665011412	1.011635634272244e-06	0.9475392144647692			1.330786716671783
4.260416245817976	0.03703486111535677	0.01512666621531724	0.0277115964476612	0.05659006678448325	1.021656371738246e-06	0.9475596200721542			1.330785630663166
4.268606022685007	0.03249183444139729	0.01472295809060925	0.02736626230514021	0.05665713755283708	1.032266173557006e-06	0.9474609425901298			1.330784546033802
4.276795799552038	0.03287754565716437	0.01477971767178112	0.02738177288289022	0.05672330211100031	1.042550191342432e-06	0.9475539014682172			1.330783481934009
4.284985576419069	0.0337903694106416	0.01492080124615462	0.02742548136805505	0.05678064919534044	1.052633700612396e-06	0.9475306926813889			1.330782424470188
4.2931753532861	0.03423378254151719	0.01499301760461371	0.02739467023771205	0.05683316574147171	1.062773973997324e-06	0.9475822712100249			1.330781384457634
4.301365130153131	0.03402398566586927	0.01488710906283511	0.02736790458922895	0.05688624169829776	1.072917220472546e-06	0.9475369254158359			1.33078034686412
4.309554907020162	0.03542977696322215	0.01493541731828596	0.02742504720079379	0.05693768585524054	1.083272978999748e-06	0.9474847497340506			1.33077932600255
4.317744683887192	0.03707102448224901	0.01494153420208155	0.02741906148748451	0.05698593280063484	1.093483371333556e-06	0.9475522016029067			1.330778308656365
4.325934460754223	0.03493465840104418	0.01472645245888183	0.0272813988943291	0.0570347235196311	1.103564712537717e-06	0.9475460083245643			1.330777291180235
4.334124237621255	0.03320819848843677	0.01448642844673446	0.02711666092033661	0.05708451719448675	1.112888232633591e-06	0.9475942098161008			1.330776299494957
4.342314014488286	0.03266764275434908	0.01448733151074857	0.02710197861827593	0.05713408541838835	1.121502232426348e-06	0.9475636014050233			1.330775327230123
4.350503791355317	0.03472644517366461	0.01479838116565363	0.02735231451006848	0.05718291043912515	1.130316370677582e-06	0.9475442333035411			1.330774363207439
4.358693568222348	0.03408575596579176	0.01482961354382867	0.02731250098451022	0.0572280815569148	1.139755618318244e-06	0.9474197119871179			1.330773408928524
4.366883345089379	0.03291067864221858	0.01472364481656575	0.02719321716749322	0.05726985445854517	1.149582840198503e-06	0.9476294206554527			1.330772447827526
4.37507312195641	0.03284587964104154	0.01464641391833838	0.02717896840623257	0.05731347818333839	1.159198439718185e-06	0.9475085604519807			1.330771509641823
4.383262898823441	0.03391247983759642	0.01498380111631296	0.02735312300323016	0.05735844448538913	1.167936161977008e-06	0.9475300997042205			1.330770587923088
4.391452675690472	0.03545988328939623	0.01516215967353191	0.02744851744395648	0.05740495103272605	1.177383268822993e-06	0.9475664267367073			1.330769663065339
4.399642452557503	0.03318291901979637	0.01458409262828009	0.02717586085886023	0.05745566192666476	1.186793065962528e-06	0.9475561059228098			1.330768758846519
4.407832229424534	0.03446399649494585	0.01458240620261619	0.02714478274002751	0.05750275610251977	1.195590817289206e-06	0.9474620133998677			1.330767832996069
4.416022006291564	0.04545157935107381	0.01483733459388754	0.0270992927312168	0.05754019466670245	1.204306753266579e-06	0.947535803307719			1.330766921717798
4.424211783158595	0.03484447179507903	0.01450910413142551	0.02694705682509239	0.05757611575344117	1.212505141238292e-06	0.9475635776066598			1.330766020198639
4.432401560025626	0.03242015062017502	0.01437146742519662	0.02689881337462185	0.05761668924207118	1.221061848927781e-06	0.9475267284115555			1.330765135582723
4.440591336892657	0.03302950131502284	0.0144677163698455	0.02696162407134428	0.0576578943021452	1.229736728044729e-06	0.9476321306438467			1.330764262294776
4.448781113759688	0.03456609745593964	0.01450994260355821	0.02693562164239425	0.0576945552638322	1.238254132889694e-06	0.9475017614855533			1.33076338858854
4.456970890626719	0.03365188313554669	0.01428210644953007	0.02675045539996494	0.05772685479166727	1.246716580211395e-06	0.9474711310284482			1.330762529529475
4.46516066749375	0.03214122374990352	0.01420959454675955	0.0266967572849022	0.05775880557028925	1.254715161562048e-06	0.947552186635561			1.330761692511978
4.473350444360781	0.03244843272331791	0.01418371461804972	0.02668278991884764	0.05779480779653848	1.262369306902682e-06	0.9475516742542774			1.330760865064033
4.481540221227812	0.03437183410674507	0.01424085525696642	0.02668806670512479	0.05783607569130644	1.270355549643954e-06	0.9475465961522924			1.330760043504765
4.489729998094843	0.03312378338121481	0.01415721959281279	0.02668290129616918	0.05787918716476741	1.278267552160552e-06	0.9475794718530794			1.330759232022656
4.497919774961874	0.03278816364578559	0.01423530195710115	0.0267607354467525	0.05791986489907032	1.285708430854751e-06	0.9476112265170561			1.330758428761633
4.506109551828905	0.03488899182343355	0.01460594466262266	0.02690153369872165	0.05795401665329197	1.292738276343849e-06	0.9475199782833034			1.330757659035303
4.514299328695936	0.03631309642556969	0.01488999313868707	0.02698057455029941	0.05798322391052305	1.29983935072611e-06	0.9475902642642963			1.33075688725459
4.522489105562967	0.03330987829451876	0.01417366033646776	0.02669270463208831	0.05801525336660433	1.307455651715123e-06	0.9475607509908026			1.330756139281769
4.530678882429998	0.03305534343791128	0.01398049808323584	0.02656167860480963	0.05805114376962568	1.314550114459562e-06	0.947555082766529			1.330755401237475
4.538868659297029	0.03343096852527444	0.01401037295036813	0.02656419061175046	0.05808433924829776	1.32182142757684e-06	0.9475250006925926			1.330754655793259
4.54705843616406	0.03236189328510561	0.01400813864526735	0.0264174835223596	0.05811397843380665	1.328679492176838e-06	0.9475245260241533			1.330753942683297
4.555248213031091	0.03183288016049236	0.01393349191433523	0.02637644647565803	0.05814159559705533	1.335619395944174e-06	0.9476106830331122			1.330753225531222
4.563437989898122	0.032922386672722	0.01422014938582801	0.02648925702176979	0.05816555056268527	1.34274436284906e-06	0.9475744031294653			1.330752519959052
4.571627766765153	0.03352849848487886	0.01438946176809785	0.02646235370026149	0.05819153509247635	1.349155621379965e-06	0.9476186152787995			1.330751825272944
4.579817543632184	0.03303105256120183	0.01398936503620014	0.02637542913618124	0.05822256997023764	1.355051246107255e-06	0.947588565430482			1.330751145740405
4.588007320499215	0.03475135402680299	0.01389729703086305	0.0262452560425921	0.05825651300603189	1.361138602265674e-06	0.9475964824699759			1.330750480525893
4.596197097366246	0.03351055930915218	0.01382689527768709	0.02615687092797209	0.05828969376488039	1.367629616910649e-06	0.9475675745261803			1.33074982025053
4.604386874233277	0.03227088814870927	0.01375470391261701	0.02611871657580384	0.05832301691125405	1.374353520592727e-06	0.9476311050626182			1.330749165328143
4.612576651100308	0.03187828170615337	0.01360647047690947	0.0260971992829272	0.05835860846694061	1.381065141879174e-06	0.9475812264773178			1.330748516343158
4.620766427967339	0.03222143947230793	0.01361154743370465	0.02609493923632213	0.05838657975579348	1.387795259694836e-06	0.9476129675868977			1.330747861171963
4.62895620483437	0.03463215840990643	0.0136861439922058	0.02608729065581793	0.05840929327579777	1.394819999544468e-06	0.9475879939521223			1.330747214968361
4.6371459817014	0.03636315606739444	0.01408288667060566	0.02643480518251166	0.05843379294944396	1.401520893242285e-06	0.9475845930175583			1.330746568984702
4.645335758568431	0.03517351295791908	0.01420708189298451	0.02646393353545203	0.05845731616661896	1.407096861701719e-06	0.947618626406143			1.33074593037978
4.653525535435462	0.03234626481909404	0.01374216504825658	0.02599142263450765	0.05848419526527199	1.411913832804254e-06	0.9475692451627766			1.330745310693181
4.661715312302493	0.03149677174141498	0.01348930201677663	0.0259040929284397	0.05851346710492167	1.417805821897949e-06	0.9475488395553916			1.330744680738986
4.669905089169524	0.03166061051952058	0.01346938641595537	0.02593522336703807	0.05853563607080778	1.424656547642155e-06	0.9475868688105101			1.330744052471356
4.678094866036555	0.0322921066821093	0.01368198288993413	0.02609961352146348	0.05855612663621683	1.430925789363693e-06	0.94759763843663			1.330743436057805
4.686284642903586	0.03739600266689317	0.01401576815471042	0.02657085697964278	0.05858255427685335	1.436801434854699e-06	0.9475828805016239			1.330742827946333
4.694474419770617	0.05215577307633405	0.01467484333565513	0.02742158445850703	0.05861063246049505	1.442688254289299e-06	0.9475420689493892			1.330742233624528
4.702664196637648	0.04674464725646491	0.01435717334319874	0.02648475871269381	0.0586362639016292	1.448542392331599e-06	0.9475845806314414			1.330741649025746
4.710853973504679	0.03691463531855872	0.01421707480308463	0.0263758682117431	0.05865670566219259	1.454496736076859e-06	0.947650934723179			1.330741058483679
4.719043750371711	0.03668894472738977	0.01396669350872748	0.02617261507680085	0.05867323135371027	1.46062742428793e-06	0.9475421048171254			1.330740452841192
4.727233527238742	0.03239179375897668	0.01334304376637855	0.02579891638285063	0.0586929354566381	1.466603376981855e-06	0.9475896999851462			1.330739845896225
4.735423304105773	0.03091515244789645	0.01323857930091703	0.02564529879946403	0.05872126813492122	1.472183487216621e-06	0.9475999026802373			1.330739259754004
4.743613080972803	0.03019316374389052	0.01321279687308594	0.02555142579816917	0.0587526596292549	1.477624575776912e-06	0.9475857321195532			1.330738684822748
4.751802857839834	0.03049547722704008	0.0132601370947758	0.025570823627038	0.05877890039137211	1.483689697450736e-06	0.9476487024364789			1.33073809384713
4.759992634706865	0.03147696289632421	0.01345723798300198	0.02570063991095806	0.05880260362429957	1.490051416841344e-06	0.9475982122242783			1.330737506447274
4.768182411573896	0.03071796995582028	0.01329814346463654	0.02560368060866626	0.05882611369055424	1.496408685276288e-06	0.9475982122242783			1.330736906351545
4.776372188440927	0.03063017914508986	0.01326890734306895	0.02557520011493437	0.05884949898676778	1.50304645839324e-06	0.9475698981711451			1.330736299655586
4.784561965307958	0.03107999877917999	0.01333049611811801	0.02559869342238123	0.05887211599442747	1.508659877621693e-06	0.9476566220025315			1.330735710661131
4.792751742174989	0.03208027053734374	0.01322306900320562	0.02557711402876812	0.05889335042472462	1.514303730278243e-06	0.9475363712814096			1.330735117126537
4.80094151904202	0.03229240903434883	0.01332639602979887	0.02574592811862161	0.05891486528519638	1.520192776574915e-06	0.9476129940744945			1.330734523599397
4.809131295909051	0.02980602394819518	0.01309957883244478	0.02550924012207902	0.05893708280201942	1.525951653737769e-06	0.9476379342612984			1.330733922176157
4.817321072776082	0.02987123060119581	0.01301471117210136	0.02550632409711502	0.05896242028928362	1.531963411495838e-06	0.9475380844916259			1.3307333217145
4.825510849643113	0.03423617900434259	0.01342440626833803	0.02568289543141729	0.05898973711425957	1.538177644079758e-06	0.9475902321549432			1.330732721759392
4.833700626510144	0.03450313981859911	0.01323405653348535	0.02544563158475045	0.0590169652776331	1.544164168610189e-06	0.9475845937280543			1.330732128946365
4.841890403377175	0.02972554983640504	0.01296271969689291	0.02523685292635432	0.05904087050536636	1.549788985678272e-06	0.9476027581324241			1.330731550032503
4.850080180244206	0.02954324612065845	0.01292227228860546	0.02523398334538811	0.05905998073804818	1.55537070685548e-06	0.9476089931791251			1.330730971638568
4.858269957111236	0.02977782147935113	0.01294254493212595	0.02524080066012798	0.0590812412540815	1.561266644391283e-06	0.947610153742773			1.330730383339265
4.866459733978267	0.02982315118853966	0.01287918858698935	0.02517149916748658	0.05910290034888557	1.567283898324529e-06	0.9476622703459849			1.330729799311907
4.874649510845298	0.02985329950663346	0.01280883404544721	0.02512003626955749	0.05912181682219371	1.572835380538372e-06	0.9476033208135393			1.330729219807769
4.882839287712329	0.03072251548853699	0.01289879137276264	0.02513603983267751	0.05914048283498725	1.577687218369237e-06	0.9476526622460892			1.330728656384735
4.89102906457936	0.03382182020034505	0.01303153214251701	0.02518050889886447	0.05916170306293712	1.581985337854268e-06	0.9476101505640371			1.330728121802071
4.899218841446391	0.03270840806338014	0.01290753799168677	0.02515667785595319	0.05918905621389949	1.587322109424441e-06	0.9476197797783613			1.330727579949764
4.907408618313423	0.0326611810452305	0.01313566384199391	0.02528250819169351	0.0592145844390487	1.59350824500081e-06	0.9476242638271122			1.330727033758111
4.915598395180454	0.03262551643309924	0.01349056121726841	0.02541904893451954	0.05923270360325214	1.598953797508748e-06	0.9475743834535043			1.330726494364888
4.923788172047485	0.03046287769261119	0.01297596744902722	0.02518845236058235	0.05925158054613003	1.604385276213465e-06	0.9475976695941747			1.330725955888654
4.931977948914516	0.02999206655771972	0.01285151551398924	0.0251224281603077	0.05927158224688076	1.609803071423851e-06	0.9476367803416627			1.330725431525349
4.940167725781547	0.02984433730780054	0.01275239126882963	0.02502427254289084	0.05928702343406237	1.61491516322432e-06	0.947544867887934			1.330724910843703
4.948357502648578	0.03047236475717941	0.01291985183374185	0.02509450561497222	0.05929817052628431	1.619659160418247e-06	0.9475647917486668			1.330724394390071
4.956547279515608	0.03242104601070718	0.01327773867082355	0.02526482803686039	0.05931187177051566	1.623970189562519e-06	0.9476311099726682			1.330723881079021
4.964737056382639	0.0307282928733127	0.01290663918431789	0.02513162704968246	0.05932998801272805	1.628206581114649e-06	0.9475692778394327			1.330723375969591
4.97292683324967	0.03044931067191614	0.01278429686195398	0.02504080651896449	0.05934767297752838	1.632485624758894e-06	0.9475885498019631			1.330722896938459
4.981116610116701	0.03151858674578684	0.01298223079411036	0.02505506792668598	0.0593608615553872	1.636377824158728e-06	0.9475976441858435			1.330722440128088
4.989306386983732	0.03168096601226231	0.01291616133737045	0.0249718421375961	0.05936803458665586	1.64044850483861e-06	0.9475846120978511			1.330721986237692
4.997496163850763	0.0308495396458732	0.01280568409723793	0.02495749937068299	0.05937762734779228	1.64446227416835e-06	0.9476095522846549			1.330721566247377
5.005685940717794	0.03013519163815967	0.0126520202246418	0.02490531089962209	0.05939491043225293	1.648004541772641e-06	0.9476333914293982			1.330721151161479
5.013875717584825	0.02949937782310315	0.01251869493910039	0.02487760383165155	0.05940916912471947	1.651922821320083e-06	0.9476123724206507			1.33072075706539
5.022065494451856	0.04406446372311101	0.01287783511048848	0.02542652496475409	0.05941606212623014	1.655721453157587e-06	0.9475879990562741			1.330720361911741
5.030255271318887	0.04525282351355824	0.01285052217788115	0.0252501261553743	0.05942059512464663	1.659001137435763e-06	0.947611861472847			1.33071998630983
5.038445048185918	0.02889590716348867	0.01244708378710391	0.02468591163707749	0.05941832409617122	1.66125595185111e-06	0.9476532395100444			1.330719646807226
5.046634825052949	0.0291873721752821	0.01263603454318616	0.02477133025500586	0.0594102454130875	1.663741430578845e-06	0.9475726934449045			1.330719303947047
5.05482460191998	0.02964689055481305	0.0126819181261335	0.02475509182421731	0.05940774928774536	1.666441711800205e-06	0.9476605507936825			1.330718990073343
5.063014378787011	0.02936957097176324	0.01256030374048444	0.02464957343726598	0.05940927295885599	1.669302382472958e-06	0.947572126495014			1.330718679916356
5.071204155654041	0.0304279022382742	0.01279990536597634	0.02489338242180521	0.05940782056189749	1.671841669963005e-06	0.9475517233727312			1.330718390436113
5.079393932521072	0.03130943018535741	0.01285815369061842	0.02491953921664448	0.05940787992147303	1.673578391095602e-06	0.9476395808489723			1.330718131044958
5.087583709388103	0.02965554407886164	0.01251331241877237	0.02462297498580572	0.0594089082907028	1.675071168378725e-06	0.9476220430120402			1.330717893193671
5.095773486255135	0.02988652101555302	0.01247328542349358	0.02460064621375093	0.05940639426071832	1.676919220171533e-06	0.947562527550759			1.330717673613647
5.103963263122166	0.03157181235227544	0.01253155418250039	0.02467454106298714	0.05940278377841531	1.678723680517261e-06	0.9476418826905898			1.330717459986984
5.112153039989197	0.03192174029400131	0.01270536158369627	0.02482599045001023	0.05939834628921845	1.680405078833571e-06	0.9476521233089725			1.330717251933157
5.120342816856228	0.03096077569166412	0.01252185848314833	0.02458072470247165	0.05939245398757034	1.681851422321229e-06	0.9476418444811532			1.330717069164296
5.128532593723259	0.03003902646793292	0.01241953959352228	0.02444818272514724	0.05938457283859506	1.68307072393342e-06	0.9475857290608444			1.330716897486192
5.13672237059029	0.02992680096505692	0.01245950809597285	0.02444881154501128	0.05937423407343982	1.684912218865733e-06	0.9476668231846832			1.330716738944435
5.144912147457321	0.03257290163728945	0.01243302181188397	0.02442902925813992	0.05936476060309898	1.686379413790523e-06	0.9475857675775704			1.330716583673336
5.153101924324352	0.03216057073413671	0.01224650884815253	0.02427032047013064	0.05935935826471922	1.687647203765172e-06	0.9475567874797227			1.330716424907117
5.161291701191383	0.02834295318151417	0.01208865786115937	0.0241536100870468	0.05935826103893132	1.689532407818036e-06	0.947574397144418			1.330716266485107
5.169481478058414	0.02906807326950704	0.01209902849085253	0.02416160257851942	0.05935974930087423	1.690987012393583e-06	0.9475942359293756			1.330716116445495
5.177671254925444	0.03028507504367504	0.01229539163279968	0.02426936239226567	0.05936438476030721	1.692402334412762e-06	0.9476078595468771			1.330715966421501
5.185861031792475	0.02926441389656742	0.01226395962159339	0.02426848317516899	0.05937136969873039	1.693816665341243e-06	0.9476067259020224			1.330715819221131
5.194050808659506	0.02962782712382899	0.01227522094901341	0.02429117358206069	0.05937991525189119	1.69524362813757e-06	0.9475409135377005			1.330715665974368
5.202240585526537	0.0299464509088723	0.01219170110099186	0.02424202777194636	0.05939327055865353	1.697263968274795e-06	0.9476917744291693			1.330715505388768
5.210430362393568	0.02901038559971303	0.01213529129876166	0.02419328060459918	0.05941121352339844	1.699866457997309e-06	0.9476056174202102			1.330715332757217
5.218620139260599	0.02866036352815164	0.01219324997847402	0.02422777734725251	0.05943529168159551	1.702531986074126e-06	0.9475721255526603			1.330715141654248
5.22680991612763	0.02862288716090543	0.01222746035269141	0.02426828094024163	0.05946607715624969	1.70523584478487e-06	0.9476140704122851			1.330714941971332
5.234999692994661	0.03289415401622528	0.01269732496220424	0.02455006337330464	0.05949949986921799	1.707910042155383e-06	0.9475874295194125			1.330714732414881
5.243189469861692	0.03658319769532829	0.01310410721841416	0.02472550807589211	0.05953474113937272	1.710813277342911e-06	0.9476311429345519			1.330714493850488
5.251379246728723	0.04218555852391389	0.01265665247974984	0.02466344187649509	0.0595750630998705	1.714302867379681e-06	0.9476487144298001			1.330714236528617
5.259569023595754	0.04110368112494032	0.01249478843574263	0.02430951819449921	0.0596207057855651	1.718348383770675e-06	0.9475125638951876			1.330713934482701
5.267758800462785	0.03145787642510176	0.01220764506727775	0.02413195843305371	0.05966772217441037	1.722829178900058e-06	0.9476583088009619			1.330713605995667
5.275948577329816	0.02893214045772255	0.01212389006531556	0.02410841813289629	0.05972026007963061	1.726709027581668e-06	0.9476033270255078			1.330713272227461
5.284138354196847	0.0288938924288592	0.01211202090052052	0.02413194969107426	0.05978031161864746	1.730908808410714e-06	0.9476095366806693			1.330712908169718
5.292328131063878	0.02971525479801877	0.0121209030524865	0.0242175238769912	0.05984203294021499	1.736001113002391e-06	0.947569859110754			1.330712515387929
5.300517907930909	0.03056259249790643	0.01228093062739607	0.02442582088234217	0.0599068870136762	1.741712590194876e-06	0.9476435985905983			1.330712079851142
5.30870768479794	0.03300210016895695	0.01250986454891173	0.0248923946913404	0.05997606830053009	1.747250481195337e-06	0.947562492979941			1.330711622469529
5.316897461664971	0.04292982054824202	0.01301403295358662	0.02546881744040231	0.06004395158388936	1.752731921736713e-06	0.9475982027928649			1.330711138134546
5.325087238532002	0.03147326693318181	0.01221774990738434	0.02423098252306409	0.06011318282826845	1.758942949804757e-06	0.9475607543568008			1.330710621808801
5.333277015399033	0.0294232008946795	0.01205885126524052	0.02406506990577856	0.06019002238245021	1.765625552835512e-06	0.9475590538895187			1.330710082586013
5.341466792266064	0.02967584727206758	0.01211524650226891	0.02405880846605364	0.06027236820508906	1.771974781998257e-06	0.9476390767103846			1.330709518887832
5.349656569133095	0.02853900775878322	0.01195440906597952	0.02390225284830536	0.06035511393242838	1.778290011443383e-06	0.9476770926433333			1.330708922938461
5.357846346000126	0.02779734116290843	0.01181349484967586	0.02383352467060927	0.06043504949585523	1.78526220865507e-06	0.9476697239517776			1.330708302339358
5.366036122867157	0.0278181870425375	0.01180855571351099	0.02384016277905387	0.06051325728074242	1.792933414395778e-06	0.9476407776312685			1.330707655079978
5.374225899734188	0.02830911642767995	0.01193680739390754	0.02390222292346509	0.06059014489155688	1.80117018150688e-06	0.9476424389974248			1.33070697956549
5.382415676601219	0.02931177033951336	0.01200974311842835	0.02398105397445085	0.06066524093387666	1.809328436045606e-06	0.9476078628293557			1.33070626691287
5.390605453468249	0.02944968374973545	0.01194165997767935	0.02397683607406073	0.06074056356421597	1.817466011611797e-06	0.9476788083395509			1.330705528161011
5.39879523033528	0.02825964476547368	0.01189485344652018	0.02390542240077971	0.06081946229962669	1.825121587872756e-06	0.947688444320816			1.330704795917267
5.406985007202311	0.02807511743217274	0.01187424007572424	0.02386224075722581	0.06089906201550073	1.833094039977395e-06	0.9476350998255108			1.330704024541111
5.415174784069342	0.02802039774077206	0.01183037017032736	0.02383008199990733	0.06097362337625538	1.841558026107878e-06	0.9476277484703943			1.330703234567927
5.423364560936373	0.02796752419000777	0.01176015547668508	0.02381878580553546	0.06104174030754469	1.848932015446839e-06	0.9476515550123434			1.330702451846087
5.431554337803404	0.02893254479652308	0.0118128128417362	0.02387169698674894	0.06110828763660339	1.856262381993512e-06	0.9475965210513113			1.330701663072992
5.439744114670435	0.03238258938966717	0.01225542909241372	0.02409103105600242	0.0611756359198287	1.86429848141193e-06	0.947616359836269			1.330700875375965
5.447933891537466	0.03781872572605596	0.01220862674529385	0.02413161508401915	0.06123606684774457	1.872868830702038e-06	0.9475749494512655			1.330700079747577
5.456123668404497	0.02853059449829563	0.01182825346216301	0.02388928957375257	0.06129345312980991	1.881678400950848e-06	0.9476271322563565			1.33069927490417
5.464313445271528	0.02838743850198541	0.01176189182145173	0.02384833526227998	0.06135209337471229	1.890287331394047e-06	0.9476004916022706			1.330698466122527
5.472503222138559	0.03088302949815622	0.01217389907123431	0.02399928549540083	0.06140622342715792	1.898398820827254e-06	0.9475624969258488			1.330697650507194
5.480692999005591	0.02920721971670814	0.01195054744155248	0.02383568877893305	0.06145424258721696	1.906367208731545e-06	0.9476514880469448			1.330696849629965
5.488882775872622	0.02822373508455964	0.01178276061312314	0.02377257594879681	0.0615002861473832	1.913977938337918e-06	0.9476589377679538			1.330696048642773
5.497072552739652	0.02931183953295301	0.01198894735093961	0.02394031458380745	0.06154507303906498	1.921387212234835e-06	0.9476294471743093			1.330695236497073
5.505262329606683	0.03103105415986988	0.01212789370626463	0.02404401380200811	0.0615847820692907	1.928212951393009e-06	0.9476566546508227			1.330694458095569
5.513452106473714	0.03176897897866136	0.01211233998370158	0.02410127869444802	0.06162102119795968	1.935225654079166e-06	0.9475641642120226			1.330693675357796
5.521641883340745	0.03326260395360553	0.01216119260467755	0.02415447129595049	0.0616556274571074	1.942451544480586e-06	0.9475767220658148			1.33069293041642
5.529831660207776	0.03337866058752862	0.01228959875699913	0.02414476948792976	0.0616840466136125	1.949071583691421e-06	0.9476464412243804			1.330692205778137
5.538021437074807	0.03083229868008892	0.01206770049739329	0.02405109187227284	0.06170491740177992	1.955240378039781e-06	0.9476521079846971			1.33069151014349
5.546211213941838	0.03115151258808486	0.01203756754828317	0.02401379558378769	0.0617205516045246	1.961144147696856e-06	0.9476209327511922			1.330690837076135
5.554400990808869	0.03249024071054343	0.01208759806636887	0.02387234718502251	0.06173128878189587	1.966757886827494e-06	0.9476629057153976			1.330690189825532
5.5625907676759	0.02929222798308554	0.01197668170976531	0.02372144649229794	0.06174030302565016	1.972053130296649e-06	0.9476333634091524			1.330689568256048
5.570780544542931	0.02902932773045211	0.01203431004540803	0.02380472077293028	0.06174610397524237	1.976882711277973e-06	0.9475959531289465			1.330688972582813
5.578970321409962	0.0283458654963606	0.01175132495807197	0.02376072982711942	0.06174660585013501	1.981157831152293e-06	0.9476055613848505			1.330688412055089
5.587160098276993	0.02954224356836791	0.01194940729297361	0.02385620309991891	0.06174799074770655	1.985194923576288e-06	0.9475471786748322			1.330687889615172
5.595349875144024	0.03318215076920585	0.01221392900288004	0.02392210281716167	0.06174892189628766	1.989376313647906e-06	0.9475630263034533			1.330687394918097
5.603539652011055	0.02962950838341707	0.01181135403510033	0.0236872782738618	0.06174716709614476	1.99340620470953e-06	0.9475937331397052			1.330686927230334
5.611729428878085	0.02852709604165009	0.0118191181794583	0.02371588466126179	0.06174398973146197	1.996625659905312e-06	0.9476685537001169			1.330686497065253
5.619919205745116	0.03068893354627482	0.01196960081609229	0.02386304230854593	0.06173677261063011	1.999006309341335e-06	0.9476197896821709			1.330686109135626
5.628108982612147	0.04352402753593078	0.01190509650636254	0.02379536787845723	0.06172627907462735	2.001500379729109e-06	0.9476515334879201			1.330685748055063
5.636298759479178	0.03454703458296904	0.01164642606703379	0.02362268005159876	0.06171250372109592	2.003271563531762e-06	0.9476282937683982			1.330685440946161
5.644488536346209	0.02849674105505662	0.01158362833911738	0.02351785324915243	0.06169195830952556	2.004889992889222e-06	0.9476254567519848			1.330685150948368
5.65267831321324	0.0325862746486773	0.01162528588042354	0.02350885369535175	0.06166633363987762	2.006653942429902e-06	0.9476299913314037			1.330684893853314
5.660868090080271	0.02875727990176874	0.0116065369949107	0.02351535920227679	0.06164119033509431	2.007382801487778e-06	0.9476549490054562			1.330684685030746
5.669057866947303	0.02740350316322068	0.01148135775074021	0.02345040967774928	0.06162003598429656	2.007913349303063e-06	0.9475811988748722			1.330684514066406
5.677247643814334	0.0273437165977036	0.0114275058810649	0.02337754480102534	0.06160221943274071	2.008814196164663e-06	0.9475936689682742			1.330684366040894
5.685437420681365	0.02758444035583688	0.01149085038870714	0.02340963910238838	0.06158502667438741	2.009667139354601e-06	0.9475931069253752			1.330684237419535
5.693627197548396	0.02760501115240573	0.0115080671975213	0.02349462629443594	0.06156566063748326	2.010227969768516e-06	0.9475976415047941			1.330684132749732
5.701816974415427	0.02746337645164871	0.01148834919848745	0.02344454536347261	0.06154128608755837	2.010674038077207e-06	0.9476577979455746			1.330684044153774
5.710006751282457	0.0295255817881464	0.01154576546846408	0.02349799348107424	0.06151304451892527	2.011094752636902e-06	0.9475988271051539			1.330683969016251
5.718196528149488	0.03152408471818722	0.01150175157788301	0.02354965378301165	0.0614840054681949	2.011497282763268e-06	0.9476532420581806			1.330683912580718
5.726386305016519	0.0292502376327329	0.0114130122622153	0.02336648539345957	0.0614604846218207	2.012050699264623e-06	0.947682192299147			1.330683855895372
5.73457608188355	0.02928462350167263	0.01142997481771598	0.02335458294145362	0.06144963606680896	2.012758394528104e-06	0.9476470493086505			1.330683793037278
5.742765858750581	0.02965333930907621	0.01143697468546793	0.02340078151985408	0.061447313134591	2.013573018074952e-06	0.9476265898033667			1.330683732093498
5.750955635617612	0.02796036575916946	0.0113898277811794	0.02333665749297684	0.06144506479917473	2.015644304492222e-06	0.9476390735508187			1.330683642464438
5.759145412484643	0.03062781399822228	0.01156969978940938	0.02341768831484169	0.06144730529474267	2.019330613682528e-06	0.9476379399059639			1.330683510123503
5.767335189351674	0.03191398513773108	0.01189548520042117	0.02385766691335459	0.0614612110579451	2.023506386344687e-06	0.9476197692334569			1.330683331929715
5.775524966218705	0.03270956217724825	0.0119271917214661	0.02449367499799376	0.06149157338101808	2.028645652037434e-06	0.9475863049018143			1.330683088331962
5.783714743085736	0.05019293132847648	0.01190134513023568	0.02516601485045844	0.06154161620955538	2.035102128653734e-06	0.9475965077055069			1.330682764319881
5.791904519952767	0.04031795626596189	0.01186729683554691	0.02394932663949697	0.06161223584903952	2.043595907945099e-06	0.9476833315571502			1.330682331043886
5.800094296819798	0.02923424321810322	0.01158136512880452	0.02351099202911206	0.06170551320473926	2.054560329539541e-06	0.9476663268843293			1.330681762543616
5.808284073686829	0.02855827159865741	0.01143797274107961	0.02351788900409745	0.06182173277323245	2.067411337568466e-06	0.9476731297408653			1.330681044402001
5.81647385055386	0.04761477302279237	0.01163011777620668	0.02397323111078452	0.06196387756331678	2.082818145735826e-06	0.9476992461634463			1.330680150022976
5.82466362742089	0.03232914768263277	0.01175459820241991	0.0234790338123308	0.06213830299025096	2.101881509820343e-06	0.9477139835465577			1.330679050545952
5.832853404287921	0.03113383174171825	0.01176563573624678	0.02341506586722208	0.06235317248436257	2.124910751745429e-06	0.947706580106114			1.330677708644378
5.841043181154952	0.02958958940323123	0.01151235004195599	0.02344844329478109	0.06261924550959216	2.151897362428965e-06	0.9476408287045399			1.330676084483907
5.849232958021983	0.02888347734646493	0.01147403933718194	0.02348778621802008	0.06293845741810447	2.183164486881267e-06	0.9477015026807009			1.330674147613163
5.857422734889014	0.03024039505973922	0.01158533560421661	0.02362705574630731	0.06331403431352062	2.219865600506011e-06	0.9477151572934353			1.330671831041977
5.865612511756046	0.03214338370413398	0.01171771454709278	0.02358508003320316	0.06375873259205543	2.262554870581521e-06	0.9477582357979147			1.330669126500067
5.873802288623077	0.02821083339260295	0.01165937466939792	0.02343295149041515	0.06428051073713123	2.310182067787665e-06	0.9477559750281211			1.330665981331612
5.881992065490108	0.02800108336042762	0.011632691448038	0.02342537215297084	0.06488440382155054	2.364887472296264e-06	0.9477235985297305			1.330662294647184
5.890181842357139	0.02925356059899157	0.0116927556530274	0.02356880068268426	0.06557701748646899	2.426681392671211e-06	0.9476895891840889			1.330658075363783
5.89837161922417	0.03000923915401358	0.01164769034662567	0.02358482312523142	0.0663688263001453	2.496514925638685e-06	0.9477026436406134			1.330653236506466
5.906561396091201	0.03029266658442819	0.01177246802625895	0.0237767905277941	0.06727021211561018	2.575568297943837e-06	0.9477117127994512			1.33064774388944
5.914751172958232	0.03031408065761473	0.01178017484499288	0.02398119070267847	0.06828597766624346	2.663097731307494e-06	0.9477769704240245			1.330641544313814
5.922940949825263	0.03299786718351997	0.01188718386502688	0.02404609462027447	0.0694222391393261	2.759891015683032e-06	0.9477043032715304			1.330634586498519
5.931130726692293	0.03636023937464757	0.01278878503488277	0.02423253945895629	0.0706864584521881	2.866310146069863e-06	0.9476663261688972			1.330626828164231
5.939320503559324	0.03349963777973521	0.01244735712446846	0.02422560602968158	0.07208611102003502	2.982417302353663e-06	0.9476583473712665			1.330618220798774
5.947510280426355	0.02927034912527118	0.01198471985239219	0.02408701039938532	0.07362130978847123	3.109214993693774e-06	0.9476135683995049			1.330608702650612
5.955700057293386	0.02894245005097571	0.01209301498651821	0.02417971922602831	0.07529939246945942	3.247181470427414e-06	0.9476543988324073			1.330598224372955
5.963889834160417	0.02878828157894184	0.01221573031693304	0.0243313147644569	0.07712062186629624	3.395460814481768e-06	0.9476759662111066			1.330586772532318
5.972079611027448	0.0294472677566706	0.01233262559285464	0.02446201778087733	0.07907167419585126	3.554156284167623e-06	0.9476788003232435			1.330574332436968
5.980269387894479	0.03270286176243004	0.01269883716166929	0.0249875719699442	0.08115546591677067	3.72455105054836e-06	0.9477474488202008			1.330560839415387
5.98845916476151	0.03441177490268685	0.01292389435332195	0.02526766954283568	0.08337070337136858	3.906686992656423e-06	0.9476845315307636			1.330546274828251
5.996648941628541	0.03913116772601771	0.01336191925658847	0.02542573735834364	0.08571512327952166	4.098466336946042e-06	0.9477667617595672			1.330530696510809
6.004838718495572	0.0409971193458806	0.01339490779753017	0.02552540044261757	0.0881773108121402	4.300838116242983e-06	0.9478076578978081			1.33051396209205
6.013028495362603	0.03255303352309796	0.01312228469076081	0.02540129505508393	0.09074042345593837	4.514474747773203e-06	0.9478462018228687			1.330496129096869
6.021218272229634	0.03062402659593562	0.01319710586023832	0.02547063547813804	0.09339278073202954	4.736723111000127e-06	0.9478031206328463			1.330477284080813
6.029408049096665	0.03257152641012592	0.01351829937409395	0.02574920086237813	0.09611084080884558	4.968278331732041e-06	0.9479273615379722			1.330457429412497
6.037597825963696	0.03523214724681466	0.01364633536379788	0.02599142517251328	0.0988738541309975	5.208124180609296e-06	0.947909790042724			1.330436590921848
6.045787602830726	0.03377888335707723	0.01389883470272412	0.02628427412524818	0.1016727649456793	5.454637928781703e-06	0.947870022115614			1.330414818980865
6.053977379697758	0.0320196811466379	0.01385788695925233	0.02640371437112122	0.1044895497840333	5.707994152223667e-06	0.9478048375364674			1.330392210744584
6.062167156564789	0.03249957770675083	0.01392133552783617	0.02653963067764998	0.1073033566404281	5.967590865518995e-06	0.947866069153868			1.330368785166194
6.07035693343182	0.03308796463145885	0.01415770179458243	0.02677854723125269	0.1100910753372121	6.231784736260766e-06	0.947703173908238			1.330344600466848
6.078546710298851	0.03241992082249084	0.01429097353203088	0.026903748503848	0.1128279753949679	6.498801896971644e-06	0.9476680309177415			1.330319796440604
6.086736487165882	0.0325157435529518	0.01446181550750649	0.02714708113164186	0.1154948887030883	6.767914961186812e-06	0.9477338623925663			1.330294445368508
6.094926264032913	0.03249936813452615	0.01460249024297518	0.02733226623262994	0.1180655870647024	7.039514498291376e-06	0.9477582357569428			1.330268575432216
6.103116040899944	0.03275970188922336	0.01475902771244536	0.02749804111688641	0.1205244630059417	7.312051372396566e-06	0.9477043419807114			1.330242354020209
6.111305817766975	0.0339163103622519	0.01492604884442609	0.02776346869491583	0.1228533185229493	7.583423346720287e-06	0.9477530763278732			1.330215860615198
6.119495594634006	0.03301340699242232	0.01491129736619212	0.02782375937031806	0.1250290686145568	7.852566715786666e-06	0.9476584169825037			1.330189179123258
6.127685371501037	0.03226866772668973	0.01490521430440812	0.02784738551515703	0.1270496395107921	8.117289194650859e-06	0.9476339537248235			1.330162464379327
6.135875148368068	0.03229914231128959	0.01499186588823707	0.02794847253101165	0.1289024655456661	8.379502419172259e-06	0.9475901656591459			1.330135824781448
6.144064925235099	0.03357813232995725	0.01519735854773731	0.02811745629483627	0.1305750404914209	8.638105027255804e-06	0.9474966399586311			1.330109300126248
6.152254702102129	0.03617286693175328	0.01553261715796136	0.02842629191605013	0.1320668562385285	8.889312432182684e-06	0.9474874595390568			1.330083032101027
6.16044447896916	0.03510883562528194	0.01552100073578068	0.02851165541416584	0.1333684222380942	9.133023687963589e-06	0.9473514221564898			1.330057174871192
6.168634255836191	0.03378422939929576	0.01554998550907639	0.02853788691032699	0.1344752365304802	9.369620446723286e-06	0.9473235255536496			1.330031764125618
6.176824032703222	0.03343219389073043	0.01555298862613492	0.02856618088693816	0.1353912632790243	9.599247946133088e-06	0.9473098973501115			1.330006872605528
6.185013809570253	0.03364474427356858	0.01555232921439912	0.02861849421797795	0.1361193948620577	9.82080685938619e-06	0.9472996945464189			1.329982610406625
6.193203586437284	0.03419046542266332	0.01562492525372555	0.02871571469545317	0.1366672103391791	1.003215815302423e-05	0.9473394067627928			1.32995904086009
6.201393363304315	0.03846135125659776	0.01567020471034224	0.02876670903494381	0.1370413444025954	1.023283889794875e-05	0.9473150333984163			1.329936228445931
6.209583140171346	0.04232986470859618	0.01571626061568819	0.0289325113709317	0.1372501100850456	1.042426270037975e-05	0.9473002576581947			1.329914266704479
6.217772917038377	0.03541728231320796	0.0156792633710937	0.0288094899171645	0.1373082068660468	1.060683863517439e-05	0.9472407187793582			1.329893178528387
6.225962693905408	0.03388377288158157	0.01568032991219158	0.02873138185284444	0.1372272090875649	1.077970758468657e-05	0.9473030692463681			1.329872949167
6.234152470772439	0.03456197829504119	0.01570647765227553	0.02874920752274026	0.1370138235059132	1.094070728782741e-05	0.9472503238315759			1.329853693726007
6.242342247639471	0.03470672328188176	0.01573433459709176	0.02880194528588153	0.1366854844028322	1.109078239826962e-05	0.9472718630838157			1.329835401200761
6.250532024506501	0.03365477765995967	0.01558417314453516	0.02869152591008129	0.1362590972196198	1.123090428452303e-05	0.9472366996407475			1.329818210100184
6.258721801373532	0.03395608958801499	0.0155667934626061	0.02869029136055846	0.1357394364470679	1.136139823509862e-05	0.9472196464648117			1.329802011635459
6.266911578240563	0.03466121329860604	0.0156019693282079	0.02867317765300195	0.1351390488169805	1.148183639703385e-05	0.9471850702967426			1.329786802522123
6.275101355107594	0.03489645621228839	0.01558566451675252	0.02860761461752117	0.1344734113004223	1.158948282755475e-05	0.9472446530473134			1.329772674738055
6.283291131974625	0.03604384385538312	0.01564280684148013	0.02867430413291736	0.1337540170968223	1.168731392058881e-05	0.9473013419976545			1.329759552275445
6.291480908841656	0.04962602648544676	0.01591483992929036	0.02883612700823731	0.132996062656298	1.177794829621193e-05	0.9472491943343371			1.329747421364968
6.299670685708687	0.04112361542413261	0.01563889734115283	0.02863140918180029	0.1322061135326303	1.18601299500893e-05	0.9472525746048872			1.329736265357745
6.307860462575718	0.03687245917328024	0.01549524433043793	0.02855965903433164	0.1313944387351473	1.193268364551668e-05	0.9472304685302202			1.329726063190064
6.316050239442749	0.03476540525832588	0.01553320708387397	0.02847464875838925	0.1305717541627835	1.199614975790715e-05	0.947290609781169			1.329716794734985
6.32424001630978	0.0335649415883232	0.01542202578660499	0.02834944778447527	0.129743230537061	1.205145610736096e-05	0.9472747430954975			1.329708454561751
6.332429793176811	0.03480161246761526	0.01556932815864023	0.02842294211016312	0.1289177847672849	1.209921889224008e-05	0.9473013837495835			1.329701014655466
6.340619570043842	0.03511947518026158	0.01547066569327541	0.02835916385673767	0.1280954573814425	1.213984000776134e-05	0.9472696153156349			1.329694394840438
6.348809346910873	0.03424432734715037	0.01522382630696776	0.02824112935055138	0.1272739259268386	1.217290761404493e-05	0.9472769840071906			1.329688568365042
6.356999123777904	0.03886964230727602	0.01627120424694679	0.02879276316312711	0.1264613560962357	1.219773212597885e-05	0.9473371447509722			1.329683573494738
6.365188900644934	0.037441590722145	0.01594136580331545	0.02849970768603149	0.1256648628085146	1.22160902669983e-05	0.9473904592349479			1.329679348503384
6.373378677511965	0.03528821652066803	0.01532907475818706	0.02812192713131483	0.1248815644890805	1.222852632236719e-05	0.9473394452164853			1.329675885202479
6.381568454378996	0.03458445904655861	0.01513351405476377	0.02806157133360437	0.1241085207887777	1.223409125132591e-05	0.9473547249115952			1.329673161586372
6.389758231246027	0.03403617618403133	0.01482793900169242	0.02783716858010028	0.1233463425831552	1.223331650237667e-05	0.9472906901988037			1.329671122308627
6.397948008113058	0.03373570588385751	0.01484897912190643	0.02782033528824367	0.1225904603323908	1.222664084907756e-05	0.9473660775816429			1.329669739161967
6.406137784980089	0.03433588849636326	0.01494478778472959	0.02787079993838591	0.1218420127663193	1.221500724189796e-05	0.9474143752726905			1.329668992100366
6.41432756184712	0.03635656209752633	0.014960931943409	0.0277719612832974	0.1211036133480279	1.219846887674991e-05	0.9474869285433928			1.329668847195596
6.422517338714151	0.0367118952805253	0.01486225727484713	0.02779636951020772	0.1203629808629859	1.21759887030591e-05	0.9475056951042103			1.329669285415066
6.430707115581183	0.03626892613049765	0.01482927412608944	0.02778622879606907	0.1196178276970827	1.214754828866321e-05	0.9474297325510063			1.329670297724318
6.438896892448214	0.03370283063099633	0.01462886144514865	0.02753530378523015	0.1188731153956801	1.211407182214358e-05	0.9475136222702558			1.3296718691372
6.447086669315245	0.0338349004393065	0.01465905053085066	0.02749624501255421	0.1181202247950776	1.207601600303294e-05	0.9475459897053224			1.329673979424258
6.455276446182276	0.03335551165612106	0.01448252033818415	0.02732109278300998	0.1173562228829403	1.203314488795794e-05	0.9475244504530826			1.32967661186974
6.463466223049307	0.03934177607030098	0.01461304749745392	0.02733274247111328	0.1165814734664737	1.198529512345404e-05	0.9474960570646741			1.329679753798771
6.471655999916337	0.0398415632551102	0.01460336019226844	0.02724363562935605	0.1157912786657562	1.193272077741484e-05	0.9476146489731585			1.329683394167685
6.479845776783368	0.03272970950294903	0.01422145152467313	0.02696030885379902	0.1149874103288931	1.18760747177591e-05	0.9475868746742178			1.329687531469684
6.488035553650399	0.0327467213667848	0.01425049731593867	0.02696095877967301	0.1141679394465748	1.181417590862584e-05	0.9475335159622706			1.329692178746688
6.49622533051743	0.03343547839239826	0.01430708120973013	0.02706807177052518	0.1133249266876878	1.174807356899745e-05	0.947540317831399			1.329697260045281
6.504415107384461	0.03644918063709396	0.01433923732703554	0.0271132367465106	0.112456746238513	1.167763773677742e-05	0.9475777757256818			1.329702851580047
6.512604884251492	0.03567219027962475	0.0143293055388066	0.02692933349614697	0.1115668674219635	1.160199389695191e-05	0.9475364027831648			1.329708897060657
6.520794661118523	0.03555608320088393	0.01440098484492464	0.02691651935493928	0.1106549725646292	1.152213224402913e-05	0.9476163247454229			1.329715392576414
6.528984437985554	0.03479075856966515	0.01417483262874939	0.02688306794279006	0.1097160333772963	1.14373784763599e-05	0.9476038676122454			1.329722349384255
6.537174214852585	0.03419321720272041	0.01402882518426278	0.02680106706113421	0.1087510288754567	1.134918797819077e-05	0.9474938322245102			1.329729729447904
6.545363991719616	0.03257618410245747	0.01383686867781685	0.02651343357359518	0.1077651215291586	1.125797280015201e-05	0.9475408784859813			1.329737527941735
6.553553768586647	0.03196598642307807	0.01374669244480668	0.02627721793838092	0.1067586617767146	1.116262172966535e-05	0.9475930731929052			1.329745740896908
6.561743545453678	0.03216821436946189	0.01369351955743981	0.02621286251035412	0.1057358654525793	1.106306565754593e-05	0.9475312895483227			1.329754370184027
6.569933322320709	0.03216675604347463	0.01361348514754534	0.02620038198328929	0.1046942698754543	1.09596563120046e-05	0.9474949244711912			1.329763405749018
6.57812309918774	0.03311329603384939	0.01368361770329614	0.02623633292563247	0.1036289242333988	1.085238188248027e-05	0.9475556427639854			1.329772827233104
6.58631287605477	0.0330870857187264	0.01367552727958858	0.02610080394108134	0.1025495634205424	1.074184599041948e-05	0.9475499745397118			1.329782631956529
6.594502652921801	0.03398376849775484	0.01354194510076761	0.02599472475017577	0.101462472976051	1.062823933100453e-05	0.9475800355458852			1.329792797229232
6.602692429788832	0.03379765218252544	0.01344958427175676	0.02589649069574513	0.1003704601561004	1.051143992484951e-05	0.9475375238638331			1.329803287159384
6.610882206655863	0.03197330954426397	0.01336680520864148	0.02586194045254544	0.09927214387714657	1.039194015039294e-05	0.9475278393925635			1.329814152904209
6.619071983522894	0.03128808347480056	0.01317037531095272	0.02571612390104816	0.09816895131664018	1.02701100707326e-05	0.9476458559835139			1.329825337711714
6.627261760389926	0.03259464511794385	0.01319732287906272	0.02574979611594552	0.09706537669275686	1.01460411444211e-05	0.9476044779463165			1.329836822059606
6.635451537256957	0.03451178866884975	0.01346693116556946	0.02580624965138482	0.09595844586514057	1.00187585909553e-05	0.9476367973656458			1.329848622427187
6.643641314123988	0.03092605376122871	0.01308403272712376	0.02545324885118475	0.09485433134696397	9.889236763248955e-06	0.9476073586340341			1.329860677439453
6.651831090991019	0.03058507833317665	0.01296810750836244	0.02535987392960391	0.09375788670070713	9.758059629848882e-06	0.9476719763907534			1.329872974652242
6.66002086785805	0.03138340189383661	0.01297654045261982	0.02542565942322562	0.0926676788609824	9.625228200489335e-06	0.9476708307222259			1.32988550585213
6.668210644725081	0.03199968598460137	0.01291383236476992	0.02535651556072322	0.09158578040323939	9.490547061460616e-06	0.9476254849280369			1.329898263679041
6.676400421592112	0.02993324961932172	0.01276060952157891	0.02514518246497432	0.09051480773881897	9.353758525012115e-06	0.9476055857479462			1.329911232720481
6.684590198459142	0.02993941994193243	0.01270535007092483	0.02503610638416596	0.08945841545493269	9.216037540628373e-06	0.9475607868159908			1.329924373692888
6.692779975326173	0.0303483671419195	0.01258203946668256	0.02493081978981293	0.08842322271916016	9.078240192124913e-06	0.9475964966289145			1.329937671633176
6.700969752193204	0.04998225633284973	0.01280200381254318	0.02520558487237734	0.08740674460470393	8.939732149829672e-06	0.9475732068921734			1.329951122520355
6.709159529060235	0.05178579208773857	0.01300708860151051	0.02525231763301347	0.08640800767991791	8.800388838489595e-06	0.9474927181074879			1.329964682369365
6.717349305927266	0.03188280949217019	0.0127425107760641	0.02492895124131645	0.08542692918024561	8.66070428819401e-06	0.9476016131596702			1.329978333891903
6.725539082794297	0.03198205075734683	0.01255168814236335	0.02479011251348519	0.08446295927530063	8.520117561072025e-06	0.9474983311867522			1.329992097962026
6.733728859661328	0.0312279703851951	0.01230720582475655	0.02451611623470879	0.08352136990299659	8.379464860574283e-06	0.9475039994110258			1.330005931355998
6.741918636528359	0.03124430911462189	0.01236721339419953	0.02455311192061145	0.08260300023015016	8.239266648138638e-06	0.9474790231374441			1.330019784055095
6.75010841339539	0.03492251383858027	0.0129507937421205	0.02517350948445587	0.08170600975239499	8.099228014182613e-06	0.9474518156609307			1.330033670619325
6.758298190262421	0.06423803458678803	0.0129536441801314	0.0253997155059998	0.08082933580070116	7.959512125228455e-06	0.9474829981668557			1.330047589687634
6.766487967129452	0.03756900942884329	0.01249398064738351	0.02459846225017549	0.07997597942053493	7.82056087939257e-06	0.9475567378133223			1.330061480177729
6.774677743996483	0.03258527721845358	0.01223065512692805	0.02437228365205473	0.07914782864354658	7.683041478930588e-06	0.9474836177201925			1.330075354163928
6.782867520863514	0.03314147739771477	0.012425556100025	0.02454734110505643	0.0783412539630719	7.545868387206059e-06	0.9474705099634367			1.330089208721765
6.791057297730545	0.03929280580739925	0.01313722639701343	0.02505971636629721	0.07755378798965314	7.409250553038238e-06	0.9474172769033462			1.330102990362929
6.799247074597575	0.03386096787529908	0.01225972125998536	0.02426271859739997	0.07678852067182022	7.273615733943177e-06	0.947531208211246			1.330116714683479
6.807436851464606	0.03173828540593981	0.01204738068415476	0.02403669592329414	0.07604581973546068	7.139148973913848e-06	0.9474285142929005			1.33013037165041
6.815626628331638	0.03017228211227314	0.01191923415875541	0.02392591402140516	0.07532772674623195	7.00635915565822e-06	0.9474149105546439			1.330143920758653
6.823816405198669	0.02905143040946438	0.01180058403152504	0.02385224477814401	0.07463330780696545	6.875031544563769e-06	0.9473887936773218			1.330157366789492
6.8320061820657	0.02905243015890778	0.01185450857952701	0.0239693508784443	0.07395669664411102	6.744175104512517e-06	0.9473899432444502			1.33017072638275
6.840195958932731	0.02902850504755589	0.01195952365582651	0.02406134742176992	0.07329593746186305	6.614695016685824e-06	0.9474080815621259			1.330183971129127
6.848385735799762	0.04263426389528645	0.01327754835326899	0.02425436370987481	0.07265548678019981	6.487750952211044e-06	0.947413780745388			1.330197075455531
6.856575512666793	0.04545516641616319	0.01319217701864996	0.02412539893154153	0.07203713000943	6.362556409749207e-06	0.9474602601844316			1.330210046578651
6.864765289533824	0.03099150434133432	0.0117712084682186	0.02363320793627756	0.07143655803258225	6.238744602910956e-06	0.9474245524274233			1.330222879158093
6.872955066400855	0.03051431890915375	0.01174902350551849	0.02356182165389773	0.07085376013083701	6.115840875850639e-06	0.9473729122377366			1.330235537369967
6.881144843267886	0.03027961855643911	0.01174420715773905	0.02353053837800697	0.07028707242726671	5.994483059685655e-06	0.9473870827984205			1.330248067512866
6.889334620134917	0.02989473416341076	0.01154058265643496	0.02344491615812657	0.06973321519412438	5.875750630213837e-06	0.9474540665255153			1.330260442544851
6.897524397001948	0.03054451131437599	0.0115589580961634	0.02344804098492188	0.06919400191937539	5.75886931739631e-06	0.9474880407221306			1.330272639469806
6.905714173868978	0.03155984855908849	0.01167268797018752	0.02349284253644679	0.06867160162082586	5.643445814559558e-06	0.947416621096283			1.330284653837659
6.913903950736009	0.03135589103040731	0.01186793270729681	0.02366164663381777	0.06816412840510377	5.529954312508087e-06	0.9474745128448993			1.330296502122005
6.92209372760304	0.03086656259265974	0.01184083822407015	0.02357250921175681	0.06767177165853365	5.418400355612071e-06	0.9475164577045241			1.330308192387505
6.930283504470071	0.03021546492859704	0.01146520294279216	0.02329020458745712	0.067195056993114	5.308748296252293e-06	0.9474881137577197			1.330319696666939
6.938473281337102	0.03001912221334667	0.01148287881187965	0.02336292707224787	0.06673231499706311	5.201195805305914e-06	0.9475233824451914			1.330331004114093
6.946663058204133	0.03099772550515449	0.01143678897180821	0.02335250854478869	0.06628538869851597	5.095364773287296e-06	0.9476220095475525			1.330342135403964
6.954852835071164	0.03117197541956978	0.01137756392774241	0.02329419402648257	0.06585105094528838	4.990836635064633e-06	0.9475658610156554			1.330353087309151
6.963042611938195	0.02895297445327126	0.01126588690517121	0.02312348762797842	0.06542846277737335	4.888550205305848e-06	0.9475607596138091			1.330363842788772
6.971232388805226	0.02863281506245717	0.0112201095697621	0.02302933630306904	0.06501809897525636	4.788634397029439e-06	0.9475919672232989			1.330374421231793
6.979422165672257	0.02846547545932307	0.01119844336097317	0.02305688459619577	0.06461669113672339	4.690241607889048e-06	0.9475556942309794			1.330384808751594
6.987611942539288	0.02912950198295217	0.01111700614581111	0.02307216094289958	0.06422731460844888	4.593263792366653e-06	0.947620878810126			1.330395012690206
6.995801719406319	0.03075157968297514	0.0111123534605582	0.02308280218335122	0.0638486247055642	4.498319635636134e-06	0.9475641641948712			1.330405022327746
7.00399149627335	0.0324264435494953	0.01130385769899206	0.02318940300347576	0.06347654111467686	4.405713208227024e-06	0.9475789015779826			1.330414852684846
7.012181273140381	0.03394837148986331	0.01149322292266432	0.02324837252679612	0.06311440492821904	4.315371896522636e-06	0.9476044497958213			1.330424477901893
7.020371050007412	0.03051672595238938	0.01121261525312201	0.02293621659208489	0.06276222246338974	4.226294075740042e-06	0.9476861530231564			1.330433926055594
7.028560826874443	0.02852014040873334	0.01107227068664164	0.0228426901816896	0.06242016575623103	4.138496342306063e-06	0.9476408072289675			1.330443200977219
7.036750603741474	0.02793083589223448	0.01101896214071533	0.02278529272142224	0.06209033001042229	4.052506566733639e-06	0.9476345402539487			1.330452295905343
7.044940380608505	0.02741117080910658	0.01093105233830357	0.02272374252545974	0.06177136752323512	3.968244636842666e-06	0.9476855455707992			1.330461219959449
7.053130157475536	0.02762046959523096	0.01097217372948171	0.02275620105800394	0.06146110356480323	3.885705551752343e-06	0.9476124254776696			1.330469970256206
7.061319934342567	0.02945293341629269	0.01125910401294849	0.02292159208275909	0.06115688415858233	3.804797886255708e-06	0.9476265990608178			1.330478543047855
7.069509711209598	0.04328688363031806	0.01177157429996111	0.02324063588357351	0.06086164588679056	3.72535319262085e-06	0.9476498387803397			1.330486951368806
7.077699488076629	0.05001387198767079	0.01166994885890991	0.02313628973463686	0.06057487691495159	3.647798699365851e-06	0.9476674505881767			1.330495201936196
7.08588926494366	0.02887985096791934	0.010861987773095	0.02271848975604448	0.06029218984890267	3.572586866153731e-06	0.9476419129057811			1.330503277907454
7.094079041810691	0.04176562913039879	0.0109391030627656	0.02288876272072281	0.06001556643245963	3.499115483237181e-06	0.9476430465506359			1.330511168214204
7.102268818677722	0.05835721207824633	0.0111315373335222	0.02305737323820859	0.05974562807463781	3.426131493765596e-06	0.9475499754993995			1.330518923258647
7.110458595544753	0.02792847846008235	0.01081588062447308	0.02267279624749667	0.05948181891009168	3.353796973557169e-06	0.9475607451255194			1.330526524783821
7.118648372411783	0.02825113970506405	0.01102141757924778	0.02274413193266484	0.05922624966143845	3.28387617391626e-06	0.9476396298409961			1.330533953924027
7.126838149278814	0.02875912103375322	0.01106764807479645	0.02276541018291789	0.05898022374318148	3.215510889869959e-06	0.9476294084086004			1.33054122651154
7.135027926145845	0.04959569010190164	0.01167708844497161	0.02286757851653274	0.05874984237217965	3.14822905558137e-06	0.9476010672872324			1.330548351137695
7.143217703012876	0.05803333092763163	0.01196244900869752	0.02295571101837991	0.05853084693118291	3.082552835081663e-06	0.9475874343434142			1.330555334868085
7.151407479879907	0.02931104690870337	0.0109014170928063	0.02252292682779115	0.05830990276885694	3.018979932117969e-06	0.9476174859533274			1.330562160693872
7.159597256746938	0.02758289544230893	0.01074955128388871	0.02237020093587625	0.05808958181388319	2.95751587557882e-06	0.9475942462338055			1.330568841917535
7.167787033613969	0.02743945734035749	0.01067818052817965	0.0223672878805845	0.05787805739483765	2.896979859611553e-06	0.947653785312318			1.330575381248327
7.175976810481	0.02832736418115662	0.01063430747999869	0.02235142621972457	0.05767081166191863	2.836943724302996e-06	0.9475636605463674			1.330581769095034
7.184166587348031	0.02880055324366922	0.01068886574011479	0.02240326177860615	0.05746497160656588	2.777929854619015e-06	0.9476311273825081			1.330588019959444
7.192356364215062	0.03399037494071436	0.01088941780392055	0.02296435999862427	0.05726744347535345	2.720312807395758e-06	0.9475874590073993			1.330594144036075
7.200546141082094	0.0359831645963225	0.01104194329287141	0.02273231993593621	0.05707932827958154	2.664144714488671e-06	0.9476237356427505			1.330600124079332
7.208735917949125	0.02929835076871051	0.01076989432812077	0.02236077513257755	0.05689399608363491	2.609314084061326e-06	0.9476254522293188			1.330605968711005
7.216925694816156	0.02923816545629531	0.01070505635684965	0.02228087617626539	0.05671260209684198	2.555481790083959e-06	0.9476214844723273			1.330611694934753
7.225115471683186	0.02775062804315761	0.01064167107560268	0.02215691339038002	0.05654186231296898	2.502927288779757e-06	0.9476311279967589			1.33061731279365
7.233305248550217	0.02728467886854269	0.01060869598845605	0.02212859235141917	0.05638060133015833	2.451555899434158e-06	0.9476753484259547			1.330622816365122
7.241495025417248	0.02776917080060268	0.01063860673251039	0.02219248170497828	0.05622440967922295	2.401747860601896e-06	0.9476056292673891			1.330628181011065
7.249684802284279	0.02939087174597543	0.01072353529150003	0.0222563752575515	0.05606955053584246	2.353171715562305e-06	0.9475948032151007			1.33063342511425
7.25787457915131	0.02855156227473987	0.01072811588044708	0.02224926825499431	0.05591425833139919	2.30493325669812e-06	0.9475777985422797			1.330638551231457
7.266064356018341	0.02826246873602148	0.01067531418198701	0.02225377152926731	0.05576144778500639	2.25756683918753e-06	0.9476180662440157			1.330643574744133
7.274254132885372	0.02783063663191973	0.01056729482810665	0.02216787240570865	0.05561580100724594	2.211172972588016e-06	0.9476271462687421			1.330648498778593
7.282443909752403	0.02765268678585832	0.01052468758548071	0.02217431970408378	0.05547629625994894	2.165832733213896e-06	0.9476090079510665			1.330653310317903
7.290633686619434	0.02872664717575573	0.0105610479390341	0.02223080504314201	0.05534041485950292	2.122025879790001e-06	0.9476192091155433			1.330658011572062
7.298823463486465	0.02844967389624674	0.01058215234535281	0.02216235115961569	0.05520711386031932	2.079390685099661e-06	0.9475998780813464			1.330662611341152
7.307013240353496	0.02827135043640028	0.01059777578925145	0.02222777908574051	0.05508088098317174	2.037514147510045e-06	0.9475579332217217			1.330667110299041
7.315203017220527	0.02866947712369074	0.01059464694015396	0.02234180868945402	0.05496053598894253	1.996523321682132e-06	0.9474643359622287			1.330671513069689
7.323392794087558	0.0283890064076329	0.01056233565860184	0.02226410775048345	0.05484169768440679	1.956406812112689e-06	0.9476111429709154			1.330675822779015
7.331582570954589	0.03158610311673596	0.01058503348008484	0.02232423137611196	0.05472929427935337	1.917037440823975e-06	0.9476214804702827			1.330680028713055
7.339772347821619	0.04647409031570917	0.0109285152455255	0.02263030310910449	0.0546212475095257	1.87829622320549e-06	0.9475313099160778			1.33068414839477
7.34796212468865	0.03357978745463544	0.01067294049724228	0.02235060217006547	0.0545120813639066	1.840466015521063e-06	0.9476208678596011			1.330688157858413
7.356151901555681	0.02964995636897151	0.01052834072678769	0.02208838198118289	0.05440273534195447	1.804139320296127e-06	0.9476174943762021			1.330692080581998
7.364341678422712	0.02963725656529101	0.01050527868314952	0.0220799559007843	0.05429505370935156	1.768311131170959e-06	0.9475676140025943			1.33069592814958
7.372531455289743	0.02874200632085058	0.01050254044792224	0.0221167668732907	0.05418706827593892	1.733143656844321e-06	0.9475811838236508			1.330699674669563
7.380721232156774	0.03002287070332953	0.01064624253933464	0.02221237152492492	0.05408061693336211	1.698902076760633e-06	0.9476078496332563			1.330703350734729
7.388911009023806	0.03038842434020764	0.01066078931101127	0.02222947977769764	0.05398027934598271	1.665541966035312e-06	0.947590278138008			1.330706939402092
7.397100785890837	0.02914265202295905	0.01055523952432296	0.02218983516781616	0.05388656376396148	1.63326023842487e-06	0.9476572310740586			1.330710438468806
7.405290562757868	0.02869940126946777	0.01048997729204498	0.02215756300216309	0.05379633092525902	1.601260600208094e-06	0.9476270915145421			1.330713862320019
7.413480339624899	0.03044661289236005	0.01048902270320512	0.02215895477059586	0.05370920761569284	1.569802730085695e-06	0.9475573723559765			1.330717206602801
7.42167011649193	0.03792023914225778	0.01080515572032719	0.02230344983499401	0.0536260570341762	1.539158919145688e-06	0.9476129462949704			1.330720479655555
7.429859893358961	0.03253805813582684	0.01058588353328574	0.02217383871849936	0.05354608891138975	1.508940269411161e-06	0.9475664668559267			1.330723687432059
7.438049670225992	0.03326805901401924	0.0105257254123405	0.02223851514459402	0.05346549841946004	1.479254610967197e-06	0.9475414595673187			1.330726825204101
7.446239447093022	0.0474874927478463	0.01085969658252642	0.02246727156844017	0.05338249333781275	1.450589367737298e-06	0.9476027466256272			1.330729893565567
7.454429223960053	0.0339133817307953	0.01086907923058243	0.02230897396049509	0.05330377718638179	1.422659514543781e-06	0.9475953779340714			1.330732890544311
7.462619000827084	0.03156294091459253	0.01083809673409443	0.02224467732612681	0.05322851753299157	1.395693680186233e-06	0.9475749200544372			1.33073582179482
7.470808777694115	0.03640330072234046	0.01091713160150569	0.0222483405998819	0.05315404796544575	1.369114558361403e-06	0.947504067251017			1.330738700615665
7.478998554561146	0.03057834923351192	0.01070564728433511	0.02214946877908578	0.0530844778440475	1.343067929255852e-06	0.9476067117409939			1.330741488148892
7.487188331428177	0.02825308765394186	0.01038654054241689	0.02197140202979614	0.05301883623356995	1.318069730274785e-06	0.94766515249766			1.330744224101613
7.495378108295208	0.02778580374216888	0.01024363451447657	0.02189934427718111	0.05295859666222241	1.292946400945779e-06	0.9476220739931804			1.330746892221743
7.503567885162239	0.02803809686161965	0.01031451560863423	0.02192799594556559	0.05290205006622135	1.268382660542945e-06	0.9475618947178933			1.330749491860048
7.51175766202927	0.0302229405449682	0.0107454397576488	0.02217549433464511	0.05284047516629435	1.244164068132081e-06	0.9475845676149878			1.330752046935678
7.519947438896301	0.0356524971633351	0.01128536126468569	0.02227703706184257	0.05277601259635477	1.220477424251664e-06	0.9476299817760636			1.330754542237115
7.528137215763332	0.03125017641892085	0.01067105965244491	0.02212269128651127	0.05271530662090652	1.19763041701343e-06	0.9476095401333389			1.330756988482864
7.536326992630363	0.02995731025574357	0.01055460380041403	0.02207561773271643	0.052660135292942	1.175532132497259e-06	0.9475658948064319			1.330759375788312
7.544516769497394	0.03089159666171474	0.01064426565973551	0.02220007694151232	0.05260902068412883	1.154191788521985e-06	0.9476033193308999			1.330761705841564
7.552706546364425	0.03134445410941177	0.01055959640171571	0.02226043553362428	0.05255972162873578	1.133179436303932e-06	0.9475919535856493			1.33076399179225
7.560896323231455	0.03057155725463016	0.01042732637093251	0.02207173358161667	0.05251048546081687	1.112208209306146e-06	0.9475732484455464			1.330766227497646
7.569086100098486	0.02973893916015866	0.01049597642180221	0.02195493681568907	0.05245937678062277	1.091682359794321e-06	0.9476390543759754			1.330768407404394
7.577275876965518	0.02921461152434328	0.01040054744404899	0.02193761002089037	0.05240960508636373	1.071579612219293e-06	0.9475869067126581			1.330770545991942
7.585465653832549	0.02914196449526794	0.01038454480475188	0.02192721445334274	0.05236388849931974	1.051864562546264e-06	0.9475709720231981			1.330772626298203
7.59365543069958	0.02878160618353954	0.01039592617094034	0.02192453110472792	0.05231999450537875	1.032875541893331e-06	0.947569850191489			1.330774661913319
7.601845207566611	0.02897197058647493	0.01046447043043897	0.02202106227373498	0.05227727855523896	1.01402273951629e-06	0.947590255798874			1.330776657020011
7.610034984433642	0.02919670635175275	0.01055444167836863	0.02212651294267365	0.05223550765925688	9.958644782188938e-07	0.9475823229275778			1.330778608296066
7.618224761300673	0.02887526360854814	0.01038264187988088	0.02190227524445931	0.05219405162573247	9.780519663721762e-07	0.9475885579742788			1.330780527051239
7.626414538167704	0.02831480597522317	0.01037387162747079	0.02183754571218337	0.05215324064418383	9.608341859150641e-07	0.9476702710232611			1.330782386793196
7.634604315034735	0.02846392582139012	0.01044590084702326	0.02187120121131859	0.05211289635204054	9.444795421737532e-07	0.9476152374744418			1.330784203425208
7.642794091901766	0.02897732386127424	0.01039833057193686	0.02192959505250084	0.05207593691327573	9.278186978070922e-07	0.9476141038295871			1.330785981539125
7.650983868768797	0.02854449674782745	0.010379553609927	0.02189684903117915	0.05204472713241047	9.114364754856808e-07	0.9474966424853049			1.330787714717722
7.659173645635827	0.02827940761091718	0.01049735305146741	0.0219360771866262	0.05201215300935431	8.955407866556751e-07	0.9476594163876964			1.330789414003403
7.667363422502858	0.02829544028912841	0.01046132889923528	0.02200513454979995	0.05197594963180211	8.799241889081233e-07	0.9475602224629079			1.3307910714714
7.675553199369889	0.02985789212428627	0.0104824862766605	0.02206604702365023	0.05194275661326481	8.646921658220458e-07	0.9475647376043175			1.330792690810812
7.68374297623692	0.03601308548876008	0.01069878455478445	0.02214850805910398	0.05190984802039818	8.499713117310202e-07	0.9475868436789846			1.330794275506963
7.691932753103951	0.03353422627877121	0.01061056580795394	0.02212836537504632	0.05187450542204327	8.357026912950535e-07	0.9475545132258453			1.330795816470011
7.700122529970982	0.02987837532092713	0.01044833979165154	0.02206464829089953	0.05184241160615933	8.218419115886738e-07	0.9476566229070652			1.330797331788891
7.708312306838013	0.02862516538234028	0.01041372073257455	0.02205937300570684	0.05181690783258844	8.080209910985633e-07	0.9475976733746195			1.330798815395629
7.716502083705044	0.03348059829533077	0.01079487227095169	0.02223016162709404	0.05179573840995719	7.947807856166386e-07	0.9475800563706348			1.330800248013893
7.724691860572075	0.03997184842612688	0.01083218532519103	0.02238786976753026	0.05177471436335437	7.82099571327046e-07	0.9475970610434556			1.330801651964494
7.732881637439106	0.03182052862581983	0.01059956231333454	0.02221282985488829	0.051753513536382	7.692769545545177e-07	0.9476084259322249			1.330803015988057
7.741071414306137	0.03124476951829204	0.01066121890441557	0.02215629428683645	0.05173342125933175	7.566653383599758e-07	0.9476520917614056			1.330804352964921
7.749261191173168	0.02958475032979491	0.0106574249918983	0.02218113154929085	0.0517131914712951	7.442673566944109e-07	0.9475948426962421			1.330805656776449
7.757450968040199	0.03041691649198682	0.01066781317269046	0.02212347153495456	0.05169119923260964	7.324640885349685e-07	0.9476685759005771			1.330806929091978
7.76564074490723	0.03142906344205389	0.01063218738028569	0.02203507394825777	0.05167172206163179	7.212242759313129e-07	0.947607359078422			1.330808170059345
7.773830521774261	0.03217035684039823	0.01068985360616085	0.02207535314057758	0.05165667917657264	7.102664960637679e-07	0.9475153802184234			1.330809374313128
7.782020298641292	0.03302286088630495	0.01085747479349368	0.02225786490268702	0.05164219245901971	6.999152236916409e-07	0.9475880105520401			1.330810540582759
7.790210075508323	0.03064447538650685	0.01067254584833473	0.02215056413927453	0.05162782065359463	6.894981253277544e-07	0.9476163516734082			1.330811687070558
7.798399852375354	0.02973579591575714	0.01032051733137364	0.02201164957174935	0.05161301503281244	6.788280512446428e-07	0.9476197788530373			1.33081280801669
7.806589629242385	0.03037636246097506	0.01030042931055532	0.02200341201382756	0.05159581539512743	6.686392521095505e-07	0.9476373339317464			1.330813892020224
7.814779406109416	0.03156339562493009	0.0105576681259365	0.02215555153469728	0.05158061100880035	6.589943546900915e-07	0.9475908544927027			1.330814945917894
7.822969182976447	0.03215013763174452	0.01059949554113821	0.02213988793124738	0.05156762565619795	6.494159180730161e-07	0.9476356607974408			1.33081596860479
7.831158959843478	0.03302400904865721	0.01066515444710297	0.02225704225890974	0.05155411744378415	6.398901920924273e-07	0.9476118542554915			1.330816979511356
7.839348736710509	0.03491424032284763	0.01094818655198797	0.02232840832298736	0.05153960975676682	6.302816138875718e-07	0.9475885667395155			1.330817966553783
7.84753851357754	0.03456388517425637	0.01082075614169887	0.02212070078414681	0.05152469269735255	6.217140817594734e-07	0.9475982149158162			1.330818923254642
7.855728290444571	0.03371813661243284	0.01052304955371783	0.02201545111996474	0.05151108120993551	6.137623217839142e-07	0.9476021826728077			1.330819863625505
7.863918067311602	0.03277965924928861	0.01046487009905059	0.02201161826866426	0.05150051276411026	6.056911820506844e-07	0.9476271472804326			1.330820754966085
7.872107844178633	0.03724666011252611	0.01088398241357385	0.02237363473423278	0.05149626238325378	5.979597359059209e-07	0.9475857692432352			1.330821626722371
7.880297621045663	0.03386257997633233	0.01086035793206838	0.022310824943476	0.05149259050216348	5.897989211700002e-07	0.9475670026609244			1.330822485729643
7.888487397912694	0.0326631304687182	0.0106376504964591	0.02218490666830227	0.05148642880583915	5.816964347344844e-07	0.947544922176487			1.330823323058205
7.896677174779725	0.03434677624700768	0.01073426761320656	0.02228616283905133	0.05148228466081476	5.741283749089665e-07	0.9476514847928311			1.330824135606583
7.904866951646756	0.03466775249604655	0.01075775127805252	0.02235781803238932	0.05148436450616054	5.667967995684872e-07	0.9475425982701507			1.330824920112582
7.913056728513787	0.03022055799215276	0.01064633426503681	0.02217908939907212	0.05148939580905657	5.599671874669807e-07	0.9475920003692414			1.330825679371579
7.921246505380818	0.0303441974888563	0.010655566014124	0.02217513293517761	0.05148831477147405	5.534752693435026e-07	0.9476277101821652			1.330826422648075
7.929436282247849	0.03409725359281716	0.01077936169135126	0.0222563121498458	0.05148625881363714	5.470610033855114e-07	0.9476168930885384			1.33082714540788
7.93762605911488	0.03373155306010391	0.01064394451607773	0.02218725697492497	0.05148893430363035	5.411774594467523e-07	0.9474995608460743			1.330827838779276
7.945815835981911	0.03289774670912456	0.01062912596388411	0.02219882602989457	0.05149062829891633	5.357075047087861e-07	0.9475465643748416			1.330828507949012
7.954005612848942	0.03785280168864125	0.0111748217563463	0.02238147342182463	0.05148977201451855	5.300059226812825e-07	0.9475766643206668			1.330829141923667
7.962195389715973	0.03626363149574776	0.01099472894050177	0.02240737410156647	0.05149221473809383	5.245947172406176e-07	0.9476016045074708			1.3308297536494
7.970385166583004	0.03449297969036465	0.01100876935729431	0.02223224196050011	0.05150075717104032	5.19828350498367e-07	0.9475942448643988			1.330830323695803
7.978574943450035	0.03570443623947189	0.01111698536120552	0.02223293784270563	0.05151455703119162	5.15835899494647e-07	0.9476140836493565			1.330830856744763
7.986764720317066	0.03581756110641732	0.01093422329841994	0.0221672212417517	0.05153068814657984	5.119064549826826e-07	0.9475295573308833			1.330831370588719
7.994954497184096	0.03643509397556936	0.01103547340186192	0.02225707850218046	0.05154620438059208	5.083764677867209e-07	0.9476140588865783			1.330831832369153
8.003144274051127	0.03247135345312591	0.01062627141701018	0.02214171789205896	0.05156070815303337	5.059123717223149e-07	0.9475398051485939			1.330832254051284
8.011334050918158	0.03157335939050456	0.01051953078950962	0.02204558619367539	0.05156949490641167	5.041385783537217e-07	0.9476345290751131			1.330832629362126
8.019523827785189	0.03298009283536912	0.01080999926566408	0.02208987631697855	0.05157720580072987	5.029455919477324e-07	0.9475965519724799			1.330832946906212
8.02771360465222	0.03389820038375336	0.01093026140431286	0.02217096029752713	0.0515925973109732	5.024170318434374e-07	0.9475902688541621			1.330833203494572
8.035903381519251	0.03363777687303491	0.01086336434285348	0.02224136421675683	0.05161526544870607	5.027146815628482e-07	0.947660054531149			1.330833396257011
8.044093158386282	0.03473965569944852	0.01087523377365866	0.02229818362162974	0.05164525276890866	5.040821128081054e-07	0.9476198101388063			1.330833519364364
8.052282935253315	0.03606736735500388	0.01107525757871836	0.02223642330260707	0.05168069330223404	5.065514314819107e-07	0.9476129680227159			1.330833561871241
8.060472712120346	0.03342706767125167	0.0107108837674539	0.02213707163915672	0.05171848397472176	5.101005628840953e-07	0.9475789384243163			1.330833512329483
8.068662488987377	0.03282876566300785	0.01053068955051756	0.02215604986265722	0.05175699255821765	5.150184804576318e-07	0.9476072795456845			1.3308333677523
8.076852265854408	0.0330135611681174	0.01058884985805265	0.02221783428186722	0.05179528506678054	5.215318729459288e-07	0.9476941015756549			1.330833119592561
8.085042042721438	0.03265335693239702	0.01060180090285751	0.02212888673687958	0.05183266970693016	5.303236252307099e-07	0.9476221151273799			1.330832733116076
8.093231819588469	0.03285338103477167	0.01070219444674406	0.02211457553352126	0.05187317521032746	5.414562178246839e-07	0.9475777873032861			1.330832204772215
8.1014215964555	0.03591434850858475	0.01102344627534273	0.02225731971176289	0.05191997759681007	5.545934735270568e-07	0.9476231541697219			1.330831501114908
8.109611373322531	0.03971587174658032	0.01121877866061725	0.02241048665728313	0.05197040416676333	5.700877833323977e-07	0.947577808375533			1.330830618552149
8.117801150189562	0.03907214418365079	0.01119845869679184	0.02242689067938297	0.05202426270796803	5.880070387188815e-07	0.9475391993477184			1.330829536156235
8.125990927056593	0.04041723643943309	0.01135979503403249	0.02256767531698875	0.05208454697200016	6.090860335681789e-07	0.9475941811231725			1.330828226027144
8.134180703923624	0.03979174467166174	0.01119025933713861	0.02256261874519387	0.05215403158793955	6.333982204233366e-07	0.9476209060761663			1.330826674962222
8.142370480790655	0.03591341965420735	0.01081686946501848	0.02235831581194279	0.05222871527720798	6.616303866482869e-07	0.947683338821781			1.33082483730278
8.150560257657686	0.03482440770094291	0.01078327501918782	0.02229871255296273	0.0523014668488368	6.947202668917455e-07	0.9476776705975074			1.33082268556034
8.158750034524717	0.03718865666607744	0.0110832328765287	0.02241961030131881	0.05237549652397949	7.324993926471172e-07	0.9476895794918339			1.33082019961026
8.166939811391748	0.04185493691566655	0.01138171799269257	0.02262021066091695	0.05245257633045722	7.751768120910773e-07	0.9475886609776037			1.330817336691074
8.175129588258779	0.04126134430138429	0.01118757775838294	0.02258845084120704	0.05253408927843501	8.234385320272853e-07	0.9477042927527857			1.33081405300071
8.18331936512581	0.04078593241620333	0.01127352077886487	0.02262992774190835	0.05262606838672944	8.775802451881932e-07	0.9477537028873126			1.330810312932887
8.191509141992841	0.04019696479253947	0.01134475401820319	0.0226390831245459	0.05272671814027916	9.386552484013303e-07	0.9477202603640982			1.330806055327397
8.199698918859871	0.04009661028833261	0.01123293510816559	0.02252436787267779	0.05282874457542105	1.008761767690595e-06	0.9477633597283135			1.330801202785075
8.207888695726902	0.03959346439601581	0.01116977799961184	0.02254352490798332	0.05292880124104119	1.087884848606628e-06	0.947771336666133			1.330795700524854
8.216078472593933	0.03994367702006719	0.01121718155847952	0.02262536240158408	0.05302939105373629	1.176655243308647e-06	0.9478110142360484			1.330789486732874
8.224268249460964	0.0442340730428091	0.01165724596708395	0.02294755760553662	0.05313257388965783	1.278236366660133e-06	0.9477775652503067			1.330782424714293
8.232458026327995	0.05088785619740704	0.01208300544284354	0.02320978324032298	0.05323908787521733	1.394904774061419e-06	0.9478342474930428			1.330774350191552
8.240647803195026	0.07033843028321826	0.01244179324209419	0.02359462619852896	0.05335259710011395	1.527922102542916e-06	0.9477889124036024			1.330765186182099
8.248837580062057	0.07539032584981174	0.01266148200512173	0.02382560282772369	0.05347355848182504	1.679824679515093e-06	0.9477730424881257			1.330754756186235
8.257027356929088	0.05802915667981942	0.01233014899436647	0.02349989318300874	0.05359749357524296	1.854701580102014e-06	0.9478280242635797			1.330742832330606
8.265217133796119	0.05199350120468844	0.01222452052082186	0.02345148145869885	0.0537245569456534	2.055856546151211e-06	0.9478967451216176			1.330729206130422
8.27340691066315	0.05373666299007422	0.01228427756959539	0.02326930911396013	0.05385464819323488	2.287884722093943e-06	0.9480146441865089			1.330713595642016
8.281596687530181	0.05706035607820021	0.01235149453644449	0.02332310483213485	0.05398635145077208	2.556598683528175e-06	0.9482008622505852			1.330695642617959
8.289786464397212	0.05558918734802396	0.01266707949959918	0.02351902240057211	0.05411684091190028	2.8680811342748e-06	0.9483451268168244			1.330674944846712
8.297976241264243	0.05731510741115035	0.01280804061677688	0.02349883312007378	0.05424676940787945	3.229440106692904e-06	0.9484505557883137			1.330651062271124
8.306166018131274	0.06126846337512855	0.01254397766765947	0.0234910163215736	0.05437916665765831	3.649075151955362e-06	0.9487275876382379			1.330623455844287
8.314355794998304	0.05673437844945456	0.01238989365127824	0.0233786751807243	0.05451402704230269	4.135576142759879e-06	0.9490308334135052			1.330591478003351
8.322545571865335	0.05820351233175113	0.01273623492912978	0.0233980948530741	0.05465084137729193	4.698185606476889e-06	0.9492637974311511			1.330554476489564
8.330735348732366	0.05964477362985177	0.01299280753128338	0.02328197947873847	0.05478933566412324	5.348304949106339e-06	0.9496829459161997			1.330511698283783
8.338925125599397	0.05969346011610924	0.01302852560810885	0.02316592320449943	0.05492804038420453	6.099848822065429e-06	0.9503546304926239			1.330462133555894
8.347114902466428	0.06306508447958072	0.01326673182912371	0.02302549840676833	0.05506339462992332	6.966828640084459e-06	0.9510129284786601			1.330404711304733
8.355304679333459	0.06287737736557937	0.0132656379310366	0.02302695247164552	0.05519349176125727	7.966856515032827e-06	0.9516952376454323			1.330338043797785
8.36349445620049	0.06288277535291205	0.01335351539242961	0.02322052295911976	0.05532318614627404	9.112768761198021e-06	0.9526577021270934			1.330261155813993
8.371684233067521	0.06265636703994822	0.01290405845754889	0.02309067742212446	0.05545746790915661	1.042031950364303e-05	0.9534785462833217			1.330172837434335
8.379874009934552	0.06309355096829393	0.01317081218362557	0.02298641830016677	0.05558605769882741	1.190293649592202e-05	0.9544801215124709			1.330071877972679
8.388063786801583	0.0737962986030123	0.01489727499912175	0.02327659921252581	0.05570379449223376	1.357791990294451e-05	0.9552550897982249			1.329956652147416
8.396253563668614	0.07984761831348072	0.01455407724295522	0.02368270708282237	0.05582220811571732	1.54591674895999e-05	0.9561193300802253			1.32982574816229
8.404443340535645	0.07575821728618265	0.01414503893889702	0.02368859572961549	0.0559428011922341	1.756123633893331e-05	0.9565824240033802			1.329677847087909
8.412633117402676	0.08072626901545082	0.0148409429249584	0.02406725365932658	0.0560637397186296	1.991083587907971e-05	0.9569942495106276			1.329511081256378
8.420822894269707	0.08555025945032968	0.01508553332511843	0.02464240710979751	0.05619054329442053	2.253686388865663e-05	0.9575558684750147			1.329323452973177
8.429012671136737	0.08401070730906143	0.01462014896978887	0.02403846807692919	0.05632155126604786	2.544421633074671e-05	0.9579809852955364			1.329113653942808
8.43720244800377	0.08883751902057468	0.01550950742819518	0.0244493290155752	0.05645031897711573	2.861171441576231e-05	0.9582491308030713			1.328880756359848
8.445392224870801	0.09865405545173458	0.01649378772373002	0.02483332581689261	0.05657812816164551	3.202210950703616e-05	0.9584911639795549			1.328623666494602
8.453582001737832	0.1032343193449668	0.01595607784780569	0.02455620467305702	0.05670665283730586	3.567732791161078e-05	0.9588307259357984			1.328341978102394
8.461771778604863	0.1099305825325027	0.01691463720028198	0.02527643998688075	0.05683290402496644	3.961442240100899e-05	0.9589152983194266			1.328034374581225
8.469961555471894	0.09650809117047121	0.01691040671219568	0.02535664158782535	0.05696335161207443	4.384371561133039e-05	0.9588716529925196			1.327700370824061
8.478151332338925	0.08993274350947085	0.01543080021615338	0.02478352288998357	0.05710419283080724	4.837682206468581e-05	0.9589771784023774			1.327337065028998
8.486341109205956	0.1125277100047837	0.01586188719416749	0.02491724547348476	0.05725952609048121	5.320826425814387e-05	0.9589295653184789			1.326946268376737
8.494530886072987	0.1137590846284198	0.01647911540586737	0.02514282516661416	0.05743235222089494	5.835426757434932e-05	0.9587842649224431			1.326528198817076
8.502720662940018	0.08503797482442929	0.01656441017558206	0.0241622229419635	0.05761703320776522	6.375662551521369e-05	0.9587200019421717			1.326082887243802
8.510910439807049	0.07631243331218122	0.01526833854480465	0.0233524666648866	0.0578163064315274	6.932063379018008e-05	0.9585414528775525			1.325611820501519
8.519100216674079	0.08296025704581313	0.01499795069523466	0.02347413567439199	0.05803332706998154	7.504058540369243e-05	0.9585282876440729			1.325116224478508
8.52728999354111	0.08829292882233443	0.01600841063362693	0.02446548668678844	0.05826544724014136	8.095644734202725e-05	0.9587431133440432			1.324596347646794
8.535479770408141	0.07373894172638853	0.01586586040155082	0.02447307259107566	0.05851376396724197	8.708183111399546e-05	0.9587513083030632			1.324052988833103
8.543669547275172	0.07810220921470049	0.0162478246030758	0.02474792182357187	0.0587771347793701	9.337538611692711e-05	0.9586446588026665			1.323488611258734
8.551859324142203	0.101837818464908	0.01650375825028137	0.0244967563620049	0.0590506566156345	9.974987307204749e-05	0.9587529218862927			1.322906319675437
8.560049101009234	0.1017783586801161	0.01547737352476363	0.02385708649533219	0.05933002843008213	0.000106125876776607	0.958816573278107			1.322309261606607
8.568238877876265	0.1015740977765048	0.01519768987016288	0.02380535942003844	0.05961552968022202	0.000112493185691322	0.9588409143507217			1.321701358708297
8.576428654743296	0.08708039032669408	0.01503435054880104	0.02354562191540622	0.05991054003738733	0.0001188706117740056	0.9587485222950617			1.321084637980025
8.584618431610327	0.06566147039794668	0.01470294556011938	0.02291248051798049	0.06021220525493367	0.0001252660539182439	0.9588874714882232			1.320458697716526
8.592808208477358	0.06817602398366317	0.0150143951152203	0.02311726914810408	0.06051253256763255	0.0001316254130530917	0.958707221956322			1.319828082972401
8.600997985344389	0.07531716891510534	0.01536318662105023	0.02344590560455881	0.06081260881248371	0.0001377841191911717	0.9585538416616016			1.319199895158473
8.60918776221142	0.0802587433573819	0.01526695592080853	0.02359649087477005	0.06110981695366275	0.0001437476525567399	0.9580653644413223			1.31857622288089
8.617377539078451	0.07926468344209592	0.01453149445556875	0.02307643653324067	0.06139598450160309	0.0001495328905704667	0.9574333574348134			1.317961111849811
8.625567315945482	0.06725205039636177	0.01343994398438067	0.02242753078300913	0.06167152328395555	0.0001550955576573012	0.9564118237575833			1.31735757266684
8.633757092812512	0.08284217301089075	0.01443925211443006	0.02307382194618951	0.06193247092803308	0.0001604573045089316	0.9553802069397841			1.316766395096145
8.641946869679543	0.08818080218564427	0.0152104830903186	0.02361018923252244	0.06217569453060987	0.0001655761352769175	0.9544117354044908			1.316191555087108
8.650136646546574	0.0524071340041111	0.01312506197013738	0.02211309983162472	0.06240621617481854	0.0001703512268338113	0.9532744423763803			1.31563863049459
8.658326423413605	0.05027482679660118	0.01272809806778061	0.02185373249785896	0.06262767816496571	0.0001747447086382918	0.9515598045336098			1.315110859657415
8.666516200280636	0.05455933082770431	0.01307492540252857	0.02192695498169071	0.06283575152822676	0.000178773330043018	0.9497355504179138			1.314609848424874
8.674705977147667	0.06056651440578148	0.01341450262615048	0.02213412132276557	0.06302482068226947	0.0001824415254050461	0.9477534264405398			1.31413774628621
8.682895754014698	0.05211673356350156	0.01309259923407635	0.02227256059681	0.0631981132065503	0.0001857387529299069	0.9459174885983135			1.313697197057871
8.691085530881729	0.04945842247356208	0.01275995344663927	0.02231665871383869	0.0633539565820023	0.0001886498968078626	0.9454138669685075			1.313290428482697
8.69927530774876	0.05723702465545596	0.01288996681775996	0.02260547962618457	0.06349367506401053	0.0001911662901626182	0.9456610015468374			1.312918500214619
8.707465084615791	0.06074847367294507	0.01300765646179923	0.02316334729115341	0.06362178065740096	0.0001932698617332228	0.9468097436935855			1.312584857173232
8.715654861482822	0.05595461964774647	0.01314875386596515	0.02394739733567986	0.06373467901506837	0.0001949490228361174	0.9481895074815742			1.312290854159227
8.723844638349853	0.05285550460615934	0.01357616116398041	0.02483573191779798	0.06383012773441327	0.0001961783655722531	0.9489660542070605			1.312038099384512
8.732034415216884	0.04282561359750775	0.01275527377532086	0.02494516590840286	0.06390451114911379	0.0001969834053432129	0.9501640627675897			1.31182523177463
8.740224192083915	0.0428386835278825	0.01177611517303039	0.02499650314133897	0.06395884388545717	0.0001973541252934089	0.9504310361308773			1.311653572041173
8.748413968950945	0.06498010123702501	0.0128272876398222	0.02614129480027301	0.06400125319255902	0.0001972847934582769	0.9493623988463202			1.311523375633857
8.756603745817976	0.08519747682146508	0.01473334709816988	0.02722597644807929	0.0640363042133046	0.000196776949200152	0.9482795735001518			1.311435416244555
8.764793522685007	0.0613403078627993	0.0134996532060327	0.0257185864628089	0.06406571404568089	0.0001958460260017094	0.9466703646288706			1.311389888148413
8.772983299552038	0.04352630010116872	0.0120875089205039	0.02436779336821097	0.06408536855753302	0.0001945005268576784	0.9449784320935332			1.311386714826041
8.781173076419069	0.03572521685405029	0.01141623613796764	0.02355530771387453	0.06409254194167445	0.0001927467671494777	0.9434978919132628			1.311425678977751
8.7893628532861	0.03465844061981199	0.01129322386680019	0.02323446746702275	0.06408682769225582	0.0001905977475844156	0.941754520487505			1.311506365197255
8.797552630153131	0.03338567536443335	0.01121611411150525	0.0229279696429314	0.0640654030754043	0.0001880626127364519	0.9399591424862762			1.311628341961016
8.805742407020162	0.03355976034955841	0.01123274625651949	0.02279616255518925	0.06403114824199953	0.0001851451643751871	0.9380959971675364			1.311791080790472
8.813932183887195	0.03606370530486579	0.01141133504909057	0.02272441294841273	0.06398713506994494	0.0001818619894203122	0.9362591368431713			1.311993479605337
8.822121960754226	0.03851039743286821	0.01166282222488895	0.02258418061441027	0.063932773919567	0.0001782286958331916	0.9342503964232979			1.312234254912757
8.830311737621257	0.03845004488596959	0.0118137878759815	0.02242343093424225	0.06386603746862222	0.0001742486848814511	0.9324977814778941			1.312512913010675
8.838501514488287	0.03626269248165302	0.01163151239248825	0.02217383473986243	0.06378727514532856	0.0001699269311151109	0.9308528753673302			1.31282855299152
8.846691291355318	0.03484193489267109	0.01166314490669689	0.02227688593796891	0.06370307698392602	0.000165202639025963	0.9292720076174171			1.313183247899478
8.854881068222349	0.03641386041355969	0.01149359328787974	0.02200151605325194	0.06361632613779722	0.0001601362566942033	0.9278666541132243			1.31357367672555
8.86307084508938	0.04223939201386829	0.0113809470853146	0.02187961523938638	0.06352513044136578	0.0001548287432101942	0.9266972624586567			1.313997297188107
8.871260621956411	0.05622694972409699	0.01224129564207162	0.02249227975654997	0.06342904699214119	0.0001492967540593619	0.9257563372292352			1.314451916578813
8.879450398823442	0.04292593448231943	0.01196087627720948	0.021893200758609	0.06332385264757814	0.0001435184487526206	0.9249332547220561			1.314937138145804
8.887640175690473	0.03569102215025727	0.01147372108334974	0.02137772360296609	0.06321124952705831	0.0001375008486394125	0.9240847215482951			1.315451401099465
8.895829952557504	0.03452146579302525	0.01145425492521926	0.02138542260564267	0.06309610872980334	0.000131224293918903	0.9231669509310302			1.315993920233366
8.904019729424535	0.03507734083233333	0.01141465432509454	0.02143794712030097	0.06296988354156513	0.0001247187202639082	0.9225494003879123			1.316562289173478
8.912209506291566	0.03492990021954395	0.01102104229956115	0.02118067280553359	0.06282815383272357	0.0001180539613699644	0.9218142316996235			1.317153838663858
8.920399283158597	0.03596758166752525	0.01119323114984227	0.02121771582292049	0.06268048317169739	0.0001112628772360133	0.921171773008136			1.317766812009045
8.928589060025628	0.04266779740322318	0.01146766366699168	0.02155854972821547	0.0625341927167736	0.000104343043266712	0.9208197358059473			1.318399058438692
8.936778836892659	0.03855996702154126	0.0112825918185974	0.02155678439557925	0.06238193205386573	9.728724428948304e-05	0.9213910928127285			1.319049514524211
8.94496861375969	0.03675622506320189	0.01121416855406518	0.0215559710164257	0.06222149110743961	9.007486745443006e-05	0.9225375779355528			1.319718373566651
8.95315839062672	0.0441647020154227	0.01135962469483218	0.02204569228369223	0.0620626801735616	8.279252672957596e-05	0.9237879882103137			1.32040186784729
8.961348167493751	0.04024195886751902	0.0113606990389296	0.0217373413959604	0.06190831451504168	7.551392214630461e-05	0.92509825300976			1.321096566843323
8.969537944360782	0.03282748596099403	0.01085584461422842	0.0214200133501152	0.06175247002689271	6.818414415039206e-05	0.9263597926354754			1.321802197745813
8.977727721227813	0.03272565853969983	0.01065257859581017	0.02113085574194775	0.06159353764148728	6.077715866956791e-05	0.9277105304798797			1.322517165102179
8.985917498094844	0.03374881329020561	0.01061478460660618	0.02108729123095055	0.06143344430523324	5.335663645489379e-05	0.9291587817146139			1.323237832113422
8.994107274961875	0.03647811277249173	0.01064563206265104	0.02139626560493075	0.06127007957120748	4.598283311972041e-05	0.930421662082777			1.323964084941848
9.002297051828906	0.08298755356693235	0.01122461900449549	0.02244142723791673	0.06110376074633474	3.867313199662621e-05	0.9316570420450337			1.324692883884489
9.010486828695937	0.07371048306324822	0.01171340497223708	0.02223891264545284	0.06093525222939327	3.142039596316461e-05	0.9331844620409361			1.325420882732862
9.018676605562968	0.04953063366869662	0.01139480077707311	0.02207362092088347	0.06076430074331792	2.420219576850679e-05	0.935181377452533			1.326148232889031
9.026866382429999	0.04339486805951771	0.01097734262909332	0.02206534917022774	0.06059301071637996	1.705869167370823e-05	0.9370949558745548			1.326873581755808
9.03505615929703	0.03619055478487224	0.01094004835951556	0.02191855601258264	0.06042440095883094	1.005935237671149e-05	0.9389830413800986			1.327593509761434
9.043245936164061	0.03730358011053257	0.01088531966566537	0.02198026210909114	0.06025414510757228	3.216234754085891e-06	0.9408749675162796			1.32830591487977
9.051435713031092	0.03293431392472294	0.01070739790356406	0.02221550253515379	0.06008007126888687	-3.507015766726672e-06	0.942549981300039			1.329010071369684
9.059625489898123	0.03023929371912603	0.01060255126478503	0.02228573000075107	0.05990765373889353	-1.011719724115227e-05	0.9440832359660539			1.329704390096695
9.067815266765153	0.0373965638582016	0.01069383402355633	0.02272358339025455	0.05973828362466119	-1.657000565850448e-05	0.9451281910754262			1.330386715598993
9.076005043632184	0.05006818452474859	0.01169199934594269	0.02325943467977584	0.05957169397000492	-2.281827346425401e-05	0.9462463729846186			1.331057138568062
9.084194820499215	0.03818652330304066	0.01092746413421969	0.0229459971856829	0.05941069703353025	-2.88435895091909e-05	0.947130049148876			1.331712179762616
9.092384597366246	0.02884912795773768	0.01039298079136324	0.0229289723881578	0.05925434466777218	-3.462057517797436e-05	0.9479399343699565			1.332347443901162
9.100574374233277	0.0292380690569738	0.01038539759389297	0.02312679493086055	0.05909957995496237	-4.021892549239905e-05	0.9482851292282202			1.332966599068704
9.108764151100308	0.07423969344115453	0.01135179072651435	0.023829352000896	0.05894548175348517	-4.565393300333496e-05	0.9487598220058746			1.33356836566106
9.116953927967339	0.07621741081338668	0.01108603959015519	0.02409188860697876	0.05879414137337041	-5.085679261775123e-05	0.9491903482596984			1.334150761625544
9.12514370483437	0.03633405414808102	0.01052361653889529	0.0239771419046452	0.05864999485511544	-5.57765618049566e-05	0.9495984604073991			1.334710931095409
9.133333481701401	0.04648261353407099	0.01088362225903293	0.02424024543963969	0.05851731764786647	-6.043734751534128e-05	0.9499755834237905			1.335249156481856
9.141523258568432	0.07142955482801645	0.01169680474501201	0.02444030689765202	0.05839277476809918	-6.485044532506453e-05	0.9497896656676157			1.3357650051786
9.149713035435463	0.04306537649196306	0.01098200991011047	0.02371970515090788	0.05826905524522058	-6.90124234077042e-05	0.9495534469411683			1.336257364633369
9.157902812302494	0.02975041442516783	0.01046979150576397	0.02345388177081932	0.05814576266326584	-7.293743973299165e-05	0.9492410881919947			1.336726635292992
9.166092589169525	0.03301989429598326	0.01058097763665121	0.0235060079063421	0.05802579378277799	-7.664206732392336e-05	0.9489242344550993			1.337173065304162
9.174282366036556	0.03673865895234889	0.01045318267598193	0.02350927613501434	0.0579084634749495	-8.011676079439245e-05	0.9486243281059582			1.337594965624221
9.182472142903586	0.04787876064737021	0.01047374579792563	0.02356323266314191	0.05779131560800013	-8.333857932465808e-05	0.948494894203551			1.337991608012274
9.190661919770617	0.03982146965497863	0.01092899342669166	0.02299951412706735	0.0576788786089961	-8.629533159551461e-05	0.9484733549513112			1.338364274334791
9.19885169663765	0.03208210313047414	0.01064948442569651	0.0223339811117573	0.05757526321223905	-8.898707415509098e-05	0.9484727797958321			1.338712356009766
9.207041473504681	0.02820278599411274	0.01022299069479864	0.02200588793334271	0.05747701575735337	-9.142727925697347e-05	0.9484880840013709			1.339035406489121
9.215231250371712	0.0266055632190963	0.01011343033812611	0.02164195850385602	0.05738167881938425	-9.361611714784086e-05	0.9488801806155412			1.339333268783668
9.223421027238743	0.02698751671640653	0.01016963039706958	0.0215516523687434	0.05729030824857663	-9.556727509856676e-05	0.9493048640300001			1.339606600118897
9.231610804105774	0.02845144136151092	0.01031870840201463	0.0214931807559721	0.05720457438520072	-9.728950675520519e-05	0.9494590397302427			1.339855237505069
9.239800580972805	0.0286430093412542	0.01031098071741178	0.02120282894497654	0.05712146422434561	-9.879168736097576e-05	0.9497480529859915			1.340080008954966
9.247990357839836	0.0286292400640235	0.01018465245593018	0.02096357759241635	0.05704129429094123	-0.0001000759940608156	0.950066607190169			1.340281143227883
9.256180134706867	0.02728958515712502	0.0101690925956143	0.02078199069466383	0.05697148338278291	-0.0001011492445001801	0.9507466339839986			1.340459146442146
9.264369911573898	0.02577431107587927	0.01017305154791572	0.02064994953140989	0.05691169444047971	-0.0001020217054906368	0.9511215568565908			1.340615050163934
9.272559688440928	0.02598847278332816	0.01017954512452941	0.02055523100912285	0.05685233023433044	-0.0001027006052744898	0.9513896638647331			1.34074955015995
9.280749465307959	0.02809161345877153	0.01022110120630995	0.02054241587435814	0.0567929015190223	-0.0001031911803717328	0.9517360665684177			1.340863062231865
9.28893924217499	0.02779875446063025	0.01015255828876957	0.02044807946093215	0.05673690329724757	-0.0001034996691827006	0.9518726748575168			1.340956292112882
9.297129019042021	0.02529791981510585	0.009990665533751057	0.02009344189979128	0.05668142116716707	-0.0001036330477777417	0.9521462658159855			1.341030044894553
9.305318795909052	0.02535594058620766	0.01002022002840504	0.02003145138599404	0.05662810803903252	-0.0001035989408862681	0.9524427344611111			1.341084835099925
9.313508572776083	0.02637745451648666	0.01007080799698306	0.01999546942661633	0.05657807269704013	-0.0001034057234826878	0.9527250120299375			1.341121395402703
9.321698349643114	0.02769899475036939	0.0101527456350282	0.02000749386717527	0.05652798940776228	-0.0001030592694812614	0.9529681430515934			1.341140553556033
9.329888126510145	0.03008002512179913	0.01027118851669482	0.0201300334322298	0.0564770704157753	-0.000102565824593287	0.9532538688315221			1.341142884992083
9.338077903377176	0.03181571990161781	0.01036827374282709	0.0201614426065093	0.05642816029881309	-0.0001019251681277744	0.9536030314467772			1.341128201070283
9.346267680244207	0.03112999768182933	0.01030070908397634	0.01991159195786591	0.05638360385564758	-0.0001011517143309799	0.953651545054945			1.341097922144578
9.354457457111238	0.03252305675040231	0.0104904918692671	0.01988100659187481	0.05634452287208919	-0.0001002527127309435	0.9539939058010718			1.341052985444595
9.362647233978269	0.02845452442317449	0.01066575199755156	0.01989875020556777	0.05630854770629634	-9.923544574191055e-05	0.9541605128074854			1.340994110487139
9.3708370108453	0.02644144268345337	0.01021145270389122	0.01973624842621035	0.05627277625837218	-9.810682925756997e-05	0.954156686291082			1.340922048738141
9.379026787712331	0.02767458614961795	0.01043468038379301	0.01977782385036362	0.05623585900889919	-9.687114169359481e-05	0.9543539404958041			1.340837309485757
9.387216564579361	0.03129043356704941	0.01096554637056938	0.01990920995619158	0.05620054504461722	-9.55358855999674e-05	0.9542508010365462			1.340740558974394
9.395406341446392	0.03020965951319863	0.01087806455779074	0.01993481706973107	0.05617370651391343	-9.410944196628866e-05	0.9543222206623939			1.340632601755932
9.403596118313423	0.03079593979250632	0.0114867972653988	0.0201539290667816	0.05615339709484789	-9.259570086621449e-05	0.9542803282077202			1.340513967024974
9.411785895180454	0.02913958197929825	0.01104247269394284	0.02011078432359626	0.05613204995052874	-9.099760581763854e-05	0.9542899181756496			1.340385123430649
9.419975672047485	0.02975875051902158	0.01044365822149356	0.0200065544289601	0.05610781590804891	-8.932212004982616e-05	0.9541782541574593			1.340246832014261
9.428165448914516	0.04024695788554386	0.01069044403640184	0.01997427836011912	0.05608194654163961	-8.75756734483651e-05	0.954164535499059			1.340099713245636
9.436355225781547	0.03116220752928239	0.01020442991435237	0.01975362886825597	0.05605393883154404	-8.576067499939632e-05	0.9541570472754753			1.339944016779103
9.444545002648578	0.02881213045671912	0.01007297081220133	0.01977535687050679	0.05602825948640294	-8.388231374967095e-05	0.9539977701733865			1.339780481543793
9.452734779515609	0.03400359719910885	0.01073432050572376	0.02042397054648035	0.05601093813144175	-8.194107973536399e-05	0.9539142569054152			1.339609732391648
9.46092455638264	0.03132723085159406	0.01031217290307529	0.01988476237660885	0.05599858346415845	-7.991932692945704e-05	0.9539301279333814			1.339430979001466
9.469114333249671	0.02964934624409436	0.01031786650238585	0.01971131556018561	0.05598781602749693	-7.7850151966164e-05	0.9537746782091301			1.339245612558032
9.477304110116702	0.02765152980999009	0.01048034865700338	0.01983416619984559	0.05597740819869837	-7.576459541087314e-05	0.9535391247508656			1.339054762106401
9.485493886983733	0.02661814665477618	0.01024004443425007	0.01969963402044042	0.05596988537346431	-7.366050044035059e-05	0.9535549957788316			1.338858702229121
9.493683663850764	0.02539399533864204	0.01005176826137781	0.01962195377753146	0.05596600741327608	-7.154941297521518e-05	0.9533586265763379			1.33865846177131
9.501873440717794	0.02594220178437299	0.01023337592660978	0.01975008644630427	0.05596368774147475	-6.943927816201814e-05	0.9531851789135649			1.338455121372268
9.510063217584825	0.03551500292275337	0.0112811503800976	0.02037734216466344	0.05596249366444356	-6.731789251357165e-05	0.952951242825719			1.338248788253565
9.518252994451856	0.03903773845050919	0.0114579114897883	0.02071986142545273	0.0559623267216583	-6.51773156775476e-05	0.9529226887084017			1.33803993760883
9.526442771318887	0.03320601278299666	0.01072607834563357	0.02035797304241049	0.05596328510499065	-6.3026534651505e-05	0.9527044620738673			1.337829687777223
9.534632548185918	0.04941561000062396	0.01048220124872527	0.02007227886134231	0.05596477586512263	-6.087430012531542e-05	0.9525084914201263			1.337618523942912
9.542822325052949	0.03181763871214283	0.01007810312517606	0.01974917164875015	0.05597042744325086	-5.87224443232111e-05	0.9522551246684106			1.337406431336047
9.55101210191998	0.02526766587520979	0.009953331702764006	0.01962805667891654	0.05597589938364947	-5.657821365625905e-05	0.9520432154037833			1.3371940219019
9.559201878787011	0.02621536590584191	0.01002333900925358	0.01969949108038405	0.05597868912796027	-5.44471745863986e-05	0.9519068194907576			1.33698155795935
9.567391655654042	0.02565580876375377	0.01005747455085146	0.01983051379110171	0.05598398032713029	-5.233322169895545e-05	0.9516149059406661			1.336769388811445
9.575581432521075	0.02542916069411112	0.009996178077834341	0.0198097498741503	0.05599007745689689	-5.023241267885534e-05	0.9514540408511294			1.336557095655133
9.583771209388106	0.0403779214568561	0.01138027417363596	0.02041164091992035	0.05599756710834377	-4.814523621431576e-05	0.9511343128313412			1.336345565346001
9.591960986255136	0.04747623428684589	0.01148112654053574	0.0208392015338228	0.05600739923886509	-4.607030246382527e-05	0.9508367310569761			1.336135439876389
9.600150763122167	0.02711761801498532	0.01031881451089856	0.02039387226122012	0.05602021601199685	-4.401569514983237e-05	0.9506923588878051			1.335926395529018
9.608340539989198	0.02697804077392587	0.01018366164484416	0.02021500590778784	0.0560388798361664	-4.199851890855612e-05	0.9504996392625019			1.335719096091229
9.616530316856229	0.02841948097407256	0.01019965608523415	0.02020397368540823	0.0560604110264341	-4.003730090675377e-05	0.9503348949087844			1.335514587417675
9.62472009372326	0.03310820046552072	0.0105491242900545	0.02049729442457188	0.0560828536080427	-3.813435451196357e-05	0.9500623310803298			1.335312913126256
9.632909870590291	0.033926796198438	0.01041843500863826	0.02070398388205503	0.05610675809470145	-3.629179928562671e-05	0.9498548740719152			1.335114753392771
9.641099647457322	0.02863292183067058	0.01014619922734316	0.02045841355804221	0.05612958379021572	-3.451018486599559e-05	0.9496583451594273			1.334920854353197
9.649289424324353	0.02978502213639767	0.01016664095746481	0.02045544621012133	0.05615018270268265	-3.277607190452784e-05	0.9493369568431129			1.334731273734423
9.657479201191384	0.0333190110976149	0.01033218200908696	0.02053526029944515	0.05617511525739102	-3.107939487386953e-05	0.9491204268986217			1.33454615236929
9.665668978058415	0.02883922906611256	0.01047592647571046	0.02062908404486713	0.05621139736017348	-2.942782111626209e-05	0.949087363103723			1.334366123668378
9.673858754925446	0.02971568994289323	0.01050516015511155	0.02070832270219113	0.05625632015605182	-2.782658027189464e-05	0.9489416897398909			1.334191375474678
9.682048531792477	0.02803839979998126	0.01007755876017333	0.02063441777729096	0.05630362236215282	-2.627192321718046e-05	0.9488745960938194			1.334021574269187
9.690238308659508	0.02705297555316809	0.01003509433306505	0.02062533946953341	0.05635443959604015	-2.476726227771729e-05	0.9487955464285085			1.333856746987895
9.698428085526539	0.02671054359701969	0.01008792387832851	0.02062043591124493	0.05640542352371724	-2.331668494253311e-05	0.9485597482987258			1.33369713657676
9.706617862393569	0.02617398109351707	0.0100465802799762	0.02068173372975457	0.05645518776001911	-2.191905022307618e-05	0.9484755945456009			1.333542085118322
9.7148076392606	0.02601427578946235	0.01004389305116578	0.02072987808926314	0.05651136310424477	-2.057710990439396e-05	0.9483764006208125			1.333392032522285
9.722997416127631	0.02671382627111036	0.0101691467409601	0.02084700522205398	0.05657469250741436	-1.928746372053933e-05	0.9482361537546757			1.333247236427669
9.731187192994662	0.02735024483889371	0.01036485389629422	0.02104253609128815	0.05664218519316236	-1.804511113283039e-05	0.9481498566410913			1.333107288094347
9.739376969861693	0.02566840365683129	0.01008551862575389	0.02095424462518171	0.05671343597660414	-1.685332202658249e-05	0.9481600594447839			1.332972365080503
9.747566746728724	0.02526379759443751	0.01001247378615629	0.02093261550533148	0.05679256210522876	-1.571302962378808e-05	0.9479869646508177			1.332842681612479
9.755756523595755	0.02571641394012697	0.01010162045861652	0.02098661164172391	0.05687910507593731	-1.461826259778626e-05	0.9478860702587473			1.332717926024598
9.763946300462786	0.02616339594926929	0.0100473128136683	0.02103415279128059	0.05696916908432048	-1.356552724113023e-05	0.9478604214495644			1.332597965852815
9.772136077329817	0.02571091881260544	0.009974433372578634	0.02104051758768764	0.05706741680642565	-1.25576145880292e-05	0.947761084045353			1.332482841294861
9.780325854196848	0.02604493391967654	0.01003077986983256	0.02112606138440532	0.05717306837596821	-1.159520984960639e-05	0.9477367106809764			1.332372493594369
9.788515631063879	0.02746966607328786	0.01015527215492183	0.02122483208285336	0.05728274129027817	-1.067415818505526e-05	0.947632839933105			1.332266749158314
9.79670540793091	0.0274944421586334	0.01011683651719626	0.02124377649797434	0.0573991799982663	-9.795434242764126e-06	0.9475846555312039			1.332165443201068
9.804895184797941	0.02683594286603402	0.01004812548935282	0.02124538136166292	0.05752084432768304	-8.965878709475181e-06	0.9475386465174575			1.332068679094283
9.813084961664972	0.02627392106317709	0.01004676454750083	0.02123262009537112	0.0576443683545223	-8.181475475003025e-06	0.9474676720083545			1.331976446003174
9.821274738532003	0.02599240046529446	0.01007736089620149	0.0212834745604706	0.05777672850293062	-7.432523124950422e-06	0.9474336626627127			1.331888199492229
9.829464515399033	0.02570935479830657	0.01014794447913164	0.02134465410533515	0.05792041418986191	-6.728779922072502e-06	0.9473819945098734			1.33180451120759
9.837654292266064	0.02546860621343583	0.01013263509315945	0.02133677594557367	0.0580686329451682	-6.079992913975684e-06	0.9473229614760016			1.331725565997706
9.845844069133095	0.02667241841691169	0.01019844903628856	0.02144554268737843	0.05821902177698631	-5.470046250631768e-06	0.9473252287657111			1.331650692077805
9.854033846000126	0.02670855207924814	0.01005872989836264	0.02148081743923171	0.05836884888844518	-4.895944129226922e-06	0.9473309005025364			1.331580083778672
9.862223622867157	0.04188418782306441	0.01016667017524492	0.02177473062573348	0.05851874245843281	-4.356156012501349e-06	0.9472838542410653			1.331513626720394
9.870413399734188	0.04771336522822286	0.01060683436099203	0.02205080099147176	0.05867230425232544	-3.846516048577436e-06	0.9472582707903303			1.331450967261795
9.878603176601219	0.03274059683909988	0.01036912366723669	0.02156243414854274	0.05882897586357593	-3.368425696603148e-06	0.9472281883312142			1.331392006282908
9.88679295346825	0.03104239461415485	0.01033582342945787	0.02156166483611881	0.05898605750863638	-2.923310740787594e-06	0.9472412252470436			1.331336837972313
9.894982730335281	0.02932257247506295	0.01020671648604142	0.02155613382161562	0.05913959723280993	-2.508016968698609e-06	0.9472026449017334			1.331285207017868
9.903172507202312	0.02653954639833972	0.01007775963233879	0.02149561179072407	0.05929114968985535	-2.119631960870816e-06	0.9471879068545859			1.331236746778775
9.911362284069343	0.02600448257250659	0.01003108813789831	0.02150480868103507	0.05944064738227105	-1.757914893911971e-06	0.9471600926971909			1.33119136195416
9.919552060936374	0.02760001418744388	0.01015530337119014	0.02157551943394744	0.05958480203708307	-1.42132781564162e-06	0.9471839089312543			1.33114892789848
9.927741837803405	0.03414662979708281	0.01048387462370967	0.02166249018549401	0.05972599141600525	-1.107898047432738e-06	0.9471623696790145			1.331109216476076
9.935931614670436	0.02882269819727837	0.01020099463627014	0.02163704815531346	0.05986452440003889	-8.180961800134375e-07	0.9471458935317008			1.331072233226605
9.944121391537466	0.02760785649419498	0.01012292024219465	0.02158807054318345	0.0599964221236764	-5.596525664764158e-07	0.9471158396270825			1.331038193454749
9.952311168404497	0.02670652415008852	0.0100949819829423	0.02153140704354183	0.0601126194224304	-3.291800145602805e-07	0.9471606185988442			1.331006765997559
9.96050094527153	0.02556454275859558	0.01000542834905245	0.02148732392139061	0.06021468519118694	-1.077895825578883e-07	0.9471578062175665			1.330977701291543
9.968690722138561	0.02578058390171659	0.01001777028459739	0.0215297068385891	0.06031160758566172	1.021327862127847e-07	0.9471408015447456			1.330950838991608
9.976880499005592	0.0278747532322252	0.01017317175231926	0.02166836325032076	0.06040148763072616	2.963465064292245e-07	0.9471226275579512			1.330925953514263
9.985070275872623	0.02915086374940602	0.01032419114376261	0.02169232315156229	0.06047715973764529	4.754109099882099e-07	0.9471084338512412			1.330902974243918
9.993260052739654	0.03068837563671997	0.01028916646374292	0.02170085699695146	0.06053840105469545	6.393420781976395e-07	0.9471084338512412			1.33088180662419
10.00144982960668	0.0338040602307234	0.01021160301267376	0.02179612786963224	0.06059127276268623	7.885378682968165e-07	0.9471050290968364			1.33086238226949
10.00963960647372	0.03257294185150344	0.01049299329969696	0.02214898770656858	0.06063390872023356	9.245017014853282e-07	0.9471220337696572			1.330844393813383
10.01782938334075	0.03035518662909722	0.01080437294143579	0.02210846644853473	0.06066155464061765	1.048340062384049e-06	0.9471316983659473			1.330827652445554
10.02601916020778	0.02817632194882799	0.01033417022474159	0.0217518006818386	0.06067553054030639	1.160323419007932e-06	0.9471561091493751			1.330812240747713
10.03420893707481	0.02737052479155248	0.01018723203607856	0.02161134667651971	0.0606766099336969	1.260943570571321e-06	0.9471640446633581			1.33079819204171
10.04239871394184	0.0278586300746937	0.01038287118959429	0.02166707531908813	0.06066783954206919	1.351166981073042e-06	0.9471317061806724			1.330785393905406
10.05058849080887	0.02697794081011767	0.01035813373655231	0.0217083285543508	0.0606461793876648	1.43173186325855e-06	0.9471464383246712			1.330773805839496
10.0587782676759	0.02667686214646327	0.01027745415412463	0.02164221804981085	0.06061042096642155	1.503411485410536e-06	0.9471481599740116			1.330763360296526
10.06696804454293	0.02650088517986212	0.01019317636393847	0.02161806391372885	0.06056954835245019	1.567342470380301e-06	0.9471873189410914			1.33075393480659
10.07515782140996	0.02677559519448088	0.01030600306627849	0.02171601914463816	0.06051904263984993	1.622354310054747e-06	0.9471799502495357			1.330745539051551
10.08334759827699	0.02717510928494724	0.01021747585949639	0.02179789987733154	0.06045383503407314	1.669041268969966e-06	0.9471975317015526			1.330738123579714
10.09153737514402	0.03210068390375247	0.01016225088564087	0.02179716124100851	0.06038246216352582	1.709881104520783e-06	0.947195245455442			1.33073155005286
10.09972715201106	0.03351615936401378	0.01060648985358041	0.02195567521589457	0.0603057203112496	1.74414977239025e-06	0.9471572683528087			1.330725778802207
10.10791692887809	0.0277984911884189	0.01045759300751106	0.02188871812607095	0.06021950413457328	1.772054012288755e-06	0.9471782440099447			1.330720764602704
10.11610670574512	0.02577091773833615	0.01002515621249416	0.02165807548633818	0.06012105284688176	1.794548703254169e-06	0.9472292580284073			1.330716444859696
10.12429648261215	0.02615524284158843	0.0100254861069607	0.02166740796453784	0.06001118923925418	1.812062302152613e-06	0.9471930097644936			1.330712776961229
10.13248625947918	0.02852827242763786	0.0103512253823971	0.02185399904877839	0.05989384153060391	1.824884144178065e-06	0.9472020900078217			1.330709727888655
10.14067603634621	0.03067441829417084	0.01049446146992777	0.02193671712431284	0.05977183148642991	1.833065902597023e-06	0.9472360993534635			1.330707248804384
10.14886581321324	0.02902722238512961	0.01019002926663865	0.02179102983687576	0.05964751456520888	1.836891104049847e-06	0.9472633679441914			1.330705291751922
10.15705559008027	0.02787088734691298	0.01011314455504949	0.02177651748162597	0.05951878727768228	1.837146513741637e-06	0.9471942212370441			1.330703826754449
10.1652453669473	0.02950280663523266	0.010339199821826	0.02218570222945216	0.0593864881216345	1.834393429831921e-06	0.9472049083375305			1.330702816664003
10.17343514381433	0.03031075905777478	0.01043079250720789	0.02213479854724271	0.05925027304179755	1.828825935762563e-06	0.9472940108599853			1.330702207081877
10.18162492068137	0.03442149875875445	0.01057870977504289	0.0219196859026403	0.05910757329929645	1.820616263373816e-06	0.9472741720750276			1.33070197577616
10.1898146975484	0.0324495144438271	0.01043436777345301	0.02175305687646459	0.05896261724178728	1.808836822101274e-06	0.9472786919610757			1.330702111547899
10.19800447441543	0.03310567860681596	0.01019999058491791	0.02165042877634452	0.05881815114882771	1.794346822922422e-06	0.9473025244053587			1.330702576408016
10.20619425128246	0.03980746861710811	0.01011343101858358	0.02165347337613616	0.05867306523156361	1.777966130451448e-06	0.9472945888913756			1.330703361044491
10.21438402814949	0.02905348212506979	0.01007156075398871	0.02162178295933838	0.05852415473942365	1.759681036456131e-06	0.9473093401308641			1.330704397106731
10.22257380501652	0.02553419323150505	0.01008071575576628	0.02161185307436055	0.05837197794651925	1.739634813231227e-06	0.9473144415327104			1.330705683088776
10.23076358188355	0.02539377322000045	0.01004340203797218	0.02161221077646222	0.05821943678054454	1.717159505270218e-06	0.9473388429432554			1.330707210914107
10.23895335875058	0.02586758744493881	0.01009765031743308	0.02168029677624229	0.05806462277286956	1.693538843707136e-06	0.9473683457837652			1.330708945660302
10.24714313561761	0.02661012193605873	0.01019611245106881	0.02177557623254764	0.05791002145133444	1.669815523686384e-06	0.9473315023259866			1.330710857776326
10.25533291248464	0.02641821141946108	0.01020709341020807	0.02183870804566613	0.05775688417415793	1.64555365426675e-06	0.9473127447483827			1.330712917066182
10.26352268935167	0.03724275695852022	0.01030768630461063	0.02197725529647037	0.0576022904144259	1.620354081269603e-06	0.9474113711981327			1.330715107123954
10.27171246621871	0.03823964652472844	0.01029116219089988	0.02183008006052537	0.05744901611873293	1.594062193936738e-06	0.9473802953022602			1.330717420575441
10.27990224308574	0.02706484939800941	0.01007579590840469	0.02169575640642616	0.05730190864784269	1.566693305469285e-06	0.9473995665827366			1.330719843728582
10.28809201995277	0.02605366397384281	0.01003971495780588	0.02167458384559167	0.0571562535992625	1.539105994084577e-06	0.9473678245268043			1.330722354276845
10.2962817968198	0.02569008806580435	0.01001184554710687	0.02165927094004059	0.05701013820228969	1.511949285915778e-06	0.9474313493905159			1.330724919529371
10.30447157368683	0.02551399892093577	0.01001491841005687	0.02169322360304307	0.05686381969270911	1.484562077684935e-06	0.947393953434135			1.33072752058414
10.31266135055386	0.02769800975205073	0.01013658569104017	0.02202282103950889	0.05671750572677071	1.456390086769792e-06	0.9473814233101777			1.330730189711951
10.32085112742089	0.03914098136944816	0.01039179480965981	0.02230111671805112	0.05657236401295893	1.428380609592665e-06	0.9474517791927993			1.330732894545049
10.32904090428792	0.02645471436054612	0.0101433992847513	0.02184971267829158	0.05642779890186204	1.401176220505617e-06	0.9473956637724904			1.330735618541004
10.33723068115495	0.02610863132124698	0.01013824431060516	0.02182932259803907	0.05628641539770982	1.374289399741097e-06	0.9473933345329946			1.330738351284662
10.34542045802199	0.02592488733734193	0.009991311398713268	0.02173155555209862	0.05614678122210383	1.347475812988343e-06	0.9474534482456747			1.33074107230771
10.35361023488902	0.0283582692133545	0.01008386529073477	0.02171422681207362	0.05601240291051303	1.320746055526199e-06	0.9473672912367156			1.330743779561357
10.36180001175605	0.03002779754842465	0.01013462567370807	0.02176145493233161	0.05588860431301877	1.294447323928078e-06	0.9474273863967168			1.330746476816747
10.36998978862308	0.02694782852799565	0.01007741670357302	0.02167320106896078	0.0557716459653866	1.269149406266832e-06	0.9474421237798282			1.330749141078763
10.37817956549011	0.026122060396011	0.009994269818265504	0.02159712826186353	0.05565653591553352	1.244736330300829e-06	0.9474846885823112			1.330751755556032
10.38636934235714	0.02641107584899319	0.009979831757161689	0.02160083606085771	0.05554752434005481	1.220829591216805e-06	0.9474143487701825			1.330754320315713
10.39455911922417	0.02628739308486597	0.01001069767879206	0.02159541532903314	0.05545217320262	1.19760401894683e-06	0.9474579940970894			1.330756833228645
10.4027488960912	0.02718148642946599	0.01004409076483981	0.02163418259288384	0.05536888751804347	1.17550014650129e-06	0.9475238599354145			1.330759281503729
10.41093867295823	0.03624764479834117	0.01053275540424682	0.02187601617679126	0.0552936772247104	1.154565210691955e-06	0.9474802243528209			1.330761653539247
10.41912844982526	0.02967266408885225	0.0102167223003733	0.02167881595584684	0.05522814132895712	1.134693663073618e-06	0.9474971825082124			1.330763943036566
10.42731822669229	0.02563607592527884	0.01003061794270405	0.02162544674313505	0.05517785690000309	1.115838757255889e-06	0.9474801688012443			1.330766136838829
10.43550800355933	0.02918532611383936	0.01032566229024758	0.0219215565514738	0.05514471882915489	1.098105593538957e-06	0.947492072072219			1.330768232756741
10.44369778042636	0.02952422002756811	0.0101779069928714	0.02218284880453165	0.05512387284758605	1.082128864796834e-06	0.9475868402648442			1.330770218351622
10.45188755729339	0.02702647434299434	0.01000555991337564	0.02181064776993655	0.05511315724446159	1.067080442211949e-06	0.9474977887032017			1.330772096605445
10.46007733416042	0.02634789853695444	0.01001807220587849	0.02161707548313954	0.05511472813262973	1.053000528050409e-06	0.947549936366519			1.330773854279856
10.46826711102745	0.02627247334688967	0.01004424840359657	0.02158631531490532	0.05513537803399349	1.040730755118182e-06	0.9475340806557357			1.330775487326767
10.47645688789448	0.02537651674128394	0.00999400709139363	0.02157693819596896	0.05517884800667366	1.03004464925442e-06	0.9475272787866075			1.330776992315658
10.48464666476151	0.02550207023447204	0.01000388222451917	0.02157270856761661	0.05523816157064439	1.021460647228778e-06	0.9475613104589558			1.330778350385142
10.49283644162854	0.0280499154979103	0.01012457601558881	0.02157565445068472	0.05531071400812566	1.014592330238469e-06	0.9475528308018811			1.330779563388881
10.50102621849557	0.03180836916028637	0.01066834885273344	0.02168727822188882	0.05539913116737007	1.009047083173043e-06	0.9476021443530617			1.330780626653697
10.5092159953626	0.0282513857192106	0.01037969520153126	0.02179281634203422	0.05550260046986973	1.005340095818106e-06	0.947603319953046			1.330781533305658
10.51740577222964	0.02617783786355603	0.01009301168322902	0.02188546201695244	0.05562560368894095	1.003741887108265e-06	0.9475551418290811			1.330782271991959
10.52559554909667	0.04714779320618369	0.01019283936058513	0.02198973635496827	0.05577258138612778	1.00397706136274e-06	0.9476373308086455			1.330782831278514
10.5337853259637	0.04562629137155461	0.01017656155264627	0.02171991694181597	0.05593603170222208	1.0060125302099e-06	0.9476044632484395			1.33078321399805
10.54197510283073	0.02554670034114659	0.009999043742666306	0.02151172158303276	0.05611464191415266	1.009656419628055e-06	0.9476328043698076			1.330783421500176
10.55016487969776	0.02564008500599937	0.009966258244456048	0.02149645289098032	0.05630837569779652	1.015209428584807e-06	0.9475806278017964			1.330783444273923
10.55835465656479	0.02584283759636175	0.009942957533779145	0.0214880992234175	0.05651107015203315	1.023520783946691e-06	0.9475760849970863			1.330783280999676
10.56654443343182	0.02634895893940783	0.009976717716438835	0.02151861959390169	0.05672130271191479	1.033797574497266e-06	0.9475913921438744			1.330782917056615
10.57473421029885	0.02655997343320179	0.009997368735847554	0.02155996713047055	0.05694052114241389	1.046392420433646e-06	0.9476038959311976			1.330782332046687
10.58292398716588	0.03283267128470566	0.01033929017591728	0.02197554191245074	0.05717062700607307	1.060540632327859e-06	0.9476588777066518			1.330781568764839
10.59111376403291	0.03772947728464428	0.01032841014895784	0.02196503423629419	0.05740928529026188	1.076352347856892e-06	0.9476475908380622			1.33078060250493
10.59930354089994	0.0289511695714114	0.01002756727105346	0.02164984803406031	0.05765930036673578	1.094943830790822e-06	0.9476039162548296			1.3307794318763
10.60749331776698	0.03046984954162638	0.01050166546066819	0.02204369906283336	0.05792007479247655	1.11574003130561e-06	0.9476639994321301			1.330778048379877
10.61568309463401	0.02708886179484308	0.01003293710841592	0.02187696146358018	0.05818272488371327	1.138205185251162e-06	0.9476742608634425			1.330776460902765
10.62387287150104	0.02643793860149403	0.01009884471154089	0.02173863392612067	0.05844334895934646	1.16238427033735e-06	0.9476515879663481			1.330774681365345
10.63206264836807	0.02680568923064481	0.01021136854018527	0.02167309135939753	0.05870374341425509	1.1886919227982e-06	0.9476396472184558			1.330772700212898
10.6402524252351	0.02751108191491376	0.01011168087464379	0.02181207565861852	0.05896209975147897	1.217222557947701e-06	0.9476124107466997			1.33077051838019
10.64844220210213	0.02663307436897124	0.01011346597964521	0.02181475358415332	0.05921517991578652	1.24770386267181e-06	0.9476424523353498			1.33076813876507
10.65663197896916	0.02707198413430615	0.01008047663187211	0.02183239602716001	0.05946193464919962	1.280048663676467e-06	0.9476305628590413			1.330765549823722
10.66482175583619	0.04666186320524379	0.01059346601966424	0.02234740815003866	0.05970144434531815	1.314041893840473e-06	0.9476441635451458			1.330762777842375
10.67301153270322	0.03449837582061527	0.01060098623737107	0.02220811453522445	0.05993246991766515	1.348882237932401e-06	0.9476175237546309			1.330759840315675
10.68120130957025	0.03104174799653427	0.01206775954247965	0.0225941868739089	0.06015106279636661	1.385554978576466e-06	0.9476209211199034			1.330756712802182
10.68939108643728	0.0289877494026816	0.01085146074588156	0.02183703885349896	0.06035554855387094	1.424275849902721e-06	0.9476583314001092			1.330753417443216
10.69758086330432	0.02635110133083732	0.009926512386779432	0.02142639002196434	0.06054983544057016	1.463765137137856e-06	0.9476419162456737			1.330749943845602
10.70577064017135	0.02590816113244546	0.009938602706504722	0.02139854890760724	0.06073408957877046	1.504373323661481e-06	0.9475829111877572			1.330746329970654
10.71396041703838	0.02545230735126597	0.009943377550120574	0.02138623568987459	0.06090235878010074	1.545971245278549e-06	0.947624856047382			1.330742584081784
10.72215019390541	0.02556468154512141	0.009936634901447472	0.02142313294154867	0.06105564730776088	1.588688389012971e-06	0.9476265859261765			1.330738709489892
10.73033997077244	0.02550246752227889	0.009922869008222457	0.02147584247011382	0.06119589746524544	1.631970122934041e-06	0.9475863415338338			1.330734730555621
10.73852974763947	0.02555367819871528	0.009952408956989605	0.02149992292493869	0.06132185648295148	1.675125721739332e-06	0.9475919671680322			1.330730656883239
10.7467195245065	0.02573085236418379	0.009946083524737028	0.02155982169086456	0.06143104850073161	1.71851262898341e-06	0.9475817898817438			1.330726503064433
10.75490930137353	0.02967505687102687	0.01025634586863156	0.02172984550229159	0.06152047963235443	1.762148688634992e-06	0.9476730482925491			1.330722291688371
10.76309907824056	0.02853265560361587	0.01037943935892501	0.02166316323330751	0.0615886393151113	1.805523975660891e-06	0.947617511957539			1.330718041440339
10.7712888551076	0.02667870987012382	0.01023011834392944	0.02163440212817564	0.06163946104347207	1.848424192019582e-06	0.9476197753820387			1.330713767122139
10.77947863197463	0.02651959317469388	0.01019309524717295	0.0216541964876946	0.0616737022508797	1.890972551735804e-06	0.9475846101059744			1.3307094817906
10.78766840884166	0.02554429927876615	0.01008960633523376	0.02152224885584468	0.06169030736681855	1.933209162723666e-06	0.947591957377125			1.330705200995395
10.79585818570869	0.02536741021252071	0.009962714095570589	0.02143946156900458	0.06169287637089263	1.974536500528802e-06	0.9475454779380813			1.330700964237228
10.80404796257572	0.02681225050655764	0.01003207464970392	0.02157187091730386	0.0616798118808238	2.013922751990433e-06	0.9475113870535304			1.330696776242406
10.81223773944275	0.02616216747779275	0.0100020916704735	0.0215337696568148	0.06165232178029057	2.052364545553143e-06	0.9475453825807399			1.330692640546462
10.82042751630978	0.0253619920798677	0.009946295473512166	0.02146014719943787	0.06161288688828979	2.090126274450378e-06	0.9475465662412804			1.330688600644542
10.82861729317681	0.02642165332679384	0.01011690035665532	0.02156963435356309	0.06156089480872003	2.126025489178241e-06	0.9474631457745935			1.330684653191039
10.83680707004384	0.02866830519388168	0.01015692118859855	0.02163824845040896	0.06149833001300817	2.159544251015477e-06	0.9475096252136371			1.330680834851528
10.84499684691087	0.02921285999138778	0.01019823358733897	0.0216946821794111	0.06142077359216758	2.190699771084216e-06	0.9475147835833694			1.33067716343566
10.8531866237779	0.0296037304988958	0.01050769020860884	0.02202649605394219	0.06132535333226291	2.219830984369791e-06	0.947514226667056			1.330673657651654
10.86137640064494	0.02716934460178577	0.01027727921165336	0.02183647568653628	0.06121557374041688	2.247474217714789e-06	0.9475340654520137			1.330670314747017
10.86956617751197	0.0258760878080124	0.009996643646903216	0.02163821842394069	0.06109289116325518	2.273068589320124e-06	0.9475403240794353			1.330667147556552
10.877755954379	0.02577566360769495	0.009971159341674736	0.02160813861504053	0.06095794986254804	2.296028339679455e-06	0.9475165179552609			1.330664180388772
10.88594573124603	0.02623200486882815	0.01001970825222165	0.02157459364675412	0.06081151857204489	2.316393309543578e-06	0.9475754829432161			1.330661431870954
10.89413550811306	0.02563356280678096	0.009961068680134126	0.02151490580125736	0.06065465921337656	2.334177136704973e-06	0.9475199035001535			1.33065890987164
10.90232528498009	0.02561071991017285	0.00997485558808101	0.02152929926901721	0.06048871761379839	2.349304766960996e-06	0.9475533460233678			1.330656617456807
10.91051506184712	0.0273255280752776	0.01018607800265212	0.02173751357846331	0.06031753085630612	2.361938189708245e-06	0.9475301121226567			1.330654561457868
10.91870483871415	0.02676170245843264	0.01020180649422489	0.02177366116806462	0.06014317181359039	2.371576074106587e-06	0.9475057389213652			1.330652747436114
10.92689461558118	0.0263601558249831	0.01002447814284619	0.02170571109049914	0.05996172609410897	2.378730496984747e-06	0.9476157382597595			1.330651178395883
10.93508439244821	0.0276735671455912	0.009961711613767625	0.0216752976416013	0.05976777731898107	2.3829913488044e-06	0.9475420391659782			1.330649899584301
10.94327416931525	0.0285335268954125	0.009981196956538626	0.02165261940166186	0.05956352616810118	2.38404524549389e-06	0.9476128919693986			1.330648888701274
10.95146394618228	0.02689945904661187	0.01009553184064318	0.02161885851333158	0.05934905558978491	2.383571746562811e-06	0.9475868691062166			1.3306481357426
10.95965372304931	0.02595778647644299	0.01003047704799164	0.02157224254364751	0.05912130950354567	2.380405511814803e-06	0.9476220385556493			1.330647645881913
10.96784349991634	0.02688746697878361	0.01010814432771941	0.02160140530623713	0.05888444206080102	2.374398939495036e-06	0.9476021997706917			1.330647413448536
10.97603327678337	0.02815660094915167	0.01017847027160237	0.02166660371109878	0.05864317005839954	2.36580409076235e-06	0.9476209127837004			1.3306474456515
10.9842230536504	0.026825422114115	0.01007921205212937	0.02169118608714096	0.058398019469287	2.35483541057023e-06	0.9476044749333069			1.330647724180076
10.99241283051743	0.0258611391337402	0.009973339830542299	0.02175919370774887	0.05814872589054674	2.341755625983944e-06	0.9475931092547711			1.330648252724414
11.00060260738446	0.02631704060291357	0.009948928599315033	0.02172618035350858	0.05789816465147321	2.326222538866154e-06	0.9475891389698274			1.330649027311709
11.00879238425149	0.03001218135024249	0.0102414543735323	0.02185337508874078	0.05764856842572352	2.308204282896673e-06	0.9476089777547851			1.330650035989237
11.01698216111852	0.02858078984272868	0.01034106849769812	0.021892987680134	0.05739626086098321	2.288156163852541e-06	0.9476214797376029			1.330651282558644
11.02517193798555	0.02860837412164573	0.01052716436160172	0.02200614436096927	0.05713965390882838	2.26626776546381e-06	0.9476407510407509			1.330652763879094
11.03336171485259	0.0296821628331829	0.01080952281813903	0.02219307362122358	0.05688207299176584	2.242723317683168e-06	0.9476521212246248			1.330654453406854
11.04155149171962	0.02893761470857914	0.01033124825497985	0.02189333838404511	0.05662342292101031	2.217466585053242e-06	0.9476385143475863			1.330656353615053
11.04974126858665	0.02658054357451894	0.01002198364122289	0.02165023485681327	0.05636049268673531	2.190248786848652e-06	0.9476713900483733			1.330658448744783
11.05793104545368	0.02714948039774014	0.01005999654467443	0.02171871219781322	0.05609658357939165	2.161470972113334e-06	0.9476572386582419			1.330660743800367
11.06612082232071	0.02749579367484251	0.01003183346913918	0.02172447492217547	0.0558374085246075	2.131244021706254e-06	0.9476198337984956			1.330663221756602
11.07431059918774	0.02573563306422949	0.009944195830967251	0.0215886471503916	0.05558191262405085	2.099407374918786e-06	0.9476073013887459			1.330665871939559
11.08250037605477	0.02815235302049342	0.01002965709222821	0.02160047311225261	0.05532942100901651	2.066264817183098e-06	0.9477185249399169			1.330668680759563
11.0906901529218	0.02838058839253288	0.01009192146335798	0.02160860903216886	0.05507935976643809	2.031986664028304e-06	0.9476788473700015			1.330671637785302
11.09887992978883	0.02550210730821608	0.009975066112550644	0.02155152972974626	0.05482761441935629	1.996986286728269e-06	0.9476697243620229			1.330674726442735
11.10706970665587	0.02517318944877618	0.00993776746420777	0.02149921486381342	0.05457602344166337	1.961140352758509e-06	0.9476203714221491			1.330677945519229
11.1152594835229	0.02663641027743448	0.01000159902059654	0.02154981596008996	0.05432774818425702	1.924717664098293e-06	0.9476815882443042			1.33068127244317
11.12344926038993	0.02597130141689416	0.009937380833604965	0.02156030430061973	0.05408599396201874	1.887706932216222e-06	0.9476606414569146			1.330684697351272
11.13163903725696	0.02475817283672374	0.009869286601588468	0.02152081986858316	0.05385624208482532	1.849776473226604e-06	0.9476742436552495			1.33068821757182
11.13982881412399	0.02531152492930086	0.009931184365631363	0.02166322939842245	0.05363843217962683	1.811248496149432e-06	0.9477468682935494			1.330691818021774
11.14801859099102	0.02670810550176857	0.01003203937860943	0.02175095403945423	0.05342635162380289	1.772520979335804e-06	0.9477542618005901			1.330695486455566
11.15620836785805	0.03528825323347139	0.01054243058511657	0.02207860311170727	0.05321817259475096	1.733123795943132e-06	0.9476788744177509			1.330699218023611
11.16439814472508	0.07480467046911737	0.01115287183210683	0.02264639645187236	0.05301967367253266	1.693734137689656e-06	0.9476907174556694			1.330702995499605
11.17258792159211	0.02801509420406049	0.01011421531410286	0.02181733346017702	0.05283326621571431	1.654481932853785e-06	0.9476975202510461			1.330706822075865
11.18077769845914	0.0260027467278038	0.009975551204840921	0.02162964565225923	0.05265481389279139	1.615057547365228e-06	0.9477377987014226			1.330710665225823
11.18896747532617	0.02593640629842084	0.009947972484575851	0.02159467969756167	0.05248158568414568	1.575949253027081e-06	0.9477207972250448			1.330714552520526
11.19715725219321	0.02753239198220619	0.009966435891467184	0.02159830643820104	0.05231333785471078	1.536967109290137e-06	0.9477105944213523			1.330718438782919
11.20534702906024	0.03109908115691996	0.01025757627192372	0.02180555483483525	0.05215045577700565	1.497890239780784e-06	0.9477185260599454			1.330722333066368
11.21353680592727	0.02637595836032807	0.01001750295869859	0.021638356416143	0.05199527780919006	1.458927953336333e-06	0.9477389806984677			1.330726230372982
11.2217265827943	0.02572825891829034	0.009958661366654159	0.02154541176896316	0.05185159507121263	1.420696303288782e-06	0.9477837596702293			1.330730104035497
11.22991635966133	0.02596587825666404	0.0100236950628746	0.02154673924523341	0.05172151222405132	1.382933309277538e-06	0.947736689898774			1.330733957422478
11.23810613652836	0.03310688694909046	0.01029901505358711	0.02170426369373432	0.05160084052324899	1.344957364230912e-06	0.9477797684032535			1.330737800136994
11.24629591339539	0.03131984298277526	0.01021785467580283	0.02166387311887583	0.05148635305875897	1.307339212186949e-06	0.9477480545526695			1.330741617164602
11.25448569026242	0.02543836431329446	0.009998459203177367	0.02154391341384767	0.05137519118942917	1.270861739704713e-06	0.9476895864421239			1.330745392864414
11.26267546712945	0.02557166493268488	0.009993156292052465	0.02153628767576487	0.05126793530179147	1.235191226097589e-06	0.9476952546663975			1.330749128512694
11.27086524399648	0.02545795286938532	0.009986016267589484	0.02152795426973265	0.0511685173940783	1.199815115667569e-06	0.9477798109951705			1.330752821585751
11.27905502086351	0.02565570328388741	0.009977345563283196	0.02149960955869426	0.05107655406282479	1.165027017412984e-06	0.9477322148231432			1.330756458967707
11.28724479773055	0.02569861980754684	0.009981325549440038	0.02150536000075768	0.05099190890144206	1.130835345510098e-06	0.9477366868614113			1.3307600438792
11.29543457459758	0.02495831589425948	0.00987472955611563	0.02150455125427487	0.05091627226128494	1.097063985353892e-06	0.9477014979815408			1.330763586764891
11.30362435146461	0.02515284203573973	0.009857035370365166	0.02149070363064408	0.0508447818876436	1.064124732220232e-06	0.9476776914395916			1.33076706305222
11.31181412833164	0.02619209400559892	0.009967604600855474	0.02170568959056679	0.05077270338815348	1.032033350671921e-06	0.9477383760783666			1.330770461406142
11.32000390519867	0.03302057181545082	0.01075988065692601	0.02253817400004521	0.05070286419015146	1.000713971316854e-06	0.9476930583116325			1.330773794094435
11.3281936820657	0.03078836662954194	0.01014291682316716	0.02192898098488192	0.05063855961375683	9.699307793541584e-07	0.9477383591588322			1.33077707153998
11.33638345893273	0.02534904859645791	0.009894743881378931	0.02162894499345585	0.05058039911024147	9.399510832328757e-07	0.9477128500908043			1.330780278706618
11.34457323579976	0.02888600575857042	0.01016213401826548	0.02176346432249371	0.05052675186909692	9.112376117378882e-07	0.947660702427487			1.330783404703759
11.35276301266679	0.02826303270570935	0.01018606670213959	0.02177653161872549	0.05048076169888399	8.831671850663632e-07	0.9477485724246444			1.330786460571014
11.36095278953382	0.02609331154586184	0.00996627091831917	0.02158260350094408	0.05044077223109947	8.555171378898248e-07	0.9477185388750858			1.330789443278629
11.36914256640086	0.03128390541499067	0.01025587849879162	0.02175716304306827	0.05040222950719	8.284695042531634e-07	0.9477451795291718			1.330792352820237
11.37733234326789	0.03223232842840348	0.01039843205593284	0.02210662377468287	0.05036529269151548	8.02441836690888e-07	0.9477656320336419			1.330795183183154
11.38552212013492	0.02660082190575204	0.01007188170397898	0.021665283434365	0.05032748326286612	7.773503182026415e-07	0.9477146233793132			1.33079793800927
11.39371189700195	0.02596522695777827	0.01000838721928668	0.02151317930312415	0.05029107323272451	7.525495763521615e-07	0.947708316392791			1.330800626985819
11.40190167386898	0.02568318386385484	0.01001547100386772	0.02149587107533401	0.05025741960896813	7.281402378960342e-07	0.9477565410336046			1.330803237239502
11.41009145073601	0.02481783848558623	0.009963976780857026	0.02150641783484978	0.05022437415750976	7.048177915578123e-07	0.9477083611272789			1.330805784507241
11.41828122760304	0.02483742221598587	0.009949265320101723	0.02149109327320245	0.05019372908119939	6.826577200226056e-07	0.9476742684421186			1.330808254043694
11.42647100447007	0.02566890569014676	0.01000889352917658	0.0215109073166758	0.05016713259532554	6.616797815225748e-07	0.9476668941070205			1.330810637301664
11.4346607813371	0.02585200849747882	0.01000614906673788	0.0215298928481984	0.0501439077511053	6.408478618655231e-07	0.9476878678223474			1.330812951377895
11.44285055820413	0.02654545073107378	0.01005431078551016	0.02167429991146796	0.05012612629278197	6.208266279678327e-07	0.9477565515381661			1.330815178035926
11.45104033507116	0.02802602492419112	0.01029370994872251	0.02191329771930596	0.05010874699573594	6.011196935347066e-07	0.9477429477999094			1.330817356227706
11.4592301119382	0.03090674429248202	0.01040379646808655	0.02187712066509664	0.05008583215703768	5.817012585344326e-07	0.9477332877150842			1.330819457174243
11.46741988880523	0.03034343827195738	0.01021068319334973	0.02165449937090782	0.0500627162990236	5.630899543860201e-07	0.9477309880964633			1.33082149141195
11.47560966567226	0.0266404239819706	0.009924575732067783	0.02148737766408646	0.05004247343889202	5.449355700119439e-07	0.9476714717415902			1.330823461426742
11.48379944253929	0.02639127689845797	0.009974960978650893	0.0215193730685402	0.05002793966657239	5.274916269066518e-07	0.9476952593203558			1.330825372588273
11.49198921940632	0.02702765290723927	0.01018606160559331	0.02163912824037119	0.05001687752833125	5.11161562105143e-07	0.9476963934705585			1.330827223278152
11.50017899627335	0.02581186384257424	0.01005122407470363	0.02164668205129902	0.05000356631718098	4.954262841992178e-07	0.9477797814290142			1.330829013642542
11.50836877314038	0.02513206822498535	0.009963965336121816	0.02163219028277184	0.04999043685378597	4.799716368072347e-07	0.9477332716488602			1.330830746235038
11.51655855000741	0.02635081531426937	0.009933237342883127	0.0216028141826734	0.04998010192759629	4.652242357950839e-07	0.9476913267892355			1.330832418771282
11.52474832687444	0.02809103100575404	0.01000742826556606	0.02168456475965881	0.0499676525932103	4.510007852089188e-07	0.9477054731404152			1.330834029624863
11.53293810374148	0.03181914400719921	0.01042756918105254	0.02219374563470325	0.0499516982717615		0.9477270112295296
11.54112788060851	0.04016976811787765	0.01099115084160195	0.0225347104588692	0.04993728346547118		0.9477043544157403
11.54931765747554	0.03232272292706431	0.01075782866402682	0.02203065795736145	0.04992422016063891		0.9477474621140026
11.55750743434257	0.02555088204776077	0.01006107256323953	0.02162801610634152	0.04991127292248303		0.9476845448245654
11.5656972112096	0.02535356702816248	0.009989777502021248	0.0215576844421672	0.04990288397993624		0.9477508582055965
11.57388698807663	0.02574850580174644	0.01009974835912806	0.02161303317070907	0.04989821014579503		0.9476493395709814
11.58207676494366	0.02544969123264014	0.01004987587655453	0.02156100434563454	0.04989387114268985		0.9477502339630519
11.59026654181069	0.02512483014864914	0.00998349464186251	0.02148559545874542	0.04988899884334914		0.9476986654988242
11.59845631867772	0.02542715739630096	0.009946539844259734	0.02147796924070208	0.04988287582248691		0.9477139697043629
11.60664609554475	0.02722289533300827	0.01031238623006959	0.02168584706876102	0.04987727527696773		0.9476793839413976
11.61483587241178	0.02554255409598167	0.01008715380516804	0.02164019563340953	0.04987246717093922		0.9477576855265543
11.62302564927882	0.02483897832416947	0.009905954158273798	0.02153791963417678	0.04986726954239981		0.9477503168349986
11.63121542614585	0.02878672831339557	0.01013350391163641	0.02196575587215541	0.04986358960204162		0.9477412307393883
11.63940520301288	0.03752354382088872	0.01038380610168299	0.02211514230787364	0.04986169974816464		0.9476930549629687
11.64759497987991	0.02700851522369711	0.0101066160625719	0.02165267342913456	0.04985644111027587		0.9477553825949224
11.65578475674694	0.02567401794823784	0.01013824700278135	0.0215512997651666	0.04984984474501684		0.9477548468885998
11.66397453361397	0.02538715886151958	0.01000455704439523	0.02145667828974433	0.04984504085404217		0.9477384090382063
11.672164310481	0.0257676570193495	0.009979903339542625	0.02147047781667557	0.04984109862095246		0.947721370351337
11.68035408734803	0.02626871179736474	0.009983649576425996	0.02151512576674898	0.04984006453168544		0.947730999880608
11.68854386421506	0.02653301320807265	0.009968183454540234	0.02148249459222509	0.04983712486453769		0.9477122989338268
11.69673364108209	0.02648112404754865	0.01005768348517775	0.02151207140297586	0.0498352309376574		0.9477627952094494
11.70492341794913	0.02509684715951881	0.009923290390430739	0.02145968375040092	0.04983919440173121		0.9477542928730389
11.71311319481616	0.02512947096234481	0.009885152255652221	0.02142853292929378	0.04984142188135993		0.9476873397718077
11.72130297168319	0.02770921089269887	0.01029226248633408	0.02157720584229802	0.04983814806543057		0.9477264675136713
11.72949274855022	0.02787892699352977	0.01039408285452969	0.02164116563425163	0.04983232251027426		0.9477105964857051
11.73768252541725	0.02539589735691841	0.009956878051145656	0.02145555714299982	0.04982731840431825		0.9477537131587424
11.74587230228428	0.02639747369213373	0.01000391813336573	0.02152306634712215	0.0498202062683956		0.947718574304738
11.75406207915131	0.02797324057803189	0.01014185336046743	0.02165142562581532	0.04981060110397244		0.9477463232350481
11.76225185601834	0.02783864664819584	0.0104084244170434	0.02163309067548047	0.04980958864437082		0.9477389471503715
11.77044163288537	0.02773210653417503	0.01013925916937999	0.02153194593575842	0.04981732777676903		0.9476930345337552
11.7786314097524	0.02596366522650397	0.009941437661719559	0.02142971150420278	0.04982217261002671		0.9477582433305539
11.78682118661943	0.02520685501689651	0.009952652487384575	0.02142867207539766	0.04982521803942114		0.9477151853182068
11.79501096348647	0.02557515175791942	0.009993927776003018	0.02147217031256609	0.04982264903941629		0.947746317226758
11.8032007403535	0.02523302868182935	0.009945039857063376	0.021446671926453	0.04981390767869278		0.9477395211665168
11.81139051722053	0.02511480159913916	0.009885660356357528	0.02143517157968603	0.04980724507749556		0.9476953090171826
11.81958029408756	0.02525777179052885	0.009862244969296288	0.02144050553295172	0.04980158302930484		0.9477122802078574
11.82777007095459	0.02515520204453614	0.009871521567690727	0.02147374268311309	0.0497983960177637		0.9476952935959937
11.83595984782162	0.02639806281219272	0.01003061006973367	0.02163464221951157	0.04979928533026819		0.9477684136891235
11.84414962468865	0.03927666388024056	0.01049570647140477	0.02184164343418939	0.04979856092756915		0.9476118329438066
