# Supplementary material for: Characterization of meiotic axis proteins in the model brown alga Ectocarpus
Source: EMBO Rep. 2025 Oct 23;26(23):5673–702. doi: 10.1038/s44319-025-00605-3 (PMC12678776; doi:10.1038/s44319-025-00605-3)
Supplement: Supplementary file 6 — Source data Fig. 2 [file 44319_2025_605_MOESM6_ESM.zip › Figure 2/2B/EcHOP1-HORMA_SEC-MALS-data.csv]

time (min)	raw light scattering data: detector voltage (V) detector 1	raw light scattering data: detector voltage (V) detector 2	raw light scattering data: detector voltage (V) detector 3	raw UV absorbance data: detector voltage (V) channel 1	differential refractive index data: differential refractive index (RIU)	Forward Laser Monitor: Forward Laser Monitor (V)	Auto-inject Signal: Auto-inject Signal	Auto-inject Signal: Auto-inject Signal	absolute refractive index data: absolute refractive index (RIU)
-0.147967042	0.026533619	0.010015125	0.021320765		-3.35E-10	0.945481325			1.330897434
-0.139777254	0.034538456	0.01036094	0.021484951		-5.00E-10	0.945497828			1.330897471
-0.131587465	0.034790898	0.010170335	0.021354316		-5.97E-10	0.945553943			1.33089751
-0.123397677	0.025356062	0.009839631	0.021160118		-1.40E-09	0.945549414			1.330897559
-0.115207889	0.027150782	0.010096746	0.021286195		-2.48E-09	0.94550356			1.330897615
-0.107018101	0.037246722	0.010268034	0.021467429		-3.40E-09	0.945594252			1.330897686
-0.098828312	0.026810891	0.009938167	0.021338686		-4.28E-09	0.945606675			1.330897751
-0.090638524	0.029707901	0.009976775	0.021529438		-5.07E-09	0.945493877			1.330897825
-0.082448736	0.033578855	0.01032223	0.021671336		-5.59E-09	0.945557949			1.330897882
-0.074258948	0.027725217	0.010032946	0.021205466		-5.90E-09	0.945592477			1.330897948
-0.066069159	0.025861647	0.009905338	0.021107313		-6.61E-09	0.945506886			1.330898029
-0.057879371	0.026439475	0.00994158	0.02112787		-7.07E-09	0.945559065			1.330898092
-0.049689583	0.026742653	0.010076991	0.021137332		-7.41E-09	0.945536959			1.330898153
-0.041499795	0.025456293	0.01001041	0.0210719		-7.74E-09	0.945507998			1.330898204
-0.033310006	0.024828247	0.009863078	0.021062904		-7.98E-09	0.945490949			1.330898249
-0.025120218	0.025196366	0.00987741	0.021107166		-8.14E-09	0.945462608			1.330898284
-0.01693043	0.025805143	0.009898004	0.021137701		-8.22E-09	0.945503444			1.330898314
-0.008740642	0.026094699	0.00992412	0.021229444		-8.18E-09	0.945464893			1.330898339
-0.000550853	0.025781259	0.00991302	0.02132429		-8.17E-09	0.945486432			1.330898357
0.007638935	0.027988677	0.009987538	0.021390147	0.050318444	-8.52E-09	0.94544899			1.330898378
0.015828723	0.026382397	0.0100627	0.021251221	0.050314463	-9.11E-09	0.945467695			1.330898402
0.024018511	0.025716443	0.009924508	0.021118742	0.050311152	-9.46E-09	0.945466002			1.330898423
0.0322083	0.025707451	0.00990634	0.021137254	0.050304133	-9.78E-09	0.945467139			1.330898447
0.040398088	0.025710942	0.009921429	0.02123195	0.05029949	-1.07E-08	0.945468839			1.330898485
0.048587876	0.026104246	0.009922639	0.021253829	0.050298894	-1.12E-08	0.945495461			1.330898517
0.056777664	0.027495039	0.009944102	0.021252031	0.050301703	-1.14E-08	0.94540817			1.330898561
0.064967453	0.040427611	0.010202662	0.021541841	0.050307862	-1.20E-08	0.945389399			1.330898612
0.073157241	0.040845353	0.010882905	0.021809292	0.050315751	-1.27E-08	0.945481317			1.330898667
0.081347029	0.029888784	0.010651216	0.021518351	0.05032383	-1.34E-08	0.945472248			1.330898718
0.089536817	0.028843858	0.010432877	0.021485798	0.050328702	-1.39E-08	0.945460317			1.330898774
0.097726606	0.03137397	0.010394562	0.021653968	0.05033013	-1.43E-08	0.945438795			1.330898828
0.105916394	0.03273295	0.010128229	0.021622347	0.050334496	-1.48E-08	0.945466002			1.330898879
0.114106182	0.028974326	0.010097659	0.021516271	0.050341452	-1.54E-08	0.94544328			1.330898932
0.12229597	0.028802955	0.010219161	0.021703329	0.050343746	-1.58E-08	0.945417206			1.330898983
0.130485759	0.029498617	0.01026518	0.021769732	0.050346295	-1.60E-08	0.945484707			1.33089903
0.138675547	0.033096176	0.010445639	0.021887426	0.050358558	-1.64E-08	0.945414917			1.330899079
0.146865335	0.038347101	0.010899097	0.022203945	0.050382718	-1.67E-08	0.945408115			1.330899116
0.155055123	0.047642003	0.011240674	0.022619066	0.050407963	-1.66E-08	0.94543419			1.330899149
0.163244912	0.097227784	0.012056957	0.023243277	0.050431405	-1.67E-08	0.945388277			1.330899176
0.1714347	0.092789313	0.011796551	0.023969599	0.050463194	-1.72E-08	0.945337746			1.330899213
0.179624488	0.073940851	0.011928423	0.024633059	0.050500608	-1.78E-08	0.94536381			1.330899241
0.187814276	0.112621249	0.013709389	0.024926372	0.050527778	-1.87E-08	0.945327534			1.330899284
0.196004065	0.125322027	0.01497709	0.024951159	0.050537758	-1.96E-08	0.945322973			1.330899332
0.204193853	0.074314407	0.013817356	0.024360464	0.05053803	-2.01E-08	0.945302568			1.330899376
0.212383641	0.058207883	0.012729637	0.023684746	0.050527642	-2.05E-08	0.945347954			1.330899422
0.220573429	0.060171523	0.013475824	0.023770122	0.050506438	-2.06E-08	0.945323023			1.330899467
0.228763218	0.072397808	0.014091932	0.024844545	0.050483918	-2.08E-08	0.945367235			1.330899517
0.236953006	0.112830458	0.014641561	0.025325237	0.050464505	-2.12E-08	0.945273073			1.330899568
0.245142794	0.139143285	0.014019141	0.025011607	0.050446569	-2.19E-08	0.945347506			1.33089962
0.253332582	0.08059115	0.012863918	0.024694662	0.050428556	-2.26E-08	0.945445567			1.330899672
0.261522371	0.079764122	0.013182362	0.023947787	0.050415501	-2.32E-08	0.945405853			1.330899713
0.269712159	0.060498956	0.012410473	0.023280468	0.050406494	-2.34E-08	0.945418323			1.330899753
0.277901947	0.046424274	0.011785359	0.022926955	0.050395899	-2.42E-08	0.945340023			1.330899803
0.286091735	0.042528039	0.011427926	0.022593983	0.050390722	-2.52E-08	0.945383136			1.330899861
0.294281524	0.052309478	0.011974691	0.022612666	0.05039353	-2.53E-08	0.945376901			1.330899912
0.302471312	0.070572804	0.012827053	0.023493569	0.050396478	-2.52E-08	0.945334939			1.33089996
0.3106611	0.051537524	0.011979435	0.024327079	0.050395094	-2.52E-08	0.945393888			1.330899999
0.318850888	0.038624454	0.011643164	0.022516313	0.050391583	-2.53E-08	0.945400744			1.33090003
0.327040677	0.033458146	0.010919047	0.022283489	0.050388632	-2.51E-08	0.945454059			1.330900049
0.335230465	0.030817424	0.010545417	0.022112116	0.05038724	-2.50E-08	0.945427986			1.330900069
0.343420253	0.030840811	0.010579726	0.022102741	0.050384887	-2.53E-08	0.945489816			1.330900085
0.351610041	0.03232761	0.011041647	0.022244019	0.05037705	-2.53E-08	0.945442741			1.330900082
0.35979983	0.03548642	0.011701609	0.02225889	0.050369757	-2.48E-08	0.945448976			1.330900073
0.367989618	0.040731187	0.011615206	0.022172121	0.050366467	-2.47E-08	0.945456922			1.330900069
0.376179406	0.041020341	0.011785555	0.022233336	0.050360349	-2.48E-08	0.945456922			1.330900063
0.384369194	0.033017209	0.01104891	0.022157218	0.050351473	-2.49E-08	0.945432522			1.330900062
0.392558983	0.030013126	0.010418077	0.02185272	0.050345503	-2.50E-08	0.945445579			1.330900056
0.400748771	0.032429366	0.010592579	0.021868836	0.050343216	-2.50E-08	0.945452381			1.330900062
0.408938559	0.034537912	0.011059211	0.022080997	0.050343445	-2.48E-08	0.945462608			1.33090005
0.417128347	0.031947178	0.010508709	0.021816132	0.050343315	-2.46E-08	0.945478479			1.330900039
0.425318136	0.033108697	0.010412346	0.021706188	0.05034133	-2.46E-08	0.945483031			1.330900041
0.433507924	0.033214602	0.010388064	0.021658855	0.050341556	-2.48E-08	0.945498301			1.330900043
0.441697712	0.032253292	0.010401699	0.021705569	0.050341824	-2.45E-08	0.94544842			1.330900034
0.4498875	0.032165348	0.010604501	0.021882285	0.050334577	-2.42E-08	0.945442184			1.330900028
0.458077289	0.033322367	0.010598183	0.021851412	0.050323352	-2.42E-08	0.945475114			1.330900018
0.466267077	0.035081731	0.010618043	0.021820669	0.0503193	-2.40E-08	0.945498344			1.330900004
0.474456865	0.038980092	0.010896339	0.022119217	0.050320059	-2.39E-08	0.945420084			1.330899994
0.482646653	0.03495352	0.010539247	0.021872889	0.05032049	-2.38E-08	0.945479034			1.330899985
0.490836442	0.031644484	0.010288653	0.021515052	0.050323237	-2.38E-08	0.945492088			1.330899977
0.49902623	0.040257482	0.010971119	0.021655751	0.050328404	-2.41E-08	0.945443878			1.330899973
0.507216018	0.032192922	0.010672003	0.021857609	0.050331057	-2.43E-08	0.945451814			1.330899966
0.515405806	0.028480754	0.010160364	0.021862104	0.050327253	-2.43E-08	0.945404176			1.330899973
0.523595595	0.030594503	0.010231691	0.021976512	0.050321456	-2.40E-08	0.945449521			1.330899959
0.531785383	0.052398625	0.011046115	0.022580674	0.050317612	-2.33E-08	0.945543744			1.330899952
0.539975171	0.059316662	0.01075771	0.022427225	0.050314533	-2.32E-08	0.945512498			1.330899943
0.548164959	0.032800859	0.010482695	0.021726304	0.050315553	-2.31E-08	0.945474521			1.330899935
0.556354748	0.031923388	0.011001218	0.021848285	0.050319956	-2.32E-08	0.945471689			1.330899931
0.564544536	0.031038207	0.010863104	0.021823075	0.050321783	-2.28E-08	0.945490394			1.330899907
0.572734324	0.030001255	0.010528607	0.021669523	0.050321121	-2.29E-08	0.945437061			1.330899899
0.580924112	0.031604858	0.010293324	0.021689307	0.050319434	-2.33E-08	0.9454558			1.330899887
0.589113901	0.04868316	0.010569541	0.021892917	0.050320058	-2.32E-08	0.945469403			1.330899875
0.597303689	0.042242593	0.011273321	0.021649666	0.050320556	-2.25E-08	0.945507994			1.33089986
0.605493477	0.029368343	0.010275921	0.021406178	0.050318338	-2.22E-08	0.945497192			1.33089985
0.613683265	0.027831329	0.010086115	0.021389108	0.050315887	-2.24E-08	0.945478489			1.330899843
0.621873054	0.029526587	0.010191428	0.0213808	0.050311816	-2.24E-08	0.945515905			1.330899831
0.630062842	0.029202617	0.010070619	0.021313935	0.050308534	-2.23E-08	0.945468292			1.330899825
0.63825263	0.030879352	0.010175827	0.021460909	0.050309094	-2.24E-08	0.945517089			1.330899824
0.646442418	0.036354495	0.010595838	0.021634367	0.050311745	-2.23E-08	0.945542515			1.330899807
0.654632207	0.028679568	0.010398708	0.021461561	0.050315023	-2.23E-08	0.945452957			1.330899794
0.662821995	0.031282802	0.010730445	0.021558677	0.050317308	-2.25E-08	0.945498347			1.330899799
0.671011783	0.031542068	0.010551489	0.021511128	0.05031622	-2.24E-08	0.945491545			1.330899802
0.679201571	0.025882603	0.009943472	0.021310908	0.050316184	-2.22E-08	0.945469418			1.330899798
0.68739136	0.027086426	0.010010609	0.021338401	0.050320284	-2.23E-08	0.945515943			1.330899799
0.695581148	0.030204492	0.010157254	0.021338032	0.050319666	-2.23E-08	0.945514243			1.3308998
0.703770936	0.027856169	0.010085171	0.021315583	0.050313673	-2.26E-08	0.945460903			1.330899804
0.711960724	0.026655722	0.009998351	0.02129914	0.050309363	-2.25E-08	0.945475692			1.330899804
0.720150513	0.025537215	0.009930504	0.021361051	0.050305919	-2.23E-08	0.945506297			1.330899805
0.728340301	0.0266275	0.009931889	0.021466042	0.050300555	-2.24E-08	0.945508605			1.330899805
0.736530089	0.029837398	0.010372439	0.021616283	0.050298527	-2.25E-08	0.945551117			1.330899804
0.744719877	0.027955249	0.010331003	0.021529156	0.050302728	-2.24E-08	0.945520476			1.330899806
0.752909666	0.02646131	0.010052234	0.021385061	0.050305221	-2.22E-08	0.945498942			1.330899802
0.761099454	0.026054513	0.010037573	0.021257384	0.050305948	-2.20E-08	0.945517647			1.330899799
0.769289242	0.02650083	0.010006624	0.021220045	0.050308562	-2.18E-08	0.945462607			1.330899788
0.77747903	0.026561035	0.009991518	0.021222028	0.050309857	-2.18E-08	0.945476211			1.330899777
0.785668819	0.025843736	0.009962177	0.021241017	0.050307905	-2.22E-08	0.945547137			1.330899785
0.793858607	0.026833818	0.010063199	0.021325056	0.050304856	-2.22E-08	0.945477911			1.330899774
0.802048395	0.028467656	0.010321987	0.021561937	0.050302173	-2.22E-08	0.945469409			1.330899775
0.810238183	0.035783306	0.010846437	0.021982006	0.050300784	-2.26E-08	0.945510253			1.330899777
0.818427972	0.04190869	0.010956817	0.021999996	0.050303591	-2.30E-08	0.945484746			1.330899792
0.82661776	0.028087351	0.010483721	0.021373623	0.050303565	-2.33E-08	0.945493817			1.330899807
0.834807548	0.02780944	0.01032139	0.021372548	0.050301083	-2.32E-08	0.945527819			1.330899821
0.842997336	0.02990335	0.01017095	0.021548097	0.050303129	-2.27E-08	0.945482473			1.330899827
0.851187125	0.030941284	0.010185096	0.021557655	0.050302803	-2.22E-08	0.945531267			1.330899825
0.859376913	0.033587389	0.01025595	0.021583986	0.050298763	-2.21E-08	0.94552893			1.330899825
0.867566701	0.041639042	0.011057076	0.021837949	0.050296938	-2.23E-08	0.945476219			1.330899829
0.875756489	0.034791238	0.010695313	0.021686173	0.050297467	-2.25E-08	0.945500683			1.33089983
0.883946278	0.026981417	0.010097256	0.02129323	0.050297171	-2.29E-08	0.945573803			1.330899833
0.892136066	0.027275309	0.010166862	0.021306571	0.050297897	-2.33E-08	0.945497204			1.330899831
0.900325854	0.032036748	0.01078761	0.0214698	0.050299287	-2.37E-08	0.945465465			1.330899841
0.908515642	0.027587403	0.010116271	0.021286267	0.050297702	-2.39E-08	0.945491539			1.33089985
0.916705431	0.025711465	0.009903518	0.021223636	0.050295979	-2.36E-08	0.945451309			1.330899869
0.924895219	0.033253665	0.010021818	0.02127515	0.050296506	-2.33E-08	0.945539166			1.33089988
0.933085007	0.028570428	0.010165537	0.02131052	0.050296343	-2.34E-08	0.94554545			1.330899897
0.941274795	0.026688912	0.010114333	0.021266676	0.050297371	-2.31E-08	0.945521026			1.330899898
0.949464584	0.026269304	0.009888373	0.021171501	0.050302333	-2.27E-08	0.945495519			1.330899896
0.957654372	0.026632012	0.009941506	0.021195986	0.050308956	-2.29E-08	0.945528441			1.330899894
0.96584416	0.028444516	0.010344443	0.021457505	0.050312506	-2.33E-08	0.945546462			1.330899894
0.974033948	0.028725178	0.010240908	0.02158922	0.050317171	-2.37E-08	0.945451816			1.330899894
0.982223737	0.033682744	0.010224851	0.021534708	0.050321278	-2.37E-08	0.945471172			1.330899893
0.990413525	0.031618157	0.010232595	0.021359518	0.050316358	-2.33E-08	0.945539758			1.330899891
0.998603313	0.028000789	0.010094588	0.021278343	0.05030718	-2.31E-08	0.945505154			1.33089989
1.006793101	0.029966576	0.010127349	0.021396819	0.050296512	-2.30E-08	0.9454882			1.330899882
1.01498289	0.029082999	0.010106408	0.021403079	0.050287666	-2.28E-08	0.945540348			1.330899888
1.023172678	0.027526614	0.010115973	0.021338722	0.05028465	-2.29E-08	0.945573811			1.330899886
1.031362466	0.027212447	0.010083458	0.021314799	0.050285839	-2.32E-08	0.945546037			1.330899892
1.039552254	0.029543863	0.010209994	0.021331217	0.050288952	-2.34E-08	0.945476235			1.330899881
1.047742043	0.031830355	0.010383929	0.021422684	0.050294486	-2.30E-08	0.945529561			1.330899868
1.055931831	0.029708246	0.010270619	0.02150643	0.050301869	-2.33E-08	0.945525593			1.330899877
1.064121619	0.0295252	0.010320196	0.021676016	0.05030459	-2.36E-08	0.945504068			1.330899877
1.072311407	0.03019563	0.010370617	0.021731585	0.050303928	-2.33E-08	0.945568119			1.33089988
1.080501196	0.028452872	0.010059058	0.021493274	0.050303563	-2.30E-08	0.945498352			1.330899879
1.088690984	0.02680886	0.009975827	0.02148354	0.050302604	-2.31E-08	0.945499539			1.330899886
1.096880772	0.03324038	0.010411304	0.021735075	0.050302304	-2.34E-08	0.945553387			1.330899891
1.10507056	0.036643596	0.010815627	0.021680933	0.050305183	-2.35E-08	0.945549997			1.330899891
1.113260349	0.034886096	0.010456819	0.021546932	0.050308365	-2.33E-08	0.945550552			1.330899895
1.121450137	0.03135849	0.010199655	0.021405791	0.050309195	-2.33E-08	0.945541483			1.330899897
1.129639925	0.029592751	0.010355878	0.021410149	0.050307836	-2.34E-08	0.945535816			1.330899894
1.137829713	0.030034437	0.010486432	0.021411441	0.050303998	-2.31E-08	0.945544885			1.330899887
1.146019502	0.027119665	0.010220485	0.021318364	0.050299822	-2.25E-08	0.94554601			1.330899879
1.15420929	0.026438508	0.010091773	0.021268437	0.050293797	-2.25E-08	0.945510268			1.330899877
1.162399078	0.026780481	0.010236194	0.021404725	0.050290346	-2.28E-08	0.945509134			1.330899866
1.170588866	0.030105296	0.010375333	0.02169728	0.050292265	-2.31E-08	0.945527328			1.330899865
1.178778655	0.035732739	0.010641262	0.021738312	0.050295213	-2.28E-08	0.945573241			1.330899853
1.186968443	0.035398591	0.010556466	0.021612681	0.050297301	-2.24E-08	0.945583454			1.330899845
1.195158231	0.027461684	0.010256438	0.021379521	0.050299319	-2.28E-08	0.945480278			1.330899841
1.203348019	0.026618493	0.010227651	0.021437356	0.050298	-2.34E-08	0.945563601			1.330899848
1.211537808	0.027664102	0.010366948	0.021786622	0.05029674	-2.33E-08	0.945557938			1.330899853
1.219727596	0.036375353	0.010751362	0.02200859	0.050297864	-2.30E-08	0.945551632			1.330899858
1.227917384	0.032554601	0.010241138	0.021423457	0.050294162	-2.30E-08	0.9455029			1.330899865
1.236107173	0.026583701	0.009981864	0.021284607	0.05029025	-2.32E-08	0.945564144			1.330899865
1.244296961	0.02702762	0.010022468	0.021246795	0.050291867	-2.31E-08	0.945519364			1.330899864
1.252486749	0.026764939	0.010002213	0.021163282	0.05029518	-2.28E-08	0.945569296			1.330899869
1.260676537	0.025327718	0.009934622	0.021182462	0.050298961	-2.23E-08	0.945576735			1.330899858
1.268866326	0.025227705	0.009958889	0.021256807	0.050304852	-2.20E-08	0.945628315			1.330899845
1.277056114	0.025559058	0.009962042	0.021351627	0.05030585	-2.23E-08	0.945571549			1.33089983
1.285245902	0.025691609	0.00992745	0.021321228	0.050302374	-2.31E-08	0.945553977			1.330899845
1.29343569	0.026687972	0.010033814	0.021334623	0.050301143	-2.28E-08	0.945592565			1.33089983
1.301625479	0.0310698	0.010509868	0.021405848	0.050296975	-2.21E-08	0.94560328			1.330899816
1.309815267	0.030320109	0.010688221	0.021582865	0.050291673	-2.23E-08	0.945546031			1.330899811
1.318005055	0.026512759	0.010103541	0.021311963	0.050291666	-2.27E-08	0.945589699			1.330899809
1.326194843	0.026315375	0.01000386	0.021300204	0.050289755	-2.26E-08	0.945552288			1.330899812
1.334384632	0.033129042	0.010479734	0.021709104	0.050284985	-2.24E-08	0.945544888			1.330899816
1.34257442	0.032912	0.010917976	0.021908663	0.050283425	-2.26E-08	0.945541523			1.330899823
1.350764208	0.032770283	0.010540737	0.021826567	0.050286103	-2.28E-08	0.945581201			1.330899819
1.358953996	0.03612552	0.010451585	0.02172131	0.050288258	-2.29E-08	0.945548874			1.330899818
1.367143785	0.033656666	0.010420622	0.021716387	0.050289288	-2.34E-08	0.945572185			1.330899843
1.375333573	0.028286038	0.010248684	0.02156716	0.050291934	-2.37E-08	0.945613557			1.330899856
1.383523361	0.025564188	0.009959328	0.021254326	0.050293392	-2.38E-08	0.945575573			1.330899873
1.391713149	0.025735594	0.010009098	0.02127836	0.050291707	-2.37E-08	0.945619218			1.330899875
1.399902938	0.027987397	0.010241851	0.021422402	0.050287007	-2.31E-08	0.945573836			1.330899888
1.408092726	0.029469944	0.010286449	0.021487404	0.050285511	-2.38E-08	0.945581212			1.330899907
1.416282514	0.029238111	0.010392158	0.021424175	0.050287992	-2.38E-08	0.945582346			1.330899911
1.424472302	0.028447289	0.010372684	0.021303526	0.050285185	-2.37E-08	0.945641933			1.33089993
1.432662091	0.026020476	0.010243236	0.02129433	0.050282661	-2.41E-08	0.945636831			1.330899934
1.440851879	0.025748044	0.0101377	0.021294842	0.050283585	-2.46E-08	0.94560051			1.330899952
1.449041667	0.025292731	0.009911232	0.021139611	0.050277564	-2.45E-08	0.94561183			1.330899954
1.457231455	0.025351654	0.009885344	0.021103118	0.05026872	-2.42E-08	0.945586323			1.330899962
1.465421244	0.026219716	0.009928673	0.021161605	0.050267622	-2.44E-08	0.945616943			1.33089998
1.473611032	0.026313491	0.010028861	0.021189091	0.050274138	-2.48E-08	0.945581249			1.330899993
1.48180082	0.026499017	0.010038919	0.021191846	0.050280137	-2.48E-08	0.945609018			1.330900004
1.489990608	0.026147833	0.010028909	0.021206453	0.050282597	-2.45E-08	0.945594811			1.330900012
1.498180397	0.026440214	0.010048241	0.021216114	0.050287293	-2.42E-08	0.945572705			1.330900013
1.506370185	0.028359128	0.010041536	0.021254091	0.050293056	-2.47E-08	0.945531852			1.330900023
1.514559973	0.032957585	0.010092294	0.021402824	0.050293362	-2.55E-08	0.945565933			1.330900031
1.522749761	0.030515623	0.010156134	0.021375433	0.050291936	-2.56E-08	0.945602209			1.330900052
1.53093955	0.035201657	0.010442462	0.021957854	0.050291143	-2.52E-08	0.945567578			1.330900056
1.539129338	0.03599118	0.010687035	0.022542497	0.050292133	-2.52E-08	0.945552841			1.330900064
1.547319126	0.026202768	0.010118261	0.021456333	0.050293856	-2.51E-08	0.945565899			1.330900063
1.555508914	0.026886429	0.009981256	0.021340229	0.050295086	-2.51E-08	0.945600524			1.33090007
1.563698703	0.029777296	0.010084592	0.021395115	0.050298625	-2.50E-08	0.945615828			1.33090008
1.571888491	0.027481685	0.010248722	0.021400139	0.050302268	-2.50E-08	0.945607893			1.330900084
1.580078279	0.025249559	0.009996139	0.021172706	0.050302339	-2.53E-08	0.945620363			1.330900083
1.588268067	0.025130589	0.009933002	0.02113537	0.050299592	-2.55E-08	0.945635702			1.330900082
1.596457856	0.025610711	0.010009609	0.02121222	0.050297101	-2.56E-08	0.945672591			1.330900087
1.604647644	0.02730903	0.010171385	0.021306626	0.050292702	-2.56E-08	0.945680527			1.33090009
1.612837432	0.030314282	0.010613375	0.021586117	0.050289951	-2.52E-08	0.945645314			1.330900085
1.62102722	0.028118151	0.010206236	0.021397178	0.050291534	-2.50E-08	0.945595436			1.330900087
1.629217009	0.027790606	0.010114951	0.02129294	0.050290944	-2.50E-08	0.945623204			1.330900083
1.637406797	0.028420921	0.0102256	0.021364018	0.050292034	-2.53E-08	0.945580713			1.330900096
1.645596585	0.026631515	0.010015076	0.021281916	0.050295643	-2.55E-08	0.945660635			1.330900091
1.653786373	0.030112492	0.010179349	0.021488779	0.050295449	-2.52E-08	0.94567541			1.330900089
1.661976162	0.031477348	0.010182928	0.02152478	0.0502925	-2.51E-08	0.945649228			1.330900085
1.67016595	0.027241813	0.010021701	0.02131069	0.050289751	-2.55E-08	0.945577808			1.330900086
1.678355738	0.033282655	0.010736938	0.021677753	0.050290938	-2.56E-08	0.945568188			1.330900091
1.686545526	0.034548517	0.010965866	0.021850081	0.050292102	-2.54E-08	0.945609566			1.330900094
1.694735315	0.030790109	0.010610212	0.021744246	0.050290812	-2.53E-08	0.945586891			1.330900099
1.702925103	0.027996662	0.010380794	0.021518311	0.050291767	-2.51E-08	0.945605068			1.330900094
1.711114891	0.026998025	0.01034773	0.021468011	0.050291904	-2.52E-08	0.94562434			1.330900095
1.719304679	0.027537836	0.010485272	0.021558743	0.050288958	-2.56E-08	0.945634547			1.330900102
1.727494468	0.027819464	0.010510855	0.021548005	0.05028634	-2.57E-08	0.945616445			1.330900104
1.735684256	0.028015504	0.010313341	0.02139442	0.050280251	-2.58E-08	0.94565045			1.330900113
1.743874044	0.027242155	0.010205422	0.021359784	0.050273491	-2.65E-08	0.945656666			1.330900126
1.752063832	0.027186963	0.010549121	0.021577792	0.050272854	-2.70E-08	0.945628892			1.33090015
1.760253621	0.028983763	0.01095421	0.021948608	0.050275638	-2.68E-08	0.945622077			1.330900161
1.768443409	0.030745918	0.010810623	0.021778943	0.050282	-2.65E-08	0.945631127			1.330900176
1.776633197	0.033043124	0.010939538	0.02164025	0.050292097	-2.65E-08	0.945610156			1.330900195
1.784822985	0.032338576	0.011044984	0.021668229	0.05030031	-2.62E-08	0.945668019			1.330900193
1.793012774	0.02818261	0.010410517	0.021569096	0.050301941	-2.60E-08	0.945638544			1.330900202
1.801202562	0.03590403	0.010321569	0.021687629	0.050299756	-2.56E-08	0.945662382			1.330900193
1.80939235	0.030616579	0.010156535	0.021448278	0.050297302	-2.55E-08	0.94570313			1.330900187
1.817582138	0.027082123	0.010126972	0.021455091	0.050294687	-2.63E-08	0.945615839			1.330900183
1.825771927	0.028297567	0.010417612	0.021768807	0.050294454	-2.73E-08	0.945630548			1.330900195
1.833961715	0.035455886	0.010621389	0.021439026	0.050297133	-2.77E-08	0.945575566			1.33090021
1.842151503	0.026194234	0.010050853	0.021230414	0.050299618	-2.78E-08	0.945628887			1.330900224
1.850341291	0.026684467	0.010236063	0.02136886	0.050297667	-2.78E-08	0.945646416			1.330900244
1.85853108	0.029457651	0.010871238	0.021727247	0.050292205	-2.75E-08	0.9455869			1.330900256
1.866720868	0.031845307	0.01094918	0.021839607	0.050289056	-2.71E-08	0.945694703			1.330900272
1.874910656	0.032539929	0.010620585	0.021847172	0.05028859	-2.70E-08	0.9456703			1.330900293
1.883100444	0.033349493	0.010795049	0.022071171	0.050288193	-2.63E-08	0.945660665			1.330900282
1.891290233	0.034426442	0.011110283	0.021764222	0.050285543	-2.65E-08	0.945660079			1.330900289
1.899480021	0.03242847	0.010659813	0.021512257	0.050279884	-2.74E-08	0.945639106			1.330900276
1.907669809	0.02875234	0.010289411	0.021476258	0.050274979	-2.75E-08	0.945601666			1.330900283
1.915859597	0.027624772	0.010345405	0.021566041	0.050271725	-2.76E-08	0.945657788			1.330900275
1.924049386	0.028644297	0.010408007	0.021706528	0.050265274	-2.77E-08	0.945625479			1.330900282
1.932239174	0.031979132	0.010485032	0.021749973	0.050262357	-2.76E-08	0.945634035			1.330900285
1.940428962	0.028882562	0.010433934	0.021623921	0.050267416	-2.73E-08	0.945692418			1.330900285
1.94861875	0.027336029	0.010263877	0.021421364	0.050270436	-2.72E-08	0.94565555			1.330900298
1.956808539	0.028598157	0.010442534	0.021471024	0.050270573	-2.72E-08	0.945631129			1.330900304
1.964998327	0.029868666	0.010487271	0.021586428	0.050273581	-2.71E-08	0.945609023			1.330900301
1.973188115	0.030254351	0.010423293	0.021629595	0.050278582	-2.72E-08	0.945608498			1.330900299
1.981377903	0.032391917	0.010633404	0.021886283	0.050282426	-2.72E-08	0.945681512			1.330900293
1.989567692	0.03013012	0.010502388	0.021615786	0.050286002	-2.72E-08	0.945574413			1.330900288
1.99775748	0.032442888	0.010537885	0.021638637	0.050288984	-2.68E-08	0.945650431			1.330900271
2.005947268	0.037323906	0.010931426	0.022018861	0.050288625	-2.65E-08	0.945631159			1.330900267
2.014137056	0.03001629	0.011066792	0.021833378	0.050286274	-2.67E-08	0.945660099			1.330900261
2.022326845	0.028730632	0.010658364	0.021488724	0.050284578	-2.72E-08	0.945663429			1.330900265
2.030516633	0.029013658	0.010841538	0.021628259	0.050280345	-2.77E-08	0.945606184			1.330900274
2.038706421	0.028466517	0.010662366	0.021635587	0.050275047	-2.77E-08	0.945653303			1.330900276
2.046896209	0.029563199	0.010953664	0.021719006	0.05027408	-2.77E-08	0.945672575			1.330900284
2.055085998	0.033195825	0.011930204	0.022128337	0.050274777	-2.79E-08	0.945657826			1.330900289
2.063275786	0.029047511	0.011047656	0.021799304	0.050276134	-2.80E-08	0.945655648			1.330900305
2.071465574	0.028466131	0.010784881	0.021679621	0.05027789	-2.79E-08	0.945734437			1.330900319
2.079655362	0.037329269	0.011608949	0.022111664	0.050279382	-2.78E-08	0.94562378			1.330900332
2.087845151	0.033851084	0.011568505	0.021907905	0.05028216	-2.78E-08	0.945630015			1.33090034
2.096034939	0.02879067	0.010722695	0.021618378	0.050285307	-2.78E-08	0.945670301			1.33090034
2.104224727	0.02940428	0.010686377	0.021714759	0.050283852	-2.77E-08	0.945623192			1.330900338
2.112414515	0.029839821	0.010690113	0.021973249	0.050277664	-2.74E-08	0.945607888			1.330900332
2.120604304	0.030865448	0.010606659	0.021915824	0.050272297	-2.75E-08	0.945639094			1.330900334
2.128794092	0.054457443	0.011042024	0.02210441	0.050270309	-2.85E-08	0.94563121			1.330900346
2.13698388	0.032927809	0.010856931	0.022086594	0.05027282	-2.86E-08	0.945673143			1.330900349
2.145173668	0.028402	0.010358934	0.021640181	0.050273682	-2.85E-08	0.945609616			1.330900363
2.153363457	0.028675059	0.010380347	0.021560246	0.050269845	-2.83E-08	0.945641358			1.330900361
2.161553245	0.030113113	0.01095665	0.021861992	0.050266631	-2.82E-08	0.945652161			1.330900371
2.169743033	0.030007811	0.010967462	0.021893442	0.050267188	-2.79E-08	0.945673178			1.330900365
2.177932821	0.028267031	0.010397345	0.021499445	0.050267357	-2.78E-08	0.945695284			1.330900377
2.18612261	0.029950626	0.010645452	0.021615072	0.050263919	-2.81E-08	0.945652159			1.330900386
2.194312398	0.028456084	0.010480858	0.021600422	0.050264603	-2.83E-08	0.945661228			1.330900384
2.202502186	0.026720668	0.010214011	0.02143797	0.050268578	-2.86E-08	0.945647059			1.330900387
2.210691974	0.027364236	0.010353272	0.021477323	0.050271234	-2.92E-08	0.945695262			1.330900399
2.218881763	0.029218351	0.010494369	0.021547735	0.050274609	-2.96E-08	0.945675424			1.330900414
2.227071551	0.030694045	0.010604382	0.021610122	0.050280207	-2.97E-08	0.945687902			1.330900432
2.235261339	0.028994717	0.010585117	0.021526053	0.050288051	-2.95E-08	0.945681656			1.330900446
2.243451127	0.028604385	0.010433244	0.021441373	0.05029147	-2.90E-08	0.94567656			1.330900459
2.251640916	0.030072805	0.010665894	0.021681157	0.050287633	-2.89E-08	0.945698652			1.330900471
2.259830704	0.028887715	0.010730441	0.021726398	0.050282432	-2.97E-08	0.945660675			1.330900493
2.268020492	0.029022201	0.010694817	0.021657942	0.050281336	-2.97E-08	0.945689052			1.330900504
2.27621028	0.030732519	0.011212953	0.021964118	0.050283389	-2.98E-08	0.945709998			1.330900513
2.284400069	0.029498408	0.011006715	0.021953219	0.050285343	-3.01E-08	0.94567769			1.330900519
2.292589857	0.02939609	0.010699445	0.021615333	0.05028554	-3.05E-08	0.945672053			1.330900534
2.300779645	0.028263592	0.010479108	0.021470957	0.05028111	-3.04E-08	0.945716832			1.330900537
2.308969433	0.027522336	0.0104678	0.021488701	0.05027733	-2.99E-08	0.945683358			1.330900548
2.317159222	0.028521252	0.010722762	0.021620103	0.050276463	-2.96E-08	0.945663502			1.330900555
2.32534901	0.029712083	0.011009553	0.021705714	0.050273554	-2.96E-08	0.945662935			1.330900553
2.333538798	0.02943381	0.010779914	0.021791449	0.050268719	-2.95E-08	0.945659008			1.330900549
2.341728586	0.028575916	0.01048307	0.021537136	0.050265438	-2.95E-08	0.945723059			1.330900545
2.349918375	0.029090416	0.010513329	0.021523901	0.050264873	-2.95E-08	0.945711742			1.330900539
2.358108163	0.029913559	0.010561303	0.021658656	0.050266362	-3.00E-08	0.945707734			1.330900539
2.366297951	0.029107207	0.010570425	0.02175614	0.050268316	-3.04E-08	0.945673158			1.330900534
2.374487739	0.028413587	0.010621564	0.021821721	0.050268251	-3.06E-08	0.945630624			1.330900549
2.382677528	0.028318937	0.010448938	0.021726468	0.050265536	-3.04E-08	0.945695813			1.33090055
2.390867316	0.040107798	0.011167063	0.022060936	0.050262687	-3.00E-08	0.945667466			1.330900558
2.399057104	0.065595101	0.01163827	0.02267043	0.050262452	-3.02E-08	0.945590299			1.330900567
2.407246892	0.061660605	0.011380072	0.022780038	0.050261826	-3.01E-08	0.945598801			1.330900571
2.415436681	0.080057254	0.011969569	0.023415755	0.050259806	-2.99E-08	0.945639695			1.330900577
2.423626469	0.0330867	0.011031531	0.022739279	0.050258843	-2.94E-08	0.945703734			1.330900565
2.431816257	0.033068565	0.011092453	0.022379643	0.050258281	-2.96E-08	0.94565272			1.330900561
2.440006045	0.034335502	0.011218799	0.022237915	0.050256364	-3.02E-08	0.945674307			1.330900559
2.448195834	0.049981398	0.011759151	0.022850986	0.050258375	-3.04E-08	0.945702082			1.33090056
2.456385622	0.049162435	0.011852789	0.022736276	0.050266683	-3.03E-08	0.945675985			1.330900564
2.46457541	0.034217143	0.011503952	0.022264523	0.050271064	-3.02E-08	0.945666367			1.330900564
2.472765198	0.032376774	0.011345454	0.022017646	0.050269313	-3.02E-08	0.945690741			1.330900563
2.480954987	0.032829514	0.011310148	0.021984209	0.050268547	-3.00E-08	0.945723076			1.330900566
2.489144775	0.048864089	0.012149937	0.022282733	0.050266301	-3.02E-08	0.945696423			1.330900579
2.497334563	0.042303433	0.012278974	0.022408717	0.050260806	-3.04E-08	0.945699264			1.330900592
2.505524351	0.030746461	0.010993366	0.021973831	0.050260663	-3.02E-08	0.945733319			1.330900589
2.51371414	0.029641121	0.010661882	0.0218773	0.050263843	-3.04E-08	0.945744089			1.330900589
2.521903928	0.031378355	0.011060493	0.022088366	0.050265502	-3.06E-08	0.945611882			1.330900594
2.530093716	0.033708824	0.011318923	0.022574631	0.050267985	-3.10E-08	0.945658955			1.330900607
2.538283504	0.057618209	0.012386577	0.023271655	0.050270271	-3.10E-08	0.945653291			1.330900611
2.546473293	0.047459271	0.011977031	0.022713903	0.050274048	-3.09E-08	0.945706651			1.330900625
2.554663081	0.034196773	0.011783304	0.02249197	0.050281725	-3.08E-08	0.945725356			1.330900625
2.562852869	0.032562028	0.011685288	0.022429531	0.050285541	-3.04E-08	0.945666912			1.330900622
2.571042657	0.033173946	0.011605594	0.0223544	0.050284916	-3.02E-08	0.945678806			1.330900623
2.579232446	0.041039951	0.011568557	0.022380557	0.05028574	-3.03E-08	0.945661801			1.330900622
2.587422234	0.033386415	0.011462298	0.022225726	0.050281934	-3.04E-08	0.94569868			1.330900621
2.595612022	0.032782336	0.011544819	0.022265364	0.050271774	-3.07E-08	0.945685643			1.330900621
2.60380181	0.032994885	0.011280026	0.02229013	0.050262992	-3.10E-08	0.945716259			1.33090062
2.611991599	0.035441767	0.011731454	0.02251374	0.050257888	-3.12E-08	0.945627808			1.330900628
2.620181387	0.036422013	0.012482421	0.022928652	0.050257583	-3.10E-08	0.94568449			1.330900621
2.628371175	0.034718304	0.011698666	0.022728608	0.050262217	-3.08E-08	0.945687323			1.330900635
2.636560963	0.036557224	0.011070515	0.022601527	0.050266031	-3.11E-08	0.945660108			1.330900642
2.644750752	0.055528792	0.011571302	0.022739719	0.050267588	-3.10E-08	0.945668044			1.330900651
2.65294054	0.089747136	0.013005054	0.02322288	0.050268947	-3.06E-08	0.945674306			1.330900649
2.661130328	0.044967625	0.012730868	0.023385684	0.050270932	-3.07E-08	0.945695845			1.330900652
2.669320116	0.043012611	0.012353507	0.023327577	0.05027335	-3.13E-08	0.945687326			1.330900659
2.677509905	0.072611468	0.012746598	0.023521438	0.050274541	-3.14E-08	0.945658974			1.330900657
2.685699693	0.055038066	0.013880422	0.0238331	0.050271798	-3.15E-08	0.945668043			1.330900667
2.693889481	0.039124145	0.013419857	0.023419964	0.050268187	-3.15E-08	0.945659543			1.330900671
2.702079269	0.039631559	0.013264125	0.023205516	0.050266066	-3.12E-08	0.945675981			1.330900671
2.710269058	0.03736601	0.012370829	0.022738026	0.050263518	-3.12E-08	0.945700378			1.330900678
2.718458846	0.04516782	0.011782492	0.022490559	0.050264343	-3.14E-08	0.945658492			1.330900685
2.726648634	0.041775487	0.011698067	0.02235644	0.050268911	-3.13E-08	0.945745216			1.330900695
2.734838423	0.036131519	0.011637718	0.022339922	0.050274905	-3.10E-08	0.945738956			1.330900687
2.743028211	0.042714194	0.012434646	0.022730533	0.050280073	-3.12E-08	0.945697555			1.330900692
2.751217999	0.036664911	0.012361408	0.02281385	0.050281104	-3.18E-08	0.945698126			1.3309007
2.759407787	0.033554089	0.01221856	0.022753806	0.050281634	-3.18E-08	0.945715713			1.330900695
2.767597576	0.034577562	0.012364022	0.02281986	0.050283885	-3.19E-08	0.945713446			1.330900712
2.775787364	0.041171907	0.012975036	0.022856434	0.050289115	-3.14E-08	0.945735573			1.330900702
2.783977152	0.040241693	0.012624497	0.022841179	0.050294782	-3.10E-08	0.945725351			1.3309007
2.79216694	0.036391988	0.012532459	0.022893919	0.050297401	-3.09E-08	0.945716283			1.330900693
2.800356729	0.036740857	0.013460105	0.023257706	0.050298362	-3.08E-08	0.945721919			1.330900692
2.808546517	0.035740038	0.013159544	0.02349876	0.050298595	-3.07E-08	0.945676573			1.330900685
2.816736305	0.065544697	0.017288552	0.026065137	0.050299719	-3.10E-08	0.945724212			1.33090068
2.824926093	0.059960637	0.017097072	0.025896594	0.050301607	-3.17E-08	0.945685616			1.330900684
2.833115882	0.043446461	0.01382971	0.02388438	0.050302338	-3.21E-08	0.945668611			1.330900686
2.84130567	0.038338835	0.013123708	0.023217241	0.050299758	-3.19E-08	0.945684482			1.330900688
2.849495458	0.038257177	0.012731027	0.022743783	0.050297337	-3.17E-08	0.945658975			1.330900698
2.857685246	0.04411076	0.013823175	0.023155366	0.050298557	-3.15E-08	0.945705515			1.330900699
2.865875035	0.044679281	0.013617555	0.023479941	0.050295613	-3.15E-08	0.945758756			1.330900712
2.874064823	0.038458726	0.013276199	0.023362017	0.050287735	-3.15E-08	0.945673166			1.330900715
2.882254611	0.039401357	0.014088624	0.023812049	0.050284086	-3.15E-08	0.945769017			1.33090073
2.890444399	0.042090363	0.01434398	0.024099141	0.050283553	-3.20E-08	0.945693669			1.330900731
2.898634188	0.043535937	0.01436138	0.023938081	0.050281204	-3.23E-08	0.945756012			1.330900735
2.906823976	0.044989411	0.01429854	0.023625453	0.050277827	-3.27E-08	0.945766784			1.330900748
2.915013764	0.044678425	0.014188945	0.023610138	0.0502764	-3.32E-08	0.945757148			1.330900767
2.923203552	0.042143653	0.01453704	0.024203458	0.050277923	-3.32E-08	0.945758869			1.330900785
2.931393341	0.044232497	0.014266967	0.024090292	0.050281969	-3.28E-08	0.945804136			1.330900797
2.939583129	0.045773059	0.013497389	0.023845189	0.050289613	-3.28E-08	0.945714581			1.330900817
2.947772917	0.037983873	0.013793616	0.024097231	0.050295972	-3.30E-08	0.945728812			1.330900833
2.955962705	0.037881301	0.01304195	0.023313415	0.050295815	-3.28E-08	0.945782093			1.33090084
2.964152494	0.038761349	0.01254208	0.023013737	0.050290087	-3.27E-08	0.945746929			1.330900847
2.972342282	0.035710088	0.012573342	0.023056763	0.050283228	-3.26E-08	0.945746323			1.330900842
2.98053207	0.033558803	0.012441549	0.023066506	0.05027925	-3.27E-08	0.945712314			1.330900844
2.988721858	0.036303106	0.01246098	0.023183658	0.050274054	-3.32E-08	0.94572308			1.330900839
2.996911647	0.041859059	0.013223214	0.023609121	0.05026991	-3.28E-08	0.945703866			1.330900837
3.005101435	0.035167472	0.012686727	0.023718046	0.05026994	-3.26E-08	0.94575088			1.330900838
3.013291223	0.039449836	0.012826347	0.023814363	0.050271529	-3.26E-08	0.945649968			1.330900826
3.021481011	0.075288612	0.013989533	0.023766077	0.050272094	-3.26E-08	0.945735558			1.330900829
3.0296708	0.068013893	0.013516551	0.023531845	0.05026786	-3.23E-08	0.945752574			1.330900816
3.037860588	0.040371321	0.013476843	0.023439762	0.050263487	-3.24E-08	0.945696374			1.330900822
3.046050376	0.041933977	0.013685382	0.023441507	0.050265003	-3.23E-08	0.945662374			1.330900812
3.054240164	0.046310751	0.013997674	0.023650559	0.050269905	-3.22E-08	0.945735002			1.330900801
3.062429953	0.044343174	0.014484172	0.023903561	0.050275302	-3.26E-08	0.945724232			1.330900804
3.070619741	0.046062076	0.01497101	0.024303793	0.050281066	-3.27E-08	0.945731588			1.330900803
3.078809529	0.053898351	0.016486782	0.025263953	0.050287136	-3.21E-08	0.945688484			1.330900794
3.086999317	0.058951122	0.017430186	0.025982606	0.050296138	-3.17E-08	0.945696986			1.330900784
3.095189106	0.072000268	0.019293303	0.027390736	0.050310644	-3.13E-08	0.945682243			1.330900766
3.103378894	0.070706915	0.019881513	0.027585787	0.050328622	-3.08E-08	0.945698681			1.33090075
3.111568682	0.071562204	0.020320413	0.027808007	0.050345154	-3.07E-08	0.94568166			1.330900726
3.11975847	0.086686145	0.023602223	0.029664336	0.050361337	-3.06E-08	0.945670293			1.330900712
3.127948259	0.096517317	0.02657756	0.03150742	0.050383182	-3.05E-08	0.945652155			1.330900686
3.136138047	0.12253108	0.033607473	0.035707476	0.050402897	-3.04E-08	0.94566917			1.330900651
3.144327835	0.121015429	0.033602794	0.036220165	0.050419381	-3.01E-08	0.945656155			1.33090063
3.152517623	0.111427075	0.031220013	0.035203575	0.050441062	-2.97E-08	0.945677676			1.330900602
3.160707412	0.119348412	0.033268169	0.035990463	0.050466373	-2.92E-08	0.945585767			1.330900573
3.1688972	0.146881557	0.039693252	0.039985927	0.050495835	-2.86E-08	0.945602204			1.330900545
3.177086988	0.156092927	0.041950542	0.04163948	0.050526773	-2.80E-08	0.945580069			1.330900509
3.185276776	0.152458266	0.042571335	0.042252505	0.050553761	-2.74E-08	0.945566511			1.330900467
3.193466565	0.156995744	0.044426068	0.043881694	0.050576909	-2.70E-08	0.945610723			1.330900427
3.201656353	0.163197586	0.047005541	0.045465051	0.050600726	-2.67E-08	0.945622641			1.330900381
3.209846141	0.166715458	0.049785802	0.047492817	0.050627808	-2.62E-08	0.945623208			1.33090033
3.218035929	0.164900989	0.049401377	0.04760249	0.050650536	-2.59E-08	0.945570437			1.33090029
3.226225718	0.17255638	0.051150421	0.048505332	0.050663677	-2.59E-08	0.94559592			1.330900247
3.234415506	0.183734278	0.052583448	0.049462463	0.050675626	-2.53E-08	0.945555676			1.330900206
3.242605294	0.193217288	0.053399304	0.050995049	0.050689866	-2.46E-08	0.945521604			1.330900161
3.250795082	0.197437831	0.054294087	0.051365583	0.050700966	-2.38E-08	0.945497838			1.330900114
3.258984871	0.240310373	0.06326183	0.057616353	0.050707163	-2.37E-08	0.945534662			1.330900085
3.267174659	0.21979356	0.065092971	0.059720762	0.050710547	-2.37E-08	0.945484799			1.330900039
3.275364447	0.207415644	0.058916487	0.056213574	0.050713295	-2.36E-08	0.945552251			1.33090002
3.283554235	0.231708941	0.061072701	0.057235123	0.050716804	-2.34E-08	0.945570984			1.330899983
3.291744024	0.221164376	0.062844284	0.057707283	0.050716909	-2.34E-08	0.945551144			1.330899956
3.299933812	0.204902851	0.062300238	0.057274109	0.050715418	-2.39E-08	0.945560209			1.330899944
3.3081236	0.194933307	0.059567415	0.055757839	0.050716869	-2.37E-08	0.945531234			1.330899928
3.316313388	0.189852984	0.057260253	0.054885895	0.050714892	-2.30E-08	0.945493257			1.330899912
3.324503177	0.263674435	0.073817742	0.065816489	0.050706218	-2.25E-08	0.945503469			1.330899898
3.332692965	0.237605657	0.074382064	0.067226764	0.050696668	-2.24E-08	0.945525647			1.330899881
3.340882753	0.191875258	0.060291123	0.057290927	0.050687662	-2.22E-08	0.945569859			1.330899866
3.349072541	0.186852362	0.0591153	0.056119486	0.050675412	-2.22E-08	0.945535256			1.330899849
3.35726233	0.184352776	0.058034758	0.055296119	0.050664842	-2.21E-08	0.945555662			1.330899835
3.365452118	0.184831249	0.056786337	0.054087359	0.050660002	-2.23E-08	0.945547171			1.330899822
3.373641906	0.194561197	0.05871057	0.055023246	0.050659535	-2.32E-08	0.945585741			1.330899815
3.381831694	0.186120464	0.058767926	0.055847494	0.05066152	-2.30E-08	0.945576672			1.330899814
3.390021483	0.18195883	0.056107993	0.054346663	0.050660098	-2.24E-08	0.945586881			1.33089981
3.398211271	0.165666545	0.05215566	0.051679783	0.050653768	-2.22E-08	0.945579019			1.330899806
3.406401059	0.158456848	0.050130464	0.050599901	0.050645391	-2.19E-08	0.945633988			1.330899801
3.414590847	0.153525976	0.049454632	0.050465115	0.050633629	-2.15E-08	0.94561531			1.330899789
3.422780636	0.143997102	0.047253515	0.048910216	0.050615128	-2.13E-08	0.945664624			1.33089978
3.430970424	0.148078319	0.047952862	0.04889206	0.050594328	-2.12E-08	0.94560617			1.330899767
3.439160212	0.15831267	0.050522448	0.050333862	0.050579276	-2.13E-08	0.945581788			1.330899747
3.44735	0.15850651	0.050853299	0.05049326	0.050572349	-2.14E-08	0.945589727			1.330899727
3.455539789	0.136831343	0.045658223	0.047363202	0.050571912	-2.14E-08	0.945655535			1.330899716
3.463729577	0.126094432	0.042960745	0.045473519	0.050569569	-2.12E-08	0.945629461			1.330899704
3.471919365	0.132934763	0.043872915	0.046032568	0.050561457	-2.08E-08	0.945650429			1.330899687
3.480109153	0.136364914	0.043460523	0.04589332	0.050552541	-2.03E-08	0.945596044			1.330899671
3.488298942	0.133234804	0.042437519	0.045186947	0.050546312	-1.97E-08	0.945662362			1.330899646
3.49648873	0.130896074	0.042039892	0.044706449	0.050541344	-1.92E-08	0.945643077			1.330899625
3.504678518	0.127553177	0.040049156	0.043286978	0.050536278	-1.89E-08	0.945651018			1.330899591
3.512868306	0.112578079	0.036707614	0.041120447	0.050533526	-1.84E-08	0.945651594			1.330899554
3.521058095	0.099885116	0.033555966	0.039313528	0.050534547	-1.79E-08	0.945689053			1.330899509
3.529247883	0.103771037	0.034718183	0.040025384	0.050534353	-1.75E-08	0.945699822			1.330899462
3.537437671	0.113992335	0.036639026	0.040903246	0.050526807	-1.66E-08	0.945676549			1.330899405
3.545627459	0.110100721	0.0362247	0.040437413	0.050517924	-1.55E-08	0.945664636			1.330899341
3.553817248	0.106171663	0.035399258	0.040032205	0.050513417	-1.42E-08	0.945663497			1.330899269
3.562007036	0.10932509	0.036082715	0.040416766	0.05051047	-1.28E-08	0.945619266			1.330899187
3.570196824	0.113200835	0.03634638	0.040461299	0.050508812	-1.17E-08	0.945653843			1.330899098
3.578386612	0.108131153	0.033993044	0.038986512	0.050507853	-1.06E-08	0.945651035			1.330898999
3.586576401	0.108376002	0.033979606	0.038706048	0.050508782	-9.07E-09	0.945691876			1.330898884
3.594766189	0.105567565	0.033206115	0.038038283	0.050514174	-7.48E-09	0.945689609			1.33089876
3.602955977	0.093229942	0.031098178	0.037338376	0.050522519	-5.92E-09	0.945716787			1.33089862
3.611145765	0.08521972	0.029871999	0.036485205	0.050528584	-4.14E-09	0.945634597			1.330898481
3.619335554	0.086651661	0.029600339	0.036234	0.050531733	-2.28E-09	0.945700959			1.330898325
3.627525342	0.083286461	0.028036829	0.035117541	0.050538094	-4.04E-10	0.945698155			1.330898175
3.63571513	0.080473765	0.027696002	0.034838722	0.050547927	1.76E-09	0.945728197			1.330898001
3.643904918	0.079417528	0.02739042	0.034504743	0.050556672	4.12E-09	0.945683938			1.330897812
3.652094707	0.078535573	0.02637621	0.033956478	0.050561916	6.28E-09	0.945691356			1.330897621
3.660284495	0.081541765	0.026689192	0.034181496	0.050567543	8.48E-09	0.945722513			1.33089742
3.668474283	0.087690546	0.027488189	0.034664374	0.050578376	1.08E-08	0.94565618			1.33089721
3.676664071	0.08375415	0.027187535	0.03404067	0.050595653	1.34E-08	0.94571343			1.330896987
3.68485386	0.081900623	0.027528115	0.033932185	0.050617611	1.61E-08	0.94570946			1.330896756
3.693043648	0.083388897	0.028161665	0.034705068	0.050637798	1.86E-08	0.94568458			1.33089652
3.701233436	0.082410945	0.027033627	0.034223315	0.05065158	2.11E-08	0.945745223			1.330896276
3.709423224	0.081700372	0.027526065	0.034833905	0.050667377	2.40E-08	0.945673166			1.330896026
3.717613013	0.076194757	0.02677062	0.034598225	0.050687011	2.72E-08	0.945691304			1.33089576
3.725802801	0.073733891	0.025194314	0.032933044	0.050704474	3.03E-08	0.945707742			1.330895491
3.733992589	0.069710615	0.023956879	0.032170008	0.050725785	3.29E-08	0.945636352			1.330895215
3.742182377	0.065840729	0.023105168	0.031853714	0.050752272	3.61E-08	0.94571344			1.330894927
3.750372166	0.071232933	0.024839467	0.032873664	0.050776885	3.90E-08	0.94562885			1.33089465
3.758561954	0.229735906	0.037496778	0.038269088	0.050797088	4.19E-08	0.945582442			1.330894352
3.766751742	0.312881158	0.047155856	0.041815304	0.050820103	4.49E-08	0.945646499			1.33089406
3.77494153	0.072603194	0.024823522	0.032543557	0.050844334	4.79E-08	0.945731093			1.330893758
3.783131319	0.068398503	0.023787747	0.032053946	0.050863182	5.09E-08	0.945783241			1.330893469
3.791321107	0.067578973	0.023604538	0.03210001	0.050881033	5.38E-08	0.945695292			1.330893175
3.799510895	0.08011437	0.023858376	0.031804487	0.050898511	5.67E-08	0.94570886			1.330892879
3.807700683	0.076179477	0.023443457	0.031270897	0.050918671	5.97E-08	0.94567656			1.330892587
3.815890472	0.07194113	0.023324803	0.031411723	0.05094215	6.26E-08	0.945711755			1.330892293
3.82408026	0.071441381	0.023224567	0.031660496	0.050960703	6.56E-08	0.945724791			1.330891997
3.832270048	0.068106536	0.023148064	0.03149764	0.050976802	6.84E-08	0.945732172			1.330891709
3.840459836	0.060764208	0.021392623	0.030390572	0.050996591	7.09E-08	0.945727644			1.330891424
3.848649625	0.059484171	0.020993055	0.030128066	0.051019072	7.37E-08	0.945736146			1.33089114
3.856839413	0.061679708	0.021475653	0.030343119	0.051041003	7.68E-08	0.945695342			1.33089085
3.865029201	0.065103923	0.021623688	0.030541753	0.051064277	7.97E-08	0.945768462			1.330890567
3.873218989	0.070119065	0.022432741	0.031102304	0.051090541	8.27E-08	0.945685058			1.330890277
3.881408778	0.080308506	0.022684721	0.031315721	0.051113621	8.57E-08	0.945652797			1.330889992
3.889598566	0.06617339	0.022062676	0.030677014	0.05113372	8.87E-08	0.945721949			1.330889703
3.897788354	0.054531305	0.019549915	0.029224544	0.051153659	9.16E-08	0.945714609			1.330889419
3.905978142	0.053580295	0.019652305	0.029090109	0.051171266	9.37E-08	0.945758856			1.330889139
3.914167931	0.062289564	0.02192591	0.030286968	0.051187622	9.58E-08	0.945764524			1.33088887
3.922357719	0.061536862	0.020924284	0.030063235	0.051200709	9.82E-08	0.945770107			1.330888604
3.930547507	0.061580595	0.021413823	0.030167362	0.051211768	1.01E-07	0.945677715			1.33088834
3.938737295	0.062246191	0.021714348	0.030125529	0.051228191	1.04E-07	0.94569192			1.33088808
3.946927084	0.060692724	0.020933696	0.029718038	0.051246785	1.06E-07	0.945768443			1.330887822
3.955116872	0.057865705	0.020260479	0.029626055	0.051260633	1.09E-07	0.945728201			1.33088757
3.96330666	0.054568636	0.019587567	0.029426165	0.051277258	1.11E-07	0.945727649			1.330887325
3.971496448	0.055805422	0.019647916	0.029299193	0.051297852	1.15E-07	0.94574522			1.330887058
3.979686237	0.063076105	0.021086202	0.029566961	0.051316143	1.18E-07	0.945749761			1.33088679
3.987876025	0.071702454	0.021682809	0.030225877	0.051338381	1.19E-07	0.94573561			1.330886535
3.996065813	0.061813823	0.020564443	0.029464295	0.051364373	1.21E-07	0.945762251			1.330886286
4.004255601	0.058078906	0.020429344	0.029160232	0.05138581	1.23E-07	0.945797934			1.33088604
4.01244539	0.056270571	0.019817635	0.029140434	0.051405079	1.26E-07	0.945697701			1.330885784
4.020635178	0.064851049	0.019524186	0.029064328	0.051424457	1.29E-07	0.945794011			1.330885538
4.028824966	0.061459981	0.019720267	0.028967313	0.051439052	1.32E-07	0.945709489			1.330885283
4.037014754	0.059992694	0.019731302	0.029039424	0.051452227	1.34E-07	0.94572536			1.330885043
4.045204543	0.063798098	0.020844115	0.030201854	0.05146637	1.37E-07	0.945737259			1.330884803
4.053394331	0.059886507	0.020197778	0.029754003	0.051477484	1.39E-07	0.945700396			1.330884552
4.061584119	0.055104667	0.018997421	0.028825908	0.051489467	1.42E-07	0.945703244			1.330884299
4.069773907	0.073281025	0.018669431	0.028664912	0.051509038	1.44E-07	0.94580358			1.330884043
4.077963696	0.070774218	0.018571063	0.028802182	0.051530398	1.47E-07	0.945693616			1.330883788
4.086153484	0.05320382	0.018431535	0.02871908	0.051546767	1.49E-07	0.945663545			1.330883541
4.094343272	0.054768907	0.01886354	0.028782287	0.051562677	1.52E-07	0.945753686			1.330883288
4.10253306	0.059122929	0.019429642	0.02932739	0.0515793	1.54E-07	0.945711175			1.330883045
4.110722849	0.055608314	0.019493537	0.028768303	0.051595632	1.57E-07	0.945744107			1.330882794
4.118912637	0.052593027	0.019035903	0.028378149	0.051613113	1.59E-07	0.945763379			1.330882559
4.127102425	0.051790738	0.018577681	0.028324294	0.051627758	1.61E-07	0.945813889			1.330882312
4.135292213	0.052067109	0.018660533	0.028329743	0.051640128	1.63E-07	0.945788837			1.330882075
4.143482002	0.049512876	0.018175996	0.027921826	0.051655123	1.66E-07	0.945709482			1.330881841
4.15167179	0.049381921	0.017955891	0.027886802	0.051671851	1.68E-07	0.945754347			1.330881616
4.159861578	0.053612461	0.018789736	0.028279051	0.051688197	1.70E-07	0.945812592			1.330881391
4.168051366	0.052607926	0.018782472	0.028181859	0.051705248	1.72E-07	0.945695297			1.330881158
4.176241155	0.049827938	0.017627977	0.027543818	0.051721873	1.75E-07	0.945754865			1.330880928
4.184430943	0.048957735	0.017648858	0.027559095	0.051734296	1.77E-07	0.945745229			1.330880698
4.192620731	0.050691777	0.018543635	0.027971945	0.051746485	1.80E-07	0.945760563			1.33088047
4.200810519	0.049899293	0.017849222	0.027275598	0.051760968	1.82E-07	0.945784358			1.330880246
4.209000308	0.045829173	0.016983006	0.026963105	0.051773653	1.84E-07	0.945762819			1.330880008
4.217190096	0.047429732	0.017170171	0.027222726	0.051788128	1.87E-07	0.945748102			1.330879771
4.225379884	0.051586061	0.01777447	0.02774639	0.051806634	1.89E-07	0.945790613			1.330879528
4.233569673	0.051066513	0.017176722	0.027421474	0.051821877	1.91E-07	0.945766216			1.330879306
4.241759461	0.048901681	0.016997251	0.026972184	0.05183494	1.93E-07	0.945743575			1.330879079
4.249949249	0.046984416	0.017074076	0.027109081	0.05184921	1.95E-07	0.945786087			1.330878856
4.258139037	0.042603193	0.015944401	0.026659787	0.051861071	1.98E-07	0.945735578			1.330878634
4.266328826	0.042827903	0.016034586	0.026620604	0.051870409	2.00E-07	0.94573444			1.330878407
4.274518614	0.05089111	0.01714229	0.027342825	0.051883223	2.02E-07	0.945732187			1.330878185
4.282708402	0.05236147	0.0165158	0.027704959	0.051897541	2.05E-07	0.945779799			1.330877961
4.29089819	0.04208555	0.015804458	0.026562764	0.051907547	2.07E-07	0.945736154			1.330877743
4.299087979	0.043326488	0.016315002	0.026817788	0.051918045	2.09E-07	0.945749197			1.330877525
4.307277767	0.039431501	0.015471401	0.026384636	0.051930771	2.10E-07	0.945745234			1.330877309
4.315467555	0.037345219	0.01483437	0.026057925	0.051940808	2.13E-07	0.945750339			1.330877096
4.323657343	0.043076385	0.01567474	0.026465186	0.05194903	2.15E-07	0.945776451			1.330876881
4.331847132	0.043120747	0.015736201	0.02628488	0.051964248	2.17E-07	0.945786653			1.330876669
4.34003692	0.040257533	0.015096989	0.026013765	0.051983625	2.19E-07	0.945728202			1.330876453
4.348226708	0.042699872	0.015424592	0.026222961	0.051998813	2.22E-07	0.945729963			1.330876237
4.356416496	0.04552536	0.015853877	0.026428507	0.052010701	2.24E-07	0.945777008			1.330876034
4.364606285	0.042201825	0.015615447	0.026070648	0.052021038	2.26E-07	0.945753155			1.330875814
4.372796073	0.038785613	0.015073408	0.025780396	0.052031731	2.27E-07	0.945731615			1.330875612
4.380985861	0.039045177	0.01487806	0.025753025	0.052041769	2.29E-07	0.945758842			1.330875402
4.389175649	0.039865574	0.014810019	0.025737248	0.052050592	2.31E-07	0.945742442			1.330875198
4.397365438	0.044888458	0.015997659	0.026184642	0.052062375	2.33E-07	0.945788922			1.330874991
4.405555226	0.050227594	0.017104292	0.026753872	0.052078072	2.36E-07	0.945752032			1.330874787
4.413745014	0.043001603	0.015351773	0.025843948	0.052092195	2.38E-07	0.945744664			1.33087459
4.421934802	0.041314965	0.014361171	0.025263269	0.052102364	2.39E-07	0.945748067			1.330874401
4.430124591	0.042549876	0.014858479	0.02547703	0.052113923	2.41E-07	0.945761194			1.330874213
4.438314379	0.042301895	0.015069187	0.025723584	0.052127234	2.43E-07	0.945836582			1.330874016
4.446504167	0.041765508	0.014783539	0.02564045	0.052136911	2.45E-07	0.945786062			1.330873812
4.454693955	0.043282818	0.015315911	0.025924905	0.052146194	2.47E-07	0.945736797			1.330873618
4.462883744	0.041018749	0.015119517	0.025806559	0.052158476	2.49E-07	0.945798571			1.330873413
4.471073532	0.039437331	0.014681104	0.025436538	0.052174076	2.52E-07	0.945756035			1.33087322
4.47926332	0.040212121	0.014739096	0.025442818	0.052191228	2.53E-07	0.945784376			1.330873024
4.487453108	0.040137067	0.01452917	0.025357003	0.052207759	2.55E-07	0.945707212			1.330872828
4.495642897	0.053521749	0.015033254	0.025523835	0.052225121	2.57E-07	0.945728802			1.33087262
4.503832685	0.056724349	0.014863968	0.025627269	0.052237283	2.59E-07	0.945756577			1.330872421
4.512022473	0.040453522	0.013958253	0.025334246	0.052244506	2.62E-07	0.945728776			1.330872216
4.520212261	0.042410746	0.014137267	0.025345328	0.052252616	2.64E-07	0.945738974			1.330872005
4.52840205	0.045091815	0.014653921	0.025499343	0.052263413	2.66E-07	0.945732742			1.33087181
4.536591838	0.039389814	0.013863686	0.024965721	0.052278723	2.67E-07	0.945735574			1.330871615
4.544781626	0.040325944	0.01412994	0.025033984	0.052295479	2.69E-07	0.945731039			1.330871415
4.552971414	0.043256668	0.014173585	0.024852802	0.052314488	2.72E-07	0.945720841			1.330871209
4.561161203	0.040882121	0.013550998	0.024637033	0.05233229	2.74E-07	0.945749168			1.330871001
4.569350991	0.039498351	0.014006015	0.024960096	0.052344944	2.76E-07	0.945727069			1.330870793
4.577540779	0.042475088	0.014733305	0.025241635	0.05235733	2.79E-07	0.945746326			1.330870577
4.585730567	0.039256669	0.013627813	0.024790338	0.052369517	2.81E-07	0.945708916			1.330870375
4.593920356	0.034515988	0.013480069	0.024678129	0.052378994	2.83E-07	0.945753725			1.330870161
4.602110144	0.036887263	0.01411352	0.024874225	0.05238917	2.85E-07	0.945723099			1.330869931
4.610299932	0.039110007	0.014458606	0.025233842	0.052401387	2.87E-07	0.945727633			1.330869718
4.61848972	0.041611144	0.01394359	0.024907819	0.05241047	2.89E-07	0.945724868			1.330869493
4.626679509	0.035862505	0.012979198	0.024306452	0.052421554	2.92E-07	0.945812159			1.33086928
4.634869297	0.033701428	0.012917229	0.024216137	0.052439998	2.94E-07	0.945777577			1.330869048
4.643059085	0.035276421	0.013618482	0.024570044	0.052457405	2.97E-07	0.945779756			1.330868826
4.651248873	0.03662404	0.013799117	0.024586559	0.052470553	2.99E-07	0.945702102			1.330868595
4.659438662	0.037524485	0.01353911	0.024444546	0.052484533	3.01E-07	0.945805955			1.330868366
4.66762845	0.036723282	0.013287559	0.024470281	0.052503755	3.04E-07	0.945808649			1.33086814
4.675818238	0.037223648	0.013509151	0.024640701	0.052524516	3.06E-07	0.945713443			1.330867904
4.684008026	0.037634552	0.013849515	0.024644156	0.052539392	3.08E-07	0.945703824			1.33086767
4.692197815	0.03356288	0.013189023	0.024259227	0.052550915	3.10E-07	0.945729898			1.330867445
4.700387603	0.03326601	0.012928107	0.024045707	0.052561813	3.12E-07	0.945733898			1.330867216
4.708577391	0.034102475	0.012892461	0.023976849	0.052571359	3.15E-07	0.945772443			1.330866988
4.716767179	0.034897624	0.013144259	0.024256966	0.052577621	3.18E-07	0.945753741			1.330866747
4.724956968	0.040818893	0.013887822	0.0250396	0.052583783	3.21E-07	0.945761099			1.330866509
4.733146756	0.046343009	0.013346775	0.024817598	0.052593547	3.23E-07	0.945740694			1.330866262
4.741336544	0.035808822	0.012825231	0.024013066	0.05260587	3.26E-07	0.945758285			1.330866023
4.749526332	0.033076708	0.012851363	0.024106843	0.052622572	3.28E-07	0.945768448			1.330865784
4.757716121	0.040213353	0.013373072	0.024478534	0.052640785	3.30E-07	0.945729904			1.33086553
4.765905909	0.040865745	0.013199708	0.02442236	0.052656452	3.32E-07	0.94575202			1.330865291
4.774095697	0.032472848	0.01268742	0.024031645	0.052667882	3.34E-07	0.945729948			1.330865045
4.782285485	0.031790551	0.012698143	0.023970353	0.052677222	3.37E-07	0.945758857			1.330864807
4.790475274	0.033538843	0.012912226	0.024017671	0.052684915	3.40E-07	0.945790651			1.330864574
4.798665062	0.041236503	0.014528296	0.024834275	0.052690446	3.42E-07	0.94581049			1.330864344
4.80685485	0.038699819	0.013638076	0.024494308	0.052695448	3.44E-07	0.945787805			1.330864116
4.815044638	0.033698499	0.012565822	0.023870801	0.052700595	3.46E-07	0.945808166			1.330863884
4.823234427	0.033707508	0.012713858	0.023876981	0.052711182	3.49E-07	0.945768493			1.330863655
4.831424215	0.033391174	0.01273151	0.023809395	0.052726714	3.51E-07	0.945752077			1.330863424
4.839614003	0.033420902	0.012619059	0.02378188	0.052739633	3.53E-07	0.945793455			1.330863188
4.847803791	0.034932917	0.012960945	0.024013672	0.052751128	3.55E-07	0.945740712			1.330862981
4.85599358	0.034849493	0.013227608	0.024125286	0.052765809	3.57E-07	0.94579001			1.330862761
4.864183368	0.035358732	0.013293622	0.024056618	0.052780612	3.59E-07	0.945749766			1.330862546
4.872373156	0.035822013	0.013493879	0.024230965	0.052792073	3.62E-07	0.94573392			1.330862324
4.880562944	0.037817498	0.013119242	0.024235092	0.052800123	3.64E-07	0.945786068			1.330862113
4.888752733	0.036865149	0.012968501	0.023993632	0.052808403	3.65E-07	0.945749797			1.330861912
4.896942521	0.034542809	0.012825423	0.023901891	0.052817482	3.67E-07	0.945829125			1.330861708
4.905132309	0.034489513	0.012792646	0.023966671	0.05282305	3.69E-07	0.945746368			1.330861508
4.913322097	0.03337218	0.012410258	0.024222564	0.05282805	3.71E-07	0.945776447			1.330861307
4.921511886	0.037120934	0.012627431	0.024398492	0.052833582	3.72E-07	0.945785554			1.330861115
4.929701674	0.040477634	0.013123158	0.024278583	0.052835442	3.74E-07	0.94580707			1.330860932
4.937891462	0.03668078	0.013017965	0.0241341	0.052838587	3.76E-07	0.945736743			1.33086075
4.94608125	0.035579062	0.013379411	0.024232202	0.05284415	3.78E-07	0.945764517			1.33086058
4.954271039	0.034190615	0.012562019	0.023756642	0.052848887	3.79E-07	0.945754318			1.330860407
4.962460827	0.034540673	0.012548187	0.023703913	0.052852337	3.81E-07	0.945773042			1.330860238
4.970650615	0.039331706	0.013064346	0.02401688	0.052855912	3.82E-07	0.945777574			1.330860078
4.978840403	0.04932103	0.013180746	0.02423192	0.052863461	3.84E-07	0.945759988			1.330859919
4.987030192	0.05730709	0.013629501	0.024217762	0.052872502	3.85E-07	0.945766223			1.33085976
4.99521998	0.039764041	0.013006774	0.023707789	0.052878963	3.86E-07	0.945838821			1.330859616
5.003409768	0.033578582	0.012643915	0.023561885	0.052882712	3.86E-07	0.945731113			1.330859506
5.011599556	0.032765964	0.012536719	0.023572577	0.052885526	3.87E-07	0.945791196			1.330859391
5.019789345	0.033927083	0.012618775	0.023541266	0.052890429	3.88E-07	0.945765688			1.330859283
5.027979133	0.033635431	0.012629871	0.023563222	0.0528991	3.89E-07	0.945804231			1.330859172
5.036168921	0.032477613	0.012527667	0.023632351	0.052907978	3.91E-07	0.945792333			1.330859061
5.044358709	0.033561979	0.012589684	0.02368017	0.052914048	3.92E-07	0.9457969			1.330858956
5.052548498	0.035394749	0.012703878	0.023621287	0.052918452	3.94E-07	0.94582184			1.330858854
5.060738286	0.0352392	0.012566276	0.023619294	0.052923688	3.95E-07	0.945755447			1.330858745
5.068928074	0.039976549	0.012732873	0.023829886	0.052934026	3.96E-07	0.945762254			1.330858624
5.077117862	0.038052575	0.012533593	0.023675054	0.052947271	3.97E-07	0.945763399			1.330858502
5.085307651	0.033399513	0.012090878	0.023426721	0.052960025	3.97E-07	0.945821827			1.33085839
5.093497439	0.031102322	0.012049665	0.02332605	0.052973334	3.99E-07	0.945805389			1.330858262
5.101687227	0.032295079	0.012199971	0.023317015	0.05298993	4.01E-07	0.94573673			1.330858134
5.109877015	0.034484689	0.012376363	0.023272729	0.053013297	4.03E-07	0.945767392			1.330857998
5.118066804	0.033200051	0.012392123	0.023275397	0.053041439	4.04E-07	0.945791193			1.330857864
5.126256592	0.030391028	0.012003831	0.023223756	0.053066816	4.06E-07	0.945733883			1.330857723
5.13444638	0.031822966	0.011714012	0.023221108	0.053089564	4.08E-07	0.945742386			1.330857566
5.142636168	0.050334938	0.013534396	0.023789767	0.053116326	4.10E-07	0.94576623			1.330857397
5.150825957	0.048678451	0.013971122	0.024280439	0.053150008	4.12E-07	0.945778106			1.330857214
5.159015745	0.061755882	0.013202044	0.024161345	0.053191389	4.14E-07	0.945746364			1.33085702
5.167205533	0.056321013	0.013909416	0.023985077	0.053234819	4.17E-07	0.945851882			1.330856813
5.175395321	0.034812359	0.012416136	0.023366159	0.05328061	4.20E-07	0.945796203			1.330856587
5.18358511	0.031752871	0.01184724	0.023084745	0.053335697	4.24E-07	0.945728784			1.330856335
5.191774898	0.031120345	0.011803048	0.023107573	0.053395551	4.28E-07	0.945788906			1.330856054
5.199964686	0.044128041	0.012289805	0.023651369	0.053452739	4.32E-07	0.945769067			1.330855755
5.208154474	0.047344752	0.013066042	0.024048999	0.053511302	4.35E-07	0.945814453			1.330855442
5.216344263	0.047140415	0.015018575	0.025705514	0.053573661	4.39E-07	0.945793414			1.330855089
5.224534051	0.041877803	0.015457697	0.026486955	0.053638955	4.44E-07	0.945755445			1.33085471
5.232723839	0.037069592	0.01415498	0.025745975	0.053708715	4.49E-07	0.94577642			1.330854307
5.240913627	0.03529182	0.013873741	0.025134701	0.05378136	4.54E-07	0.945753747			1.330853883
5.249103416	0.034766976	0.012664126	0.023911225	0.05385566	4.59E-07	0.945792912			1.330853431
5.257293204	0.037515884	0.012626738	0.023558537	0.053934226	4.65E-07	0.945819569			1.330852953
5.265482992	0.035245554	0.012440461	0.023211385	0.054015614	4.71E-07	0.945816168			1.330852455
5.27367278	0.031459067	0.012130142	0.023094129	0.054094852	4.77E-07	0.945755446			1.330851925
5.281862569	0.029999869	0.011686951	0.023001018	0.05417382	4.84E-07	0.945760654			1.330851373
5.290052357	0.030337795	0.011565437	0.02287371	0.054256001	4.90E-07	0.945826381			1.330850793
5.298242145	0.037951313	0.012058671	0.022961647	0.054340305	4.97E-07	0.945818999			1.330850188
5.306431933	0.032828992	0.011731673	0.022968055	0.054425302	5.03E-07	0.945813331			1.330849569
5.314621722	0.030790535	0.011694905	0.022977217	0.054509405	5.10E-07	0.945808794			1.330848927
5.32281151	0.030552116	0.011812472	0.023013994	0.054589308	5.18E-07	0.945814952			1.330848268
5.331001298	0.031006814	0.011794603	0.022994596	0.054668376	5.26E-07	0.94575886			1.330847581
5.339191086	0.039838629	0.011932085	0.02309685	0.054746749	5.34E-07	0.945820138			1.330846874
5.347380875	0.036632611	0.011854145	0.022957896	0.054821915	5.42E-07	0.945817304			1.33084615
5.355570663	0.030590955	0.011884699	0.0229431	0.054896084	5.49E-07	0.94582182			1.330845405
5.363760451	0.029417062	0.011610345	0.0228444	0.054973293	5.57E-07	0.94577761			1.330844655
5.371950239	0.027995357	0.011215161	0.022613151	0.055054049	5.66E-07	0.945803114			1.330843874
5.380140028	0.028550136	0.011410919	0.022691743	0.055126796	5.73E-07	0.945797421			1.330843092
5.388329816	0.030792795	0.011912992	0.023065157	0.055190772	5.81E-07	0.945776449			1.3308423
5.396519604	0.032805734	0.012048389	0.023214931	0.055256322	5.90E-07	0.945780988			1.330841504
5.404709392	0.033891525	0.01233184	0.023345463	0.055323322	5.98E-07	0.945798556			1.330840693
5.412899181	0.035072646	0.012008987	0.02332334	0.05538862	6.07E-07	0.945782685			1.330839871
5.421088969	0.037772962	0.012076143	0.02332839	0.055450628	6.16E-07	0.945850757			1.330839041
5.429278757	0.042675363	0.012482312	0.023553832	0.055506392	6.25E-07	0.945808707			1.330838197
5.437468545	0.044981865	0.011782902	0.023051936	0.055557354	6.34E-07	0.945754333			1.330837339
5.445658334	0.038881781	0.011869509	0.023011004	0.055607503	6.43E-07	0.945846248			1.330836476
5.453848122	0.031360757	0.011989051	0.022973458	0.055656047	6.52E-07	0.945846815			1.33083559
5.46203791	0.03035689	0.011652036	0.022901653	0.05570838	6.61E-07	0.945817312			1.3308347
5.470227698	0.031088524	0.01201558	0.023125374	0.055764172	6.71E-07	0.945831533			1.330833786
5.478417487	0.031813996	0.01235885	0.023249786	0.055818478	6.81E-07	0.945861562			1.330832862
5.486607275	0.032092948	0.012193842	0.023194648	0.055873097	6.92E-07	0.945803132			1.33083191
5.494797063	0.031668842	0.011986087	0.023176547	0.055926081	7.02E-07	0.94582127			1.33083094
5.502986851	0.030045818	0.011519576	0.022863016	0.055977822	7.13E-07	0.945795177			1.330829956
5.51117664	0.029210112	0.011568076	0.022876805	0.056031561	7.24E-07	0.945810519			1.330828936
5.519366428	0.029480681	0.011522395	0.02299865	0.056087352	7.36E-07	0.945830924			1.330827887
5.527556216	0.029917125	0.011512451	0.022969491	0.056140455	7.48E-07	0.945865557			1.330826809
5.535746004	0.035472401	0.01180555	0.023111045	0.056193166	7.59E-07	0.945882533			1.330825716
5.543935793	0.038936201	0.011738499	0.023045498	0.056250037	7.71E-07	0.945859847			1.330824604
5.552125581	0.031086159	0.01154823	0.022971694	0.056308588	7.83E-07	0.94580033			1.330823459
5.560315369	0.030246724	0.011838408	0.023110575	0.056370831	7.96E-07	0.945846809			1.330822283
5.568505157	0.028439529	0.011427115	0.022843299	0.05643665	8.10E-07	0.945812785			1.330821071
5.576694946	0.028213923	0.011392668	0.022768082	0.056503322	8.23E-07	0.945845095			1.330819829
5.584884734	0.030793157	0.01176389	0.023021882	0.05657262	8.37E-07	0.945833196			1.330818562
5.593074522	0.029468617	0.011569275	0.023082636	0.05664159	8.52E-07	0.945841141			1.330817251
5.60126431	0.028688563	0.011372167	0.022817115	0.056711419	8.66E-07	0.945842842			1.330815916
5.609454099	0.02845088	0.011210025	0.0226977	0.05678429	8.80E-07	0.945910906			1.330814552
5.617643887	0.028861894	0.011302485	0.022779701	0.056854942	8.94E-07	0.945838808			1.330813173
5.625833675	0.032823131	0.011882566	0.0232158	0.056923913	9.08E-07	0.945792909			1.330811765
5.634023463	0.031055843	0.01178845	0.023254007	0.056994301	9.23E-07	0.945898441			1.330810361
5.642213252	0.029411031	0.011624554	0.023170085	0.057063541	9.37E-07	0.945876902			1.330808942
5.65040304	0.030810073	0.011707439	0.023355135	0.057128335	9.52E-07	0.945864402			1.330807513
5.658592828	0.031208995	0.011744975	0.023264225	0.057187117	9.66E-07	0.945850692			1.330806091
5.666782616	0.033837138	0.011859299	0.023308894	0.05724096	9.80E-07	0.945771904			1.330804679
5.674972405	0.038943724	0.012727254	0.023994203	0.057291012	9.94E-07	0.945751529			1.330803265
5.683162193	0.063365412	0.01333707	0.026478173	0.057337395	1.01E-06	0.94583096			1.330801839
5.691351981	0.12153085	0.013403523	0.026498272	0.057383152	1.02E-06	0.94585477			1.330800436
5.699541769	0.039705881	0.012650746	0.023578211	0.057423363	1.03E-06	0.94589051			1.330799076
5.707731558	0.033150289	0.012101557	0.023261446	0.057453307	1.05E-06	0.945886542			1.330797706
5.715921346	0.031443916	0.012058337	0.023266637	0.057483513	1.06E-06	0.945828659			1.330796366
5.724111134	0.032378919	0.012494745	0.023509456	0.057517744	1.07E-06	0.945836616			1.330795051
5.732300923	0.031650919	0.012332887	0.023202687	0.057543452	1.08E-06	0.945848518			1.330793761
5.740490711	0.032606933	0.012215759	0.0231385	0.057560019	1.10E-06	0.945852568			1.330792479
5.748680499	0.033634299	0.012010242	0.023284011	0.057577464	1.11E-06	0.945935325			1.33079123
5.756870287	0.03039671	0.012007521	0.023268387	0.057591978	1.12E-06	0.945791781			1.330790001
5.765060076	0.031068714	0.012276878	0.023339346	0.057603459	1.13E-06	0.945825351			1.330788774
5.773249864	0.03115088	0.012106829	0.023267953	0.057622586	1.14E-06	0.945905837			1.330787555
5.781439652	0.030336755	0.011914389	0.023168508	0.057650839	1.16E-06	0.945866709			1.330786335
5.78962944	0.028901142	0.011527282	0.022934851	0.057682195	1.17E-06	0.945904627			1.330785097
5.797819229	0.029686133	0.011500996	0.022908505	0.057718597	1.19E-06	0.945857611			1.33078383
5.806009017	0.031703902	0.012021937	0.02325546	0.057767657	1.20E-06	0.945893933			1.330782527
5.814198805	0.030686564	0.012198759	0.023365352	0.057830887	1.22E-06	0.945905269			1.330781176
5.822388593	0.03022071	0.011855402	0.023167591	0.057909892	1.23E-06	0.945904165			1.330779754
5.830578382	0.030005026	0.011764138	0.023106203	0.058010945	1.25E-06	0.945947189			1.330778239
5.83876817	0.031167182	0.011842589	0.023086842	0.058137447	1.27E-06	0.945893931			1.330776606
5.846957958	0.035446183	0.012143313	0.023139976	0.058294008	1.30E-06	0.945942709			1.330774824
5.855147746	0.033492994	0.012089381	0.023245	0.058487536	1.32E-06	0.945925138			1.330772881
5.863337535	0.031675284	0.01183361	0.023174309	0.058720762	1.35E-06	0.945917767			1.33077074
5.871527323	0.032134552	0.012106865	0.023306928	0.058999345	1.38E-06	0.945937634			1.330768371
5.879717111	0.032987816	0.012203702	0.02346337	0.059330315	1.42E-06	0.945948407			1.330765729
5.887906899	0.032627555	0.012032621	0.023366981	0.059717886	1.46E-06	0.945994986			1.330762789
5.896096688	0.029987753	0.011764449	0.023163634	0.060164725	1.51E-06	0.946047134			1.330759511
5.904286476	0.030128236	0.011815202	0.023205714	0.060680651	1.56E-06	0.94600688			1.330755856
5.912476264	0.031499296	0.01200688	0.023301272	0.061273497	1.61E-06	0.946057338			1.330751799
5.920666052	0.02992062	0.011810756	0.023311817	0.061945617	1.67E-06	0.946032398			1.330747308
5.928855841	0.028760574	0.011730988	0.023387516	0.062703746	1.74E-06	0.946060187			1.330742335
5.937045629	0.02921846	0.01176961	0.023412221	0.063549055	1.81E-06	0.946035276			1.330736845
5.945235417	0.033089167	0.012063651	0.023585867	0.064484596	1.89E-06	0.946061901			1.3307308
5.953425205	0.041579134	0.012535021	0.024126094	0.065516865	1.98E-06	0.946036397			1.330724146
5.961614994	0.032337385	0.012473276	0.02400623	0.066644382	2.08E-06	0.946061337			1.330716874
5.969804782	0.028993108	0.01201388	0.023639382	0.067864195	2.18E-06	0.946112403			1.330708937
5.97799457	0.028501651	0.011917228	0.023595336	0.069175032	2.29E-06	0.946086853			1.330700274
5.986184358	0.029520364	0.012129958	0.02373219	0.070573732	2.41E-06	0.946068155			1.330690903
5.994374147	0.030249554	0.012452287	0.024057958	0.072063479	2.53E-06	0.946086901			1.330680851
6.002563935	0.030818344	0.012564182	0.024234613	0.073645913	2.66E-06	0.94610844			1.330670094
6.010753723	0.033338084	0.013154706	0.024498252	0.07531601	2.80E-06	0.946111243			1.330658609
6.018943511	0.034725103	0.013341701	0.02464971	0.077058958	2.95E-06	0.946030761			1.330646425
6.0271333	0.037640984	0.01327449	0.024743316	0.078856971	3.10E-06	0.94608234			1.330633543
6.035323088	0.036978499	0.013332216	0.02481517	0.080706898	3.26E-06	0.946095437			1.330619967
6.043512876	0.035867784	0.013467676	0.025065619	0.082600109	3.42E-06	0.946148646			1.330605743
6.051702664	0.034564588	0.013470158	0.025125743	0.084523398	3.59E-06	0.946090299			1.330590896
6.059892453	0.034222576	0.013645593	0.025207337	0.086462214	3.76E-06	0.946128928			1.330575414
6.068082241	0.035433144	0.013919204	0.025375514	0.088402654	3.94E-06	0.946172573			1.330559338
6.076272029	0.034268248	0.013817951	0.025447618	0.090332838	4.12E-06	0.94607385			1.330542754
6.084461817	0.032275365	0.013661784	0.025444229	0.09223071	4.31E-06	0.946106711			1.330525763
6.092651606	0.03225332	0.013721775	0.025531534	0.094081713	4.49E-06	0.946085174			1.330508351
6.100841394	0.033308788	0.013903598	0.025689393	0.095881931	4.68E-06	0.946069863			1.330490588
6.109031182	0.033475344	0.013880807	0.02577876	0.097616659	4.86E-06	0.946078933			1.330472623
6.11722097	0.031796394	0.013717866	0.025787524	0.099274311	5.05E-06	0.945991511			1.330454459
6.125410759	0.034088367	0.013774058	0.02587853	0.10083864	5.23E-06	0.945950111			1.330436201
6.133600547	0.038549367	0.014238772	0.026373457	0.102291903	5.41E-06	0.945954078			1.330417948
6.141790335	0.03295959	0.014150469	0.026232069	0.103632315	5.59E-06	0.945957499			1.330399717
6.149980123	0.031636966	0.013908267	0.026131881	0.104849047	5.77E-06	0.94597507			1.33038159
6.158169912	0.032309638	0.013898285	0.026190817	0.105932224	5.94E-06	0.945910383			1.330363679
6.1663597	0.034201134	0.01431443	0.026459933	0.106884531	6.11E-06	0.945920558			1.330346043
6.174549488	0.033701298	0.014337133	0.02648864	0.107704304	6.27E-06	0.94589165			1.330328731
6.182739276	0.03393959	0.014495402	0.026556453	0.108389625	6.42E-06	0.945876339			1.330311839
6.190929065	0.035304542	0.014903398	0.026765135	0.108936461	6.56E-06	0.94589221			1.330295451
6.199118853	0.035112632	0.014717983	0.026800286	0.109343027	6.70E-06	0.945887652			1.330279577
6.207308641	0.033467016	0.014657938	0.02670786	0.109611828	6.84E-06	0.945807059			1.330264306
6.215498429	0.032566094	0.014408168	0.026567822	0.109746498	6.96E-06	0.945780985			1.330249737
6.223688218	0.031652481	0.014120036	0.026474684	0.109750659	7.07E-06	0.945803108			1.330235865
6.231878006	0.031662769	0.014134849	0.026503849	0.109626499	7.18E-06	0.945791798			1.330222784
6.240067794	0.032625123	0.014298171	0.026581452	0.109381959	7.27E-06	0.945815023			1.330210524
6.248257582	0.042870049	0.014508206	0.026727193	0.109026379	7.36E-06	0.945762859			1.33019907
6.256447371	0.04128218	0.014848794	0.026805333	0.108567264	7.44E-06	0.945803104			1.330188439
6.264637159	0.036406208	0.015052113	0.026902242	0.108010532	7.51E-06	0.94577474			1.33017869
6.272826947	0.036445961	0.014872138	0.026744902	0.10736544	7.57E-06	0.945777103			1.330169835
6.281016735	0.032964315	0.014145155	0.026290542	0.106642581	7.62E-06	0.945849651			1.330161883
6.289206524	0.032166743	0.014025216	0.026202689	0.105844635	7.66E-06	0.945828064			1.330154845
6.297396312	0.03314267	0.014131716	0.026221354	0.104979467	7.69E-06	0.945801483			1.330148708
6.3055861	0.034351743	0.014229283	0.026246548	0.10405898	7.72E-06	0.945844546			1.330143461
6.313775888	0.033811462	0.014198246	0.026227797	0.103088441	7.73E-06	0.945847394			1.330139118
6.321965677	0.032515935	0.013861286	0.026110531	0.102075299	7.74E-06	0.94585703			1.330135664
6.330155465	0.031941164	0.013857158	0.026064518	0.101029115	7.73E-06	0.94584059			1.330133109
6.338345253	0.032420287	0.013781857	0.025993283	0.099955959	7.72E-06	0.945866137			1.330131399
6.346535041	0.035510764	0.013943223	0.026006417	0.098866397	7.71E-06	0.945883709			1.330130578
6.35472483	0.033592181	0.013895938	0.025951842	0.097765222	7.68E-06	0.945902977			1.330130549
6.362914618	0.038653384	0.014459898	0.026094084	0.096654701	7.65E-06	0.945880304			1.330131302
6.371104406	0.039830732	0.014481831	0.026088462	0.095540975	7.61E-06	0.945876328			1.330132782
6.379294194	0.031080877	0.013535142	0.025580804	0.094432632	7.57E-06	0.945879809			1.330134936
6.387483983	0.030836486	0.013370576	0.025439925	0.093329154	7.52E-06	0.945936488			1.330137769
6.395673771	0.030493924	0.013213575	0.025291388	0.092224715	7.47E-06	0.945962566			1.33014125
6.403863559	0.031750772	0.01326668	0.02525946	0.091133926	7.41E-06	0.945935358			1.330145343
6.412053347	0.034957563	0.013658006	0.025399121	0.090065735	7.34E-06	0.946011392			1.330150011
6.420243136	0.036047409	0.013532061	0.025461679	0.089018463	7.27E-06	0.945997829			1.330155216
6.428432924	0.031161495	0.013156021	0.025044024	0.087994134	7.20E-06	0.946039207			1.330160925
6.436622712	0.030093831	0.012828135	0.024784675	0.086992562	7.13E-06	0.945990987			1.330167098
6.4448125	0.030808735	0.012757616	0.024716538	0.086008219	7.05E-06	0.946015858			1.33017374
6.453002289	0.034841915	0.013338406	0.02483631	0.085039897	6.96E-06	0.945964869			1.330180798
6.461192077	0.033340946	0.013024666	0.024712427	0.084095079	6.88E-06	0.945990349			1.330188208
6.469381865	0.030011409	0.012697838	0.024644218	0.083176373	6.79E-06	0.945945003			1.330195998
6.477571653	0.030287705	0.012811694	0.024691393	0.082280704	6.70E-06	0.946016484			1.330204086
6.485761442	0.031451723	0.012993084	0.024656898	0.081408943	6.61E-06	0.94598301			1.330212458
6.49395123	0.032530498	0.013030711	0.024680769	0.080563353	6.51E-06	0.945974509			1.330221091
6.502141018	0.031220484	0.012591688	0.024527417	0.079743152	6.42E-06	0.945973364			1.330229946
6.510330806	0.030571005	0.012471737	0.024303777	0.078950298	6.32E-06	0.945963161			1.330238984
6.518520595	0.0326073	0.012818274	0.024435432	0.078183213	6.23E-06	0.945945552			1.330248176
6.526710383	0.033483751	0.012671782	0.024561679	0.077437755	6.13E-06	0.945920641			1.330257519
6.534900171	0.032065822	0.012319453	0.024089012	0.076712066	6.03E-06	0.945956916			1.330266985
6.543089959	0.029371583	0.01221342	0.023935625	0.076006969	5.93E-06	0.945959745			1.330276527
6.551279748	0.028738077	0.012081152	0.023840249	0.075324976	5.84E-06	0.945950725			1.330286146
6.559469536	0.029464118	0.012103222	0.023855551	0.07466131	5.74E-06	0.945982424			1.330295839
6.567659324	0.031682123	0.012527743	0.024014323	0.074012565	5.64E-06	0.945904762			1.330305575
6.575849112	0.033442974	0.012864415	0.024088036	0.073386761	5.54E-06	0.945954642			1.330315313
6.584038901	0.029824982	0.012038722	0.023676949	0.072787258	5.44E-06	0.945888837			1.330325081
6.592228689	0.028389859	0.011738847	0.023492514	0.072205779	5.35E-06	0.94592286			1.330334829
6.600418477	0.030077754	0.011933775	0.02359087	0.071640519	5.25E-06	0.945920587			1.33034453
6.608608265	0.03590297	0.011981566	0.023662386	0.0710931	5.15E-06	0.945896803			1.330354228
6.616798054	0.030236382	0.011683564	0.023506429	0.070563495	5.06E-06	0.945939881			1.330363861
6.624987842	0.028489705	0.011645669	0.023493968	0.070050682	4.97E-06	0.945919431			1.330373406
6.63317763	0.04118588	0.012409756	0.023869148	0.069552942	4.87E-06	0.945874059			1.330382875
6.641367418	0.087941717	0.013141573	0.024197256	0.069071982	4.78E-06	0.945876328			1.330392277
6.649557207	0.034632712	0.01180125	0.023516001	0.06860674	4.69E-06	0.945888804			1.330401583
6.657746995	0.027972759	0.01162189	0.023302131	0.068152605	4.60E-06	0.945880302			1.330410784
6.665936783	0.027943436	0.011494005	0.023150721	0.067706774	4.52E-06	0.945910921			1.330419891
6.674126571	0.028738797	0.011615658	0.023151506	0.067272085	4.43E-06	0.945858286			1.330428885
6.68231636	0.02972381	0.011914445	0.023312115	0.066852216	4.34E-06	0.945954645			1.330437762
6.690506148	0.029436907	0.011712847	0.023307622	0.066446502	4.26E-06	0.945921746			1.330446543
6.698695936	0.03221732	0.011590308	0.023241934	0.066055279	4.18E-06	0.94594387			1.330455181
6.706885724	0.033863102	0.011647474	0.023323615	0.065678923	4.09E-06	0.945948941			1.3304637
6.715075513	0.031742651	0.011596016	0.023165553	0.065313293	4.01E-06	0.945862222			1.330472081
6.723265301	0.029783983	0.011570299	0.023081038	0.064957333	3.93E-06	0.945936475			1.330480343
6.731455089	0.02976165	0.0116242	0.023041185	0.064614251	3.86E-06	0.945930225			1.330488469
6.739644877	0.028144948	0.011343559	0.022844998	0.064279811	3.78E-06	0.945905871			1.330496441
6.747834666	0.027621753	0.011152578	0.022771458	0.063948	3.71E-06	0.94592854			1.330504279
6.756024454	0.028868085	0.011183428	0.022775844	0.063621125	3.63E-06	0.945931401			1.330511985
6.764214242	0.030336843	0.011302764	0.022801859	0.063302582	3.56E-06	0.945955774			1.330519553
6.77240403	0.032706119	0.01141688	0.022865439	0.062996071	3.49E-06	0.945985243			1.330526971
6.780593819	0.029778812	0.011374143	0.022821852	0.062701077	3.42E-06	0.94589508			1.330534252
6.788783607	0.027532977	0.011088971	0.0226535	0.062411251	3.36E-06	0.945914357			1.330541407
6.796973395	0.028368848	0.011127848	0.022725183	0.062129355	3.29E-06	0.945994865			1.330548424
6.805163183	0.037405394	0.012013425	0.023211984	0.061855714	3.22E-06	0.945908697			1.330555327
6.813352972	0.034449379	0.011888934	0.023035943	0.061587665	3.16E-06	0.94592173			1.33056208
6.82154276	0.030246489	0.011661316	0.022832513	0.061328048	3.10E-06	0.94592405			1.330568696
6.829732548	0.029594707	0.011627925	0.022790128	0.06107679	3.04E-06	0.945967129			1.330575183
6.837922336	0.028905966	0.011445792	0.022717471	0.060833984	2.98E-06	0.945959195			1.330581548
6.846112125	0.02841325	0.011151439	0.022579654	0.060600523	2.92E-06	0.945972135			1.330587778
6.854301913	0.028707528	0.011142643	0.022527767	0.060372052	2.86E-06	0.945904145			1.330593872
6.862491701	0.030923598	0.011709701	0.022827687	0.060148429	2.81E-06	0.945937626			1.330599852
6.870681489	0.030688271	0.011866099	0.022933529	0.059932996	2.75E-06	0.945943861			1.330605695
6.878871278	0.030524532	0.011507963	0.022682819	0.059717025	2.70E-06	0.945930806			1.330611429
6.887061066	0.030629637	0.011572341	0.022656035	0.059499725	2.64E-06	0.945925146			1.330617046
6.895250854	0.029980148	0.011210408	0.02245512	0.059292103	2.59E-06	0.945933641			1.330622542
6.903440642	0.028876944	0.011165081	0.022394104	0.059091233	2.54E-06	0.945896848			1.330627926
6.911630431	0.028268244	0.011206972	0.022405791	0.058892429	2.49E-06	0.945993775			1.330633208
6.919820219	0.029362892	0.011232663	0.022491266	0.058701489	2.44E-06	0.945944431			1.330638391
6.928010007	0.030066798	0.011274497	0.022584037	0.058516664	2.40E-06	0.945947341			1.330643462
6.936199795	0.028056737	0.010900505	0.022336979	0.058332961	2.35E-06	0.946005155			1.330648428
6.944389584	0.028159012	0.010725849	0.022147883	0.058151698	2.30E-06	0.945975076			1.330653304
6.952579372	0.030027384	0.010875453	0.0221735	0.057971026	2.26E-06	0.945975119			1.330658079
6.96076916	0.028364881	0.01098901	0.022241392	0.057793182	2.21E-06	0.946001758			1.330662756
6.968958948	0.028301568	0.01107944	0.022335177	0.057623908	2.17E-06	0.946023844			1.330667325
6.977148737	0.029986183	0.011376762	0.022487684	0.057458318	2.13E-06	0.945988701			1.330671817
6.985338525	0.029324189	0.011291396	0.022313732	0.057292098	2.09E-06	0.946051622			1.330676207
6.993528313	0.02898877	0.010767052	0.02210288	0.057127368	2.05E-06	0.945947749			1.33068052
7.001718101	0.029226966	0.01075702	0.022243736	0.056966343	2.01E-06	0.945889398			1.330684752
7.00990789	0.027588854	0.010764125	0.022539812	0.056807744	1.97E-06	0.945973964			1.330688892
7.018097678	0.027720672	0.010792497	0.02282065	0.056653371	1.93E-06	0.94599607			1.330692957
7.026287466	0.035172181	0.011059932	0.0232329	0.056506689	1.89E-06	0.946076609			1.330696947
7.034477254	0.032362971	0.011151193	0.022458316	0.056365364	1.86E-06	0.945976238			1.330700852
7.042667043	0.027536398	0.010738351	0.0220723	0.056228641	1.82E-06	0.945996078			1.330704683
7.050856831	0.027514903	0.010745685	0.022025712	0.056093096	1.78E-06	0.94603062			1.330708424
7.059046619	0.027911233	0.010956547	0.022100528	0.055958692	1.75E-06	0.945946183			1.330712102
7.067236407	0.027865584	0.010896838	0.022155769	0.055824968	1.72E-06	0.945976239			1.330715704
7.075426196	0.028616707	0.011064207	0.022202253	0.05569306	1.68E-06	0.946040377			1.330719259
7.083615984	0.028902326	0.011167441	0.022258046	0.055567724	1.65E-06	0.946068718			1.330722751
7.091805772	0.028225612	0.010969521	0.022221449	0.055446357	1.61E-06	0.945997789			1.330726166
7.09999556	0.02774199	0.010846341	0.022083314	0.055329723	1.58E-06	0.946012597			1.330729535
7.108185349	0.026957501	0.010638175	0.021969613	0.055215554	1.55E-06	0.946053963			1.330732829
7.116375137	0.026463587	0.010516412	0.021891427	0.055098364	1.52E-06	0.946052834			1.330736062
7.124564925	0.027273543	0.010663385	0.021984916	0.054983261	1.49E-06	0.946058502			1.330739228
7.132754713	0.028494014	0.01076473	0.022086357	0.054870637	1.46E-06	0.946040361			1.330742335
7.140944502	0.027708867	0.01071728	0.022034942	0.054759814	1.43E-06	0.946070441			1.330745385
7.14913429	0.02696202	0.01051352	0.021890612	0.054654545	1.41E-06	0.946084607			1.330748376
7.157324078	0.026797508	0.010409975	0.021797789	0.054549641	1.38E-06	0.946066986			1.330751313
7.165513866	0.0283635	0.01066187	0.021909339	0.054444179	1.35E-06	0.946034677			1.330754201
7.173703655	0.027989435	0.010678026	0.021992396	0.054340131	1.32E-06	0.946010858			1.330757031
7.181893443	0.0268346	0.010522275	0.021954233	0.054234049	1.30E-06	0.946065255			1.330759829
7.190083231	0.028434573	0.010498996	0.022012703	0.05412733	1.27E-06	0.946019345			1.33076258
7.198273019	0.037297793	0.011071166	0.022135317	0.05402643	1.25E-06	0.946042633			1.330765272
7.206462808	0.07615733	0.012258357	0.022311279	0.053933238	1.22E-06	0.946067023			1.330767905
7.214652596	0.047237013	0.011512123	0.022179705	0.053844697	1.20E-06	0.946070987			1.330770492
7.222842384	0.027837457	0.010758655	0.021988003	0.053760524	1.17E-06	0.946064764			1.33077304
7.231032173	0.027878926	0.010716272	0.021979725	0.053678375	1.15E-06	0.946080068			1.330775522
7.239221961	0.028781188	0.010793887	0.021999864	0.05359874	1.13E-06	0.946014833			1.330777964
7.247411749	0.028086191	0.010643625	0.021899176	0.053521923	1.10E-06	0.946057335			1.330780359
7.255601537	0.029060296	0.010619547	0.021874905	0.053443948	1.08E-06	0.946034683			1.330782706
7.263791326	0.0301522	0.011122197	0.022093098	0.053365307	1.06E-06	0.946100452			1.330785019
7.271981114	0.030254618	0.011297967	0.022162299	0.053285577	1.04E-06	0.946052839			1.330787292
7.280170902	0.030089587	0.011168449	0.022048348	0.053205747	1.02E-06	0.946041493			1.330789511
7.28836069	0.029773775	0.011193591	0.022107623	0.053129595	9.96E-07	0.946068161			1.330791685
7.296550479	0.028456723	0.010930941	0.022132435	0.053056979	9.76E-07	0.946075528			1.330793824
7.304740267	0.028267561	0.010815537	0.021910932	0.052986955	9.56E-07	0.946067559			1.330795926
7.312930055	0.029451609	0.010994817	0.021971732	0.052920958	9.36E-07	0.946039275			1.33079798
7.321119843	0.029995696	0.011041629	0.022105871	0.052860534	9.17E-07	0.946079472			1.330800008
7.329309632	0.030056893	0.010863513	0.021950566	0.052803211	8.98E-07	0.946011456			1.330801994
7.33749942	0.029550244	0.010830433	0.021863084	0.052745632	8.80E-07	0.946058502			1.33080394
7.345689208	0.028273546	0.010778574	0.021791031	0.052686203	8.62E-07	0.946124865			1.330805851
7.353878996	0.027371214	0.010642888	0.021773238	0.052621401	8.45E-07	0.946073821			1.33080772
7.362068785	0.026972345	0.010465855	0.021716624	0.052557261	8.28E-07	0.94607041			1.330809544
7.370258573	0.028415843	0.010410035	0.021729736	0.052501641	8.11E-07	0.946034123			1.330811325
7.378448361	0.030952457	0.010637151	0.021885029	0.052450251	7.95E-07	0.946055662			1.330813081
7.386638149	0.026475573	0.010514474	0.02170552	0.0524	7.78E-07	0.946043768			1.330814798
7.394827938	0.026525282	0.010513239	0.021667255	0.052350735	7.62E-07	0.946076185			1.330816473
7.403017726	0.02737765	0.01057272	0.021670552	0.052301134	7.47E-07	0.946138511			1.330818119
7.411207514	0.026954575	0.010439007	0.021654268	0.052250223	7.32E-07	0.9460602			1.330819731
7.419397302	0.02737873	0.010476391	0.021693539	0.052200123	7.17E-07	0.946053965			1.330821316
7.427587091	0.028272303	0.010695117	0.021790677	0.052156492	7.03E-07	0.94613565			1.330822866
7.435776879	0.027437142	0.010509167	0.021721165	0.052118926	6.89E-07	0.94606141			1.330824377
7.443966667	0.026869046	0.010390593	0.021690067	0.052082008	6.75E-07	0.946114687			1.330825868
7.452156455	0.030816429	0.010499599	0.021748433	0.052044115	6.61E-07	0.946073854			1.330827311
7.460346244	0.030789766	0.010433746	0.021763425	0.05200778	6.47E-07	0.946106032			1.330828741
7.468536032	0.030577438	0.010875319	0.021989285	0.051973373	6.34E-07	0.946017659			1.330830131
7.47672582	0.028637811	0.010606396	0.021761474	0.051933361	6.21E-07	0.946065368			1.330831494
7.484915608	0.027698435	0.010450538	0.02169275	0.051889125	6.09E-07	0.946111847			1.330832834
7.493105397	0.028570059	0.010642625	0.021799467	0.051848411	5.97E-07	0.946043768			1.33083414
7.501295185	0.033314889	0.010734996	0.021884183	0.051810624	5.85E-07	0.946072146			1.330835425
7.509484973	0.040755412	0.0106634	0.021914807	0.051777573	5.73E-07	0.946086873			1.330836682
7.517674761	0.030263174	0.01062312	0.021798105	0.05174872	5.61E-07	0.946059074			1.330837909
7.52586455	0.035621216	0.011101154	0.021956617	0.051721237	5.50E-07	0.946062475			1.330839107
7.534054338	0.035488208	0.011289222	0.022018945	0.051693975	5.39E-07	0.946090259			1.330840274
7.542244126	0.030019889	0.010717169	0.021784593	0.051666126	5.29E-07	0.946044324			1.330841424
7.550433914	0.027982138	0.01049279	0.021683009	0.051636692	5.18E-07	0.946050561			1.330842547
7.558623703	0.027119208	0.01028483	0.021567362	0.051605492	5.07E-07	0.946074881			1.330843645
7.566813491	0.028017599	0.010319232	0.021522362	0.051577076	4.97E-07	0.945986037			1.330844737
7.575003279	0.027287511	0.010364164	0.021541432	0.051555373	4.87E-07	0.946090842			1.330845784
7.583193067	0.02668018	0.010330768	0.021608777	0.051535045	4.78E-07	0.946067513			1.330846825
7.591382856	0.028114453	0.010411453	0.021726079	0.051508333	4.68E-07	0.946010264			1.330847833
7.599572644	0.038693331	0.011254348	0.022594663	0.051482299	4.59E-07	0.946087991			1.330848825
7.607762432	0.053117432	0.01185323	0.022599238	0.051465545	4.50E-07	0.946057385			1.33084979
7.61595222	0.038511616	0.01049459	0.021657995	0.051450549	4.42E-07	0.94606816			1.330850728
7.624142009	0.027287071	0.010431064	0.021629484	0.051431834	4.33E-07	0.946094832			1.330851647
7.632331797	0.0271769	0.010550643	0.021745326	0.051411603	4.25E-07	0.946101067			1.330852543
7.640521585	0.026479426	0.010328533	0.021576173	0.05139163	4.16E-07	0.946060772			1.330853427
7.648711373	0.026464169	0.010339628	0.021574477	0.051374578	4.08E-07	0.946057961			1.330854292
7.656901162	0.027863521	0.010637749	0.021848578	0.051353296	4.00E-07	0.946075517			1.330855128
7.66509095	0.029887936	0.010919523	0.021975926	0.051325681	3.92E-07	0.946012632			1.33085596
7.673280738	0.028778796	0.010466384	0.021770707	0.05130626	3.85E-07	0.946114094			1.330856757
7.681470526	0.031747749	0.010702737	0.021771727	0.051293638	3.79E-07	0.946028439			1.330857535
7.689660315	0.031279923	0.010852423	0.021797261	0.051278826	3.72E-07	0.946057419			1.330858293
7.697850103	0.029336854	0.010390723	0.021812911	0.051265312	3.65E-07	0.946095959			1.330859035
7.706039891	0.032914286	0.010512883	0.021933083	0.051257394	3.58E-07	0.946069298			1.330859763
7.714229679	0.045479378	0.010991886	0.022210239	0.05125401	3.51E-07	0.946082878			1.330860464
7.722419468	0.036463099	0.010705278	0.021998524	0.051251624	3.44E-07	0.946064744			1.330861162
7.730609256	0.028434079	0.010614829	0.021965542	0.051243706	3.38E-07	0.946059588			1.330861824
7.738799044	0.030952018	0.011021816	0.022476842	0.051228712	3.32E-07	0.946017077			1.330862486
7.746988832	0.038819672	0.011202635	0.02260289	0.051212214	3.26E-07	0.946050541			1.330863133
7.755178621	0.030527112	0.010559148	0.021809738	0.051195213	3.20E-07	0.946026696			1.330863762
7.763368409	0.02849046	0.010449991	0.021729697	0.051180475	3.15E-07	0.946009704			1.330864377
7.771558197	0.030069331	0.010669979	0.021950122	0.051170205	3.10E-07	0.946042013			1.330864968
7.779747985	0.030990062	0.010600516	0.022158714	0.051161596	3.04E-07	0.946011405			1.330865543
7.787937774	0.067029344	0.011045698	0.022693939	0.051155069	2.99E-07	0.946069272			1.330866108
7.796127562	0.07131846	0.011374556	0.022428774	0.051151217	2.94E-07	0.946044288			1.330866648
7.80431735	0.030630856	0.010586584	0.021988303	0.051145162	2.89E-07	0.946024445			1.33086718
7.812507138	0.033496805	0.010580937	0.021965618	0.051136653	2.84E-07	0.945977417			1.330867688
7.820696927	0.028250522	0.010308426	0.021588085	0.05113115	2.80E-07	0.94605392			1.330868197
7.828886715	0.027741062	0.010265326	0.021539123	0.051125752	2.75E-07	0.946028452			1.330868684
7.837076503	0.030757002	0.010513904	0.021538514	0.051116877	2.71E-07	0.946088578			1.330869171
7.845266291	0.028440408	0.010381083	0.021488175	0.051111472	2.66E-07	0.94608461			1.330869648
7.85345608	0.026815394	0.010313163	0.021483476	0.051112991	2.62E-07	0.946072655			1.330870093
7.861645868	0.026713915	0.010323414	0.021475877	0.051115377	2.58E-07	0.946026759			1.330870544
7.869835656	0.026955621	0.010366225	0.021517951	0.051115016	2.53E-07	0.946050557			1.330870995
7.878025444	0.027491235	0.010459426	0.021597215	0.051116502	2.49E-07	0.946046587			1.330871437
7.886215233	0.028073027	0.01031925	0.021519408	0.051117401	2.45E-07	0.946048288			1.330871865
7.894405021	0.029414486	0.010580319	0.02161952	0.051114886	2.41E-07	0.946039222			1.33087228
7.902594809	0.03086352	0.011002283	0.021879946	0.051112723	2.38E-07	0.946061332			1.330872688
7.910784597	0.028534017	0.010716287	0.021749013	0.051107299	2.34E-07	0.946055101			1.330873087
7.918974386	0.026706844	0.010346659	0.021575579	0.05110091	2.29E-07	0.946068684			1.330873489
7.927164174	0.027129882	0.010288352	0.021568871	0.051101133	2.25E-07	0.946033541			1.330873898
7.935353962	0.029592768	0.0106713	0.021667977	0.05110494	2.21E-07	0.946052807			1.330874281
7.94354375	0.027725848	0.010261284	0.021517236	0.05110568	2.17E-07	0.946013158			1.330874677
7.951733539	0.028408383	0.01031244	0.021495677	0.051109414	2.13E-07	0.946056231			1.330875073
7.959923327	0.033014875	0.010610471	0.021772189	0.051114944	2.09E-07	0.946023932			1.330875472
7.968113115	0.032060609	0.010321986	0.021560366	0.051116343	2.05E-07	0.946079968			1.330875878
7.976302903	0.027820711	0.01014861	0.02142773	0.051117267	2.01E-07	0.946018227			1.330876276
7.984492692	0.027408673	0.010182677	0.021512208	0.051117769	1.97E-07	0.946063607			1.33087668
7.99268248	0.027153771	0.01019868	0.021602908	0.051120743	1.93E-07	0.946060206			1.330877083
8.000872268	0.038817234	0.010375072	0.0218024	0.051126537	1.88E-07	0.946094805			1.330877502
8.009062056	0.045863784	0.010628416	0.021985853	0.051129987	1.83E-07	0.946067563			1.330877939
8.017251845	0.027360671	0.010482604	0.021650933	0.05113095	1.78E-07	0.946053959			1.330878383
8.025441633	0.027351211	0.010504215	0.021677295	0.051136414	1.72E-07	0.94603867			1.330878845
8.033631421	0.030633111	0.010845901	0.021916992	0.051146875	1.67E-07	0.946067011			1.330879323
8.041821209	0.030520597	0.01079726	0.02190452	0.051160059	1.62E-07	0.946108398			1.330879821
8.050010998	0.028409544	0.010472541	0.021706392	0.051177394	1.56E-07	0.946029004			1.330880347
8.058200786	0.028710365	0.010362211	0.021552299	0.051197458	1.49E-07	0.946038073			1.330880893
8.066390574	0.03025298	0.010453596	0.021573951	0.051215015	1.42E-07	0.946041513			1.3308815
8.074580362	0.029171395	0.010524094	0.021667953	0.051228297	1.34E-07	0.946080011			1.330882123
8.082770151	0.031473259	0.010500324	0.021652308	0.051241742	1.25E-07	0.946045997			1.330882794
8.090959939	0.032834533	0.010286171	0.021548926	0.051254446	1.16E-07	0.94600182			1.330883514
8.099149727	0.027563502	0.010132093	0.021435511	0.051269341	1.05E-07	0.946057368			1.33088431
8.107339515	0.028079625	0.010339981	0.021550932	0.051289047	9.36E-08	0.946029573			1.330885181
8.115529304	0.028549074	0.010510752	0.021678577	0.05130924	8.08E-08	0.946047108			1.330886142
8.123719092	0.02720017	0.010329547	0.02156129	0.051329503	6.61E-08	0.94601878			1.330887215
8.13190888	0.027388932	0.010269586	0.021487003	0.051350173	4.92E-08	0.946030733			1.330888407
8.140098668	0.030192703	0.01058279	0.021614783	0.051370801	3.04E-08	0.946064742			1.330889735
8.148288457	0.032842384	0.011612619	0.021931154	0.051391504	9.43E-09	0.9460437			1.330891227
8.156478245	0.030184485	0.010703963	0.021923261	0.051411331	-1.44E-08	0.945972863			1.330892907
8.164668033	0.05676013	0.010970284	0.022417622	0.051431628	-4.18E-08	0.946011401			1.330894807
8.172857821	0.102729248	0.012399434	0.022492656	0.051454252	-7.34E-08	0.946022174			1.330896965
8.18104761	0.046789885	0.010986521	0.02187541	0.05147872	-1.09E-07	0.946014805			1.330899414
8.189237398	0.028610835	0.010587511	0.021792135	0.051507303	-1.48E-07	0.946076662			1.330902186
8.197427186	0.027003301	0.010468196	0.021642412	0.051538897	-1.93E-07	0.946072684			1.330905316
8.205616974	0.028153499	0.010382511	0.021666903	0.051571941	-2.42E-07	0.946067016			1.330908841
8.213806763	0.030704948	0.010963082	0.021913369	0.051604236	-2.97E-07	0.946058519			1.330912793
8.221996551	0.028581416	0.010792411	0.02182845	0.051632387	-3.58E-07	0.946076657			1.330917229
8.230186339	0.028136934	0.010614593	0.021758843	0.051659076	-4.23E-07	0.946072122			1.330922094
8.238376127	0.028733885	0.010839002	0.02185516	0.051690609	-4.84E-07	0.946065841			1.330927179
8.246565916	0.028093535	0.010600409	0.021766364	0.051725938	-5.49E-07	0.946032399			1.330932667
8.254755704	0.027411843	0.010282292	0.021595862	0.051761084	-6.28E-07	0.94602961			1.330938735
8.262945492	0.027353548	0.010360571	0.021636505	0.051794829	-7.20E-07	0.946098189			1.33094539
8.27113528	0.028223945	0.010586536	0.021939462	0.051825063	-8.16E-07	0.94607098			1.330952623
8.279325069	0.028945571	0.010618271	0.021992634	0.051852489	-9.16E-07	0.946039238			1.330960388
8.287514857	0.029726768	0.010802652	0.021992561	0.051877426	-1.02E-06	0.946068146			1.33096867
8.295704645	0.028378375	0.010592071	0.021869053	0.051905179	-1.12E-06	0.946009158			1.330977388
8.303894433	0.027324345	0.010358116	0.021677997	0.051933989	-1.23E-06	0.946057923			1.330986547
8.312084222	0.027767872	0.01045885	0.021759295	0.051961242	-1.33E-06	0.946048868			1.330996334
8.32027401	0.040111355	0.010815554	0.02209462	0.051992604	-1.42E-06	0.946128889			1.331006144
8.328463798	0.045453885	0.011023276	0.021994131	0.052023107	-1.50E-06	0.946141442			1.331015762
8.336653586	0.025875023	0.010176961	0.021440392	0.052051098	-1.57E-06	0.946187358			1.331024958
8.344843375	0.025458296	0.010040963	0.02132207	0.052079613	-1.62E-06	0.946239059			1.331033445
8.353033163	0.025926434	0.01007636	0.021334272	0.052112388	-1.65E-06	0.946302544			1.331040843
8.361222951	0.028975969	0.010457121	0.021456379	0.052152697	-1.65E-06	0.946395744			1.331046776
8.369412739	0.02773745	0.010364406	0.021279614	0.052195897	-1.61E-06	0.946553068			1.331050794
8.377602528	0.026445778	0.010130872	0.021210417	0.052240861	-1.53E-06	0.946706662			1.331052378
8.385792316	0.028404143	0.010586089	0.021355971	0.052289718	-1.39E-06	0.946819186			1.331050957
8.393982104	0.027771892	0.010491429	0.021218852	0.052339718	-1.20E-06	0.946987532			1.331045893
8.402171892	0.027652632	0.010298985	0.021022049	0.052389305	-9.35E-07	0.947136455			1.331036497
8.410361681	0.026847448	0.010285703	0.02086503	0.05243688	-5.99E-07	0.947446753			1.331022141
8.418551469	0.027786316	0.010623822	0.020918005	0.052483171	-1.88E-07	0.947880939			1.331002304
8.426741257	0.029096862	0.010737636	0.02098051	0.05253372	3.22E-07	0.948312628			1.330975739
8.434931045	0.02924435	0.010614216	0.020956771	0.052589608	9.56E-07	0.948769487			1.33094151
8.443120834	0.028670463	0.010527588	0.020630575	0.052652607	1.72E-06	0.949289292			1.330897945
8.451310622	0.027357815	0.010331938	0.020368955	0.052721027	2.62E-06	0.950025502			1.330844621
8.45950041	0.028130709	0.010495888	0.020300038	0.052788378	3.65E-06	0.950843993			1.330780661
8.467690198	0.029569001	0.010411543	0.020145143	0.052851015	4.84E-06	0.95164149			1.330704851
8.475879987	0.0311317	0.010569433	0.020135542	0.052906259	6.19E-06	0.952502421			1.330616227
8.484069775	0.031220327	0.010391121	0.020002277	0.052961981	7.72E-06	0.953290305			1.330513454
8.492259563	0.031315226	0.010488376	0.020002609	0.053022327	9.42E-06	0.95407667			1.330395837
8.500449351	0.032419743	0.010548788	0.01999463	0.053078659	1.13E-05	0.954629323			1.330262534
8.50863914	0.03552941	0.010881555	0.020777092	0.053130798	1.34E-05	0.955158996			1.330112623
8.516828928	0.032384439	0.010991032	0.020365641	0.053182416	1.56E-05	0.955356863			1.329945591
8.525018716	0.031950358	0.010586089	0.019754733	0.053234202	1.81E-05	0.955691298			1.329760733
8.533208504	0.036794174	0.010454778	0.019494162	0.053284821	2.08E-05	0.956057552			1.32955697
8.541398293	0.030815273	0.010355426	0.019465697	0.053337563	2.37E-05	0.956339263			1.329333928
8.549588081	0.029011318	0.010468665	0.019622012	0.053395259	2.68E-05	0.95645569			1.329091523
8.557777869	0.030880377	0.010711765	0.019776408	0.053448567	3.00E-05	0.956516062			1.32882991
8.565967657	0.045392629	0.011679848	0.020295875	0.05349182	3.34E-05	0.95669346			1.32854898
8.574157446	0.044081659	0.012056847	0.020511805	0.053533724	3.69E-05	0.956767842			1.328251408
8.582347234	0.034072594	0.011229839	0.020045536	0.05358034	4.06E-05	0.956817502			1.327936922
8.590537022	0.035288452	0.01113613	0.020071923	0.05362963	4.43E-05	0.956682625			1.327607018
8.59872681	0.034541846	0.010897074	0.019898404	0.053679752	4.81E-05	0.956603381			1.327263638
8.606916599	0.040556402	0.011121532	0.019952741	0.053728397	5.21E-05	0.956294465			1.326907898
8.615106387	0.049228507	0.011885425	0.020343754	0.053781793	5.60E-05	0.956050066			1.32654153
8.623296175	0.038198738	0.012317874	0.020546609	0.053843413	6.01E-05	0.955601147			1.326166758
8.631485963	0.033527174	0.011130693	0.020248687	0.053904542	6.40E-05	0.955018407			1.325785656
8.639675752	0.036449792	0.011184843	0.02054573	0.053966589	6.79E-05	0.954310529			1.325400905
8.64786554	0.056230157	0.01225895	0.021236751	0.054035123	7.16E-05	0.953448958			1.325016209
8.656055328	0.04546175	0.012096138	0.020910377	0.054107169	7.52E-05	0.952302637			1.324634798
8.664245116	0.045820808	0.01267867	0.02118645	0.054178907	7.86E-05	0.950914403			1.324259282
8.672434905	0.056424887	0.012382906	0.021458195	0.054248015	8.18E-05	0.949078866			1.323893979
8.680624693	0.046181325	0.011433282	0.02121939	0.054318341	8.47E-05	0.946555624			1.323543263
8.688814481	0.046866312	0.011683988	0.021650022	0.054393929	8.73E-05	0.944307603			1.323212425
8.697004269	0.05236799	0.013134386	0.02288309	0.054469754	8.95E-05	0.943153721			1.322904665
8.705194058	0.044558438	0.013017862	0.023109787	0.054544377	9.13E-05	0.943866276			1.322623441
8.713383846	0.038021198	0.011545411	0.022785756	0.054617259	9.27E-05	0.945226752			1.322372684
8.721573634	0.039051367	0.011220215	0.023100864	0.054691458	9.36E-05	0.947505555			1.322156383
8.729763423	0.042614784	0.011084239	0.023821396	0.054768471	9.39E-05	0.947965321			1.321978968
8.737953211	0.039535405	0.011107683	0.02396375	0.054847707	9.37E-05	0.944883318			1.321844955
8.746142999	0.036197612	0.011335332	0.023653525	0.054931409	9.28E-05	0.940085164			1.321758469
8.754332787	0.034868988	0.011248728	0.023049714	0.055015152	9.13E-05	0.93446001			1.321723486
8.762522576	0.047215661	0.01151522	0.023037024	0.055096674	8.92E-05	0.928830138			1.321743751
8.770712364	0.058618443	0.011963822	0.022951212	0.055179121	8.64E-05	0.923095933			1.321822613
8.778902152	0.043441228	0.011415575	0.021626315	0.055262198	8.28E-05	0.915600043			1.321963413
8.78709194	0.040508054	0.011497899	0.021538342	0.055342097	7.85E-05	0.90371214			1.322168905
8.795281729	0.04678791	0.012155484	0.021994399	0.055419611	7.35E-05	0.886531728			1.322441141
8.803471517	0.048158025	0.011791977	0.022317354	0.055495762	6.78E-05	0.868560899			1.322783313
8.811661305	0.058139	0.011799837	0.023170844	0.055564318	6.11E-05	0.85215686			1.323203494
8.819851093	0.05462655	0.012403446	0.023700809	0.055620585	5.36E-05	0.835558373			1.323696549
8.828040882	0.043858676	0.011933846	0.023109879	0.055666689	4.55E-05	0.814667062			1.324264324
8.83623067	0.05478994	0.011886171	0.02285599	0.055700876	3.66E-05	0.790299304			1.324907229
8.844420458	0.05347999	0.011917788	0.022409146	0.055724994	2.69E-05	0.765393334			1.325625528
8.852610246	0.046098858	0.011666795	0.022217793	0.055743025	1.64E-05	0.743195169			1.326420082
8.860800035	0.047008815	0.012017126	0.022260015	0.055752869	5.26E-06	0.724576821			1.327290079
8.868989823	0.052147167	0.012288985	0.021979471	0.055757073	-6.59E-06	0.707832725			1.328233862
8.877179611	0.048408221	0.012557517	0.021984708	0.055755342	-1.91E-05	0.691631859			1.329250225
8.885369399	0.043540103	0.012296432	0.022183877	0.055743131	-3.23E-05	0.677254677			1.330337885
8.893559188	0.042802811	0.01174526	0.02197444	0.055720102	-4.61E-05	0.666628862			1.331493936
8.901748976	0.043886913	0.011464226	0.021658761	0.055684588	-6.04E-05	0.659327045			1.332715443
8.909938764	0.04978202	0.01159531	0.021751289	0.055634602	-7.53E-05	0.654266069			1.334003217
8.918128552	0.053835909	0.012290053	0.022067502	0.055568788	-9.07E-05	0.649839689			1.335351215
8.926318341	0.040661647	0.011724723	0.021628424	0.055483741	-0.000106637	0.645705739			1.336757578
8.934508129	0.038112969	0.011511257	0.0214249	0.055386386	-0.000122945	0.643408638			1.338219167
8.942697917	0.045273804	0.012514364	0.021910478	0.055283282	-0.000139669	0.64474464			1.339733404
8.950887705	0.049007807	0.012501209	0.022310903	0.055168904	-0.000156723	0.647598318			1.341294373
8.959077494	0.046999009	0.012131616	0.022056202	0.055037357	-0.000174047	0.65127451			1.342895319
8.967267282	0.040842053	0.011460915	0.021627327	0.054888303	-0.000191603	0.658029813			1.344535785
8.97545707	0.043449137	0.011877002	0.021818365	0.054725423	-0.000209325	0.668676005			1.346210219
8.983646858	0.043055497	0.011686103	0.021649523	0.05454789	-0.000227156	0.681842356			1.347911047
8.991836647	0.040633902	0.011202873	0.02134353	0.054355621	-0.000245075	0.69604749			1.349635917
9.000026435	0.043028149	0.011480373	0.021451094	0.054156902	-0.00026303	0.7114622			1.351381047
9.008216223	0.066034709	0.011833667	0.021979538	0.053955554	-0.000280918	0.729003678			1.353138048
9.016406011	0.061838747	0.011584872	0.022044683	0.053742234	-0.000298683	0.749756903			1.354901693
9.0245958	0.048861876	0.011245008	0.021811423	0.053517496	-0.000316316	0.774047285			1.356669958
9.032785588	0.042277327	0.011024895	0.021687581	0.053286809	-0.000333733	0.801752308			1.358434264
9.040975376	0.041559872	0.011272994	0.021732247	0.053046322	-0.000350852	0.830716009			1.3601878
9.049165164	0.044130936	0.011605884	0.02183523	0.0527968	-0.000367607	0.85734593			1.361928434
9.057354953	0.04048325	0.011115546	0.021757229	0.052548159	-0.000383915	0.879041332			1.363646729
9.065544741	0.040097738	0.010978344	0.021488572	0.05230044	-0.000399732	0.897623536			1.365333028
9.073734529	0.035568471	0.010457607	0.021078903	0.052046052	-0.000415055	0.912828996			1.366988754
9.081924317	0.034642032	0.0104832	0.021052673	0.051787317	-0.000429796	0.924351886			1.368604977
9.090114106	0.03644952	0.010742149	0.02127104	0.051531822	-0.000443876	0.932731751			1.370173942
9.098303894	0.035334518	0.010423393	0.021521857	0.051282486	-0.000457299	0.939463554			1.371693286
9.106493682	0.034747719	0.010383173	0.021888532	0.051036766	-0.000470002	0.944422809			1.373157104
9.11468347	0.033709313	0.010350385	0.022359873	0.050795245	-0.000481933	0.94653416			1.374559162
9.122873259	0.051122004	0.010935592	0.022963326	0.050556748	-0.000493084	0.94760293			1.375896328
9.131063047	0.062841226	0.011086124	0.0233032	0.050322702	-0.000503412	0.947812362			1.377165006
9.139252835	0.035003291	0.010335787	0.022604267	0.05009823	-0.000512862	0.948275604			1.378359829
9.147442623	0.031410567	0.010331403	0.021760702	0.049879416	-0.000521463	0.949113712			1.37947735
9.155632412	0.02947046	0.010208093	0.020916981	0.049669971	-0.000529228	0.950721222			1.38051501
9.1638222	0.028696229	0.010165902	0.020281479	0.049477609	-0.000536117	0.952885998			1.381471983
9.172011988	0.030450662	0.010335237	0.020007164	0.049298951	-0.000542071	0.95460946			1.382344298
9.180201776	0.029378433	0.010188082	0.019519585	0.04912829	-0.000547065	0.956101117			1.38312494
9.188391565	0.029461276	0.010057044	0.019245701	0.048965588	-0.000551175	0.956749447			1.383817839
9.196581353	0.034072643	0.010250624	0.0192836	0.048816767	-0.000554413	0.957112781			1.384423419
9.204771141	0.037509291	0.010472649	0.019362235	0.04868221	-0.000556789	0.957232437			1.384941651
9.212960929	0.032879578	0.010668528	0.019357243	0.048559157	-0.000558336	0.957914613			1.385373795
9.221150718	0.028896101	0.010507997	0.019222919	0.048451826	-0.000559069	0.959032983			1.385719716
9.229340506	0.027280375	0.010224245	0.019023966	0.048358314	-0.000559009	0.960357577			1.385980467
9.237530294	0.026408745	0.009905051	0.018821429	0.048273364	-0.00055818	0.961756839			1.386158414
9.245720082	0.026948484	0.009849481	0.018748527	0.048204613	-0.000556616	0.962687579			1.386255769
9.253909871	0.027988535	0.010057318	0.018928531	0.04815579	-0.000554346	0.963652742			1.386274426
9.262099659	0.031767517	0.010135247	0.019119131	0.048121839	-0.000551397	0.964299486			1.386216842
9.270289447	0.028804177	0.009827388	0.018976003	0.048098419	-0.000547809	0.964766896			1.386085969
9.278479235	0.027353212	0.009800771	0.018896913	0.048082775	-0.00054362	0.965188854			1.385884541
9.286669024	0.028369344	0.010003608	0.019014518	0.048074922	-0.000538847	0.965579356			1.3856157
9.294858812	0.02894553	0.010180188	0.019020906	0.048074425	-0.000533482	0.965854262			1.385280921
9.3030486	0.030354601	0.010310938	0.019154265	0.048078958	-0.000527521	0.966133139			1.384880218
9.311238388	0.032834856	0.010205312	0.019221986	0.048086678	-0.000521108	0.966322706			1.384420827
9.319428177	0.035339244	0.010299433	0.019292477	0.048101326	-0.000514294	0.966288452			1.383906054
9.327617965	0.037262017	0.010316623	0.019565963	0.048121159	-0.000507065	0.966133169			1.383339601
9.335807753	0.043940191	0.010305478	0.019623476	0.048146041	-0.000499401	0.9661104			1.38272411
9.343997541	0.066821087	0.011345299	0.019865511	0.048181325	-0.000491335	0.96603725			1.382061476
9.35218733	0.089896903	0.011990281	0.020472316	0.048219753	-0.000482974	0.965712575			1.381355843
9.360377118	0.084640177	0.012190864	0.020995965	0.048258777	-0.000474358	0.965601311			1.380611158
9.368566906	0.058455017	0.011653536	0.020042879	0.048303669	-0.000465444	0.96553556			1.379830611
9.376756694	0.043601696	0.01105157	0.019574594	0.048355175	-0.000456232	0.965468959			1.379016239
9.384946483	0.047680731	0.010685824	0.019424956	0.048407853	-0.000446811	0.965232111			1.378169834
9.393136271	0.036805938	0.010062803	0.019128254	0.048458483	-0.000437236	0.964994001			1.377295074
9.401326059	0.029133824	0.009964225	0.019101141	0.048510824	-0.000427446	0.9646481			1.376394745
9.409515847	0.030080249	0.010272593	0.019345751	0.048568465	-0.000417464	0.964300071			1.375470558
9.417705636	0.045305928	0.010674169	0.01978462	0.048629479	-0.000407416	0.964182941			1.37452669
9.425895424	0.083628063	0.011585861	0.020515772	0.048689457	-0.000397267	0.9639102			1.373564225
9.434085212	0.040557696	0.010964451	0.01949298	0.048750511	-0.000386968	0.963564452			1.372583076
9.442275	0.032544346	0.010200423	0.018919422	0.048813712	-0.000376669	0.963271453			1.371590934
9.450464789	0.031257445	0.010064051	0.018811529	0.048876096	-0.000366367	0.963050959			1.370589266
9.458654577	0.034292294	0.010170866	0.018885376	0.048938204	-0.000355978	0.962682414			1.369576593
9.466844365	0.031353514	0.010339331	0.019117889	0.048999209	-0.000345601	0.962388022			1.368557931
9.475034153	0.029314086	0.010408648	0.019218439	0.049061422	-0.000335302	0.961965164			1.367537035
9.483223942	0.026856415	0.010099563	0.018827509	0.049123594	-0.00032501	0.961489163			1.366512734
9.49141373	0.024863566	0.009829812	0.018452253	0.049179801	-0.000314742	0.960974718			1.365487
9.499603518	0.024230352	0.009746106	0.018354992	0.049237873	-0.000304605	0.960543384			1.364464923
9.507793306	0.025322479	0.009845735	0.018453536	0.04930117	-0.000294585	0.960149291			1.363446923
9.515983095	0.026840027	0.010117691	0.01867302	0.049363192	-0.000284614	0.959821667			1.362431773
9.524172883	0.026348036	0.010052321	0.018766589	0.049425036	-0.000274806	0.959449597			1.361425484
9.532362671	0.029309306	0.010494565	0.019026375	0.049487658	-0.000265208	0.959023062			1.36043066
9.540552459	0.033044666	0.011156682	0.019208093	0.049549081	-0.000255684	0.958962367			1.359443109
9.548742248	0.031391575	0.010845852	0.019079315	0.049609264	-0.000246303	0.958773088			1.358467965
9.556932036	0.029549582	0.010292598	0.018914319	0.049664469	-0.000237192	0.958457934			1.357510941
9.565121824	0.026992499	0.009930625	0.018747141	0.049713564	-0.000228275	0.95817506			1.356567005
9.573311612	0.028030943	0.009977745	0.018774822	0.049762131	-0.000219479	0.957866194			1.35563755
9.581501401	0.030933561	0.010068553	0.018937274	0.049812426	-0.000210887	0.957635463			1.354726675
9.589691189	0.032817781	0.010289453	0.019178207	0.049858306	-0.000202593	0.95724501			1.353835848
9.597880977	0.030071094	0.010640415	0.01924086	0.049899962	-0.000194535	0.957168397			1.352963645
9.606070765	0.026513245	0.010212968	0.01904413	0.049942028	-0.000186638	0.957127594			1.352110473
9.614260554	0.027614869	0.010119601	0.019040725	0.049982413	-0.000178938	0.957100542			1.351278997
9.622450342	0.033327845	0.010502899	0.019219868	0.05002274	-0.000171515	0.956806371			1.350469614
9.63064013	0.037407633	0.010911595	0.019250935	0.05006454	-0.000164367	0.95662907			1.349681255
9.638829918	0.036505636	0.011049299	0.019348892	0.05010296	-0.000157437	0.956346541			1.348915956
9.647019707	0.031236321	0.010939106	0.019262225	0.050135018	-0.000150692	0.955918017			1.348174455
9.655209495	0.027311757	0.010348624	0.019138169	0.050164399	-0.00014413	0.955473863			1.347453218
9.663399283	0.026461252	0.010070431	0.019021061	0.050193505	-0.000137864	0.955033441			1.346755148
9.671589071	0.028679316	0.010171179	0.019001191	0.05022398	-0.000131914	0.954450741			1.346082658
9.67977886	0.026297273	0.010034866	0.018902573	0.050257253	-0.000126164	0.953920895			1.345434584
9.687968648	0.02486175	0.009870419	0.018830002	0.050285836	-0.000120609	0.95344137			1.344808837
9.696158436	0.025890666	0.009927883	0.0189005	0.050308927	-0.000115221	0.952986447			1.344204868
9.704348224	0.026650198	0.010037675	0.019032273	0.050332136	-0.000110022	0.952556228			1.343621681
9.712538013	0.026816991	0.010042543	0.019073067	0.050360321	-0.000105083	0.952041128			1.343061128
9.720727801	0.028204022	0.010180313	0.019243143	0.05039141	-0.000100394	0.951592392			1.342524201
9.728917589	0.030154554	0.010511797	0.019588591	0.050417775	-9.59E-05	0.951120228			1.342008411
9.737107377	0.028245754	0.010388802	0.019612311	0.050443247	-9.16E-05	0.950648284			1.341512298
9.745297166	0.029528431	0.010532356	0.019831754	0.050470356	-8.74E-05	0.950223538			1.341036438
9.753486954	0.031963382	0.010850885	0.019936144	0.050492644	-8.35E-05	0.949857337			1.340580114
9.761676742	0.027779797	0.010408286	0.019688695	0.050507619	-7.96E-05	0.949422962			1.340142006
9.76986653	0.028112363	0.010552524	0.019763415	0.05051987	-7.59E-05	0.949088541			1.33972315
9.778056319	0.031317405	0.010498967	0.019806897	0.050534709	-7.25E-05	0.948928945			1.33932315
9.786246107	0.033069337	0.010537255	0.019963393	0.050551581	-6.92E-05	0.948775707			1.338939878
9.794435895	0.027656227	0.010549314	0.020109237	0.050567543	-6.61E-05	0.948694616			1.338574212
9.802625683	0.026017155	0.010187152	0.020021934	0.050585661	-6.31E-05	0.948516874			1.338225686
9.810815472	0.02651	0.01027586	0.020111867	0.050605594	-6.03E-05	0.948368933			1.337893391
9.81900526	0.028626067	0.010588695	0.020453419	0.050623783	-5.76E-05	0.948163924			1.337575886
9.827195048	0.027470658	0.010053993	0.02019075	0.050643046	-5.50E-05	0.947995198			1.337273635
9.835384836	0.026714359	0.010007199	0.020129078	0.050666617	-5.25E-05	0.947801908			1.336986519
9.843574625	0.026565751	0.01020817	0.020283184	0.05069192	-5.02E-05	0.947595765			1.336712906
9.851764413	0.026131733	0.010217228	0.020325838	0.050712424	-4.79E-05	0.947422156			1.336451358
9.859954201	0.025523495	0.010040333	0.020289826	0.05072783	-4.57E-05	0.947354658			1.336201354
9.868143989	0.027706841	0.010067291	0.020361303	0.050742908	-4.36E-05	0.947205423			1.335962346
9.876333778	0.033379239	0.01012228	0.020444022	0.050754966	-4.17E-05	0.947161775			1.335733775
9.884523566	0.032613513	0.010217861	0.020572769	0.050760204	-3.98E-05	0.947091393			1.335515761
9.892713354	0.035697759	0.010628111	0.020988907	0.050763422	-3.80E-05	0.947074733			1.335308027
9.900903142	0.059608539	0.011319063	0.021782125	0.050769511	-3.64E-05	0.946945559			1.335109811
9.909092931	0.07927457	0.010814973	0.021849843	0.050775738	-3.48E-05	0.946959769			1.334921507
9.917282719	0.049121363	0.010348635	0.021248526	0.050780044	-3.33E-05	0.946982442			1.334743024
9.925472507	0.040894584	0.010284854	0.020792483	0.050789545	-3.19E-05	0.946924541			1.334573633
9.933662295	0.028625565	0.010112831	0.020709716	0.050800977	-3.05E-05	0.946906882			1.334413029
9.941852084	0.028377297	0.010150214	0.020871336	0.050806416	-2.92E-05	0.946855877			1.334260942
9.950041872	0.030900953	0.010552486	0.021130225	0.050813598	-2.80E-05	0.946836474			1.334116377
9.95823166	0.031352328	0.010750934	0.021000471	0.05082135	-2.68E-05	0.946732745			1.333978938
9.966421448	0.032724208	0.010623179	0.020959551	0.050823244	-2.57E-05	0.946721324			1.333848382
9.974611237	0.035086714	0.010453626	0.020950012	0.050824001	-2.46E-05	0.946635086			1.333723868
9.982801025	0.032393959	0.010132623	0.02084316	0.05082354	-2.36E-05	0.94661525			1.333604998
9.990990813	0.025877326	0.010028747	0.02077691	0.050818376	-2.27E-05	0.946614048			1.333491874
9.999180601	0.026432217	0.010091503	0.020802152	0.050812374	-2.17E-05	0.946543747			1.333384231
10.00737039	0.028843447	0.010557009	0.021033419	0.050806743	-2.09E-05	0.946547146			1.333281622
10.01556018	0.031104419	0.010489978	0.021304939	0.050796705	-2.00E-05	0.94654484			1.333183965
10.02374997	0.037220756	0.010257345	0.021149555	0.050781776	-1.92E-05	0.9465165			1.333090988
10.03193975	0.031520205	0.01058219	0.021182585	0.050768856	-1.85E-05	0.946503376			1.333002643
10.04012954	0.033440818	0.010854095	0.021429698	0.050759836	-1.78E-05	0.946417705			1.33291844
10.04831933	0.034591846	0.010574261	0.021513021	0.05075169	-1.71E-05	0.94638993			1.332838469
10.05650912	0.037889365	0.010823785	0.021643334	0.050741921	-1.64E-05	0.94636047			1.332762419
10.06469891	0.054875575	0.010990396	0.021579041	0.050732548	-1.58E-05	0.946395613			1.332689879
10.0728887	0.027561056	0.010498697	0.021107444	0.050726283	-1.52E-05	0.946356474			1.33262075
10.08107848	0.026684992	0.010256366	0.021001048	0.050718794	-1.47E-05	0.946380779			1.332554946
10.08926827	0.025843914	0.010039903	0.020935541	0.050709622	-1.41E-05	0.946326373			1.33249221
10.09745806	0.026554613	0.010074835	0.020989438	0.050699717	-1.36E-05	0.946306567			1.332432251
10.10564785	0.029875885	0.010344451	0.021194039	0.050688097	-1.31E-05	0.946357493			1.332375011
10.11383764	0.02818356	0.010127307	0.021172244	0.050674186	-1.26E-05	0.946303105			1.33232039
10.12202743	0.031662485	0.01079622	0.021422875	0.050659669	-1.22E-05	0.946296801			1.332268179
10.13021721	0.042304562	0.011694194	0.022114203	0.050647811	-1.18E-05	0.946249189			1.33221833
10.138407	0.043824942	0.010662362	0.021888942	0.050639327	-1.14E-05	0.94621183			1.332170711
10.14659679	0.042735773	0.010555278	0.022011378	0.050628552	-1.10E-05	0.946315472			1.332124979
10.15478658	0.048439395	0.011183845	0.022988225	0.050613392	-1.06E-05	0.946242966			1.332081012
10.16297637	0.039967125	0.011069563	0.022638868	0.050601201	-1.02E-05	0.946277005			1.332038884
10.17116615	0.028608329	0.010307852	0.02136371	0.050592822	-9.84E-06	0.946279273			1.33199875
10.17935594	0.027534377	0.010386739	0.021278812	0.050580069	-9.51E-06	0.946263972			1.331960336
10.18754573	0.027705066	0.010486935	0.021425513	0.050559425	-9.19E-06	0.946293426			1.331923518
10.19573552	0.032318687	0.010418974	0.021623196	0.050538131	-8.88E-06	0.946271331			1.331888149
10.20392531	0.03840424	0.010406013	0.021735151	0.050519615	-8.58E-06	0.946283747			1.331854119
10.2121151	0.034189597	0.010492142	0.021743212	0.05050309	-8.30E-06	0.946224231			1.331821563
10.22030488	0.029382657	0.010309391	0.021572367	0.050490036	-8.03E-06	0.946305379			1.331790496
10.22849467	0.026573125	0.010155375	0.02129879	0.05047916	-7.77E-06	0.946305976			1.33176077
10.23668446	0.0271266	0.010136392	0.021210288	0.050466977	-7.52E-06	0.946326934			1.331732213
10.24487425	0.02725597	0.010097813	0.021171525	0.050453036	-7.27E-06	0.946267936			1.331704642
10.25306404	0.027622472	0.010181625	0.021217023	0.050442888	-7.03E-06	0.946282863			1.33167798
10.26125383	0.026828524	0.010090728	0.021166439	0.050436299	-6.80E-06	0.946388201			1.331652388
10.26944361	0.025455268	0.010016587	0.021127828	0.050430572	-6.59E-06	0.946315541			1.331627824
10.2776334	0.025889541	0.010066622	0.021153036	0.050428282	-6.39E-06	0.946274167			1.331604327
10.28582319	0.026410645	0.010343684	0.021284	0.050429304	-6.19E-06	0.946321856			1.331581663
10.29401298	0.026705191	0.010490826	0.021354216	0.050426354	-6.00E-06	0.946344639			1.331559919
10.30220277	0.02750032	0.010464896	0.02137225	0.050417353	-5.82E-06	0.946406369			1.331539102
10.31039256	0.028258369	0.01045615	0.021418073	0.0504095	-5.65E-06	0.946326973			1.331519112
10.31858234	0.028190344	0.010363932	0.021382548	0.050403309	-5.48E-06	0.94635078			1.331500125
10.32677213	0.027288622	0.010278229	0.021366585	0.050398539	-5.32E-06	0.946370056			1.331481928
10.33496192	0.026797096	0.010216735	0.021316806	0.050397069	-5.17E-06	0.946340118			1.331464407
10.34315171	0.027718409	0.01026158	0.021315642	0.050391515	-5.02E-06	0.946420017			1.33144754
10.3513415	0.026951013	0.010225509	0.021317325	0.050384534	-4.88E-06	0.946408635			1.33143132
10.35953128	0.026289828	0.010172749	0.021213876	0.050387598	-4.74E-06	0.946375773			1.331415697
10.36772107	0.026332353	0.010165684	0.021189513	0.050393993	-4.60E-06	0.946387078			1.331400627
10.37591086	0.026583834	0.010191041	0.021215873	0.050397805	-4.47E-06	0.946343494			1.331386117
10.38410065	0.026096106	0.010193324	0.021267549	0.050400059	-4.35E-06	0.946409798			1.331372142
10.39229044	0.027330985	0.010472386	0.021537141	0.050404001	-4.23E-06	0.946357618			1.33135866
10.40048023	0.029429482	0.010578189	0.021694296	0.050411452	-4.11E-06	0.946386525			1.331345678
10.40867001	0.034407141	0.010524974	0.021636569	0.050416654	-4.00E-06	0.946380312			1.331333159
10.4168598	0.035866939	0.010381941	0.02143631	0.050417687	-3.89E-06	0.946421687			1.331321122
10.42504959	0.028762114	0.010152685	0.021344213	0.05042129	-3.79E-06	0.946393346			1.331309399
10.43323938	0.025514879	0.010030111	0.021263767	0.050430496	-3.68E-06	0.946399593			1.331298095
10.44142917	0.025020434	0.009937619	0.021171731	0.050441572	-3.58E-06	0.946405326			1.331287172
10.44961896	0.025240619	0.010007432	0.021206457	0.050454484	-3.49E-06	0.946444407			1.331276639
10.45780874	0.027009335	0.010239889	0.021372356	0.050471015	-3.40E-06	0.946393386			1.331266487
10.46599853	0.026983157	0.010356969	0.021384516	0.050491341	-3.32E-06	0.946429096			1.331256704
10.47418832	0.026547518	0.010242891	0.021314395	0.050514098	-3.23E-06	0.946382005			1.331247268
10.48237811	0.026330291	0.0102045	0.021320426	0.050538159	-3.15E-06	0.946396705			1.331238151
10.4905679	0.027627424	0.010436188	0.021560923	0.050558594	-3.08E-06	0.946364401			1.331229394
10.49875768	0.033733387	0.010307755	0.021622794	0.050573936	-3.00E-06	0.946359834			1.331221038
10.50694747	0.02855951	0.010041889	0.021440934	0.050590376	-2.93E-06	0.946332171			1.331212986
10.51513726	0.027238608	0.010074842	0.021546346	0.050608288	-2.86E-06	0.946399028			1.331205218
10.52332705	0.069100217	0.010971089	0.022023686	0.05062323	-2.79E-06	0.946412075			1.331197724
10.53151684	0.047212529	0.010335291	0.021424779	0.050637003	-2.73E-06	0.946412644			1.331190473
10.53970663	0.027794859	0.010093895	0.02123036	0.050655319	-2.67E-06	0.946437579			1.3311835
10.54789641	0.029523327	0.010111185	0.021240439	0.050676565	-2.61E-06	0.946397925			1.331176773
10.5560862	0.026714967	0.010148665	0.021327602	0.050695541	-2.55E-06	0.946421721			1.331170273
10.56427599	0.025945001	0.010152932	0.021353606	0.050712435	-2.49E-06	0.946416619			1.331164
10.57246578	0.026635011	0.010240651	0.021421451	0.05072909	-2.44E-06	0.94642002			1.33115795
10.58065557	0.026557362	0.010123423	0.021345875	0.050743536	-2.39E-06	0.946418289			1.33115212
10.58884536	0.026551981	0.010218262	0.021369061	0.050758651	-2.34E-06	0.946379283			1.331146499
10.59703514	0.026731134	0.010264891	0.021381956	0.050775405	-2.29E-06	0.946461983			1.331141078
10.60522493	0.02852314	0.010553938	0.021381699	0.050790713	-2.24E-06	0.946333805			1.331135841
10.61341472	0.032621116	0.01094666	0.021621748	0.050808323	-2.20E-06	0.94638085			1.331130779
10.62160451	0.03061362	0.010305503	0.021731391	0.050827303	-2.15E-06	0.946375178			1.331125898
10.6297943	0.044129452	0.011127422	0.022083195	0.050843215	-2.11E-06	0.946363318			1.331121195
10.63798409	0.053448736	0.011361727	0.021949404	0.050854874	-2.07E-06	0.946400163			1.331116662
10.64617387	0.030754579	0.010346702	0.021537662	0.050862524	-2.03E-06	0.946446665			1.331112291
10.65436366	0.030082992	0.010412934	0.021505273	0.050864777	-2.00E-06	0.946415388			1.331108084
10.66255345	0.029903864	0.010697956	0.021658403	0.050861768	-1.96E-06	0.946362154			1.331104035
10.67074324	0.029960165	0.010448544	0.021569538	0.050857168	-1.92E-06	0.946409858			1.331100118
10.67893303	0.027036534	0.010061529	0.021256212	0.050856367	-1.89E-06	0.946452369			1.331096344
10.68712281	0.028377467	0.010152392	0.021289964	0.05085961	-1.86E-06	0.946427377			1.331092717
10.6953126	0.028556089	0.010307177	0.021353339	0.050861336	-1.83E-06	0.946401314			1.331089216
10.70350239	0.026482213	0.010145455	0.021305128	0.050860937	-1.80E-06	0.946415465			1.331085838
10.71169218	0.026622859	0.01014582	0.021361049	0.050854808	-1.77E-06	0.946371258			1.331082577
10.71988197	0.027225893	0.010553009	0.021463698	0.05084147	-1.74E-06	0.94641207			1.331079425
10.72807176	0.035773248	0.010828259	0.021700483	0.050830103	-1.71E-06	0.946423397			1.331076387
10.73626154	0.038944613	0.010679955	0.021870155	0.050820054	-1.69E-06	0.946380931			1.331073467
10.74445133	0.038836245	0.010933625	0.022244865	0.050805194	-1.66E-06	0.9464291			1.331070653
10.75264112	0.040938642	0.011002061	0.02234444	0.050792571	-1.64E-06	0.946424509			1.331067931
10.76083091	0.032680512	0.010548582	0.021656422	0.050783808	-1.61E-06	0.946373591			1.3310653
10.7690207	0.025901908	0.010156627	0.021344795	0.050769775	-1.59E-06	0.946434225			1.331062775
10.77721049	0.025979065	0.010184658	0.021331208	0.050750599	-1.57E-06	0.946465313			1.331060319
10.78540027	0.028001807	0.010550919	0.02145585	0.050732451	-1.55E-06	0.946383128			1.331057969
10.79359006	0.026608392	0.010164722	0.021303012	0.050719827	-1.53E-06	0.946354235			1.331055707
10.80177985	0.025760412	0.01001026	0.021215792	0.050709947	-1.51E-06	0.946409786			1.33105351
10.80996964	0.025516372	0.009979905	0.021191611	0.050699717	-1.49E-06	0.946398466			1.331051413
10.81815943	0.025731762	0.010083644	0.021260788	0.050689875	-1.47E-06	0.94642852			1.331049392
10.82634921	0.025361241	0.010031094	0.02121932	0.050678257	-1.46E-06	0.94641775			1.331047446
10.834539	0.025240681	0.009929055	0.021171126	0.050666361	-1.44E-06	0.946391069			1.331045556
10.84272879	0.026218701	0.010036502	0.021326246	0.05065207	-1.42E-06	0.946381456			1.331043727
10.85091858	0.027233542	0.010163961	0.021471084	0.050631812	-1.40E-06	0.946399575			1.331041963
10.85910837	0.027964304	0.010172886	0.021473576	0.05060856	-1.39E-06	0.946349107			1.331040251
10.86729816	0.030842184	0.010778851	0.021809103	0.050586538	-1.37E-06	0.9463759			1.331038593
10.87548794	0.037589188	0.010714913	0.021856713	0.050570963	-1.36E-06	0.946455189			1.331036988
10.88367773	0.030011546	0.010238446	0.021396964	0.050557638	-1.35E-06	0.946426292			1.331035436
10.89186752	0.026375256	0.010007416	0.021219501	0.050544393	-1.33E-06	0.946447247			1.331033952
10.90005731	0.026101295	0.010001305	0.021201155	0.050535281	-1.32E-06	0.94634801			1.3310325
10.9082471	0.026141681	0.010072428	0.021268724	0.050528086	-1.31E-06	0.94641882			1.331031112
10.91643689	0.027019408	0.010221967	0.021418094	0.050520139	-1.30E-06	0.946381437			1.331029756
10.92462667	0.026165496	0.010065549	0.021365308	0.050509968	-1.28E-06	0.946401273			1.331028448
10.93281646	0.025538467	0.010016921	0.02139597	0.050496164	-1.27E-06	0.946386537			1.331027179
10.94100625	0.027467838	0.01039885	0.021578931	0.050479074	-1.26E-06	0.9464597			1.331025944
10.94919604	0.026282712	0.010138135	0.021314442	0.05046283	-1.25E-06	0.946401234			1.33102474
10.95738583	0.025385863	0.00998964	0.021224567	0.050449417	-1.24E-06	0.946365562			1.331023566
10.96557562	0.025871472	0.010037115	0.021344599	0.050434711	-1.23E-06	0.946435868			1.331022425
10.9737654	0.027224144	0.010108881	0.021684636	0.050419082	-1.22E-06	0.946398458			1.331021317
10.98195519	0.031394624	0.010516768	0.022151317	0.050405334	-1.21E-06	0.946399567			1.331020238
10.99014498	0.034410318	0.010464946	0.021460222	0.050393165	-1.20E-06	0.946367857			1.331019187
10.99833477	0.027095421	0.0101974	0.021356678	0.050380716	-1.19E-06	0.946401864			1.33101816
11.00652456	0.027030569	0.010377149	0.021497417	0.050365716	-1.18E-06	0.946422248			1.33101716
11.01471434	0.027758051	0.010220138	0.021457195	0.050353683	-1.17E-06	0.946380832			1.331016193
11.02290413	0.026697141	0.010097863	0.021381074	0.050347256	-1.16E-06	0.946364983			1.331015237
11.03109392	0.028239521	0.010198226	0.021650591	0.050342817	-1.15E-06	0.946390008			1.331014293
11.03928371	0.043513354	0.010478843	0.021839966	0.050338513	-1.14E-06	0.946440449			1.331013378
11.0474735	0.031237102	0.010140484	0.021364851	0.05033351	-1.14E-06	0.946414906			1.331012486
11.05566329	0.026398055	0.01003185	0.021310426	0.050326943	-1.13E-06	0.94640752			1.331011621
11.06385307	0.028917607	0.010242302	0.021745475	0.050317377	-1.12E-06	0.946399036			1.331010767
11.07204286	0.029004942	0.010352457	0.021628077	0.050305886	-1.11E-06	0.946434189			1.331009932
11.08023265	0.027977783	0.010535358	0.021510525	0.050296412	-1.10E-06	0.946418318			1.331009107
11.08842244	0.027703309	0.010685259	0.021621027	0.050288463	-1.10E-06	0.946401873			1.331008297
11.09661223	0.029105228	0.010397705	0.021464607	0.050281901	-1.09E-06	0.946419994			1.331007505
11.10480202	0.027877849	0.010099322	0.021352294	0.050278255	-1.08E-06	0.946402986			1.331006725
11.1129918	0.030389989	0.010269225	0.021414833	0.050274745	-1.07E-06	0.946376377			1.331005956
11.12118159	0.030519694	0.010496277	0.02152666	0.050270539	-1.07E-06	0.94642904			1.331005205
11.12937138	0.026173995	0.010043465	0.021332665	0.050264611	-1.06E-06	0.946396743			1.331004458
11.13756117	0.026610532	0.010246753	0.021407316	0.050257087	-1.05E-06	0.946384291			1.331003729
11.14575096	0.029493736	0.010440014	0.021544052	0.050249504	-1.05E-06	0.946402435			1.331003
11.15394074	0.027401978	0.010086696	0.021358396	0.050243738	-1.04E-06	0.946456327			1.331002274
11.16213053	0.025479438	0.009990436	0.021309437	0.0502382	-1.03E-06	0.946440991			1.331001558
11.17032032	0.025553857	0.009996216	0.021310375	0.05023029	-1.02E-06	0.946425107			1.331000857
11.17851011	0.027699434	0.010233436	0.021422103	0.050224362	-1.02E-06	0.946383169			1.331000171
11.1866999	0.028970837	0.01033223	0.021463855	0.050222438	-1.01E-06	0.94641321			1.330999479
11.19488969	0.033418446	0.010453027	0.021427495	0.050220286	-1.00E-06	0.946422834			1.330998804
11.20307947	0.03295222	0.010242307	0.02140748	0.05021684	-9.99E-07	0.946393956			1.33099814
11.21126926	0.02575654	0.010095535	0.021385312	0.05021409	-9.92E-07	0.94642057			1.330997478
11.21945905	0.02512447	0.010033067	0.021332451	0.050210448	-9.85E-07	0.946372385			1.330996821
11.22764884	0.026244507	0.010191293	0.021473935	0.050206606	-9.78E-07	0.946405261			1.330996168
11.23583863	0.028508964	0.010418587	0.02166194	0.050205179	-9.72E-07	0.946389954			1.330995514
11.24402842	0.028756496	0.010220133	0.021513401	0.050203819	-9.66E-07	0.946409239			1.330994868
11.2522182	0.027456938	0.010101872	0.021402073	0.050200476	-9.60E-07	0.946410953			1.330994221
11.26040799	0.028232082	0.010282142	0.021470506	0.050196337	-9.53E-07	0.946470456			1.330993574
11.26859778	0.032348187	0.010579877	0.021509222	0.050192894	-9.47E-07	0.946397874			1.330992938
11.27678757	0.029086211	0.010022512	0.021256732	0.050192988	-9.41E-07	0.946391077			1.330992303
11.28497736	0.02573438	0.00991262	0.021205357	0.050192655	-9.35E-07	0.946392166			1.330991684
11.29316715	0.026397275	0.010187226	0.021378403	0.050189082	-9.29E-07	0.946358726			1.330991066
11.30135693	0.027167022	0.010248827	0.021419762	0.050188016	-9.22E-07	0.946354778			1.330990459
11.30954672	0.026962839	0.010157328	0.021371611	0.050185763	-9.16E-07	0.946381404			1.330989847
11.31773651	0.027252034	0.01018038	0.021392184	0.050179344	-9.10E-07	0.946367253			1.330989238
11.3259263	0.029106606	0.010278278	0.021470402	0.050176892	-9.04E-07	0.946397324			1.330988634
11.33411609	0.031428488	0.010608017	0.021597739	0.050179671	-8.98E-07	0.946401859			1.330988029
11.34230587	0.02746585	0.010396015	0.021439727	0.050182354	-8.93E-07	0.946392199			1.330987431
11.35049566	0.026598676	0.010086586	0.021302917	0.050183382	-8.88E-07	0.946376378			1.330986849
11.35868545	0.026429022	0.010126313	0.021311652	0.05018358	-8.82E-07	0.946413779			1.330986272
11.36687524	0.025440282	0.010030385	0.021247898	0.050180402	-8.77E-07	0.946419476			1.330985704
11.37506503	0.026654888	0.010074032	0.021389564	0.050174608	-8.71E-07	0.946441041			1.330985133
11.38325482	0.026317682	0.01010536	0.021435432	0.050171159	-8.64E-07	0.946452924			1.330984558
11.3914446	0.025527106	0.009988421	0.021209152	0.05016692	-8.58E-07	0.946433621			1.330983984
11.39963439	0.025661442	0.009982883	0.021207142	0.050162449	-8.53E-07	0.946419451			1.330983434
11.40782418	0.026580145	0.010199539	0.02139824	0.050162346	-8.48E-07	0.9464098			1.330982887
11.41601397	0.03090056	0.010843873	0.021702149	0.050163107	-8.43E-07	0.946405205			1.330982323
11.42420376	0.036533912	0.010758075	0.021668451	0.050161655	-8.38E-07	0.946371219			1.330981776
11.43239355	0.032765327	0.010026906	0.021370664	0.050164601	-8.33E-07	0.94638425			1.330981238
11.44058333	0.027980172	0.009985574	0.021322055	0.050171752	-8.28E-07	0.946372351			1.330980706
11.44877312	0.02648769	0.010105085	0.021326585	0.050175497	-8.22E-07	0.946451795			1.330980184
11.45696291	0.025728087	0.009990165	0.021216976	0.050175458	-8.17E-07	0.946443727			1.330979663
11.4651527	0.028607247	0.010022233	0.021247591	0.050170167	-8.11E-07	0.946363842			1.330979142
11.47334249	0.037479588	0.010490413	0.021841826	0.05016407	-8.06E-07	0.946384283			1.330978626
11.48153227	0.032163059	0.010636403	0.0219229	0.050158839	-8.01E-07	0.946399588			1.33097811
11.48972206	0.026823083	0.010125903	0.021358761	0.050151026	-7.96E-07	0.946435894			1.3309776
11.49791185	0.025599072	0.010019024	0.021291818	0.050145321	-7.91E-07	0.94641207			1.330977078
11.50610164	0.026106964	0.010128437	0.021304693	0.050142507	-7.86E-07	0.946409242			1.330976563
11.51429143	0.027284701	0.010240262	0.021367171	0.050143207	-7.82E-07	0.946427921			1.330976059
11.52248122	0.028937193	0.010529859	0.021613066	0.050152376	-7.77E-07	0.946385386			1.330975552
11.530671	0.027516528	0.010368739	0.021468873	0.050161418	-7.72E-07	0.946377489			1.330975068
11.53886079	0.026202636	0.010142523	0.021390619	0.050162387		0.946436459
11.54705058	0.026617753	0.010183537	0.021585273	0.050164466		0.946422288
11.55524037	0.042774563	0.010252538	0.021624533	0.0501694		0.946404137
11.56343016	0.032385935	0.010044221	0.021278304	0.050172317		0.94641316
11.57161995	0.025697037	0.010080921	0.021307478	0.050172682		0.946383721
11.57980973	0.027234547	0.010384051	0.021527002	0.050170696		0.946435896
11.58799952	0.026734206	0.01031969	0.021481691	0.050167914		0.946423993
11.59618931	0.026550106	0.010133062	0.021311151	0.050167051		0.94639735
11.6043791	0.027655497	0.010065407	0.021343787	0.050166584		0.946437673
11.61256889	0.026296692	0.009984352	0.021423768	0.050163508		0.946475611
11.62075868	0.029997014	0.010123233	0.021528206	0.050160129		0.946391132
11.62894846	0.034974946	0.010540792	0.021801594	0.050157579		0.946442085
11.63713825	0.028295971	0.01028121	0.021486108	0.050155194		0.946405838
11.64532804	0.026908444	0.010203035	0.021407983	0.050153769		0.946415492
11.65351783	0.027374992	0.010181573	0.021473425	0.050153636		0.946423998
11.66170762	0.026406575	0.010086363	0.021405806	0.050155357		0.946451777
11.6698974	0.025963491	0.010085149	0.021305214	0.050158007		0.946426822
11.67808719	0.026591697	0.010073235	0.021345254	0.050159368		0.946422297
11.68627698	0.027351494	0.010102744	0.021512313	0.05016364		0.94643643
11.69446677	0.026779612	0.010238439	0.021479739	0.050170328		0.946399021
11.70265656	0.026948745	0.010252786	0.021439223	0.050172183		0.946397313
11.71084635	0.026418788	0.010082794	0.021365414	0.050167186		0.946391107
11.71903613	0.025560841	0.009948686	0.021432491	0.050162315		0.946409808
11.72722592	0.028413891	0.010268078	0.021785419	0.050160454		0.946418295
11.73541571	0.027494281	0.010431181	0.021653541	0.0501547		0.94639959
11.7436055	0.025582064	0.010055234	0.021448508	0.050147941		0.94643705
11.75179529	0.026075721	0.010070627	0.021626875	0.050143038		0.946443172
11.75998508	0.030808044	0.010300029	0.021804308	0.050140982		0.946365557
11.76817486	0.032530725	0.010733796	0.021892573	0.050143729		0.946442136
11.77636465	0.028046633	0.010310168	0.021507928	0.050148037		0.946425746
11.78455444	0.028119272	0.01019986	0.021435791	0.050150521		0.94645352
11.79274423	0.02951237	0.01009026	0.021360681	0.050151419		0.946479539
11.80093402	0.02694799	0.010054506	0.021308166	0.050153601		0.946427397
11.80912381	0.025986726	0.010126931	0.021355798	0.050154332		0.946420048
11.81731359	0.026133036	0.01006808	0.021275603	0.050153438		0.946450633
11.82550338	0.026068916	0.010012435	0.021243184	0.050153602		0.946430821
11.83369317	0.026287466	0.010085029	0.021380016	0.050154432		0.94646991
11.84188296	0.025495198	0.009998476	0.021296046	0.050156251		0.946427398
