# Supplementary material for: Characterization of meiotic axis proteins in the model brown alga Ectocarpus
Source: EMBO Rep. 2025 Oct 23;26(23):5673–702. doi: 10.1038/s44319-025-00605-3 (PMC12678776; doi:10.1038/s44319-025-00605-3)
Supplement: Supplementary file 6 — Source data Fig. 2 [file 44319_2025_605_MOESM6_ESM.zip › Figure 2/2B/EcHOP1-HORMA_SEC-MALS.csv]

differential refractive index data:
time (min)	differential refractive index (RIU)
-0.459803964104924	5.312204770326068e-07
-0.4510319572773209	7.43082468080419e-08
-0.4422599504497179	2.167686708186641e-09
-0.4334879436221149	3.409539512181444e-08
-0.4247159367945119	5.273085176249658e-08
-0.4159439299669089	6.435744851825132e-08
-0.4071719231393058	6.931280995475234e-08
-0.3983999163117028	6.172277220784514e-08
-0.3896279094840998	4.626244167582625e-08
-0.3808559026564968	3.356985070397255e-08
-0.3720838958288937	2.523335888678541e-08
-0.3633118890012907	2.023382302731792e-08
-0.3545398821736877	1.835652909897639e-08
-0.3457678753460847	1.892948271881532e-08
-0.3369958685184816	2.071739482533698e-08
-0.3282238616908786	2.336518327643754e-08
-0.3194518548632756	2.472310176608958e-08
-0.3106798480356726	2.354762318392391e-08
-0.3019078412080696	2.114052836308573e-08
-0.2931358343804665	1.880770888240171e-08
-0.2843638275528635	1.621603976948362e-08
-0.2755918207252605	1.229813625664725e-08
-0.2668198138976575	8.99990848843486e-09
-0.2580478070700544	6.879665843031724e-09
-0.2492758002424514	4.830512862890138e-09
-0.2405037934148484	3.528570897655911e-09
-0.2317317865872454	3.43459096829007e-09
-0.2229597797596423	3.326822423826622e-09
-0.2141877729320393	3.055837976025131e-09
-0.2054157661044363	2.832957772570687e-09
-0.1966437592768333	2.475791045906778e-09
-0.1878717524492303	2.058009576379863e-09
-0.1790997456216272	2.067678103477311e-09
-0.1703277387940242	1.758616551129501e-09
-0.1615557319664212	9.600563932363168e-10
-0.1527837251388182	5.401937876932995e-11
-0.1440117183112151	-6.547285695321545e-10
-0.1352397114836121	-3.340058090602005e-10
-0.1264677046560091	-9.660805278338672e-10
-0.1176956978284061	-2.194555416213861e-09
-0.108923691000803	-3.193819883629197e-09
-0.1001516841732	-4.145845131865501e-09
-0.09137967734559699	-5.019832347078972e-09
-0.08260767051799395	-5.589010400475431e-09
-0.07383566369039096	-5.917484630982046e-09
-0.06506365686278792	-6.698771504788345e-09
-0.05629165003518488	-7.147719334623513e-09
-0.0475196432075819	-7.495761676768058e-09
-0.03874763637997886	-7.851527299216507e-09
-0.02997562955237582	-8.063247037327122e-09
-0.02120362272477283	-8.205687441130015e-09
-0.01243161589716979	-8.242483686894646e-09
-0.003659609069566749	-8.087451051142851e-09
0.005112397758036236	-8.320645570634162e-09
0.01388440458563928	-9.020595649398308e-09
0.02265641141324232	-9.421003822431361e-09
0.0314284182408453	-9.696554454946548e-09
0.04020042506844834	-1.066230461813631e-08
0.04897243189605138	-1.11948838554326e-08
0.05774443872365442	-1.147314983561877e-08
0.06651644555125746	-1.215443923455641e-08
0.07528845237886039	-1.289099146912362e-08
0.08406045920646343	-1.359974505215714e-08
0.09283246603406647	-1.410761677084241e-08
0.1016044728616695	-1.445306217022915e-08
0.1103764796892726	-1.50760294435916e-08
0.1191484865168756	-1.5773589794252e-08
0.1279204933444786	-1.586360454655837e-08
0.1366925001720816	-1.635772764258441e-08
0.1454645069996846	-1.669498641149841e-08
0.1542365138272876	-1.661535671235997e-08
0.1630085206548907	-1.670657867406013e-08
0.1717805274824937	-1.721801191958818e-08
0.1805525343100968	-1.789503750539305e-08
0.1893245411376997	-1.88376358412845e-08
0.1980965479653027	-1.979712211604574e-08
0.2068685547929058	-2.028106818387749e-08
0.2156405616205088	-2.059133254319772e-08
0.2244125684481119	-2.063335054039214e-08
0.2331845752757149	-2.096486444569091e-08
0.2419565821033179	-2.155520614558938e-08
0.2507285889309209	-2.242657152254627e-08
0.2595005957585239	-2.311507101634885e-08
0.268272602586127	-2.331453633901602e-08
0.27704460941373	-2.410518706981711e-08
0.285816616241333	-2.518845178085099e-08
0.2945886230689361	-2.528407655702523e-08
0.303360629896539	-2.518216709281504e-08
0.312132636724142	-2.526026808495941e-08
0.3209046435517451	-2.534312574351899e-08
0.3296766503793481	-2.50631009422772e-08
0.3384486572069512	-2.492314742434623e-08
0.3472206640345542	-2.552003419808807e-08
0.3559926708621571	-2.500074704541195e-08
0.3647646776897602	-2.463400664137185e-08
0.3735366845173632	-2.478403835587089e-08
0.3823086913449663	-2.489987449766855e-08
0.3910806981725693	-2.49967363317191e-08
0.3998527050001723	-2.497586207697018e-08
0.4086247118277754	-2.476655571053232e-08
0.4173967186553783	-2.454726382050224e-08
0.4261687254829813	-2.462226216512634e-08
0.4349407323105844	-2.48071112152963e-08
0.4437127391381874	-2.438001231656083e-08
0.4524847459657905	-2.41899015241569e-08
0.4612567527933935	-2.424921469416659e-08
0.4700287596209964	-2.38445600694094e-08
0.4788007664485995	-2.388339707821836e-08
0.4875727732762025	-2.372319867334791e-08
0.4963447801038056	-2.40409154680572e-08
0.5051167869314086	-2.422568983038619e-08
0.5138887937590116	-2.434170338936671e-08
0.5226608005866146	-2.404003126646815e-08
0.5314328074142176	-2.331792410201062e-08
0.5402048142418207	-2.315495823866961e-08
0.5489768210694238	-2.313780471309642e-08
0.5577488278970267	-2.32270948497165e-08
0.5665208347246297	-2.265665639826644e-08
0.5752928415522328	-2.293860644537664e-08
0.5840648483798357	-2.353317507995848e-08
0.5928368552074389	-2.293923739479946e-08
0.6016088620350418	-2.208384791683847e-08
0.6103808688626448	-2.229324297249596e-08
0.6191528756902479	-2.247928778620045e-08
0.6279248825178508	-2.229716786843532e-08
0.636696889345454	-2.244035176697243e-08
0.6454688961730569	-2.228727356504577e-08
0.6542409030006601	-2.225331642791968e-08
0.663012909828263	-2.253363308225222e-08
0.6717849166558659	-2.23910575054539e-08
0.6805569234834691	-2.221299347365265e-08
0.689328930311072	-2.23038788467815e-08
0.6981009371386752	-2.233188201392698e-08
0.7068729439662781	-2.271721421373048e-08
0.7156449507938812	-2.239161925101801e-08
0.7244169576214842	-2.229226250447819e-08
0.7331889644490871	-2.255636407154088e-08
0.7419609712766903	-2.246815134112084e-08
0.7507329781042932	-2.230423090290452e-08
0.7595049849318963	-2.202741580871145e-08
0.7682769917594993	-2.177955528540058e-08
0.7770489985871022	-2.174530751439301e-08
0.7858210054147053	-2.223536718964043e-08
0.7945930122423083	-2.218230960955826e-08
0.8033650190699114	-2.219273868884544e-08
0.8121370258975144	-2.26710647414436e-08
0.8209090327251175	-2.317994062100732e-08
0.8296810395527204	-2.34044917870303e-08
0.8384530463803234	-2.305926671611674e-08
0.8472250532079265	-2.233209467335061e-08
0.8559970600355294	-2.197258539318952e-08
0.8647690668631326	-2.226679314510808e-08
0.8735410736907355	-2.243959102856399e-08
0.8823130805183387	-2.283823542375889e-08
0.8910850873459416	-2.319532054367303e-08
0.8998570941735445	-2.365348598687305e-08
0.9086291010011477	-2.385772857382565e-08
0.9174011078287506	-2.354254375059175e-08
0.9261731146563538	-2.324752199279768e-08
0.9349451214839567	-2.345721079281714e-08
0.9437171283115598	-2.301846635256513e-08
0.9524891351391628	-2.259454861929545e-08
0.9612611419667657	-2.303662652536497e-08
0.9700331487943689	-2.358888654443162e-08
0.9788051556219718	-2.3925521764841e-08
0.9875771624495749	-2.337506851485337e-08
0.9963491692771779	-2.316505670435432e-08
1.005121176104781	-2.29988616276012e-08
1.013893182932384	-2.279746148717673e-08
1.022665189759987	-2.288917975985516e-08
1.03143719658759	-2.321651274500354e-08
1.040209203415193	-2.33687595102848e-08
1.048981210242796	-2.291573526110055e-08
1.057753217070399	-2.343335737282614e-08
1.066525223898002	-2.360189550101212e-08
1.075297230725605	-2.311252604111178e-08
1.084069237553208	-2.28700727480028e-08
1.092841244380811	-2.323773693244043e-08
1.101613251208414	-2.360714658521268e-08
1.110385258036017	-2.336951825142692e-08
1.11915726486362	-2.322686516878967e-08
1.127929271691223	-2.342038813515537e-08
1.136701278518826	-2.313704729077216e-08
1.145473285346429	-2.25327323955254e-08
1.154245292174032	-2.250653546612717e-08
1.163017299001635	-2.277557042533507e-08
1.171789305829238	-2.320292982683287e-08
1.180561312656841	-2.270906253132242e-08
1.189333319484444	-2.232367545870764e-08
1.198105326312048	-2.300019050469476e-08
1.206877333139651	-2.360142833815376e-08
1.215649339967253	-2.311081947998882e-08
1.224421346794856	-2.282092058091524e-08
1.233193353622459	-2.321320778620327e-08
1.241965360450063	-2.308666194237743e-08
1.250737367277666	-2.295997435287253e-08
1.259509374105269	-2.23618428135882e-08
1.268281380932871	-2.198412008221434e-08
1.277053387760475	-2.231682588798543e-08
1.285825394588078	-2.312874505412967e-08
1.294597401415681	-2.278127048666553e-08
1.303369408243284	-2.189994261491451e-08
1.312141415070887	-2.238008872710628e-08
1.32091342189849	-2.278431508680536e-08
1.329685428726093	-2.254763215747927e-08
1.338457435553696	-2.231985276526836e-08
1.347229442381299	-2.281861415618079e-08
1.356001449208902	-2.266195448311178e-08
1.364773456036505	-2.327829549227871e-08
1.373545462864108	-2.371750955735234e-08
1.382317469691711	-2.375519922700856e-08
1.391089476519314	-2.371878416853284e-08
1.399861483346917	-2.313090774269707e-08
1.40863349017452	-2.383637328584442e-08
1.417405497002123	-2.382567635165736e-08
1.426177503829726	-2.368009678686582e-08
1.434949510657329	-2.422785254553388e-08
1.443721517484932	-2.471099290075429e-08
1.452493524312535	-2.435161879339654e-08
1.461265531140138	-2.416192065978824e-08
1.470037537967741	-2.466771688518999e-08
1.478809544795344	-2.490477024491247e-08
1.487581551622947	-2.473200832559241e-08
1.49635355845055	-2.405443583561469e-08
1.505125565278153	-2.451724875572131e-08
1.513897572105756	-2.549729957522407e-08
1.522669578933359	-2.5593119887317e-08
1.531441585760962	-2.522631743264143e-08
1.540213592588565	-2.516962148180776e-08
1.548985599416168	-2.509181469306909e-08
1.557757606243772	-2.510461985677966e-08
1.566529613071375	-2.492271499177252e-08
1.575301619898978	-2.498765360499827e-08
1.58407362672658	-2.5483610847492e-08
1.592845633554183	-2.547520012236206e-08
1.601617640381787	-2.571533370738365e-08
1.61038964720939	-2.528090159912963e-08
1.619161654036993	-2.49437154227866e-08
1.627933660864596	-2.4978262149254e-08
1.636705667692198	-2.526703035142684e-08
1.645477674519802	-2.547322464933353e-08
1.654249681347405	-2.513347013388114e-08
1.663021688175008	-2.513015901006789e-08
1.671793695002611	-2.56149814398093e-08
1.680565701830214	-2.56423000824087e-08
1.689337708657817	-2.524564380078722e-08
1.69810971548542	-2.533972214550381e-08
1.706881722313023	-2.497980319297856e-08
1.715653729140626	-2.544027599940929e-08
1.724425735968229	-2.573854615998211e-08
1.733197742795832	-2.556321776867572e-08
1.741969749623435	-2.634345701481617e-08
1.750741756451038	-2.707135092700318e-08
1.759513763278641	-2.683316799726623e-08
1.768285770106244	-2.649113651286756e-08
1.777057776933847	-2.646067500901744e-08
1.78582978376145	-2.611416695328084e-08
1.794601790589053	-2.602548264343871e-08
1.803373797416656	-2.541378277772757e-08
1.812145804244259	-2.561163414864036e-08
1.820917811071862	-2.678496712351068e-08
1.829689817899465	-2.770415868654833e-08
1.838461824727068	-2.776160650656885e-08
1.847233831554671	-2.777094862380072e-08
1.856005838382274	-2.771742753946474e-08
1.864777845209877	-2.710290239793831e-08
1.87354985203748	-2.71597811306934e-08
1.882321858865083	-2.626408476939094e-08
1.891093865692687	-2.648190652382306e-08
1.899865872520289	-2.745031083629819e-08
1.908637879347892	-2.754315119902138e-08
1.917409886175495	-2.761154736421238e-08
1.926181893003098	-2.770473532647981e-08
1.934953899830702	-2.753649648209338e-08
1.943725906658305	-2.713938348862732e-08
1.952497913485908	-2.727877819836331e-08
1.96126992031351	-2.7129050106243e-08
1.970041927141113	-2.717767013863648e-08
1.978813933968717	-2.722701508295362e-08
1.98758594079632	-2.72609863414829e-08
1.996357947623923	-2.689216096249219e-08
2.005129954451526	-2.650840205787023e-08
2.013901961279128	-2.670149045286355e-08
2.022673968106732	-2.718104670400034e-08
2.031445974934335	-2.776367992046448e-08
2.040217981761938	-2.769563288595197e-08
2.048989988589541	-2.774097621713267e-08
2.057761995417144	-2.791593129360751e-08
2.066534002244747	-2.798145629308043e-08
2.07530600907235	-2.776676540546607e-08
2.084078015899953	-2.773879835128757e-08
2.092850022727556	-2.781018094389506e-08
2.101622029555159	-2.779714350970796e-08
2.110394036382762	-2.741383669357444e-08
2.119166043210365	-2.736564294066471e-08
2.127938050037968	-2.844908521137611e-08
2.136710056865571	-2.865081811732595e-08
2.145482063693174	-2.847286367493948e-08
2.154254070520777	-2.824727621381567e-08
2.16302607734838	-2.81879879935169e-08
2.171798084175983	-2.786755369874525e-08
2.180570091003586	-2.781803610412034e-08
2.189342097831189	-2.827758071431237e-08
2.198114104658792	-2.835348015416839e-08
2.206886111486395	-2.891905768429867e-08
2.215658118313998	-2.952695223373756e-08
2.224430125141601	-2.968534251279639e-08
2.233202131969204	-2.962085010474666e-08
2.241974138796807	-2.901772942385916e-08
2.25074614562441	-2.885747629746713e-08
2.259518152452013	-2.966973020802786e-08
2.268290159279617	-2.975022911969338e-08
2.277062166107219	-2.975683248618616e-08
2.285834172934822	-3.014487573225068e-08
2.294606179762425	-3.065630991516268e-08
2.303378186590028	-3.030327815395666e-08
2.312150193417632	-2.968172644543396e-08
2.320922200245235	-2.961502123243035e-08
2.329694207072837	-2.95075785955798e-08
2.33846621390044	-2.952064973477616e-08
2.347238220728044	-2.934140527062805e-08
2.356010227555647	-2.982620699825484e-08
2.36478223438325	-3.034649154753184e-08
2.373554241210853	-3.061647621857002e-08
2.382326248038455	-3.044782233984439e-08
2.391098254866059	-3.000184279458794e-08
2.399870261693662	-3.021773589839954e-08
2.408642268521265	-3.011208492987763e-08
2.417414275348868	-2.977417755484808e-08
2.426186282176471	-2.929317864762599e-08
2.434958289004074	-2.970423520277897e-08
2.443730295831677	-3.049376117204505e-08
2.45250230265928	-3.039891912081673e-08
2.461274309486883	-3.024025782524073e-08
2.470046316314486	-3.023460958103894e-08
2.478818323142089	-2.999988821342391e-08
2.487590329969692	-3.014284921607922e-08
2.496362336797295	-3.040935937101429e-08
2.505134343624898	-3.021722657561276e-08
2.513906350452501	-3.03756130750993e-08
2.522678357280104	-3.066313738472399e-08
2.531450364107707	-3.108141834549805e-08
2.54022237093531	-3.098344294865755e-08
2.548994377762913	-3.091823270953461e-08
2.557766384590516	-3.066038372826063e-08
2.566538391418119	-3.015389761929909e-08
2.575310398245722	-3.029791743469972e-08
2.584082405073325	-3.032356922728033e-08
2.592854411900928	-3.062849745726812e-08
2.601626418728531	-3.093156027520812e-08
2.610398425556134	-3.123532592106186e-08
2.619170432383737	-3.0971891442687e-08
2.62794243921134	-3.083449271172143e-08
2.636714446038943	-3.111212911721253e-08
2.645486452866546	-3.102768854668657e-08
2.654258459694149	-3.056542379413523e-08
2.663030466521752	-3.074933209003591e-08
2.671802473349355	-3.149666810494357e-08
2.680574480176959	-3.137170368977718e-08
2.689346487004562	-3.161323278505013e-08
2.698118493832165	-3.130197386424074e-08
2.706890500659767	-3.110248789258707e-08
2.71566250748737	-3.146377491957255e-08
2.724434514314974	-3.138455831656565e-08
2.733206521142577	-3.095663484328677e-08
2.74197852797018	-3.116148096296831e-08
2.750750534797783	-3.184477664339e-08
2.759522541625385	-3.175167483840817e-08
2.768294548452989	-3.187799432815244e-08
2.777066555280592	-3.13174917527632e-08
2.785838562108195	-3.092982657276041e-08
2.794610568935798	-3.095030954323321e-08
2.803382575763401	-3.072102109949954e-08
2.812154582591004	-3.072666203123376e-08
2.820926589418607	-3.129779366351475e-08
2.82969859624621	-3.211021696598439e-08
2.838470603073813	-3.198413978855206e-08
2.847242609901416	-3.180553720258972e-08
2.856014616729019	-3.146702869796664e-08
2.864786623556622	-3.14959210763128e-08
2.873558630384225	-3.147128620720836e-08
2.882330637211828	-3.148555721240253e-08
2.891102644039431	-3.199127770362738e-08
2.899874650867034	-3.233911567029634e-08
2.908646657694637	-3.281210888493051e-08
2.91741866452224	-3.329592546235364e-08
2.926190671349843	-3.313619858797965e-08
2.934962678177446	-3.259890496475452e-08
2.943734685005049	-3.303387808482301e-08
2.952506691832652	-3.286551434941826e-08
2.961278698660255	-3.272247614608445e-08
2.970050705487858	-3.259614227538131e-08
2.978822712315461	-3.261206207191246e-08
2.987594719143064	-3.323891837250549e-08
2.996366725970667	-3.281057388792305e-08
3.00513873279827	-3.256966870051996e-08
3.013910739625874	-3.262931169610666e-08
3.022682746453476	-3.25409456766309e-08
3.031454753281079	-3.220921699432653e-08
3.040226760108682	-3.243205283115783e-08
3.048998766936285	-3.230136691418264e-08
3.057770773763889	-3.214187895277608e-08
3.066542780591492	-3.291558327813477e-08
3.075314787419094	-3.235620974205275e-08
3.084086794246697	-3.183024303700125e-08
3.0928588010743	-3.150643211215057e-08
3.101630807901904	-3.077826008534493e-08
3.110402814729507	-3.07102985430242e-08
3.11917482155711	-3.060499575715945e-08
3.127946828384712	-3.048474152384119e-08
3.136718835212315	-3.038154515684013e-08
3.145490842039919	-3.000405468803058e-08
3.154262848867522	-2.964816255010434e-08
3.163034855695125	-2.899564165663462e-08
3.171806862522728	-2.83449697390325e-08
3.180578869350331	-2.777870235662994e-08
3.189350876177934	-2.699922517577127e-08
3.198122883005537	-2.697621656659662e-08
3.20689488983314	-2.629201170447047e-08
3.215666896660743	-2.589196454237002e-08
3.224438903488346	-2.609922728107764e-08
3.233210910315949	-2.536209672987905e-08
3.241982917143552	-2.469518062383595e-08
3.250754923971155	-2.382765186797614e-08
3.259526930798758	-2.369839922637688e-08
3.268298937626361	-2.370718926822667e-08
3.277070944453964	-2.355856170347144e-08
3.285842951281567	-2.33750530829355e-08
3.29461495810917	-2.346348192074957e-08
3.303386964936773	-2.413893964359296e-08
3.312158971764376	-2.337288932946808e-08
3.320930978591979	-2.248617446672691e-08
3.329702985419582	-2.250796534551631e-08
3.338474992247185	-2.22340825243503e-08
3.347246999074788	-2.221858676752546e-08
3.356019005902391	-2.205673782797158e-08
3.364791012729994	-2.226046877401363e-08
3.373563019557597	-2.323259648037942e-08
3.3823350263852	-2.300755695048301e-08
3.391107033212803	-2.229950358390103e-08
3.399879040040406	-2.212954358302185e-08
3.408651046868009	-2.181627301205271e-08
3.417423053695612	-2.140121693322521e-08
3.426195060523215	-2.116462353516698e-08
3.434967067350819	-2.127175234142552e-08
3.443739074178422	-2.143484837215659e-08
3.452511081006024	-2.140878211493315e-08
3.461283087833627	-2.13709544248779e-08
3.47005509466123	-2.089902961004e-08
3.478827101488834	-2.04312143017387e-08
3.487599108316437	-1.969387439499296e-08
3.49637111514404	-1.918201148809091e-08
3.505143121971642	-1.891958915017266e-08
3.513915128799246	-1.837887712891528e-08
3.522687135626849	-1.784274032952002e-08
3.531459142454452	-1.734823946938112e-08
3.540231149282055	-1.629191309203984e-08
3.549003156109658	-1.504576657617559e-08
3.55777516293726	-1.356266200403406e-08
3.566547169764863	-1.206140035268614e-08
3.575319176592467	-1.119915588839516e-08
3.58409118342007	-9.565637266117535e-09
3.592863190247673	-7.82851303162677e-09
3.601635197075276	-6.205663914716732e-09
3.610407203902879	-4.310532652863e-09
3.619179210730482	-2.315607494432642e-09
3.627951217558085	-3.060916587302992e-10
3.636723224385688	2.025284856874987e-09
3.645495231213291	4.585934665244293e-09
3.654267238040894	6.832119448845415e-09
3.663039244868497	9.229901967752166e-09
3.6718112516961	1.172716473850655e-08
3.680583258523703	1.475013594487315e-08
3.689355265351306	1.746383975583294e-08
3.698127272178909	2.006405364172605e-08
3.706899279006512	2.306672459665103e-08
3.715671285834115	2.646364111023145e-08
3.724443292661718	2.982971245973033e-08
3.733215299489321	3.264119972560639e-08
3.741987306316925	3.598082487380074e-08
3.750759313144528	3.912791753145936e-08
3.759531319972131	4.226551074375746e-08
3.768303326799733	4.547883187021187e-08
3.777075333627336	4.874260052211109e-08
3.785847340454939	5.182674438795773e-08
3.794619347282542	5.492380540472769e-08
3.803391354110145	5.817045260314753e-08
3.812163360937748	6.118712804861075e-08
3.820935367765351	6.452108763717737e-08
3.829707374592955	6.764724259430778e-08
3.838479381420558	7.028105899570211e-08
3.847251388248161	7.317636942803252e-08
3.856023395075764	7.65365449918013e-08
3.864795401903367	7.962870354148094e-08
3.873567408730969	8.285447532397974e-08
3.882339415558572	8.602268282475859e-08
3.891111422386175	8.930694440615583e-08
3.899883429213778	9.227005138305164e-08
3.908655436041382	9.433730155188409e-08
3.917427442868985	9.660252322073964e-08
3.926199449696588	9.939883739545985e-08
3.934971456524191	1.02405687231257e-07
3.943743463351794	1.052230666224324e-07
3.952515470179397	1.081864817265717e-07
3.961287477007	1.106737018574996e-07
3.970059483834603	1.139919347727098e-07
3.978831490662206	1.174971555256285e-07
3.987603497489808	1.191988518898494e-07
3.996375504317412	1.211359031978964e-07
4.005147511145015	1.237534198348682e-07
4.013919517972618	1.269252836566419e-07
4.022691524800221	1.297624801262001e-07
4.031463531627824	1.323346434810865e-07
4.040235538455427	1.351860589382817e-07
4.04900754528303	1.380652007431385e-07
4.057779552110633	1.407519778864985e-07
4.066551558938236	1.42995005308778e-07
4.07532356576584	1.458295436872321e-07
4.084095572593442	1.485948698001489e-07
4.092867579421045	1.512728920718741e-07
4.101639586248648	1.538285299284066e-07
4.110411593076251	1.564616414796421e-07
4.119183599903854	1.590038529682533e-07
4.127955606731457	1.615364514365076e-07
4.13672761355906	1.638244443314939e-07
4.145499620386663	1.660800898334566e-07
4.154271627214266	1.682742440954816e-07
4.16304363404187	1.705244801695563e-07
4.171815640869473	1.73751316946006e-07
4.180587647697076	1.763464911785995e-07
4.189359654524679	1.787724434965976e-07
4.198131661352281	1.810075503208343e-07
4.206903668179884	1.835352960754681e-07
4.215675675007487	1.86621106833751e-07
4.22444768183509	1.890215524660585e-07
4.233219688662693	1.906994581139946e-07
4.241991695490297	1.931196436548279e-07
4.2507637023179	1.956777338101674e-07
4.259535709145503	1.979206429180639e-07
4.268307715973106	2.004374674364636e-07
4.277079722800709	2.027927165559841e-07
4.285851729628312	2.057203658602962e-07
4.294623736455915	2.079324085057318e-07
4.303395743283517	2.094745421978804e-07
4.31216775011112	2.117449538232364e-07
4.320939756938723	2.140949940044872e-07
4.329711763766327	2.163458505173099e-07
4.33848377059393	2.188148725022733e-07
4.347255777421533	2.214616544769482e-07
4.356027784249136	2.23787009537452e-07
4.364799791076739	2.260671594437988e-07
4.373571797904342	2.276139046090444e-07
4.382343804731945	2.295322048532268e-07
4.391115811559548	2.319427317647569e-07
4.399887818387151	2.340458874896894e-07
4.408659825214754	2.364773831159271e-07
4.417431832042357	2.385152091337015e-07
4.42620383886996	2.402138629916884e-07
4.434975845697563	2.422773487244753e-07
4.443747852525166	2.448544356265519e-07
4.452519859352769	2.468369873743403e-07
4.461291866180372	2.490865067884074e-07
4.470063873007975	2.512900295447073e-07
4.478835879835578	2.532031417420663e-07
4.487607886663181	2.553775146392813e-07
4.496379893490785	2.576265103113593e-07
4.505151900318388	2.597324093579074e-07
4.51392390714599	2.622235226590955e-07
4.522695913973593	2.64829133615028e-07
4.531467920801196	2.662310566392632e-07
4.540239927628799	2.67981564541462e-07
4.549011934456402	2.704272543337279e-07
4.557783941284005	2.731161308827231e-07
4.566555948111608	2.754445994627934e-07
4.575327954939212	2.77955354383584e-07
4.584099961766815	2.803524495564008e-07
4.592871968594418	2.824731943077474e-07
4.601643975422021	2.852170979119835e-07
4.610415982249624	2.871239962002174e-07
4.619187989077226	2.893426431510578e-07
4.627959995904829	2.920039874934469e-07
4.636732002732432	2.947705024203679e-07
4.645504009560035	2.975171184475487e-07
4.654276016387638	3.000045653773593e-07
4.663048023215242	3.024329661800235e-07
4.671820030042845	3.048588897666254e-07
4.680592036870448	3.075137847063664e-07
4.689364043698051	3.093488870979483e-07
4.698136050525654	3.114834866980749e-07
4.706908057353257	3.143814446147329e-07
4.71568006418086	3.17563092508186e-07
4.724452071008463	3.20617787759708e-07
4.733224077836065	3.232368756030469e-07
4.741996084663669	3.256867438840622e-07
4.750768091491272	3.28035001309347e-07
4.759540098318875	3.306388705652588e-07
4.768312105146478	3.325865204590868e-07
4.777084111974081	3.352303251669236e-07
4.785856118801684	3.382961395412186e-07
4.794628125629287	3.406885475990841e-07
4.80340013245689	3.430190913198037e-07
4.812172139284493	3.454884322984407e-07
4.820944146112096	3.479873048509263e-07
4.829716152939699	3.502764991729719e-07
4.838488159767302	3.528012144205521e-07
4.847260166594905	3.545532016489647e-07
4.856032173422508	3.566260379399116e-07
4.864804180250111	3.593890817101165e-07
4.873576187077714	3.618486635025001e-07
4.882348193905317	3.64047811389373e-07
4.89112020073292	3.655712391698866e-07
4.899892207560523	3.677130546660867e-07
4.908664214388127	3.701270041884695e-07
4.91743622121573	3.718700598345207e-07
4.926208228043333	3.731547809000029e-07
4.934980234870936	3.752546785280022e-07
4.943752241698538	3.772880770136073e-07
4.952524248526141	3.788131159493836e-07
4.961296255353744	3.804501900767542e-07
4.970068262181347	3.81986692722004e-07
4.97884026900895	3.839176333221595e-07
4.987612275836553	3.855994961435013e-07
4.996384282664157	3.861574133235347e-07
5.00515628949176	3.859786523717564e-07
5.013928296319363	3.869147027419381e-07
5.022700303146966	3.88378149891352e-07
5.031472309974569	3.898368985419402e-07
5.040244316802172	3.915226754408971e-07
5.049016323629774	3.929462951209031e-07
5.057788330457377	3.944099997819924e-07
5.06656033728498	3.956769914894405e-07
5.075332344112584	3.964588515739219e-07
5.084104350940187	3.970116502630152e-07
5.09287635776779	3.986174241267425e-07
5.101648364595393	4.008964794451097e-07
5.110420371422996	4.029175310711676e-07
5.119192378250599	4.045888029468208e-07
5.127964385078202	4.063019409007238e-07
5.136736391905805	4.088035354594269e-07
5.145508398733408	4.108789187416044e-07
5.154280405561011	4.125793861847197e-07
5.163052412388614	4.15277011928657e-07
5.171824419216217	4.187746853796551e-07
5.18059642604382	4.225330248481677e-07
5.189368432871423	4.267058340266161e-07
5.198140439699026	4.309440739593774e-07
5.206912446526629	4.347459546395795e-07
5.215684453354232	4.39123958475965e-07
5.224456460181835	4.440075073128883e-07
5.233228467009438	4.48966914599121e-07
5.242000473837042	4.544403450367699e-07
5.250772480664645	4.604878028938322e-07
5.259544487492247	4.671981510154077e-07
5.26831649431985	4.73381742845373e-07
5.277088501147453	4.797856155130708e-07
5.285860507975056	4.866250522955353e-07
5.294632514802659	4.93980509166904e-07
5.303404521630262	5.010507416442791e-07
5.312176528457865	5.080517216368146e-07
5.320948535285469	5.159757943232546e-07
5.329720542113072	5.24638093408234e-07
5.338492548940675	5.332706128887142e-07
5.347264555768278	5.414340782681986e-07
5.356036562595881	5.499262605939431e-07
5.364808569423483	5.58418662381095e-07
5.373580576251086	5.672337232830445e-07
5.382352583078689	5.755718183759889e-07
5.391124589906292	5.839859301992739e-07
5.399896596733895	5.93215459123286e-07
5.408668603561499	6.028436167705898e-07
5.417440610389102	6.122437750341902e-07
5.426212617216705	6.214030863933832e-07
5.434984624044308	6.313830806084467e-07
5.443756630871911	6.410793764710861e-07
5.452528637699514	6.506530807688971e-07
5.461300644527117	6.604264055324228e-07
5.47007265135472	6.708400949454669e-07
5.478844658182322	6.82027931862551e-07
5.487616665009926	6.931188089393141e-07
5.496388671837529	7.044113292311061e-07
5.505160678665132	7.158631855274794e-07
5.513932685492735	7.280658082668112e-07
5.522704692320338	7.406734400477932e-07
5.531476699147941	7.530341218973394e-07
5.540248705975544	7.650653574448455e-07
5.549020712803147	7.779966134520048e-07
5.55779271963075	7.921147962464667e-07
5.566564726458353	8.064772814802791e-07
5.575336733285956	8.210438765812954e-07
5.584108740113559	8.358025522851382e-07
5.592880746941162	8.515041186291406e-07
5.601652753768765	8.669339342452141e-07
5.610424760596368	8.814582050561282e-07
5.619196767423971	8.963484757777461e-07
5.627968774251574	9.123808362686162e-07
5.636740781079177	9.276503841881366e-07
5.64551278790678	9.428912084462286e-07
5.654284794734384	9.588600289801449e-07
5.663056801561987	9.740110005434839e-07
5.67182880838959	9.885514408041339e-07
5.680600815217193	1.003633997987786e-06
5.689372822044795	1.018913041336154e-06
5.698144828872398	1.032054556567804e-06
5.706916835700001	1.045413576977186e-06
5.715688842527604	1.059820026705549e-06
5.724460849355207	1.073323275683923e-06
5.73323285618281	1.08624971692382e-06
5.742004863010414	1.09925547367035e-06
5.750776869838017	1.112353708572224e-06
5.75954887666562	1.125176636856075e-06
5.768320883493223	1.13769227511072e-06
5.777092890320826	1.150632142202823e-06
5.785864897148429	1.164913898622379e-06
5.794636903976031	1.180059627478296e-06
5.803408910803634	1.195737666756482e-06
5.812180917631237	1.212264081687801e-06
5.820952924458841	1.230312329892305e-06
5.829724931286444	1.250475843381624e-06
5.838496938114047	1.272562992437174e-06
5.84726894494165	1.297410690117783e-06
5.856040951769253	1.325506855862298e-06
5.864812958596856	1.357291962106936e-06
5.873584965424459	1.393122974179933e-06
5.882356972252062	1.4332675428617e-06
5.891128979079665	1.478628406410832e-06
5.899900985907268	1.529403083988516e-06
5.908672992734871	1.585879574913307e-06
5.917444999562474	1.648282936951425e-06
5.926217006390077	1.717182980519826e-06
5.93498901321768	1.793862154730359e-06
5.943761020045283	1.878617088203565e-06
5.952533026872886	1.972196480584571e-06
5.961305033700489	2.074025362865797e-06
5.970077040528092	2.183627172654589e-06
5.978849047355695	2.302287656653565e-06
5.987621054183299	2.429241989349268e-06
5.996393061010902	2.562974644163599e-06
6.005165067838504	2.704107955597696e-06
6.013937074666107	2.85514153830566e-06
6.02270908149371	3.015016658088261e-06
6.031481088321313	3.181400918653535e-06
6.040253095148916	3.354487932688973e-06
6.049025101976519	3.533658645444873e-06
6.057797108804122	3.718961901593818e-06
6.066569115631725	3.910018577453583e-06
6.075341122459329	4.103641061170184e-06
6.084113129286932	4.298789288906352e-06
6.092885136114535	4.496846042509464e-06
6.101657142942138	4.696269860207451e-06
6.11042914976974	4.895218947651006e-06
6.119201156597343	5.093238844912135e-06
6.127973163424946	5.289587623277191e-06
6.136745170252549	5.483551890429698e-06
6.145517177080152	5.674901022210058e-06
6.154289183907756	5.860556896692488e-06
6.163061190735359	6.03985549193158e-06
6.171833197562962	6.213629923360202e-06
6.180605204390565	6.380223647818347e-06
6.189377211218168	6.53790937474491e-06
6.198149218045771	6.687486504327524e-06
6.206921224873374	6.829443106353018e-06
6.215693231700977	6.962274696310543e-06
6.224465238528579	7.085451272672802e-06
6.233237245356182	7.196347614903728e-06
6.242009252183786	7.295957877846837e-06
6.250781259011389	7.387076562507884e-06
6.259553265838992	7.468423875828213e-06
6.268325272666595	7.538166531725447e-06
6.277097279494198	7.597003240877872e-06
6.285869286321801	7.64564304185018e-06
6.294641293149404	7.684053256727595e-06
6.303413299977007	7.71219784535134e-06
6.31218530680461	7.728863584342338e-06
6.320957313632213	7.736295500495843e-06
6.329729320459816	7.734768574098871e-06
6.338501327287419	7.724356472392541e-06
6.347273334115022	7.705648172862995e-06
6.356045340942625	7.678585205596494e-06
6.364817347770228	7.644001998754994e-06
6.373589354597831	7.602836715105524e-06
6.382361361425434	7.555631100186001e-06
6.391133368253037	7.500499998156599e-06
6.39990537508064	7.438539910525162e-06
6.408677381908244	7.37113380357926e-06
6.417449388735847	7.299230288204379e-06
6.42622139556345	7.223090634473336e-06
6.434993402391052	7.142524264164334e-06
6.443765409218655	7.057858395784805e-06
6.452537416046258	6.969463831736943e-06
6.461309422873861	6.878285468108553e-06
6.470081429701464	6.783570896193706e-06
6.478853436529067	6.686281015454011e-06
6.487625443356671	6.587003827658028e-06
6.496397450184274	6.485808834724246e-06
6.505169457011877	6.38421901129428e-06
6.51394146383948	6.28180863222699e-06
6.522713470667083	6.178293648002232e-06
6.531485477494686	6.072944807927653e-06
6.540257484322288	5.96801295487927e-06
6.549029491149891	5.863108404927936e-06
6.557801497977494	5.756278854810322e-06
6.566573504805097	5.649791792471378e-06
6.575345511632701	5.545243039712493e-06
6.584117518460304	5.441448153556492e-06
6.592889525287907	5.338001000679778e-06
6.60166153211551	5.235108846972562e-06
6.610433538943113	5.132342589437015e-06
6.619205545770716	5.031530242620126e-06
6.627977552598319	4.931943056101082e-06
6.636749559425922	4.832891920960289e-06
6.645521566253525	4.735115556608082e-06
6.654293573081128	4.639475044641396e-06
6.663065579908731	4.545630302028658e-06
6.671837586736334	4.452196093431504e-06
6.680609593563937	4.359692948962993e-06
6.68938160039154	4.268720562275066e-06
6.698153607219143	4.180487054394808e-06
6.706925614046746	4.093114440347243e-06
6.715697620874349	4.006815326477485e-06
6.724469627701952	3.923164663725959e-06
6.733241634529555	3.841189892375626e-06
6.742013641357159	3.760915539653145e-06
6.750785648184761	3.681364319441357e-06
6.759557655012364	3.603240246593086e-06
6.768329661839967	3.527236845215721e-06
6.77710166866757	3.453477977373907e-06
6.785873675495173	3.380283314303945e-06
6.794645682322776	3.308376644938174e-06
6.803417689150379	3.238230686151788e-06
6.812189695977982	3.170247054138589e-06
6.820961702805586	3.103794283200799e-06
6.829733709633189	3.038012384860833e-06
6.838505716460792	2.973599830112181e-06
6.847277723288395	2.911020857458279e-06
6.856049730115997	2.850420340961033e-06
6.8648217369436	2.790328048810344e-06
6.873593743771203	2.731699957048577e-06
6.882365750598806	2.674658717251689e-06
6.891137757426409	2.618900456749382e-06
6.899909764254012	2.564123123600231e-06
6.908681771081616	2.510132097024014e-06
6.917453777909219	2.457205691137812e-06
6.926225784736822	2.405809536581373e-06
6.934997791564425	2.35603103554578e-06
6.943769798392028	2.306782808059661e-06
6.952541805219631	2.258594096382651e-06
6.961313812047234	2.211505600409074e-06
6.970085818874836	2.165819005711612e-06
6.978857825702439	2.120685871562918e-06
6.987629832530043	2.075834091230686e-06
6.996401839357646	2.032414128710167e-06
7.005173846185249	1.990214052131643e-06
7.013945853012852	1.949235774902482e-06
7.022717859840455	1.908107248749804e-06
7.031489866668058	1.868297924634893e-06
7.040261873495661	1.829871070595982e-06
7.049033880323264	1.792245267401366e-06
7.057805887150867	1.755026258358423e-06
7.06657789397847	1.717837754376445e-06
7.075349900806073	1.681491624013477e-06
7.084121907633676	1.645722494163957e-06
7.092893914461279	1.610622840100731e-06
7.101665921288882	1.57637961052207e-06
7.110437928116485	1.543869864536291e-06
7.119209934944088	1.51235051431002e-06
7.127981941771691	1.481115518090832e-06
7.136753948599294	1.449843443325661e-06
7.145525955426897	1.418444462876239e-06
7.154297962254501	1.388173438002241e-06
7.163069969082104	1.357996729209413e-06
7.171841975909707	1.328801805100062e-06
7.180613982737309	1.300638313373784e-06
7.189385989564912	1.272602422296634e-06
7.198157996392515	1.246346851526163e-06
7.206930003220118	1.220239559510556e-06
7.215702010047721	1.193498982366576e-06
7.224474016875324	1.16729110108123e-06
7.233246023702927	1.142085627826344e-06
7.242018030530531	1.117656945095629e-06
7.250790037358134	1.093531821902072e-06
7.259562044185737	1.069946983404782e-06
7.26833405101334	1.047011955603555e-06
7.277106057840943	1.024813207570722e-06
7.285878064668545	1.002773110677475e-06
7.294650071496148	9.805468890425265e-07
7.303422078323751	9.587510067567511e-07
7.312194085151354	9.380852206995913e-07
7.320966091978958	9.174813956423398e-07
7.329738098806561	8.970094942030576e-07
7.338510105634164	8.775015970129413e-07
7.347282112461767	8.587346678251062e-07
7.35605411928937	8.405846925156594e-07
7.364826126116973	8.223638445534714e-07
7.373598132944576	8.044847286181634e-07
7.382370139772179	7.86616391057415e-07
7.391142146599782	7.694397868440165e-07
7.399914153427384	7.526521463908195e-07
7.408686160254988	7.360783053494398e-07
7.417458167082591	7.203920424233518e-07
7.426230173910194	7.04807302443079e-07
7.435002180737797	6.899472044883693e-07
7.4437741875654	6.750051303555854e-07
7.452546194393003	6.601888465729883e-07
7.461318201220606	6.457354005004644e-07
7.470090208048209	6.315525970272014e-07
7.478862214875812	6.1796563464971e-07
7.487634221703416	6.043995966616005e-07
7.496406228531018	5.917375194477109e-07
7.505178235358621	5.790887559417474e-07
7.513950242186224	5.665379679686045e-07
7.522722249013827	5.545922051064971e-07
7.53149425584143	5.428911734611972e-07
7.540266262669033	5.311761200668048e-07
7.549038269496637	5.195071987111626e-07
7.557810276324239	5.084449753792023e-07
7.566582283151843	4.972650746652264e-07
7.575354289979445	4.869328007090699e-07
7.584126296807049	4.766672013711582e-07
7.592898303634651	4.665259800190262e-07
7.601670310462254	4.570812948840312e-07
7.610442317289858	4.474279710842792e-07
7.61921432411746	4.382415073271698e-07
7.627986330945064	4.291140690298629e-07
7.636758337772666	4.19992264321957e-07
7.64553034460027	4.107499812550739e-07
7.654302351427872	4.025862274127531e-07
7.663074358255476	3.943449887311953e-07
7.671846365083078	3.862748403176586e-07
7.680618371910682	3.792533979159689e-07
7.689390378738284	3.719640534787346e-07
7.698162385565888	3.645097370200387e-07
7.706934392393491	3.567173352437279e-07
7.715706399221093	3.493874054251249e-07
7.724478406048697	3.424086906453319e-07
7.733250412876299	3.361890521627491e-07
7.742022419703903	3.295136467547475e-07
7.750794426531505	3.232566535915472e-07
7.759566433359109	3.177041721516451e-07
7.768338440186711	3.116022202398397e-07
7.777110447014315	3.05998612645318e-07
7.785882453841919	2.999299956871331e-07
7.794654460669521	2.945229623609012e-07
7.803426467497125	2.899103220488662e-07
7.812198474324727	2.845630050433162e-07
7.82097048115233	2.794575006561948e-07
7.829742487979932	2.748870426487842e-07
7.838514494807536	2.697136712769904e-07
7.847286501635138	2.645442939089979e-07
7.856058508462742	2.606715363430949e-07
7.864830515290346	2.55947391043498e-07
7.873602522117948	2.508528490941065e-07
7.882374528945552	2.465281257935041e-07
7.891146535773154	2.426574399440312e-07
7.899918542600758	2.39157386996819e-07
7.90869054942836	2.348093360449195e-07
7.917462556255964	2.301491131151227e-07
7.926234563083566	2.256825647943036e-07
7.935006569911169	2.216637734146601e-07
7.943778576738773	2.172789516944214e-07
7.952550583566375	2.12377969312892e-07
7.961322590393979	2.083503049239703e-07
7.970094597221581	2.043100958446881e-07
7.978866604049185	2.002109631322886e-07
7.987638610876787	1.955165945508836e-07
7.996410617704391	1.909101233217212e-07
8.005182624531992	1.857738472998644e-07
8.013954631359596	1.797384500893062e-07
8.022726638187198	1.739518417942368e-07
8.031498645014802	1.68346988884728e-07
8.040270651842405	1.628182780858919e-07
8.049042658670007	1.565360541177831e-07
8.057814665497611	1.49627763900541e-07
8.066586672325213	1.413970946875123e-07
8.075358679152817	1.327839972444503e-07
8.084130685980419	1.237802900189706e-07
8.092902692808023	1.134739148374161e-07
8.101674699635625	1.01843067562163e-07
8.110446706463229	8.913664072432882e-08
8.119218713290833	7.482354390152269e-08
8.127990720118435	5.785488173176044e-08
8.136762726946039	3.85146106724979e-08
8.145534733773641	1.708422652386724e-08
8.154306740601244	-7.310632213557046e-09
8.163078747428846	-3.578826584632081e-08
8.17185075425645	-6.904511501169668e-08
8.180622761084052	-1.067793042386695e-07
8.189394767911656	-1.492123310175575e-07
8.19816677473926	-1.966129427179201e-07
8.206938781566862	-2.498632158700012e-07
8.215710788394466	-3.097814689866648e-07
8.224482795222068	-3.770755368091977e-07
8.233254802049672	-4.479395980023613e-07
8.242026808877274	-5.104194836183193e-07
8.250798815704877	-5.845764555812472e-07
8.25957082253248	-6.804872339303688e-07
8.268342829360083	-7.824366697125226e-07
8.277114836187687	-8.886495536092667e-07
8.285886843015289	-9.981521050040277e-07
8.294658849842893	-1.10998045841738e-06
8.303430856670495	-1.220832679641914e-06
8.312202863498099	-1.327887176145213e-06
8.320974870325701	-1.427700702341201e-06
8.329746877153305	-1.516297822264481e-06
8.338518883980907	-1.588635504142031e-06
8.347290890808511	-1.63840567862024e-06
8.356062897636113	-1.657825822172496e-06
8.364834904463716	-1.640627476801664e-06
8.37360691129132	-1.578910281783768e-06
8.382378918118922	-1.462100425825693e-06
8.391150924946526	-1.280317471300568e-06
8.399922931774128	-1.023130851387176e-06
8.408694938601732	-6.793489732995629e-07
8.417466945429334	-2.545281245226742e-07
8.426238952256938	2.826142042327182e-07
8.43501095908454	9.619156476133439e-07
8.443782965912144	1.781323669154341e-06
8.452554972739748	2.754041763989806e-06
8.46132697956735	3.88874799502982e-06
8.470098986394953	5.202684124497243e-06
8.478870993222555	6.705843316703678e-06
8.487643000050159	8.410277146885833e-06
8.496415006877761	1.032338596542912e-05
8.505187013705365	1.245507410879067e-05
8.513959020532967	1.480623043884751e-05
8.522731027360571	1.738172430346857e-05
8.531503034188175	2.019880017120767e-05
8.540275041015777	2.326513692010241e-05
8.549047047843381	2.657309122877206e-05
8.557819054670983	3.00585455655913e-05
8.566591061498587	3.367703300900238e-05
8.575363068326189	3.743819208783718e-05
8.584135075153792	4.134991179267147e-05
8.592907081981394	4.539316836539392e-05
8.601679088808998	4.953410826859202e-05
8.610451095636602	5.376101201081678e-05
8.619223102464204	5.806050320645225e-05
8.627995109291808	6.236022428504096e-05
8.63676711611941	6.65557726781536e-05
8.645539122947014	7.058741901840681e-05
8.654311129774616	7.445161307275689e-05
8.66308313660222	7.812983399116257e-05
8.671855143429822	8.155229724036877e-05
8.680627150257425	8.466987786681017e-05
8.689399157085029	8.743619552358142e-05
8.698171163912631	8.979376076185115e-05
8.706943170740235	9.168386223120374e-05
8.715715177567837	9.304537097435388e-05
8.724487184395441	9.382705265833423e-05
8.733259191223043	9.397138830345017e-05
8.742031198050647	9.343194837144981e-05
8.750803204878249	9.216208406572e-05
8.759575211705853	9.012974933365275e-05
8.768347218533455	8.732486724418046e-05
8.777119225361059	8.371283184840457e-05
8.785891232188662	7.926230745548966e-05
8.794663239016264	7.396477925105583e-05
8.803435245843868	6.778305009005377e-05
8.81220725267147	6.065023445763296e-05
8.820979259499074	5.261570809072316e-05
8.829751266326676	4.374673438128157e-05
8.83852327315428	3.40226113026885e-05
8.847295279981882	2.338055166307463e-05
8.856067286809486	1.187341402313186e-05
8.86483929363709	-3.906552675217349e-07
8.873611300464692	-1.348338049496899e-05
8.882383307292296	-2.73517330237307e-05
8.891155314119898	-4.19146849162103e-05
8.899927320947501	-5.711205334997712e-05
8.908699327775103	-7.297671747548385e-05
8.917471334602707	-8.946888654043419e-05
8.926243341430309	-0.0001064873011207233
8.935015348257913	-0.0001239554239819298
8.943787355085517	-0.0001418968414323478
8.952559361913119	-0.0001602135824076223
8.961331368740723	-0.0001788299170933333
8.970103375568325	-0.000197705903605362
8.978875382395929	-0.000216743291242305
8.987647389223531	-0.0002358860032652401
8.996419396051134	-0.0002551280526771308
9.005191402878737	-0.0002743443416670278
9.01396340970634	-0.0002934092905063944
9.022735416533944	-0.0003123486250858595
9.031507423361546	-0.000331056370332588
9.04027943018915	-0.0003494277135695172
9.049051437016752	-0.0003673807211086043
9.057823443844356	-0.0003848477389392026
9.066595450671958	-0.0004017573206156781
9.075367457499562	-0.000418096513171985
9.084139464327164	-0.0004337488352368366
9.092911471154768	-0.0004486172141702791
9.10168347798237	-0.0004627404716294196
9.110455484809973	-0.0004759834803110208
9.119227491637577	-0.0004883263328602284
9.127999498465179	-0.0004997731666106108
9.136771505292783	-0.0005101937526341821
9.145543512120385	-0.0005196269817846307
9.154315518947989	-0.0005281052676256733
9.163087525775591	-0.0005355807694768785
9.171859532603195	-0.0005419779141664013
9.180631539430797	-0.0005473267449122261
9.189403546258401	-0.000551676941421943
9.198175553086005	-0.000555020411790814
9.206947559913607	-0.0005573729168122132
9.21571956674121	-0.0005587775886043981
9.224491573568812	-0.0005592489439367571
9.233263580396416	-0.0005588143796887108
9.242035587224018	-0.0005575105720418812
9.250807594051622	-0.000555380884635859
9.259579600879224	-0.0005524535912219084
9.268351607706828	-0.0005487753918701157
9.277123614534432	-0.0005443998868554748
9.285895621362034	-0.000539352120958367
9.294667628189638	-0.0005336211560343758
9.30343963501724	-0.000527236746454586
9.312211641844844	-0.0005203435731580926
9.320983648672446	-0.0005129905827109053
9.329755655500049	-0.0005051553735200072
9.338527662327651	-0.0004968147133324408
9.347299669155255	-0.0004880268601491384
9.356071675982859	-0.0004789587431523799
9.364843682810461	-0.0004695850730764691
9.373615689638065	-0.0004598284049530015
9.382387696465667	-0.0004497849073373986
9.391159703293271	-0.0004395898297872357
9.399931710120873	-0.0004291447033142644
9.408703716948477	-0.0004184605962652121
9.417475723776079	-0.0004077010769660363
9.426247730603682	-0.0003968300467102364
9.435019737431285	-0.0003857920380787167
9.443791744258888	-0.0003747621720047651
9.452563751086492	-0.0003637263634311707
9.461335757914094	-0.0003525671755179905
9.470107764741698	-0.0003414748726341944
9.4788797715693	-0.0003304825534983536
9.487651778396904	-0.0003194315041455432
9.496423785224506	-0.0003084967159118736
9.50519579205211	-0.0002977596108094342
9.513967798879712	-0.0002870378631413207
9.522739805707316	-0.0002764864068484489
9.531511812534919	-0.0002661982924292795
9.540283819362521	-0.0002559917905684723
9.549055826190125	-0.0002459435784354043
9.557827833017727	-0.0002361961212329341
9.566599839845331	-0.0002266699150771878
9.575371846672933	-0.0002172713549100855
9.584143853500537	-0.0002081348434713681
9.592915860328139	-0.0001993717967480915
9.601687867155743	-0.0001908271668152317
9.610459873983347	-0.0001824420608203592
9.619231880810949	-0.0001743545029684797
9.628003887638553	-0.0001666148624033128
9.636775894466155	-0.0001591365331301973
9.645547901293758	-0.0001518770455416239
9.65431990812136	-0.0001448123189004448
9.663091914948964	-0.0001380877429076388
9.671863921776566	-0.0001317145645667598
9.68063592860417	-0.0001255634264212677
9.689407935431774	-0.000119636006430923
9.698179942259376	-0.0001138991937381787
9.70695194908698	-0.0001083854679863096
9.715723955914582	-0.0001031993894551371
9.724495962742186	-9.828091218832291e-05
9.733267969569788	-9.355135867959496e-05
9.742039976397391	-8.903712500527375e-05
9.750811983224994	-8.473724050867686e-05
9.759583990052597	-8.058370095874077e-05
9.768355996880199	-7.659529708277446e-05
9.777128003707803	-7.2840403435213e-05
9.785900010535407	-6.931765035202228e-05
9.794672017363009	-6.59892457665105e-05
9.803444024190613	-6.281022127340408e-05
9.812216031018215	-5.978790030472461e-05
9.820988037845819	-5.691158957900398e-05
9.829760044673421	-5.417940661175401e-05
9.838532051501025	-5.158448330609964e-05
9.847304058328627	-4.910582770000475e-05
9.85607606515623	-4.673328357733471e-05
9.864848071983834	-4.446223117945017e-05
9.873620078811436	-4.22987613928725e-05
9.88239208563904	-4.026518322888232e-05
9.891164092466642	-3.835549034909159e-05
9.899936099294246	-3.65500338611097e-05
9.908708106121848	-3.486323747731386e-05
9.917480112949452	-3.32738870012451e-05
9.926252119777054	-3.174810240394524e-05
9.935024126604658	-3.029871379619259e-05
9.943796133432262	-2.892591491341925e-05
9.952568140259864	-2.762143076510455e-05
9.961340147087467	-2.638443983116192e-05
9.970112153915069	-2.521238994671685e-05
9.978884160742673	-2.409997372950294e-05
9.987656167570275	-2.304546284334767e-05
9.996428174397879	-2.204663737657175e-05
10.00520018122548	-2.109699159421704e-05
10.01397218805308	-2.019714263468302e-05
10.02274419488069	-1.934260935770348e-05
10.03151620170829	-1.853359322238417e-05
10.04028820853589	-1.776421032704376e-05
10.0490602153635	-1.703304841181472e-05
10.0578322221911	-1.634142781803751e-05
10.0666042290187	-1.568341066455632e-05
10.07537623584631	-1.505822125383793e-05
10.08414824267391	-1.446509306638688e-05
10.09292024950151	-1.390071502847262e-05
10.10169225632911	-1.335471662836076e-05
10.11046426315672	-1.283264933029901e-05
10.11923626998432	-1.234244594254713e-05
10.12800827681192	-1.187695699300437e-05
10.13678028363953	-1.143354138507755e-05
10.14555229046713	-1.100323780195061e-05
10.15432429729473	-1.058184452867906e-05
10.16309630412234	-1.017997614389038e-05
10.17186831094994	-9.805934618381384e-06
10.18064031777754	-9.454430642966313e-06
10.18941232460515	-9.115489508147004e-06
10.19818433143275	-8.789458643108347e-06
10.20695633826035	-8.474366747848544e-06
10.21572834508796	-8.175395688150664e-06
10.22450035191556	-7.894363730498202e-06
10.23327235874316	-7.620169901131284e-06
10.24204436557076	-7.354866921813896e-06
10.25081637239837	-7.092990420853903e-06
10.25958837922597	-6.844702829891341e-06
10.26836038605357	-6.618483339295596e-06
10.27713239288118	-6.400411577165302e-06
10.28590439970878	-6.190241976815647e-06
10.29467640653638	-5.989325762462395e-06
10.30344841336398	-5.796487410386373e-06
10.31222042019159	-5.611356090545771e-06
10.32099242701919	-5.434105147898508e-06
10.32976443384679	-5.263589948686495e-06
10.3385364406744	-5.100857847675667e-06
10.347308447502	-4.94452183869644e-06
10.3560804543296	-4.793314008613451e-06
10.36485246115721	-4.647424437167688e-06
10.37362446798481	-4.506989900869996e-06
10.38239647481241	-4.372488439069132e-06
10.39116848164002	-4.243325793144106e-06
10.39994048846762	-4.119774993046669e-06
10.40871249529522	-4.000939202837767e-06
10.41748450212282	-3.886858140821889e-06
10.42625650895043	-3.77193293566183e-06
10.43502851577803	-3.659890826518379e-06
10.44380052260563	-3.556563868260226e-06
10.45257252943324	-3.458322146301812e-06
10.46134453626084	-3.364793647915143e-06
10.47011654308844	-3.274925234366148e-06
10.47888854991604	-3.188179217248375e-06
10.48766055674365	-3.104452535881608e-06
10.49643256357125	-3.02354742962493e-06
10.50520457039885	-2.945918631420046e-06
10.51397657722646	-2.870867762041338e-06
10.52274858405406	-2.798278530287739e-06
10.53152059088166	-2.728849697049523e-06
10.54029259770927	-2.662679779752508e-06
10.54906460453687	-2.598845018532997e-06
10.55783661136447	-2.536963254098486e-06
10.56660861819208	-2.47748196740551e-06
10.57538062501968	-2.420226019959648e-06
10.58415263184728	-2.365678044130708e-06
10.59292463867488	-2.312999441352024e-06
10.60169664550249	-2.261740661568017e-06
10.61046865233009	-2.21256436024945e-06
10.61924065915769	-2.165269561621768e-06
10.6280126659853	-2.119953511442615e-06
10.6367846728129	-2.076759425313676e-06
10.6455566796405	-2.035169458117012e-06
10.65432868646811	-1.995485197015081e-06
10.66310069329571	-1.957265582122531e-06
10.67187270012331	-1.919211882478554e-06
10.68064470695091	-1.882779615937644e-06
10.68941671377852	-1.84880556179267e-06
10.69818872060612	-1.815792333601115e-06
10.70696072743372	-1.784223965742393e-06
10.71573273426133	-1.753495246688622e-06
10.72450474108893	-1.723753707614827e-06
10.73327674791653	-1.696374169564914e-06
10.74204875474414	-1.669095939478725e-06
10.75082076157174	-1.642118214787438e-06
10.75959276839934	-1.616674710816142e-06
10.76836477522695	-1.592626728625468e-06
10.77713678205455	-1.569327185928225e-06
10.78590878888215	-1.546603608011187e-06
10.79468079570975	-1.525381106555586e-06
10.80345280253736	-1.504915270627308e-06
10.81222480936496	-1.485599970765234e-06
10.82099681619256	-1.466587856138629e-06
10.82976882302017	-1.447923771657213e-06
10.83854082984777	-1.429600962349161e-06
10.84731283667537	-1.411649656192673e-06
10.85608484350298	-1.394772624128654e-06
10.86485685033058	-1.378584732479883e-06
10.87362885715818	-1.36311754138754e-06
10.88240086398578	-1.348592835761748e-06
10.89117287081339	-1.335266858300565e-06
10.89994487764099	-1.321295860777243e-06
10.90871688446859	-1.307109154956927e-06
10.9174888912962	-1.293476028719707e-06
10.9262608981238	-1.280495402221037e-06
10.9350329049514	-1.26824065074e-06
10.94380491177901	-1.25600293739472e-06
10.95257691860661	-1.244529983308743e-06
10.96134892543421	-1.233841250887105e-06
10.97012093226181	-1.222980384195442e-06
10.97889293908942	-1.21197674920248e-06
10.98766494591702	-1.200861666121034e-06
10.99643695274462	-1.190312449397215e-06
11.00520895957223	-1.180400628258452e-06
11.01398096639983	-1.170884227835237e-06
11.02275297322743	-1.161637929515957e-06
11.03152498005504	-1.152082503443435e-06
11.04029698688264	-1.143011391262762e-06
11.04906899371024	-1.134319045594811e-06
11.05784100053785	-1.125617205308775e-06
11.06661300736545	-1.11662730312438e-06
11.07538501419305	-1.10808825699898e-06
11.08415702102065	-1.099859431311283e-06
11.09292902784826	-1.091712653414841e-06
11.10170103467586	-1.083899042177058e-06
11.11047304150346	-1.075811774127526e-06
11.11924504833107	-1.068439050107974e-06
11.12801705515867	-1.060838579399544e-06
11.13678906198627	-1.052832881581617e-06
11.14556106881387	-1.045273279829507e-06
11.15433307564148	-1.037140694431913e-06
11.16310508246908	-1.029640613320048e-06
11.17187708929668	-1.022984045831474e-06
11.18064909612429	-1.016256256737033e-06
11.18942110295189	-1.009135504050859e-06
11.19819310977949	-1.002331830676247e-06
11.2069651166071	-9.957083368177646e-07
11.2157371234347	-9.882151707384868e-07
11.2245091302623	-9.80618256114959e-07
11.23328113708991	-9.733615977442021e-07
11.24205314391751	-9.669827191615291e-07
11.25082515074511	-9.606881700807288e-07
11.25959715757271	-9.533384140426473e-07
11.26836916440032	-9.469781660010048e-07
11.27714117122792	-9.410019541007935e-07
11.28591317805552	-9.342647665267592e-07
11.29468518488313	-9.273789103040979e-07
11.30345719171073	-9.206833853540987e-07
11.31222919853833	-9.143446906785977e-07
11.32100120536593	-9.080090128580342e-07
11.32977321219354	-9.012981093827244e-07
11.33854521902114	-8.948478154759188e-07
11.34731722584874	-8.896144192357768e-07
11.35608923267635	-8.840332318832969e-07
11.36486123950395	-8.779292681278124e-07
11.37363324633155	-8.717085711417884e-07
11.38240525315916	-8.650318889589587e-07
11.39117725998676	-8.585289746370078e-07
11.39994926681436	-8.528173329284158e-07
11.40872127364197	-8.475872562755218e-07
11.41749328046957	-8.41659389522932e-07
11.42626528729717	-8.362529698024822e-07
11.43503729412478	-8.315407691528848e-07
11.44380930095238	-8.258024808839241e-07
11.45258130777998	-8.199374028087965e-07
11.46135331460758	-8.136970973493952e-07
11.47012532143519	-8.08144502024386e-07
11.47889732826279	-8.031140011601043e-07
11.48766933509039	-7.974409688230766e-07
11.496441341918	-7.919567386277063e-07
11.5052133487456	-7.867143234281587e-07
11.5139853555732	-7.818074572633445e-07
11.5227573624008	-7.764009001999209e-07
11.53152936922841	-7.71019208796464e-07
Forward Laser Monitor:
time (min)	Forward Laser Monitor (V)
-0.1479670419780179	0.9454813253975942
-0.1397772537266518	0.945497827995389
-0.1315874654752857	0.945553943493702
-0.1233976772239195	0.9455494138387118
-0.1152078889725534	0.9455035604249742
-0.1070181007211873	0.9455942521394195
-0.09882831246982117	0.9456066752018221
-0.09063852421845506	0.9454938773819807
-0.08244873596708893	0.9455579488801339
-0.07425894771572281	0.9455924766817643
-0.06606915946435669	0.9455068863762566
-0.05787937121299058	0.9455590652971845
-0.04968958296162446	0.9455369591917885
-0.04149979471025833	0.9455079980986961
-0.03331000645889222	0.9454909490605038
-0.02512021820752611	0.9454626078997397
-0.01693042995615998	0.9455034436047575
-0.008740641704793856	0.9454648926277148
-0.0005508534534277298	0.9454864319098956
0.007638934797938368	0.9454489898394445
0.01582872304930449	0.9454676950055488
0.02401851130067062	0.94546600239604
0.03220829955203672	0.9454671389492728
0.04039808780340284	0.9454688394189187
0.04858787605476897	0.9454954612283002
0.05677766430613509	0.9454081704531465
0.06496745255750122	0.9453893985869002
0.07315724080886732	0.9454813169636888
0.08134702906023344	0.9454722477922443
0.08953681731159957	0.9454603166176522
0.09772660556296567	0.9454387949141732
0.1059163938143318	0.9454660018038957
0.1141061820656979	0.9454432800121586
0.122295970317064	0.9454172061442555
0.1304857585684302	0.9454847066880094
0.1386755468197963	0.9454149167029375
0.1468653350711624	0.9454081148243541
0.1550551233225285	0.9454341895833956
0.1632449115738946	0.9453882769029578
0.1714346998252607	0.9453377458692486
0.1796244880766269	0.9453638103842672
0.187814276327993	0.9453275336984891
0.1960040645793591	0.9453229734706685
0.2041938528307252	0.9453025678349183
0.2123836410820913	0.9453479537678656
0.2205734293334574	0.9453230230671384
0.2287632175848236	0.9453672352779305
0.2369530058361897	0.9452730726128821
0.2451427940875558	0.945347506094348
0.253332582338922	0.945445566510592
0.261522370590288	0.9454058531667033
0.2697121588416542	0.9454183232774396
0.2779019470930203	0.9453400226732941
0.2860917353443864	0.9453831360286373
0.2942815235957525	0.9453769009732693
0.3024713118471186	0.9453349387998703
0.3106611000984848	0.9453938884142598
0.3188508883498509	0.9454007443782959
0.3270406766012171	0.9454540593848602
0.3352304648525831	0.9454279855169572
0.3434202531039492	0.9454898155426408
0.3516100413553154	0.9454427412893548
0.3597998296066814	0.9454489763876751
0.3679896178580476	0.9454569216084394
0.3761794061094137	0.9454569216084394
0.3843691943607798	0.9454325224498525
0.3925589826121459	0.9454455787808844
0.400748770863512	0.9454523806594678
0.4089385591148782	0.9454626077626413
0.4171283473662443	0.9454784788126693
0.4253181356176104	0.9454830314409204
0.4335079238689765	0.9454983007503019
0.4416977121203427	0.9454484203073571
0.4498875003717088	0.9454421841001529
0.4580772886230748	0.9454751137742062
0.466267076874441	0.9454983437791413
0.4744568651258071	0.945420084275958
0.4826466533771733	0.9454790338903475
0.4908364416285393	0.9454920879316588
0.4990262298799055	0.9454438780488609
0.5072160181312716	0.9454518135738749
0.5154058063826377	0.945404175547552
0.5235955946340038	0.9454495214047746
0.5317853828853699	0.9455437444461392
0.5399751711367361	0.9455124983697661
0.5481649593881022	0.9454745212143422
0.5563547476394683	0.9454716890885539
0.5645445358908344	0.9454903942546583
0.5727343241422005	0.945437061185649
0.5809241123935667	0.9454557995397188
0.5891139006449327	0.9454694032968856
0.5973036888962989	0.945507993951318
0.605493477147665	0.9454971922117593
0.6136832653990312	0.9454784891546272
0.6218730536503972	0.9455159054122932
0.6300628419017634	0.9454682922622094
0.6382526301531295	0.9455170891659206
0.6464424184044956	0.945542515183031
0.6546322066558617	0.9454529571150163
0.6628219949072278	0.945498346560024
0.671011783158594	0.9454915446814406
0.6792015714099601	0.9454694183387355
0.6873913596613263	0.9455159429819383
0.6955811479126923	0.9455142425122924
0.7037709361640585	0.9454609026935898
0.7119607244154246	0.945475691581827
0.7201505126667906	0.9455062969630613
0.7283403009181568	0.945508604952325
0.7365300891695229	0.9455511166934712
0.7447198774208891	0.945520475515616
0.7529096656722551	0.9454989417602111
0.7610994539236213	0.9455176469263153
0.7692892421749874	0.9454626073466191
0.7774790304263535	0.945476211103786
0.7856688186777196	0.9455471374918016
0.7938586069290857	0.9454779108926681
0.8020483951804519	0.9454694085444388
0.810238183431818	0.9455102531520853
0.8184279716831842	0.9454847461073975
0.8266177599345502	0.9454938171680902
0.8348075481859163	0.9455278189845459
0.8429973364372825	0.9454824731273233
0.8511871246886485	0.945531266879999
0.8593769129400146	0.9455289295488333
0.8675667011913808	0.9454762188499568
0.875756489442747	0.9455006827069301
0.8839462776941132	0.9455738029017017
0.8921360659454791	0.9454972041667759
0.9003258541968453	0.9454654650034088
0.9085156424482115	0.9454915388713118
0.9167054306995774	0.9454513085937843
0.9248952189509436	0.9455391661921532
0.9330850072023098	0.9455454501744447
0.941274795453676	0.9455210260102568
0.9494645837050419	0.945495518965569
0.9576543719564081	0.945528440921393
0.9658441602077743	0.9455464618678656
0.9740339484591403	0.9454518161740332
0.9822237367105064	0.9454711722092817
0.9904135249618726	0.945539757818331
0.9986033132132388	0.9455051539825794
1.006793101464605	0.9454882003448116
1.014982889715971	0.9455403480806177
1.023172677967337	0.9455738111252323
1.031362466218703	0.9455460367876835
1.039552254470069	0.9454762347715309
1.047742042721435	0.9455295610445973
1.055931830972802	0.9455255932820903
1.064121619224168	0.9455040682652177
1.072311407475534	0.9455681192885447
1.0805011957269	0.9454983515149136
1.088690983978266	0.9454995391279686
1.096880772229632	0.9455533873334204
1.105070560480998	0.945549996821288
1.113260348732364	0.9455505521796522
1.12145013698373	0.9455414832202241
1.129639925235097	0.9455358159910289
1.137829713486463	0.9455448851624734
1.146019501737829	0.9455460097886409
1.154209289989195	0.9455102680887021
1.162399078240561	0.9455091344422715
1.170588866491927	0.9455273284494095
1.178778654743293	0.9455732411298474
1.186968442994659	0.9455834536359532
1.195158231246026	0.9454802779008606
1.203348019497392	0.9455636009135073
1.211537807748758	0.9455579382452235
1.219727596000124	0.9455516318282866
1.22791738425149	0.9455028997226491
1.236107172502856	0.9455641435057907
1.244296960754222	0.9455193644717833
1.252486749005588	0.9455692959624041
1.260676537256955	0.945576734965015
1.268866325508321	0.9456283154256457
1.277056113759687	0.9455715487419064
1.285245902011053	0.9455539772222326
1.293435690262419	0.9455925648739786
1.301625478513785	0.9456032801222982
1.309815266765151	0.9455460309775546
1.318005055016517	0.9455896988185137
1.326194843267883	0.945552288486305
1.33438463151925	0.9455448880590311
1.342574419770616	0.9455415229557981
1.350764208021982	0.9455812005808679
1.358953996273348	0.9455488738955469
1.367143784524714	0.945572184894283
1.37533357277608	0.9456135570265106
1.383523361027446	0.9455755730503458
1.391713149278812	0.9456192184379226
1.399902937530179	0.9455738357711658
1.408092725781545	0.9455812120262072
1.416282514032911	0.9455823456726377
1.424472302284277	0.9456419326378315
1.432662090535643	0.9456368312288939
1.440851878787009	0.9456005098199881
1.449041667038375	0.9456118301688958
1.457231455289741	0.9455863231242081
1.465421243541108	0.9456169434259463
1.473611031792474	0.945581249359476
1.48180082004384	0.9456090175706668
1.489990608295206	0.9455948107438317
1.498180396546572	0.9455727046384357
1.506370184797938	0.945531851766911
1.514559973049304	0.9455659332027527
1.52274976130067	0.9456022087054747
1.530939549552036	0.9455675780932451
1.539129337803403	0.9455528406896477
1.547319126054769	0.9455658993567705
1.555508914306135	0.9456005240529402
1.563698702557501	0.9456158282797528
1.571888490808867	0.9456078930076615
1.580078279060233	0.9456203631183977
1.588268067311599	0.9456357015580379
1.596457855562965	0.9456725909763057
1.604647643814332	0.9456805265013197
1.612837432065698	0.9456453142569589
1.621027220317064	0.9455954359874433
1.62921700856843	0.9456232041621716
1.637406796819796	0.9455807131351694
1.645596585071162	0.9456606352085243
1.653786373322528	0.9456754097554181
1.661976161573894	0.9456492281977195
1.670165949825261	0.9455778084725938
1.678355738076627	0.9455681883718747
1.686545526327993	0.9456095664665903
1.694735314579359	0.9455868912037562
1.702925102830725	0.945605067668236
1.711114891082091	0.9456243396575557
1.719304679333457	0.9456345472747069
1.727494467584823	0.9456164453281989
1.735684255836189	0.9456504503218019
1.743874044087556	0.9456566658693876
1.752063832338922	0.9456288915318387
1.760253620590288	0.9456220772666956
1.768443408841654	0.9456311265498832
1.77663319709302	0.9456101563942964
1.784822985344386	0.9456680186696576
1.793012773595752	0.9456385438624628
1.801202561847118	0.9456623821275524
1.809392350098485	0.9457031295145565
1.81758213834985	0.9456158387394029
1.825771926601217	0.945630547950402
1.833961714852583	0.9455755660985196
1.842151503103949	0.9456288872309074
1.850341291355315	0.9456464160622728
1.858531079606681	0.9455868996246681
1.866720867858047	0.9456947030224634
1.874910656109413	0.9456702999016277
1.88310044436078	0.9456606648145371
1.891290232612146	0.9456600787125885
1.899480020863512	0.945639106253623
1.907669809114878	0.9456016659058062
1.915859597366244	0.9456577878790141
1.92404938561761	0.945625478955743
1.932239173868976	0.9456340352734033
1.940428962120342	0.9456924180645775
1.948618750371709	0.9456555497684457
1.956808538623075	0.9456311292516641
1.964998326874441	0.945609023146268
1.973188115125807	0.9456084982507014
1.981377903377173	0.9456815115852616
1.989567691628539	0.9455744133273324
1.997757479879905	0.9456504308471121
2.005947268131271	0.9456311588577925
2.014137056382638	0.9456600990467781
2.022326844634004	0.9456634287506132
2.03051663288537	0.9456061839591888
2.038706421136736	0.9456533029748573
2.046896209388102	0.9456725749641769
2.055085997639468	0.9456578263782679
2.063275785890834	0.9456556484420801
2.0714655741422	0.9457344368690044
2.079655362393567	0.9456237797908942
2.087845150644933	0.9456300148462623
2.096034938896298	0.9456703014787196
2.104224727147665	0.9456231921287466
2.112414515399031	0.9456078879019338
2.120604303650397	0.9456390941891993
2.128794091901763	0.9456312103358177
2.136983880153129	0.9456731433683739
2.145173668404496	0.9456096157652262
2.153363456655861	0.945641357865282
2.161553244907227	0.9456521612112365
2.169743033158594	0.945673177726041
2.17793282140996	0.9456952838314371
2.186122609661326	0.9456521589184156
2.194312397912692	0.9456612280898601
2.202502186164058	0.9456470592515327
2.210691974415425	0.9456952623590162
2.21888176266679	0.9456754235464813
2.227071550918156	0.9456879022980702
2.235261339169523	0.9456816561837201
2.243451127420889	0.9456765597753106
2.251640915672255	0.9456986524793658
2.259830703923621	0.9456606753239418
2.268020492174987	0.9456890521497938
2.276210280426353	0.9457099979425162
2.284400068677719	0.9456776904628783
2.292589856929085	0.9456720531919158
2.300779645180452	0.9457168322259232
2.308969433431818	0.945683358443779
2.317159221683184	0.9456635018570674
2.32534900993455	0.9456629350338521
2.333538798185916	0.9456590079564295
2.341728586437282	0.9457230589797566
2.349918374688648	0.9457117415582317
2.358108162940014	0.9457077338123697
2.366297951191381	0.9456731575962374
2.374487739442747	0.9456306239165133
2.382677527694113	0.9456958128462671
2.390867315945479	0.9456674655673531
2.399057104196845	0.945590298918781
2.407246892448211	0.9455988012670102
2.415436680699577	0.9456396954358723
2.423626468950943	0.9457037337537723
2.43181625720231	0.9456527196643968
2.440006045453676	0.9456743073658938
2.448195833705042	0.9457020817034426
2.456385621956408	0.9456759850401193
2.464575410207774	0.9456663673095466
2.47276519845914	0.9456907407078038
2.480954986710506	0.9457230756914917
2.489144774961872	0.9456964233494543
2.497334563213239	0.9456992635894333
2.505524351464604	0.9457333193079792
2.513714139715971	0.9457440889490696
2.521903927967337	0.945611882063651
2.530093716218703	0.9456589548355893
2.538283504470069	0.9456532905439783
2.546473292721435	0.9457066507906459
2.554663080972801	0.9457253559567502
2.562852869224167	0.9456669124264778
2.571042657475533	0.9456788056914954
2.5792324457269	0.9456618009950369
2.587422233978266	0.9456986799202876
2.595612022229632	0.9456856429863361
2.603801810480998	0.9457162591615846
2.611991598732364	0.9456278079357205
2.62018138698373	0.9456844902572489
2.628371175235096	0.9456873225225472
2.636560963486462	0.9456601083281719
2.644750751737829	0.9456680436209209
2.652940539989195	0.9456743055316138
2.661130328240561	0.9456958448137945
2.669320116491927	0.9456873255164283
2.677509904743293	0.9456589736653234
2.685699692994659	0.9456680426900702
2.693889481246025	0.9456595429043042
2.702079269497391	0.9456759807775474
2.710269057748758	0.945700377772757
2.718458846000124	0.9456584923985007
2.72664863425149	0.9457452163504391
2.734838422502856	0.945738956343692
2.743028210754222	0.9456975551450586
2.751217999005588	0.94569812552138
2.759407787256954	0.9457157130197192
2.76759757550832	0.9457134457268581
2.775787363759687	0.9457355733289529
2.783977152011053	0.9457253512623174
2.792166940262419	0.9457162832594863
2.800356728513785	0.945721918776248
2.808546516765151	0.9456765729190254
2.816736305016517	0.9457242124449848
2.824926093267883	0.9456856158385208
2.833115881519249	0.9456686111420624
2.841305669770616	0.9456844823031871
2.849495458021982	0.9456589752584994
2.857685246273348	0.9457055146571277
2.865875034524714	0.9457587561843698
2.87406482277608	0.945673165878862
2.882254611027446	0.9457690171046019
2.890444399278812	0.9456936687149002
2.898634187530178	0.9457560115281874
2.906823975781545	0.9457667839363149
2.91501376403291	0.945757147941655
2.923203552284277	0.9457588693488903
2.931393340535643	0.9458041364201577
2.939583128787009	0.9457145805155879
2.947772917038375	0.9457288115746019
2.955962705289741	0.9457820929568385
2.964152493541107	0.9457469292294348
2.972342281792473	0.9457463231799812
2.980532070043839	0.9457123137870642
2.988721858295206	0.9457230800425676
2.996911646546572	0.9457038662095817
3.005101434797938	0.9457508797931029
3.013291223049304	0.9456499681783749
3.02148101130067	0.9457355584838826
3.029670799552036	0.9457525737756354
3.037860587803402	0.9456963737340741
3.046050376054768	0.9456623741312368
3.054240164306135	0.9457350018224833
3.062429952557501	0.9457242321813929
3.070619740808867	0.9457315879377295
3.078809529060233	0.9456884841227878
3.086999317311599	0.9456969864710171
3.095189105562965	0.9456822433494777
3.103378893814331	0.9456986812227208
3.111568682065697	0.9456816601646481
3.119758470317064	0.9456702932901832
3.12794825856843	0.9456521549472942
3.136138046819796	0.945669169703975
3.144327835071162	0.945656154991709
3.152517623322528	0.9456776758061242
3.160707411573894	0.9455857665431768
3.16889719982526	0.9456022044164201
3.177086988076626	0.9455800689063643
3.185276776327993	0.9455665114973086
3.193466564579359	0.9456107226310336
3.201656352830724	0.9456226408283612
3.209846141082091	0.9456232076515765
3.218035929333457	0.945570436877487
3.226225717584823	0.9455959201333289
3.234415505836189	0.9455556756850438
3.242605294087555	0.9455216035124803
3.250795082338922	0.9454978383108497
3.258984870590288	0.9455346615433994
3.267174658841653	0.9454847994929793
3.27536444709302	0.945552251455598
3.283554235344386	0.9455709839429626
3.291744023595752	0.9455511438389227
3.299933811847118	0.9455602090449264
3.308123600098484	0.9455312341442342
3.316313388349851	0.9454932569888103
3.324503176601216	0.9455034686737757
3.332692964852582	0.945525646757495
3.340882753103949	0.945569858968287
3.349072541355315	0.9455352563181959
3.357262329606681	0.9455556619539461
3.365452117858047	0.94554717063293
3.373641906109413	0.9455857410050841
3.381831694360779	0.9455766718336396
3.390021482612145	0.9455868809336065
3.398211270863511	0.9455790187403939
3.406401059114878	0.9456339876794592
3.414590847366244	0.9456153099774954
3.42278063561761	0.9456646235972251
3.430970423868976	0.9456061696695641
3.439160212120342	0.9455817884628455
3.447350000371708	0.9455897266461443
3.455539788623074	0.9456555353549426
3.46372957687444	0.9456294614870395
3.471919365125807	0.9456504288672321
3.480109153377173	0.9455960436139312
3.488298941628539	0.9456623619301193
3.496488729879905	0.9456430770460453
3.504678518131271	0.9456510177079442
3.512868306382637	0.9456515936149361
3.521058094634003	0.9456890525084503
3.52924788288537	0.9456998221495406
3.537437671136736	0.9456765488466967
3.545627459388102	0.9456646360353446
3.553817247639468	0.9456634973483127
3.562007035890834	0.9456192664719454
3.5701968241422	0.9456538426880777
3.578386612393566	0.9456510351092339
3.586576400644932	0.9456918762216069
3.594766188896299	0.9456896089287458
3.602955977147665	0.9457167865887557
3.61114576539903	0.9456345972225396
3.619335553650397	0.9457009585999282
3.627525341901763	0.9456981550491336
3.635715130153129	0.9457281966795436
3.643904918404495	0.9456839383732596
3.652094706655861	0.9456913562127128
3.660284494907228	0.9457225131686828
3.668474283158593	0.9456561804967091
3.676664071409959	0.9457134296414527
3.684853859661326	0.9457094595267368
3.693043647912692	0.9456845802953358
3.701233436164058	0.9457452226271243
3.709423224415424	0.9456731658859534
3.71761301266679	0.9456913042288425
3.725802800918156	0.945707742104767
3.733992589169522	0.9456363517372572
3.742182377420888	0.9457134396945357
3.750372165672255	0.9456288497860746
3.758561953923621	0.9455824421590694
3.766751742174987	0.9456464985027883
3.774941530426353	0.9457310931729551
3.783131318677719	0.9457832409087612
3.791321106929085	0.9456952922154483
3.799510895180451	0.9457088604573349
3.807700683431817	0.9456765602632375
3.815890471683184	0.9457117545302535
3.82408025993455	0.9457247914642051
3.832270048185916	0.9457321715645587
3.840459836437282	0.9457276440105395
3.848649624688648	0.9457361463587687
3.856839412940015	0.9456953418310837
3.865029201191381	0.9457684620258552
3.873218989442746	0.9456850579948358
3.881408777694112	0.9456527967372451
3.889598565945478	0.9457219491695097
3.897788354196845	0.9457146094098579
3.905978142448211	0.9457588557602393
3.914167930699577	0.9457645239947029
3.922357718950943	0.9457701068430706
3.930547507202309	0.9456777146589794
3.938737295453675	0.9456919196295536
3.946927083705042	0.9457684425342674
3.955116871956408	0.9457282008987782
3.963306660207774	0.9457276485040526
3.97149644845914	0.9457452200237263
3.979686236710506	0.9457497613937124
3.987876024961872	0.9457356104913905
3.996065813213238	0.9457622511825088
4.004255601464604	0.9457979337599558
4.01244538971597	0.9456977005897443
4.020635177967336	0.9457940114770962
4.028824966218703	0.9457094892607733
4.037014754470069	0.9457253603108012
4.045204542721435	0.9457372592488493
4.053394330972801	0.9457003959056721
4.061584119224167	0.9457032438740051
4.069773907475533	0.9458035801653255
4.0779636957269	0.9456936164615606
4.086153483978266	0.9456635450775066
4.094343272229632	0.9457536862489332
4.102533060480998	0.9457111754517661
4.110722848732363	0.9457441072091368
4.11891263698373	0.9457633791984565
4.127102425235096	0.9458138894202504
4.135292213486462	0.945788836965782
4.143482001737828	0.9457094817156424
4.151671789989194	0.9457543465962511
4.159861578240561	0.945812591651504
4.168051366491927	0.9456952968839136
4.176241154743293	0.9457548652039681
4.184430942994659	0.9457452292093083
4.192620731246025	0.9457605630803537
4.200810519497391	0.945784357753566
4.209000307748758	0.945762819036185
4.217190096000124	0.9457481015403372
4.225379884251489	0.9457906132814834
4.233569672502855	0.9457662160681624
4.241759460754222	0.9457435753057887
4.249949249005588	0.9457860870469349
4.258139037256954	0.9457355779855751
4.26632882550832	0.945734440298824
4.274518613759686	0.9457321871782179
4.282708402011052	0.9457797993907542
4.290898190262419	0.9457361540031773
4.299087978513785	0.945749197111051
4.307277766765151	0.9457452339864728
4.315467555016517	0.9457503386395953
4.323657343267883	0.9457764506031601
4.331847131519249	0.9457866534210352
4.340036919770615	0.9457282017633087
4.348226708021981	0.945729963367639
4.356416496273347	0.9457770079204721
4.364606284524713	0.9457531547426972
4.37279607277608	0.9457316154605163
4.380985861027446	0.9457588417194404
4.389175649278812	0.9457424422975741
4.397365437530178	0.9457889218012273
4.405555225781544	0.9457520321484124
4.41374501403291	0.9457446643149234
4.421934802284277	0.9457480674301286
4.430124590535643	0.9457611940723524
4.438314378787009	0.945836581559985
4.446504167038375	0.9457860615902354
4.45469395528974	0.9457367968520942
4.462883743541107	0.9457985705708113
4.471073531792473	0.945756034963966
4.479263320043839	0.9457843761247302
4.487453108295205	0.9457072115103755
4.495642896546571	0.9457288021739174
4.503832684797938	0.9457565765114663
4.512022473049304	0.9457287761858479
4.52021226130067	0.9457389743881561
4.528402049552036	0.9457327420197316
4.536591837803402	0.9457355739121619
4.544781626054768	0.9457310393264396
4.552971414306135	0.9457208408136265
4.561161202557501	0.9457491682970094
4.569350990808867	0.945727069100348
4.577540779060232	0.9457463261725048
4.585730567311598	0.945708915840296
4.593920355562965	0.945753724567684
4.602110143814331	0.9457230989935322
4.610299932065697	0.9457276333024777
4.618489720317063	0.9457248678350159
4.626679508568429	0.9458121586101694
4.634869296819796	0.945777576881073
4.643059085071162	0.9457797564648226
4.651248873322528	0.9457021016843288
4.659438661573894	0.9458059545241129
4.66762844982526	0.9458086488243302
4.675818238076626	0.945713442864404
4.684008026327993	0.9457038238982285
4.692197814579358	0.9457298977661315
4.700387602830724	0.945733898143447
4.70857739108209	0.9457724429261554
4.716767179333456	0.9457537405887385
4.724956967584823	0.9457610993823802
4.733146755836189	0.9457406937466301
4.741336544087555	0.9457582845046126
4.749526332338921	0.9457684483113035
4.757716120590287	0.9457299043326642
4.765905908841654	0.9457520202013103
4.77409569709302	0.9457299484948438
4.782285485344386	0.9457588573733654
4.790475273595752	0.945790650995318
4.798665061847118	0.9458104898078529
4.806854850098484	0.9457878046331019
4.81504463834985	0.9458081660777923
4.823234426601216	0.945768492614033
4.831424214852582	0.9457520772309044
4.839614003103948	0.9457934553256201
4.847803791355314	0.9457407117386872
4.855993579606681	0.9457900095126561
4.864183367858047	0.9457497662824551
4.872373156109413	0.9457339199495483
4.880562944360779	0.9457860676853543
4.888752732612145	0.9457497972539674
4.896942520863512	0.945829124644924
4.905132309114878	0.9457463684554925
4.913322097366244	0.9457764474299025
4.921511885617609	0.9457855537135103
4.929701673868975	0.9458070699840992
4.937891462120342	0.9457367427290185
4.946081250371708	0.9457645170665674
4.954271038623074	0.9457543181828022
4.96246082687444	0.9457730420100047
4.970650615125806	0.9457775739179832
4.978840403377172	0.9457599882862463
4.987030191628539	0.9457662233416144
[truncated: 5,148 more rows]
[truncated: 2 more columns]
