# Supplementary material for: Characterization of meiotic axis proteins in the model brown alga Ectocarpus
Source: EMBO Rep. 2025 Oct 23;26(23):5673–702. doi: 10.1038/s44319-025-00605-3 (PMC12678776; doi:10.1038/s44319-025-00605-3)
Supplement: Supplementary file 6 — Source data Fig. 2 [file 44319_2025_605_MOESM6_ESM.zip › Figure 2/2B/HORMA1.csv]

time (min)	channel	time (min)	MolarMass0PeakNumber1	time (min)	MolarMass0PeakNumber2
0.00273333333333333	1.73282777016726E-5	6.19911885283073	50379.629633666	5.41289918069958	315687.90792011
0.0109231215846995	2.03700315900558E-5	6.20730864108209	49366.9496048949	5.42108896895094	305371.868389093
0.0191129098360656	2.36679730733352E-5	6.21549842933346	48424.7446492609	5.42927875720231	294403.688540163
0.0273026980874317	2.71889048921077E-5	6.22368821758482	47606.9531011562	5.43746854545367	284102.485623699
0.0354924863387978	3.08897226781057E-5	6.23187800583619	46896.3725998437	5.44565833370504	270935.994873324
0.0436822745901639	3.4718810964048E-5	6.24006779408755	46290.5404250363	5.45384812195641	257729.743779835
0.05187206284153	3.86181064399834E-5	6.24825758233892	45757.559528876	5.46203791020777	245998.332237523
0.0600618510928962	4.25256933261883E-5	6.25644737059029	45156.2956216657	5.47022769845914	235450.89553092
0.0682516393442623	4.63787705681917E-5	6.26463715884165	44485.2055008479	5.47841748671051	225669.949729817
0.0764414275956284	5.0116734874895E-5	6.27282694709302	43771.8630751203	5.48660727496187	215462.643875801
0.0846312158469945	5.36840331215753E-5	6.28101673534439	43132.7945041141	5.49479706321324	206339.752797404
0.0928210040983606	5.70325849560603E-5	6.28920652359575	42585.4620865973	5.5029868514646	199440.909825639
0.101010792349727	6.01235901344312E-5	6.29739631184712	42117.6813644618	5.51117663971597	193179.546124924
0.109200580601093	6.29285726192209E-5	6.30558610009848	41755.8779517928	5.51936642796734	187003.033136162
0.117390368852459	6.54296420895228E-5	6.31377588834985	41305.1014799682	5.5275562162187	182781.801526669
0.125580157103825	6.76189958292181E-5	6.32196567660122	40779.7724341485	5.53574600447007	179760.020684082
0.133769945355191	6.94977991687637E-5	6.33015546485258	40271.0675596561	5.54393579272143	180000.075203746
0.141959733606557	7.1074609164144E-5	6.33834525310395	39773.1277062642	5.5521255809728	188977.697949461
0.150149521857923	7.23635347244177E-5	6.34653504135531	39323.7856450205	5.56031536922417	203651.845178667
0.15833931010929	7.33823567530105E-5	6.35472482960668	38973.304290762	5.56850515747553	218845.270371202
0.166529098360656	7.41507731682418E-5	6.36291461785805	38685.9285212878	5.5766949457269	230811.641896421
0.174718886612022	7.46888929373888E-5	6.37110440610941	38448.1242380032	5.58488473397827	235375.166381225
0.182908674863388	7.50160989506736E-5	6.37929419436078	38197.5896406689	5.59307452222963	233560.323515635
0.191098463114754	7.51503008355156E-5	6.38748398261214	37965.0813798155	5.601264310481	230753.668192309
0.19928825136612	7.51075602542345E-5	6.39567377086351	37624.9848886884	5.60945409873236	228592.652233111
0.207478039617486	7.49020356701176E-5			5.61764388698373	227119.303830173
0.215667827868852	7.45461680960958E-5			5.6258336752351	223865.200748689
0.223857616120219	7.4051014022556E-5			5.63402346348646	219229.515844894
0.232047404371585	7.34266517914406E-5			5.64221325173783	214651.490331475
0.240237192622951	7.26825800660616E-5			5.65040303998919	210367.273208169
0.248426980874317	7.1828039515275E-5			5.65859282824056	205930.799132611
0.256616769125683	7.08722552844613E-5			5.66678261649193	198373.402871953
0.264806557377049	6.98245933148349E-5			5.67497240474329	191153.062803015
0.272996345628415	6.86946150349725E-5			5.68316219299466	185704.476800872
0.281186133879781	6.74920531637192E-5			5.69135198124602	181136.783514306
0.289375922131148	6.62267409098229E-5			5.69954176949739	177168.961844322
0.297565710382514	6.49085137651302E-5			5.70773155774876	173542.660061664
0.30575549863388	6.35470969954529E-5			5.71592134600012	171406.382001991
0.313945286885246	6.21519896142678E-5			5.72411113425149	170089.696276381
0.322135075136612	6.07323501716886E-5
0.330324863387978	5.92968878123444E-5
0.338514651639344	5.78537669330014E-5
0.34670443989071	5.64105172147011E-5
0.354894228142076	5.49739382292311E-5
0.363084016393442	5.35500388432013E-5
0.371273804644809	5.2143997715038E-5
0.379463592896175	5.07601441797002E-5
0.387653381147541	4.94019679535894E-5
0.395843169398907	4.80721524975949E-5
0.404032957650273	4.67726275580104E-5
0.412222745901639	4.55046420538745E-5
0.420412534153005	4.42688507653849E-5
0.428602322404372	4.30654070730544E-5
0.436792110655738	4.18940549768279E-5
0.444981898907104	4.07542317427511E-5
0.45317168715847	3.96451575890183E-5
0.461361475409836	3.8565906316036E-5
0.469551263661202	3.75154522842293E-5
0.477741051912568	3.64926917284934E-5
0.485930840163934	3.54964407603363E-5
0.4941206284153	3.45254170916907E-5
0.502310416666667	3.35782161153559E-5
0.510500204918033	3.26532934266252E-5
0.518689993169399	3.17489560506427E-5
0.526879781420765	3.08633837051665E-5
0.535069569672131	2.99946887778113E-5
0.543259357923497	2.91410086022825E-5
0.551449146174863	2.83006148065934E-5
0.55963893442623	2.74720238177176E-5
0.567828722677596	2.66540912304563E-5
0.576018510928962	2.58460741643615E-5
0.584208299180328	2.50476515637029E-5
0.592398087431694	2.42588976715583E-5
0.60058787568306	2.34802080807839E-5
0.608777663934426	2.27121972459226E-5
0.616967452185792	2.19555783668082E-5
0.625157240437158	2.12110372881818E-5
0.633347028688525	2.0479137655141E-5
0.641536816939891	1.97602671957199E-5
0.649726605191257	1.90546291524695E-5
0.657916393442623	1.83622726676873E-5
0.666106181693989	1.76831589167627E-5
0.674295969945355	1.70172526710545E-5
0.682485758196721	1.63646277761868E-5
0.690675546448087	1.57255695718787E-5
0.698865334699453	1.5100659717028E-5
0.70705512295082	1.44908378874328E-5
0.715244911202186	1.3897430092818E-5
0.723434699453552	1.33221358524718E-5
0.731624487704918	1.27669696776989E-5
0.739814275956284	1.22341543653082E-5
0.74800406420765	1.1725968838375E-5
0.756193852459016	1.12445543023047E-5
0.764383640710382	1.07916979454328E-5
0.772573428961748	1.03686116835658E-5
0.780763217213115	9.97573090372429E-6
0.788953005464481	9.612561679913E-6
0.797142793715847	9.27760458657213E-6
0.805332581967213	8.96837722138997E-6
0.813522370218579	8.68154642064705E-6
0.821712158469945	8.41316940933542E-6
0.829901946721311	8.15902125937786E-6
0.838091734972678	7.91497825064093E-6
0.846281523224044	7.677419898667E-6
0.85447131147541	7.4435937836354E-6
0.862661099726776	7.21187890863442E-6
0.870850887978142	6.98191775252757E-6
0.879040676229508	6.75459806427143E-6
0.887230464480874	6.53187777949285E-6
0.89542025273224	6.31648187830632E-6
0.903610040983606	6.11148909940815E-6
0.911799829234973	5.91988088837054E-6
0.919989617486339	5.7441161100512E-6
0.928179405737705	5.58577918943652E-6
0.936369193989071	5.44534160820388E-6
0.944558982240437	5.32206911565843E-6
0.952748770491803	5.21406900749477E-6
0.960938558743169	5.11846281734199E-6
0.969128346994535	5.03166062257478E-6
0.977318135245901	4.9496994335536E-6
0.985507923497268	4.86860183616746E-6
0.993697711748634	4.78471552102252E-6
1.0018875	4.69500904545955E-6
1.01007728825137	4.59728114456084E-6
1.01826707650273	4.49027720305352E-6
1.0264568647541	4.37371094379007E-6
1.03464665300546	4.24818778404031E-6
1.04283644125683	4.115053293828E-6
1.0510262295082	3.97617136458457E-6
1.05921601775956	3.8336770423991E-6
1.06740580601093	3.68972930680639E-6
1.07559559426229	3.54627357939805E-6
1.08378538251366	3.4048352231842E-6
1.09197517076503	3.26636001215296E-6
1.10016495901639	3.1311135796519E-6
1.10835474726776	2.99864880440333E-6
1.11654453551913	2.86784067259358E-6
1.12473432377049	2.73697904594104E-6
1.13292411202186	2.60391226917304E-6
1.14111390027322	2.46623613020951E-6
1.14930368852459	2.32149865869876E-6
1.15749347677596	2.16740276180093E-6
1.16568326502732	2.00197099450757E-6
1.17387305327869	1.82366127742562E-6
1.18206284153005	1.63142329188173E-6
1.19025262978142	1.42469415414366E-6
1.19844241803279	1.20333872070523E-6
1.20663220628415	9.67552922140532E-7
1.21482199453552	7.17763805084432E-7
1.22301178278688	4.5454680381267E-7
1.23120157103825	1.7857035377141E-7
1.23939135928962	-1.09399570661655E-7
1.24758114754098	-4.08427585702737E-7
1.25577093579235	-7.17290299637257E-7
1.26396072404372	-1.03432587889058E-6
1.27215051229508	-1.35727946431054E-6
1.28034030054645	-1.68317312430438E-6
1.28853008879781	-2.00823168200636E-6
1.29671987704918	-2.32789421077823E-6
1.30490966530055	-2.63691403763723E-6
1.31309945355191	-2.92955090721753E-6
1.32128924180328	-3.19984663552723E-6
1.32947903005464	-3.44195703372518E-6
1.33766881830601	-3.65050417641404E-6
1.34585860655738	-3.82092312364816E-6
1.35404839480874	-3.94977808567842E-6
1.36223818306011	-4.03499016389604E-6
1.37042797131148	-4.07595622410529E-6
1.37861775956284	-4.07357287046288E-6
1.38680754781421	-4.03016789492152E-6
1.39499733606557	-3.94933067108362E-6
1.40318712431694	-3.83568330787587E-6
1.41137691256831	-3.69460717850901E-6
1.41956670081967	-3.53194858858264E-6
1.42775648907104	-3.35395554977197E-6
1.4359462773224	-3.16615144782454E-6
1.44413606557377	-2.97424901448623E-6
1.45232585382514	-2.78323362427708E-6
1.4605156420765	-2.5974216535811E-6
1.46870543032787	-2.42061349620137E-6
1.47689521857923	-2.25577965696476E-6
1.4850850068306	-2.10521808358851E-6
1.49327479508197	-1.97055774657572E-6
1.50146458333333	-1.85284559197306E-6
1.5096543715847	-1.75264388327255E-6
1.51784415983607	-1.670029707288E-6
1.52603394808743	-1.60478172165011E-6
1.5342237363388	-1.55648917310182E-6
1.54241352459016	-1.52412561027805E-6
1.55060331284153	-1.506269544888E-6
1.5587931010929	-1.50098918554676E-6
1.56698288934426	-1.50596859579567E-6
1.57517267759563	-1.51826412408959E-6
1.58336246584699	-1.53404118643968E-6
1.59155225409836	-1.54920774486947E-6
1.59974204234973	-1.55973967496169E-6
1.60793183060109	-1.56146670271481E-6
1.61612161885246	-1.54999985967499E-6
1.62431140710382	-1.52236084192623E-6
1.63250119535519	-1.47674417934533E-6
1.64069098360656	-1.41249286720845E-6
1.64888077185792	-1.33074046145946E-6
1.65707056010929	-1.2340241504686E-6
1.66526034836066	-1.12661484555739E-6
1.67345013661202	-1.01400318980686E-6
1.68163992486339	-9.02627034521208E-7
1.68982971311475	-7.99691578135014E-7
1.69801950136612	-7.12410479298105E-7
1.70620928961749	-6.47632287997052E-7
1.71439907786885	-6.1178939386095E-7
1.72258886612022	-6.09997732097428E-7
1.73077865437158	-6.45903553595058E-7
1.73896844262295	-7.21444596498757E-7
1.74715823087432	-8.36693600859537E-7
1.75534801912568	-9.8976412229087E-7
1.76353780737705	-1.17701274165095E-6
1.77172759562841	-1.39307114927737E-6
1.77991738387978	-1.63117763579845E-6
1.78810717213115	-1.88395535826196E-6
1.79629696038251	-2.14359583559368E-6
1.80448674863388	-2.4022640901561E-6
1.81267653688525	-2.65292595378471E-6
1.82086632513661	-2.88977613519524E-6
1.82905611338798	-3.10842660214515E-6
1.83724590163934	-3.30609711280373E-6
1.84543568989071	-3.48168959634898E-6
1.85362547814208	-3.63569063999969E-6
1.86181526639344	-3.76995356443518E-6
1.87000505464481	-3.88742050156127E-6
1.87819484289617	-3.9916913973597E-6
1.88638463114754	-4.086688096363E-6
1.89457441939891	-4.17674703928528E-6
1.90276420765027	-4.26579414552853E-6
1.91095399590164	-4.35739261809442E-6
1.91914378415301	-4.45470637844015E-6
1.92733357240437	-4.56034065919917E-6
1.93552336065574	-4.67637998394768E-6
1.9437131489071	-4.80443806550205E-6
1.95190293715847	-4.94557059635281E-6
1.96009272540984	-5.10027569551058E-6
1.9682825136612	-5.26842167857849E-6
1.97647230191257	-5.44930018946919E-6
1.98466209016393	-5.64121903926835E-6
1.9928518784153	-5.84168391404987E-6
2.00104166666667	-6.04737052295556E-6
2.00923145491803	-6.25417980259872E-6
2.0174212431694	-6.45737612391206E-6
2.02561103142076	-6.65179974032238E-6
2.03380081967213	-6.83213277620269E-6
2.0419906079235	-6.99324685469714E-6
2.05018039617486	-7.13049937544609E-6
2.05837018442623	-7.24027197226963E-6
2.0665599726776	-7.32013161715696E-6
2.07474976092896	-7.36899476185909E-6
2.08293954918033	-7.38729185823585E-6
2.09112933743169	-7.37705715102043E-6
2.09931912568306	-7.34185201881507E-6
2.10750891393443	-7.28658197799823E-6
2.11569870218579	-7.21722569905121E-6
2.12388849043716	-7.14048615838686E-6
2.13207827868852	-7.063399834277E-6
2.14026806693989	-6.99306927450252E-6
2.14845785519126	-6.93620890168161E-6
2.15664764344262	-6.89885686058025E-6
2.16483743169399	-6.88632671811248E-6
2.17302721994536	-6.9027332285321E-6
2.18121700819672	-6.95092958093064E-6
2.18940679644809	-7.03246117016957E-6
2.19759658469945	-7.14768656628903E-6
2.20578637295082	-7.29580771782176E-6
2.21397616120219	-7.47499000254954E-6
2.22216594945355	-7.68247599408051E-6
2.23035573770492	-7.91477676886775E-6
2.23854552595628	-8.16788722472601E-6
2.24673531420765	-8.43735724024973E-6
2.25492510245902	-8.71844499705811E-6
2.26311489071038	-9.00625485598768E-6
2.27130467896175	-9.29583608811188E-6
2.27949446721311	-9.58230242484387E-6
2.28768425546448	-9.86088217491932E-6
2.29587404371585	-1.01270722006933E-5
2.30406383196721	-1.03766072545411E-5
2.31225362021858	-1.06055530516671E-5
2.32044340846994	-1.08103628623949E-5
2.32863319672131	-1.09879385354914E-5
2.33682298497268	-1.11357074865979E-5
2.34501277322404	-1.12516932468696E-5
2.35320256147541	-1.1334631883431E-5
2.36139234972678	-1.13840295040967E-5
2.36958213797814	-1.14003191172454E-5
2.37777192622951	-1.13849158436997E-5
2.38596171448087	-1.13401313401744E-5
2.39415150273224	-1.12691287899322E-5
2.40234129098361	-1.11760448290096E-5
2.41053107923497	-1.1065702737209E-5
2.41872086748634	-1.09432570067827E-5
2.4269106557377	-1.08140443912109E-5
2.43510044398907	-1.06829969354151E-5
2.44329023224044	-1.05546952613585E-5
2.4514800204918	-1.04328219214653E-5
2.45966980874317	-1.03198440369401E-5
2.46785959699454	-1.0216927631188E-5
2.4760493852459	-1.01239747309104E-5
2.48423917349727	-1.00395218627511E-5
2.49242896174863	-9.96103497150706E-6
2.50061875	-9.88514811248982E-6
2.50880853825137	-9.80782742725366E-6
2.51699832650273	-9.72456330839509E-6
2.5251881147541	-9.63052068147779E-6
2.53337790300546	-9.52071858509505E-6
2.54156769125683	-9.38988264359198E-6
2.5497574795082	-9.23278603547888E-6
2.55794726775956	-9.04424912983528E-6
2.56613705601093	-8.81916265718148E-6
2.57432684426229	-8.5528735168026E-6
2.58251663251366	-8.24115517519034E-6
2.59070642076503	-7.88077270674973E-6
2.59889620901639	-7.46946613762001E-6
2.60708599726776	-7.00613174796226E-6
2.61527578551913	-6.49121016346325E-6
2.62346557377049	-5.92680106709664E-6
2.63165536202186	-5.31671738303444E-6
2.63984515027322	-4.666457708131E-6
2.64803493852459	-3.9830420529622E-6
2.65622472677596	-3.27479007019938E-6
2.66441451502732	-2.55106947123106E-6
2.67260430327869	-1.82193204031732E-6
2.68079409153005	-1.09746927548082E-6
2.68898387978142	-3.87544205338442E-7
2.69717366803279	2.98789014466673E-7
2.70536345628415	9.53438920172665E-7
2.71355324453552	1.56967422918383E-6
2.72174303278688	2.14231764164541E-6
2.72993282103825	2.66783748068234E-6
2.73812260928962	3.14427592730245E-6
2.74631239754098	3.57106538977177E-6
2.75450218579235	3.94892570429213E-6
2.76269197404372	4.2795912102104E-6
2.77088176229508	4.56524991283413E-6
2.77907155054645	4.80846847073572E-6
2.78726133879781	5.01208772875102E-6
2.79545112704918	5.17891418085296E-6
2.80364091530055	5.31180304905472E-6
2.81183070355191	5.41380109917152E-6
2.82002049180328	5.48847587109287E-6
2.82821028005464	5.5403771395862E-6
2.83640006830601	5.57541238755687E-6
2.84458985655738	5.60155573634789E-6
2.85277964480874	5.62936844704639E-6
2.86096943306011	5.67242306826827E-6
2.86915922131148	5.747705945371E-6
2.87734900956284	5.87593206721109E-6
2.88553879781421	6.08158155317692E-6
2.89372858606557	6.39256353005074E-6
2.90191837431694	6.84034496979059E-6
2.91010816256831	7.45965032448414E-6
2.91829795081967	8.28767181526252E-6
2.92648773907104	9.36326170246687E-6
2.9346775273224	1.07265532393168E-5
2.94286731557377	1.24177376662883E-5
2.95105710382514	1.44762670314785E-5
2.9592468920765	1.69399119670547E-5
2.96743668032787	1.9843753535597E-5
2.97562646857923	2.32193265244108E-5
2.9838162568306	2.70935897147915E-5
2.99200604508197	3.14880205928418E-5
3.00019583333333	3.64178833953775E-5
3.0083856215847	4.18913598850005E-5
3.01657540983607	4.7908976968625E-5
3.02476519808743	5.44631488759054E-5
3.0329549863388	6.15379924198788E-5
3.04114477459016	6.9108958042682E-5
3.04933456284153	7.71433524316271E-5
3.0575243510929	8.56007006680747E-5
3.06571413934426	9.44334479781828E-5
3.07390392759563	0.000103587967350436
3.08209371584699	0.000113005686023491
3.09028350409836	0.000122624398543368
3.09847329234973	0.000132379598814831
3.10666308060109	0.000142205886660095
3.11485286885246	0.000152038425760405
3.12304265710382	0.000161814134966358
3.13123244535519	0.000171472821166572
3.13942223360656	0.000180958150692702
3.14761202185792	0.000190218442922792
3.15580181010929	0.000199207188765711
3.16399159836066	0.000207883572558014
3.17218138661202	0.000216212284072345
3.18037117486339	0.000224163631582352
3.18856096311475	0.000231713573770596
3.19675075136612	0.000238843132751704
3.20494053961749	0.00024553812316649
3.21313032786885	0.00025178885665544
3.22132011612022	0.000257589134121862
3.22950990437158	0.000262935988278726
3.23769969262295	0.000267829280655057
3.24588948087432	0.000272271454388956
3.25407926912568	0.000276267184516092
3.26226905737705	0.000279823514703281
3.27045884562841	0.000282949810130104
3.27864863387978	0.000285657808844208
3.28683842213115	0.00028796174813816
3.29502821038251	0.000289878240552127
3.30321799863388	0.000291426292448888
3.31140778688525	0.000292627144983624
3.31959757513661	0.000293503994911738
3.32778736338798	0.000294081556923651
3.33597715163934	0.000294385559383519
3.34416693989071	0.000294442540913319
3.35235672814208	0.000294279615491518
3.36054651639344	0.000293923816746583
3.36873630464481	0.000293402420363101
3.37692609289617	0.000292742824202564
3.38511588114754	0.00029197261599225
3.39330566939891	0.000291119458011947
3.40149545765027	0.000290211462257344
3.40968524590164	0.000289277284210916
3.417875034153	0.000288346145326362
3.42606482240437	0.000287447899525244
3.43425461065574	0.000286612962958225
3.4424443989071	0.000285872258044412
3.45063418715847	0.000285257103309441
3.45882397540984	0.000284799105693613
3.4670137636612	0.000284529770202129
3.47520355191257	0.000284480365540128
3.48339334016393	0.000284681978900298
3.4915831284153	0.000285165123709703
3.49977291666667	0.000285959684288832
3.50796270491803	0.00028709466036752
3.5161524931694	0.000288597923999281
3.52434228142076	0.000290495931170906
3.53253206967213	0.000292813449624144
3.5407218579235	0.000295573264973933
3.54891164617486	0.000298795722584105
3.55710143442623	0.000302498345609327
3.5652912226776	0.000306695641426579
3.57348101092896	0.000311398789206454
3.58167079918033	0.000316615494866902
3.58986058743169	0.000322349845561338
3.59805037568306	0.000328602346502122
3.60624016393443	0.000335370105701788
3.61442995218579	0.000342647103313193
3.62261974043716	0.000350424348458067
3.63080952868852	0.000358690622044641
3.63899931693989	0.000367432818879996
3.64718910519126	0.000376636326366835
3.65537889344262	0.000386285532744464
3.66356868169399	0.000396364363412607
3.67175846994535	0.000406856249840242
3.67994825819672	0.000417744415572071
3.68813804644809	0.000429011962945801
3.69632783469945	0.000440641699703704
3.70451762295082	0.000452616210235149
3.71270741120218	0.000464917714556264
3.72089719945355	0.000477528037807434
3.72908698770492	0.000490428559393683
3.73727677595628	0.000503600367256701
3.74546656420765	0.000517024458667217
3.75365635245902	0.000530682195218275
3.76184614071038	0.000544555494301457
3.77003592896175	0.000558627257354488
3.77822571721311	0.000572881796519606
3.78641550546448	0.000587305158855088
3.79460529371585	0.000601885190848462
3.80279508196721	0.000616611513774691
3.81098487021858	0.000631475358035296
3.81917465846994	0.000646469237950303
3.82736444672131	0.000661586434437043
3.83555423497268	0.00067682066074307
3.84374402322404	0.000692165636500275
3.85193381147541	0.000707614617257385
3.86012359972678	0.000723160303278444
3.86831338797814	0.000738794730103047
3.87650317622951	0.000754509103477965
3.88469296448087	0.000770294342807572
3.89288275273224	0.000786141247667271
3.90107254098361	0.000802040633725083
3.90926232923497	0.000817983679540714
3.91745211748634	0.000833962166305434
3.9256419057377	0.000849968723320782
3.93383169398907	0.000865996444869609
3.94202148224044	0.000882039425517098
3.9502112704918	0.000898092422590326
3.95840105874317	0.00091415062138375
3.96659084699454	0.000930209665609689
3.9747806352459	0.000946265314776364
3.98297042349727	0.000962313529398686
3.99116021174863	0.000978350352276657
3.99935	0.000994371685672443
4.00753978825137	0.00101037335264066
4.01572957650273	0.00102635110596231
4.0239193647541	0.00104230078840668
4.03210915300546	0.00105821783583797
4.04029894125683	0.00107409763726557
4.0484887295082	0.00108993542999692
4.05667851775956	0.00110572640969249
4.06486830601093	0.00112146587034572
4.07305809426229	0.00113714900416251
4.08124788251366	0.00115277097786825
4.08943767076503	0.00116832705502861
4.09762745901639	0.00118381264631183
4.10581724726776	0.00119922343094941
4.11400703551913	0.00121455547654652
4.12219682377049	0.00122980543537975
4.13038661202186	0.00124497052383093
4.13857640027322	0.0012600487377118
4.14676618852459	0.00127503868780505
4.15495597677596	0.00128993985306196
4.16314576502732	0.00130475243169727
4.17133555327869	0.0013194773577842
4.17952534153005	0.0013341159644131
4.18771512978142	0.00134866994187398
4.19590491803279	0.0013631411993329
4.20409470628415	0.00137753172707682
4.21228449453552	0.0013918437263839
4.22047428278689	0.00140607947480632
4.22866407103825	0.00142024127210051
4.23685385928962	0.00143433155216742
4.24504364754098	0.00144835298544401
4.25323343579235	0.00146230855453119
4.26142322404371	0.00147620162924031
4.26961301229508	0.00149003599499118
4.27780280054645	0.001503815878522
4.28599258879781	0.001517545885826
4.29418237704918	0.00153123090889165
4.30237216530055	0.00154487617585442
4.31056195355191	0.00155848669892683
4.31875174180328	0.00157206760579739
4.32694153005464	0.00158562388300123
4.33513131830601	0.00159916015523689
4.34332110655738	0.00161268058321074
4.35151089480874	0.0016261888516357
4.35970068306011	0.00163968811857474
4.36789047131148	0.00165318108748998
4.37608025956284	0.00166666985438137
4.38427004781421	0.00168015596136622
4.39245983606557	0.00169364051034405
4.40064962431694	0.00170712410593909
4.40883941256831	0.00172060698935336
4.41702920081967	0.00173408927171517
4.42521898907104	0.00174757075225593
4.4334087773224	0.00176105131884981
4.44159856557377	0.00177453105275246
4.44978835382514	0.0017880103034087
4.4579781420765	0.00180148977478024
4.46616793032787	0.0018149703845874
4.47435771857923	0.00182845309132822
4.4825475068306	0.00184193895697697
4.49073729508197	0.00185542878989128
4.49892708333333	0.00186892284904035
4.5071168715847	0.00188242060336972
4.51530665983606	0.00189592041266003
4.52349644808743	0.00190941946888377
4.5316862363388	0.00192291389823766
4.53987602459016	0.00193639887478809
4.54806581284153	0.00194986858037816
4.5562556010929	0.00196331643330671
4.56444538934426	0.00197673584951014
4.57263517759563	0.00199011998649889
4.58082496584699	0.00200346203533563
4.58901475409836	0.00201675571436314
4.59720454234973	0.00202999512470436
4.60539433060109	0.00204317511805125
4.61358411885246	0.00205629121667929
4.62177390710382	0.00206933949861265
4.62996369535519	0.00208231652212403
4.63815348360656	0.00209521941436691
4.64634327185792	0.00210804610330075
4.65453306010929	0.00212079499114853
4.66272284836066	0.00213346456504721
4.67091263661202	0.00214605357623218
4.67910242486339	0.00215856085975298
4.68729221311475	0.00217098487928939
4.69548200136612	0.00218332339721003
4.70367178961749	0.0021955731869448
4.71186157786885	0.0022077298849806
4.72005136612022	0.00221978774488218
4.72824115437158	0.00223173970508157
4.73643094262295	0.00224357754462397
4.74462073087432	0.0022552921640461
4.75281051912568	0.00226687418086025
4.76100030737705	0.00227831400793848
4.76919009562841	0.00228960269443254
4.77737988387978	0.00230073246704583
4.78556967213115	0.00231169689159035
4.79375946038251	0.00232249150253609
4.80194924863388	0.00233311412407286
4.81013903688525	0.00234356504650596
4.81832882513661	0.00235384707125568
4.82651861338798	0.00236396567993105
4.83470840163934	0.00237392876661737
4.84289818989071	0.00238374686747768
4.85108797814208	0.00239343318657257
4.85927776639344	0.00240300345382238
4.86746755464481	0.00241247614027264
4.87565734289617	0.00242187286341288
4.88384713114754	0.00243121877846497
4.89203691939891	0.00244054283252573
4.90022670765027	0.00244987821589368
4.90841649590164	0.00245926228638407
4.916606284153	0.00246873701813901
4.92479607240437	0.00247834928451622
4.93298586065574	0.00248815090407046
4.9411756489071	0.0024981985582369
4.94936543715847	0.00250855386971782
4.95755522540983	0.00251928303377213
4.9657450136612	0.00253045657503637
4.97393480191257	0.00254214882462369
4.98212459016393	0.00255443725792602
4.9903143784153	0.00256740205419522
4.99850416666667	0.00258112515530554
5.00669395491803	0.00259568952937217
5.0148837431694	0.00261117810750966
5.02307353142076	0.00262767284015573
5.03126331967213	0.00264525376677001
5.0394531079235	0.00266399802799126
5.04764289617486	0.00268397866525309
5.05583268442623	0.00270526357858265
5.0640224726776	0.00272791489942699
5.07221226092896	0.00275198816138666
5.08040204918033	0.00277753153689973
5.08859183743169	0.00280458506789135
5.09678162568306	0.00283318023224009
5.10497141393443	0.002863339590721
5.11316120218579	0.00289507652135942
5.12135099043716	0.00292839511549862
5.12954077868852	0.00296328993178325
5.13773056693989	0.00299974567204426
5.14592035519126	0.00303773777100543
5.15411014344262	0.00307723262429479
5.16229993169399	0.00311818761792669
5.17048971994535	0.00316055205277162
5.17867950819672	0.00320426776703588
5.18686929644809	0.0032492697013255
5.19505908469945	0.00329548649007307
5.20324887295082	0.00334284179301505
5.21143866120218	0.00339125511003087
5.21962844945355	0.00344064250121907
5.22781823770492	0.00349091796369687
5.23600802595628	0.00354199425188195
5.24419781420765	0.00359378430359187
5.25238760245902	0.0036462025240513
5.26057739071038	0.00369916555530992
5.26876717896175	0.00375259366040069
5.27695696721311	0.00380641198911714
5.28514675546448	0.00386055160364867
5.29333654371585	0.00391495023215028
5.30152633196721	0.00396955314396686
5.30971612021858	0.00402431389307338
5.31790590846994	0.00407919433813675
5.32609569672131	0.00413416491696044
5.33428548497268	0.00418920464463689
5.34247527322404	0.00424430068566733
5.35066506147541	0.00429944810867254
5.35885484972678	0.0043546490356306
5.36704463797814	0.00440991186264592
5.37523442622951	0.00446525074680412
5.38342421448087	0.00452068444169357
5.39161400273224	0.00457623472489815
5.39980379098361	0.00463192555372372
5.40799357923497	0.00468778153783085
5.41618336748634	0.00474382601128731
5.4243731557377	0.00480007985213257
5.43256294398907	0.00485655976358194
5.44075273224044	0.00491327631566106
5.4489425204918	0.00497023265513756
5.45713230874317	0.00502742327463814
5.46532209699453	0.00508483263543829
5.4735118852459	0.00514243472860474
5.48170167349727	0.0052001928261345
5.48989146174863	0.00525805934434756
5.49808125	0.0053159765894906
5.50627103825137	0.00537387824644746
5.51446082650273	0.00543169079329591
5.5226506147541	0.00548933536657011
5.53084040300546	0.00554673061831728
5.53903019125683	0.00560379563119441
5.5472199795082	0.00566045336660589
5.55540976775956	0.00571663470936509
5.56359955601093	0.00577228244796757
5.57178934426229	0.0058273559625841
5.57997913251366	0.00588183641433759
5.58816892076503	0.00593573207934408
5.59635870901639	0.00598908404047052
5.60454849726776	0.00604197235845258
5.61273828551913	0.00609452245309102
5.62092807377049	0.00614691148373948
5.62911786202186	0.00619937540402699
5.63730765027322	0.00625221597478552
5.64549743852459	0.00630580746949624
5.65368722677596	0.00636060386118253
5.66187701502732	0.00641714571834355
5.67006680327869	0.0064760662675171
5.67825659153005	0.0065380975524524
5.68644637978142	0.00660407584710823
5.69463616803279	0.00667494588585416
5.70282595628415	0.00675176413271852
5.71101574453552	0.00683570110649607
5.71920553278688	0.00692804173001716
5.72739532103825	0.00703018367158219
5.73558510928962	0.00714363425988688
5.74377489754098	0.00727000488255507
5.75196468579235	0.007411002773072
5.76015447404372	0.0075684203565018
5.76834426229508	0.0077441225912527
5.77653405054645	0.00794003107286719
5.78472383879781	0.00815810546506796
5.79291362704918	0.0084003227574999
5.80110341530055	0.00866865397845187
5.80929320355191	0.0089650390179424
5.81748299180328	0.00929135932374737
5.82567278005464	0.00964940914197111
5.83386256830601	0.0100408658837446
5.84205235655738	0.0104672597951798
5.85024214480874	0.0109299432419421
5.85843193306011	0.0114300605016606
5.86662172131148	0.0119685190389724
5.87481150956284	0.0125459622568355
5.88300129781421	0.0131627442982933
5.89119108606557	0.0138189083655617
5.89938087431694	0.0145141684385557
5.9075706625683	0.0152478952884034
5.91576045081967	0.0160191069671296
5.92395023907104	0.0168264641995896
5.9321400273224	0.0176682713905004
5.94032981557377	0.0185424822405321
5.94851960382514	0.0194467112406478
5.9567093920765	0.0203782503900658
5.96489918032787	0.0213340908459361
5.97308896857923	0.0223109495701968
5.9812787568306	0.0233052998314737
5.98946854508197	0.0243134060987763
5.99765833333333	0.0253313616508705
6.0058481215847	0.0263551287497066
6.01403790983606	0.0273805810148637
6.02222769808743	0.0284035463232144
6.0304174863388	0.0294198496607454
6.03860727459016	0.0304253553854922
6.04679706284153	0.0314160076566368
6.05498685109289	0.0323878677761237
6.06317663934426	0.0333371490357669
6.07136642759563	0.0342602478884352
6.07955621584699	0.0351537705408789
6.08774600409836	0.0360145559143646
6.09593579234973	0.0368396948152049
6.10412558060109	0.0376265451005096
6.11231536885246	0.0383727431090352
6.12050515710382	0.0390762117130987
6.12869494535519	0.039735165800099
6.13688473360656	0.0403481149851358
6.14507452185792	0.0409138634424091
6.15326431010929	0.0414315067939753
6.16145409836065	0.0419004266828589
6.16964388661202	0.0423202827141271
6.17783367486339	0.0426910016879926
6.18602346311475	0.0430127648886324
6.19421325136612	0.0432859928784199
6.20240303961749	0.0435113286396476
6.21059282786885	0.0436896191222985
6.21878261612022	0.0438218960138873
6.22697240437158	0.0439093556309781
6.23516219262295	0.0439533385681315
6.24335198087432	0.0439553095158174
6.25154176912568	0.0439168372404151
6.25973155737705	0.0438395757352094
6.26792134562841	0.0437252459605
6.27611113387978	0.0435756183555257
6.28430092213115	0.0433924969620745
6.29249071038251	0.0431777049157313
6.30068049863388	0.0429330709858996
6.30887028688525	0.0426604175758145
6.31706007513661	0.0423615500126205
6.32524986338798	0.0420382474297314
6.33343965163934	0.041692254785115
6.34162943989071	0.0413252757271528
6.34981922814208	0.0409389671233132
6.35800901639344	0.04053493410586
6.36619880464481	0.0401147262889492
6.37438859289617	0.0396798349539953
6.38257838114754	0.0392316908832783
6.39076816939891	0.0387716629041339
6.39895795765027	0.0383010570772572
6.40714774590164	0.0378211164375529
6.415337534153	0.0373330215198554
6.42352732240437	0.0368378909102368
6.43171711065574	0.0363367821690322
6.4399068989071	0.0358306930314831
6.44809668715847	0.0353205628181592
6.45628647540984	0.0348072740735447
6.4644762636612	0.0342916543840558
6.47266605191257	0.0337744780735743
6.48085584016393	0.0332564680587061
6.4890456284153	0.0327382978520225
6.49723541666666	0.0322205935784931
6.50542520491803	0.0317039363503687
6.5136149931694	0.0311888642716731
6.52180478142076	0.0306758744994841
6.52999456967213	0.0301654252984748
6.5381843579235	0.0296579380306769
6.54637414617486	0.0291537992692571
6.55456393442623	0.0286533626812752
6.56275372267759	0.0281569504813249
6.57094351092896	0.0276648551146946
6.57913329918033	0.0271773410792511
6.58732308743169	0.0266946465835772
6.59551287568306	0.0262169854726748
6.60370266393442	0.0257445485927628
6.61189245218579	0.0252775055190311
6.62008224043716	0.0248160065934586
6.62827202868852	0.0243601843616316
6.63646181693989	0.0239101547610081
6.64465160519126	0.0234660186533473
6.65284139344262	0.0230278628546074
6.66103118169399	0.0225957609619196
6.66922096994535	0.022169774171226
6.67741075819672	0.0217499516957375
6.68560054644809	0.0213363310913216
6.69379033469945	0.0209289387511144
6.70198012295082	0.0205277901966062
6.71016991120218	0.0201328901644962
6.71835969945355	0.0197442330923476
6.72654948770492	0.0193618036697788
6.73473927595628	0.0189855773548324
6.74292906420765	0.0186155210709333
6.75111885245902	0.0182515939671787
6.75930864071038	0.0178937479635612
6.76749842896175	0.0175419288676438
6.77568821721311	0.0171960771169601
6.78387800546448	0.0168561285134758
6.79206779371585	0.0165220150659239
6.80025758196721	0.0161936659189384
6.80844737021858	0.0158710084440174
6.81663715846994	0.0155539684029066
6.82482694672131	0.0152424706622211
6.83301673497268	0.0149364401461083
6.84120652322404	0.0146358022254963
6.84939631147541	0.0143404831386683
6.85758609972678	0.0140504102705738
6.86577588797814	0.0137655121241495
6.87396567622951	0.0134857183417516
6.88215546448087	0.013210959710679
6.89034525273224	0.0129411676181527
6.89853504098361	0.0126762741292659
6.90672482923497	0.0124162115039533
6.91491461748634	0.0121609116694443
6.9231044057377	0.0119103061065748
6.93129419398907	0.0116643253360454
6.93948398224044	0.011422898790844
6.9476737704918	0.0111859547924837
6.95586355874317	0.0109534206938683
6.96405334699453	0.0107252227123404
6.9722431352459	0.0105012863345115
6.98043292349727	0.0102815368497439
6.98862271174863	0.0100658995807559
6.9968125	0.00985430067895696
7.00500228825137	0.00964666763244422
7.01319207650273	0.00944292971419911
7.0213818647541	0.00924301869734597
7.02957165300546	0.00904686893407195
7.03776144125683	0.00885441773969485
7.0459512295082	0.00866560559377883
7.05414101775956	0.00848037573179976
7.06233080601093	0.00829867398610494
7.07052059426229	0.00812044851891786
7.07871038251366	0.00794564930328832
7.08690017076503	0.00777422761866785
7.09508995901639	0.00760613554383526
7.10327974726776	0.00744132566185965
7.11146953551912	0.00727975082867868
7.11965932377049	0.00712136396068961
7.12784911202186	0.00696611834636888
7.13603890027322	0.00681396747248053
7.14422868852459	0.0066648647813172
7.15241847677596	0.0065187642546337
7.16060826502732	0.00637562074200926
7.16879805327869	0.00623538947118595
7.17698784153005	0.00609802611152071
7.18517762978142	0.00596348724777989
7.19336741803279	0.00583172996318191
7.20155720628415	0.00570271177948795
7.20974699453552	0.00557639102967212
7.21793678278688	0.00545272688360431
7.22612657103825	0.00533167908663344
7.23431635928962	0.00521320795133817
7.24250614754098	0.00509727452236217
7.25069593579235	0.00498384032113388
7.25888572404371	0.00487286713066955
7.26707551229508	0.00476431695623325
7.27526530054645	0.00465815170038374
7.28345508879781	0.0045543329972821
7.29164487704918	0.00445282220621194
7.29983466530055	0.00435358015027212
7.30802445355191	0.00425656719405229
7.31621424180328	0.00416174336098217
7.32440403005464	0.00406906851996474
7.33259381830601	0.00397850236286652
7.34078360655738	0.00389000490017773
7.34897339480874	0.00380353672985348
7.35716318306011	0.00371905909410814
7.36535297131147	0.0036365343443829
7.37354275956284	0.0035559257568113
7.38173254781421	0.00347719758766322
7.38992233606557	0.00340031522497587
7.39811212431694	0.00332524494473408
7.4063019125683	0.00325195375545643
7.41449170081967	0.00318040927023168
7.42268148907104	0.00311057928433651
7.4308712773224	0.00304243184660563
7.43906106557377	0.00297593522390847
7.44725085382514	0.00291105810715356
7.4554406420765	0.00284776950195431
7.46363043032787	0.00278603834959122
7.47182021857923	0.00272583413153396
7.4800100068306	0.00266712687737411
7.48819979508197	0.00260988748966077
7.49638958333333	0.00255408778622686
7.5045793715847	0.00249970067048133
7.51276915983607	0.00244670053960775
7.52095894808743	0.0023950627980934
7.5291487363388	0.00234476371289002
7.53733852459016	0.0022957806040641
7.54552831284153	0.00224809123678348
7.55371810109289	0.00220167393628095
7.56190788934426	0.00215650708396632
7.57009767759563	0.0021125685519136
7.57828746584699	0.00206983619433488
7.58647725409836	0.00202828747550624
7.59466704234973	0.00198789949224789
7.60285683060109	0.00194864949236468
7.61104661885246	0.00191051506280874
7.61923640710382	0.00187347466993568
7.62742619535519	0.00183750778864467
7.63561598360656	0.0018025984780711
7.64380577185792	0.00176872651763081
7.65199556010929	0.00173587304126127
7.66018534836065	0.00170402320924062
7.66837513661202	0.00167316039705088
7.67656492486339	0.00164327398049763
7.68475471311475	0.00161435074314492
7.69294450136612	0.00158637766201277
7.70113428961748	0.00155934148001929
7.70932407786885	0.00153322853190206
7.71751386612022	0.00150802482213326
7.72570365437158	0.00148371562851954
7.73389344262295	0.00146028559427871
7.74208323087432	0.0014377189923769
7.75027301912568	0.00141599972123557
7.75846280737705	0.00139511159772111
7.76665259562841	0.00137503871383474
7.77484238387978	0.00135576552753345
7.78303217213115	0.00133727748923073
7.79122196038251	0.00131956118867739
7.79941174863388	0.00130260458567103
7.80760153688524	0.00128639717762497
7.81579132513661	0.0012709305248242
7.82398111338798	0.00125619835133913
7.83217090163934	0.00124219600586522
7.84036068989071	0.00122892113475666
7.84855047814208	0.00121637359501428
7.85674026639344	0.00120455525737682
7.86493005464481	0.00119346992702234
7.87311984289617	0.00118312312742504
7.88130963114754	0.00117352150302861
7.88949941939891	0.00116467223492657
7.89768920765027	0.00115658285621834
7.90587899590164	0.00114926081437399
7.914068784153	0.00114271292728193
7.92225857240437	0.0011369451266241
7.93044836065574	0.00113196233321176
7.9386381489071	0.00112776824555449
7.94682793715847	0.00112436560332769
7.95501772540984	0.00112175628838196
7.9632075136612	0.00111994150848596
7.97139730191257	0.00111892198744704
7.97958709016393	0.00111869820779269
7.9877768784153	0.00111927086609663
7.99596666666666	0.00112064079439335
8.00415645491803	0.00112280878198615
8.0123462431694	0.00112577583843539
8.02053603142076	0.00112954319989174
8.02872581967213	0.00113411172066434
8.0369156079235	0.0011394816326218
8.04510539617486	0.00114565212073741
8.05329518442623	0.00115262094177961
8.06148497267759	0.00116038401784819
8.06967476092896	0.0011689350047771
8.07786454918033	0.00117826525168869
8.08605433743169	0.00118836376311922
8.09424412568306	0.00119921727561395
8.10243391393442	0.00121081046572728
8.11062370218579	0.00122312657137544
8.11881349043716	0.00123614820600411
8.12700327868852	0.00124985811142661
8.13519306693989	0.00126424018177683
8.14338285519126	0.0012792805640779
8.15157264344262	0.00129496844603589
8.15976243169399	0.00131129689868696
8.16795221994535	0.00132826383764486
8.17614200819672	0.00134587237581053
8.18433179644809	0.00136413083874409
8.19252158469945	0.00138305281753126
8.20071137295082	0.00140265676965516
8.20890116120218	0.0014229656242411
8.21709094945355	0.00144400605385568
8.22528073770492	0.00146580714696152
8.23347052595628	0.00148839961591226
8.24166031420765	0.00151181448648715
8.24985010245902	0.00153608176665625
8.25803989071038	0.001561229419365
8.26622967896175	0.00158728208960097
8.27441946721311	0.00161426009544809
8.28260925546448	0.00164217863278109
8.29079904371585	0.00167104676544939
8.29898883196721	0.00170086689168774
8.30717862021858	0.00173163475854236
8.31536840846994	0.00176333883167818
8.32355819672131	0.0017959604249457
8.33174798497268	0.00182947464742914
8.33993777322404	0.00186385085604327
8.34812756147541	0.00189905348086833
8.35631734972678	0.00193504358639498
8.36450713797814	0.00197178007640353
8.37269692622951	0.00200922099334341
8.38088671448087	0.00204732517072228
8.38907650273224	0.00208605342996996
8.39726629098361	0.00212537001198428
8.40545607923497	0.00216524413087496
8.41364586748634	0.00220565080188195
8.4218356557377	0.00224657162785144
8.43002544398907	0.00228799541501871
8.43821523224044	0.00232991855921422
8.4464050204918	0.00237234488657937
8.45459480874317	0.00241528538890715
8.46278459699453	0.00245875773043011
8.4709743852459	0.0025027851659219
8.47916417349727	0.00254739559738897
8.48735396174863	0.00259262003969752
8.49554375	0.00263849142923098
8.50373353825137	0.00268504306001059
8.51192332650273	0.00273230726137882
8.5201131147541	0.00278031444674835
8.52830290300546	0.00282909174349875
8.53649269125683	0.00287866231600971
8.54468247950819	0.0029290444128556
8.55287226775956	0.00298025025658029
8.56106205601093	0.00303228556703825
8.56925184426229	0.00308514842756188
8.57744163251366	0.00313882821834238
8.58563142076503	0.00319330471636147
8.59382120901639	0.00324854637574985
8.60201099726776	0.00330450897279135
8.61020078551912	0.00336113412903739
8.61839057377049	0.00341834755722305
8.62658036202186	0.00347605764834557
8.63477015027322	0.00353415448922845
8.64295993852459	0.00359250911816803
8.65114972677596	0.00365097300793463
8.65933951502732	0.00370937827878765
8.66752930327869	0.0037675380074085
8.67571909153005	0.00382524727677151
8.68390887978142	0.00388228444202165
8.69209866803279	0.00393841238749087
8.70028845628415	0.00399338024397549
8.70847824453552	0.00404692481899568
8.71666803278689	0.00409877213412561
8.72485782103825	0.00414863900826524
8.73304760928962	0.004196234383568
8.74123739754098	0.00424126065794728
8.74942718579235	0.00428341512268375
8.75761697404371	0.00432239162022612
8.76580676229508	0.00435788224309747
8.77399655054645	0.00438957932513383
8.78218633879781	0.0044171778540414
8.79037612704918	0.00444037769560729
8.79856591530055	0.0044588866243355
8.80675570355191	0.00447242361134321
8.81494549180328	0.00448072169382717
8.82313528005464	0.00448353111082547
8.83132506830601	0.00448062230929252
8.83951485655738	0.00447178879255106
8.84770464480874	0.00445684967459531
8.85589443306011	0.00443565200613922
8.86408422131147	0.00440807309269214
8.87227400956284	0.00437402226939185
8.88046379781421	0.00433344221333383
8.88865358606557	0.00428631000881758
8.89684337431694	0.00423263806782857
8.9050331625683	0.00417247483974857
8.91322295081967	0.00410590458204411
8.92141273907104	0.0040330473358294
8.9296025273224	0.00395405875673006
8.93779231557377	0.00386912916161348
8.94598210382514	0.00377848273267057
8.9541718920765	0.00368237612311978
8.96236168032787	0.00358109686522399
8.97055146857923	0.00347496148279283
8.9787412568306	0.0033643133617467
8.98693104508196	0.00324952033936984
8.99512083333333	0.00313097199020631
9.0033106215847	0.00300907696274682
9.01150040983606	0.00288426026962686
9.01969019808743	0.00275696010289737
9.0278799863388	0.00262762416201745
9.03606977459016	0.00249670657567899
9.04425956284153	0.00236466482913657
9.05244935109289	0.00223195592160403
9.06063913934426	0.00209903277552902
9.06882892759563	0.00196634071963074
9.07701871584699	0.00183431388816723
9.08520850409836	0.00170337211327968
9.09339829234973	0.00157391719547434
9.10158808060109	0.00144632955823681
9.10977786885246	0.00132096621128886
9.11796765710382	0.00119815818405955
9.12615744535519	0.00107820842076712
9.13434723360656	0.00096139062465545
9.14253702185792	0.000847948613892263
9.15072681010929	0.000738096212991757
9.15891659836066	0.000632017734571072
9.16710638661202	0.000529868632456673
9.17529617486339	0.000431776665255205
9.18348596311475	0.000337843637795456
9.19167575136612	0.000248146898955976
9.19986553961749	0.000162741268624506
9.20805532786885	8.16608607024612E-5
9.21624511612022	4.9206407322128E-6
9.22443490437158	-6.74818713790263E-5
9.23262469262295	-0.000135564986604824
9.24081448087432	-0.000199361669807241
9.24900426912568	-0.000258918262309103
9.25719405737705	-0.0003142929557876
9.26538384562841	-0.000365554805265332
9.27357363387978	-0.000412782820430584
9.28176342213115	-0.00045606455457458
9.28995321038251	-0.000495495038516049
9.29814299863388	-0.000531175883690366
9.30633278688524	-0.000563214330048246
9.31452257513661	-0.000591722336560351
9.32271236338798	-0.000616815784515469
9.33090215163934	-0.000638613751839453
9.33909193989071	-0.000657237823919226
9.34728172814207	-0.000672811944457823
9.35547151639344	-0.000685461950422879
9.36366130464481	-0.000695314950044265
9.37185109289617	-0.000702499375389788
9.38004088114754	-0.000707144832433708
9.38823066939891	-0.000709381553326384
9.39642045765027	-0.000709340450608777
9.40461024590164	-0.000707152626855614
9.412800034153	-0.000702948977263625
9.42098982240437	-0.00069685971749347
9.42917961065574	-0.000689013603953896
9.4373693989071	-0.00067953724156039
9.44555918715847	-0.000668554569930477
9.45374897540983	-0.000656186319677408
9.4619387636612	-0.00064254910877822
9.47012855191257	-0.000627755018071045
9.47831834016393	-0.000611911188570333
9.4865081284153	-0.000595119353093503
9.49469791666666	-0.000577475570743968
9.50288770491803	-0.00055907024693742
9.5110774931694	-0.000539988230699217
9.51926728142076	-0.000520308642863422
9.52745706967213	-0.00050010533634459
9.5356468579235	-0.00047944692525877
9.54383664617486	-0.000458397005062798
9.55202643442623	-0.000437014688067973
9.56021622267759	-0.000415354847612126
9.56840601092896	-0.000393468476824631
9.57659579918033	-0.000371402925203547
9.58478558743169	-0.000349202058495385
9.59297537568306	-0.000326906476096091
9.60116516393443	-0.00030455352268384
9.60935495218579	-0.000282177249937452
9.61754474043716	-0.000259808544444166
9.62573452868852	-0.000237475002542327
9.63392431693989	-0.000215201203794283
9.64211410519126	-0.000193008885767589
9.65030389344262	-0.00017091739342437
9.65849368169399	-0.000148944429266768
9.66668346994535	-0.000127106711984042
9.67487325819672	-0.00010542043340017
9.68306304644809	-8.3902001564578E-5
9.69125283469945	-6.25686751450716E-5
9.69944262295082	-4.1438921932323E-5
9.70763241120218	-2.05327788230472E-5
9.71582219945355	1.28225207184187E-7
9.72401198770492	2.05209972502716E-5
9.73220177595628	4.06215927281586E-5
9.74039156420765	6.04053830591486E-5
9.74858135245901	7.98473497906524E-5
9.75677114071038	9.89228739738463E-5
9.76496092896175	0.000117607599087252
9.77315071721311	0.000135877692671769
9.78134050546448	0.000153709764826577
9.78953029371585	0.000171080879748158
9.79772008196721	0.000187968658150178
9.80590987021858	0.000204350918518993
9.81409965846994	0.000220205701554275
9.82228944672131	0.000235511475948621
9.83047923497268	0.000250247228526845
9.83866902322404	0.000264392869335235
9.84685881147541	0.000277929543250924
9.85504859972678	0.000290840051663821
9.86323838797814	0.000303109541964439
9.87142817622951	0.000314725788790449
9.87961796448087	0.000325679746665634
9.88780775273224	0.000335965742849934
9.89599754098361	0.000345581390196007
9.90418732923497	0.000354527483753438
9.91237711748634	0.00036280733204142
9.9205669057377	0.000370426720725994
9.92875669398907	0.000377393600613177
9.93694648224044	0.000383717189837566
9.9451362704918	0.000389407646523647
9.95332605874317	0.000394475660501966
9.96151584699453	0.000398932193669492
9.9697056352459	0.000402788081526633
9.97789542349727	0.00040605409306655
9.98608521174863	0.000408741265948493
9.994275	0.000410860718275265
10.0024647882514	0.000412423644897448
10.0106545765027	0.000413441917151208
10.0188443647541	0.000413928566844628
10.0270341530055	0.000413898143794223
10.0352239412568	0.000413367215535585
10.0434137295082	0.000412354428150197
10.0516035177596	0.000410881109884128
10.0597933060109	0.000408971641434109
10.0679830942623	0.000406653021714887
10.0761728825137	0.000403954913385518
10.084362670765	0.000400909491157308
10.0925524590164	0.000397550895490514
10.1007422472678	0.000393914672242431
10.1089320355191	0.000390036943861265
10.1171218237705	0.000385953938758863
10.1253116120219	0.000381701656661552
10.1335014002732	0.000377315159751189
10.1416911885246	0.00037282840697096
10.149880976776	0.000368273890215769
10.1580707650273	0.000363682836288946
10.1662605532787	0.000359085269884905
10.1744503415301	0.000354510191216845
10.1826401297814	0.000349986115714699
10.1908299180328	0.000345541126045592
10.1990197062842	0.000341203120416962
10.2072094945355	0.00033700016280101
10.2153992827869	0.000332960673252108
10.2235890710382	0.000329113353765248
10.2317788592896	0.000325487350903583
10.239968647541	0.00032211238528578
10.2481584357923	0.000319018478423001
10.2563482240437	0.00031623568934916
10.2645380122951	0.000313794097003797
10.2727278005464	0.000311723224125919
10.2809175887978	0.000310051893320684
10.2891073770492	0.000308807453829097
10.2972971653005	0.000308015289138589
10.3054869535519	0.000307698388002726
10.3136767418033	0.000307876576302802
10.3218665300546	0.000308566515012518
10.330056318306	0.000309780591884788
10.3382461065574	0.00031152680302117
10.3464358948087	0.000313808621433963
10.3546256830601	0.000316625051893011
10.3628154713115	0.000319970414276267
10.3710052595628	0.000323834892971289
10.3791950478142	0.000328205114180533
10.3873848360656	0.000333064362749639
10.3955746243169	0.000338392809227852
10.4037644125683	0.00034416770098853
10.4119542008197	0.00035036373523651
10.420143989071	0.00035695296622114
10.4283337773224	0.000363904616303725
10.4365235655738	0.000371185283468375
10.4447133538251	0.000378759123709379
10.4529031420765	0.000386587289062164
10.4610929303279	0.000394628122359272
10.4692827185792	0.000402837466548967
10.4774725068306	0.000411168607186003
10.485662295082	0.0004195725259616
10.4938520833333	0.000427998790242521
10.5020418715847	0.000436396096454648
10.5102316598361	0.000444712593709157
10.5184214480874	0.000452896607416148
10.5266112363388	0.000460897451899733
10.5348010245902	0.000468666160783907
10.5429908128415	0.000476155902584935
10.5511806010929	0.000483322672594847
10.5593703893443	0.000490125546517155
10.5675601775956	0.000496527084702458
10.575749965847	0.000502493950956668
10.5839397540984	0.000507996716245383
10.5921295423497	0.000513010215934502
10.6003193306011	0.000517513909814631
10.6085091188525	0.000521491788286405
10.6166989071038	0.000524932125333693
10.6248886953552	0.000527827160506537
10.6330784836066	0.000530173062341225
10.6412682718579	0.000531969468410426
10.6494580601093	0.000533218891933396
10.6576478483607	0.000533926652571183
10.665837636612	0.000534100383088479
10.6740274248634	0.000533749344233637
10.6822172131148	0.000532884541900639
10.6904070013661	0.000531518592908507
10.6985967896175	0.000529665544173639
10.7067865778689	0.000527340756836149
10.7149763661202	0.000524560722887443
10.7231661543716	0.000521342992120471
10.7313559426229	0.000517706000400516
10.7395457308743	0.000513668796425497
10.7477355191257	0.000509250581819248
10.755925307377	0.000504470698112536
10.7641150956284	0.000499348093881276
10.7723048838798	0.000493901122581185
10.7804946721311	0.0004881478765267
10.7886844603825	0.000482105757813537
10.7968742486339	0.000475791665861081
10.8050640368852	0.000469222361154052
10.8132538251366	0.000462414870771
10.821443613388	0.000455386613600458
10.8296334016393	0.00044815550119077
10.8378231898907	0.000440740157842484
10.8460129781421	0.000433160051954849
10.8542027663934	0.000425435381272255
10.8623925546448	0.000417586618772334
10.8705823428962	0.000409634370188639
10.8787721311475	0.000401599013533279
10.8869619193989	0.00039350019945226
10.8951517076503	0.000385356640850402
10.9033414959016	0.000377185634023292
10.911531284153	0.000369003113768792
10.9197210724044	0.000360823548271464
10.9279108606557	0.000352659489943478
10.9361006489071	0.000344522113509258
10.9442904371585	0.000336421376608675
10.9524802254098	0.000328365925083526
10.9606700136612	0.000320363471442614
10.9688598019126	0.000312420955563894
10.9770495901639	0.000304544683405628
10.9852393784153	0.000296740645996664
10.9934291666667	0.000289014470635171
11.001618954918	0.00028137145020797
11.0098087431694	0.000273816808821513
11.0179985314208	0.000266355913519856
11.0261883196721	0.00025899396181076
11.0343781079235	0.000251736021964763
11.0425678961749	0.000244587150197358
11.0507576844262	0.000237552066353313
11.0589474726776	0.000230635231439205
11.067137260929	0.000223840844177226
11.0753270491803	0.00021717262595199
11.0835168374317	0.000210633636073643
11.0917066256831	0.000204226381764766
11.0998964139344	0.000197952755433122
11.1080862021858	0.000191814115976269
11.1162759904372	0.00018581158896448
11.1244657786885	0.000179945710861937
11.1326555669399	0.00017421654099298
11.1408453551913	0.00016862369725023
11.1490351434426	0.000163166619716602
11.157224931694	0.000157844599447149
11.1654147199454	0.000152656377592064
11.1736045081967	0.000147600460583038
11.1817942964481	0.000142675213794463
11.1899840846995	0.000137878682015135
11.1981738729508	0.00013320852658226
11.2063636612022	0.000128662139274063
11.2145534494536	0.000124236867485126
11.2227432377049	0.000119930060880936
11.2309330259563	0.000115738969517461
11.2391228142076	0.000111661040107937
11.247312602459	0.000107693896207651
11.2555023907104	0.000103835167472643
11.2636921789617	0.000100082586835536
11.2718819672131	9.64340804325157E-5
11.2800717554645	9.28877983381189E-5
11.2882615437158	8.94418729492705E-5
11.2964513319672	8.60944565585334E-5
11.3046411202186	8.28440656647237E-5
11.3128309084699	7.96895654761786E-5
11.3210206967213	7.66301062981254E-5
11.3292104849727	7.36653885369399E-5
11.337400273224	7.07959024140281E-5
11.3455900614754	6.80227790695737E-5
11.3537798497268	6.53474671591113E-5
11.3619696379781	6.27720109779845E-5
11.3701594262295	6.02985621579347E-5
11.3783492144809	5.79286097710435E-5
11.3865390027322	5.56632589384709E-5
11.3947287909836	5.35023779578451E-5
11.402918579235	5.14444870755738E-5
11.4111083674863	4.94866462010285E-5
11.4192981557377	4.7624570579329E-5
11.4274879439891	4.58527118350037E-5
11.4356777322404	4.41645632460976E-5
11.4438675204918	4.25531855031233E-5
11.4520573087432	4.10114417756032E-5
11.4602470969945	3.95322779419794E-5
11.4684368852459	3.81093098550702E-5
11.4766266734973	3.67370486858291E-5
11.4848164617486	3.54109893931772E-5
11.49300625	3.41274554395349E-5
11.5011960382514	3.28835504018969E-5
11.5093858265027	3.16771353881294E-5
11.5175756147541	3.05063281488348E-5
11.5257654030055	2.93693917835076E-5
11.5339551912568	2.82645259504695E-5
11.5421449795082	2.71897565040241E-5
11.5503347677596	2.61428515410063E-5
11.5585245560109	2.51214148221298E-5
11.5667143442623	2.41231518708126E-5
11.5749041325137	2.3146247402641E-5
11.583093920765	2.21893862101406E-5
11.5912837090164	2.1251806166177E-5
11.5994734972678	2.03337795807019E-5
11.6076632855191	1.94367461040329E-5
11.6158530737705	1.85630518092143E-5
11.6240428620219	1.77155914414526E-5
11.6322326502732	1.68978416994573E-5
11.6404224385246	1.61135154589676E-5
11.648612226776	1.53661820748038E-5
11.6568020150273	1.46590677860297E-5
11.6649918032787	1.39947659637695E-5
11.6731815915301	1.33749259442449E-5
11.6813713797814	1.27999737605676E-5
11.6895611680328	1.22693314747308E-5
11.6977509562842	1.17813181232534E-5
11.7059407445355	1.13331312873452E-5
11.7141305327869	1.09212310260623E-5
11.7223203210382	1.05413474072242E-5
11.7305101092896	1.0188926490255E-5
11.738699897541	9.85893599937054E-6
11.7468896857923	9.54651997098728E-6
11.7550794740437	9.24706327636272E-6
11.7632692622951	8.95646549750425E-6
11.7714590505464	8.67158391815118E-6
11.7796488387978	8.38982819614216E-6
11.7878386270492	8.10926998627734E-6
11.7960284153005	7.82919285186424E-6
11.8042182035519	7.54959444860923E-6
11.8124079918033	7.27110248673561E-6
11.8205977800546	6.99470252806423E-6
11.828787568306	6.72167330011843E-6
11.8369773565574	6.45361129266621E-6
11.8451671448087	6.1919057609861E-6
11.8533569330601	5.93767355563575E-6
11.8615467213115	5.69177297415255E-6
11.8697365095628	5.454881293805E-6
11.8779262978142	5.22730962438838E-6
11.8861160860656	5.00909301941342E-6
11.8943058743169	4.80004799067346E-6
11.9024956625683	4.59986944786572E-6
11.9106854508197	4.40814849503928E-6
11.918875239071	4.22457168121003E-6
11.9270650273224	4.04874200474635E-6
11.9352548155738	3.88010262885374E-6
11.9434446038251	3.71822666915155E-6
11.9516343920765	3.56280478811813E-6
11.9598241803279	3.41345233295736E-6
11.9680139685792	3.26971301842085E-6
11.9762037568306	3.13129897140107E-6
11.984393545082	2.99803740078879E-6
11.9925833333333	2.86971328111703E-6
