# Supplementary material for: Characterization of meiotic axis proteins in the model brown alga Ectocarpus
Source: EMBO Rep. 2025 Oct 23;26(23):5673–702. doi: 10.1038/s44319-025-00605-3 (PMC12678776; doi:10.1038/s44319-025-00605-3)
Supplement: Supplementary file 6 — Source data Fig. 2 [file 44319_2025_605_MOESM6_ESM.zip › Figure 2/2B/HORMA2.csv]

time (min)	channel	time (min)	MolarMass0PeakNumber1	time (min)	MolarMass0PeakNumber2
0.00501666666666667	-5.45770003976146E-6	6.15225470210213	49428.8013341723	5.3496565691331	147162.46700571
0.0132064435336976	-4.38486397715975E-6	6.16044447896916	48957.4218690505	5.35784634600013	145191.919554659
0.0213962204007286	-3.19604137115219E-6	6.16863425583619	48188.5557340716	5.36603612286716	143431.123235947
0.0295859972677596	-1.91708535537033E-6	6.17682403270322	47464.710858273	5.37422589973419	142528.597149918
0.0377757741347905	-5.765650592956E-7	6.18501380957025	46753.1914650653	5.38241567660122	142159.026257191
0.0459655510018215	7.95525715820342E-7	6.19320358643728	46082.2411663395	5.39060545346825	141936.537436314
0.0541553278688525	2.16910445306976E-6	6.20139336330431	45472.3329851624	5.39879523033528	141826.164561983
0.0623451047358834	3.5152745675626E-6	6.20958314017135	44898.2607021497	5.40698500720231	141705.846208744
0.0705348816029144	4.80744804354795E-6	6.21777291703838	44344.3237479921	5.41517478406934	141506.995229149
0.0787246584699454	6.02226417864801E-6	6.22596269390541	43773.88687663	5.42336456093637	141294.247047931
0.0869144353369763	7.14026471184512E-6	6.23415247077244	43257.8205875952	5.4315543378034	141228.376355781
0.0951042122040073	8.14630765312341E-6	6.24234224763947	42807.664617341	5.43974411467044	141260.362167173
0.103293989071038	9.02971762742685E-6	6.2505320245065	42422.7807525057	5.44793389153747	140579.444809075
0.111483765938069	9.78421204304852E-6	6.25872180137353	42042.7630693694	5.4561236684045	138897.053776556
0.1196735428051	1.04076469229266E-5	6.26691157824056	41554.8730373072	5.46431344527153	137241.363266824
0.127863319672131	1.09016181876849E-5	6.27510135510759	41093.24210842	5.47250322213856	135812.679525161
0.136053096539162	1.12709566502466E-5	6.28329113197463	40699.177289685	5.48069299900559	134582.166514362
0.144242873406193	1.15231518697931E-5	6.29148090884166	40352.6607072039	5.48888277587262	133451.101279388
0.152432650273224	1.16677300870688E-5	6.29967068570869	40060.1197734177	5.49707255273965	132468.608869808
0.160622427140255	1.17156314364209E-5	6.30786046257572	39817.1841520983	5.50526232960668	131460.644712626
0.168812204007286	1.16786097128732E-5	6.31605023944275	39514.9118517492	5.51345210647371	129916.062362689
0.177001980874317	1.15686630414919E-5	6.32424001630978	39176.6047563946	5.52164188334074	128146.169662767
0.185191757741348	1.13975167184035E-5	6.33242979317681	38865.0734272825	5.52983166020778	126336.12322296
0.193381534608379	1.1176167312725E-5	6.34061957004384	38567.3151064278	5.53802143707481	124518.599452663
0.20157131147541	1.09145040002703E-5	6.34880934691087	38275.3075382588	5.54621121394184	122475.884955328
0.209761088342441	1.06210243722457E-5	6.3569991237779	37991.81638153	5.55440099080887	120355.143410386
0.217950865209472	1.03026373034083E-5	6.36518890064493	37751.1980983432	5.5625907676759	118412.566263524
0.226140642076503	9.96455625628764E-6	6.37337867751197	37580.0467203936	5.57078054454293	116594.503605334
0.234330418943534	9.61028331927733E-6	6.381568454379	37452.6513921834	5.57897032140996	114910.283952474
0.242520195810565	9.24168444874739E-6	6.38975823124603	37343.9309039342	5.58716009827699	113420.062637492
0.250709972677596	8.85914690609349E-6	6.39794800811306	37251.6298895274	5.59534987514402	112058.262743341
0.258899749544627	8.46180911426521E-6	6.40613778498009	37136.4337961455	5.60353965201105	110658.473323647
0.267089526411658	8.04786366774222E-6	6.41432756184712	36976.8809458842	5.61172942887809	109354.399010734
0.275279303278689	7.61491528679379E-6	6.42251733871415	36770.0766347598	5.61991920574512	108188.470454067
0.28346908014572	7.16037224510816E-6	6.43070711558118	36577.171262481	5.62810898261215	106920.883979757
0.291658857012751	6.68184397004214E-6	6.43889689244821	36347.0524252779	5.63629875947918	106700.658148615
0.299848633879782	6.17751679723725E-6			5.64448853634621	107249.160340592
0.308038410746812	5.64647746488938E-6			5.65267831321324	107696.680274819
0.316228187613843	5.08896052778002E-6			5.66086809008027	108140.439912162
0.324417964480874	4.50649705378726E-6			5.6690578669473	108523.698028627
0.332607741347905	3.90193540682676E-6			5.67724764381433	108414.338645398
0.340797518214936	3.2793516482008E-6			5.68543742068136	107328.629271966
0.348987295081967	2.64386198285103E-6			5.6936271975484	106616.377528358
0.357177071948998	2.00134792718281E-6			5.70181697441543	106206.439646906
0.365366848816029	1.35811583594698E-6
0.37355662568306	7.20537954264492E-7
0.381746402550091	9.4714522999901E-8
0.389936179417122	-5.13820805636176E-7
0.398125956284153	-1.10033100978132E-6
0.406315733151184	-1.66102461535223E-6
0.414505510018215	-2.19311713331983E-6
0.422695286885246	-2.69482448008716E-6
0.430885063752277	-3.16529424706487E-6
0.439074840619308	-3.60450511883721E-6
0.447264617486339	-4.0131490922616E-6
0.45545439435337	-4.39251409947089E-6
0.463644171220401	-4.74437756012229E-6
0.471833948087432	-5.07091184449783E-6
0.480023724954463	-5.3746061121478E-6
0.488213501821494	-5.65819934660465E-6
0.496403278688525	-5.92462038929437E-6
0.504593055555556	-6.17693059286991E-6
0.512782832422587	-6.41826953518466E-6
0.520972609289618	-6.65180050309039E-6
0.529162386156649	-6.88064961434696E-6
0.537352163023679	-7.10785868646296E-6
0.545541939890711	-7.33634908680355E-6
0.553731716757741	-7.56889586079091E-6
0.561921493624772	-7.8081115232547E-6
0.570111270491803	-8.05643146451219E-6
0.578301047358834	-8.31609030666852E-6
0.586490824225865	-8.58908599799535E-6
0.594680601092896	-8.87712439008139E-6
0.602870377959927	-9.18154150134832E-6
0.611060154826958	-9.50319811635222E-6
0.619249931693989	-9.84237071220309E-6
0.62743970856102	-1.01986530294675E-5
0.635629485428051	-1.05708867579621E-5
0.643819262295082	-1.09571380366335E-5
0.652009039162113	-1.13547351595672E-5
0.660198816029144	-1.17603812274094E-5
0.668388592896175	-1.21703265668666E-5
0.676578369763206	-1.25805927902742E-5
0.684768146630237	-1.29872262236019E-5
0.692957923497268	-1.33865543988271E-5
0.701147700364299	-1.37754305896586E-5
0.70933747723133	-1.41514365860419E-5
0.717527254098361	-1.45130219681505E-5
0.725717030965392	-1.48595545401689E-5
0.733906807832423	-1.51913029302579E-5
0.742096584699454	-1.55093612502917E-5
0.750286361566485	-1.58155199379216E-5
0.758476138433516	-1.61120996815392E-5
0.766665915300547	-1.64017672557476E-5
0.774855692167578	-1.66873372644883E-5
0.783045469034609	-1.69715662562351E-5
0.79123524590164	-1.72569566977767E-5
0.79942502276867	-1.75455753487377E-5
0.807614799635702	-1.78388920198554E-5
0.815804576502732	-1.81376451821947E-5
0.823994353369763	-1.84417510543984E-5
0.832184130236794	-1.8750254012599E-5
0.840373907103825	-1.90613322879805E-5
0.848563683970856	-1.93723669539705E-5
0.856753460837887	-1.96800754174687E-5
0.864943237704918	-1.99807062681824E-5
0.873133014571949	-2.02702884894023E-5
0.88132279143898	-2.05449034601066E-5
0.889512568306011	-2.08009528697825E-5
0.897702345173042	-2.10353930447163E-5
0.905892122040073	-2.12459165229559E-5
0.914081898907104	-2.14310572697674E-5
0.922271675774135	-2.15902081565331E-5
0.930461452641166	-2.17235603301023E-5
0.938651229508197	-2.18319733407695E-5
0.946841006375228	-2.19168136885115E-5
0.955030783242259	-2.19798009394739E-5
0.96322056010929	-2.2022892414073E-5
0.971410336976321	-2.20482209247229E-5
0.979600113843352	-2.20580886740395E-5
0.987789890710383	-2.2055022750696E-5
0.995979667577414	-2.20418646033503E-5
1.00416944444444	-2.20218626673204E-5
1.01235922131148	-2.19987382744048E-5
1.02054899817851	-2.19767098287887E-5
1.02873877504554	-2.19604537589448E-5
1.03692855191257	-2.19549981979284E-5
1.0451183287796	-2.19655717017923E-5
1.05330810564663	-2.19974300033838E-5
1.06149788251366	-2.20556734432022E-5
1.06968765938069	-2.21450635696819E-5
1.07787743624772	-2.22698470044384E-5
1.08606721311475	-2.24336211955808E-5
1.09425698998179	-2.26392183690378E-5
1.10244676684882	-2.28885868812213E-5
1.11063654371585	-2.31826768548741E-5
1.11882632058288	-2.35213404490451E-5
1.12701609744991	-2.3903247045628E-5
1.13520587431694	-2.43258240219663E-5
1.14339565118397	-2.47852331806482E-5
1.151585428051	-2.52763955086523E-5
1.15977520491803	-2.57930727557594E-5
1.16796498178506	-2.63280207997028E-5
1.1761547586521	-2.68732104051256E-5
1.18434453551913	-2.74200976884989E-5
1.19253431238616	-2.7959932928169E-5
1.20072408925319	-2.84840925019387E-5
1.20891386612022	-2.89844124874182E-5
1.21710364298725	-2.94535031444114E-5
1.22529341985428	-2.98850206265421E-5
1.23348319672131	-3.0273876376925E-5
1.24167297358834	-3.0616380372297E-5
1.24986275045537	-3.0910314307933E-5
1.2580525273224	-3.11549091835379E-5
1.26624230418944	-3.13507508627002E-5
1.27443208105647	-3.14996238073644E-5
1.2826218579235	-3.1604316017756E-5
1.29081163479053	-3.16684085048571E-5
1.29900141165756	-3.16960674923793E-5
1.30719118852459	-3.16918580194247E-5
1.31538096539162	-3.16605895931473E-5
1.32357074225865	-3.16071942168341E-5
1.33176051912568	-3.15366473379069E-5
1.33995029599271	-3.14539204419829E-5
1.34814007285975	-3.13639521811591E-5
1.35632984972678	-3.12716208747708E-5
1.36451962659381	-3.11817061388478E-5
1.37270940346084	-3.10988251817197E-5
1.38089918032787	-3.10273379499391E-5
1.3890889571949	-3.09712324023346E-5
1.39727873406193	-3.09339832846623E-5
1.40546851092896	-3.09183966120569E-5
1.41365828779599	-3.09264765325601E-5
1.42184806466302	-3.09593293470022E-5
1.43003784153006	-3.10164572810818E-5
1.43822761839709	-3.10978071199625E-5
1.44641739526412	-3.12018101749108E-5
1.45460717213115	-3.13262351726026E-5
1.46279694899818	-3.14683344822731E-5
1.47098672586521	-3.16252688580268E-5
1.47917650273224	-3.17941187474427E-5
1.48736627959927	-3.19721502540761E-5
1.4955560564663	-3.21569972865286E-5
1.50374583333333	-3.23466406641014E-5
1.51193561020036	-3.25394102928269E-5
1.5201253870674	-3.27339662708675E-5
1.52831516393443	-3.29291275415562E-5
1.53650494080146	-3.31239577573344E-5
1.54469471766849	-3.33170057715117E-5
1.55288449453552	-3.35067028488164E-5
1.56107427140255	-3.36911818014395E-5
1.56926404826958	-3.38681034805588E-5
1.57745382513661	-3.4034658551114E-5
1.58564360200364	-3.41879008225096E-5
1.59383337887067	-3.43248905608718E-5
1.60202315573771	-3.44431004826231E-5
1.61021293260474	-3.45409110075805E-5
1.61840270947177	-3.46177631851886E-5
1.6265924863388	-3.4674436805082E-5
1.63478226320583	-3.47131807275255E-5
1.64297204007286	-3.47379208623935E-5
1.65116181693989	-3.47539571537708E-5
1.65935159380692	-3.47675133595308E-5
1.66754137067395	-3.47853252566063E-5
1.67573114754098	-3.48141238635196E-5
1.68392092440802	-3.48600101259521E-5
1.69211070127505	-3.49280937428278E-5
1.70030047814208	-3.50218339028654E-5
1.70849025500911	-3.51426903624276E-5
1.71668003187614	-3.52902008368318E-5
1.72486980874317	-3.5461973816899E-5
1.7330595856102	-3.56540091606407E-5
1.74124936247723	-3.58610742055158E-5
1.74943913934426	-3.60769802061594E-5
1.75762891621129	-3.62952577467401E-5
1.76581869307832	-3.65096037089158E-5
1.77400846994536	-3.67142917625014E-5
1.78219824681239	-3.69044370364624E-5
1.79038802367942	-3.7076238229266E-5
1.79857780054645	-3.72271769322092E-5
1.80676757741348	-3.73558530791867E-5
1.81495735428051	-3.74619779201951E-5
1.82314713114754	-3.75462783486694E-5
1.83133690801457	-3.76104083302022E-5
1.8395266848816	-3.76567972153724E-5
1.84771646174863	-3.76885290823885E-5
1.85590623861567	-3.7709180236549E-5
1.8640960154827	-3.7722554508534E-5
1.87228579234973	-3.77328172614268E-5
1.88047556921676	-3.77440560985669E-5
1.88866534608379	-3.77600271094465E-5
1.89685512295082	-3.77840423743583E-5
1.90504489981785	-3.78189447576679E-5
1.91323467668488	-3.78668179478024E-5
1.92142445355191	-3.79287825845919E-5
1.92961423041894	-3.80050546449315E-5
1.93780400728598	-3.80949772866926E-5
1.94599378415301	-3.81970927290016E-5
1.95418356102004	-3.83091258117576E-5
1.96237333788707	-3.84283934673192E-5
1.9705631147541	-3.85518180816282E-5
1.97875289162113	-3.86763304357058E-5
1.98694266848816	-3.87989993266696E-5
1.99513244535519	-3.89172203067656E-5
2.00332222222222	-3.90288704666484E-5
2.01151199908925	-3.91323121227E-5
2.01970177595628	-3.92265065874566E-5
2.02789155282332	-3.93109779251261E-5
2.03608132969035	-3.9385789729472E-5
2.04427110655738	-3.94514673809878E-5
2.05246088342441	-3.95089398573483E-5
2.06065066029144	-3.95594587244254E-5
2.06884043715847	-3.96042753138457E-5
2.0770302140255	-3.96447798679641E-5
2.08521999089253	-3.96823129940604E-5
2.09340976775956	-3.97180390790352E-5
2.10159954462659	-3.97528907957047E-5
2.10978932149363	-3.9787504638557E-5
2.11797909836066	-3.9822137632244E-5
2.12616887522769	-3.98567723020367E-5
2.13435865209472	-3.98911524938294E-5
2.14254842896175	-3.99249665635309E-5
2.15073820582878	-3.99578146676239E-5
2.15892798269581	-3.99896019926056E-5
2.16711775956284	-4.00207167345588E-5
2.17530753642987	-4.00522372694796E-5
2.1834973132969	-4.00860903403164E-5
2.19168709016394	-4.01251019422169E-5
2.19987686703097	-4.01731503251067E-5
2.208066643898	-4.0234851742393E-5
2.21625642076503	-4.03153954224349E-5
2.22444619763206	-4.04202203744376E-5
2.23263597449909	-4.05545399612412E-5
2.24082575136612	-4.07231098525331E-5
2.24901552823315	-4.09297074532213E-5
2.25720530510018	-4.11768395920382E-5
2.26539508196721	-4.14651666351466E-5
2.27358485883424	-4.17936408193652E-5
2.28177463570128	-4.21595778447813E-5
2.28996441256831	-4.25586871680135E-5
2.29815418943534	-4.29853244526122E-5
2.30634396630237	-4.3432904722924E-5
2.3145337431694	-4.38941952716627E-5
2.32272352003643	-4.43616085891458E-5
2.33091329690346	-4.48277112497837E-5
2.33910307377049	-4.52855125491894E-5
2.34729285063752	-4.57287589066688E-5
2.35548262750455	-4.61520562559449E-5
2.36367240437159	-4.65511638348271E-5
2.37186218123862	-4.69228417899871E-5
2.38005195810565	-4.72648692378841E-5
2.38824173497268	-4.75759406474801E-5
2.39643151183971	-4.78554884435144E-5
2.40462128870674	-4.81034416018965E-5
2.41281106557377	-4.83201374829584E-5
2.4210008424408	-4.85059498354343E-5
2.42919061930783	-4.86611297907383E-5
2.43738039617486	-4.87856367607389E-5
2.4455701730419	-4.88792023126476E-5
2.45375994990893	-4.89413264557378E-5
2.46194972677596	-4.89712819380091E-5
2.47013950364299	-4.89683764076256E-5
2.47832928051002	-4.89319984511431E-5
2.48651905737705	-4.88619513705773E-5
2.49470883424408	-4.87587383298823E-5
2.50289861111111	-4.86237774121979E-5
2.51108838797814	-4.84594933875929E-5
2.51927816484517	-4.82692329730976E-5
2.5274679417122	-4.80574259563432E-5
2.53565771857924	-4.78293247323646E-5
2.54384749544627	-4.75907414796053E-5
2.5520372723133	-4.73476502640698E-5
2.56022704918033	-4.71059468688864E-5
2.56841682604736	-4.68709781856398E-5
2.57660660291439	-4.66471271060351E-5
2.58479637978142	-4.64377000438669E-5
2.59298615664845	-4.62448953402419E-5
2.60117593351548	-4.60697061514378E-5
2.60936571038251	-4.59119894111561E-5
2.61755548724954	-4.57704515108467E-5
2.62574526411658	-4.56434093852827E-5
2.63393504098361	-4.55288577607267E-5
2.64212481785064	-4.54245165992275E-5
2.65031459471767	-4.53281780993487E-5
2.6585043715847	-4.5238076348395E-5
2.66669414845173	-4.51529490430495E-5
2.67488392531876	-4.50721362727895E-5
2.68307370218579	-4.49955206204811E-5
2.69126347905282	-4.49234587555275E-5
2.69945325591985	-4.48565563327003E-5
2.70764303278689	-4.47956165033586E-5
2.71583280965392	-4.474145023265E-5
2.72402258652095	-4.46945672404202E-5
2.73221236338798	-4.46550745073534E-5
2.74040214025501	-4.46226691280054E-5
2.74859191712204	-4.45966489618436E-5
2.75678169398907	-4.45760394063705E-5
2.7649714708561	-4.45597206390769E-5
2.77316124772313	-4.45465570291462E-5
2.78135102459016	-4.4535631747353E-5
2.7895408014572	-4.45265769939382E-5
2.79773057832423	-4.45191809775348E-5
2.80592035519126	-4.45135954820481E-5
2.81411013205829	-4.45101107284981E-5
2.82229990892532	-4.45089758284621E-5
2.83048968579235	-4.45101427839774E-5
2.83867946265938	-4.45129092611291E-5
2.84686923952641	-4.45156219911517E-5
2.85505901639344	-4.45154620061025E-5
2.86324879326047	-4.45081654357773E-5
2.87143857012751	-4.44881954332933E-5
2.87962834699454	-4.44488166362228E-5
2.88781812386157	-4.43823848702209E-5
2.8960079007286	-4.42806890218558E-5
2.90419767759563	-4.4135449059369E-5
2.91238745446266	-4.39387796695531E-5
2.92057723132969	-4.36835791147016E-5
2.92876700819672	-4.33641142289144E-5
2.93695678506375	-4.29761302980263E-5
2.94514656193078	-4.25168477793593E-5
2.95333633879782	-4.19851935903507E-5
2.96152611566485	-4.1381555948316E-5
2.96971589253188	-4.07075151609695E-5
2.97790566939891	-3.99655043735134E-5
2.98609544626594	-3.91583821679559E-5
2.99428522313297	-3.82891096418038E-5
3.002475	-3.73604498109793E-5
3.01066477686703	-3.63745070935465E-5
3.01885455373406	-3.53326490049171E-5
3.02704433060109	-3.4235381693062E-5
3.03523410746812	-3.30821633112423E-5
3.04342388433516	-3.18715857482891E-5
3.05161366120219	-3.06014244838552E-5
3.05980343806922	-2.92689443518132E-5
3.06799321493625	-2.78710575146078E-5
3.07618299180328	-2.64045304795365E-5
3.08437276867031	-2.48661595978419E-5
3.09256254553734	-2.32530251027466E-5
3.10075232240437	-2.1562595132551E-5
3.1089420992714	-1.97927875782874E-5
3.11713187613843	-1.79420346121941E-5
3.12532165300546	-1.60093615559284E-5
3.1335114298725	-1.39944285168462E-5
3.14170120673953	-1.18974796733206E-5
3.14989098360656	-9.71943164571907E-6
3.15808076047359	-7.46172809521463E-6
3.16627053734062	-5.12624678682769E-6
3.17446031420765	-2.71527043233681E-6
3.18265009107468	-2.31279251375088E-7
3.19083986794171	2.32314332935111E-6
3.19902964480874	4.94588573509413E-6
3.20721942167577	7.6352371259706E-6
3.21540919854281	1.0390199513224E-5
3.22359897540984	1.321085249343E-5
3.23178875227687	1.60982832111046E-5
3.2399785291439	1.90548497304972E-5
3.24816830601093	2.20842917285521E-5
3.25635808287796	2.51916984712711E-5
3.26454785974499	2.83833617635448E-5
3.27273763661202	3.16667620242407E-5
3.28092741347905	3.50505042912169E-5
3.28911719034608	3.85440685505198E-5
3.29730696721312	4.21578751196136E-5
3.30549674408015	4.59031868417417E-5
3.31368652094718	4.97924857275281E-5
3.32187629781421	5.38393679486496E-5
3.33006607468124	5.80587491442445E-5
3.33825585154827	6.24672953872654E-5
3.3464456284153	6.70838031956041E-5
3.35463540528233	7.1929282774085E-5
3.36282518214936	7.7027345256188E-5
3.37101495901639	8.2404487778141E-5
3.37920473588342	8.80903818527181E-5
3.38739451275046	9.41179209005006E-5
3.39558428961749	0.000100523525689314
3.40377406648452	0.000107347467660989
3.41196384335155	0.000114633999590855
3.42015362021858	0.000122431567851862
3.42834339708561	0.000130793229634767
3.43653317395264	0.000139776882146687
3.44472295081967	0.000149445594393851
3.4529127276867	0.000159867854772044
3.46110250455373	0.00017111770863862
3.46929228142077	0.000183274689782467
3.4774820582878	0.000196423593255451
3.48567183515483	0.000210653951946981
3.49386161202186	0.000226059336169787
3.50205138888889	0.000242736068531757
3.51024116575592	0.000260781947528256
3.51843094262295	0.000280294797604752
3.52662071948998	0.00030137080806813
3.53481049635701	0.000324102706222068
3.54300027322404	0.000348577962074096
3.55119005009108	0.000374877034964503
3.55937982695811	0.000403071701137722
3.56756960382514	0.000433223646881824
3.57575938069217	0.000465383037779615
3.5839491575592	0.000499587481896675
3.59213893442623	0.000535861203324717
3.60032871129326	0.000574214624024963
3.60851848816029	0.000614644184950025
3.61670826502732	0.000657132581209407
3.62489804189435	0.000701649360899474
3.63308781876138	0.000748151881873369
3.64127759562842	0.000796586610112084
3.64946737249545	0.00084689063695576
3.65765714936248	0.000898993349828143
3.66584692622951	0.000952818386317919
3.67403670309654	0.0010082853091617
3.68222647996357	0.00106531134554803
3.6904162568306	0.00112381291249341
3.69860603369763	0.00118370692236961
3.70679581056466	0.00124491193540211
3.71498558743169	0.00130734866126815
3.72317536429873	0.0013709406894193
3.73136514116576	0.0014356147983493
3.73955491803279	0.00150130131108526
3.74774469489982	0.00156793398736643
3.75593447176685	0.00163545006328293
3.76412424863388	0.00170379021233049
3.77231402550091	0.00177289853778705
3.78050380236794	0.00184272259463997
3.78869357923497	0.00191321319602253
3.796883356102	0.00198432432220951
3.80507313296904	0.00205601300753169
3.81326290983607	0.00212823916192655
3.8214526867031	0.00220096525641799
3.82964246357013	0.00227415595383472
3.83783224043716	0.00234777782667396
3.84602201730419	0.00242179904913729
3.85421179417122	0.00249618894317701
3.86240157103825	0.00257091761044678
3.87059134790528	0.00264595591277992
3.87878112477231	0.00272127500366782
3.88697090163935	0.00279684620738685
3.89516067850638	0.00287264100313488
3.90335045537341	0.00294863097557792
3.91154023224044	0.00302478783645735
3.91973000910747	0.0031010835207292
3.9279197859745	0.0031774902121011
3.93610956284153	0.00325398043934299
3.94429933970856	0.0033305272317806
3.95248911657559	0.00340710397300073
3.96067889344262	0.00348368450792286
3.96886867030966	0.00356024302248806
3.97705844717669	0.00363675392521385
3.98524822404372	0.00371319173954124
3.99343800091075	0.0037895309821308
4.00162777777778	0.00386574610474293
4.00981755464481	0.00394181167317254
4.01800733151184	0.00401770169313629
4.02619710837887	0.00409339017976895
4.0343868852459	0.00416885147547297
4.04257666211293	0.00424406001019022
4.05076643897996	0.00431899050156693
4.05895621584699	0.00439361809914643
4.06714599271403	0.00446791845540045
4.07533576958106	0.00454186781919607
4.08352554644809	0.00461544292537149
4.09171532331512	0.00468862106314329
4.09990510018215	0.00476138012431603
4.10809487704918	0.00483369836925045
4.11628465391621	0.00490555420821091
4.12447443078324	0.00497692617729731
4.13266420765027	0.00504779294801663
4.1408539845173	0.00511813338876118
4.14904376138434	0.00518792660048975
4.15723353825137	0.00525715207288692
4.1654233151184	0.00532579011302487
4.17361309198543	0.00539382210647656
4.18180286885246	0.00546123077141928
4.18999264571949	0.00552800038445758
4.19818242258652	0.00559411696066299
4.20637219945355	0.00565956832350335
4.21456197632058	0.00572434401361939
4.22275175318761	0.0057884352480033
4.23094153005465	0.00585183478955842
4.23913130692168	0.00591453680308147
4.24732108378871	0.00597653657073868
4.25551086065574	0.00603783038173111
4.26370063752277	0.00609841540155394
4.2718904143898	0.00615828960119295
4.28008019125683	0.0062174517190264
4.28826996812386	0.00627590128744703
4.29645974499089	0.00633363858379601
4.30464952185792	0.0063906646960753
4.31283929872496	0.00644698159068838
4.32102907559199	0.00650259167974878
4.32921885245902	0.0065574978889253
4.33740862932605	0.00661170364266186
4.34559840619308	0.00666521274266661
4.35378818306011	0.00671802922930897
4.36197795992714	0.00677015716632076
4.37016773679417	0.00682160091729196
4.3783575136612	0.00687236503299492
4.38654729052823	0.00692245440291445
4.39473706739526	0.00697187436200255
4.4029268442623	0.00702063081158447
4.41111662112933	0.00706873027670423
4.41930639799636	0.00711617990600867
4.42749617486339	0.00716298720122901
4.43568595173042	0.00720916009277591
4.44387572859745	0.00725470668469697
4.45206550546448	0.00729963506629697
4.46025528233151	0.0073439530834587
4.46844505919854	0.0073876681237568
4.47663483606557	0.00743078705228957
4.48482461293261	0.00747331641307257
4.49301438979964	0.00751526270580142
4.50120416666667	0.00755663222943626
4.5093939435337	0.0075974315324989
4.51758372040073	0.00763766759069867
4.52577349726776	0.00767734796372407
4.53396327413479	0.00771648122712756
4.54215305100182	0.00775507684347146
4.55034282786885	0.00779314545269056
4.55853260473588	0.00783069867334238
4.56672238160292	0.00786774917117
4.57491215846995	0.0079043103278065
4.58310193533698	0.00794039606925446
4.59129171220401	0.00797602066318031
4.59948148907104	0.00801119847232561
4.60767126593807	0.00804594367265999
4.6158610428051	0.00808027013103232
4.62405081967213	0.00811419107930612
4.63224059653916	0.00814771914044878
4.64043037340619	0.00818086608978854
4.64862015027322	0.00821364288701239
4.65680992714026	0.00824605961693671
4.66499970400729	0.00827812524130019
4.67318948087432	0.00830984764437332
4.68137925774135	0.00834123362618281
4.68956903460838	0.00837228879657277
4.69775881147541	0.00840301769995028
4.70594858834244	0.00843342361916323
4.71413836520947	0.0084635084334221
4.7223281420765	0.00849327275081902
4.73051791894353	0.0085227156986745
4.73870769581057	0.00855183488542037
4.7468974726776	0.00858062621092641
4.75508724954463	0.0086090838810199
4.76327702641166	0.00863720045358688
4.77146680327869	0.00866496673801209
4.77965658014572	0.0086923717704136
4.78784635701275	0.00871940272808569
4.79603613387978	0.00874604507440065
4.80422591074681	0.00877228259711841
4.81241568761384	0.00879809752370469
4.82060546448087	0.00882347062870895
4.82879524134791	0.00884838155257315
4.83698501821494	0.00887280893230056
4.84517479508197	0.00889673073643981
4.853364571949	0.00892012458134772
4.86155434881603	0.00894296801918823
4.86974412568306	0.00896523899777922
4.87793390255009	0.00898691654007429
4.88612367941712	0.00900798117528746
4.89431345628415	0.00902841530172521
4.90250323315118	0.00904820371910375
4.91069301001822	0.00906733429263739
4.91888278688525	0.00908579829442239
4.92707256375228	0.00910359097637821
4.93526234061931	0.00912071198497999
4.94345211748634	0.00913716584365374
4.95164189435337	0.00915296284285751
4.9598316712204	0.00916811932039362
4.96802144808743	0.00918265838336766
4.97621122495446	0.00919661068115903
4.98440100182149	0.00921001494354672
4.99259077868852	0.00922291872148022
5.00078055555556	0.00923537845377544
5.00897033242259	0.00924745988318218
5.01716010928962	0.00925923815667218
5.02534988615665	0.00927079725788862
5.03353966302368	0.00928222964172729
5.04172943989071	0.00929363524904338
5.04991921675774	0.00930512045967051
5.05810899362477	0.00931679689898493
5.0662987704918	0.00932877987133852
5.07448854735884	0.0093411870275982
5.08267832422587	0.00935413703313487
5.0908681010929	0.00936774785797485
5.09905787795993	0.00938213527049776
5.10724765482696	0.00939741146425128
5.11543743169399	0.0094136834520818
5.12362720856102	0.0094310520286742
5.13181698542805	0.00944961068649939
5.14000676229508	0.00946944426093558
5.14819653916211	0.00949062810815642
5.15638631602914	0.00951322723384094
5.16457609289618	0.00953729537128183
5.17276586976321	0.00956287447707792
5.18095564663024	0.00958999434816156
5.18914542349727	0.00961867196507244
5.1973352003643	0.00964891140020555
5.20552497723133	0.00968070396733866
5.21371475409836	0.00971402809738995
5.22190453096539	0.00974884974140832
5.23009430783242	0.00978512275925776
5.23828408469945	0.0098227895417259
5.24647386156649	0.00986178174767881
5.25466363843352	0.00990202116585775
5.26285341530055	0.00994342060849863
5.27104319216758	0.00998588453547117
5.27923296903461	0.0100293102410534
5.28742274590164	0.0100735889806587
5.29561252276867	0.0101186067002611
5.3038022996357	0.0101642448869855
5.31199207650273	0.010210381614115
5.32018185336976	0.0102568922120906
5.32837163023679	0.0103036501239752
5.33656140710383	0.0103505278408536
5.34475118397086	0.0103973974423352
5.35294096083789	0.0104441312246449
5.36113073770492	0.010490602706938
5.36932051457195	0.01053668753609
5.37751029143898	0.0105822643187558
5.38570006830601	0.010627215385735
5.39388984517304	0.0106714277342434
5.40207962204007	0.0107147937780268
5.4102693989071	0.0107572119733059
5.41845917577414	0.0107985877078042
5.42664895264117	0.0108388336684164
5.4348387295082	0.0108778704112689
5.44302850637523	0.010915626723753
5.45121828324226	0.0109520395594809
5.45940806010929	0.0109870544386044
5.46759783697632	0.0110206258953237
5.47578761384335	0.0110527177095222
5.48397739071038	0.011083303527104
5.49216716757741	0.0111123676347781
5.50035694444445	0.0111399058587531
5.50854672131148	0.0111659270527449
5.51673649817851	0.0111904545894108
5.52492627504554	0.0112135282342214
5.53311605191257	0.0112352067010142
5.5413058287796	0.0112555703363875
5.54949560564663	0.0112747243193642
5.55768538251366	0.0112928021010842
5.56587515938069	0.0113099694207558
5.57406493624772	0.011326428752806
5.58225471311475	0.0113424243645755
5.59044448998179	0.0113582478246846
5.59863426684882	0.0113742437317727
5.60682404371585	0.0113908161922119
5.61501382058288	0.0114084357426794
5.62320359744991	0.0114276465759385
5.63139337431694	0.0114490742148367
5.63958315118397	0.0114734337224797
5.647772928051	0.0115015381355518
5.65596270491803	0.0115343069618218
5.66415248178506	0.0115727746655661
5.6723422586521	0.0116180988016426
5.68053203551913	0.0116715679031138
5.68872181238616	0.0117346084225537
5.69691158925319	0.0118087902892412
5.70510136612022	0.0118958314286885
5.71329114298725	0.0119975996422693
5.72148091985428	0.0121161120163139
5.72967069672131	0.0122535318903028
5.73786047358834	0.0124121626768855
5.74605025045537	0.0125944378340695
5.75424002732241	0.0128029070642031
5.76242980418944	0.0130402187535587
5.77061958105647	0.0133090980436269
5.7788093579235	0.0136123208052465
5.78699913479053	0.0139526835789088
5.79518891165756	0.0143329694182714
5.80337868852459	0.0147559102898933
5.81156846539162	0.0152241466841922
5.81975824225865	0.0157401843108592
5.82794801912568	0.0163063492359827
5.83613779599272	0.0169247423455745
5.84432757285975	0.0175971931525825
5.85251734972678	0.0183252145819318
5.86070712659381	0.0191099603171647
5.86889690346084	0.0199521850903038
5.87708668032787	0.0208522088563597
5.8852764571949	0.0218098860424171
5.89346623406193	0.0228245809826719
5.90165601092896	0.0238951503135613
5.90984578779599	0.025019933047117
5.91803556466302	0.026196748779011
5.92622534153006	0.0274229042299502
5.93441511839709	0.0286952084364859
5.94260489526412	0.0300099962953604
5.95079467213115	0.0313631605281032
5.95898444899818	0.0327501918126411
5.96717422586521	0.0341662258494337
5.97536400273224	0.0356060964171671
5.98355377959927	0.0370643940458521
5.9917435564663	0.0385355287847212
5.99993333333333	0.0400137955363316
6.00812311020036	0.0414934414783294
6.0163128870674	0.0429687332953545
6.02450266393443	0.0444340232152832
6.03269244080146	0.0458838120972471
6.04088221766849	0.0473128087910443
6.04907199453552	0.0487159845537576
6.05726177140255	0.0500886202599025
6.06545154826958	0.0514263475182327
6.07364132513661	0.0527251821152094
6.08183110200364	0.0539815491744794
6.09002087887068	0.055192301348391
6.09821065573771	0.0563547291241585
6.10640043260474	0.057466563003026
6.11459020947177	0.05852596992171
6.1227799863388	0.059531543749671
6.13096976320583	0.0604822901924968
6.13915954007286	0.0613776069121773
6.14734931693989	0.0622172592283756
6.15553909380692	0.063001352315075
6.16372887067395	0.0637303006031311
6.17191864754098	0.0644047950109795
6.18010842440802	0.0650257680708316
6.18829820127505	0.0655943578926236
6.19648797814208	0.0661118723068138
6.20467775500911	0.0665797531385504
6.21286753187614	0.066999541661351
6.22105730874317	0.0673728456060615
6.2292470856102	0.0677013083833578
6.23743686247723	0.0679865810585594
6.24562663934426	0.0682302970934071
6.25381641621129	0.0684340506049859
6.26200619307833	0.0685993776753429
6.27019596994536	0.0687277412482373
6.27838574681239	0.0688205191331612
6.28657552367942	0.0688789951947458
6.29476530054645	0.0689043542189631
6.30295507741348	0.0688976790026025
6.31114485428051	0.0688599503189383
6.31933463114754	0.0687920492979102
6.32752440801457	0.0686947618899105
6.3357141848816	0.0685687856296193
6.34390396174863	0.0684147371965926
6.35209373861567	0.0682331614054815
6.3602835154827	0.0680245418304223
6.36847329234973	0.0677893116432663
6.37666306921676	0.0675278648199672
6.38485284608379	0.0672405675398014
6.39304262295082	0.0669277698180851
6.40123239981785	0.0665898165610189
6.40942217668488	0.0662270578922905
6.41761195355191	0.0658398586984677
6.42580173041895	0.0654286069239454
6.43399150728598	0.0649937213679257
6.44218128415301	0.0645356583924987
6.45037106102004	0.0640549162546403
6.45856083788707	0.0635520391858853
6.4667506147541	0.0630276198895255
6.47494039162113	0.0624823010168434
6.48313016848816	0.0619167753652635
6.49131994535519	0.0613317852449645
6.49950972222222	0.0607281207774174
6.50769949908925	0.0601066173885174
6.51588927595629	0.0594681525442078
6.52407905282332	0.0588136418701243
6.53226882969035	0.0581440347071238
6.54045860655738	0.0574603091733467
6.54864838342441	0.0567634669018151
6.55683816029144	0.0560545276281741
6.56502793715847	0.0553345235636559
6.5732177140255	0.0546044936973821
6.58140749089253	0.0538654783611312
6.58959726775956	0.0531185139701287
6.59778704462659	0.0523646279946107
6.60597682149363	0.0516048341243381
6.61416659836066	0.0508401279897488
6.62235637522769	0.0500714830691756
6.63054615209472	0.0492998469888329
6.63873592896175	0.0485261384824434
6.64692570582878	0.0477512444017209
6.65511548269581	0.0469760174447611
6.66330525956284	0.046201274187566
6.67149503642987	0.0454277933222342
6.6796848132969	0.0446563143989548
6.68787459016394	0.043887537118813
6.69606436703097	0.0431221209372757
6.704254143898	0.0423606846759031
6.71244392076503	0.0416038070802786
6.72063369763206	0.040852027492404
6.72882347449909	0.040105846422768
6.73701325136612	0.0393657268394084
6.74520302823315	0.0386320955053516
6.75339280510018	0.0379053440102417
6.76158258196721	0.0371858303026408
6.76977235883425	0.0364738803434047
6.77796213570128	0.0357697894881962
6.78615191256831	0.0350738238331995
6.79434168943534	0.0343862214439425
6.80253146630237	0.0337071937795959
6.8107212431694	0.0330369269548209
6.81891102003643	0.0323755829878596
6.82710079690346	0.0317233011144542
6.83529057377049	0.031080199333399
6.84348035063752	0.0304463757155642
6.85167012750455	0.0298219096488209
6.85985990437159	0.0292068630611716
6.86804968123862	0.0286012819224257
6.87623945810565	0.0280051977311031
6.88442923497268	0.0274186282006925
6.89261901183971	0.0268415787647517
6.90080878870674	0.0262740437587153
6.90899856557377	0.025716007227196
6.9171883424408	0.0251674438286254
6.92537811930783	0.0246283198761776
6.93356789617486	0.0240985942186264
6.9417576730419	0.0235782187860844
6.94994744990893	0.0230671394108545
6.95813722677596	0.0225652965297126
6.96632700364299	0.0220726254941775
6.97451678051002	0.0215890569915984
6.98270655737705	0.0211145174457094
6.99089633424408	0.0206489291692207
6.99908611111111	0.0201922109210835
7.00727588797814	0.0197442778281986
7.01546566484517	0.0193050417987483
7.0236554417122	0.0188744118028853
7.03184521857924	0.0184522942225856
7.04003499544627	0.0180385931772968
7.0482247723133	0.0176332109624115
7.05641454918033	0.017236048049115
7.06460432604736	0.016847003500851
7.07279410291439	0.016465975143913
7.08098387978142	0.016092859469285
7.08917365664845	0.0157275516748883
7.09736343351548	0.0153699457553525
7.10555321038251	0.0150199345675984
7.11374298724954	0.0146774097948276
7.12193276411658	0.0143422619070765
7.13012254098361	0.0140143801373762
7.13831231785064	0.0136936523333713
7.14650209471767	0.0133799649804727
7.1546918715847	0.0130732030835904
7.16288164845173	0.0127732502606123
7.17107142531876	0.0124799891682661
7.17926120218579	0.0121933015652335
7.18745097905282	0.0119130681686211
7.19564075591986	0.0116391691226511
7.20383053278689	0.0113714843682483
7.21202030965392	0.0111098941638681
7.22021008652095	0.0108542795842075
7.22839986338798	0.010604522935674
7.23658964025501	0.0103605082897312
7.24477941712204	0.010122121676993
7.25296919398907	0.00988925133793271
7.2611589708561	0.00966178782277245
7.26934874772313	0.00943962398692359
7.27753852459016	0.00922265526716564
7.2857283014572	0.00901077930202718
7.29391807832423	0.00880389564159464
7.30210785519126	0.00860190582748492
7.31029763205829	0.00840471313175736
7.31848740892532	0.00821222237615265
7.32667718579235	0.0080243396472206
7.33486696265938	0.0078409722353081
7.34305673952641	0.00766202861376607
7.35124651639344	0.00748741819222389
7.35943629326047	0.00731705126081802
7.36762607012751	0.00715083888415052
7.37581584699454	0.0069886931182756
7.38400562386157	0.00683052656960623
7.3921954007286	0.00667625293425173
7.40038517759563	0.00652578714975906
7.40857495446266	0.00637904483609972
7.41676473132969	0.00623594291858113
7.42495450819672	0.00609639936688209
7.43314428506375	0.00596033381446565
7.44133406193078	0.00582766747047698
7.44952383879782	0.00569832316178768
7.45771361566485	0.00557222586018279
7.46590339253188	0.00544930238275445
7.47409316939891	0.0053294813597227
7.48228294626594	0.00521269373157461
7.49047272313297	0.00509887268608647
7.4986625	0.00498795394871133
7.50685227686703	0.00487987580179214
7.51504205373406	0.00477457901764898
7.52323183060109	0.00467200721893801
7.53142160746812	0.00457210628006566
7.53961138433516	0.00447482472397475
7.54780116120219	0.00438011343246863
7.55599093806922	0.00428792484104579
7.56418071493625	0.00419821341652076
7.57237049180328	0.00411093483411765
7.58056026867031	0.00402604558014258
7.58875004553734	0.00394350294794955
7.59693982240437	0.00386326433379302
7.6051295992714	0.00378528699373443
7.61331937613843	0.00370952796108278
7.62150915300547	0.00363594383188911
7.6296989298725	0.00356449101266995
7.63788870673953	0.00349512918976718
7.64607848360656	0.00342781170794339
7.65426826047359	0.00336249347549527
7.66245803734062	0.00329913128001739
7.67064781420765	0.0032376869464466
7.67883759107468	0.00317812137328242
7.68702736794171	0.00312039784893972
7.69521714480874	0.00306448191638997
7.70340692167577	0.00301034171013107
7.71159669854281	0.00295794802627929
7.71978647540984	0.00290727413735043
7.72797625227687	0.00285829602609477
7.7361660291439	0.00281099179555973
7.74435580601093	0.0027653416659638
7.75254558287796	0.00272132775672486
7.76073535974499	0.00267893374136898
7.76892513661202	0.00263814511620934
7.77711491347905	0.00259894896220891
7.78530469034609	0.00256133375135415
7.79349446721312	0.00252528965827518
7.80168424408015	0.00249080896984494
7.80987402094718	0.00245788620586841
7.81806379781421	0.00242651839712896
7.82625357468124	0.00239670559867868
7.83444335154827	0.00236845090321658
7.8426331284153	0.00234176092073043
7.85082290528233	0.00231664642917305
7.85901268214936	0.00229312199028157
7.86720245901639	0.00227120626025752
7.87539223588343	0.0022509224117656
7.88358201275046	0.00223229769736654
7.89177178961749	0.00221536353657032
7.89996156648452	0.00220015540740577
7.90815134335155	0.00218671235612195
7.91634112021858	0.00217507700582621
7.92453089708561	0.00216529525542458
7.93272067395264	0.00215741575165994
7.94091045081967	0.00215148955795749
7.9491002276867	0.00214756998725704
7.95729000455374	0.00214571233074259
7.96547978142077	0.00214597325664777
7.9736695582878	0.00214841043128525
7.98185933515483	0.00215308220010975
7.99004911202186	0.00216004684791169
7.99823888888889	0.00216936242414761
8.00642866575592	0.00218108598730028
8.01461844262295	0.00219527263641434
8.02280821948998	0.00221197530488543
8.03099799635701	0.0022312440930969
8.03918777322404	0.00225312600049588
8.04737755009108	0.00227766421094865
8.05556732695811	0.00230489772748941
8.06375710382514	0.00233486115937979
8.07194688069217	0.00236758385848287
8.0801366575592	0.00240308985021752
8.08832643442623	0.00244139738217315
8.09651621129326	0.00248251835681256
8.10470598816029	0.002526457887592
8.11289576502732	0.00257321372093432
8.12108554189435	0.00262277568699881
8.12927531876138	0.0026751255798355
8.13746509562842	0.00273023651301425
8.14565487249545	0.00278807285115018
8.15384464936248	0.00284859006513019
8.16203442622951	0.00291173476645336
8.17022420309654	0.00297744537034864
8.17841397996357	0.00304565273392055
8.1866037568306	0.0031162811856135
8.19479353369763	0.00318924970183399
8.20298331056467	0.00326447369410564
8.2111730874317	0.00334186705493859
8.21936286429873	0.00342134429684185
8.22755264116576	0.00350282293167753
8.23574241803279	0.00358622634651836
8.24393219489982	0.0036714864800607
8.25212197176685	0.00375854695124316
8.26031174863388	0.00384736600828269
8.26850152550091	0.00393791926786028
8.27669130236794	0.004030202310396
8.28488107923497	0.00412423326854453
8.29307085610201	0.00422005495048342
8.30126063296904	0.00431773612606488
8.30945040983607	0.00441737251824125
8.3176401867031	0.00451908669829584
8.32582996357013	0.00462302696333815
8.33401974043716	0.00472936530156481
8.34220951730419	0.00483829421835981
8.35039929417122	0.00495002217621132
8.35858907103825	0.0050647681185893
8.36677884790528	0.00518275496981696
8.37496862477231	0.00530420221333936
8.38315840163935	0.00542931836607198
8.39134817850638	0.00555829275197576
8.39953795537341	0.00569128776464511
8.40772773224044	0.00582843148756076
8.41591750910747	0.0059698107777894
8.4241072859745	0.00611546589354326
8.43229706284153	0.00626538591271776
8.44048683970856	0.00641950547251884
8.44867661657559	0.00657770336052606
8.45686639344262	0.00673980218806959
8.46505617030966	0.00690556969633298
8.47324594717669	0.00707472145698839
8.48143572404372	0.00724692464616264
8.48962550091075	0.00742180287582006
8.49781527777778	0.00759894157632692
8.50600505464481	0.0077778944073466
8.51419483151184	0.00795818968715748
8.52238460837887	0.00813933681295331
8.5305743852459	0.00832083295733904
8.53876416211293	0.00850216927759311
8.54695393897996	0.00868283680507015
8.555143715847	0.00886233198240665
8.56333349271403	0.00904016141790916
8.57152326958106	0.00921584670790077
8.57971304644809	0.00938892812683126
8.58790282331512	0.00955896714953975
8.59609260018215	0.00972554899482457
8.60428237704918	0.00988828466534937
8.61247215391621	0.0100468117764081
8.62066193078324	0.0102007949461775
8.62885170765028	0.0103499261174428
8.63704148451731	0.0104939242261189
8.64523126138434	0.0106325342177488
8.65342103825137	0.0107655262061795
8.6616108151184	0.0108926947408852
8.66980059198543	0.0110138577103704
8.67799036885246	0.0111288553450939
8.68618014571949	0.0112375491707865
8.69436992258652	0.0113398210250314
8.70255969945355	0.0114355722111225
8.71074947632058	0.011524722875681
8.71893925318762	0.0116072111857061
8.72712903005465	0.0116829926352997
8.73531880692168	0.0117520392331697
8.74350858378871	0.0118143392724491
8.75169836065574	0.0118698967648065
8.75988813752277	0.0119187308121171
8.7680779143898	0.0119608756619646
8.77626769125683	0.0119963801944044
8.78445746812386	0.0120253074107883
8.79264724499089	0.0120477340154285
8.80083702185793	0.0120637499170283
8.80902679872496	0.0120734572950446
8.81721657559199	0.0120769697944015
8.82540635245902	0.0120744117420964
8.83359612932605	0.0120659172712112
8.84178590619308	0.0120516293121298
8.84997568306011	0.0120316988766349
8.85816545992714	0.0120062844979401
8.86635523679417	0.0119755519052774
8.8745450136612	0.0119396736760284
8.88273479052823	0.0118988289723222
8.89092456739527	0.0118532039603138
8.8991143442623	0.0118029916733407
8.90730412112933	0.0117483919418313
8.91549389799636	0.0116896115295914
8.92368367486339	0.0116268636274857
8.93187345173042	0.0115603676497139
8.94006322859745	0.0114903485749108
8.94825300546448	0.011417035599302
8.95644278233151	0.0113406611222967
8.96463255919854	0.0112614595428714
8.97282233606558	0.0111796659364123
8.98101211293261	0.0110955146648792
8.98920188979964	0.0110092380525815
8.99739166666667	0.0109210652075778
9.0055814435337	0.0108312208185406
9.01377122040073	0.0107399244624047
9.02196099726776	0.0106473900468599
9.03015077413479	0.0105538252755353
9.03834055100182	0.0104594314214466
9.04653032786886	0.0103644031014325
9.05472010473588	0.0102689280840702
9.06290988160292	0.0101731871201938
9.07109965846995	0.0100773535549377
9.07928943533698	0.00998159305941521
9.08747921220401	0.00988606341841086
9.09566898907104	0.00979091368425383
9.10385876593807	0.00969628357002697
9.1120485428051	0.00960230331323235
9.12023831967213	0.00950909302576707
9.12842809653916	0.00941676234171577
9.1366178734062	0.00932541052820002
9.14480765027323	0.00923512673222014
9.15299742714026	0.00914599039550399
9.16118720400729	0.00905807174288624
9.16937698087432	0.00897143259443367
9.17756675774135	0.008886127300689
9.18575653460838	0.00880220363305805
9.19394631147541	0.00871970349562099
9.20213608834244	0.00863866394838273
9.21032586520947	0.00855911798652056
9.2185156420765	0.00848109498101751
9.22670541894354	0.00840462126255381
9.23489519581057	0.0083297204721705
9.2430849726776	0.00825641367763181
9.25127474954463	0.00818471992250285
9.25946452641166	0.00811465640430296
9.26765430327869	0.00804623870959384
9.27584408014572	0.0079794810328997
9.28403385701275	0.0079143963718563
9.29222363387978	0.00785099674046431
9.30041341074681	0.00778929325711275
9.30860318761384	0.00772929654985826
9.31679296448088	0.00767101640956066
9.32498274134791	0.0076144616438251
9.33317251821494	0.00755963998095004
9.34136229508197	0.00750655799131706
9.349552071949	0.00745522073576916
9.35774184881603	0.00740563167570423
9.36593162568306	0.00735779253630499
9.37412140255009	0.0073117035258707
9.38231117941712	0.00726736344349532
9.39050095628415	0.00722476999318021
9.39869073315119	0.00718392034578263
9.40688051001822	0.00714481179159376
9.41507028688525	0.00710744246269395
9.42326006375228	0.00707181198559465
9.43144984061931	0.00703792210105135
9.43963961748634	0.00700577750018206
9.44782939435337	0.00697538597083953
9.4560191712204	0.00694675905480124
9.46420894808743	0.00691991266660347
9.47239872495446	0.006894867261722
9.4805885018215	0.0068716482387648
9.48877827868853	0.00685028602301427
9.49696805555556	0.00683081614772929
9.50515783242259	0.0068132792666423
9.51334760928962	0.00679772114081353
9.52153738615665	0.00678419241915373
9.52972716302368	0.00677274868973419
9.53791693989071	0.00676345045728868
9.54610671675774	0.00675636282008527
9.55429649362477	0.00675155526425579
9.5624862704918	0.00674910144395698
9.57067604735884	0.00674907910877783
9.57886582422587	0.00675156967216302
9.5870556010929	0.0067566574030941
9.59524537795993	0.00676442903783272
9.60343515482696	0.0067749727789533
9.61162493169399	0.00678837722758707
9.61981470856102	0.00680473045145527
9.62800448542805	0.00682411853609998
9.63619426229508	0.00684662383405579
9.64438403916211	0.00687232307635348
9.65257381602915	0.00690128555828382
9.66076359289618	0.00693357111683125
9.66895336976321	0.00696922800542775
9.67714314663024	0.00700829101908223
9.68533292349727	0.00705077954651602
9.6935227003643	0.00709669547978807
9.70171247723133	0.00714602158221946
9.70990225409836	0.00719871982309248
9.71809203096539	0.0072547300505945
9.72628180783242	0.00731396865813967
9.73447158469946	0.00737632770914796
9.74266136156649	0.00744167438369058
9.75085113843352	0.00750985059553876
9.75904091530055	0.00758067297595202
9.76723069216758	0.00765393321383743
9.77542046903461	0.00772939878182496
9.78361024590164	0.00780681390412508
9.79180002276867	0.00788590083285741
9.7999897996357	0.00796636179396889
9.80817957650273	0.00804788162978183
9.81636935336977	0.00813012987202285
9.8245591302368	0.00821276334934529
9.83274890710383	0.00829542978010444
9.84093868397086	0.00837777079530405
9.84912846083789	0.00845942513694359
9.85731823770492	0.00854003221736972
9.86550801457195	0.00861923522445742
9.87369779143898	0.008696683863041
9.88188756830601	0.00877203720783202
9.89007734517304	0.00884496617836057
9.89826712204007	0.00891515531305065
9.90645689890711	0.00898230486527272
9.91464667577414	0.00904613224365479
9.92283645264117	0.00910637338968959
9.9310262295082	0.00916278406982193
9.93921600637523	0.00921514036219928
9.94740578324226	0.00926323971354671
9.95559556010929	0.00930690155927925
9.96378533697632	0.00934596768352454
9.97197511384335	0.00938030271579726
9.98016489071038	0.00940979429030042
9.98835466757741	0.00943435297884807
9.99654444444445	0.00945391192157425
10.0047342213115	0.00946842636423887
10.0129239981785	0.00947787320544108
10.0211137750455	0.00948225014429458
10.0293035519126	0.00948157431928345
10.0374933287796	0.00947588148248212
10.0456831056466	0.00946522471255937
10.0538728825137	0.00944967287346146
10.0620626593807	0.00942930966340192
10.0702524362477	0.00940423213519842
10.0784422131148	0.00937454940901995
10.0866319899818	0.00934038170447661
10.0948217668488	0.00930185954096374
10.1030115437158	0.00925912279307605
10.1112013205829	0.00921231972513806
10.1193910974499	0.00916160675223106
10.1275808743169	0.00910714774544517
10.135770651184	0.00904911396826907
10.143960428051	0.00898768433729215
10.152150204918	0.0089230455465509
10.1603399817851	0.00885539276655004
10.1685297586521	0.00878493013338981
10.1767195355191	0.00871187164645129
10.1849093123862	0.0086364424060908
10.1930990892532	0.008558880016401
10.2012888661202	0.00847943527607417
10.2094786429873	0.00839837320162632
10.2176684198543	0.00831597417345199
10.2258581967213	0.00823253427814649
10.2340479735883	0.00814836643751671
10.2422377504554	0.00806379934553309
10.2504275273224	0.00797917764878496
10.2586173041894	0.00789486136870908
10.2668070810565	0.0078112248743605
10.2749968579235	0.00772865549216235
10.2831866347905	0.00764755217275877
10.2913764116576	0.00756832367303846
10.2995661885246	0.00749138639237682
10.3077559653916	0.00741716214860251
10.3159457422587	0.00734607520701053
10.3241355191257	0.0072785494687327
10.3323252959927	0.00721500569114622
10.3405150728597	0.00715585769780668
10.3487048497268	0.00710150857959338
10.3568946265938	0.00705234714073114
10.3650844034608	0.00700874437484897
10.3732741803279	0.00697104916489135
10.3814639571949	0.00693958429865374
10.3896537340619	0.00691464304066558
10.397843510929	0.00689648563132897
10.406033287796	0.0068853357450774
10.414223064663	0.00688137746415204
10.4224128415301	0.00688475271868116
10.4306026183971	0.00689555879935406
10.4387923952641	0.00691384654250558
10.4469821721311	0.00693961881994826
10.4551719489982	0.00697282944724974
10.4633617258652	0.00701338263495482
10.4715515027322	0.00706113317235398
10.4797412795993	0.00711588667477223
10.4879310564663	0.0071774005135146
10.4961208333333	0.00724538561958349
10.5043106102004	0.00731950855947714
10.5125003870674	0.00739939415589829
10.5206901639344	0.0074846287752087
10.5288799408015	0.00757476382532389
10.5370697176685	0.00766931957401777
10.5452594945355	0.00776778920294495
10.5534492714026	0.00786964308690779
10.5616390482696	0.00797433325934331
10.5698288251366	0.00808129815820582
10.5780186020036	0.00818996712009501
10.5862083788707	0.00829976465479802
10.5943981557377	0.00841011490000284
10.6025879326047	0.00852044600353361
10.6107777094718	0.00863019417861642
10.6189674863388	0.00873880725260525
10.6271572632058	0.00884574825173455
10.6353470400729	0.0089504985237694
10.6435368169399	0.00905256011193415
10.6517265938069	0.00915145771975667
10.659916370674	0.00924674021477539
10.668106147541	0.00933798185038282
10.676295924408	0.0094247826993685
10.684485701275	0.00950676889288531
10.6926754781421	0.00958359305754211
10.7008652550091	0.00965493437871461
10.7090550318761	0.00972049812243074
10.7172448087432	0.00978001554032072
10.7254345856102	0.00983324372117028
10.7336243624772	0.00987996499514375
10.7418141393443	0.00991998667793004
10.7500039162113	0.00995314056225113
10.7581936930783	0.00997928221271195
10.7663834699454	0.00999829027222117
10.7745732468124	0.0100100658771224
10.7827630236794	0.0100145320742691
10.7909528005464	0.01001163343266
10.7991425774135	0.0100013355964482
10.8073323542805	0.00998362501333255
10.8155221311475	0.00995850866810636
10.8237119080146	0.00992601396396742
10.8319016848816	0.00988618898368994
10.8400914617486	0.00983910234337655
10.8482812386157	0.00978484281881077
10.8564710154827	0.00972351901558736
10.8646607923497	0.00965525894249905
10.8728505692168	0.00958020921160093
10.8810403460838	0.0094985344280965
10.8892301229508	0.00941041668926205
10.8974198998179	0.00931605463591076
10.9056096766849	0.0092156627561285
10.9137994535519	0.00910947052782728
10.9219892304189	0.00899772192076513
10.930179007286	0.00888067475400003
10.938368784153	0.00875860002107471
10.94655856102	0.00863178122113475
10.9547483378871	0.00850051355052408
10.9629381147541	0.0083651030122605
10.9711278916211	0.00822586514181726
10.9793176684882	0.00808312407287047
10.9875074453552	0.00793721070385787
10.9956972222222	0.00778846093734894
11.0038869990893	0.00763721406432292
11.0120767759563	0.00748381051986475
11.0202665528233	0.00732858999653855
11.0284563296903	0.00717188932839527
11.0366461065574	0.00701404053592555
11.0448358834244	0.00685536918180791
11.0530256602914	0.00669619247831893
11.0612154371585	0.00653681775862875
11.0694052140255	0.00637754117154845
11.0775949908925	0.00621864635671145
11.0857847677596	0.00606040320297267
11.0939745446266	0.00590306707287271
11.1021643214936	0.00574687832116699
11.1103540983607	0.00559206167664705
11.1185438752277	0.00543882564345579
11.1267336520947	0.00528736259883056
11.1349234289618	0.00513784850779102
11.1431132058288	0.00499044294558546
11.1513029826958	0.00484528969022114
11.1594927595628	0.00470251702111205
11.1676825364299	0.00456223817054212
11.1758723132969	0.00442455173556005
11.1840620901639	0.00428954250584397
11.192251867031	0.0041572820395432
11.200441643898	0.0040278290537055
11.208631420765	0.00390123042874774
11.2168211976321	0.00377752172384608
11.2250109744991	0.00365672776865628
11.2332007513661	0.00353886360101038
11.2413905282332	0.0034239351262228
11.2495803051002	0.00331193960546399
11.2577700819672	0.00320286678826483
11.2659598588342	0.00309669975775874
11.2741496357013	0.00299341546980041
11.2823394125683	0.0028929855856194
11.2905291894353	0.00279537689296156
11.2987189663024	0.00270055192133651
11.3069087431694	0.00260846955773128
11.3150985200364	0.00251908549634296
11.3232882969035	0.00243235269768301
11.3314780737705	0.00234822157244821
11.3396678506375	0.00226664058795777
11.3478576275046	0.00218755665015812
11.3560474043716	0.00211091533224133
11.3642371812386	0.00203666146471412
11.3724269581056	0.00196473954316852
11.3806167349727	0.00189509425977442
11.3888065118397	0.00182767038023181
11.3969962887067	0.0017624130772724
11.4051860655738	0.00169926844627812
11.4133758424408	0.00163818357496375
11.4215656193078	0.0015791063621064
11.4297553961749	0.00152198539562049
11.4379451730419	0.0014667701684183
11.4461349499089	0.00141341105139136
11.454324726776	0.00136185858195806
11.462514503643	0.00131206343100714
11.47070428051	0.0012639766725846
11.4788940573771	0.00121754974320374
11.4870838342441	0.00117273479728113
11.4952736111111	0.00112948383175366
11.5034633879781	0.00108774963305749
11.5116531648452	0.00104748550361934
11.5198429417122	0.00100864513197343
11.5280327185792	0.000971183070003806
11.5362224954463	0.000935054681578962
11.5444122723133	0.000900216195528219
11.5526020491803	0.000866624585407645
11.5607918260474	0.000834237572261507
11.5689816029144	0.000803013680498299
11.5771713797814	0.000772912234131879
11.5853611566485	0.000743893521010712
11.5935509335155	0.00071591859395169
11.6017407103825	0.0006889494501183
11.6099304872495	0.000662948981936805
11.6181202641166	0.0006378807771964
11.6263100409836	0.000613709308010933
11.6344998178506	0.000590399962919297
11.6426895947177	0.000567919154896449
11.6508793715847	0.000546234226245321
11.6590691484517	0.000525313637570297
11.6672589253188	0.000505127309452579
11.6754487021858	0.000485646619016097
11.6836384790528	0.000466844851229697
11.6918282559199	0.000448697434242561
11.7000180327869	0.0004311819214431
11.7082078096539	0.000414278142081711
11.716397586521	0.00039796844098995
11.724587363388	0.000382237233685514
11.732777140255	0.00036707083527663
11.740966917122	0.000352456988557867
11.7491566939891	0.000338384398464225
11.7573464708561	0.000324842255976172
11.7655362477231	0.000311819584131715
11.7737260245902	0.000299305017612502
11.7819158014572	0.000287286145450396
11.7901055783242	0.000275749445719274
11.7982953551913	0.000264680419101769
11.8064851320583	0.000254063573818114
11.8146749089253	0.000243882369842621
11.8228646857924	0.000234119541752617
11.8310544626594	0.000224757670162679
11.8392442395264	0.000215779382516733
11.8474340163934	0.000207167511048281
11.8556237932605	0.000198905271733526
11.8638135701275	0.000190976591778029
11.8720033469945	0.000183366328552582
11.8801931238616	0.000176060142095352
11.8883829007286	0.000169044468948069
11.8965726775956	0.000162306358448965
11.9047624544627	0.000155833614738034
11.9129522313297	0.000149614958144471
11.9211420081967	0.000143639655656974
11.9293317850638	0.000137897487606906
11.9375215619308	0.000132378790638572
11.9457113387978	0.000127074170812021
11.9539011156648	0.000121974632942779
11.9620908925319	0.000117071834084667
11.9702806693989	0.000112357652629557
11.9784704462659	0.000107824393489798
11.986660223133	0.000103464818533217
11.99485	9.92719336643274E-5
