# Supplementary material for: Characterization of meiotic axis proteins in the model brown alga Ectocarpus
Source: EMBO Rep. 2025 Oct 23;26(23):5673–702. doi: 10.1038/s44319-025-00605-3 (PMC12678776; doi:10.1038/s44319-025-00605-3)
Supplement: Supplementary file 6 — Source data Fig. 2 [file 44319_2025_605_MOESM6_ESM.zip › Figure 2/2B/HORMA3.csv]

time (min)	channel	time (min)	MolarMass0PeakNumber1	time (min)	MolarMass0PeakNumber2	time (min)	Molar Mass: Peak Number 3
0.000916666666666667	2.33900085337851E-5	6.14816006837466	86209.1319176267	3.57656794095714	64453601.8566328	4.93607205927341	433042.826421289
0.00910645051194539	2.55670256843643E-5	6.15634985221994	84001.081046628	3.58475772480242	52518949.4625765	4.94426184311868	421424.670744254
0.0172962343572241	2.78566789127935E-5	6.16453963606521	81996.7970504008	3.59294750864769	44060360.2838141	4.95245162696396	410404.430143781
0.0254860182025028	3.02363845124945E-5	6.17272941991049	80214.9926478908	3.60113729249297	37729871.268782	4.96064141080924	400080.689561918
0.0336758020477816	3.26777331948591E-5	6.18091920375577	78616.2131263937	3.60932707633825	32848101.5468295	4.96883119465452	390328.380924441
0.0418655858930603	3.51477107405286E-5	6.18910898760105	77196.6016311088	3.61751686018353	28946237.8479592	4.9770209784998	381130.677079269
0.050055369738339	3.76102795218479E-5	6.19729877144633	75856.0661698606	3.62570664402881	25777866.5162507	4.98521076234508	372641.202629754
0.0582451535836178	4.0028176076161E-5	6.20548855529161	74613.5133505891	3.63389642787409	23218407.47957	4.99340054619036	364973.237128149
0.0664349374288965	4.23647199597756E-5	6.21367833913689	73426.7568709676	3.64208621171937	21120397.7263466	5.00159033003564	357969.276472458
0.0746247212741752	4.45855096475221E-5	6.22186812298217	72394.9183264748	3.65027599556465	19348585.8982171	5.00978011388091	351499.090945139
0.0828145051194539	4.66598809909742E-5	6.23005790682744	71541.3899440541	3.65846577940992	17829414.4611296	5.01796989772619	345470.423112834
0.0910042889647327	4.85620411623747E-5	6.23824769067272	70797.0092272297	3.6666555632552	16533366.6733593	5.02615968157147	339826.555109165
0.0991940728100114	5.02718129716871E-5	6.246437474518	70132.6354363975	3.67484534710048	15422505.1671172	5.03434946541675	333803.356975888
0.10738385665529	5.17749933756409E-5	6.25462725836328	69527.2847705097	3.68303513094576	14453576.8523974	5.04253924926203	327965.995375672
0.115573640500569	5.3063355465907E-5	6.26281704220856	68640.0885522889	3.69122491479104	13598175.669044	5.05072903310731	322490.49345333
0.123763424345848	5.4134350727001E-5	6.27100682605384	67641.0454779395	3.69941469863632	12843969.705452	5.05891881695259	317085.967493022
0.131953208191126	5.49905845045483E-5	6.27919660989912	66678.1654388428	3.7076044824816	12177823.0119195	5.06710860079786	311926.454347418
0.140142992036405	5.56391276304011E-5	6.2873863937444	65774.1325951299	3.71579426632687	11593239.619451	5.07529838464314	307122.565065841
0.148332775881684	5.60907326229063E-5	6.29557617758967	64885.1090084359	3.72398405017215	11076524.9986888	5.08348816848842	302721.674784304
0.156522559726962	5.63590403534036E-5	6.30376596143495	63986.6616462641	3.73217383401743	10618167.3210829	5.0916779523337	298568.747850061
0.164712343572241	5.64598082246304E-5	6.31195574528023	63234.1543612054	3.74036361786271	10202869.5951945	5.09986773617898	294546.851126137
0.17290212741752	5.64101776300903E-5	6.32014552912551	62596.1339940543	3.74855340170799	9825452.45706647	5.10805752002426	290360.833219181
0.181091911262799	5.62280140635178E-5	6.32833531297079	62044.899138446	3.75674318555327	9482522.30948136	5.11624730386954	286424.211751841
0.189281695108077	5.5931348728189E-5	6.33652509681607	61500.7476558991	3.76493296939855	9170630.20763187	5.12443708771482	282726.544254399
0.197471478953356	5.55379085326364E-5	6.34471488066135	60928.2739789855	3.77312275324383	8886502.93375812	5.1326268715601	279244.243838509
0.205661262798635	5.5064735550692E-5			3.78131253708911	8626510.97871806	5.14081665540537	275963.014576522
0.213851046643914	5.45279039533484E-5			3.78950232093438	8389162.05589964	5.14900643925065	272868.676268817
0.222040830489192	5.39423006691071E-5			3.79769210477966	8176214.54285709	5.15719622309593	269995.724891535
0.230230614334471	5.33214737871652E-5			3.80588188862494	7988556.82734546	5.16538600694121	267101.817675267
0.23842039817975	5.26775269317101E-5			3.81407167247022	7810092.85996677	5.17357579078649	263918.156103639
0.246610182025028	5.20210446926778E-5			3.8222614563155	7643821.55351243	5.18176557463177	260573.730959133
0.254799965870307	5.13610342687309E-5			3.83045124016078	7499199.39329172	5.18995535847705	257319.916452117
0.262989749715586	5.07048797474445E-5			3.83864102400606	7361666.05785693
0.271179533560865	5.00583149318761E-5			3.84683080785134	7232610.54474965
0.279369317406143	4.94254205590143E-5
0.287559101251422	4.88086507627107E-5
0.295748885096701	4.82089156947983E-5
0.30393866894198	4.76257298714126E-5
0.312128452787258	4.70574322409772E-5
0.320318236632537	4.65014774227653E-5
0.328508020477816	4.59547891871986E-5
0.336697804323094	4.54141602806342E-5
0.344887588168373	4.48766584921735E-5
0.353077372013652	4.4339997011597E-5
0.361267155858931	4.3802834955859E-5
0.369456939704209	4.32649774449424E-5
0.377646723549488	4.27274457090778E-5
0.385836507394767	4.21924049946785E-5
0.394026291240046	4.16629677753384E-5
0.402216075085324	4.11428899970161E-5
0.410405858930603	4.06361776049681E-5
0.418595642775882	4.01466440967096E-5
0.42678542662116	3.96774796074231E-5
0.434975210466439	3.92308716157404E-5
0.443164994311718	3.88077123233264E-5
0.451354778156997	3.8407432321136E-5
0.459544562002275	3.80279604449334E-5
0.467734345847554	3.76658199148777E-5
0.475924129692833	3.73163572901487E-5
0.484113913538111	3.69740791181625E-5
0.49230369738339	3.66330636151657E-5
0.500493481228669	3.62874200216678E-5
0.508683265073948	3.5931741363886E-5
0.516873048919226	3.5561513001706E-5
0.525062832764505	3.51734388414471E-5
0.533252616609784	3.47656576899927E-5
0.541442400455063	3.43378314915474E-5
0.549632184300341	3.38910983324594E-5
0.55782196814562	3.34278943470046E-5
0.566011751990899	3.29516716862091E-5
0.574201535836177	3.24665363681529E-5
0.582391319681456	3.19768531997361E-5
0.590581103526735	3.14868589314198E-5
0.598770887372014	3.1000317183669E-5
0.606960671217292	3.05202540856703E-5
0.615150455062571	3.00487943444249E-5
0.62334023890785	2.95871039024771E-5
0.631530022753129	2.91354349639994E-5
0.639719806598407	2.86932663773074E-5
0.647909590443686	2.82595159335338E-5
0.656099374288965	2.78327785279459E-5
0.664289158134243	2.74115629725699E-5
0.672478941979522	2.69944972949201E-5
0.680668725824801	2.65804814208652E-5
0.68885850967008	2.61687711201744E-5
0.697048293515358	2.5758997410009E-5
0.705238077360637	2.53511263471044E-5
0.713427861205916	2.49453723779871E-5
0.721617645051195	2.45420813197959E-5
0.729807428896473	2.41415973161583E-5
0.737997212741752	2.37441364676467E-5
0.746186996587031	2.33496808186578E-5
0.75437678043231	2.29579097068477E-5
0.762566564277588	2.2568164036905E-5
0.770756348122867	2.21794436826792E-5
0.778946131968146	2.17904391396785E-5
0.787135915813424	2.13995981598443E-5
0.795325699658703	2.10052246658827E-5
0.803515483503982	2.06056027725044E-5
0.811705267349261	2.01991400778723E-5
0.819895051194539	1.97845204102783E-5
0.828084835039818	1.9360847674055E-5
0.836274618885097	1.89277694828184E-5
0.844464402730375	1.84855638503731E-5
0.852654186575654	1.80351670293444E-5
0.860843970420933	1.75781333278409E-5
0.869033754266212	1.71165266422675E-5
0.87722353811149	1.66527605163908E-5
0.885413321956769	1.61893947402588E-5
0.893603105802048	1.57288959192711E-5
0.901792889647327	1.52734092346977E-5
0.909982673492605	1.48245846921244E-5
0.918172457337884	1.43834700070492E-5
0.926362241183163	1.39504767427699E-5
0.934552025028441	1.35254143276178E-5
0.94274180887372	1.31075846049003E-5
0.950931592718999	1.26959238732372E-5
0.959121376564278	1.22891688081507E-5
0.967311160409556	1.18860199728142E-5
0.975500944254835	1.1485285505943E-5
0.983690728100114	1.10859824524848E-5
0.991880511945393	1.06873816625776E-5
1.00007029579067	1.02889949533529E-5
1.00826007963595	9.890506228882E-6
1.01644986348123	9.49166044339916E-6
1.02463964732651	9.09212395229065E-6
1.03282943117179	8.6913484000146E-6
1.04101921501706	8.28847684295604E-6
1.04920899886234	7.88230415552288E-6
1.05739878270762	7.47131379596446E-6
1.0655885665529	7.05382068950174E-6
1.07377835039818	6.62820680914824E-6
1.08196813424346	6.19322430121068E-6
1.09015791808874	5.74833606039381E-6
1.09834770193402	5.29404843182945E-6
1.10653748577929	4.83218685790316E-6
1.11472726962457	4.36606795671213E-6
1.12291705346985	3.90053254474044E-6
1.13110683731513	3.44182195737456E-6
1.13929662116041	2.99729330390909E-6
1.14748640500569	2.57497785909649E-6
1.15567618885097	2.18303564987558E-6
1.16386597269625	1.82917208103888E-6
1.17205575654152	1.52006889963431E-6
1.1802455403868	1.26086069271183E-6
1.18843532423208	1.05473931225569E-6
1.19662510807736	9.02741322783813E-7
1.20481489192264	8.03703180250798E-7
1.21300467576792	7.543910439952E-7
1.2211944596132	7.49784906695482E-7
1.22938424345848	7.83475038873388E-7
1.23757402730375	8.48123608617921E-7
1.24576381114903	9.35936099154201E-7
1.25395359499431	1.03911539644385E-6
1.26214337883959	1.15024110794044E-6
1.27033316268487	1.2625464012403E-6
1.27852294653015	1.37008836353141E-6
1.28671273037543	1.4678163739049E-6
1.29490251422071	1.55155510958876E-6
1.30309229806598	1.61793393148847E-6
1.31128208191126	1.66429879988286E-6
1.31947186575654	1.6886225026503E-6
1.32766164960182	1.68944686469153E-6
1.3358514334471	1.66588342571226E-6
1.34404121729238	1.61764540011196E-6
1.35223100113766	1.54510286917027E-6
1.36042078498294	1.4493372082364E-6
1.36861056882821	1.33216661294276E-6
1.37680035267349	1.19611702175379E-6
1.38499013651877	1.04432116310368E-6
1.39317992036405	8.80341965163795E-7
1.40136970420933	7.07925733297062E-7
1.40955948805461	5.30725888286728E-7
1.41774927189989	3.52018364202112E-7
1.42593905574516	1.73821397281141E-7
1.43412883959044	-1.40054515975532E-9
1.44231862343572	-1.72826809196753E-7
1.450508407281	-3.40481806494311E-7
1.45869819112628	-5.05131958090644E-7
1.46688797497156	-6.68132685405828E-7
1.47507775881684	-8.31003714602972E-7
1.48326754266212	-9.95120486655588E-7
1.49145732650739	-1.16153165729125E-6
1.49964711035267	-1.33068613309472E-6
1.50783689419795	-1.50234883550898E-6
1.51602667804323	-1.67552001064001E-6
1.52421646188851	-1.84849942849128E-6
1.53240624573379	-2.01918876232941E-6
1.54059602957907	-2.18518486654261E-6
1.54878581342435	-2.34407779374732E-6
1.55697559726962	-2.49361470889587E-6
1.5651653811149	-2.63208700506273E-6
1.57335516496018	-2.75821739553328E-6
1.58154494880546	-2.87109820409935E-6
1.58973473265074	-2.97033979166567E-6
1.59792451649602	-3.05565108321582E-6
1.6061143003413	-3.12743281742968E-6
1.61430408418658	-3.18617409644018E-6
1.62249386803185	-3.23229529729409E-6
1.63068365187713	-3.26584017264908E-6
1.63887343572241	-3.28666719432432E-6
1.64706321956769	-3.29428052511334E-6
1.65525300341297	-3.28788277383304E-6
1.66344278725825	-3.26648560706044E-6
1.67163257110353	-3.22899357133619E-6
1.67982235494881	-3.17447505433614E-6
1.68801213879408	-3.10249907615216E-6
1.69620192263936	-3.0128868939702E-6
1.70439170648464	-2.9059755221579E-6
1.71258149032992	-2.78292203696719E-6
1.7207712741752	-2.64568079415779E-6
1.72896105802048	-2.49668117775764E-6
1.73715084186576	-2.33897170247528E-6
1.74534062571104	-2.17617211523389E-6
1.75353040955631	-2.01197334412377E-6
1.76172019340159	-1.85039118420716E-6
1.76990997724687	-1.69530323040094E-6
1.77809976109215	-1.55039647080413E-6
1.78628954493743	-1.41900619497005E-6
1.79447932878271	-1.30405809913878E-6
1.80266911262799	-1.20797435758652E-6
1.81085889647327	-1.13256717233791E-6
1.81904868031854	-1.07897601345969E-6
1.82723846416382	-1.04783609894822E-6
1.8354282480091	-1.03911101309468E-6
1.84361803185438	-1.05216383875845E-6
1.85180781569966	-1.08580872451235E-6
1.85999759954494	-1.13832869749369E-6
1.86818738339022	-1.20750218836717E-6
1.8763771672355	-1.2904973139539E-6
1.88456695108077	-1.38398810688783E-6
1.89275673492605	-1.48427717208371E-6
1.90094651877133	-1.58733854404592E-6
1.90913630261661	-1.68887813411255E-6
1.91732608646189	-1.78454058938546E-6
1.92551587030717	-1.87018138510269E-6
1.93370565415245	-1.94191970845022E-6
1.94189543799772	-1.99633701793437E-6
1.950085221843	-2.03088040300779E-6
1.95827500568828	-2.04413800063048E-6
1.96646478953356	-2.03576228331099E-6
1.97465457337884	-2.00653614179377E-6
1.98284435722412	-1.95847346046511E-6
1.9910341410694	-1.8944639575539E-6
1.99922392491468	-1.81833964475526E-6
2.00741370875995	-1.73455235030368E-6
2.01560349260523	-1.64778966741845E-6
2.02379327645051	-1.56267600944848E-6
2.03198306029579	-1.48356445961037E-6
2.04017284414107	-1.41406261141258E-6
2.04836262798635	-1.35704884021902E-6
2.05655241183163	-1.31450488174129E-6
2.06474219567691	-1.28752396828906E-6
2.07293197952218	-1.2763441045626E-6
2.08112176336746	-1.28047587250858E-6
2.08931154721274	-1.2988409059845E-6
2.09750133105802	-1.3300413703039E-6
2.1056911149033	-1.37237301441377E-6
2.11388089874858	-1.42409549119735E-6
2.12207068259386	-1.48339898393041E-6
2.13026046643914	-1.54841663940555E-6
2.13845025028441	-1.61736170281892E-6
2.14664003412969	-1.68844954173424E-6
2.15482981797497	-1.75995528874372E-6
2.16301960182025	-1.83029997155966E-6
2.17120938566553	-1.8981656811522E-6
2.17939916951081	-1.96251583714179E-6
2.18758895335609	-2.02259809229365E-6
2.19577873720137	-2.07828016451743E-6
2.20396852104664	-2.13002728163042E-6
2.21215830489192	-2.17894789278774E-6
2.2203480887372	-2.22669120943469E-6
2.22853787258248	-2.27540378649123E-6
2.23672765642776	-2.32741256303535E-6
2.24491744027304	-2.38498787218307E-6
2.25310722411832	-2.45007286102239E-6
2.26129700796359	-2.52401852215228E-6
2.26948679180887	-2.60748145625104E-6
2.27767657565415	-2.70021522601857E-6
2.28586635949943	-2.80112217210147E-6
2.29405614334471	-2.90821850209704E-6
2.30224592718999	-3.01898151636561E-6
2.31043571103527	-3.13067754263566E-6
2.31862549488055	-3.24071254478637E-6
2.32681527872582	-3.3469624194852E-6
2.3350050625711	-3.44808162464785E-6
2.34319484641638	-3.54377527224785E-6
2.35138463026166	-3.63490402876478E-6
2.35957441410694	-3.72342784019409E-6
2.36776419795222	-3.81233380942311E-6
2.3759539817975	-3.90530071702626E-6
2.38414376564278	-4.00631310422727E-6
2.39233354948805	-4.1193831510781E-6
2.40052333333333	-4.24816183236891E-6
2.40871311717861	-4.39564694008207E-6
2.41690290102389	-4.56380710215088E-6
2.42509268486917	-4.7534511957036E-6
2.43328246871445	-4.96445399373645E-6
2.44147225255973	-5.19559013800371E-6
2.44966203640501	-5.44436808238881E-6
2.45785182025028	-5.70728838033743E-6
2.46604160409556	-5.98006159049265E-6
2.47423138794084	-6.25789788343333E-6
2.48242117178612	-6.53570356865798E-6
2.4906109556314	-6.80822733244194E-6
2.49880073947668	-7.07023814814917E-6
2.50699052332196	-7.31674302700353E-6
2.51518030716724	-7.54303882881297E-6
2.52337009101251	-7.74487267965678E-6
2.53155987485779	-7.91859264068715E-6
2.53974965870307	-8.06119060413092E-6
2.54793944254835	-8.17046495042543E-6
2.55612922639363	-8.24506415703611E-6
2.56431901023891	-8.28468369478497E-6
2.57250879408419	-8.29012713750755E-6
2.58069857792946	-8.26313989232567E-6
2.58888836177474	-8.20655387686703E-6
2.59707814562002	-8.12426002434946E-6
2.6052679294653	-8.02069727366825E-6
2.61345771331058	-7.90066411218824E-6
2.62164749715586	-7.76905892941652E-6
2.62983728100114	-7.63043684381146E-6
2.63802706484642	-7.48864501498356E-6
2.6462168486917	-7.34651155593943E-6
2.65440663253697	-7.2056468242754E-6
2.66259641638225	-7.06637926849154E-6
2.67078620022753	-6.927835760412E-6
2.67897598407281	-6.7881563068105E-6
2.68716576791809	-6.64514428425426E-6
2.69535555176337	-6.49658788483287E-6
2.70354533560865	-6.3406104084409E-6
2.71173511945393	-6.17604440512007E-6
2.7199249032992	-6.00323148014421E-6
2.72811468714448	-5.82386814841167E-6
2.73630447098976	-5.64052783609579E-6
2.74449425483504	-5.45691029499854E-6
2.75268403868032	-5.27729701262704E-6
2.7608738225256	-5.1059864107862E-6
2.76906360637088	-4.94680885688326E-6
2.77725339021615	-4.80247513436104E-6
2.78544317406143	-4.67424117759483E-6
2.79363295790671	-4.56108318990036E-6
2.80182274175199	-4.45958785206784E-6
2.81001252559727	-4.36376313685505E-6
2.81820230944255	-4.26480795855831E-6
2.82639209328783	-4.15104029791298E-6
2.83458187713311	-4.00791355096883E-6
2.84277166097838	-3.81803386108433E-6
2.85096144482366	-3.56105871510015E-6
2.85915122866894	-3.21391847530763E-6
2.86734101251422	-2.75078534996732E-6
2.8755307963595	-2.14272512666336E-6
2.88372058020478	-1.35806461510283E-6
2.89191036405006	-3.62267561063813E-7
2.90010014789534	8.82082058150368E-7
2.90828993174061	2.41529753959288E-6
2.91647971558589	4.2806189325524E-6
2.92466949943117	6.52421963005795E-6
2.93285928327645	9.19531315410747E-6
2.94104906712173	1.23460348862451E-5
2.94923885096701	1.60317536396127E-5
2.95742863481229	2.03110008906194E-5
2.96561841865757	2.52452201550963E-5
2.97380820250284	3.08988406633854E-5
2.98199798634812	3.73396538331103E-5
2.9901877701934	4.46382278217638E-5
2.99837755403868	5.28677217137649E-5
3.00656733788396	6.21038555757904E-5
3.01475712172924	7.24244218106061E-5
3.02294690557452	8.39089981886162E-5
3.0311366894198	9.66386542072385E-5
3.03932647326507	0.000110695711637142
3.04751625711035	0.000126163563573815
3.05570604095563	0.000143126543662463
3.06389582480091	0.000161670017474035
3.07208560864619	0.000181880293715152
3.08027539249147	0.000203845029667094
3.08846517633675	0.000227653756117817
3.09665496018202	0.000253398175326494
3.1048447440273	0.000281172890123533
3.11303452787258	0.000311076157715049
3.12122431171786	0.000343210772296849
3.12941409556314	0.000377684889122084
3.13760387940842	0.000414613941010986
3.1457936632537	0.00045412158969176
3.15398344709898	0.000496341144096922
3.16217323094425	0.000541417185368735
3.17036301478953	0.000589507189618801
3.17855279863481	0.000640783148957843
3.18674258248009	0.000695433157731132
3.19493236632537	0.00075366294485436
3.20312215017065	0.000815697333120206
3.21131193401593	0.000881781270582394
3.21950171786121	0.000952181108655364
3.22769150170648	0.00102718530698811
3.23588128555176	0.00110710482277894
3.24407106939704	0.00119227337276214
3.25226085324232	0.00128304701430766
3.2604506370876	0.00137980330437428
3.26864042093288	0.00148294009130295
3.27683020477816	0.00159287351383018
3.28501998862344	0.0017100358688198
3.29320977246871	0.00183487235335171
3.30139955631399	0.00196783759326743
3.30958934015927	0.00210939151476711
3.31777912400455	0.00225999459959774
3.32596890784983	0.00242010281012328
3.33415869169511	0.00259016170689831
3.34234847554039	0.00277060016863963
3.35053825938567	0.00296182355175682
3.35872804323094	0.00316420631543678
3.36691782707622	0.00337808409647198
3.3751076109215	0.00360374519375059
3.38329739476678	0.00384142174275397
3.39148717861206	0.00409128032782872
3.39967696245734	0.0043534123027666
3.40786674630262	0.00462782401075487
3.4160565301479	0.00491442694862081
3.42424631399317	0.00521302824507091
3.43243609783845	0.0055233215517919
3.44062588168373	0.0058448791141334
3.44881566552901	0.00617714500771539
3.45700544937429	0.00651943008976721
3.46519523321957	0.00687090923162175
3.47338501706485	0.00723062118562031
3.48157480091012	0.00759747134380818
3.4897645847554	0.00797023782123817
3.49795436860068	0.00834758100267118
3.50614415244596	0.00872805663525047
3.51433393629124	0.0091101322162564
3.52252372013652	0.00949220587505159
3.5307135039818	0.00987262805123505
3.53890328782708	0.0102497247395796
3.54709307167236	0.0106218216917531
3.55528285551763	0.0109872688289098
3.56347263936291	0.0113444639035683
3.57166242320819	0.0116918748621625
3.57985220705347	0.0120280600432576
3.58804199089875	0.0123516860594018
3.59623177474403	0.0126615426680291
3.60442155858931	0.0129565546065006
3.61261134243458	0.0132357901757279
3.62080112627986	0.0134984666676295
3.62899091012514	0.0137439532047578
3.63718069397042	0.0139717702618803
3.6453704778157	0.0141815867373821
3.65356026166098	0.0143732144258545
3.66175004550626	0.014546600791466
3.66993982935154	0.0147018195341515
3.67812961319681	0.0148390600438066
3.68631939704209	0.0149586158669272
3.69450918088737	0.0150608725521854
3.70269896473265	0.015146295281659
3.71088874857793	0.0152154166417115
3.71907853242321	0.0152688247347946
3.72726831626849	0.0153071520278067
3.73545810011377	0.0153310649734451
3.74364788395904	0.0153412546728885
3.75183766780432	0.0153384284439188
3.7600274516496	0.0153233025166356
3.76821723549488	0.0152965954933834
3.77640701934016	0.0152590234954293
3.78459680318544	0.0152112953698568
3.79278658703072	0.0151541091947573
3.800976370876	0.0150881492000112
3.80916615472127	0.0150140835065204
3.81735593856655	0.0149325622967168
3.82554572241183	0.0148442164423228
3.83373550625711	0.014749656315564
3.84192529010239	0.0146494711111041
3.85011507394767	0.0145442282593082
3.85830485779295	0.0144344728309064
3.86649464163823	0.014320727445537
3.8746844254835	0.0142034917353403
3.88287420932878	0.0140832423271336
3.89106399317406	0.0139604328508443
3.89925377701934	0.0138354937449419
3.90744356086462	0.0137088323247871
3.9156333447099	0.01358083313604
3.92382312855518	0.0134518579207807
3.93201291240046	0.0133222461034665
3.94020269624573	0.013192315334826
3.94839248009101	0.0130623621660714
3.95658226393629	0.0129326628680438
3.96477204778157	0.0128034743808609
3.97296183162685	0.0126750352906343
3.98115161547213	0.0125475670688866
3.98934139931741	0.0124212748245331
3.99753118316268	0.0122963485101554
4.00572096700796	0.0121729639581587
4.01391075085324	0.0120512840218453
4.02210053469852	0.0119314594932264
4.0302903185438	0.0118136297860661
4.03848010238908	0.0116979238480509
4.04666988623436	0.0115844609044028
4.05485967007964	0.0114733510557309
4.06304945392492	0.0113646959263387
4.07123923777019	0.0112585891917144
4.07942902161547	0.011155116917222
4.08761880546075	0.0110543577298675
4.09580858930603	0.0109563833443384
4.10399837315131	0.0108612583323773
4.11218815699659	0.0107690402550656
4.12037794084187	0.0106797796764892
4.12856772468714	0.0105935201871079
4.13675750853242	0.0105102983162193
4.1449472923777	0.0104301437525556
4.15313707622298	0.0103530793699273
4.16132686006826	0.0102791213653053
4.16951664391354	0.0102082796551146
4.17770642775882	0.0101405583444649
4.1858962116041	0.0100759559505359
4.19408599544937	0.0100144659829215
4.20227577929465	0.00995607746138092
4.21046556313993	0.00990077547882024
4.21865534698521	0.00984854170317491
4.22684513083049	0.0097993550332543
4.23503491467577	0.00975319196609275
4.24322469852105	0.00971002684188293
4.25141448236633	0.00966983256031284
4.2596042662116	0.00963258093704618
4.26779405005688	0.00959824336818689
4.27598383390216	0.00956679102045422
4.28417361774744	0.00953819511709193
4.29236340159272	0.009512427431851
4.300553185438	0.00948946039947639
4.30874296928328	0.00946926745086924
4.31693275312856	0.00945182333063683
4.32512253697383	0.00943710436936434
4.33331232081911	0.00942508880582911
4.34150210466439	0.00941575722183361
4.34969188850967	0.0094090927289272
4.35788167235495	0.00940508169779891
4.36607145620023	0.00940371445947059
4.37426124004551	0.00940498579187242
4.38245102389079	0.00940889578699389
4.39064080773606	0.00941545085011072
4.39883059158134	0.00942466487950418
4.40702037542662	0.00943656020003524
4.4152101592719	0.00945116875906825
4.42339994311718	0.00946853334126947
4.43158972696246	0.00948870881080221
4.43977951080774	0.00951176335136649
4.44796929465302	0.00953777962772153
4.45615907849829	0.00956685574191117
4.46434886234357	0.00959910613145496
4.47253864618885	0.00963466206857262
4.48072843003413	0.00967367170180405
4.48891821387941	0.00971629979377756
4.49710799772469	0.00976272672429285
4.50529778156997	0.00981314696583489
4.51348756541524	0.00986776710631786
4.52167734926052	0.00992680333418131
4.5298671331058	0.00999047846136114
4.53805691695108	0.0100590183023442
4.54624670079636	0.010132648111582
4.55443648464164	0.0102115884631479
4.56262626848692	0.0102960507741235
4.5708160523322	0.0103862331297954
4.57900583617748	0.0104823155979949
4.58719562002275	0.0105844561193583
4.59538540386803	0.0106927862706083
4.60357518771331	0.0108074068903848
4.61176497155859	0.010928384472491
4.61995475540387	0.0110557476118618
4.62814453924915	0.0111894839787597
4.63633432309443	0.0113295378064453
4.6445241069397	0.0114758077237271
4.65271389078498	0.0116281453709716
4.66090367463026	0.0117863549357208
4.66909345847554	0.0119501930588574
4.67728324232082	0.0121193693620111
4.6854730261661	0.0122935478997787
4.69366281001138	0.0124723492483269
4.70185259385666	0.0126553530953749
4.71004237770193	0.0128421015042983
4.71823216154721	0.0130321027837439
4.72642194539249	0.0132248358642089
4.73461172923777	0.0134197552704869
4.74280151308305	0.013616296159898
4.75099129692833	0.0138138795168209
4.75918108077361	0.0140119180291188
4.76737086461889	0.0142098218615236
4.77556064846416	0.0144070038741645
4.78375043230944	0.0146028851637794
4.79194021615472	0.0147969005827554
4.80013	0.0149885036044694
4.80831978384528	0.0151771709318556
4.81650956769056	0.0153624065664558
4.82469935153584	0.0155437452494922
4.83288913538112	0.0157207555437712
4.84107891922639	0.0158930420189483
4.84926870307167	0.0160602471559734
4.85745848691695	0.0162220523391787
4.86564827076223	0.0163781783478773
4.87383805460751	0.016528385583915
4.88202783845279	0.0166724733320268
4.89021762229807	0.016810278904143
4.89840740614335	0.0169416766810545
4.90659718998862	0.0170665765621466
4.9147869738339	0.0171849224206218
4.92297675767918	0.0172966906794453
4.93116654152446	0.0174018883507662
4.93935632536974	0.0175005513245352
4.94754610921502	0.0175927424979009
4.9557358930603	0.0176785498822284
4.96392567690558	0.0177580848200508
4.97211546075085	0.0178314798209067
4.98030524459613	0.0178988865880167
4.98849502844141	0.0179604741341616
4.99668481228669	0.0180164266640251
5.00487459613197	0.0180669412930579
5.01306437997725	0.018112226181697
5.02125416382253	0.0181524984589058
5.02944394766781	0.0181879817741437
5.03763373151308	0.0182189041991277
5.04582351535836	0.0182454962483507
5.05401329920364	0.0182679888617206
5.06220308304892	0.0182866114505034
5.0703928668942	0.0183015901700943
5.07858265073948	0.0183131465554407
5.08677243458476	0.0183214959848919
5.09496221843003	0.0183268464649783
5.10315200227531	0.0183293976041575
5.11134178612059	0.018329339515843
5.11953156996587	0.0183268521910765
5.12772135381115	0.0183221061473293
5.13591113765643	0.0183152583067362
5.14410092150171	0.0183064536211388
5.15229070534699	0.0182958233289979
5.16048048919226	0.0182834855197752
5.16867027303754	0.0182695465351099
5.17686005688282	0.018254096543167
5.1850498407281	0.0182372103499566
5.19323962457338	0.0182189471828556
5.20142940841866	0.0181993511909644
5.20961919226394	0.0181784512707256
5.21780897610922	0.0181562612019427
5.22599875995449	0.018132780708326
5.23418854379977	0.0181079958855667
5.24237832764505	0.0180818804775408
5.25056811149033	0.0180543972433594
5.25875789533561	0.0180254992909013
5.26694767918089	0.0179951318650843
5.27513746302617	0.017963233692467
5.28332724687145	0.0179297389218608
5.29151703071672	0.0178945786995159
5.299706814562	0.0178576827201808
5.30789659840728	0.0178189812983419
5.31608638225256	0.0177784065664307
5.32427616609784	0.0177358937626529
5.33246594994312	0.0176913825940106
5.3406557337884	0.0176448181241258
5.34884551763368	0.017596151735912
5.35703530147895	0.0175453418608319
5.36522508532423	0.0174923545506222
5.37341486916951	0.0174371639978719
5.38160465301479	0.0173797529200048
5.38979443686007	0.0173201127384756
5.39798422070535	0.0172582439039614
5.40617400455063	0.0171941559532179
5.4143637883959	0.0171278675792151
5.42255357224118	0.0170594066970354
5.43074335608646	0.0169888101584347
5.43893313993174	0.0169161235749301
5.44712292377702	0.0168414009235345
5.4553127076223	0.0167647040726497
5.46350249146758	0.016686102506757
5.47169227531286	0.0166056726271636
5.47988205915814	0.0165234974975146
5.48807184300341	0.0164396665423685
5.49626162684869	0.0163542755634272
5.50445141069397	0.0162674269020648
5.51264119453925	0.0161792294670716
5.52083097838453	0.0160897997206362
5.52902076222981	0.0159992627617545
5.53721054607509	0.0159077533927565
5.54540032992036	0.0158154179500122
5.55359011376564	0.015722416470805
5.56177989761092	0.0156289250424255
5.5699696814562	0.0155351386981455
5.57815946530148	0.0154412746904972
5.58634924914676	0.0153475761004881
5.59453903299204	0.0152543158094115
5.60272881683732	0.0151618006696037
5.61091860068259	0.0150703760418689
5.61910838452787	0.0149804304676926
5.62729816837315	0.0148924005674672
5.63548795221843	0.0148067759283438
5.64367773606371	0.0147241036682655
5.65186751990899	0.0146449931256007
5.66005730375427	0.0145701199866942
5.66824708759955	0.0145002298362122
5.67643687144482	0.0144361410906873
5.6846266552901	0.014378747172575
5.69281643913538	0.0143290176021106
5.70100622298066	0.014287998263165
5.70919600682594	0.0142568103936689
5.71738579067122	0.0142366478015125
5.7255755745165	0.0142287730213784
5.73376535836177	0.0142345112437873
5.74195514220705	0.0142552424764105
5.75014492605233	0.0142923915850215
5.75833470989761	0.0143474160328726
5.76652449374289	0.014421792135915
5.77471427758817	0.0145169987255874
5.78290406143345	0.0146344989676671
5.79109384527873	0.0147757204940797
5.79928362912401	0.0149420338978548
5.80747341296928	0.0151347303425006
5.81566319681456	0.0153549980218274
5.82385298065984	0.0156038985238779
5.83204276450512	0.0158823433655075
5.8402325483504	0.0161910709798107
5.84842233219568	0.0165306250772556
5.85661211604096	0.0169013345811371
5.86480189988623	0.0173032955390407
5.87299168373151	0.0177363560388675
5.88118146757679	0.0182001047458849
5.88937125142207	0.0186938624564531
5.89756103526735	0.0192166776350669
5.90575081911263	0.0197673266897869
5.91394060295791	0.0203443182830634
5.92213038680319	0.0209459021024055
5.93032017064846	0.0215700820971485
5.93850995449374	0.0222146337471878
5.94669973833902	0.0228771254810128
5.9548895221843	0.0235549436122522
5.96307930602958	0.0242453203092377
5.97126908987486	0.0249453641752399
5.97945887372014	0.025652093385638
5.98764865756542	0.0263624698603065
5.99583844141069	0.0270734339265706
6.00402822525597	0.0277819391433787
6.01221800910125	0.0284849862626866
6.02040779294653	0.0291796555012666
6.02859757679181	0.0298631365666519
6.03678736063709	0.0305327560395867
6.04497714448237	0.0311860009240936
6.05316692832765	0.0318205386485451
6.06135671217292	0.032434233430931
6.0695464960182	0.0330251585434556
6.07773627986348	0.0335916050483284
6.08592606370876	0.034132086716843
6.09411584755404	0.0346453414271017
6.10230563139932	0.0351303299692271
6.1104954152446	0.0355862320797115
6.11868519908988	0.0360124396400091
6.12687498293515	0.0364085478975467
6.13506476678043	0.0367743444318541
6.14325455062571	0.0371097963847624
6.15144433447099	0.0374150359723809
6.15963411831627	0.0376903448415005
6.16782390216155	0.0379361380927361
6.17601368600683	0.0381529471852866
6.1842034698521	0.0383414027993446
6.19239325369738	0.0385022177929403
6.20058303754266	0.038636171183207
6.20877282138794	0.038744092674924
6.21696260523322	0.0388268477832271
6.2251523890785	0.0388853245769718
6.23334217292378	0.0389204217145249
6.24153195676906	0.0389330377239627
6.24972174061433	0.0389240617302326
6.25791152445961	0.0388943655455113
6.26610130830489	0.0388447972097249
6.27429109215017	0.0387761758622237
6.28248087599545	0.0386892879567325
6.29067065984073	0.0385848846147731
6.29886044368601	0.0384636798810953
6.30705022753129	0.0383263501618887
6.31524001137656	0.0381735344442428
6.32342979522184	0.0380058354390653
6.33161957906712	0.0378238213638603
6.3398093629124	0.0376280280118365
6.34799914675768	0.0374189615141836
6.35618893060296	0.0371971013924075
6.36437871444824	0.036962903700314
6.37256849829352	0.0367168048760392
6.38075828213879	0.0364592248660661
6.38894806598407	0.0361905704022946
6.39713784982935	0.0359112387101718
6.40532763367463	0.0356216206413448
6.41351741751991	0.0353221036405098
6.42170720136519	0.0350130739091403
6.42989698521047	0.0346949184286824
6.43808676905575	0.0343680272074074
6.44627655290102	0.0340327946241344
6.4544663367463	0.0336896204703522
6.46265612059158	0.0333389103188251
6.47084590443686	0.0329810759602284
6.47903568828214	0.0326165351519518
6.48722547212742	0.032245711413444
6.4954152559727	0.0318690339525137
6.50360503981798	0.0314869367163659
6.51179482366325	0.0310998577190912
6.51998460750853	0.0307082383377764
6.52817439135381	0.0303125223393376
6.53636417519909	0.0299131550013388
6.54455395904437	0.0295105818576113
6.55274374288965	0.0291052473841501
6.56093352673493	0.0286975936979149
6.5691233105802	0.0282880588557611
6.57731309442548	0.0278770749002388
6.58550287827076	0.0274650661360588
6.59369266211604	0.0270524471382476
6.60188244596132	0.0266396210278838
6.6100722298066	0.0262269775711187
6.61826201365188	0.0258148917050251
6.62645179749716	0.0254037222189723
6.63464158134243	0.0249938107077849
6.64283136518771	0.0245854810098925
6.65102114903299	0.0241790392443968
6.65921093287827	0.0237747737137674
6.66740071672355	0.0233729548664955
6.67559050056883	0.0229738365567791
6.68378028441411	0.0225776566001342
6.69197006825939	0.0221846367359984
6.70015985210467	0.0217949835097947
6.70834963594994	0.0214088889313002
6.71653941979522	0.021026530825228
6.7247292036405	0.0206480732358711
6.73291898748578	0.0202736661601
6.74110877133106	0.0199034459958162
6.74929855517634	0.0195375359405903
6.75748833902162	0.0191760462246253
6.7656781228669	0.0188190745725295
6.77386790671217	0.0184667065823109
6.78205769055745	0.0181190165365187
6.79024747440273	0.0177760678458724
6.79843725824801	0.0174379138195451
6.80662704209329	0.0171045986730295
6.81481682593857	0.0167761579092466
6.82300660978385	0.0164526189772458
6.83119639362912	0.016134001740739
6.8393861774744	0.0158203193151012
6.84757596131968	0.0155115786107897
6.85576574516496	0.0152077807679452
6.86395552901024	0.0149089216960276
6.87214531285552	0.0146149924897085
6.8803350967008	0.014325980117333
6.88852488054607	0.0140418676707269
6.89671466439135	0.0137626349757381
6.90490444823663	0.013488258871856
6.91309423208191	0.0132187136125604
6.92128401592719	0.0129539712617492
6.92947379977247	0.0126940020183137
6.93766358361775	0.0124387742016021
6.94585336746303	0.0121882539385421
6.95404315130831	0.011942405573135
6.96223293515358	0.0117011915559783
6.97042271899886	0.0114645721876995
6.97861250284414	0.0112325057335313
6.98680228668942	0.0110049481625477
6.9949920705347	0.0107818531534601
7.00318185437998	0.0105631721843923
7.01137163822526	0.010348854243581
7.01956142207054	0.010138846166664
7.02775120591581	0.00993309262466819
7.03594098976109	0.00973153635634572
7.04413077360637	0.00953411890434068
7.05232055745165	0.00934078058622445
7.06051034129693	0.00915146124788186
7.06870012514221	0.0089661006710922
7.07688990898749	0.00878463849577354
7.08507969283277	0.00860701481234241
7.09326947667804	0.00843317039035206
7.10145926052332	0.00826304664584575
7.1096490443686	0.00809658557981688
7.11783882821388	0.00793372961885276
7.12602861205916	0.00777442175390194
7.13421839590444	0.00761860550789636
7.14240817974972	0.00746622479959869
7.150597963595	0.00731722375389138
7.15878774744027	0.00717154658919456
7.16697753128555	0.00702913784061412
7.17516731513083	0.00688994213353036
7.18335709897611	0.00675390416103637
7.19154688282139	0.00662096886610365
7.19973666666667	0.00649108114111954
7.20792645051195	0.00636418567041912
7.21611623435722	0.00624022687906076
7.2243060182025	0.00611914879838613
7.23249580204778	0.00600089515977967
7.24068558589306	0.00588540934385654
7.24887536973834	0.00577263448554372
7.25706515358362	0.00566251378517791
7.2652549374289	0.00555499047058331
7.27344472127418	0.00545000795961644
7.28163450511945	0.00534751010247229
7.28982428896473	0.0052474412738019
7.29801407281001	0.00514974667025203
7.30620385665529	0.00505437247937781
7.31439364050057	0.00496126634994036
7.32258342434585	0.00487037768905878
7.33077320819113	0.00478165755090759
7.33896299203641	0.0046950589381031
7.34715277588168	0.00461053692192689
7.35534255972696	0.00452804830080701
7.36353234357224	0.00444755157713143
7.37172212741752	0.00436900671095221
7.3799119112628	0.00429237433171144
7.38810169510808	0.00421761565268643
7.39629147895336	0.00414469215979729
7.40448126279864	0.00407356505377037
7.41267104664391	0.00400419531529644
7.42086083048919	0.00393654356916882
7.42905061433447	0.00387057028212341
7.43724039817975	0.00380623614921506
7.44543018202503	0.00374350223153998
7.45361996587031	0.00368233040938414
7.46180974971559	0.00362268348395044
7.46999953356087	0.00356452553417818
7.47818931740614	0.00350782195217135
7.48637910125142	0.00345253950673195
7.4945688850967	0.00339864601912375
7.50275866894198	0.00334610990216879
7.51094845278726	0.00329489998132707
7.51913823663254	0.00324498524744684
7.52732802047782	0.00319633425528322
7.5355178043231	0.00314891542799219
7.54370758816837	0.00310269714265486
7.55189737201365	0.0030576476070159
7.56008715585893	0.00301373555044909
7.56827693970421	0.00297093016952254
7.57646672354949	0.00292920206227866
7.58465650739477	0.00288852383600384
7.59284629124005	0.00284887002741528
7.60103607508532	0.00281021753429808
7.6092258589306	0.00277254767727225
7.61741564277588	0.00273584147606256
7.62560542662116	0.00270008197551645
7.63379521046644	0.00266525410059214
7.64198499431172	0.00263134332154338
7.650174778157	0.00259833962582569
7.65836456200228	0.00256623054013334
7.66655434584755	0.00253500335434992
7.67474412969283	0.00250464522006571
7.68293391353811	0.00247514300847081
7.69112369738339	0.00244648350723913
7.69931348122867	0.00241865410542359
7.70750326507395	0.0023916432823617
7.71569304891923	0.00236544148794433
7.72388283276451	0.00234004107272073
7.73207261660978	0.00231543769890888
7.74026240045506	0.00229163044360544
7.74845218430034	0.00226862103202473
7.75664196814562	0.00224641456539796
7.7648317519909	0.00222501933792277
7.77302153583618	0.00220444623676213
7.78121131968146	0.00218470856118036
7.78940110352674	0.00216582199783635
7.79759088737201	0.00214780432587306
7.80578067121729	0.0021306752612122
7.81397045506257	0.0021144563874828
7.82216023890785	0.00209917113184889
7.83035002275313	0.00208484492200409
7.83853980659841	0.00207150509800524
7.84672959044369	0.00205918091146444
7.85491937428897	0.00204790324747674
7.86310915813424	0.00203770401674379
7.87129894197952	0.00202861610388417
7.8794887258248	0.00202067319817827
7.88767850967008	0.00201390937187813
7.89586829351536	0.0020083587350974
7.90405807736064	0.00200405569949623
7.91224786120592	0.00200103494593837
7.92043764505119	0.00199933158578491
7.92862742889647	0.00199898172620691
7.93681721274175	0.00200002280202792
7.94500699658703	0.00200249408944922
7.95319678043231	0.00200643742951722
7.96138656427759	0.00201189741086176
7.96957634812287	0.00201892148363567
7.97776613196815	0.00202756045137306
7.98595591581342	0.00203786812220474
7.9941456996587	0.00204990068440024
8.00233548350398	0.00206371593554534
8.01052526734926	0.00207937243214462
8.01871505119454	0.00209692849205162
8.02690483503982	0.00211644031012603
8.0350946188851	0.00213796025551385
8.04328440273038	0.00216153523865018
8.05147418657566	0.00218720462654772
8.05966397042093	0.00221499811315624
8.06785375426621	0.00224493372481313
8.07604353811149	0.00227701601396044
8.08423332195677	0.00231123399105909
8.09242310580205	0.00234755921402729
8.10061288964733	0.00238594465408607
8.10880267349261	0.00242632349418666
8.11699245733788	0.00246860815610878
8.12518224118316	0.00251269006790777
8.13337202502844	0.00255843983500444
8.14156180887372	0.00260570797850171
8.149751592719	0.002654326167189
8.15794137656428	0.00270410899260702
8.16613116040956	0.00275485687958724
8.17432094425484	0.00280635961499987
8.18251072810011	0.00285840000114397
8.19070051194539	0.00291075859275906
8.19889029579067	0.0029632194636085
8.20708007963595	0.00301557607801255
8.21526986348123	0.00306763763911106
8.22345964732651	0.00311923636346186
8.23164943117179	0.00317023473269764
8.23983921501706	0.00322053300209192
8.24802899886234	0.00327007705477556
8.25621878270762	0.0033188660391658
8.2644085665529	0.00336696001685231
8.27259835039818	0.00341448697057671
8.28078813424346	0.00346164933416768
8.28897791808874	0.00350873010682896
8.29716770193402	0.00355609691156928
8.30535748577929	0.00360420505745098
8.31354726962457	0.00365359920173906
8.32173705346985	0.00370491205095158
8.32992683731513	0.00375886075015857
8.33811662116041	0.00381624030052218
8.34630640500569	0.00387791422487123
8.35449618885097	0.00394480196933432
8.36268597269625	0.0040178629119233
8.37087575654152	0.00409807749323953
8.3790655403868	0.00418642583130855
8.38725532423208	0.00428386450350515
8.39544510807736	0.00439130213924513
8.40363489192264	0.00450957473085964
8.41182467576792	0.00463942163499487
8.4200144596132	0.00478146371904068
8.42820424345848	0.00493618448615078
8.43639402730376	0.00510391457410173
8.44458381114903	0.00528482109938704
8.45277359499431	0.00547890189449596
8.46096337883959	0.00568598473116775
8.46915316268487	0.00590573142549916
8.47734294653015	0.00613764656279999
8.48553273037543	0.00638109020250093
8.49372251422071	0.00663529355042189
8.50191229806599	0.00689937659412551
8.51010208191126	0.00717236709017143
8.51829186575654	0.00745322004171686
8.52648164960182	0.00774083625583568
8.5346714334471	0.00803408002643121
8.54286121729238	0.00833179551681797
8.55105100113766	0.00863282104678393
8.55924078498294	0.00893600126105699
8.56743056882822	0.00924019760205638
8.57562035267349	0.00954429683581901
8.58381013651877	0.00984721774168032
8.59199992036405	0.0101479162133635
8.60018970420933	0.0104453889397176
8.60837948805461	0.0107386761474521
8.61656927189989	0.0110268636503229
8.62475905574517	0.0113090837095094
8.63294883959044	0.0115845159250745
8.64113862343572	0.0118523877395909
8.649328407281	0.0121119746103423
8.65751819112628	0.0123626005785197
8.66570797497156	0.0126036385773276
8.67389775881684	0.0128345113022492
8.68208754266212	0.0130546920802264
8.6902773265074	0.0132637057608017
8.69846711035267	0.0134611301223701
8.70665689419795	0.0136465968684242
8.71484667804323	0.0138197931199469
8.72303646188851	0.0139804626660288
8.73122624573379	0.0141284067697774
8.73941602957907	0.0142634848680567
8.74760581342435	0.0143856144392047
8.75579559726962	0.0144947704813636
8.7639853811149	0.0145909846955523
8.77217516496018	0.0146743439408625
8.78036494880546	0.0147449881158638
8.78855473265074	0.0148031079075426
8.79674451649602	0.0148489416822783
8.8049343003413	0.0148827720143847
8.81312408418658	0.0149049221684057
8.82131386803185	0.01491575193841
8.82950365187713	0.0149156534241955
8.83769343572241	0.0149050468639491
8.84588321956769	0.0148843761922986
8.85407300341297	0.014854104818756
8.86226278725825	0.0148147109974613
8.87045257110353	0.0147666835560677
8.87864235494881	0.0147105182847661
8.88683213879409	0.0146467137831021
8.89502192263936	0.0145757677915484
8.90321170648464	0.0144981743384066
8.91140149032992	0.0144144206288181
8.9195912741752	0.014324984663073
8.92778105802048	0.0142303337352936
8.93597084186576	0.0141309226102021
8.94416062571104	0.014027192539464
8.95235040955631	0.0139195705656491
8.96054019340159	0.0138084686749352
8.96872997724687	0.0136942834895396
8.97691976109215	0.0135773960151023
8.98510954493743	0.0134581713210616
8.99329932878271	0.013336958549971
9.00148911262799	0.0132140905925369
9.00967889647327	0.0130898837415569
9.01786868031854	0.0129646375240443
9.02605846416382	0.0128386342384986
9.0342482480091	0.0127121389689127
9.04243803185438	0.0125853997973059
9.05062781569966	0.0124586479152412
9.05881759954494	0.0123320980431574
9.06700738339022	0.0122059488124563
9.0751971672355	0.0120803835149493
9.08338695108077	0.0119555714071426
9.09157673492605	0.0118316684149317
9.09976651877133	0.0117088181525739
9.10795630261661	0.011587153004539
9.11614608646189	0.011466795199167
9.12433587030717	0.0113478577955149
9.13252565415245	0.0112304453680696
9.14071543799773	0.0111146548628129
9.148905221843	0.0110005761920234
9.15709500568828	0.0108882931510341
9.16528478953356	0.0107778840294407
9.17347457337884	0.0106694220587617
9.18166435722412	0.0105629760328865
9.1898541410694	0.0104586107722925
9.19804392491468	0.0103563876803224
9.20623370875996	0.0102563650048152
9.21442349260524	0.01015859801052
9.22261327645051	0.0100631391992226
9.23080306029579	0.00997003844556806
9.23899284414107	0.00987934276235557
9.24718262798635	0.00979109609811099
9.25537241183163	0.00970533912391121
9.26356219567691	0.00962210858241324
9.27175197952218	0.00954143725328413
9.27994176336746	0.0094633535571851
9.28813154721274	0.0093878811695334
9.29632133105802	0.00931503884620095
9.3045111149033	0.00924484002816039
9.31270089874858	0.00917729286431916
9.32089068259386	0.00911240039733707
9.32908046643914	0.00905016029819694
9.33727025028442	0.00899056530138778
9.34546003412969	0.0089336037050065
9.35364981797497	0.00887925950468093
9.36183960182025	0.00882751336640196
9.37002938566553	0.00877834304763495
9.37821916951081	0.00873172429733496
9.38640895335609	0.00868763185962658
9.39459873720137	0.00864604045632149
9.40278852104664	0.00860692577878466
9.41097830489192	0.00857026596910035
9.4191680887372	0.008536042485425
9.42735787258248	0.00850424096701914
9.43554765642776	0.00847485256396455
9.44373744027304	0.00844787455339266
9.45192722411832	0.00842331130725224
9.4601170079636	0.00840117514384149
9.46830679180887	0.00838148676066815
9.47649657565415	0.00836427612727082
9.48468635949943	0.00834958286115287
9.49287614334471	0.00833745624264172
9.50106592718999	0.00832795560894866
9.50925571103527	0.00832115055658604
9.51744549488055	0.00831712075384419
9.52563527872583	0.00831595552720183
9.5338250625711	0.00831775394007945
9.54201484641638	0.00832262440385495
9.55020463026166	0.00833068379642844
9.55839441410694	0.00834205675094104
9.56658419795222	0.00835687509479561
9.5747739817975	0.00837527660304202
9.58296376564278	0.00839740378647861
9.59115354948806	0.00842340245769064
9.59934333333333	0.00845341971271761
9.60753311717861	0.00848760214869521
9.61572290102389	0.00852609351119361
9.62391268486917	0.00856903211348206
9.63210246871445	0.00861654778010633
9.64029225255973	0.00866875863788465
9.64848203640501	0.00872576825719196
9.65667182025028	0.00878766220700188
9.66486160409556	0.00885450456700419
9.67305138794084	0.00892633511780243
9.68124117178612	0.00900316651609622
9.6894309556314	0.00908498153124783
9.69762073947668	0.0091717306888748
9.70581052332196	0.00926333053365699
9.71400030716724	0.00935966214345114
9.72219009101251	0.00946057008184758
9.73037987485779	0.00956586213621562
9.73856965870307	0.00967530918000841
9.74675944254835	0.00978864542102957
9.75494922639363	0.00990556961713924
9.76313901023891	0.0100257464222693
9.77132879408419	0.0101488082694587
9.77951857792947	0.0102743578991191
9.78770836177475	0.0104019710789638
9.79589814562002	0.0105311999224938
9.8040879294653	0.0106615769201441
9.81227771331058	0.0107926187711522
9.82046749715586	0.0109238309257243
9.82865728100114	0.0110547123721202
9.83684706484642	0.0111847604730952
9.8450368486917	0.0113134755823381
9.85322663253698	0.0114403657455879
9.86141641638225	0.011564950705724
9.86960620022753	0.0116867658121214
9.87779598407281	0.0118053651530957
9.88598576791809	0.011920324303832
9.89417555176337	0.012031242954015
9.90236533560865	0.0121377465100144
9.91055511945393	0.0122394874846786
9.91874490329921	0.012336146454559
9.92693468714448	0.0124274321691193
9.93512447098976	0.0125130820499575
9.94331425483504	0.0125928624567096
9.95150403868032	0.0126665684372166
9.9596938225256	0.0127340233987038
9.96788360637088	0.0127950788582178
9.97607339021616	0.0128496140616152
9.98426317406143	0.012897535014471
9.99245295790671	0.0129387734804831
10.000642741752	0.0129732859784089
10.0088325255973	0.0130010527088422
10.0170223094425	0.0130220758105096
10.0252120932878	0.0130363783324707
10.0334018771331	0.0130440031164666
10.0415916609784	0.0130450112316478
10.0497814448237	0.0130394808073357
10.0579712286689	0.013027505947459
10.0661610125142	0.0130091955643771
10.0743507963595	0.0129846726881456
10.0825405802048	0.0129540739722267
10.0907303640501	0.0129175486444905
10.0989201478953	0.0128752581469227
10.1071099317406	0.0128273760099078
10.1152997155859	0.0127740876036139
10.1234894994312	0.0127155896969734
10.1316792832765	0.012652090085959
10.1398690671217	0.0125838077432471
10.148058850967	0.0125109730450182
10.1562486348123	0.0124338278683603
10.1644384186576	0.0123526258896422
10.1726282025028	0.0122676330169211
10.1808179863481	0.0121791280214119
10.1890077701934	0.012087403655848
10.1971975540387	0.0119927675822393
10.205387337884	0.0118955432337787
10.2135771217292	0.0117960719368841
10.2217669055745	0.0116947119433283
10.2299566894198	0.0115918408760227
10.2381464732651	0.0114878574766027
10.2463362571104	0.0113831812478691
10.2545260409556	0.0112782549574031
10.2627158248009	0.0111735433579112
10.2709056086462	0.0110695339444156
10.2790953924915	0.0109667366308667
10.2872851763367	0.0108656828222543
10.295474960182	0.010766923825522
10.3036647440273	0.0106710289063286
10.3118545278726	0.0105785827689576
10.3200443117179	0.0104901817819107
10.3282340955631	0.0104064297980505
10.3364238794084	0.0103279332821893
10.3446136632537	0.0102552953734916
10.352803447099	0.0101891094342494
10.3609932309443	0.0101299519328945
10.3691830147895	0.01007837484155
10.3773727986348	0.0100348977602401
10.3855625824801	0.0100000000642109
10.3937523663254	0.00997411293429454
10.4019421501706	0.00995761172184808
10.4101319340159	0.00995080876608165
10.4183217178612	0.00995394689393743
10.4265115017065	0.00996719435313317
10.4347012855518	0.00999064035981686
10.442891069397	0.01002429222494
10.4510808532423	0.01006807423091
10.4592706370876	0.0101218273426507
10.4674604209329	0.0101853106381791
10.4756502047782	0.0102582045405028
10.4838399886234	0.0103401150714124
10.4920297724687	0.0104305791943045
10.500219556314	0.0105290714039137
10.5084093401593	0.0106350114246698
10.5165991240046	0.0107477723341146
10.5247889078498	0.0108666885553101
10.5329786916951	0.010991064544342
10.5411684755404	0.0111201832323675
10.5493582593857	0.0112533140443686
10.5575480432309	0.0113897209896901
10.5657378270762	0.0115286698196796
10.5739276109215	0.0116694349128939
10.5821173947668	0.0118113052720718
10.5903071786121	0.011953589762645
10.5984969624573	0.0120956217438204
10.6066867463026	0.012236762654753
10.6148765301479	0.0123764050244739
10.6230663139932	0.0125139744607894
10.6312560978385	0.0126489308269919
10.6394458816837	0.0127807685801107
10.647635665529	0.0129090167548014
10.6558254493743	0.0130332385603993
10.6640152332196	0.0131530300209929
10.6722050170648	0.0132680188048605
10.6803948009101	0.0133778630290137
10.6885845847554	0.0134822495412099
10.6967743686007	0.0135808929148864
10.704964152446	0.0136735342537061
10.7131539362912	0.01375993995145
10.7213437201365	0.0138399007234886
10.7295335039818	0.0139132305630627
10.7377232878271	0.0139797658884218
10.7459130716724	0.0140393643394001
10.7541028555176	0.0140919036018494
10.7622926393629	0.0141372804057125
10.7704824232082	0.0141754089988889
10.7786722070535	0.0142062199147471
10.7868619908987	0.0142296588158925
10.795051774744	0.0142456848282855
10.8032415585893	0.0142542692635571
10.8114313424346	0.014255394662057
10.8196211262799	0.0142490536202651
10.8278109101251	0.0142352479536832
10.8360006939704	0.0142139880770678
10.8441904778157	0.0141852921668148
10.852380261661	0.0141491857317333
10.8605700455063	0.0141057012962452
10.8687598293515	0.0140548780890984
10.8769496131968	0.013996761580053
10.8851393970421	0.013931403422902
10.8933291808874	0.0138588611975422
10.9015189647327	0.0137791982530972
10.9097087485779	0.0136924837592924
10.9178985324232	0.0135987929791844
10.9260883162685	0.0134982074161094
10.9342781001138	0.0133908152761586
10.942467883959	0.0132767118184374
10.9506576678043	0.0131560001363798
10.9588474516496	0.0130287919053492
10.9670372354949	0.0128952081492329
10.9752270193402	0.0127553802346409
10.9834168031854	0.012609451113714
10.9916065870307	0.0124575761065591
10.999796370876	0.0122999238596803
11.0079861547213	0.012136677615096
11.0161759385666	0.0119680356959411
11.0243657224118	0.0117942122621283
11.0325555062571	0.0116154379858613
11.0407452901024	0.0114319602180453
11.0489350739477	0.0112440428115448
11.0571248577929	0.0110519661493984
11.0653146416382	0.0108560267741842
11.0735044254835	0.0106565365537041
11.0816942093288	0.0104538217915628
11.0898839931741	0.0102482221292031
11.0980737770193	0.0100400892601826
11.1062635608646	0.00982978520727257
11.1144533447099	0.00961768032668859
11.1226431285552	0.00940415122581714
11.1308329124005	0.00918957841579889
11.1390226962457	0.00897434334954549
11.147212480091	0.00875882562752649
11.1554022639363	0.00854340023471129
11.1635920477816	0.00832843429993578
11.1717818316269	0.00811428418649967
11.1799716154721	0.00790129328768737
11.1881613993174	0.00768978936623504
11.1963511831627	0.00748008260769905
11.204540967008	0.00727246420141136
11.2127307508532	0.00706720541139979
11.2209205346985	0.00686455706622145
11.2291103185438	0.00666474898605191
11.2373001023891	0.00646799023819916
11.2454898862344	0.00627446934129203
11.2536796700796	0.00608435448372037
11.2618694539249	0.0058977940946656
11.2700592377702	0.00571491725062297
11.2782490216155	0.0055358342564956
11.2864388054608	0.00536063692401502
11.294628589306	0.00518939906503105
11.3028183731513	0.00502217747016304
11.3110081569966	0.00485901230977506
11.3191979408419	0.00469992783419568
11.3273877246871	0.00454493355726373
11.3355775085324	0.00439402520226821
11.3437672923777	0.00424718578470258
11.351957076223	0.00410438723531963
11.3601468600683	0.00396559171837346
11.3683366439135	0.00383075296037655
11.3765264277588	0.0036998176836845
11.3847162116041	0.00357272688269539
11.3929059954494	0.00344941692495603
11.4010957792947	0.0033298205048391
11.4092855631399	0.00321386765900281
11.4174753469852	0.00310148635332217
11.4256651308305	0.00299260318570684
11.4338549146758	0.00288714370543655
11.442044698521	0.00278503262877627
11.4502344823663	0.0026861947120521
11.4584242662116	0.00259055371935233
11.4666140500569	0.00249803323880033
11.4748038339022	0.00240855665999425
11.4829936177474	0.00232204784950837
11.4911834015927	0.00223842975286521
11.499373185438	0.00215762501012232
11.5075629692833	0.00207955609461683
11.5157527531286	0.00200414528384738
11.5239425369738	0.00193131466575359
11.5321323208191	0.00186098651648134
11.5403221046644	0.00179308341535293
11.5485118885097	0.00172752852168045
11.5567016723549	0.00166424600514149
11.5648914562002	0.00160316145555308
11.5730812400455	0.00154420198245329
11.5812710238908	0.00148729645713
11.5894608077361	0.00143237597650475
11.5976505915813	0.00137937400281695
11.6058403754266	0.00132822643629371
11.6140301592719	0.0012788716946363
11.6222199431172	0.00123125067281059
11.6304097269625	0.00118530689864271
11.6385995108077	0.00114098648678037
11.646789294653	0.00109823795148972
11.6549790784983	0.00105701212968855
11.6631688623436	0.00101726187606783
11.6713586461889	0.00097894171619115
11.6795484300341	0.000942007817253726
11.6877382138794	0.000906417485281207
11.6959279977247	0.000872128892281471
11.70411778157	0.000839100649031147
11.7123075654152	0.000807291503251223
11.7204973492605	0.000776660502266192
11.7286871331058	0.000747166472403285
11.7368769169511	0.000718768387349319
11.7450667007964	0.000691425373060412
11.7532564846416	0.000665096724703528
11.7614462684869	0.000639742500464701
11.7696360523322	0.000615323769889779
11.7778258361775	0.000591803070846603
11.7860156200228	0.000569144114644444
11.794205403868	0.000547312469039699
11.8023951877133	0.000526275909269946
11.8105849715586	0.000506004009287834
11.8187747554039	0.000486468513011817
11.8269645392491	0.000467643188870215
11.8351543230944	0.000449503388619154
11.8433441069397	0.000432025974259842
11.851533890785	0.000415189136011404
11.8597236746303	0.00039897201160023
11.8679134584755	0.000383354829642297
11.8761032423208	0.000368318473773212
11.8842930261661	0.000353844167676638
11.8924828100114	0.000339913554543417
11.9006725938567	0.00032650869574345
11.9088623777019	0.00031361202623623
11.9170521615472	0.000301205979149473
11.9252419453925	0.000289273351869183
11.9334317292378	0.000277797164309539
11.941621513083	0.000266760767158496
11.9498112969283	0.000256147949472955
11.9580010807736	0.000245942792636113
11.9661908646189	0.000236129858579294
11.9743806484642	0.000226694168170564
11.9825704323094	0.000217621090044001
11.9907602161547	0.000208896442969539
11.99895	0.000200506642460085
