# Supplementary material for: Characterization of meiotic axis proteins in the model brown alga Ectocarpus
Source: EMBO Rep. 2025 Oct 23;26(23):5673–702. doi: 10.1038/s44319-025-00605-3 (PMC12678776; doi:10.1038/s44319-025-00605-3)
Supplement: Supplementary file 6 — Source data Fig. 2 [file 44319_2025_605_MOESM6_ESM.zip › Figure 2/2B/HORMA4.csv]

time (min)	channel	time (min)	MolarMass0PeakNumber1	time (min)	MolarMass0PeakNumber2
0.0041	3.17395668079387E-5	6.1267774252351	40938.9549974933	5.27503944709302	63638.6433606168
0.0122897882513661	3.66142146359019E-5	6.13496721348646	40314.6190695681	5.28322923534439	63153.3371580723
0.0204795765027322	4.17758192584235E-5	6.14315700173783	39563.2755784082	5.29141902359575	62443.4896037315
0.0286693647540984	4.71396886155457E-5	6.1513467899892	38867.5720177072	5.29960881184712	61832.9047823498
0.0368591530054645	5.26091059427659E-5	6.15953657824056	38211.3475583579	5.30779860009848	61512.5565288854
0.0450489412568306	5.80800190403742E-5	6.16772636649193	37558.0309359904	5.31598838834985	61296.3279731311
0.0532387295081967	6.3446260796243E-5	6.17591615474329	36937.7441770385	5.32417817660122	61086.8776073131
0.0614285177595628	6.86047767135163E-5	6.18410594299466	36374.0474068493	5.33236796485258	60769.6715458005
0.069618306010929	7.34604453340544E-5	6.19229573124603	35863.6444891475	5.34055775310395	60295.4612932372
0.0778080942622951	7.79301485824634E-5	6.20048551949739	35415.2644300688	5.34874754135532	59562.2547454901
0.0859978825136612	8.1945845999953E-5	6.20867530774876	34975.3594210484	5.35693732960668	58652.5753509618
0.0941876707650273	8.54564941339929E-5	6.21686509600012	34456.875507709	5.36512711785805	57448.8663777854
0.102377459016393	8.84287554817721E-5	6.22505488425149	33919.1846909537	5.37331690610941	56931.2519221197
0.11056724726776	9.08465987780242E-5	6.23324467250286	33407.4191069868	5.38150669436078	57525.4512868643
0.118757035519126	9.27100225866855E-5	6.24143446075422	32921.5699119687	5.38969648261215	58933.4673400979
0.126946823770492	9.40331306899004E-5	6.24962424900559	32441.04695614	5.39788627086351	60621.2884603795
0.135136612021858	9.48417769501202E-5	6.25781403725695	32010.1923308536	5.40607605911488	61850.195970672
0.143326400273224	9.5171028127691E-5	6.26600382550832	31641.3238869332	5.41426584736625	62424.3008962048
0.15151618852459	9.50626374583477E-5	6.27419361375969	31334.7163549013	5.42245563561761	62768.1413108071
0.159705976775956	9.4562677057423E-5	6.28238340201105	31062.9124562984	5.43064542386898	62526.6689890625
0.167895765027322	9.37194095715434E-5	6.29057319026242	30781.4197147582	5.43883521212034	60065.9121265622
0.176085553278689	9.2581437996135E-5	6.29876297851379	30504.340367294	5.44702500037171	56249.8186045195
0.184275341530055	9.11961664731017E-5	6.30695276676515	30210.5348414415	5.45521478862308	52931.8288579529
0.192465129781421	8.96085592890886E-5	6.31514255501652	29889.3340785052	5.46340457687444	50764.3002437074
0.200654918032787	8.78601871487153E-5	6.32333234326788	29619.3137620987	5.47159436512581	49328.0333396204
0.208844706284153	8.59885451097828E-5			5.47978415337717	48350.6051551706
0.217034494535519	8.40266071319112E-5			5.48797394162854	47593.7208084009
0.225224282786885	8.20026205151438E-5			5.49616372987991	46972.6276775533
0.233414071038251	7.99401288942224E-5			5.50435351813127	46334.8315069843
0.241603859289618	7.78581926420253E-5
0.249793647540984	7.577178452011E-5
0.25798343579235	7.36923274261538E-5
0.266173224043716	7.16283100507986E-5
0.274363012295082	6.9585936357937E-5
0.282552800546448	6.7569758743874E-5
0.290742588797814	6.5583248400931E-5
0.29893237704918	6.36292552509471E-5
0.307122165300546	6.17103488595545E-5
0.315311953551913	5.9829029799942E-5
0.323501741803279	5.79878169621148E-5
0.331691530054645	5.61892304964561E-5
0.339881318306011	5.44357030064506E-5
0.348071106557377	5.27294586934077E-5
0.356260894808743	5.10724033082031E-5
0.364450683060109	4.94660491044453E-5
0.372640471311475	4.79114892760004E-5
0.380830259562842	4.64094266931622E-5
0.389020047814208	4.49602371456996E-5
0.397209836065574	4.35640566708193E-5
0.40539962431694	4.22208732125054E-5
0.413589412568306	4.09305726315704E-5
0.421779200819672	3.96929156324924E-5
0.429968989071038	3.85074361479975E-5
0.438158777322404	3.73732735121764E-5
0.44634856557377	3.62889630427649E-5
0.454538353825137	3.5252207657608E-5
0.462728142076503	3.42596912107201E-5
0.470917930327869	3.33069854539562E-5
0.479107718579235	3.23885950612385E-5
0.487297506830601	3.14981423144562E-5
0.495487295081967	3.06286867124973E-5
0.503677083333333	2.97731718109649E-5
0.511866871584699	2.89249265885435E-5
0.520056659836066	2.80781592257276E-5
0.528246448087432	2.72283788818304E-5
0.536436236338798	2.63726929209156E-5
0.544626024590164	2.55099426025804E-5
0.55281581284153	2.46406708845594E-5
0.561005601092896	2.37669164434621E-5
0.569195389344262	2.28918724668538E-5
0.577385177595628	2.20194693600366E-5
0.585574965846995	2.11539380998517E-5
0.593764754098361	2.02993926237901E-5
0.601954542349727	1.94594826854511E-5
0.610144330601093	1.86371463498859E-5
0.618334118852459	1.78344553897442E-5
0.626523907103825	1.70525484943188E-5
0.634713695355191	1.62916371791196E-5
0.642903483606557	1.55510657506227E-5
0.651093271857924	1.48294086681155E-5
0.65928306010929	1.41245960959158E-5
0.667472848360656	1.34340636066506E-5
0.675662636612022	1.27549200341793E-5
0.683852424863388	1.20841371954292E-5
0.692042213114754	1.14187578348993E-5
0.70023200136612	1.07561439430559E-5
0.708421789617486	1.00942377523472E-5
0.716611577868852	9.43181488389964E-6
0.724801366120219	8.76870555515226E-6
0.732991154371585	8.10595771786155E-6
0.741180942622951	7.44591829135784E-6
0.749370730874317	6.79220147962387E-6
0.757560519125683	6.14954594138992E-6
0.765750307377049	5.52355932036304E-6
0.773940095628415	4.92035388594501E-6
0.782129883879782	4.34611926924705E-6
0.790319672131148	3.80666233402161E-6
0.798509460382514	3.30694235887402E-6
0.80669924863388	2.85066697815268E-6
0.814889036885246	2.43998128253114E-6
0.823078825136612	2.07528528003291E-6
0.831268613387978	1.75520655618654E-6
0.839458401639344	1.47671995353213E-6
0.84764818989071	1.23539368158386E-6
0.855837978142077	1.02572797421929E-6
0.864027766393443	8.41551237610139E-7
0.872217554644809	6.7643318505009E-7
0.880407342896175	5.24050340306758E-7
0.888597131147541	3.78472595358947E-7
0.896786919398907	2.34340848813795E-7
0.904976707650273	8.69421286034457E-8
0.913166495901639	-6.78034440640033E-8
0.921356284153006	-2.33424356174671E-7
0.929546072404372	-4.13023391114752E-7
0.937735860655738	-6.09380357202145E-7
0.945925648907104	-8.25016003217865E-7
0.95411543715847	-1.06220479709686E-6
0.962305225409836	-1.32292283735378E-6
0.970495013661202	-1.60876275123419E-6
0.978684801912568	-1.92082804593706E-6
0.986874590163934	-2.25963399980366E-6
0.995064378415301	-2.62503022891555E-6
1.00325416666667	-3.01616530656371E-6
1.01144395491803	-3.43149738635583E-6
1.0196337431694	-3.86884010298982E-6
1.02782353142077	-4.3254341397963E-6
1.03601331967213	-4.79803872338299E-6
1.0442031079235	-5.28303671599874E-6
1.05239289617486	-5.77653938613373E-6
1.06058268442623	-6.27448878714073E-6
1.0687724726776	-6.77275548809477E-6
1.07696226092896	-7.26722635724319E-6
1.08515204918033	-7.75389413027873E-6
1.09334183743169	-8.22893695075648E-6
1.10153162568306	-8.68878317937705E-6
1.10972141393443	-9.13016009125397E-6
1.11791120218579	-9.55012344568151E-6
1.12610099043716	-9.94604017284312E-6
1.13429077868852	-1.03155349697428E-5
1.14248056693989	-1.06564075742532E-5
1.15067035519126	-1.09665349644719E-5
1.15886014344262	-1.12437786620574E-5
1.16704993169399	-1.14859253248149E-5
1.17523971994536	-1.16906708169607E-5
1.18342950819672	-1.18556568004395E-5
1.19161929644809	-1.19785668606952E-5
1.19980908469945	-1.20572740792887E-5
1.20799887295082	-1.20900367492728E-5
1.21618866120219	-1.20757204246641E-5
1.22437844945355	-1.20140016541885E-5
1.23256823770492	-1.1905547514217E-5
1.24075802595628	-1.17521571766107E-5
1.24894781420765	-1.15568559323683E-5
1.25713760245902	-1.13239253378929E-5
1.26532739071038	-1.105886303709E-5
1.27351717896175	-1.07682717404475E-5
1.28170696721311	-1.04596681016684E-5
1.28989675546448	-1.0141215312685E-5
1.29808654371585	-9.82140693047189E-6
1.30627633196721	-9.50871387008914E-6
1.31446612021858	-9.21121219700676E-6
1.32265590846995	-8.93622067715889E-6
1.33084569672131	-8.68998522246257E-6
1.33903548497268	-8.47743468877433E-6
1.34722527322404	-8.30203080627809E-6
1.35541506147541	-8.16572945361067E-6
1.36360484972678	-8.06905856122932E-6
1.37179463797814	-8.01129806813974E-6
1.37998442622951	-7.99073962182418E-6
1.38817421448087	-8.00500876249326E-6
1.39636400273224	-8.0513932492988E-6
1.40455379098361	-8.12713580709563E-6
1.41274357923497	-8.22966909653089E-6
1.42093336748634	-8.35675834673462E-6
1.4291231557377	-8.50704367426984E-6
1.43731294398907	-8.67838642285933E-6
1.44550273224044	-8.86933668759284E-6
1.4536925204918	-9.07852056017357E-6
1.46188230874317	-9.30430368302447E-6
1.47007209699454	-9.54463105071124E-6
1.4782618852459	-9.79705213254542E-6
1.48645167349727	-1.0058481604763E-5
1.49464146174863	-1.03254851436362E-5
1.50283125	-1.05942718950153E-5
1.51102103825137	-1.08608412625894E-5
1.51921082650273	-1.11211326311033E-5
1.5274006147541	-1.13709862842727E-5
1.53559040300546	-1.16067515395382E-5
1.54378019125683	-1.18253594473987E-5
1.5519699795082	-1.202444659475E-5
1.56015976775956	-1.22019985926818E-5
1.56834955601093	-1.2356451901659E-5
1.5765393442623	-1.24868206516859E-5
1.58472913251366	-1.25923349150247E-5
1.59291892076503	-1.26721931771503E-5
1.60110870901639	-1.27268236430967E-5
1.60929849726776	-1.27577961582838E-5
1.61748828551913	-1.27676634612243E-5
1.62567807377049	-1.27596795414705E-5
1.63386786202186	-1.27377955445499E-5
1.64205765027322	-1.2707020594059E-5
1.65024743852459	-1.26733607355461E-5
1.65843722677596	-1.26428920912497E-5
1.66662701502732	-1.26212938241225E-5
1.67481680327869	-1.26139499176647E-5
1.68300659153005	-1.26253068730589E-5
1.69119637978142	-1.26585938631991E-5
1.69938616803279	-1.2715481878504E-5
1.70757595628415	-1.2796037907164E-5
1.71576574453552	-1.28989382248449E-5
1.72395553278689	-1.30212955454979E-5
1.73214532103825	-1.31589812086687E-5
1.74033510928962	-1.33068809901664E-5
1.74852489754098	-1.34590711109432E-5
1.75671468579235	-1.36094896632964E-5
1.76490447404372	-1.37520429941355E-5
1.77309426229508	-1.38807749019056E-5
1.78128405054645	-1.39902468089961E-5
1.78947383879781	-1.40757000163695E-5
1.79766362704918	-1.41330661304092E-5
1.80585341530055	-1.4159410417717E-5
1.81404320355191	-1.41529576416882E-5
1.82223299180328	-1.41132108527162E-5
1.83042278005464	-1.40409290614871E-5
1.83861256830601	-1.39383557435636E-5
1.84680235655738	-1.38089029363182E-5
1.85499214480874	-1.36569963998179E-5
1.86318193306011	-1.34878090872473E-5
1.87137172131148	-1.33069347791626E-5
1.87956150956284	-1.31199804522223E-5
1.88775129781421	-1.2932157129203E-5
1.89594108606557	-1.27477962343603E-5
1.90413087431694	-1.25701264255216E-5
1.91232066256831	-1.24011972894092E-5
1.92051045081967	-1.22417954613311E-5
1.92870023907104	-1.20917058247621E-5
1.9368900273224	-1.19498308412719E-5
1.94507981557377	-1.18142186643177E-5
1.95326960382514	-1.16825990718279E-5
1.9614593920765	-1.15525949430632E-5
1.96964918032787	-1.14218798716979E-5
1.97783896857923	-1.12882047108999E-5
1.9860287568306	-1.11492711898134E-5
1.99421854508197	-1.10029682648477E-5
2.00240833333333	-1.08471178713999E-5
2.0105981215847	-1.06794275945155E-5
2.01878790983607	-1.04973211645744E-5
2.02697769808743	-1.02981969888672E-5
2.0351674863388	-1.00797152665725E-5
2.04335727459016	-9.83961377210506E-6
2.05154706284153	-9.57629440935129E-6
2.0597368510929	-9.28905870728467E-6
2.06792663934426	-8.97836442207795E-6
2.07611642759563	-8.64592225023441E-6
2.08430621584699	-8.29481112991699E-6
2.09249600409836	-7.92922778300266E-6
2.10068579234973	-7.55456839669918E-6
2.10887558060109	-7.17710104280424E-6
2.11706536885246	-6.80348507588651E-6
2.12525515710383	-6.44024821558352E-6
2.13344494535519	-6.09358017437959E-6
2.14163473360656	-5.76884347508704E-6
2.14982452185792	-5.47014704584006E-6
2.15801431010929	-5.20037374936838E-6
2.16620409836066	-4.96111422354176E-6
2.17439388661202	-4.75276007977625E-6
2.18258367486339	-4.57471287031745E-6
2.19077346311475	-4.42568219629618E-6
2.19896325136612	-4.30402707672036E-6
2.20715303961749	-4.20805043748973E-6
2.21534282786885	-4.13641650498745E-6
2.22353261612022	-4.08826489417859E-6
2.23172240437158	-4.06352879761932E-6
2.23991219262295	-4.06244758543338E-6
2.24810198087432	-4.08563077346884E-6
2.25629176912568	-4.13382296863084E-6
2.26448155737705	-4.20757768819635E-6
2.27267134562842	-4.30697554070414E-6
2.28086113387978	-4.4312810307599E-6
2.28905092213115	-4.57901116429999E-6
2.29724071038251	-4.74776676605019E-6
2.30543049863388	-4.93431545503285E-6
2.31362028688525	-5.13506952341771E-6
2.32181007513661	-5.34615840096838E-6
2.32999986338798	-5.56378697552344E-6
2.33818965163934	-5.78490489118709E-6
2.34637943989071	-6.00714576014902E-6
2.35456922814208	-6.22911216671205E-6
2.36275901639344	-6.45040689509204E-6
2.37094880464481	-6.67136993327511E-6
2.37913859289618	-6.89299121457334E-6
2.38732838114754	-7.11668518476585E-6
2.39551816939891	-7.34403960724605E-6
2.40370795765027	-7.57650359402636E-6
2.41189774590164	-7.81494664038409E-6
2.42008753415301	-8.05981310688121E-6
2.42827732240437	-8.31092588425722E-6
2.43646711065574	-8.5677004265437E-6
2.4446568989071	-8.8291115253686E-6
2.45284668715847	-9.0938417825279E-6
2.46103647540984	-9.36044699673721E-6
2.4692262636612	-9.62782499551472E-6
2.47741605191257	-9.89484985964063E-6
2.48560584016394	-1.01605671443236E-5
2.4937956284153	-1.04243473072985E-5
2.50198541666667	-1.06855529461766E-5
2.51017520491803	-1.09437940759943E-5
2.5183649931694	-1.11986678836767E-5
2.52655478142077	-1.14497318500709E-5
2.53474456967213	-1.16962708972659E-5
2.5429343579235	-1.19372733692412E-5
2.55112414617486	-1.21713607046813E-5
2.55931393442623	-1.23966427782173E-5
2.5675037226776	-1.26106844452541E-5
2.57569351092896	-1.28105801482209E-5
2.58388329918033	-1.2993116800704E-5
2.59207308743169	-1.31547966460913E-5
2.60026287568306	-1.32919803531018E-5
2.60845266393443	-1.34010648340105E-5
2.61664245218579	-1.34784807950158E-5
2.62483224043716	-1.35210588875549E-5
2.63302202868852	-1.35260377173255E-5
2.64121181693989	-1.34911994988212E-5
2.64940160519126	-1.34149849544647E-5
2.65759139344262	-1.32967635527042E-5
2.66578118169399	-1.31365033192776E-5
2.67397096994536	-1.29349398088655E-5
2.68216075819672	-1.26935605812989E-5
2.69035054644809	-1.24146296097015E-5
2.69854033469945	-1.2101176228562E-5
2.70673012295082	-1.17571616422487E-5
2.71491991120219	-1.13874289723338E-5
2.72310969945355	-1.09976659642874E-5
2.73129948770492	-1.05944682728281E-5
2.73948927595628	-1.01851958708091E-5
2.74767906420765	-9.77793388763857E-6
2.75586885245902	-9.38136322834442E-6
2.76405864071038	-9.0040746125587E-6
2.77224842896175	-8.65439829244025E-6
2.78043821721312	-8.34001687575009E-6
2.78862800546448	-8.06767370893897E-6
2.79681779371585	-7.84276234021793E-6
2.80500758196721	-7.66904767626112E-6
2.81319737021858	-7.54857370864976E-6
2.82138715846995	-7.4815266109899E-6
2.82957694672131	-7.46620478065486E-6
2.83776673497268	-7.49944218335505E-6
2.84595652322404	-7.57682772777093E-6
2.85414631147541	-7.69298080317303E-6
2.86233609972678	-7.84187368518959E-6
2.87052588797814	-8.01727986955273E-6
2.87871567622951	-8.21300995595883E-6
2.88690546448087	-8.42311158967837E-6
2.89509525273224	-8.64202402816947E-6
2.90328504098361	-8.86467177255067E-6
2.91147482923497	-9.08641721041233E-6
2.91966461748634	-9.30289055423585E-6
2.9278544057377	-9.51016592863011E-6
2.93604419398907	-9.70442776366975E-6
2.94423398224044	-9.88176030480993E-6
2.9524237704918	-1.00382801408791E-5
2.96061355874317	-1.0169960251566E-5
2.96880334699454	-1.02726000048302E-5
2.9769931352459	-1.0341874055238E-5
2.98518292349727	-1.03735437693325E-5
2.99337271174863	-1.03636172150549E-5
3.0015625	-1.03084946583597E-5
3.00975228825137	-1.02052882876383E-5
3.01794207650273	-1.00519826046414E-5
3.0261318647541	-9.84753088013255E-6
3.03432165300546	-9.5920699386997E-6
3.04251144125683	-9.28701852144003E-6
3.0507012295082	-8.93474637509314E-6
3.05889101775956	-8.53856386351715E-6
3.06708080601093	-8.10279692836824E-6
3.0752705942623	-7.63246281949992E-6
3.08346038251366	-7.13279590735469E-6
3.09165017076503	-6.60904015945114E-6
3.09983995901639	-6.06649904845045E-6
3.10802974726776	-5.510381546536E-6
3.11621953551913	-4.94569786152405E-6
3.12440932377049	-4.37730276330192E-6
3.13259911202186	-3.80991488808728E-6
3.14078890027322	-3.24827139616595E-6
3.14897868852459	-2.69711462909859E-6
3.15716847677596	-2.16131204533858E-6
3.16535826502732	-1.64587335834118E-6
3.17354805327869	-1.15596943133462E-6
3.18173784153006	-6.96974031440041E-7
3.18992762978142	-2.74019482288379E-7
3.19811741803279	1.07995073536307E-7
3.20630720628415	4.4487168003805E-7
3.21449699453552	7.33149411280351E-7
3.22268678278689	9.70543205697233E-7
3.23087657103825	1.15625170661937E-6
3.23906635928962	1.29121834725264E-6
3.24725614754098	1.37832915915263E-6
3.25544593579235	1.42250333334673E-6
3.26363572404372	1.43065233913807E-6
3.27182551229508	1.41143434069727E-6
3.28001530054645	1.37523230165739E-6
3.28820508879781	1.33341420966375E-6
3.29639487704918	1.29785229927302E-6
3.30458466530055	1.28036565205724E-6
3.31277445355191	1.29224412066035E-6
3.32096424180328	1.34380558825924E-6
3.32915403005465	1.443695901998E-6
3.33734381830601	1.59855027163781E-6
3.34553360655738	1.81277533795879E-6
3.35372339480874	2.0885009098269E-6
3.36191318306011	2.42576211152807E-6
3.37010297131148	2.82273095324681E-6
3.37829275956284	3.27596268447629E-6
3.38648254781421	3.7813138455572E-6
3.39467233606557	4.33432281226398E-6
3.40286212431694	4.93077703130867E-6
3.41105191256831	5.56724723567895E-6
3.41924170081967	6.24141642168968E-6
3.42743148907104	6.9526055622182E-6
3.43562127732241	7.70205370583449E-6
3.44381106557377	8.49260640800404E-6
3.45200085382514	9.32882678897154E-6
3.4601906420765	1.02168095686822E-5
3.46838043032787	1.1164143424092E-5
3.47657021857924	1.21793706422878E-5
3.4847600068306	1.32719114097309E-5
3.49294979508197	1.4451898178729E-5
3.50113958333333	1.57300641083325E-5
3.5093293715847	1.71177144462572E-5
3.51751915983607	1.86267091815681E-5
3.52570894808743	2.02696963198348E-5
3.5338987363388	2.20596263633167E-5
3.54208852459016	2.40097974922724E-5
3.55027831284153	2.61336892952425E-5
3.5584681010929	2.84448555978315E-5
3.56665788934426	3.095655478315E-5
3.57484767759563	3.36816387415747E-5
3.58303746584699	3.66320390322442E-5
3.59122725409836	3.98188637977426E-5
3.59941704234973	4.32521847750132E-5
3.60760683060109	4.69408635337191E-5
3.61579661885246	5.08925193176532E-5
3.62398640710383	5.51137573330591E-5
3.63217619535519	5.96101673252656E-5
3.64036598360656	6.43864662284558E-5
3.64855577185792	6.9446887777287E-5
3.65674556010929	7.47954475410341E-5
3.66493534836066	8.04359839739707E-5
3.67312513661202	8.63723842610885E-5
3.68131492486339	9.26087345233171E-5
3.68950471311475	9.91493860984211E-5
3.69769450136612	0.00010599894706154
3.70588428961749	0.000113162155454291
3.71407407786885	0.000120643625655704
3.72226386612022	0.000128447631778684
3.73045365437159	0.00013657786680284
3.73864344262295	0.000145036930166057
3.74683323087432	0.00015382613514359
3.75502301912568	0.000162945377469399
3.76321280737705	0.000172392868582494
3.77140259562842	0.00018216508749876
3.77959238387978	0.000192257104859723
3.78778217213115	0.000202662630880218
3.79597196038251	0.000213374266712572
3.80416174863388	0.000224384153191053
3.81235153688525	0.000235684094196919
3.82054132513661	0.000247265962404514
3.82873111338798	0.000259122001628404
3.83692090163934	0.000271245024360688
3.84511068989071	0.000283628537971466
3.85330047814208	0.000296266678646771
3.86149026639344	0.000309153872885106
3.86968005464481	0.000322284674466815
3.87786984289618	0.000335653450891892
3.88605963114754	0.000349254240297419
3.89424941939891	0.000363080361590574
3.90243920765027	0.000377124250480929
3.91062899590164	0.000391377372617749
3.91881878415301	0.00040583018847379
3.92700857240437	0.000420472204196702
3.93519836065574	0.000435292264938207
3.9433881489071	0.000450278882315314
3.95157793715847	0.00046542066713906
3.95976772540984	0.000480706762165933
3.9679575136612	0.00049612726868034
3.97614730191257	0.000511673445133433
3.98433709016393	0.000527338273845137
3.9925268784153	0.00054311656958031
4.00071666666667	0.000559004929896063
4.00890645491803	0.000575001562153185
4.0170962431694	0.000591105990270374
4.02528603142076	0.000607318585151619
4.03347581967213	0.000623639950318022
4.0416656079235	0.000640070557220972
4.04985539617486	0.000656610067393653
4.05804518442623	0.000673256956589656
4.0662349726776	0.000690008197616201
4.07442476092896	0.000706859146733764
4.08261454918033	0.000723803616034532
4.09080433743169	0.000740834116788713
4.09899412568306	0.000757942191551804
4.10718391393443	0.000775118833924461
4.11537370218579	0.000792354881248452
4.12356349043716	0.000809641347977184
4.13175327868853	0.000826969470883028
4.13994306693989	0.000844331166623836
4.14813285519126	0.00086171888791187
4.15632264344262	0.000879125529621665
4.16451243169399	0.000896544318153785
4.17270221994536	0.000913968675324385
4.18089200819672	0.000931392101735821
4.18908179644809	0.000948808110310949
4.19727158469945	0.000966210068280886
4.20546137295082	0.000983591424707749
4.21365116120219	0.00100094579908501
4.22184094945355	0.00101826696769314
4.23003073770492	0.00103554904965977
4.23822052595628	0.00105278663487424
4.24641031420765	0.0010699749764799
4.25460010245902	0.00108710993929082
4.26278989071038	0.00110418801608503
4.27097967896175	0.00112120628887489
4.27916946721311	0.0011381623231048
4.28735925546448	0.00115505400136311
4.29554904371585	0.00117187939630104
4.30373883196721	0.00118863638596861
4.31192862021858	0.00120532303315581
4.32011840846995	0.0012219373765569
4.32830819672131	0.00123847732532803
4.33649798497268	0.00125494087249862
4.34468777322404	0.00127132627951371
4.35287756147541	0.00128763240073681
4.36106734972678	0.00130385860964375
4.36925713797814	0.00132000518415802
4.37744692622951	0.00133607346144595
4.38563671448087	0.00135206564730191
4.39382650273224	0.00136798461981567
4.40201629098361	0.00138383394692476
4.41020607923497	0.00139961743002148
4.41839586748634	0.00141533856976236
4.4265856557377	0.00143100036719677
4.43477544398907	0.00144660482525511
4.44296523224044	0.00146215264423285
4.4511550204918	0.00147764306889763
4.45934480874317	0.00149307379196488
4.46753459699454	0.00150844109362871
4.4757243852459	0.00152374002311529
4.48391417349727	0.00153896471131297
4.49210396174863	0.00155410861300016
4.50029375	0.00156916512960698
4.50848353825137	0.00158412778419367
4.51667332650273	0.00159899056106492
4.5248631147541	0.00161374820011115
4.53305290300546	0.0016283963410961
4.54124269125683	0.0016429315329463
4.5494324795082	0.00165735135830867
4.55762226775956	0.00167165452333654
4.56581205601093	0.00168584075788694
4.5740018442623	0.00169991097594226
4.58219163251366	0.00171386718248212
4.59038142076503	0.00172771266100752
4.59857120901639	0.00174145209730851
4.60676099726776	0.00175509163980276
4.61495078551913	0.00176863921656667
4.62314057377049	0.00178210459266711
4.63133036202186	0.00179549934707831
4.63952015027322	0.00180883659356667
4.64770993852459	0.00182213078220532
4.65589972677596	0.00183539730871749
4.66408951502732	0.0018486520995281
4.67227930327869	0.00186191069093572
4.68046909153006	0.00187518807291265
4.68865887978142	0.0018884978525552
4.69684866803279	0.00190185174115029
4.70503845628415	0.00191525897916407
4.71322824453552	0.00192872636101281
4.72141803278689	0.00194225764486079
4.72960782103825	0.00195585354863789
4.73779760928962	0.00196951179234732
4.74598739754098	0.00198322720810543
4.75417718579235	0.00199699202403622
4.76236697404372	0.00201079626664477
4.77055676229508	0.00202462817499217
4.77874655054645	0.00203847482318629
4.78693633879781	0.00205232275833215
4.79512612704918	0.00206615853429682
4.80331591530055	0.00207996932885766
4.81150570355191	0.00209374374591485
4.81969549180328	0.00210747153844505
4.82788528005465	0.00212114461051103
4.83607506830601	0.00213475733967956
4.84426485655738	0.00214830678495019
4.85245464480874	0.00216179296445403
4.86064443306011	0.00217521899743987
4.86883422131148	0.00218859151646602
4.87702400956284	0.00220192065948633
4.88521379781421	0.00221522055547959
4.89340358606557	0.00222850956180738
4.90159337431694	0.00224181062029652
4.90978316256831	0.00225515148677285
4.91797295081967	0.00226856498053673
4.92616273907104	0.00228208920155715
4.93435252732241	0.00229576770935923
4.94254231557377	0.00230964955528981
4.95073210382514	0.0023237889854158
4.9589218920765	0.00233824516169151
4.96711168032787	0.00235308183190184
4.97530146857924	0.00236836664061064
4.9834912568306	0.00238417023711965
4.99168104508197	0.00240056540736299
4.99987083333333	0.0024176260160002
5.0080606215847	0.0024354258507183
5.01625040983607	0.00245403756707083
5.02444019808743	0.00247353135858052
5.0326299863388	0.00249397388845424
5.04081977459016	0.00251542740578717
5.04900956284153	0.00253794898296299
5.0571993510929	0.00256158926278307
5.06538913934426	0.00258639175263782
5.07357892759563	0.00261239213582727
5.081768715847	0.00263961754812024
5.08995850409836	0.00266808627659897
5.09814829234973	0.00269780710549174
5.10633808060109	0.00272877876385084
5.11452786885246	0.00276098959926184
5.12271765710383	0.00279441724718619
5.13090744535519	0.0028290283964327
5.13909723360656	0.00286477867986689
5.14728702185792	0.00290161251470786
5.15547681010929	0.00293946327326851
5.16366659836066	0.00297825385674451
5.17185638661202	0.00301789688481425
5.18004617486339	0.00305829539103878
5.18823596311475	0.00309934384476201
5.19642575136612	0.00314092887448396
5.20461553961749	0.00318293057032233
5.21280532786885	0.00322522386822048
5.22099511612022	0.0032676796221404
5.22918490437158	0.00331016606082677
5.23737469262295	0.00335254998552543
5.24556448087432	0.00339469808156999
5.25375426912568	0.00343647825571427
5.26194405737705	0.00347776081238048
5.27013384562842	0.00351841967247267
5.27832363387978	0.00355833343709947
5.28651342213115	0.00359738637443733
5.29470321038251	0.00363546974229571
5.30289299863388	0.00367248279264206
5.31108278688525	0.00370833342667535
5.31927257513661	0.00374293888313829
5.32746236338798	0.00377622642860376
5.33565215163934	0.0038081339445272
5.34384193989071	0.00383860988691849
5.35203172814208	0.00386761335437758
5.36022151639344	0.00389511428409718
5.36841130464481	0.00392109317698759
5.37660109289618	0.00394554061242722
5.38479088114754	0.00396845709989029
5.39298066939891	0.00398985284664838
5.40117045765027	0.00400974706378019
5.40936024590164	0.00402816798519167
5.41755003415301	0.00404515256434058
5.42573982240437	0.00406074582760084
5.43392961065574	0.00407500042666374
5.4421193989071	0.00408797655320528
5.45030918715847	0.0040997414193996
5.45849897540984	0.00411036883492884
5.4666887636612	0.00411993899562094
5.47487855191257	0.0041285378634293
5.48306834016393	0.00413625736514013
5.4912581284153	0.0041431954515974
5.49944791666667	0.00414945643190563
5.50763770491803	0.00415515185483129
5.5158274931694	0.00416040116191318
5.52401728142077	0.00416533318791624
5.53220706967213	0.00417008802765003
5.5403968579235	0.00417481936246928
5.54858664617486	0.00417969734412759
5.55677643442623	0.0041849118643073
5.5649662226776	0.00419067655358693
5.57315601092896	0.00419723315997571
5.58134579918033	0.00420485667403274
5.58953558743169	0.00421386066198972
5.59772537568306	0.00422460289317811
5.60591516393443	0.00423749171649347
5.61410495218579	0.00425299280914684
5.62229474043716	0.00427163597578227
5.63048452868852	0.00429402214961224
5.63867431693989	0.00432083043135841
5.64686410519126	0.00435282490731968
5.65505389344262	0.00439086149843525
5.66324368169399	0.00443589396398453
5.67143346994536	0.00448897961755074
5.67962325819672	0.00455128431043592
5.68781304644809	0.00462408574591402
5.69600283469945	0.00470877557305802
5.70419262295082	0.00480685988815931
5.71238241120219	0.00491995776617476
5.72057219945355	0.00504979718725311
5.72876198770492	0.00519820846409903
5.73695177595628	0.00536711492581602
5.74514156420765	0.00555852043241
5.75333135245902	0.0057744937649682
5.76152114071038	0.00601714980445692
5.76971092896175	0.00628862738323662
5.77790071721311	0.00659106406112868
5.78609050546448	0.00692656794804376
5.79428029371585	0.00729718658706135
5.80247008196721	0.00770487408890919
5.81065987021858	0.00815145639522088
5.81884965846995	0.0086385948830963
5.82703944672131	0.00916774987531446
5.83522923497268	0.00974014468258956
5.84341902322404	0.0103567303432838
5.85160881147541	0.0110181523172601
5.85979859972678	0.0117247200935364
5.86798838797814	0.0124763800163129
5.87617817622951	0.0132726924830729
5.88436796448087	0.014112814081259
5.89255775273224	0.01499548553972
5.90074754098361	0.0159190256573033
5.90893732923497	0.0168813318145586
5.91712711748634	0.0178798872025518
5.92531690573771	0.0189117744853669
5.93350669398907	0.019973696729921
5.94169648224044	0.0210620047901913
5.9498862704918	0.0221727303959675
5.95807605874317	0.0233016254267905
5.96626584699454	0.0244442058165366
5.9744556352459	0.0255957993501362
5.98264542349727	0.0267515967362622
5.99083521174863	0.0279067047887523
5.999025	0.029056200305294
6.00721478825137	0.0301951834692631
6.01540457650273	0.0313188299594738
6.0235943647541	0.0324224401851546
6.03178415300547	0.0335014849347193
6.03997394125683	0.034551646493603
6.0481637295082	0.0355688550488467
6.05635351775956	0.0365493199062154
6.06454330601093	0.0374895556036198
6.0727330942623	0.0383864026081225
6.08092288251366	0.0392370432412444
6.08911267076503	0.0400390128477556
6.09730245901639	0.0407902069127574
6.10549224726776	0.0414888848936033
6.11368203551913	0.0421336695876367
6.12187182377049	0.0427235428041612
6.13006161202186	0.043257837370215
6.13825140027322	0.0437362258400891
6.14644118852459	0.0441587057642157
6.15463097677596	0.0445255820679319
6.16282076502732	0.0448374467909435
6.17101055327869	0.0450951566743693
6.17920034153005	0.0452998089782934
6.18739012978142	0.0454527160171271
6.19557991803279	0.0455553792354079
6.20376970628415	0.0456094635545916
6.21195949453552	0.0456167717487728
6.22014928278689	0.0455792194861514
6.22833907103825	0.0454988121256507
6.23652885928962	0.0453776223175173
6.24471864754098	0.0452177693754991
6.25290843579235	0.0450214004634715
6.26109822404372	0.0447906730227644
6.26928801229508	0.0445277391031517
6.27747780054645	0.0442347315451803
6.28566758879782	0.0439137513776834
6.29385737704918	0.0435668572564626
6.30204716530055	0.043196056679665
6.31023695355191	0.0428032977944876
6.31842674180328	0.0423904629939066
6.32661653005464	0.0419593642153612
6.33480631830601	0.0415117385707247
6.34299610655738	0.0410492453562493
6.35118589480874	0.0405734646048131
6.35937568306011	0.0400858960267673
6.36756547131148	0.0395879585936211
6.37575525956284	0.0390809913515315
6.38394504781421	0.0385662547202458
6.39213483606557	0.0380449319968453
6.40032462431694	0.0375181316639824
6.40851441256831	0.0369868895813726
6.41670420081967	0.0364521718783573
6.42489398907104	0.0359148784258618
6.43308377732241	0.0353758456752821
6.44127356557377	0.0348358498849146
6.44946335382514	0.0342956107028762
6.4576531420765	0.0337557946273196
6.46584293032787	0.033217018123987
6.47403271857924	0.032679850825629
6.4822225068306	0.0321448184269207
6.49041229508197	0.0316124052704055
6.49860208333333	0.0310830568406562
6.5067918715847	0.030557181877233
6.51498165983607	0.0300351544966165
6.52317144808743	0.0295173159321629
6.5313612363388	0.0290039760923157
6.53955102459016	0.0284954151423819
6.54774081284153	0.0279918853868783
6.5559306010929	0.0274936126499051
6.56412038934426	0.0270007978135392
6.57231017759563	0.0265136186853731
6.580499965847	0.026032231459012
6.58868975409836	0.0255567722426724
6.59687954234973	0.0250873588240463
6.60506933060109	0.0246240920886783
6.61325911885246	0.0241670568564864
6.62144890710383	0.0237163232526067
6.62963869535519	0.0232719480328742
6.63782848360656	0.0228339750004219
6.64601827185792	0.0224024359672507
6.65420806010929	0.0219773514473572
6.66239784836066	0.021558731075194
6.67058763661202	0.0211465742488973
6.67877742486339	0.0207408707181916
6.68696721311475	0.0203416012266231
6.69515700136612	0.019948737907137
6.70334678961749	0.0195622454411739
6.71153657786885	0.019182081618503
6.71972636612022	0.0188081979812015
6.72791615437159	0.0184405411379044
6.73610594262295	0.0180790529626579
6.74429573087432	0.017723671129541
6.75248551912568	0.0173743300288675
6.76067530737705	0.0170309609798343
6.76886509562842	0.0166934924079214
6.77705488387978	0.0163618502191904
6.78524467213115	0.016035958127367
6.79343446038251	0.0157157380080935
6.80162424863388	0.0154011101113879
6.80981403688525	0.0150919934539803
6.81800382513661	0.0147883063435173
6.82619361338798	0.0144899671533342
6.83438340163934	0.0141968947230779
6.84257318989071	0.0139090088944502
6.85076297814208	0.0136262312082051
6.85895276639344	0.0133484848801103
6.86714255464481	0.013075695325242
6.87533234289618	0.0128077894656585
6.88352213114754	0.0125446958378179
6.89171191939891	0.0122863443565719
6.89990170765027	0.0120326661356936
6.90809149590164	0.0117835929152947
6.91628128415301	0.0115390567521369
6.92447107240437	0.0112989898791293
6.93266086065574	0.0110633249090694
6.9408506489071	0.0108319949538129
6.94904043715847	0.0106049336323299
6.95723022540984	0.0103820754031689
6.9654200136612	0.0101633558410244
6.97360980191257	0.00994871176686456
6.98179959016393	0.00973808157588084
6.9899893784153	0.00953140525962425
6.99817916666667	0.00932862432172669
7.00636895491803	0.00912968222531808
7.0145587431694	0.00893452418122631
7.02274853142077	0.00874309674547184
7.03093831967213	0.00855534807364232
7.0391281079235	0.00837122765921845
7.04731789617486	0.00819068586239272
7.05550768442623	0.00801367362155411
7.0636974726776	0.00784014262932824
7.07188726092896	0.00767004499927769
7.08007704918033	0.00750333291629685
7.08826683743169	0.00733995872931325
7.09645662568306	0.00717987476050835
7.10464641393443	0.00702303325750987
7.11283620218579	0.00686938634675647
7.12102599043716	0.00671888594242897
7.12921577868853	0.00657148363532214
7.13740556693989	0.00642713048578927
7.14559535519126	0.00628577731884926
7.15378514344262	0.00614737410825269
7.16197493169399	0.00601187006472638
7.17016471994536	0.0058792139729479
7.17835450819672	0.0057493540028553
7.18654429644809	0.00562223785040778
7.19473408469945	0.00549781285991451
7.20292387295082	0.00537602629803531
7.21111366120219	0.00525682577309413
7.21930344945355	0.00514015959375208
7.22749323770492	0.0050259770532604
7.23568302595629	0.00491422861364883
7.24387281420765	0.0048048661474869
7.25206260245902	0.00469784299178442
7.26025239071038	0.0045931140533579
7.26844217896175	0.00449063569838024
7.27663196721311	0.00439036529869663
7.28482175546448	0.00429226139769914
7.29301154371585	0.00419628362321075
7.30120133196721	0.00410239208632358
7.30939112021858	0.00401054747937287
7.31758090846995	0.00392071102896474
7.32577069672131	0.00383284448137555
7.33396048497268	0.00374691008773183
7.34215027322404	0.00366287068223889
7.35034006147541	0.00358068957818283
7.35852984972678	0.00350033063653323
7.36671963797814	0.00342175850460359
7.37490942622951	0.00334493807002801
7.38309921448087	0.00326983484324034
7.39128900273224	0.00319641480098518
7.39947879098361	0.00312464424167149
7.40766857923497	0.00305448980907989
7.41585836748634	0.00298591838714362
7.4240481557377	0.00291889693843979
7.43223794398907	0.00285339258122058
7.44042773224044	0.00278937265671169
7.4486175204918	0.00272680505141599
7.45680730874317	0.0026656583349254
7.46499709699454	0.00260590205968533
7.4731868852459	0.00254750704476921
7.48137667349727	0.00249044546427916
7.48956646174863	0.0024346914036404
7.49775625	0.00238022045807089
7.50594603825137	0.0023270099386284
7.51413582650273	0.00227503878007007
7.5223256147541	0.00222428744561432
7.53051540300546	0.00217473779410501
7.53870519125683	0.00212637272995567
7.5468949795082	0.00207917585893859
7.55508476775956	0.00203313125143808
7.56327455601093	0.00198822261153297
7.5714643442623	0.00194443287186133
7.57965413251366	0.00190174421524256
7.58784392076503	0.00186013764192285
7.59603370901639	0.00181959282206986
7.60422349726776	0.00178009207299389
7.61241328551913	0.00174160974957992
7.62060307377049	0.00170411931904257
7.62879286202186	0.0016675969861243
7.63698265027322	0.00163201565993575
7.64517243852459	0.00159735497941504
7.65336222677596	0.00156359184228537
7.66155201502732	0.00153070443714414
7.66974180327869	0.00149867241325863
7.67793159153006	0.00146747693108229
7.68612137978142	0.00143710074893193
7.69431116803279	0.00140752806236456
7.70250095628415	0.00137874381343209
7.71069074453552	0.00135073348055793
7.71888053278689	0.00132348268992403
7.72707032103825	0.00129697656326785
7.73526010928962	0.00127119998181988
7.74344989754098	0.00124613718660632
7.75163968579235	0.0012217716985222
7.75982947404372	0.00119808670325239
7.76801926229508	0.00117506501860276
7.77620905054645	0.00115268967676631
7.78439883879782	0.00113094431973834
7.79258862704918	0.00110981309667646
7.80077841530055	0.00108928133663418
7.80896820355191	0.00106933537028408
7.81715799180328	0.0010499624434313
7.82534778005465	0.00103115091629182
7.83353756830601	0.00101289008421591
7.84172735655738	0.000995170137977665
7.84991714480874	0.000977981271780182
7.85810693306011	0.000961313642898217
7.86629672131148	0.000945157761819421
7.87448650956284	0.00092950388597156
7.88267629781421	0.000914341918874235
7.89086608606557	0.000899661523697998
7.89905587431694	0.000885452288305055
7.90724566256831	0.000871703726878587
7.91543545081967	0.000858405216174915
7.92362523907104	0.0008455459565472
7.93181502732241	0.000833114886220654
7.94000481557377	0.000821100474426766
7.94819460382514	0.000809490767522126
7.9563843920765	0.000798273020658869
7.96457418032787	0.000787433275170545
7.97276396857923	0.000776956165139312
7.9809537568306	0.000766824593012285
7.98914354508197	0.000757019520252079
7.99733333333333	0.000747519846061249
8.0055231215847	0.000738302352813582
8.01371290983607	0.00072934184588154
8.02190269808743	0.000720611134869448
8.0300924863388	0.0007120810008644
8.03828227459016	0.000703720462906012
8.04647206284153	0.000695497094441664
8.05466185109289	0.000687377351319423
8.06285163934426	0.000679326827052093
8.07104142759563	0.000671310572069285
8.07923121584699	0.000663293456424619
8.08742100409836	0.000655240480336988
8.09561079234973	0.000647117085424259
8.10380058060109	0.000638889343665831
8.11199036885246	0.000630524247542582
8.12018015710382	0.000621990109869768
8.12836994535519	0.000613256536318988
8.13655973360656	0.000604294845043187
8.14474952185792	0.000595078139742417
8.15293931010929	0.00058558134480219
8.16112909836066	0.000575781740634565
8.16931888661202	0.000565659215447716
8.17750867486339	0.000555196399443778
8.18569846311475	0.000544378865748843
8.19388825136612	0.00053319519121929
8.20207803961749	0.000521636910583012
8.21026782786885	0.000509698360610109
8.21845761612022	0.000497376540974022
8.22664740437159	0.000484670925413233
8.23483719262295	0.000471583035269415
8.24302698087432	0.000458116444563953
8.25121676912568	0.000444276690431497
8.25940655737705	0.00043007127675405
8.26759634562842	0.000415510316552785
8.27578613387978	0.000400606814086291
8.28397592213115	0.000385377508743017
8.29216571038251	0.000369844432219748
8.30035549863388	0.000354036106662093
8.30854528688525	0.00033798905033584
8.31673507513661	0.000321749884135368
8.32492486338798	0.000305376753242416
8.33311465163934	0.000288940756270535
8.34130443989071	0.000272527869633067
8.34949422814208	0.000256240275970869
8.35768401639344	0.00024019702343714
8.36587380464481	0.000224534054031359
8.37406359289617	0.000209404273892425
8.38225338114754	0.000194976718358488
8.39044316939891	0.000181435126857
8.39863295765027	0.000168976044640438
8.40682274590164	0.000157806422454745
8.415012534153	0.000148140794101614
8.42320232240437	0.000140198213153496
8.43139211065574	0.000134199135837522
8.4395818989071	0.000130362225712167
8.44777168715847	0.000128901306379925
8.45596147540984	0.000130022351815591
8.4641512636612	0.000133920972491701
8.47234105191257	0.000140779962650951
8.48053084016393	0.00015076725828903
8.4887206284153	0.000164033943181825
8.49691041666667	0.000180712553493703
8.50510020491803	0.000200915883048042
8.5132899931694	0.00022473562960427
8.52147978142076	0.000252241215872312
8.52966956967213	0.000283478849791984
8.5378593579235	0.000318470501504831
8.54604914617486	0.000357213194452949
8.55423893442623	0.000399678290480596
8.56242872267759	0.000445810849082358
8.57061851092896	0.000495529449292435
8.57880829918033	0.000548725730681882
8.58699808743169	0.00060526446139034
8.59518787568306	0.000664983844620272
8.60337766393443	0.000727695669896373
8.61156745218579	0.000793185877402622
8.61975724043716	0.000861215427062473
8.62794702868852	0.000931521532967904
8.63613681693989	0.00100381906606293
8.64432660519126	0.00107780188466785
8.65251639344262	0.00115314476947751
8.66070618169399	0.0012295055698371
8.66889596994536	0.00130652743298368
8.67708575819672	0.00138384117912152
8.68527554644809	0.0014610677588963
8.69346533469945	0.00153782115710647
8.70165512295082	0.0016137107193378
8.70984491120219	0.0016883434269421
8.71803469945355	0.00176132613546044
8.72622448770492	0.00183226747767463
8.73441427595628	0.0019007801085033
8.74260406420765	0.00196648244367828
8.75079385245902	0.00202900012774747
8.75898364071038	0.00208796752867607
8.76717342896175	0.0021430293644675
8.77536321721311	0.00219384232437322
8.78355300546448	0.00224007669282649
8.79174279371585	0.00228141883642534
8.79993258196721	0.00231757354683942
8.80812237021858	0.00234826647350569
8.81631215846994	0.00237324682826595
8.82450194672131	0.00239229017642788
8.83269173497268	0.00240520111423559
8.84088152322404	0.00241181593820815
8.84907131147541	0.00241200514142891
8.85726109972678	0.00240567536079823
8.86545088797814	0.00239277111871841
8.87364067622951	0.00237327601297095
8.88183046448087	0.00234721315483703
8.89002025273224	0.00231464521026694
8.89821004098361	0.00227567404366107
8.90639982923497	0.00223044026547234
8.91458961748634	0.00217912212839213
8.9227794057377	0.00212193389553282
8.93096919398907	0.00205912424351888
8.93915898224044	0.00199097424319819
8.9473487704918	0.00191779519679605
8.95553855874317	0.00183992621150716
8.96372834699454	0.00175773162007079
8.9719181352459	0.00167159810176431
8.98010792349727	0.00158193158754744
8.98829771174863	0.00148915402130289
8.9964875	0.00139369975725894
9.00467728825137	0.00129601182685937
9.01286707650273	0.00119653806671904
9.0210568647541	0.00109572715908389
9.02924665300546	0.000994024866433386
9.03743644125683	0.000891870578259709
9.0456262295082	0.000789694042963606
9.05381601775956	0.000687912015763987
9.06200580601093	0.000586925457472026
9.0701955942623	0.000487117122560604
9.07838538251366	0.000388849051609848
9.08657517076503	0.000292460395864912
9.09476495901639	0.000198266153218141
9.10295474726776	0.000106555579764294
9.11114453551913	1.7590860379479E-5
9.11933432377049	-6.83935350889389E-5
9.12752411202186	-0.000151191575382075
9.13571390027322	-0.000230626093533165
9.14390368852459	-0.000306548508762375
9.15209347677596	-0.000378838344228134
9.16028326502732	-0.000447402287232535
9.16847305327869	-0.000512173162675029
9.17666284153005	-0.000573108127256703
9.18485262978142	-0.00063018660907505
9.19304241803279	-0.000683408554805158
9.20123220628415	-0.000732791926705044
9.20942199453552	-0.000778370502307379
9.21761178278689	-0.000820191661098196
9.22580157103825	-0.000858314280371309
9.23399135928962	-0.000892806736730339
9.24218114754098	-0.000923745514433656
9.25037093579235	-0.000951213775244538
9.25856072404371	-0.000975299945364457
9.26675051229508	-0.000996097166476322
9.27494030054645	-0.00101370272694932
9.28313008879781	-0.0010282173630278
9.29131987704918	-0.00103974537224775
9.29950966530055	-0.00104839455241167
9.30769945355191	-0.00105427577790529
9.31588924180328	-0.00105750305161726
9.32407903005464	-0.00105819347538976
9.33226881830601	-0.00105646680871586
9.34045860655738	-0.00105244516600705
9.34864839480874	-0.00104625261551208
9.35683818306011	-0.00103801435671825
9.36502797131148	-0.00102785612762229
9.37321775956284	-0.00101590343270476
9.38140754781421	-0.00100228092754041
9.38959733606557	-0.00098711163818244
9.39778712431694	-0.000970516128124747
9.40597691256831	-0.000952612343857439
9.41416670081967	-0.000933514626821028
9.42235648907104	-0.000913333552470079
9.43054627732241	-0.000892175556681482
9.43873606557377	-0.0008701428620978
9.44692585382514	-0.000847333126042041
9.4551156420765	-0.00082383932656138
9.46330543032787	-0.000799749637575929
9.47149521857923	-0.000775147373909516
9.4796850068306	-0.000750110898316142
9.48787479508197	-0.000724713617218086
9.49606458333333	-0.000699023791708724
9.5042543715847	-0.000673104685682581
9.51244415983607	-0.000647014688984084
9.52063394808743	-0.000620807272701851
9.5288237363388	-0.000594531214558911
9.53701352459016	-0.000568230617550374
9.54520331284153	-0.000541945104779415
9.5533931010929	-0.000515709932179134
9.56158288934426	-0.000489556117307477
9.56977267759563	-0.000463510576187906
9.57796246584699	-0.000437596293036397
9.58615225409836	-0.000411832461661636
9.59434204234973	-0.000386235012701707
9.60253183060109	-0.000360816748925527
9.61072161885246	-0.000335587898749001
9.61891140710382	-0.000310556589652797
9.62710119535519	-0.000285729580409382
9.63529098360656	-0.000261112752713637
9.64348077185792	-0.00023671184591629
9.65167056010929	-0.000212532936287786
9.65986034836066	-0.000188582816560234
9.66805013661202	-0.000164869641733079
9.67623992486339	-0.000141402813710608
9.68442971311475	-0.000118193287014998
9.69261950136612	-9.52538445877897E-5
9.70080928961749	-7.25990250134648E-5
9.70899907786885	-5.02449911334215E-5
9.71718886612022	-2.82091402966543E-5
9.72537865437158	-6.51037011619444E-6
9.73356844262295	1.48310659055038E-5
9.74175823087432	3.57941163610411E-5
9.74994801912568	5.63569058308778E-5
9.75813780737705	7.64967638009718E-5
9.76632759562841	9.61906049422999E-5
9.77451738387978	0.000115415301875619
9.78270717213115	0.000134147866795566
9.79089696038251	0.000152365623471419
9.79908674863388	0.000170046558591816
9.80727653688525	0.000187169414629121
9.81546632513661	0.000203713553871238
9.82365611338798	0.000219659499285882
9.83184590163934	0.000234988850602904
9.84003568989071	0.00024968408935215
9.84822547814208	0.000263728667978116
9.85641526639344	0.000277107065852065
9.86460505464481	0.000289805165126497
9.87279484289618	0.000301810202478194
9.88098463114754	0.000313111148621202
9.88917441939891	0.000323699232811542
9.89736420765027	0.000333568360110205
9.90555399590164	0.000342715583304249
9.91374378415301	0.000351141412317761
9.92193357240437	0.000358849966112641
9.93012336065574	0.000365849134885121
9.9383131489071	0.000372150396310937
9.94650293715847	0.00037776838412323
9.95469272540984	0.000382720736068935
9.9628825136612	0.000387027370748034
9.97107230191257	0.000390709714017148
9.97926209016393	0.000393790109125511
9.9874518784153	0.00039629124483159
9.99564166666667	0.000398235524041018
10.003831454918	0.000399644683689923
10.0120212431694	0.00040053971706997
10.0202110314208	0.000400940936243774
10.0284008196721	0.000400868109502735
10.0365906079235	0.000400341018926363
10.0447803961749	0.000399379831590506
10.0529701844262	0.000398005258630679
10.0611599726776	0.000396239244005544
10.069349760929	0.00039410532314896
10.0775395491803	0.000391628477348385
10.0857293374317	0.000388835380178416
10.0939191256831	0.0003857546129682
10.1021089139344	0.000382416403597568
10.1102987021858	0.000378852125317901
10.1184884904372	0.00037509416802391
10.1266782786885	0.000371175554521477
10.1348680669399	0.000367129377897813
10.1430578551913	0.000362988785544902
10.1512476434426	0.000358786492737151
10.159437431694	0.000354554540331231
10.1676272199454	0.000350324065339432
10.1758170081967	0.000346125352760623
10.1840067964481	0.000341987773432247
10.1921965846995	0.000337939648353961
10.2003863729508	0.000334008729349161
10.2085761612022	0.000330222181389417
10.2167659494536	0.000326606518607948
10.2249557377049	0.000323187846218638
10.2331455259563	0.000319991966832856
10.2413353142076	0.000317044480144924
10.249525102459	0.000314370601924259
10.2577148907104	0.00031199528589294
10.2659046789617	0.000309943089020967
10.2740944672131	0.000308238239457032
10.2822842554645	0.000306904182148928
10.2904740437158	0.000305963457072961
10.2986638319672	0.000305437144975892
10.3068536202186	0.000305344847897393
10.3150434084699	0.000305703944998821
10.3232331967213	0.000306529641512416
10.3314229849727	0.000307834790093413
10.339612773224	0.000309628867624977
10.3478025614754	0.000311917896928079
10.3559923497268	0.000314704319430976
10.3641821379781	0.0003179868345417
10.3723719262295	0.00032176035459443
10.3805617144809	0.000326016104452197
10.3887515027322	0.000330741679463917
10.3969412909836	0.000335921212595759
10.405131079235	0.000341535350425922
10.4133208674863	0.000347561565904038
10.4215106557377	0.000353974222040431
10.4297004439891	0.000360744410410344
10.4378902322404	0.00036784020390994
10.4460800204918	0.000375226664064812
10.4542698087432	0.000382865728340107
10.4624595969945	0.000390716124205246
10.4706493852459	0.000398733626853634
10.4788391734973	0.000406871404809282
10.4870289617486	0.000415080355373928
10.49521875	0.000423309386524866
10.5034085382514	0.000431506377153966
10.5115983265027	0.000439619163158818
10.5197881147541	0.000447595813705488
10.5279779030055	0.000455385626910936
10.5361676912568	0.000462940038597352
10.5443574795082	0.00047021326059141
10.5525472677596	0.000477162922726445
10.5607370560109	0.000483750506569437
10.5689268442623	0.000489941946654623
10.5771166325137	0.00049570773534821
10.585306420765	0.000501022749260819
10.5934962090164	0.000505866222584164
10.6016859972678	0.000510221719587088
10.6098757855191	0.000514076946662146
10.6180655737705	0.000517422998635862
10.6262553620219	0.000520253958904479
10.6344451502732	0.000522566862660609
10.6426349385246	0.000524361246402759
10.650824726776	0.000525638642779354
10.6590145150273	0.000526402486012744
10.6672043032787	0.00052665801773957
10.6753940915301	0.000526411942488358
10.6835838797814	0.000525672455053906
10.6917736680328	0.000524449403796831
10.6999634562842	0.000522754076971459
10.7081532445355	0.000520599162221649
10.7163430327869	0.000517998584450802
10.7245328210382	0.000514967601479773
10.7327226092896	0.000511522773994308
10.740912397541	0.000507681501501538
10.7491021857923	0.000503461973299474
10.7572919740437	0.00049888300885999
10.7654817622951	0.000493964078458163
10.7736715505464	0.000488724907176079
10.7818613387978	0.00048318516732105
10.7900511270492	0.000477364632132068
10.7982409153005	0.00047128289711089
10.8064307035519	0.000464959151890896
10.8146204918033	0.000458412217112824
10.8228102800546	0.000451660369181077
10.831000068306	0.000444721385255902
10.8391898565574	0.000437612586806144
10.8473796448087	0.000430350713624015
10.8555694330601	0.000422951929967467
10.8637592213115	0.000415431969293488
10.8719490095628	0.000407806293309923
10.8801387978142	0.000400090068973486
10.8883285860656	0.000392297977062899
10.8965183743169	0.000384444337840586
10.9047081625683	0.000376543067159477
10.9128979508197	0.000368607533706203
10.921087739071	0.000360650700298458
10.9292775273224	0.000352685205005852
10.9374673155738	0.00034472320674598
10.9456571038251	0.000336776365009601
10.9538468920765	0.00032885581062259
10.9620366803279	0.000320972202974199
10.9702264685792	0.000313136006308447
10.9784162568306	0.000305357372873071
10.986606045082	0.000297646325227446
10.9947958333333	0.000290012883709952
11.0029856215847	0.000282467159139048
11.0111754098361	0.000275019553079114
11.0193651980874	0.000267680566757492
11.0275549863388	0.000260460544424691
11.0357447745902	0.000253369747309974
11.0439345628415	0.000246418179777785
11.0521243510929	0.000239614994677383
11.0603141393443	0.000232968432580727
11.0685039275956	0.000226485290413573
11.076693715847	0.000220170640031982
11.0848835040984	0.000214027923796826
11.0930732923497	0.000208058381313775
11.1012630806011	0.000202261018993928
11.1094528688525	0.000196632901094485
11.1176426571038	0.000191169208279855
11.1258324453552	0.000185863521257037
11.1340222336066	0.000180708430869086
11.1422120218579	0.000175695444332843
11.1504018101093	0.000170815447150112
11.1585915983607	0.000166059263097599
11.166781386612	0.000161417946194569
11.1749711748634	0.000156882930065337
11.1831609631148	0.0001524463407528
11.1913507513661	0.000148101384166049
11.1995405396175	0.000143842369843955
11.2077303278689	0.000139664606462957
11.2159201161202	0.000135564532922518
11.2241099043716	0.000131540044806822
11.232299692623	0.000127590008799706
11.2404894808743	0.000123714018166733
11.2486792691257	0.000119912617182791
11.256869057377	0.000116187148612911
11.2650588456284	0.000112539364771888
11.2732486338798	0.000108971332088401
11.2814384221311	0.00010548530830106
11.2896282103825	0.000102083522738923
11.2978179986339	9.87679851725509E-5
11.3060077868852	9.55402544132661E-5
11.3141975751366	9.24012085405338E-5
11.322387363388	8.93508098199606E-5
11.3305771516393	8.63880106100587E-5
11.3387669398907	8.35111908692445E-5
11.3469567281421	8.07178660028973E-5
11.3551465163934	7.80047111554104E-5
11.3633363046448	7.53682120614083E-5
11.3715260928962	7.28045368074133E-5
11.3797158811475	7.0310013492698E-5
11.3879056693989	6.78814155450714E-5
11.3960954576503	6.55162263407574E-5
11.4042852459016	6.32128119947974E-5
11.412475034153	6.09705671135813E-5
11.4206648224044	5.87898081943718E-5
11.4288546106557	5.66716730804523E-5
11.4370443989071	5.46180834566063E-5
11.4452341871585	5.26315047186698E-5
11.4534239754098	5.07147817955187E-5
11.4616137636612	4.88706045561678E-5
11.4698035519126	4.71014877062139E-5
11.4779933401639	4.54095779500295E-5
11.4861831284153	4.37964607962972E-5
11.4943729166667	4.2263015972431E-5
11.502562704918	4.08093053020146E-5
11.5107524931694	3.94346651178564E-5
11.5189422814208	3.81378459228797E-5
11.5271320696721	3.69168262475817E-5
11.5353218579235	3.57687816354996E-5
11.5435116461749	3.46902707294235E-5
11.5517014344262	3.36772444386545E-5
11.5598912226776	3.27251495328777E-5
11.568081010929	3.18289257962506E-5
11.5762707991803	3.0982916131178E-5
11.5844605874317	3.01813567561268E-5
11.5926503756831	2.94184223214126E-5
11.6008401639344	2.86880812311711E-5
11.6090299521858	2.79846490461621E-5
11.6172197404372	2.7302488678958E-5
11.6254095286885	2.66363536278518E-5
11.6335993169399	2.59815618672088E-5
11.6417891051913	2.53339816293451E-5
11.6499788934426	2.46902219423018E-5
11.658168681694	2.40474956482563E-5
11.6663584699454	2.34037279153177E-5
11.6745482581967	2.2757531137722E-5
11.6827380464481	2.21082630174612E-5
11.6909278346995	2.14560398396674E-5
11.6991176229508	2.08016920828321E-5
11.7073074112022	2.01466942805154E-5
11.7154971994536	1.94930875274078E-5
11.7236869877049	1.88433944281255E-5
11.7318767759563	1.82002977580039E-5
11.7400665642076	1.7566493253064E-5
11.748256352459	1.6944716784225E-5
11.7564461407104	1.6337093256007E-5
11.7646359289617	1.57453316510951E-5
11.7728257172131	1.5170642582562E-5
11.7810155054645	1.46136178929111E-5
11.7892052937158	1.40744418757336E-5
11.7973950819672	1.35528368554365E-5
11.8055848702186	1.30481537420714E-5
11.8137746584699	1.25596819798451E-5
11.8219644467213	1.20866028814584E-5
11.8301542349727	1.16280199005268E-5
11.838344023224	1.11832571916934E-5
11.8465338114754	1.07519900854343E-5
11.8547235997268	1.03338820345089E-5
11.8629133879781	9.92876269922429E-6
11.8711031762295	9.53657171856716E-6
11.8792929644809	9.1573484226297E-6
11.8874827527322	8.79127249105669E-6
11.8956725409836	8.43831100863899E-6
11.903862329235	8.09836776595178E-6
11.9120521174863	7.77122471875333E-6
11.9202419057377	7.45648583113539E-6
11.9284316939891	7.1538849434336E-6
11.9366214822404	6.86302003452973E-6
11.9448112704918	6.58355413991988E-6
11.9530010587432	6.31514869770296E-6
11.9611908469945	6.05732353426118E-6
11.9693806352459	5.80954963918626E-6
11.9775704234973	5.57138068251029E-6
11.9857602117486	5.34243689700212E-6
11.99395	5.12228094535675E-6
