# Supplementary material for: Characterization of meiotic axis proteins in the model brown alga Ectocarpus
Source: EMBO Rep. 2025 Oct 23;26(23):5673–702. doi: 10.1038/s44319-025-00605-3 (PMC12678776; doi:10.1038/s44319-025-00605-3)
Supplement: Supplementary file 6 — Source data Fig. 2 [file 44319_2025_605_MOESM6_ESM.zip › Figure 2/2B/README.txt]

#Figure 2B: SEC-MALS of StrepII-HORMA-WT
#The SEC-MALS experiments were completed in quadruplets due to a. Poor run for one triplicate. All data will be attached. 
