# Supplementary material for: Characterization of meiotic axis proteins in the model brown alga Ectocarpus
Source: EMBO Rep. 2025 Oct 23;26(23):5673–702. doi: 10.1038/s44319-025-00605-3 (PMC12678776; doi:10.1038/s44319-025-00605-3)
Supplement: Supplementary file 6 — Source data Fig. 2 [file 44319_2025_605_MOESM6_ESM.zip › Figure 2/2C/ecHOP1_CM_H1_A_Final.pdb]

ATOM   3689  N   GLY A 550     -43.483   4.770  84.552  1.00 21.38           N  
ATOM   3690  H   GLY A 550     -44.219   4.456  83.935  1.00 21.38           H  
ATOM   3691  H2  GLY A 550     -43.706   4.504  85.501  1.00 21.38           H  
ATOM   3692  H3  GLY A 550     -43.420   5.776  84.492  1.00 21.38           H  
ATOM   3693  CA  GLY A 550     -42.210   4.156  84.134  1.00 21.38           C  
ATOM   3694  HA2 GLY A 550     -41.387   4.529  84.743  1.00 21.38           H  
ATOM   3695  HA3 GLY A 550     -42.271   3.071  84.220  1.00 21.38           H  
ATOM   3696  C   GLY A 550     -41.976   4.506  82.687  1.00 21.38           C  
ATOM   3697  O   GLY A 550     -42.854   4.242  81.875  1.00 21.38           O  
ATOM   3698  N   LEU A 551     -40.872   5.185  82.387  1.00 21.75           N  
ATOM   3699  H   LEU A 551     -40.146   5.307  83.078  1.00 21.75           H  
ATOM   3700  CA  LEU A 551     -40.571   5.657  81.039  1.00 21.75           C  
ATOM   3701  HA  LEU A 551     -41.441   6.168  80.627  1.00 21.75           H  
ATOM   3702  C   LEU A 551     -40.273   4.445  80.154  1.00 21.75           C  
ATOM   3703  CB  LEU A 551     -39.395   6.652  81.108  1.00 21.75           C  
ATOM   3704  HB2 LEU A 551     -39.036   6.855  80.099  1.00 21.75           H  
ATOM   3705  HB3 LEU A 551     -38.574   6.184  81.652  1.00 21.75           H  
ATOM   3706  O   LEU A 551     -39.357   3.676  80.438  1.00 21.75           O  
ATOM   3707  CG  LEU A 551     -39.761   7.991  81.784  1.00 21.75           C  
ATOM   3708  HG  LEU A 551     -40.324   7.796  82.696  1.00 21.75           H  
ATOM   3709  CD1 LEU A 551     -38.504   8.764  82.172  1.00 21.75           C  
ATOM   3710 HD11 LEU A 551     -37.896   8.172  82.857  1.00 21.75           H  
ATOM   3711 HD12 LEU A 551     -37.914   8.988  81.283  1.00 21.75           H  
ATOM   3712 HD13 LEU A 551     -38.774   9.699  82.662  1.00 21.75           H  
ATOM   3713  CD2 LEU A 551     -40.608   8.873  80.864  1.00 21.75           C  
ATOM   3714 HD21 LEU A 551     -40.824   9.820  81.359  1.00 21.75           H  
ATOM   3715 HD22 LEU A 551     -40.064   9.081  79.942  1.00 21.75           H  
ATOM   3716 HD23 LEU A 551     -41.554   8.388  80.622  1.00 21.75           H  
ATOM   3717  N   ARG A 552     -41.087   4.240  79.112  1.00 21.67           N  
ATOM   3718  H   ARG A 552     -41.828   4.906  78.948  1.00 21.67           H  
ATOM   3719  CA  ARG A 552     -40.780   3.271  78.060  1.00 21.67           C  
ATOM   3720  HA  ARG A 552     -40.570   2.292  78.489  1.00 21.67           H  
ATOM   3721  C   ARG A 552     -39.511   3.765  77.387  1.00 21.67           C  
ATOM   3722  CB  ARG A 552     -41.930   3.163  77.039  1.00 21.67           C  
ATOM   3723  HB2 ARG A 552     -41.504   2.887  76.074  1.00 21.67           H  
ATOM   3724  HB3 ARG A 552     -42.414   4.132  76.921  1.00 21.67           H  
ATOM   3725  O   ARG A 552     -39.567   4.700  76.595  1.00 21.67           O  
ATOM   3726  CG  ARG A 552     -42.969   2.093  77.398  1.00 21.67           C  
ATOM   3727  HG2 ARG A 552     -43.435   2.331  78.354  1.00 21.67           H  
ATOM   3728  HG3 ARG A 552     -42.470   1.126  77.470  1.00 21.67           H  
ATOM   3729  CD  ARG A 552     -44.038   2.035  76.297  1.00 21.67           C  
ATOM   3730  HD2 ARG A 552     -44.641   2.942  76.339  1.00 21.67           H  
ATOM   3731  HD3 ARG A 552     -43.529   2.001  75.334  1.00 21.67           H  
ATOM   3732  NE  ARG A 552     -44.910   0.850  76.422  1.00 21.67           N  
ATOM   3733  HE  ARG A 552     -44.928   0.384  77.318  1.00 21.67           H  
ATOM   3734  NH1 ARG A 552     -45.688   0.834  74.256  1.00 21.67           N  
ATOM   3735 HH11 ARG A 552     -46.231   0.400  73.524  1.00 21.67           H  
ATOM   3736 HH12 ARG A 552     -45.163   1.673  74.058  1.00 21.67           H  
ATOM   3737  NH2 ARG A 552     -46.324  -0.772  75.662  1.00 21.67           N  
ATOM   3738 HH21 ARG A 552     -46.301  -1.232  76.561  1.00 21.67           H  
ATOM   3739 HH22 ARG A 552     -46.865  -1.179  74.912  1.00 21.67           H  
ATOM   3740  CZ  ARG A 552     -45.634   0.313  75.451  1.00 21.67           C  
ATOM   3741  N   HIS A 553     -38.380   3.160  77.728  1.00 21.60           N  
ATOM   3742  H   HIS A 553     -38.382   2.501  78.493  1.00 21.60           H  
ATOM   3743  CA  HIS A 553     -37.178   3.297  76.928  1.00 21.60           C  
ATOM   3744  HA  HIS A 553     -36.929   4.352  76.811  1.00 21.60           H  
ATOM   3745  C   HIS A 553     -37.522   2.730  75.557  1.00 21.60           C  
ATOM   3746  CB  HIS A 553     -35.998   2.592  77.608  1.00 21.60           C  
ATOM   3747  HB2 HIS A 553     -36.310   1.627  78.008  1.00 21.60           H  
ATOM   3748  HB3 HIS A 553     -35.222   2.408  76.865  1.00 21.60           H  
ATOM   3749  O   HIS A 553     -37.613   1.517  75.378  1.00 21.60           O  
ATOM   3750  CG  HIS A 553     -35.401   3.442  78.699  1.00 21.60           C  
ATOM   3751  CD2 HIS A 553     -35.615   3.336  80.047  1.00 21.60           C  
ATOM   3752  HD2 HIS A 553     -36.240   2.604  80.537  1.00 21.60           H  
ATOM   3753  ND1 HIS A 553     -34.563   4.517  78.506  1.00 21.60           N  
ATOM   3754  HD1 HIS A 553     -34.169   4.818  77.626  1.00 21.60           H  
ATOM   3755  CE1 HIS A 553     -34.275   5.042  79.707  1.00 21.60           C  
ATOM   3756  HE1 HIS A 553     -33.616   5.881  79.877  1.00 21.60           H  
ATOM   3757  NE2 HIS A 553     -34.903   4.361  80.678  1.00 21.60           N  
ATOM   3758  N   GLY A 554     -37.846   3.620  74.620  1.00 20.45           N  
ATOM   3759  H   GLY A 554     -37.874   4.599  74.867  1.00 20.45           H  
ATOM   3760  CA  GLY A 554     -37.952   3.264  73.222  1.00 20.45           C  
ATOM   3761  HA2 GLY A 554     -38.199   4.137  72.619  1.00 20.45           H  
ATOM   3762  HA3 GLY A 554     -38.697   2.482  73.073  1.00 20.45           H  
ATOM   3763  C   GLY A 554     -36.576   2.769  72.841  1.00 20.45           C  
ATOM   3764  O   GLY A 554     -35.655   3.571  72.710  1.00 20.45           O  
ATOM   3765  N   TYR A 555     -36.423   1.452  72.757  1.00 21.68           N  
ATOM   3766  H   TYR A 555     -37.188   0.855  73.037  1.00 21.68           H  
ATOM   3767  CA  TYR A 555     -35.252   0.833  72.171  1.00 21.68           C  
ATOM   3768  HA  TYR A 555     -34.347   1.275  72.588  1.00 21.68           H  
ATOM   3769  C   TYR A 555     -35.302   1.169  70.682  1.00 21.68           C  
ATOM   3770  CB  TYR A 555     -35.236  -0.677  72.461  1.00 21.68           C  
ATOM   3771  HB2 TYR A 555     -34.567  -1.155  71.745  1.00 21.68           H  
ATOM   3772  HB3 TYR A 555     -36.229  -1.093  72.290  1.00 21.68           H  
ATOM   3773  O   TYR A 555     -35.678   0.343  69.857  1.00 21.68           O  
ATOM   3774  CG  TYR A 555     -34.759  -1.056  73.853  1.00 21.68           C  
ATOM   3775  CD1 TYR A 555     -33.406  -1.396  74.056  1.00 21.68           C  
ATOM   3776  HD1 TYR A 555     -32.714  -1.369  73.228  1.00 21.68           H  
ATOM   3777  CD2 TYR A 555     -35.659  -1.099  74.935  1.00 21.68           C  
ATOM   3778  HD2 TYR A 555     -36.696  -0.838  74.785  1.00 21.68           H  
ATOM   3779  CE1 TYR A 555     -32.955  -1.788  75.331  1.00 21.68           C  
ATOM   3780  HE1 TYR A 555     -31.918  -2.054  75.476  1.00 21.68           H  
ATOM   3781  CE2 TYR A 555     -35.211  -1.485  76.214  1.00 21.68           C  
ATOM   3782  HE2 TYR A 555     -35.895  -1.522  77.049  1.00 21.68           H  
ATOM   3783  OH  TYR A 555     -33.435  -2.216  77.646  1.00 21.68           O  
ATOM   3784  HH  TYR A 555     -32.500  -2.435  77.647  1.00 21.68           H  
ATOM   3785  CZ  TYR A 555     -33.860  -1.835  76.413  1.00 21.68           C  
ATOM   3786  N   GLY A 556     -34.960   2.415  70.347  1.00 20.07           N  
ATOM   3787  H   GLY A 556     -34.782   3.062  71.102  1.00 20.07           H  
ATOM   3788  CA  GLY A 556     -34.488   2.807  69.032  1.00 20.07           C  
ATOM   3789  HA2 GLY A 556     -34.378   3.890  68.969  1.00 20.07           H  
ATOM   3790  HA3 GLY A 556     -35.164   2.454  68.253  1.00 20.07           H  
ATOM   3791  C   GLY A 556     -33.131   2.157  68.860  1.00 20.07           C  
ATOM   3792  O   GLY A 556     -32.106   2.824  68.869  1.00 20.07           O  
ATOM   3793  N   GLY A 557     -33.117   0.824  68.853  1.00 20.00           N  
ATOM   3794  H   GLY A 557     -34.008   0.349  68.878  1.00 20.00           H  
ATOM   3795  CA  GLY A 557     -31.986   0.096  68.341  1.00 20.00           C  
ATOM   3796  HA2 GLY A 557     -31.066   0.383  68.850  1.00 20.00           H  
ATOM   3797  HA3 GLY A 557     -32.146  -0.980  68.413  1.00 20.00           H  
ATOM   3798  C   GLY A 557     -31.943   0.502  66.891  1.00 20.00           C  
ATOM   3799  O   GLY A 557     -32.768   0.029  66.110  1.00 20.00           O  
ATOM   3800  N   ASP A 558     -31.059   1.443  66.573  1.00 20.91           N  
ATOM   3801  H   ASP A 558     -30.573   1.941  67.305  1.00 20.91           H  
ATOM   3802  CA  ASP A 558     -30.672   1.697  65.204  1.00 20.91           C  
ATOM   3803  HA  ASP A 558     -31.541   1.995  64.617  1.00 20.91           H  
ATOM   3804  C   ASP A 558     -30.176   0.351  64.699  1.00 20.91           C  
ATOM   3805  CB  ASP A 558     -29.598   2.795  65.113  1.00 20.91           C  
ATOM   3806  HB2 ASP A 558     -28.868   2.660  65.910  1.00 20.91           H  
ATOM   3807  HB3 ASP A 558     -29.077   2.688  64.161  1.00 20.91           H  
ATOM   3808  O   ASP A 558     -29.067  -0.093  65.003  1.00 20.91           O  
ATOM   3809  CG  ASP A 558     -30.175   4.216  65.161  1.00 20.91           C  
ATOM   3810  OD1 ASP A 558     -31.323   4.399  64.696  1.00 20.91           O  
ATOM   3811  OD2 ASP A 558     -29.445   5.111  65.640  1.00 20.91           O  
ATOM   3812  N   PHE A 559     -31.063  -0.361  64.006  1.00 20.09           N  
ATOM   3813  H   PHE A 559     -32.008  -0.008  63.958  1.00 20.09           H  
ATOM   3814  CA  PHE A 559     -30.695  -1.472  63.164  1.00 20.09           C  
ATOM   3815  HA  PHE A 559     -30.104  -2.197  63.723  1.00 20.09           H  
ATOM   3816  C   PHE A 559     -29.820  -0.834  62.103  1.00 20.09           C  
ATOM   3817  CB  PHE A 559     -31.937  -2.161  62.576  1.00 20.09           C  
ATOM   3818  HB2 PHE A 559     -32.704  -1.418  62.358  1.00 20.09           H  
ATOM   3819  HB3 PHE A 559     -31.660  -2.616  61.625  1.00 20.09           H  
ATOM   3820  O   PHE A 559     -30.304  -0.409  61.056  1.00 20.09           O  
ATOM   3821  CG  PHE A 559     -32.520  -3.255  63.447  1.00 20.09           C  
ATOM   3822  CD1 PHE A 559     -32.140  -4.594  63.233  1.00 20.09           C  
ATOM   3823  HD1 PHE A 559     -31.423  -4.835  62.463  1.00 20.09           H  
ATOM   3824  CD2 PHE A 559     -33.451  -2.948  64.457  1.00 20.09           C  
ATOM   3825  HD2 PHE A 559     -33.736  -1.921  64.632  1.00 20.09           H  
ATOM   3826  CE1 PHE A 559     -32.695  -5.622  64.017  1.00 20.09           C  
ATOM   3827  HE1 PHE A 559     -32.402  -6.647  63.848  1.00 20.09           H  
ATOM   3828  CE2 PHE A 559     -34.005  -3.975  65.241  1.00 20.09           C  
ATOM   3829  HE2 PHE A 559     -34.716  -3.731  66.016  1.00 20.09           H  
ATOM   3830  CZ  PHE A 559     -33.630  -5.312  65.019  1.00 20.09           C  
ATOM   3831  HZ  PHE A 559     -34.056  -6.100  65.623  1.00 20.09           H  
ATOM   3832  N   ALA A 560     -28.532  -0.711  62.418  1.00 22.26           N  
ATOM   3833  H   ALA A 560     -28.265  -0.873  63.378  1.00 22.26           H  
ATOM   3834  CA  ALA A 560     -27.498  -0.514  61.440  1.00 22.26           C  
ATOM   3835  HA  ALA A 560     -27.665   0.414  60.893  1.00 22.26           H  
ATOM   3836  C   ALA A 560     -27.666  -1.704  60.510  1.00 22.26           C  
ATOM   3837  CB  ALA A 560     -26.134  -0.465  62.142  1.00 22.26           C  
ATOM   3838  HB1 ALA A 560     -26.098   0.394  62.812  1.00 22.26           H  
ATOM   3839  HB2 ALA A 560     -25.973  -1.376  62.718  1.00 22.26           H  
ATOM   3840  HB3 ALA A 560     -25.345  -0.370  61.396  1.00 22.26           H  
ATOM   3841  O   ALA A 560     -27.237  -2.815  60.830  1.00 22.26           O  
ATOM   3842  N   THR A 561     -28.426  -1.500  59.431  1.00 23.73           N  
ATOM   3843  H   THR A 561     -28.897  -0.613  59.324  1.00 23.73           H  
ATOM   3844  CA  THR A 561     -28.600  -2.499  58.390  1.00 23.73           C  
ATOM   3845  HA  THR A 561     -29.202  -3.315  58.788  1.00 23.73           H  
ATOM   3846  C   THR A 561     -27.191  -2.955  58.084  1.00 23.73           C  
ATOM   3847  CB  THR A 561     -29.256  -1.934  57.122  1.00 23.73           C  
ATOM   3848  HB  THR A 561     -28.851  -2.442  56.246  1.00 23.73           H  
ATOM   3849  O   THR A 561     -26.362  -2.086  57.779  1.00 23.73           O  
ATOM   3850  CG2 THR A 561     -30.764  -2.163  57.146  1.00 23.73           C  
ATOM   3851 HG21 THR A 561     -31.208  -1.734  56.248  1.00 23.73           H  
ATOM   3852 HG22 THR A 561     -31.194  -1.681  58.024  1.00 23.73           H  
ATOM   3853 HG23 THR A 561     -30.977  -3.232  57.174  1.00 23.73           H  
ATOM   3854  OG1 THR A 561     -29.033  -0.548  57.000  1.00 23.73           O  
ATOM   3855  HG1 THR A 561     -28.081  -0.424  56.997  1.00 23.73           H  
ATOM   3856  N   PRO A 562     -26.883  -4.252  58.286  1.00 25.52           N  
ATOM   3857  CA  PRO A 562     -25.531  -4.735  58.088  1.00 25.52           C  
ATOM   3858  HA  PRO A 562     -24.878  -4.337  58.865  1.00 25.52           H  
ATOM   3859  C   PRO A 562     -25.120  -4.228  56.714  1.00 25.52           C  
ATOM   3860  CB  PRO A 562     -25.602  -6.261  58.170  1.00 25.52           C  
ATOM   3861  HB2 PRO A 562     -25.363  -6.577  59.186  1.00 25.52           H  
ATOM   3862  HB3 PRO A 562     -24.934  -6.744  57.456  1.00 25.52           H  
ATOM   3863  O   PRO A 562     -25.972  -4.270  55.815  1.00 25.52           O  
ATOM   3864  CG  PRO A 562     -27.069  -6.573  57.875  1.00 25.52           C  
ATOM   3865  HG2 PRO A 562     -27.222  -6.625  56.797  1.00 25.52           H  
ATOM   3866  HG3 PRO A 562     -27.391  -7.499  58.351  1.00 25.52           H  
ATOM   3867  CD  PRO A 562     -27.807  -5.362  58.436  1.00 25.52           C  
ATOM   3868  HD2 PRO A 562     -28.728  -5.206  57.874  1.00 25.52           H  
ATOM   3869  HD3 PRO A 562     -28.022  -5.511  59.494  1.00 25.52           H  
ATOM   3870  N   PRO A 563     -23.914  -3.644  56.575  1.00 24.15           N  
ATOM   3871  CA  PRO A 563     -23.526  -3.040  55.315  1.00 24.15           C  
ATOM   3872  HA  PRO A 563     -24.120  -2.149  55.112  1.00 24.15           H  
ATOM   3873  C   PRO A 563     -23.796  -4.108  54.271  1.00 24.15           C  
ATOM   3874  CB  PRO A 563     -22.044  -2.680  55.452  1.00 24.15           C  
ATOM   3875  HB2 PRO A 563     -21.955  -1.645  55.781  1.00 24.15           H  
ATOM   3876  HB3 PRO A 563     -21.496  -2.829  54.522  1.00 24.15           H  
ATOM   3877  O   PRO A 563     -23.285  -5.222  54.418  1.00 24.15           O  
ATOM   3878  CG  PRO A 563     -21.542  -3.607  56.562  1.00 24.15           C  
ATOM   3879  HG2 PRO A 563     -20.702  -3.173  57.104  1.00 24.15           H  
ATOM   3880  HG3 PRO A 563     -21.264  -4.572  56.138  1.00 24.15           H  
ATOM   3881  CD  PRO A 563     -22.768  -3.776  57.460  1.00 24.15           C  
ATOM   3882  HD2 PRO A 563     -22.743  -4.752  57.944  1.00 24.15           H  
ATOM   3883  HD3 PRO A 563     -22.796  -2.982  58.206  1.00 24.15           H  
ATOM   3884  N   ILE A 564     -24.721  -3.827  53.342  1.00 25.57           N  
ATOM   3885  H   ILE A 564     -25.169  -2.922  53.352  1.00 25.57           H  
ATOM   3886  CA  ILE A 564     -25.105  -4.805  52.325  1.00 25.57           C  
ATOM   3887  HA  ILE A 564     -25.611  -5.640  52.810  1.00 25.57           H  
ATOM   3888  C   ILE A 564     -23.770  -5.235  51.747  1.00 25.57           C  
ATOM   3889  CB  ILE A 564     -26.018  -4.200  51.239  1.00 25.57           C  
ATOM   3890  HB  ILE A 564     -25.533  -3.313  50.831  1.00 25.57           H  
ATOM   3891  O   ILE A 564     -23.042  -4.338  51.305  1.00 25.57           O  
ATOM   3892  CG1 ILE A 564     -27.366  -3.780  51.866  1.00 25.57           C  
ATOM   3893 HG12 ILE A 564     -27.890  -4.664  52.227  1.00 25.57           H  
ATOM   3894 HG13 ILE A 564     -27.180  -3.129  52.720  1.00 25.57           H  
ATOM   3895  CG2 ILE A 564     -26.231  -5.206  50.089  1.00 25.57           C  
ATOM   3896 HG21 ILE A 564     -25.279  -5.487  49.640  1.00 25.57           H  
ATOM   3897 HG22 ILE A 564     -26.731  -6.101  50.459  1.00 25.57           H  
ATOM   3898 HG23 ILE A 564     -26.835  -4.758  49.300  1.00 25.57           H  
ATOM   3899  CD1 ILE A 564     -28.282  -3.013  50.904  1.00 25.57           C  
ATOM   3900 HD11 ILE A 564     -28.635  -3.667  50.107  1.00 25.57           H  
ATOM   3901 HD12 ILE A 564     -27.746  -2.167  50.475  1.00 25.57           H  
ATOM   3902 HD13 ILE A 564     -29.147  -2.643  51.454  1.00 25.57           H  
ATOM   3903  N   PRO A 565     -23.383  -6.519  51.879  1.00 24.91           N  
ATOM   3904  CA  PRO A 565     -22.044  -6.932  51.514  1.00 24.91           C  
ATOM   3905  HA  PRO A 565     -21.304  -6.459  52.160  1.00 24.91           H  
ATOM   3906  C   PRO A 565     -21.883  -6.460  50.086  1.00 24.91           C  
ATOM   3907  CB  PRO A 565     -22.010  -8.456  51.666  1.00 24.91           C  
ATOM   3908  HB2 PRO A 565     -21.426  -8.935  50.880  1.00 24.91           H  
ATOM   3909  HB3 PRO A 565     -21.605  -8.712  52.646  1.00 24.91           H  
ATOM   3910  O   PRO A 565     -22.708  -6.829  49.244  1.00 24.91           O  
ATOM   3911  CG  PRO A 565     -23.483  -8.866  51.613  1.00 24.91           C  
ATOM   3912  HG2 PRO A 565     -23.794  -8.991  50.576  1.00 24.91           H  
ATOM   3913  HG3 PRO A 565     -23.670  -9.778  52.180  1.00 24.91           H  
ATOM   3914  CD  PRO A 565     -24.203  -7.666  52.222  1.00 24.91           C  
ATOM   3915  HD2 PRO A 565     -24.250  -7.763  53.307  1.00 24.91           H  
ATOM   3916  HD3 PRO A 565     -25.206  -7.586  51.803  1.00 24.91           H  
ATOM   3917  N   THR A 566     -20.945  -5.531  49.865  1.00 26.66           N  
ATOM   3918  H   THR A 566     -20.410  -5.154  50.634  1.00 26.66           H  
ATOM   3919  CA  THR A 566     -20.791  -4.901  48.558  1.00 26.66           C  
ATOM   3920  HA  THR A 566     -21.665  -4.275  48.374  1.00 26.66           H  
ATOM   3921  C   THR A 566     -20.716  -6.064  47.590  1.00 26.66           C  
ATOM   3922  CB  THR A 566     -19.514  -4.058  48.458  1.00 26.66           C  
ATOM   3923  HB  THR A 566     -18.653  -4.704  48.286  1.00 26.66           H  
ATOM   3924  O   THR A 566     -19.882  -6.944  47.841  1.00 26.66           O  
ATOM   3925  CG2 THR A 566     -19.618  -3.035  47.328  1.00 26.66           C  
ATOM   3926 HG21 THR A 566     -18.701  -2.449  47.276  1.00 26.66           H  
ATOM   3927 HG22 THR A 566     -19.751  -3.552  46.378  1.00 26.66           H  
ATOM   3928 HG23 THR A 566     -20.464  -2.370  47.503  1.00 26.66           H  
ATOM   3929  OG1 THR A 566     -19.292  -3.341  49.651  1.00 26.66           O  
ATOM   3930  HG1 THR A 566     -18.472  -2.853  49.546  1.00 26.66           H  
ATOM   3931  N   PRO A 567     -21.654  -6.175  46.627  1.00 26.78           N  
ATOM   3932  CA  PRO A 567     -21.816  -7.398  45.859  1.00 26.78           C  
ATOM   3933  HA  PRO A 567     -22.240  -8.177  46.493  1.00 26.78           H  
ATOM   3934  C   PRO A 567     -20.433  -7.811  45.388  1.00 26.78           C  
ATOM   3935  CB  PRO A 567     -22.782  -7.067  44.717  1.00 26.78           C  
ATOM   3936  HB2 PRO A 567     -22.450  -7.477  43.764  1.00 26.78           H  
ATOM   3937  HB3 PRO A 567     -23.773  -7.446  44.967  1.00 26.78           H  
ATOM   3938  O   PRO A 567     -19.692  -6.949  44.902  1.00 26.78           O  
ATOM   3939  CG  PRO A 567     -22.819  -5.537  44.689  1.00 26.78           C  
ATOM   3940  HG2 PRO A 567     -22.013  -5.167  44.056  1.00 26.78           H  
ATOM   3941  HG3 PRO A 567     -23.782  -5.161  44.343  1.00 26.78           H  
ATOM   3942  CD  PRO A 567     -22.546  -5.146  46.137  1.00 26.78           C  
ATOM   3943  HD2 PRO A 567     -22.092  -4.155  46.174  1.00 26.78           H  
ATOM   3944  HD3 PRO A 567     -23.471  -5.165  46.713  1.00 26.78           H  
ATOM   3945  N   SER A 568     -20.056  -9.063  45.685  1.00 27.39           N  
ATOM   3946  H   SER A 568     -20.711  -9.680  46.144  1.00 27.39           H  
ATOM   3947  CA  SER A 568     -18.702  -9.568  45.457  1.00 27.39           C  
ATOM   3948  HA  SER A 568     -18.039  -9.193  46.236  1.00 27.39           H  
ATOM   3949  C   SER A 568     -18.238  -9.065  44.107  1.00 27.39           C  
ATOM   3950  CB  SER A 568     -18.687 -11.097  45.449  1.00 27.39           C  
ATOM   3951  HB2 SER A 568     -19.329 -11.464  44.648  1.00 27.39           H  
ATOM   3952  HB3 SER A 568     -17.672 -11.453  45.275  1.00 27.39           H  
ATOM   3953  O   SER A 568     -19.017  -9.177  43.155  1.00 27.39           O  
ATOM   3954  OG  SER A 568     -19.161 -11.591  46.689  1.00 27.39           O  
ATOM   3955  HG  SER A 568     -18.552 -11.320  47.380  1.00 27.39           H  
ATOM   3956  N   ALA A 569     -17.051  -8.440  44.071  1.00 31.44           N  
ATOM   3957  H   ALA A 569     -16.503  -8.367  44.917  1.00 31.44           H  
ATOM   3958  CA  ALA A 569     -16.554  -7.774  42.871  1.00 31.44           C  
ATOM   3959  HA  ALA A 569     -17.072  -6.821  42.773  1.00 31.44           H  
ATOM   3960  C   ALA A 569     -16.877  -8.679  41.680  1.00 31.44           C  
ATOM   3961  CB  ALA A 569     -15.048  -7.521  43.004  1.00 31.44           C  
ATOM   3962  HB1 ALA A 569     -14.679  -7.036  42.100  1.00 31.44           H  
ATOM   3963  HB2 ALA A 569     -14.851  -6.875  43.860  1.00 31.44           H  
ATOM   3964  HB3 ALA A 569     -14.520  -8.466  43.133  1.00 31.44           H  
ATOM   3965  O   ALA A 569     -16.569  -9.875  41.781  1.00 31.44           O  
ATOM   3966  N   PRO A 570     -17.625  -8.173  40.673  1.00 33.17           N  
ATOM   3967  CA  PRO A 570     -18.213  -9.021  39.643  1.00 33.17           C  
ATOM   3968  HA  PRO A 570     -19.045  -9.581  40.069  1.00 33.17           H  
ATOM   3969  C   PRO A 570     -17.118  -9.965  39.172  1.00 33.17           C  
ATOM   3970  CB  PRO A 570     -18.709  -8.084  38.538  1.00 33.17           C  
ATOM   3971  HB2 PRO A 570     -19.781  -7.924  38.658  1.00 33.17           H  
ATOM   3972  HB3 PRO A 570     -18.494  -8.470  37.541  1.00 33.17           H  
ATOM   3973  O   PRO A 570     -16.004  -9.468  38.972  1.00 33.17           O  
ATOM   3974  CG  PRO A 570     -17.968  -6.774  38.807  1.00 33.17           C  
ATOM   3975  HG2 PRO A 570     -16.993  -6.801  38.320  1.00 33.17           H  
ATOM   3976  HG3 PRO A 570     -18.538  -5.908  38.472  1.00 33.17           H  
ATOM   3977  CD  PRO A 570     -17.778  -6.776  40.321  1.00 33.17           C  
ATOM   3978  HD2 PRO A 570     -16.895  -6.195  40.585  1.00 33.17           H  
ATOM   3979  HD3 PRO A 570     -18.664  -6.373  40.812  1.00 33.17           H  
ATOM   3980  N   PRO A 571     -17.401 -11.287  39.151  1.00 32.23           N  
ATOM   3981  CA  PRO A 571     -16.378 -12.329  39.114  1.00 32.23           C  
ATOM   3982  HA  PRO A 571     -15.933 -12.468  40.100  1.00 32.23           H  
ATOM   3983  C   PRO A 571     -15.335 -11.888  38.121  1.00 32.23           C  
ATOM   3984  CB  PRO A 571     -17.086 -13.606  38.645  1.00 32.23           C  
ATOM   3985  HB2 PRO A 571     -16.479 -14.188  37.951  1.00 32.23           H  
ATOM   3986  HB3 PRO A 571     -17.346 -14.211  39.514  1.00 32.23           H  
ATOM   3987  O   PRO A 571     -15.747 -11.586  37.002  1.00 32.23           O  
ATOM   3988  CG  PRO A 571     -18.367 -13.092  37.984  1.00 32.23           C  
ATOM   3989  HG2 PRO A 571     -18.165 -12.799  36.954  1.00 32.23           H  
ATOM   3990  HG3 PRO A 571     -19.168 -13.830  38.024  1.00 32.23           H  
ATOM   3991  CD  PRO A 571     -18.692 -11.855  38.819  1.00 32.23           C  
ATOM   3992  HD2 PRO A 571     -19.207 -12.145  39.736  1.00 32.23           H  
ATOM   3993  HD3 PRO A 571     -19.303 -11.163  38.240  1.00 32.23           H  
ATOM   3994  N   GLU A 572     -14.087 -11.738  38.588  1.00 31.23           N  
ATOM   3995  H   GLU A 572     -13.899 -11.988  39.548  1.00 31.23           H  
ATOM   3996  CA  GLU A 572     -13.002 -11.081  37.856  1.00 31.23           C  
ATOM   3997  HA  GLU A 572     -13.123  -9.999  37.920  1.00 31.23           H  
ATOM   3998  C   GLU A 572     -13.120 -11.526  36.414  1.00 31.23           C  
ATOM   3999  CB  GLU A 572     -11.656 -11.479  38.478  1.00 31.23           C  
ATOM   4000  HB2 GLU A 572     -11.704 -11.276  39.548  1.00 31.23           H  
ATOM   4001  HB3 GLU A 572     -11.496 -12.548  38.343  1.00 31.23           H  
ATOM   4002  O   GLU A 572     -12.917 -12.710  36.133  1.00 31.23           O  
ATOM   4003  CG  GLU A 572     -10.469 -10.694  37.901  1.00 31.23           C  
ATOM   4004  HG2 GLU A 572     -10.666  -9.629  38.028  1.00 31.23           H  
ATOM   4005  HG3 GLU A 572     -10.393 -10.900  36.834  1.00 31.23           H  
ATOM   4006  CD  GLU A 572      -9.140 -11.062  38.584  1.00 31.23           C  
ATOM   4007  OE1 GLU A 572      -8.236 -10.197  38.582  1.00 31.23           O  
ATOM   4008  OE2 GLU A 572      -9.034 -12.196  39.108  1.00 31.23           O  
ATOM   4009  N   VAL A 573     -13.686 -10.647  35.576  1.00 35.59           N  
ATOM   4010  H   VAL A 573     -13.931  -9.732  35.927  1.00 35.59           H  
ATOM   4011  CA  VAL A 573     -14.237 -11.076  34.294  1.00 35.59           C  
ATOM   4012  HA  VAL A 573     -14.887 -11.938  34.445  1.00 35.59           H  
ATOM   4013  C   VAL A 573     -13.004 -11.486  33.543  1.00 35.59           C  
ATOM   4014  CB  VAL A 573     -15.020  -9.962  33.564  1.00 35.59           C  
ATOM   4015  HB  VAL A 573     -14.357  -9.126  33.340  1.00 35.59           H  
ATOM   4016  O   VAL A 573     -12.271 -10.589  33.130  1.00 35.59           O  
ATOM   4017  CG1 VAL A 573     -15.614 -10.486  32.247  1.00 35.59           C  
ATOM   4018 HG11 VAL A 573     -16.142  -9.683  31.733  1.00 35.59           H  
ATOM   4019 HG12 VAL A 573     -16.304 -11.306  32.449  1.00 35.59           H  
ATOM   4020 HG13 VAL A 573     -14.813 -10.845  31.601  1.00 35.59           H  
ATOM   4021  CG2 VAL A 573     -16.174  -9.421  34.417  1.00 35.59           C  
ATOM   4022 HG21 VAL A 573     -15.785  -8.970  35.330  1.00 35.59           H  
ATOM   4023 HG22 VAL A 573     -16.724  -8.661  33.862  1.00 35.59           H  
ATOM   4024 HG23 VAL A 573     -16.845 -10.234  34.690  1.00 35.59           H  
ATOM   4025  N   GLN A 574     -12.723 -12.801  33.501  1.00 35.25           N  
ATOM   4026  H   GLN A 574     -13.271 -13.405  34.097  1.00 35.25           H  
ATOM   4027  CA  GLN A 574     -11.483 -13.320  32.937  1.00 35.25           C  
ATOM   4028  HA  GLN A 574     -10.650 -13.078  33.597  1.00 35.25           H  
ATOM   4029  C   GLN A 574     -11.367 -12.606  31.615  1.00 35.25           C  
ATOM   4030  CB  GLN A 574     -11.539 -14.825  32.665  1.00 35.25           C  
ATOM   4031  HB2 GLN A 574     -12.497 -15.095  32.219  1.00 35.25           H  
ATOM   4032  HB3 GLN A 574     -10.752 -15.054  31.947  1.00 35.25           H  
ATOM   4033  O   GLN A 574     -12.332 -12.729  30.852  1.00 35.25           O  
ATOM   4034  CG  GLN A 574     -11.294 -15.670  33.913  1.00 35.25           C  
ATOM   4035  HG2 GLN A 574     -10.427 -15.278  34.445  1.00 35.25           H  
ATOM   4036  HG3 GLN A 574     -12.159 -15.613  34.574  1.00 35.25           H  
ATOM   4037  CD  GLN A 574     -11.017 -17.129  33.561  1.00 35.25           C  
ATOM   4038  NE2 GLN A 574     -10.612 -17.929  34.521  1.00 35.25           N  
ATOM   4039 HE21 GLN A 574     -10.458 -17.569  35.452  1.00 35.25           H  
ATOM   4040 HE22 GLN A 574     -10.402 -18.876  34.242  1.00 35.25           H  
ATOM   4041  OE1 GLN A 574     -11.145 -17.589  32.439  1.00 35.25           O  
ATOM   4042  N   PRO A 575     -10.341 -11.750  31.445  1.00 34.18           N  
ATOM   4043  CA  PRO A 575     -10.395 -10.657  30.489  1.00 34.18           C  
ATOM   4044  HA  PRO A 575     -11.124  -9.910  30.803  1.00 34.18           H  
ATOM   4045  C   PRO A 575     -10.815 -11.286  29.180  1.00 34.18           C  
ATOM   4046  CB  PRO A 575      -8.989 -10.044  30.472  1.00 34.18           C  
ATOM   4047  HB2 PRO A 575      -8.644  -9.825  29.462  1.00 34.18           H  
ATOM   4048  HB3 PRO A 575      -8.990  -9.133  31.072  1.00 34.18           H  
ATOM   4049  O   PRO A 575     -10.072 -12.131  28.684  1.00 34.18           O  
ATOM   4050  CG  PRO A 575      -8.106 -11.093  31.153  1.00 34.18           C  
ATOM   4051  HG2 PRO A 575      -7.764 -11.818  30.415  1.00 34.18           H  
ATOM   4052  HG3 PRO A 575      -7.258 -10.640  31.667  1.00 34.18           H  
ATOM   4053  CD  PRO A 575      -9.063 -11.769  32.128  1.00 34.18           C  
ATOM   4054  HD2 PRO A 575      -8.731 -12.786  32.337  1.00 34.18           H  
ATOM   4055  HD3 PRO A 575      -9.133 -11.190  33.049  1.00 34.18           H  
ATOM   4056  N   VAL A 576     -12.073 -11.030  28.769  1.00 37.19           N  
ATOM   4057  H   VAL A 576     -12.621 -10.400  29.336  1.00 37.19           H  
ATOM   4058  CA  VAL A 576     -12.775 -11.860  27.773  1.00 37.19           C  
ATOM   4059  HA  VAL A 576     -13.000 -12.835  28.205  1.00 37.19           H  
ATOM   4060  C   VAL A 576     -11.805 -11.988  26.628  1.00 37.19           C  
ATOM   4061  CB  VAL A 576     -14.065 -11.188  27.265  1.00 37.19           C  
ATOM   4062  HB  VAL A 576     -13.847 -10.173  26.933  1.00 37.19           H  
ATOM   4063  O   VAL A 576     -11.513 -10.921  26.089  1.00 37.19           O  
ATOM   4064  CG1 VAL A 576     -14.692 -11.950  26.085  1.00 37.19           C  
ATOM   4065 HG11 VAL A 576     -14.892 -12.981  26.375  1.00 37.19           H  
ATOM   4066 HG12 VAL A 576     -15.628 -11.472  25.795  1.00 37.19           H  
ATOM   4067 HG13 VAL A 576     -14.022 -11.939  25.226  1.00 37.19           H  
ATOM   4068  CG2 VAL A 576     -15.105 -11.095  28.383  1.00 37.19           C  
ATOM   4069 HG21 VAL A 576     -16.021 -10.638  28.009  1.00 37.19           H  
ATOM   4070 HG22 VAL A 576     -15.325 -12.090  28.771  1.00 37.19           H  
ATOM   4071 HG23 VAL A 576     -14.720 -10.479  29.196  1.00 37.19           H  
ATOM   4072  N   PRO A 577     -11.258 -13.194  26.350  1.00 38.14           N  
ATOM   4073  CA  PRO A 577      -9.929 -13.369  25.769  1.00 38.14           C  
ATOM   4074  HA  PRO A 577      -9.171 -13.204  26.535  1.00 38.14           H  
ATOM   4075  C   PRO A 577      -9.767 -12.349  24.668  1.00 38.14           C  
ATOM   4076  CB  PRO A 577      -9.846 -14.821  25.290  1.00 38.14           C  
ATOM   4077  HB2 PRO A 577      -9.519 -14.899  24.253  1.00 38.14           H  
ATOM   4078  HB3 PRO A 577      -9.167 -15.373  25.939  1.00 38.14           H  
ATOM   4079  O   PRO A 577     -10.523 -12.406  23.695  1.00 38.14           O  
ATOM   4080  CG  PRO A 577     -11.269 -15.357  25.466  1.00 38.14           C  
ATOM   4081  HG2 PRO A 577     -11.834 -15.191  24.549  1.00 38.14           H  
ATOM   4082  HG3 PRO A 577     -11.273 -16.415  25.732  1.00 38.14           H  
ATOM   4083  CD  PRO A 577     -11.847 -14.492  26.582  1.00 38.14           C  
ATOM   4084  HD2 PRO A 577     -12.934 -14.464  26.516  1.00 38.14           H  
ATOM   4085  HD3 PRO A 577     -11.529 -14.867  27.555  1.00 38.14           H  
ATOM   4086  N   GLU A 578      -8.953 -11.333  24.983  1.00 37.07           N  
ATOM   4087  H   GLU A 578      -8.384 -11.436  25.811  1.00 37.07           H  
ATOM   4088  CA  GLU A 578      -9.139  -9.957  24.520  1.00 37.07           C  
ATOM   4089  HA  GLU A 578      -9.975  -9.506  25.055  1.00 37.07           H  
ATOM   4090  C   GLU A 578      -9.457  -9.974  23.034  1.00 37.07           C  
ATOM   4091  CB  GLU A 578      -7.882  -9.152  24.868  1.00 37.07           C  
ATOM   4092  HB2 GLU A 578      -7.515  -9.485  25.839  1.00 37.07           H  
ATOM   4093  HB3 GLU A 578      -7.103  -9.325  24.126  1.00 37.07           H  
ATOM   4094  O   GLU A 578      -8.568 -10.321  22.260  1.00 37.07           O  
ATOM   4095  CG  GLU A 578      -8.197  -7.661  24.979  1.00 37.07           C  
ATOM   4096  HG2 GLU A 578      -8.985  -7.525  25.719  1.00 37.07           H  
ATOM   4097  HG3 GLU A 578      -8.574  -7.306  24.020  1.00 37.07           H  
ATOM   4098  CD  GLU A 578      -6.976  -6.828  25.385  1.00 37.07           C  
ATOM   4099  OE1 GLU A 578      -7.213  -5.631  25.658  1.00 37.07           O  
ATOM   4100  OE2 GLU A 578      -5.848  -7.361  25.368  1.00 37.07           O  
ATOM   4101  N   LYS A 579     -10.751  -9.764  22.690  1.00 38.13           N  
ATOM   4102  H   LYS A 579     -11.373  -9.596  23.468  1.00 38.13           H  
ATOM   4103  CA  LYS A 579     -11.355 -10.140  21.391  1.00 38.13           C  
ATOM   4104  HA  LYS A 579     -11.698 -11.174  21.439  1.00 38.13           H  
ATOM   4105  C   LYS A 579     -10.300  -9.994  20.315  1.00 38.13           C  
ATOM   4106  CB  LYS A 579     -12.487  -9.182  20.995  1.00 38.13           C  
ATOM   4107  HB2 LYS A 579     -12.239  -8.174  21.325  1.00 38.13           H  
ATOM   4108  HB3 LYS A 579     -12.559  -9.168  19.907  1.00 38.13           H  
ATOM   4109  O   LYS A 579     -10.016  -8.823  20.055  1.00 38.13           O  
ATOM   4110  CG  LYS A 579     -13.860  -9.570  21.517  1.00 38.13           C  
ATOM   4111  HG2 LYS A 579     -13.871  -9.522  22.606  1.00 38.13           H  
ATOM   4112  HG3 LYS A 579     -14.108 -10.580  21.189  1.00 38.13           H  
ATOM   4113  CD  LYS A 579     -14.856  -8.567  20.927  1.00 38.13           C  
ATOM   4114  HD2 LYS A 579     -14.601  -7.567  21.279  1.00 38.13           H  
ATOM   4115  HD3 LYS A 579     -14.797  -8.590  19.839  1.00 38.13           H  
ATOM   4116  CE  LYS A 579     -16.271  -8.925  21.368  1.00 38.13           C  
ATOM   4117  HE2 LYS A 579     -16.516  -9.917  20.988  1.00 38.13           H  
ATOM   4118  HE3 LYS A 579     -16.290  -8.970  22.457  1.00 38.13           H  
ATOM   4119  NZ  LYS A 579     -17.242  -7.919  20.877  1.00 38.13           N  
ATOM   4120  HZ1 LYS A 579     -17.226  -7.881  19.868  1.00 38.13           H  
ATOM   4121  HZ2 LYS A 579     -18.174  -8.155  21.186  1.00 38.13           H  
ATOM   4122  HZ3 LYS A 579     -17.001  -7.009  21.242  1.00 38.13           H  
ATOM   4123  N   PRO A 580      -9.746 -11.106  19.777  1.00 40.06           N  
ATOM   4124  CA  PRO A 580      -8.398 -11.181  19.221  1.00 40.06           C  
ATOM   4125  HA  PRO A 580      -7.672 -11.292  20.026  1.00 40.06           H  
ATOM   4126  C   PRO A 580      -8.146  -9.883  18.491  1.00 40.06           C  
ATOM   4127  CB  PRO A 580      -8.358 -12.432  18.334  1.00 40.06           C  
ATOM   4128  HB2 PRO A 580      -8.002 -12.208  17.329  1.00 40.06           H  
ATOM   4129  HB3 PRO A 580      -7.724 -13.187  18.799  1.00 40.06           H  
ATOM   4130  O   PRO A 580      -8.777  -9.625  17.458  1.00 40.06           O  
ATOM   4131  CG  PRO A 580      -9.805 -12.923  18.299  1.00 40.06           C  
ATOM   4132  HG2 PRO A 580     -10.321 -12.472  17.451  1.00 40.06           H  
ATOM   4133  HG3 PRO A 580      -9.862 -14.010  18.251  1.00 40.06           H  
ATOM   4134  CD  PRO A 580     -10.397 -12.383  19.597  1.00 40.06           C  
ATOM   4135  HD2 PRO A 580     -10.142 -13.039  20.430  1.00 40.06           H  
ATOM   4136  HD3 PRO A 580     -11.478 -12.281  19.501  1.00 40.06           H  
ATOM   4137  N   GLN A 581      -7.479  -8.967  19.209  1.00 45.39           N  
ATOM   4138  H   GLN A 581      -7.103  -9.219  20.112  1.00 45.39           H  
ATOM   4139  CA  GLN A 581      -7.478  -7.569  18.812  1.00 45.39           C  
ATOM   4140  HA  GLN A 581      -8.496  -7.209  18.659  1.00 45.39           H  
ATOM   4141  C   GLN A 581      -6.735  -7.609  17.507  1.00 45.39           C  
ATOM   4142  CB  GLN A 581      -6.738  -6.654  19.799  1.00 45.39           C  
ATOM   4143  HB2 GLN A 581      -5.776  -7.095  20.060  1.00 45.39           H  
ATOM   4144  HB3 GLN A 581      -6.543  -5.726  19.260  1.00 45.39           H  
ATOM   4145  O   GLN A 581      -5.548  -7.900  17.560  1.00 45.39           O  
ATOM   4146  CG  GLN A 581      -7.481  -6.293  21.096  1.00 45.39           C  
ATOM   4147  HG2 GLN A 581      -7.506  -7.161  21.754  1.00 45.39           H  
ATOM   4148  HG3 GLN A 581      -8.505  -6.001  20.862  1.00 45.39           H  
ATOM   4149  CD  GLN A 581      -6.794  -5.125  21.816  1.00 45.39           C  
ATOM   4150  NE2 GLN A 581      -7.266  -4.678  22.955  1.00 45.39           N  
ATOM   4151 HE21 GLN A 581      -6.654  -4.010  23.401  1.00 45.39           H  
ATOM   4152 HE22 GLN A 581      -7.775  -5.277  23.590  1.00 45.39           H  
ATOM   4153  OE1 GLN A 581      -5.837  -4.542  21.339  1.00 45.39           O  
ATOM   4154  N   ARG A 582      -7.443  -7.435  16.379  1.00 59.44           N  
ATOM   4155  H   ARG A 582      -8.447  -7.462  16.490  1.00 59.44           H  
ATOM   4156  CA  ARG A 582      -6.871  -7.614  15.041  1.00 59.44           C  
ATOM   4157  HA  ARG A 582      -6.610  -8.661  14.891  1.00 59.44           H  
ATOM   4158  C   ARG A 582      -5.606  -6.806  14.983  1.00 59.44           C  
ATOM   4159  CB  ARG A 582      -7.814  -7.137  13.943  1.00 59.44           C  
ATOM   4160  HB2 ARG A 582      -7.227  -7.030  13.031  1.00 59.44           H  
ATOM   4161  HB3 ARG A 582      -8.231  -6.166  14.209  1.00 59.44           H  
ATOM   4162  O   ARG A 582      -5.702  -5.587  14.810  1.00 59.44           O  
ATOM   4163  CG  ARG A 582      -8.931  -8.129  13.663  1.00 59.44           C  
ATOM   4164  HG2 ARG A 582      -9.608  -8.177  14.516  1.00 59.44           H  
ATOM   4165  HG3 ARG A 582      -8.516  -9.117  13.463  1.00 59.44           H  
ATOM   4166  CD  ARG A 582      -9.647  -7.600  12.425  1.00 59.44           C  
ATOM   4167  HD2 ARG A 582      -9.961  -6.574  12.614  1.00 59.44           H  
ATOM   4168  HD3 ARG A 582      -8.945  -7.615  11.590  1.00 59.44           H  
ATOM   4169  NE  ARG A 582     -10.817  -8.417  12.104  1.00 59.44           N  
ATOM   4170  HE  ARG A 582     -11.021  -9.159  12.759  1.00 59.44           H  
ATOM   4171  NH1 ARG A 582     -11.369  -7.325  10.170  1.00 59.44           N  
ATOM   4172 HH11 ARG A 582     -10.531  -6.772  10.287  1.00 59.44           H  
ATOM   4173 HH12 ARG A 582     -12.002  -7.167   9.399  1.00 59.44           H  
ATOM   4174  NH2 ARG A 582     -12.698  -8.951  10.958  1.00 59.44           N  
ATOM   4175 HH21 ARG A 582     -13.360  -8.761  10.220  1.00 59.44           H  
ATOM   4176 HH22 ARG A 582     -12.939  -9.587  11.705  1.00 59.44           H  
ATOM   4177  CZ  ARG A 582     -11.620  -8.227  11.080  1.00 59.44           C  
ATOM   4178  N   ARG A 583      -4.479  -7.478  15.217  1.00 63.66           N  
ATOM   4179  H   ARG A 583      -4.578  -8.470  15.381  1.00 63.66           H  
ATOM   4180  CA  ARG A 583      -3.334  -6.812  15.829  1.00 63.66           C  
ATOM   4181  HA  ARG A 583      -3.667  -6.296  16.730  1.00 63.66           H  
ATOM   4182  C   ARG A 583      -2.874  -5.793  14.828  1.00 63.66           C  
ATOM   4183  CB  ARG A 583      -2.300  -7.856  16.250  1.00 63.66           C  
ATOM   4184  HB2 ARG A 583      -2.772  -8.495  16.997  1.00 63.66           H  
ATOM   4185  HB3 ARG A 583      -2.048  -8.485  15.397  1.00 63.66           H  
ATOM   4186  O   ARG A 583      -2.449  -6.161  13.731  1.00 63.66           O  
ATOM   4187  CG  ARG A 583      -1.017  -7.261  16.852  1.00 63.66           C  
ATOM   4188  HG2 ARG A 583      -1.262  -6.560  17.649  1.00 63.66           H  
ATOM   4189  HG3 ARG A 583      -0.439  -6.758  16.077  1.00 63.66           H  
ATOM   4190  CD  ARG A 583      -0.225  -8.437  17.427  1.00 63.66           C  
ATOM   4191  HD2 ARG A 583      -0.128  -9.187  16.643  1.00 63.66           H  
ATOM   4192  HD3 ARG A 583      -0.799  -8.879  18.241  1.00 63.66           H  
ATOM   4193  NE  ARG A 583       1.095  -8.053  17.953  1.00 63.66           N  
ATOM   4194  HE  ARG A 583       1.149  -7.366  18.691  1.00 63.66           H  
ATOM   4195  NH1 ARG A 583       2.254  -9.769  17.030  1.00 63.66           N  
ATOM   4196 HH11 ARG A 583       1.386 -10.232  16.804  1.00 63.66           H  
ATOM   4197 HH12 ARG A 583       3.125 -10.024  16.587  1.00 63.66           H  
ATOM   4198  NH2 ARG A 583       3.335  -8.225  18.240  1.00 63.66           N  
ATOM   4199 HH21 ARG A 583       3.199  -7.550  18.979  1.00 63.66           H  
ATOM   4200 HH22 ARG A 583       4.189  -8.764  18.201  1.00 63.66           H  
ATOM   4201  CZ  ARG A 583       2.227  -8.686  17.742  1.00 63.66           C  
ATOM   4202  N   MET A 584      -3.112  -4.527  15.160  1.00 75.46           N  
ATOM   4203  H   MET A 584      -3.491  -4.303  16.068  1.00 75.46           H  
ATOM   4204  CA  MET A 584      -2.801  -3.462  14.242  1.00 75.46           C  
ATOM   4205  HA  MET A 584      -2.896  -3.875  13.238  1.00 75.46           H  
ATOM   4206  C   MET A 584      -1.362  -3.079  14.499  1.00 75.46           C  
ATOM   4207  CB  MET A 584      -3.768  -2.282  14.285  1.00 75.46           C  
ATOM   4208  HB2 MET A 584      -4.796  -2.642  14.256  1.00 75.46           H  
ATOM   4209  HB3 MET A 584      -3.613  -1.701  15.194  1.00 75.46           H  
ATOM   4210  O   MET A 584      -0.993  -2.638  15.583  1.00 75.46           O  
ATOM   4211  CG  MET A 584      -3.501  -1.421  13.040  1.00 75.46           C  
ATOM   4212  HG2 MET A 584      -2.435  -1.211  12.961  1.00 75.46           H  
ATOM   4213  HG3 MET A 584      -3.790  -1.993  12.158  1.00 75.46           H  
ATOM   4214  SD  MET A 584      -4.367   0.160  12.998  1.00 75.46           S  
ATOM   4215  CE  MET A 584      -3.322   1.096  14.141  1.00 75.46           C  
ATOM   4216  HE1 MET A 584      -3.711   2.109  14.245  1.00 75.46           H  
ATOM   4217  HE2 MET A 584      -3.312   0.613  15.118  1.00 75.46           H  
ATOM   4218  HE3 MET A 584      -2.304   1.146  13.754  1.00 75.46           H  
ATOM   4219  N   MET A 585      -0.546  -3.286  13.486  1.00 83.72           N  
ATOM   4220  H   MET A 585      -0.939  -3.658  12.634  1.00 83.72           H  
ATOM   4221  CA  MET A 585       0.798  -2.759  13.461  1.00 83.72           C  
ATOM   4222  HA  MET A 585       1.134  -2.548  14.477  1.00 83.72           H  
ATOM   4223  C   MET A 585       0.790  -1.466  12.677  1.00 83.72           C  
ATOM   4224  CB  MET A 585       1.725  -3.784  12.835  1.00 83.72           C  
ATOM   4225  HB2 MET A 585       2.669  -3.306  12.575  1.00 83.72           H  
ATOM   4226  HB3 MET A 585       1.279  -4.161  11.915  1.00 83.72           H  
ATOM   4227  O   MET A 585       0.069  -1.355  11.688  1.00 83.72           O  
ATOM   4228  CG  MET A 585       1.973  -4.952  13.775  1.00 83.72           C  
ATOM   4229  HG2 MET A 585       2.507  -5.723  13.219  1.00 83.72           H  
ATOM   4230  HG3 MET A 585       1.015  -5.349  14.113  1.00 83.72           H  
ATOM   4231  SD  MET A 585       2.977  -4.578  15.210  1.00 83.72           S  
ATOM   4232  CE  MET A 585       3.028  -6.232  15.892  1.00 83.72           C  
ATOM   4233  HE1 MET A 585       3.451  -6.923  15.163  1.00 83.72           H  
ATOM   4234  HE2 MET A 585       3.649  -6.212  16.787  1.00 83.72           H  
ATOM   4235  HE3 MET A 585       2.010  -6.534  16.140  1.00 83.72           H  
ATOM   4236  N   MET A 586       1.603  -0.505  13.078  1.00 87.89           N  
ATOM   4237  H   MET A 586       2.148  -0.643  13.918  1.00 87.89           H  
ATOM   4238  CA  MET A 586       1.783   0.727  12.327  1.00 87.89           C  
ATOM   4239  HA  MET A 586       1.458   0.556  11.301  1.00 87.89           H  
ATOM   4240  C   MET A 586       3.259   1.100  12.280  1.00 87.89           C  
ATOM   4241  CB  MET A 586       0.895   1.820  12.928  1.00 87.89           C  
ATOM   4242  HB2 MET A 586       1.311   2.144  13.882  1.00 87.89           H  
ATOM   4243  HB3 MET A 586      -0.099   1.407  13.103  1.00 87.89           H  
ATOM   4244  O   MET A 586       4.008   0.801  13.213  1.00 87.89           O  
ATOM   4245  CG  MET A 586       0.746   3.019  11.991  1.00 87.89           C  
ATOM   4246  HG2 MET A 586       0.481   2.661  10.996  1.00 87.89           H  
ATOM   4247  HG3 MET A 586       1.706   3.531  11.924  1.00 87.89           H  
ATOM   4248  SD  MET A 586      -0.515   4.206  12.515  1.00 87.89           S  
ATOM   4249  CE  MET A 586       0.327   4.913  13.954  1.00 87.89           C  
ATOM   4250  HE1 MET A 586       0.427   4.154  14.729  1.00 87.89           H  
ATOM   4251  HE2 MET A 586      -0.259   5.742  14.352  1.00 87.89           H  
ATOM   4252  HE3 MET A 586       1.314   5.270  13.661  1.00 87.89           H  
ATOM   4253  N   THR A 587       3.687   1.724  11.187  1.00 90.05           N  
ATOM   4254  H   THR A 587       3.035   1.933  10.445  1.00 90.05           H  
ATOM   4255  CA  THR A 587       5.010   2.350  11.144  1.00 90.05           C  
ATOM   4256  HA  THR A 587       5.731   1.637  11.545  1.00 90.05           H  
ATOM   4257  C   THR A 587       5.039   3.565  12.079  1.00 90.05           C  
ATOM   4258  CB  THR A 587       5.472   2.668   9.707  1.00 90.05           C  
ATOM   4259  HB  THR A 587       6.490   3.057   9.748  1.00 90.05           H  
ATOM   4260  O   THR A 587       4.013   4.025  12.579  1.00 90.05           O  
ATOM   4261  CG2 THR A 587       5.469   1.405   8.856  1.00 90.05           C  
ATOM   4262 HG21 THR A 587       6.106   0.648   9.313  1.00 90.05           H  
ATOM   4263 HG22 THR A 587       5.838   1.619   7.853  1.00 90.05           H  
ATOM   4264 HG23 THR A 587       4.449   1.030   8.770  1.00 90.05           H  
ATOM   4265  OG1 THR A 587       4.668   3.601   9.021  1.00 90.05           O  
ATOM   4266  HG1 THR A 587       5.189   3.877   8.263  1.00 90.05           H  
ATOM   4267  N   MET A 588       6.226   4.102  12.367  1.00 80.96           N  
ATOM   4268  H   MET A 588       7.068   3.669  12.015  1.00 80.96           H  
ATOM   4269  CA  MET A 588       6.323   5.357  13.135  1.00 80.96           C  
ATOM   4270  HA  MET A 588       5.677   5.285  14.009  1.00 80.96           H  
ATOM   4271  C   MET A 588       5.813   6.571  12.345  1.00 80.96           C  
ATOM   4272  CB  MET A 588       7.766   5.569  13.610  1.00 80.96           C  
ATOM   4273  HB2 MET A 588       7.860   6.563  14.047  1.00 80.96           H  
ATOM   4274  HB3 MET A 588       8.444   5.511  12.758  1.00 80.96           H  
ATOM   4275  O   MET A 588       5.559   7.630  12.916  1.00 80.96           O  
ATOM   4276  CG  MET A 588       8.171   4.524  14.658  1.00 80.96           C  
ATOM   4277  HG2 MET A 588       9.203   4.714  14.954  1.00 80.96           H  
ATOM   4278  HG3 MET A 588       8.139   3.537  14.198  1.00 80.96           H  
ATOM   4279  SD  MET A 588       7.142   4.479  16.159  1.00 80.96           S  
ATOM   4280  CE  MET A 588       7.559   6.083  16.895  1.00 80.96           C  
ATOM   4281  HE1 MET A 588       7.223   6.890  16.244  1.00 80.96           H  
ATOM   4282  HE2 MET A 588       7.066   6.176  17.863  1.00 80.96           H  
ATOM   4283  HE3 MET A 588       8.638   6.154  17.034  1.00 80.96           H  
ATOM   4284  N   GLY A 589       5.625   6.391  11.040  1.00 77.97           N  
ATOM   4285  H   GLY A 589       5.751   5.457  10.677  1.00 77.97           H  
ATOM   4286  CA  GLY A 589       5.326   7.431  10.083  1.00 77.97           C  
ATOM   4287  HA2 GLY A 589       5.000   6.918   9.178  1.00 77.97           H  
ATOM   4288  HA3 GLY A 589       4.535   8.082  10.456  1.00 77.97           H  
ATOM   4289  C   GLY A 589       6.521   8.309   9.748  1.00 77.97           C  
ATOM   4290  O   GLY A 589       7.465   8.442  10.523  1.00 77.97           O  
ATOM   4291  N   THR A 590       6.467   8.930   8.579  1.00 79.99           N  
ATOM   4292  H   THR A 590       5.692   8.746   7.959  1.00 79.99           H  
ATOM   4293  CA  THR A 590       7.474   9.892   8.123  1.00 79.99           C  
ATOM   4294  HA  THR A 590       8.263  10.003   8.867  1.00 79.99           H  
ATOM   4295  C   THR A 590       6.797  11.234   7.931  1.00 79.99           C  
ATOM   4296  CB  THR A 590       8.133   9.432   6.822  1.00 79.99           C  
ATOM   4297  HB  THR A 590       8.750  10.250   6.448  1.00 79.99           H  
ATOM   4298  O   THR A 590       5.787  11.304   7.241  1.00 79.99           O  
ATOM   4299  CG2 THR A 590       9.036   8.217   7.031  1.00 79.99           C  
ATOM   4300 HG21 THR A 590       9.178   7.683   6.091  1.00 79.99           H  
ATOM   4301 HG22 THR A 590       8.610   7.541   7.772  1.00 79.99           H  
ATOM   4302 HG23 THR A 590      10.011   8.548   7.389  1.00 79.99           H  
ATOM   4303  OG1 THR A 590       7.157   9.121   5.856  1.00 79.99           O  
ATOM   4304  HG1 THR A 590       7.174   9.860   5.244  1.00 79.99           H  
ATOM   4305  N   LYS A 591       7.290  12.297   8.579  1.00 75.53           N  
ATOM   4306  H   LYS A 591       8.143  12.177   9.106  1.00 75.53           H  
ATOM   4307  CA  LYS A 591       6.791  13.664   8.369  1.00 75.53           C  
ATOM   4308  HA  LYS A 591       5.797  13.619   7.923  1.00 75.53           H  
ATOM   4309  C   LYS A 591       7.703  14.361   7.373  1.00 75.53           C  
ATOM   4310  CB  LYS A 591       6.692  14.434   9.702  1.00 75.53           C  
ATOM   4311  HB2 LYS A 591       6.054  13.877  10.388  1.00 75.53           H  
ATOM   4312  HB3 LYS A 591       7.684  14.521  10.146  1.00 75.53           H  
ATOM   4313  O   LYS A 591       8.890  14.518   7.652  1.00 75.53           O  
ATOM   4314  CG  LYS A 591       6.100  15.843   9.494  1.00 75.53           C  
ATOM   4315  HG2 LYS A 591       5.116  15.747   9.035  1.00 75.53           H  
ATOM   4316  HG3 LYS A 591       6.741  16.402   8.813  1.00 75.53           H  
ATOM   4317  CD  LYS A 591       5.966  16.651  10.795  1.00 75.53           C  
ATOM   4318  HD2 LYS A 591       5.293  16.133  11.478  1.00 75.53           H  
ATOM   4319  HD3 LYS A 591       6.949  16.754  11.255  1.00 75.53           H  
ATOM   4320  CE  LYS A 591       5.402  18.038  10.440  1.00 75.53           C  
ATOM   4321  HE2 LYS A 591       6.061  18.502   9.706  1.00 75.53           H  
ATOM   4322  HE3 LYS A 591       4.434  17.909   9.956  1.00 75.53           H  
ATOM   4323  NZ  LYS A 591       5.259  18.940  11.610  1.00 75.53           N  
ATOM   4324  HZ1 LYS A 591       6.158  19.125  12.031  1.00 75.53           H  
ATOM   4325  HZ2 LYS A 591       4.881  19.821  11.291  1.00 75.53           H  
ATOM   4326  HZ3 LYS A 591       4.627  18.554  12.296  1.00 75.53           H  
ATOM   4327  N   ARG A 592       7.137  14.858   6.275  1.00 80.78           N  
ATOM   4328  H   ARG A 592       6.168  14.644   6.087  1.00 80.78           H  
ATOM   4329  CA  ARG A 592       7.866  15.684   5.315  1.00 80.78           C  
ATOM   4330  HA  ARG A 592       8.780  16.041   5.789  1.00 80.78           H  
ATOM   4331  C   ARG A 592       7.056  16.905   4.913  1.00 80.78           C  
ATOM   4332  CB  ARG A 592       8.295  14.816   4.129  1.00 80.78           C  
ATOM   4333  HB2 ARG A 592       7.416  14.380   3.655  1.00 80.78           H  
ATOM   4334  HB3 ARG A 592       8.897  13.994   4.516  1.00 80.78           H  
ATOM   4335  O   ARG A 592       5.888  16.813   4.541  1.00 80.78           O  
ATOM   4336  CG  ARG A 592       9.133  15.595   3.100  1.00 80.78           C  
ATOM   4337  HG2 ARG A 592       8.522  16.344   2.598  1.00 80.78           H  
ATOM   4338  HG3 ARG A 592       9.976  16.077   3.596  1.00 80.78           H  
ATOM   4339  CD  ARG A 592       9.646  14.595   2.076  1.00 80.78           C  
ATOM   4340  HD2 ARG A 592       8.792  14.126   1.588  1.00 80.78           H  
ATOM   4341  HD3 ARG A 592      10.206  13.828   2.612  1.00 80.78           H  
ATOM   4342  NE  ARG A 592      10.504  15.163   1.029  1.00 80.78           N  
ATOM   4343  HE  ARG A 592      10.673  16.158   1.006  1.00 80.78           H  
ATOM   4344  NH1 ARG A 592      11.022  13.091   0.218  1.00 80.78           N  
ATOM   4345 HH11 ARG A 592      11.765  12.521  -0.160  1.00 80.78           H  
ATOM   4346 HH12 ARG A 592      10.369  12.659   0.857  1.00 80.78           H  
ATOM   4347  NH2 ARG A 592      12.115  14.847  -0.570  1.00 80.78           N  
ATOM   4348 HH21 ARG A 592      12.336  15.831  -0.623  1.00 80.78           H  
ATOM   4349 HH22 ARG A 592      12.726  14.142  -0.957  1.00 80.78           H  
ATOM   4350  CZ  ARG A 592      11.195  14.381   0.218  1.00 80.78           C  
ATOM   4351  N   VAL A 593       7.726  18.047   4.961  1.00 70.45           N  
ATOM   4352  H   VAL A 593       8.689  18.016   5.264  1.00 70.45           H  
ATOM   4353  CA  VAL A 593       7.317  19.264   4.265  1.00 70.45           C  
ATOM   4354  HA  VAL A 593       6.231  19.327   4.199  1.00 70.45           H  
ATOM   4355  C   VAL A 593       7.903  19.140   2.859  1.00 70.45           C  
ATOM   4356  CB  VAL A 593       7.849  20.512   5.005  1.00 70.45           C  
ATOM   4357  HB  VAL A 593       8.935  20.532   4.922  1.00 70.45           H  
ATOM   4358  O   VAL A 593       9.123  19.068   2.724  1.00 70.45           O  
ATOM   4359  CG1 VAL A 593       7.305  21.798   4.377  1.00 70.45           C  
ATOM   4360 HG11 VAL A 593       6.217  21.836   4.429  1.00 70.45           H  
ATOM   4361 HG12 VAL A 593       7.711  22.664   4.900  1.00 70.45           H  
ATOM   4362 HG13 VAL A 593       7.613  21.865   3.334  1.00 70.45           H  
ATOM   4363  CG2 VAL A 593       7.518  20.494   6.510  1.00 70.45           C  
ATOM   4364 HG21 VAL A 593       6.444  20.409   6.678  1.00 70.45           H  
ATOM   4365 HG22 VAL A 593       8.030  19.667   7.001  1.00 70.45           H  
ATOM   4366 HG23 VAL A 593       7.865  21.422   6.963  1.00 70.45           H  
ATOM   4367  N   LEU A 594       7.068  18.993   1.827  1.00 64.53           N  
ATOM   4368  H   LEU A 594       6.071  18.994   1.990  1.00 64.53           H  
ATOM   4369  CA  LEU A 594       7.528  19.168   0.447  1.00 64.53           C  
ATOM   4370  HA  LEU A 594       8.406  18.548   0.265  1.00 64.53           H  
ATOM   4371  C   LEU A 594       7.938  20.627   0.308  1.00 64.53           C  
ATOM   4372  CB  LEU A 594       6.443  18.836  -0.600  1.00 64.53           C  
ATOM   4373  HB2 LEU A 594       6.797  19.141  -1.584  1.00 64.53           H  
ATOM   4374  HB3 LEU A 594       5.555  19.429  -0.379  1.00 64.53           H  
ATOM   4375  O   LEU A 594       7.097  21.516   0.441  1.00 64.53           O  
ATOM   4376  CG  LEU A 594       6.052  17.362  -0.665  1.00 64.53           C  
ATOM   4377  HG  LEU A 594       5.766  17.110   0.356  1.00 64.53           H  
ATOM   4378  CD1 LEU A 594       4.818  17.115  -1.524  1.00 64.53           C  
ATOM   4379 HD11 LEU A 594       4.591  16.050  -1.582  1.00 64.53           H  
ATOM   4380 HD12 LEU A 594       3.956  17.640  -1.113  1.00 64.53           H  
ATOM   4381 HD13 LEU A 594       5.002  17.476  -2.536  1.00 64.53           H  
ATOM   4382  CD2 LEU A 594       7.205  16.475  -1.153  1.00 64.53           C  
ATOM   4383 HD21 LEU A 594       8.004  16.434  -0.411  1.00 64.53           H  
ATOM   4384 HD22 LEU A 594       6.852  15.466  -1.363  1.00 64.53           H  
ATOM   4385 HD23 LEU A 594       7.599  16.879  -2.085  1.00 64.53           H  
ATOM   4386  N   ASP A 595       9.226  20.857   0.100  1.00 54.90           N  
ATOM   4387  H   ASP A 595       9.867  20.082   0.011  1.00 54.90           H  
ATOM   4388  CA  ASP A 595       9.702  22.164  -0.325  1.00 54.90           C  
ATOM   4389  HA  ASP A 595       9.237  22.927   0.300  1.00 54.90           H  
ATOM   4390  C   ASP A 595       9.266  22.402  -1.781  1.00 54.90           C  
ATOM   4391  CB  ASP A 595      11.223  22.240  -0.120  1.00 54.90           C  
ATOM   4392  HB2 ASP A 595      11.717  21.593  -0.845  1.00 54.90           H  
ATOM   4393  HB3 ASP A 595      11.462  21.879   0.880  1.00 54.90           H  
ATOM   4394  O   ASP A 595       9.221  21.455  -2.570  1.00 54.90           O  
ATOM   4395  CG  ASP A 595      11.762  23.666  -0.251  1.00 54.90           C  
ATOM   4396  OD1 ASP A 595      10.937  24.596  -0.380  1.00 54.90           O  
ATOM   4397  OD2 ASP A 595      13.001  23.818  -0.225  1.00 54.90           O  
ATOM   4398  N   GLU A 596       8.927  23.647  -2.124  1.00 48.90           N  
ATOM   4399  H   GLU A 596       9.183  24.371  -1.468  1.00 48.90           H  
ATOM   4400  CA  GLU A 596       8.556  24.062  -3.489  1.00 48.90           C  
ATOM   4401  HA  GLU A 596       7.632  23.576  -3.803  1.00 48.90           H  
ATOM   4402  C   GLU A 596       9.631  23.685  -4.498  1.00 48.90           C  
ATOM   4403  CB  GLU A 596       8.409  25.595  -3.556  1.00 48.90           C  
ATOM   4404  HB2 GLU A 596       9.210  26.068  -2.989  1.00 48.90           H  
ATOM   4405  HB3 GLU A 596       8.475  25.922  -4.594  1.00 48.90           H  
ATOM   4406  O   GLU A 596       9.343  23.137  -5.558  1.00 48.90           O  
ATOM   4407  CG  GLU A 596       7.057  26.026  -3.019  1.00 48.90           C  
ATOM   4408  HG2 GLU A 596       6.311  25.520  -3.631  1.00 48.90           H  
ATOM   4409  HG3 GLU A 596       6.979  25.667  -1.993  1.00 48.90           H  
ATOM   4410  CD  GLU A 596       6.797  27.545  -3.041  1.00 48.90           C  
ATOM   4411  OE1 GLU A 596       5.593  27.914  -3.030  1.00 48.90           O  
ATOM   4412  OE2 GLU A 596       7.751  28.330  -2.916  1.00 48.90           O  
ATOM   4413  N   SER A 597      10.875  23.968  -4.124  1.00 44.83           N  
ATOM   4414  H   SER A 597      11.007  24.371  -3.208  1.00 44.83           H  
ATOM   4415  CA  SER A 597      12.050  23.837  -4.978  1.00 44.83           C  
ATOM   4416  HA  SER A 597      11.929  24.466  -5.860  1.00 44.83           H  
ATOM   4417  C   SER A 597      12.289  22.402  -5.456  1.00 44.83           C  
ATOM   4418  CB  SER A 597      13.259  24.331  -4.174  1.00 44.83           C  
ATOM   4419  HB2 SER A 597      14.153  24.270  -4.795  1.00 44.83           H  
ATOM   4420  HB3 SER A 597      13.104  25.370  -3.884  1.00 44.83           H  
ATOM   4421  O   SER A 597      12.760  22.179  -6.563  1.00 44.83           O  
ATOM   4422  OG  SER A 597      13.432  23.531  -3.010  1.00 44.83           O  
ATOM   4423  HG  SER A 597      13.383  24.045  -2.201  1.00 44.83           H  
ATOM   4424  N   ALA A 598      11.959  21.400  -4.640  1.00 44.85           N  
ATOM   4425  H   ALA A 598      11.541  21.643  -3.753  1.00 44.85           H  
ATOM   4426  CA  ALA A 598      12.429  20.035  -4.862  1.00 44.85           C  
ATOM   4427  HA  ALA A 598      13.447  20.085  -5.250  1.00 44.85           H  
ATOM   4428  C   ALA A 598      11.611  19.236  -5.889  1.00 44.85           C  
ATOM   4429  CB  ALA A 598      12.473  19.327  -3.506  1.00 44.85           C  
ATOM   4430  HB1 ALA A 598      11.467  19.267  -3.091  1.00 44.85           H  
ATOM   4431  HB2 ALA A 598      12.877  18.323  -3.634  1.00 44.85           H  
ATOM   4432  HB3 ALA A 598      13.112  19.888  -2.824  1.00 44.85           H  
ATOM   4433  O   ALA A 598      12.097  18.218  -6.383  1.00 44.85           O  
ATOM   4434  N   LEU A 599      10.371  19.647  -6.174  1.00 46.15           N  
ATOM   4435  H   LEU A 599      10.046  20.501  -5.744  1.00 46.15           H  
ATOM   4436  CA  LEU A 599       9.585  19.089  -7.282  1.00 46.15           C  
ATOM   4437  HA  LEU A 599       9.879  18.053  -7.454  1.00 46.15           H  
ATOM   4438  C   LEU A 599       9.863  19.809  -8.610  1.00 46.15           C  
ATOM   4439  CB  LEU A 599       8.081  19.130  -6.944  1.00 46.15           C  
ATOM   4440  HB2 LEU A 599       7.841  20.124  -6.569  1.00 46.15           H  
ATOM   4441  HB3 LEU A 599       7.515  18.988  -7.865  1.00 46.15           H  
ATOM   4442  O   LEU A 599       9.539  19.248  -9.649  1.00 46.15           O  
ATOM   4443  CG  LEU A 599       7.606  18.071  -5.932  1.00 46.15           C  
ATOM   4444  HG  LEU A 599       8.213  18.133  -5.028  1.00 46.15           H  
ATOM   4445  CD1 LEU A 599       6.149  18.343  -5.553  1.00 46.15           C  
ATOM   4446 HD11 LEU A 599       5.523  18.313  -6.444  1.00 46.15           H  
ATOM   4447 HD12 LEU A 599       5.803  17.592  -4.843  1.00 46.15           H  
ATOM   4448 HD13 LEU A 599       6.070  19.330  -5.097  1.00 46.15           H  
ATOM   4449  CD2 LEU A 599       7.681  16.642  -6.483  1.00 46.15           C  
ATOM   4450 HD21 LEU A 599       8.718  16.372  -6.682  1.00 46.15           H  
ATOM   4451 HD22 LEU A 599       7.271  15.940  -5.756  1.00 46.15           H  
ATOM   4452 HD23 LEU A 599       7.114  16.575  -7.411  1.00 46.15           H  
ATOM   4453  N   ALA A 600      10.455  21.007  -8.578  1.00 37.25           N  
ATOM   4454  H   ALA A 600      10.724  21.406  -7.690  1.00 37.25           H  
ATOM   4455  CA  ALA A 600      10.703  21.833  -9.761  1.00 37.25           C  
ATOM   4456  HA  ALA A 600       9.842  21.774 -10.428  1.00 37.25           H  
ATOM   4457  C   ALA A 600      11.929  21.404 -10.583  1.00 37.25           C  
ATOM   4458  CB  ALA A 600      10.849  23.288  -9.296  1.00 37.25           C  
ATOM   4459  HB1 ALA A 600      10.930  23.933 -10.171  1.00 37.25           H  
ATOM   4460  HB2 ALA A 600      11.750  23.404  -8.694  1.00 37.25           H  
ATOM   4461  HB3 ALA A 600       9.975  23.589  -8.718  1.00 37.25           H  
ATOM   4462  O   ALA A 600      12.111  21.870 -11.694  1.00 37.25           O  
ATOM   4463  N   ASN A 601      12.800  20.542 -10.054  1.00 35.93           N  
ATOM   4464  H   ASN A 601      12.647  20.229  -9.105  1.00 35.93           H  
ATOM   4465  CA  ASN A 601      14.119  20.348 -10.665  1.00 35.93           C  
ATOM   4466  HA  ASN A 601      14.571  21.327 -10.823  1.00 35.93           H  
ATOM   4467  C   ASN A 601      14.142  19.691 -12.051  1.00 35.93           C  
ATOM   4468  CB  ASN A 601      15.007  19.531  -9.718  1.00 35.93           C  
ATOM   4469  HB2 ASN A 601      15.697  18.935 -10.317  1.00 35.93           H  
ATOM   4470  HB3 ASN A 601      14.404  18.840  -9.130  1.00 35.93           H  
ATOM   4471  O   ASN A 601      15.180  19.780 -12.691  1.00 35.93           O  
ATOM   4472  CG  ASN A 601      15.848  20.383  -8.796  1.00 35.93           C  
ATOM   4473  ND2 ASN A 601      16.887  19.804  -8.248  1.00 35.93           N  
ATOM   4474 HD21 ASN A 601      17.499  20.470  -7.799  1.00 35.93           H  
ATOM   4475 HD22 ASN A 601      17.209  18.946  -8.672  1.00 35.93           H  
ATOM   4476  OD1 ASN A 601      15.617  21.541  -8.517  1.00 35.93           O  
ATOM   4477  N   ASP A 602      13.090  18.996 -12.482  1.00 36.25           N  
ATOM   4478  H   ASP A 602      12.225  19.037 -11.962  1.00 36.25           H  
ATOM   4479  CA  ASP A 602      13.054  18.485 -13.861  1.00 36.25           C  
ATOM   4480  HA  ASP A 602      14.071  18.407 -14.245  1.00 36.25           H  
ATOM   4481  C   ASP A 602      12.360  19.490 -14.802  1.00 36.25           C  
ATOM   4482  CB  ASP A 602      12.466  17.060 -13.940  1.00 36.25           C  
ATOM   4483  HB2 ASP A 602      11.509  17.052 -13.418  1.00 36.25           H  
ATOM   4484  HB3 ASP A 602      12.267  16.817 -14.984  1.00 36.25           H  
ATOM   4485  O   ASP A 602      11.877  19.105 -15.864  1.00 36.25           O  
ATOM   4486  CG  ASP A 602      13.342  15.914 -13.399  1.00 36.25           C  
ATOM   4487  OD1 ASP A 602      14.499  16.116 -12.964  1.00 36.25           O  
ATOM   4488  OD2 ASP A 602      12.811  14.775 -13.357  1.00 36.25           O  
ATOM   4489  N   ASP A 603      12.271  20.774 -14.435  1.00 30.99           N  
ATOM   4490  H   ASP A 603      12.616  21.063 -13.531  1.00 30.99           H  
ATOM   4491  CA  ASP A 603      12.277  21.797 -15.474  1.00 30.99           C  
ATOM   4492  HA  ASP A 603      11.521  21.565 -16.224  1.00 30.99           H  
ATOM   4493  C   ASP A 603      13.654  21.717 -16.143  1.00 30.99           C  
ATOM   4494  CB  ASP A 603      11.972  23.201 -14.913  1.00 30.99           C  
ATOM   4495  HB2 ASP A 603      12.555  23.367 -14.008  1.00 30.99           H  
ATOM   4496  HB3 ASP A 603      12.288  23.939 -15.650  1.00 30.99           H  
ATOM   4497  O   ASP A 603      14.680  21.995 -15.518  1.00 30.99           O  
ATOM   4498  CG  ASP A 603      10.478  23.447 -14.631  1.00 30.99           C  
ATOM   4499  OD1 ASP A 603       9.621  22.919 -15.381  1.00 30.99           O  
ATOM   4500  OD2 ASP A 603      10.169  24.215 -13.686  1.00 30.99           O  
ATOM   4501  N   ASP A 604      13.668  21.270 -17.401  1.00 31.62           N  
ATOM   4502  H   ASP A 604      12.801  20.963 -17.818  1.00 31.62           H  
ATOM   4503  CA  ASP A 604      14.827  21.426 -18.267  1.00 31.62           C  
ATOM   4504  HA  ASP A 604      15.650  20.824 -17.883  1.00 31.62           H  
ATOM   4505  C   ASP A 604      15.239  22.905 -18.218  1.00 31.62           C  
ATOM   4506  CB  ASP A 604      14.515  20.975 -19.716  1.00 31.62           C  
ATOM   4507  HB2 ASP A 604      13.508  21.290 -19.986  1.00 31.62           H  
ATOM   4508  HB3 ASP A 604      15.206  21.486 -20.387  1.00 31.62           H  
ATOM   4509  O   ASP A 604      14.472  23.795 -18.603  1.00 31.62           O  
ATOM   4510  CG  ASP A 604      14.680  19.463 -19.969  1.00 31.62           C  
ATOM   4511  OD1 ASP A 604      15.724  18.900 -19.561  1.00 31.62           O  
ATOM   4512  OD2 ASP A 604      13.778  18.855 -20.600  1.00 31.62           O  
ATOM   4513  N   ASP A 605      16.476  23.148 -17.774  1.00 31.00           N  
ATOM   4514  H   ASP A 605      16.956  22.386 -17.317  1.00 31.00           H  
ATOM   4515  CA  ASP A 605      17.293  24.279 -18.209  1.00 31.00           C  
ATOM   4516  HA  ASP A 605      16.763  25.210 -18.012  1.00 31.00           H  
ATOM   4517  C   ASP A 605      17.477  24.154 -19.740  1.00 31.00           C  
ATOM   4518  CB  ASP A 605      18.660  24.307 -17.466  1.00 31.00           C  
ATOM   4519  HB2 ASP A 605      18.998  23.284 -17.301  1.00 31.00           H  
ATOM   4520  HB3 ASP A 605      19.400  24.788 -18.106  1.00 31.00           H  
ATOM   4521  O   ASP A 605      18.586  23.993 -20.247  1.00 31.00           O  
ATOM   4522  CG  ASP A 605      18.728  25.096 -16.148  1.00 31.00           C  
ATOM   4523  OD1 ASP A 605      18.071  26.157 -16.040  1.00 31.00           O  
ATOM   4524  OD2 ASP A 605      19.541  24.692 -15.279  1.00 31.00           O  
ATOM   4525  N   ASP A 606      16.394  24.285 -20.513  1.00 27.60           N  
ATOM   4526  H   ASP A 606      15.501  24.294 -20.041  1.00 27.60           H  
ATOM   4527  CA  ASP A 606      16.444  24.861 -21.857  1.00 27.60           C  
ATOM   4528  HA  ASP A 606      17.303  24.453 -22.390  1.00 27.60           H  
ATOM   4529  C   ASP A 606      16.713  26.366 -21.669  1.00 27.60           C  
ATOM   4530  CB  ASP A 606      15.168  24.549 -22.676  1.00 27.60           C  
ATOM   4531  HB2 ASP A 606      14.315  24.473 -22.001  1.00 27.60           H  
ATOM   4532  HB3 ASP A 606      14.968  25.381 -23.351  1.00 27.60           H  
ATOM   4533  O   ASP A 606      15.940  27.248 -22.057  1.00 27.60           O  
ATOM   4534  CG  ASP A 606      15.228  23.300 -23.575  1.00 27.60           C  
ATOM   4535  OD1 ASP A 606      16.336  22.803 -23.883  1.00 27.60           O  
ATOM   4536  OD2 ASP A 606      14.139  22.901 -24.058  1.00 27.60           O  
ATOM   4537  N   ALA A 607      17.835  26.674 -21.012  1.00 27.34           N  
ATOM   4538  H   ALA A 607      18.403  25.898 -20.705  1.00 27.34           H  
ATOM   4539  CA  ALA A 607      18.501  27.935 -21.202  1.00 27.34           C  
ATOM   4540  HA  ALA A 607      17.809  28.754 -21.007  1.00 27.34           H  
ATOM   4541  C   ALA A 607      18.894  27.940 -22.679  1.00 27.34           C  
ATOM   4542  CB  ALA A 607      19.691  28.045 -20.238  1.00 27.34           C  
ATOM   4543  HB1 ALA A 607      20.380  27.216 -20.401  1.00 27.34           H  
ATOM   4544  HB2 ALA A 607      20.219  28.981 -20.417  1.00 27.34           H  
ATOM   4545  HB3 ALA A 607      19.335  28.016 -19.208  1.00 27.34           H  
ATOM   4546  O   ALA A 607      19.883  27.329 -23.082  1.00 27.34           O  
ATOM   4547  N   ASN A 608      18.062  28.587 -23.499  1.00 26.05           N  
ATOM   4548  H   ASN A 608      17.176  28.898 -23.126  1.00 26.05           H  
ATOM   4549  CA  ASN A 608      18.529  29.120 -24.763  1.00 26.05           C  
ATOM   4550  HA  ASN A 608      18.912  28.316 -25.392  1.00 26.05           H  
ATOM   4551  C   ASN A 608      19.688  30.049 -24.401  1.00 26.05           C  
ATOM   4552  CB  ASN A 608      17.404  29.863 -25.511  1.00 26.05           C  
ATOM   4553  HB2 ASN A 608      16.874  30.517 -24.819  1.00 26.05           H  
ATOM   4554  HB3 ASN A 608      17.855  30.500 -26.273  1.00 26.05           H  
ATOM   4555  O   ASN A 608      19.471  31.186 -23.978  1.00 26.05           O  
ATOM   4556  CG  ASN A 608      16.434  28.944 -26.230  1.00 26.05           C  
ATOM   4557  ND2 ASN A 608      15.150  29.189 -26.107  1.00 26.05           N  
ATOM   4558 HD21 ASN A 608      14.857  29.956 -25.519  1.00 26.05           H  
ATOM   4559 HD22 ASN A 608      14.540  28.485 -26.498  1.00 26.05           H  
ATOM   4560  OD1 ASN A 608      16.786  28.005 -26.923  1.00 26.05           O  
ATOM   4561  N   ASP A 609      20.910  29.537 -24.533  1.00 23.29           N  
ATOM   4562  H   ASP A 609      21.001  28.536 -24.639  1.00 23.29           H  
ATOM   4563  CA  ASP A 609      22.058  30.352 -24.895  1.00 23.29           C  
ATOM   4564  HA  ASP A 609      22.185  31.163 -24.178  1.00 23.29           H  
ATOM   4565  C   ASP A 609      21.702  30.967 -26.257  1.00 23.29           C  
ATOM   4566  CB  ASP A 609      23.357  29.514 -24.933  1.00 23.29           C  
ATOM   4567  HB2 ASP A 609      24.081  30.041 -25.554  1.00 23.29           H  
ATOM   4568  HB3 ASP A 609      23.154  28.555 -25.409  1.00 23.29           H  
ATOM   4569  O   ASP A 609      22.059  30.458 -27.321  1.00 23.29           O  
ATOM   4570  CG  ASP A 609      24.029  29.285 -23.566  1.00 23.29           C  
ATOM   4571  OD1 ASP A 609      23.923  30.168 -22.682  1.00 23.29           O  
ATOM   4572  OD2 ASP A 609      24.693  28.230 -23.414  1.00 23.29           O  
ATOM   4573  N   ASP A 610      20.912  32.044 -26.220  1.00 22.77           N  
ATOM   4574  H   ASP A 610      20.521  32.299 -25.325  1.00 22.77           H  
ATOM   4575  CA  ASP A 610      20.920  33.058 -27.260  1.00 22.77           C  
ATOM   4576  HA  ASP A 610      20.797  32.591 -28.238  1.00 22.77           H  
ATOM   4577  C   ASP A 610      22.326  33.675 -27.198  1.00 22.77           C  
ATOM   4578  CB  ASP A 610      19.787  34.093 -27.061  1.00 22.77           C  
ATOM   4579  HB2 ASP A 610      19.747  34.382 -26.011  1.00 22.77           H  
ATOM   4580  HB3 ASP A 610      20.037  34.983 -27.638  1.00 22.77           H  
ATOM   4581  O   ASP A 610      22.553  34.719 -26.584  1.00 22.77           O  
ATOM   4582  CG  ASP A 610      18.389  33.638 -27.526  1.00 22.77           C  
ATOM   4583  OD1 ASP A 610      18.286  32.945 -28.567  1.00 22.77           O  
ATOM   4584  OD2 ASP A 610      17.390  34.038 -26.876  1.00 22.77           O  
ATOM   4585  N   ASP A 611      23.300  32.966 -27.779  1.00 21.46           N  
ATOM   4586  H   ASP A 611      23.074  32.030 -28.081  1.00 21.46           H  
ATOM   4587  CA  ASP A 611      24.556  33.549 -28.229  1.00 21.46           C  
ATOM   4588  HA  ASP A 611      25.042  34.062 -27.400  1.00 21.46           H  
ATOM   4589  C   ASP A 611      24.164  34.602 -29.279  1.00 21.46           C  
ATOM   4590  CB  ASP A 611      25.520  32.474 -28.792  1.00 21.46           C  
ATOM   4591  HB2 ASP A 611      26.115  32.930 -29.584  1.00 21.46           H  
ATOM   4592  HB3 ASP A 611      24.942  31.670 -29.247  1.00 21.46           H  
ATOM   4593  O   ASP A 611      24.075  34.327 -30.480  1.00 21.46           O  
ATOM   4594  CG  ASP A 611      26.531  31.886 -27.788  1.00 21.46           C  
ATOM   4595  OD1 ASP A 611      26.981  32.624 -26.880  1.00 21.46           O  
ATOM   4596  OD2 ASP A 611      26.954  30.724 -28.009  1.00 21.46           O  
ATOM   4597  N   ASP A 612      23.866  35.815 -28.799  1.00 21.59           N  
ATOM   4598  H   ASP A 612      23.723  35.882 -27.802  1.00 21.59           H  
ATOM   4599  CA  ASP A 612      23.881  37.046 -29.581  1.00 21.59           C  
ATOM   4600  HA  ASP A 612      23.227  36.935 -30.446  1.00 21.59           H  
ATOM   4601  C   ASP A 612      25.318  37.211 -30.090  1.00 21.59           C  
ATOM   4602  CB  ASP A 612      23.409  38.262 -28.746  1.00 21.59           C  
ATOM   4603  HB2 ASP A 612      23.684  38.115 -27.701  1.00 21.59           H  
ATOM   4604  HB3 ASP A 612      23.939  39.148 -29.096  1.00 21.59           H  
ATOM   4605  O   ASP A 612      26.164  37.882 -29.492  1.00 21.59           O  
ATOM   4606  CG  ASP A 612      21.911  38.600 -28.851  1.00 21.59           C  
ATOM   4607  OD1 ASP A 612      21.323  38.404 -29.942  1.00 21.59           O  
ATOM   4608  OD2 ASP A 612      21.380  39.183 -27.874  1.00 21.59           O  
ATOM   4609  N   ASP A 613      25.612  36.521 -31.191  1.00 20.15           N  
ATOM   4610  H   ASP A 613      24.942  35.818 -31.466  1.00 20.15           H  
ATOM   4611  CA  ASP A 613      26.844  36.641 -31.953  1.00 20.15           C  
ATOM   4612  HA  ASP A 613      27.673  36.638 -31.245  1.00 20.15           H  
ATOM   4613  C   ASP A 613      26.789  38.016 -32.638  1.00 20.15           C  
ATOM   4614  CB  ASP A 613      26.993  35.417 -32.888  1.00 20.15           C  
ATOM   4615  HB2 ASP A 613      26.533  35.624 -33.855  1.00 20.15           H  
ATOM   4616  HB3 ASP A 613      26.441  34.584 -32.453  1.00 20.15           H  
ATOM   4617  O   ASP A 613      26.399  38.167 -33.801  1.00 20.15           O  
ATOM   4618  CG  ASP A 613      28.430  34.912 -33.100  1.00 20.15           C  
ATOM   4619  OD1 ASP A 613      29.382  35.467 -32.502  1.00 20.15           O  
ATOM   4620  OD2 ASP A 613      28.586  33.968 -33.914  1.00 20.15           O  
ATOM   4621  N   ASP A 614      27.076  39.049 -31.840  1.00 22.29           N  
ATOM   4622  H   ASP A 614      27.165  38.819 -30.861  1.00 22.29           H  
ATOM   4623  CA  ASP A 614      27.092  40.464 -32.195  1.00 22.29           C  
ATOM   4624  HA  ASP A 614      26.161  40.678 -32.719  1.00 22.29           H  
ATOM   4625  C   ASP A 614      28.264  40.673 -33.167  1.00 22.29           C  
ATOM   4626  CB  ASP A 614      27.135  41.315 -30.899  1.00 22.29           C  
ATOM   4627  HB2 ASP A 614      28.165  41.572 -30.652  1.00 22.29           H  
ATOM   4628  HB3 ASP A 614      26.762  40.708 -30.074  1.00 22.29           H  
ATOM   4629  O   ASP A 614      29.383  41.067 -32.818  1.00 22.29           O  
ATOM   4630  CG  ASP A 614      26.278  42.591 -30.912  1.00 22.29           C  
ATOM   4631  OD1 ASP A 614      25.617  42.881 -31.937  1.00 22.29           O  
ATOM   4632  OD2 ASP A 614      26.324  43.317 -29.889  1.00 22.29           O  
ATOM   4633  N   ASN A 615      28.037  40.252 -34.413  1.00 20.53           N  
ATOM   4634  H   ASN A 615      27.167  39.757 -34.551  1.00 20.53           H  
ATOM   4635  CA  ASN A 615      29.056  40.171 -35.438  1.00 20.53           C  
ATOM   4636  HA  ASN A 615      29.923  39.682 -34.995  1.00 20.53           H  
ATOM   4637  C   ASN A 615      29.448  41.596 -35.833  1.00 20.53           C  
ATOM   4638  CB  ASN A 615      28.561  39.284 -36.593  1.00 20.53           C  
ATOM   4639  HB2 ASN A 615      28.052  38.422 -36.162  1.00 20.53           H  
ATOM   4640  HB3 ASN A 615      27.844  39.830 -37.205  1.00 20.53           H  
ATOM   4641  O   ASN A 615      28.763  42.276 -36.601  1.00 20.53           O  
ATOM   4642  CG  ASN A 615      29.686  38.759 -37.468  1.00 20.53           C  
ATOM   4643  ND2 ASN A 615      29.403  37.762 -38.272  1.00 20.53           N  
ATOM   4644 HD21 ASN A 615      30.198  37.342 -38.733  1.00 20.53           H  
ATOM   4645 HD22 ASN A 615      28.520  37.289 -38.146  1.00 20.53           H  
ATOM   4646  OD1 ASN A 615      30.821  39.207 -37.456  1.00 20.53           O  
ATOM   4647  N   ASN A 616      30.564  42.038 -35.258  1.00 22.01           N  
ATOM   4648  H   ASN A 616      30.911  41.445 -34.518  1.00 22.01           H  
ATOM   4649  CA  ASN A 616      31.191  43.345 -35.401  1.00 22.01           C  
ATOM   4650  HA  ASN A 616      30.431  44.112 -35.250  1.00 22.01           H  
ATOM   4651  C   ASN A 616      31.781  43.528 -36.813  1.00 22.01           C  
ATOM   4652  CB  ASN A 616      32.236  43.436 -34.272  1.00 22.01           C  
ATOM   4653  HB2 ASN A 616      33.053  42.747 -34.487  1.00 22.01           H  
ATOM   4654  HB3 ASN A 616      31.768  43.126 -33.338  1.00 22.01           H  
ATOM   4655  O   ASN A 616      32.986  43.734 -36.975  1.00 22.01           O  
ATOM   4656  CG  ASN A 616      32.808  44.820 -34.035  1.00 22.01           C  
ATOM   4657  ND2 ASN A 616      33.857  44.901 -33.250  1.00 22.01           N  
ATOM   4658 HD21 ASN A 616      34.221  44.059 -32.827  1.00 22.01           H  
ATOM   4659 HD22 ASN A 616      34.196  45.835 -33.067  1.00 22.01           H  
ATOM   4660  OD1 ASN A 616      32.324  45.844 -34.483  1.00 22.01           O  
ATOM   4661  N   ASN A 617      30.963  43.370 -37.857  1.00 19.79           N  
ATOM   4662  H   ASN A 617      29.994  43.147 -37.680  1.00 19.79           H  
ATOM   4663  CA  ASN A 617      31.447  43.478 -39.223  1.00 19.79           C  
ATOM   4664  HA  ASN A 617      32.422  42.992 -39.237  1.00 19.79           H  
ATOM   4665  C   ASN A 617      31.660  44.957 -39.571  1.00 19.79           C  
ATOM   4666  CB  ASN A 617      30.552  42.703 -40.202  1.00 19.79           C  
ATOM   4667  HB2 ASN A 617      30.222  41.775 -39.736  1.00 19.79           H  
ATOM   4668  HB3 ASN A 617      29.676  43.301 -40.452  1.00 19.79           H  
ATOM   4669  O   ASN A 617      30.724  45.737 -39.751  1.00 19.79           O  
ATOM   4670  CG  ASN A 617      31.311  42.330 -41.468  1.00 19.79           C  
ATOM   4671  ND2 ASN A 617      30.614  41.983 -42.521  1.00 19.79           N  
ATOM   4672 HD21 ASN A 617      31.134  41.990 -43.387  1.00 19.79           H  
ATOM   4673 HD22 ASN A 617      29.611  42.095 -42.510  1.00 19.79           H  
ATOM   4674  OD1 ASN A 617      32.529  42.345 -41.537  1.00 19.79           O  
ATOM   4675  N   SER A 618      32.932  45.336 -39.626  1.00 21.87           N  
ATOM   4676  H   SER A 618      33.622  44.622 -39.442  1.00 21.87           H  
ATOM   4677  CA  SER A 618      33.449  46.693 -39.758  1.00 21.87           C  
ATOM   4678  HA  SER A 618      32.819  47.364 -39.173  1.00 21.87           H  
ATOM   4679  C   SER A 618      33.455  47.209 -41.201  1.00 21.87           C  
ATOM   4680  CB  SER A 618      34.862  46.700 -39.154  1.00 21.87           C  
ATOM   4681  HB2 SER A 618      35.295  47.698 -39.224  1.00 21.87           H  
ATOM   4682  HB3 SER A 618      34.799  46.424 -38.102  1.00 21.87           H  
ATOM   4683  O   SER A 618      34.461  47.784 -41.615  1.00 21.87           O  
ATOM   4684  OG  SER A 618      35.690  45.764 -39.827  1.00 21.87           O  
ATOM   4685  HG  SER A 618      35.724  46.045 -40.744  1.00 21.87           H  
ATOM   4686  N   ASP A 619      32.412  46.970 -42.004  1.00 20.41           N  
ATOM   4687  H   ASP A 619      31.596  46.507 -41.630  1.00 20.41           H  
ATOM   4688  CA  ASP A 619      32.487  47.285 -43.438  1.00 20.41           C  
ATOM   4689  HA  ASP A 619      33.363  46.756 -43.812  1.00 20.41           H  
ATOM   4690  C   ASP A 619      32.772  48.783 -43.686  1.00 20.41           C  
ATOM   4691  CB  ASP A 619      31.271  46.763 -44.231  1.00 20.41           C  
ATOM   4692  HB2 ASP A 619      30.409  46.687 -43.569  1.00 20.41           H  
ATOM   4693  HB3 ASP A 619      31.023  47.486 -45.008  1.00 20.41           H  
ATOM   4694  O   ASP A 619      31.952  49.673 -43.458  1.00 20.41           O  
ATOM   4695  CG  ASP A 619      31.520  45.415 -44.931  1.00 20.41           C  
ATOM   4696  OD1 ASP A 619      32.673  45.161 -45.348  1.00 20.41           O  
ATOM   4697  OD2 ASP A 619      30.533  44.668 -45.116  1.00 20.41           O  
ATOM   4698  N   GLU A 620      33.988  49.030 -44.180  1.00 20.89           N  
ATOM   4699  H   GLU A 620      34.581  48.217 -44.260  1.00 20.89           H  
ATOM   4700  CA  GLU A 620      34.667  50.314 -44.381  1.00 20.89           C  
ATOM   4701  HA  GLU A 620      34.444  50.957 -43.530  1.00 20.89           H  
ATOM   4702  C   GLU A 620      34.195  51.024 -45.663  1.00 20.89           C  
ATOM   4703  CB  GLU A 620      36.186  50.016 -44.404  1.00 20.89           C  
ATOM   4704  HB2 GLU A 620      36.438  49.598 -45.379  1.00 20.89           H  
ATOM   4705  HB3 GLU A 620      36.400  49.253 -43.656  1.00 20.89           H  
ATOM   4706  O   GLU A 620      34.997  51.635 -46.376  1.00 20.89           O  
ATOM   4707  CG  GLU A 620      37.110  51.210 -44.098  1.00 20.89           C  
ATOM   4708  HG2 GLU A 620      36.934  51.524 -43.069  1.00 20.89           H  
ATOM   4709  HG3 GLU A 620      36.854  52.052 -44.742  1.00 20.89           H  
ATOM   4710  CD  GLU A 620      38.609  50.891 -44.285  1.00 20.89           C  
ATOM   4711  OE1 GLU A 620      39.421  51.824 -44.072  1.00 20.89           O  
ATOM   4712  OE2 GLU A 620      38.958  49.747 -44.657  1.00 20.89           O  
ATOM   4713  N   MET A 621      32.920  50.885 -46.054  1.00 22.60           N  
ATOM   4714  H   MET A 621      32.280  50.405 -45.438  1.00 22.60           H  
ATOM   4715  CA  MET A 621      32.539  51.243 -47.422  1.00 22.60           C  
ATOM   4716  HA  MET A 621      33.186  50.626 -48.046  1.00 22.60           H  
ATOM   4717  C   MET A 621      32.872  52.711 -47.742  1.00 22.60           C  
ATOM   4718  CB  MET A 621      31.100  50.852 -47.779  1.00 22.60           C  
ATOM   4719  HB2 MET A 621      30.411  51.649 -47.502  1.00 22.60           H  
ATOM   4720  HB3 MET A 621      30.826  49.943 -47.243  1.00 22.60           H  
ATOM   4721  O   MET A 621      32.464  53.658 -47.068  1.00 22.60           O  
ATOM   4722  CG  MET A 621      31.021  50.567 -49.287  1.00 22.60           C  
ATOM   4723  HG2 MET A 621      31.321  51.459 -49.837  1.00 22.60           H  
ATOM   4724  HG3 MET A 621      31.728  49.770 -49.516  1.00 22.60           H  
ATOM   4725  SD  MET A 621      29.392  50.049 -49.888  1.00 22.60           S  
ATOM   4726  CE  MET A 621      29.868  49.357 -51.493  1.00 22.60           C  
ATOM   4727  HE1 MET A 621      30.557  48.526 -51.340  1.00 22.60           H  
ATOM   4728  HE2 MET A 621      28.978  48.995 -52.008  1.00 22.60           H  
ATOM   4729  HE3 MET A 621      30.351  50.126 -52.095  1.00 22.60           H  
ATOM   4730  N   THR A 622      33.685  52.857 -48.787  1.00 23.60           N  
ATOM   4731  H   THR A 622      33.960  52.006 -49.256  1.00 23.60           H  
ATOM   4732  CA  THR A 622      34.550  54.000 -49.072  1.00 23.60           C  
ATOM   4733  HA  THR A 622      35.010  54.322 -48.137  1.00 23.60           H  
ATOM   4734  C   THR A 622      33.749  55.161 -49.664  1.00 23.60           C  
ATOM   4735  CB  THR A 622      35.662  53.541 -50.048  1.00 23.60           C  
ATOM   4736  HB  THR A 622      35.330  53.684 -51.077  1.00 23.60           H  
ATOM   4737  O   THR A 622      33.348  55.115 -50.828  1.00 23.60           O  
ATOM   4738  CG2 THR A 622      36.980  54.287 -49.859  1.00 23.60           C  
ATOM   4739 HG21 THR A 622      37.714  53.914 -50.573  1.00 23.60           H  
ATOM   4740 HG22 THR A 622      37.351  54.133 -48.846  1.00 23.60           H  
ATOM   4741 HG23 THR A 622      36.824  55.352 -50.026  1.00 23.60           H  
ATOM   4742  OG1 THR A 622      35.955  52.165 -49.898  1.00 23.60           O  
ATOM   4743  HG1 THR A 622      36.196  52.014 -48.981  1.00 23.60           H  
ATOM   4744  N   GLN A 623      33.534  56.240 -48.905  1.00 19.80           N  
ATOM   4745  H   GLN A 623      33.803  56.217 -47.932  1.00 19.80           H  
ATOM   4746  CA  GLN A 623      33.110  57.514 -49.497  1.00 19.80           C  
ATOM   4747  HA  GLN A 623      32.314  57.322 -50.217  1.00 19.80           H  
ATOM   4748  C   GLN A 623      34.287  58.122 -50.272  1.00 19.80           C  
ATOM   4749  CB  GLN A 623      32.547  58.481 -48.443  1.00 19.80           C  
ATOM   4750  HB2 GLN A 623      32.552  59.488 -48.860  1.00 19.80           H  
ATOM   4751  HB3 GLN A 623      33.176  58.473 -47.553  1.00 19.80           H  
ATOM   4752  O   GLN A 623      35.202  58.702 -49.692  1.00 19.80           O  
ATOM   4753  CG  GLN A 623      31.099  58.128 -48.072  1.00 19.80           C  
ATOM   4754  HG2 GLN A 623      30.491  58.112 -48.977  1.00 19.80           H  
ATOM   4755  HG3 GLN A 623      31.076  57.132 -47.629  1.00 19.80           H  
ATOM   4756  CD  GLN A 623      30.462  59.110 -47.091  1.00 19.80           C  
ATOM   4757  NE2 GLN A 623      29.237  58.867 -46.681  1.00 19.80           N  
ATOM   4758 HE21 GLN A 623      28.761  58.023 -46.967  1.00 19.80           H  
ATOM   4759 HE22 GLN A 623      28.869  59.519 -46.003  1.00 19.80           H  
ATOM   4760  OE1 GLN A 623      31.026  60.103 -46.664  1.00 19.80           O  
ATOM   4761  N   GLN A 624      34.270  57.929 -51.593  1.00 21.40           N  
ATOM   4762  H   GLN A 624      33.560  57.306 -51.951  1.00 21.40           H  
ATOM   4763  CA  GLN A 624      35.198  58.540 -52.546  1.00 21.40           C  
ATOM   4764  HA  GLN A 624      36.116  58.797 -52.018  1.00 21.40           H  
ATOM   4765  C   GLN A 624      34.672  59.844 -53.170  1.00 21.40           C  
ATOM   4766  CB  GLN A 624      35.527  57.530 -53.665  1.00 21.40           C  
ATOM   4767  HB2 GLN A 624      34.977  56.601 -53.510  1.00 21.40           H  
ATOM   4768  HB3 GLN A 624      35.214  57.937 -54.626  1.00 21.40           H  
ATOM   4769  O   GLN A 624      35.464  60.762 -53.355  1.00 21.40           O  
ATOM   4770  CG  GLN A 624      37.023  57.202 -53.742  1.00 21.40           C  
ATOM   4771  HG2 GLN A 624      37.326  56.700 -52.823  1.00 21.40           H  
ATOM   4772  HG3 GLN A 624      37.589  58.130 -53.831  1.00 21.40           H  
ATOM   4773  CD  GLN A 624      37.374  56.309 -54.931  1.00 21.40           C  
ATOM   4774  NE2 GLN A 624      38.637  56.000 -55.124  1.00 21.40           N  
ATOM   4775 HE21 GLN A 624      39.340  56.297 -54.463  1.00 21.40           H  
ATOM   4776 HE22 GLN A 624      38.814  55.366 -55.891  1.00 21.40           H  
ATOM   4777  OE1 GLN A 624      36.550  55.874 -55.718  1.00 21.40           O  
ATOM   4778  N   SER A 625      33.402  59.910 -53.596  1.00 22.62           N  
ATOM   4779  H   SER A 625      32.747  59.208 -53.283  1.00 22.62           H  
ATOM   4780  CA  SER A 625      32.860  61.088 -54.311  1.00 22.62           C  
ATOM   4781  HA  SER A 625      33.660  61.581 -54.864  1.00 22.62           H  
ATOM   4782  C   SER A 625      32.331  62.161 -53.373  1.00 22.62           C  
ATOM   4783  CB  SER A 625      31.767  60.709 -55.302  1.00 22.62           C  
ATOM   4784  HB2 SER A 625      30.948  60.221 -54.774  1.00 22.62           H  
ATOM   4785  HB3 SER A 625      31.391  61.606 -55.794  1.00 22.62           H  
ATOM   4786  O   SER A 625      31.708  61.777 -52.360  1.00 22.62           O  
ATOM   4787  OG  SER A 625      32.344  59.837 -56.248  1.00 22.62           O  
ATOM   4788  HG  SER A 625      33.155  59.536 -55.832  1.00 22.62           H  
ATOM   4789  OXT SER A 625      32.494  63.338 -53.758  1.00 22.62           O  
TER    4790      SER A 625                                                      
ATOM      3  N   THR B  48       1.763 -21.855  -9.425  1.00 86.13           N  
ATOM      4  H   THR B  48       0.823 -21.516  -9.279  1.00 86.13           H  
ATOM      5  H2  THR B  48       1.766 -22.611 -10.095  1.00 86.13           H  
ATOM      6  H3  THR B  48       2.328 -21.100  -9.788  1.00 86.13           H  
ATOM      7  CA  THR B  48       2.328 -22.302  -8.135  1.00 86.13           C  
ATOM      8  HA  THR B  48       1.792 -23.180  -7.775  1.00 86.13           H  
ATOM      9  C   THR B  48       2.162 -21.204  -7.105  1.00 86.13           C  
ATOM     10  CB  THR B  48       3.817 -22.632  -8.266  1.00 86.13           C  
ATOM     11  HB  THR B  48       4.214 -22.920  -7.292  1.00 86.13           H  
ATOM     12  O   THR B  48       1.882 -20.067  -7.489  1.00 86.13           O  
ATOM     13  CG2 THR B  48       4.083 -23.756  -9.264  1.00 86.13           C  
ATOM     14 HG21 THR B  48       3.501 -24.637  -8.991  1.00 86.13           H  
ATOM     15 HG22 THR B  48       5.138 -24.026  -9.228  1.00 86.13           H  
ATOM     16 HG23 THR B  48       3.835 -23.451 -10.280  1.00 86.13           H  
ATOM     17  OG1 THR B  48       4.511 -21.502  -8.734  1.00 86.13           O  
ATOM     18  HG1 THR B  48       5.444 -21.693  -8.613  1.00 86.13           H  
ATOM     19  N   GLU B  49       2.370 -21.514  -5.827  1.00 88.62           N  
ATOM     20  H   GLU B  49       2.469 -22.477  -5.537  1.00 88.62           H  
ATOM     21  CA  GLU B  49       2.314 -20.534  -4.738  1.00 88.62           C  
ATOM     22  HA  GLU B  49       1.331 -20.063  -4.705  1.00 88.62           H  
ATOM     23  C   GLU B  49       3.340 -19.416  -4.918  1.00 88.62           C  
ATOM     24  CB  GLU B  49       2.512 -21.269  -3.416  1.00 88.62           C  
ATOM     25  HB2 GLU B  49       1.738 -22.031  -3.328  1.00 88.62           H  
ATOM     26  HB3 GLU B  49       3.490 -21.751  -3.418  1.00 88.62           H  
ATOM     27  O   GLU B  49       2.973 -18.247  -4.889  1.00 88.62           O  
ATOM     28  CG  GLU B  49       2.411 -20.303  -2.231  1.00 88.62           C  
ATOM     29  HG2 GLU B  49       1.456 -19.781  -2.286  1.00 88.62           H  
ATOM     30  HG3 GLU B  49       3.209 -19.563  -2.295  1.00 88.62           H  
ATOM     31  CD  GLU B  49       2.525 -21.027  -0.891  1.00 88.62           C  
ATOM     32  OE1 GLU B  49       2.255 -20.360   0.131  1.00 88.62           O  
ATOM     33  OE2 GLU B  49       2.804 -22.243  -0.895  1.00 88.62           O  
ATOM     34  N   THR B  50       4.593 -19.752  -5.244  1.00 91.41           N  
ATOM     35  H   THR B  50       4.877 -20.715  -5.137  1.00 91.41           H  
ATOM     36  CA  THR B  50       5.653 -18.757  -5.475  1.00 91.41           C  
ATOM     37  HA  THR B  50       5.828 -18.214  -4.547  1.00 91.41           H  
ATOM     38  C   THR B  50       5.266 -17.738  -6.549  1.00 91.41           C  
ATOM     39  CB  THR B  50       6.957 -19.447  -5.898  1.00 91.41           C  
ATOM     40  HB  THR B  50       6.850 -19.796  -6.925  1.00 91.41           H  
ATOM     41  O   THR B  50       5.438 -16.543  -6.351  1.00 91.41           O  
ATOM     42  CG2 THR B  50       8.169 -18.525  -5.822  1.00 91.41           C  
ATOM     43 HG21 THR B  50       8.280 -18.133  -4.811  1.00 91.41           H  
ATOM     44 HG22 THR B  50       9.069 -19.080  -6.089  1.00 91.41           H  
ATOM     45 HG23 THR B  50       8.054 -17.691  -6.514  1.00 91.41           H  
ATOM     46  OG1 THR B  50       7.200 -20.575  -5.093  1.00 91.41           O  
ATOM     47  HG1 THR B  50       7.508 -20.281  -4.233  1.00 91.41           H  
ATOM     48  N   GLN B  51       4.678 -18.179  -7.668  1.00 89.99           N  
ATOM     49  H   GLN B  51       4.489 -19.168  -7.750  1.00 89.99           H  
ATOM     50  CA  GLN B  51       4.225 -17.271  -8.732  1.00 89.99           C  
ATOM     51  HA  GLN B  51       5.055 -16.641  -9.050  1.00 89.99           H  
ATOM     52  C   GLN B  51       3.095 -16.347  -8.266  1.00 89.99           C  
ATOM     53  CB  GLN B  51       3.711 -18.092  -9.920  1.00 89.99           C  
ATOM     54  HB2 GLN B  51       2.998 -18.829  -9.548  1.00 89.99           H  
ATOM     55  HB3 GLN B  51       3.184 -17.433 -10.610  1.00 89.99           H  
ATOM     56  O   GLN B  51       3.043 -15.181  -8.651  1.00 89.99           O  
ATOM     57  CG  GLN B  51       4.828 -18.795 -10.699  1.00 89.99           C  
ATOM     58  HG2 GLN B  51       5.423 -18.041 -11.216  1.00 89.99           H  
ATOM     59  HG3 GLN B  51       5.487 -19.331 -10.016  1.00 89.99           H  
ATOM     60  CD  GLN B  51       4.280 -19.793 -11.716  1.00 89.99           C  
ATOM     61  NE2 GLN B  51       5.043 -20.115 -12.737  1.00 89.99           N  
ATOM     62 HE21 GLN B  51       5.981 -19.749 -12.811  1.00 89.99           H  
ATOM     63 HE22 GLN B  51       4.694 -20.823 -13.367  1.00 89.99           H  
ATOM     64  OE1 GLN B  51       3.177 -20.320 -11.601  1.00 89.99           O  
ATOM     65  N   SER B  52       2.182 -16.883  -7.458  1.00 90.93           N  
ATOM     66  H   SER B  52       2.343 -17.820  -7.117  1.00 90.93           H  
ATOM     67  CA  SER B  52       1.063 -16.146  -6.883  1.00 90.93           C  
ATOM     68  HA  SER B  52       0.531 -15.617  -7.675  1.00 90.93           H  
ATOM     69  C   SER B  52       1.560 -15.090  -5.886  1.00 90.93           C  
ATOM     70  CB  SER B  52       0.119 -17.187  -6.284  1.00 90.93           C  
ATOM     71  HB2 SER B  52      -0.377 -17.730  -7.087  1.00 90.93           H  
ATOM     72  HB3 SER B  52       0.695 -17.907  -5.702  1.00 90.93           H  
ATOM     73  O   SER B  52       1.220 -13.916  -6.033  1.00 90.93           O  
ATOM     74  OG  SER B  52      -0.838 -16.633  -5.435  1.00 90.93           O  
ATOM     75  HG  SER B  52      -1.516 -16.137  -5.899  1.00 90.93           H  
ATOM     76  N   LEU B  53       2.478 -15.463  -4.990  1.00 94.56           N  
ATOM     77  H   LEU B  53       2.702 -16.445  -4.918  1.00 94.56           H  
ATOM     78  CA  LEU B  53       3.164 -14.552  -4.074  1.00 94.56           C  
ATOM     79  HA  LEU B  53       2.419 -14.079  -3.434  1.00 94.56           H  
ATOM     80  C   LEU B  53       3.918 -13.444  -4.826  1.00 94.56           C  
ATOM     81  CB  LEU B  53       4.114 -15.390  -3.201  1.00 94.56           C  
ATOM     82  HB2 LEU B  53       4.782 -15.952  -3.853  1.00 94.56           H  
ATOM     83  HB3 LEU B  53       3.529 -16.108  -2.626  1.00 94.56           H  
ATOM     84  O   LEU B  53       3.778 -12.267  -4.493  1.00 94.56           O  
ATOM     85  CG  LEU B  53       4.971 -14.558  -2.231  1.00 94.56           C  
ATOM     86  HG  LEU B  53       5.536 -13.812  -2.790  1.00 94.56           H  
ATOM     87  CD1 LEU B  53       4.118 -13.848  -1.182  1.00 94.56           C  
ATOM     88 HD11 LEU B  53       3.502 -13.080  -1.651  1.00 94.56           H  
ATOM     89 HD12 LEU B  53       3.469 -14.568  -0.685  1.00 94.56           H  
ATOM     90 HD13 LEU B  53       4.750 -13.384  -0.425  1.00 94.56           H  
ATOM     91  CD2 LEU B  53       5.983 -15.463  -1.540  1.00 94.56           C  
ATOM     92 HD21 LEU B  53       5.482 -16.114  -0.824  1.00 94.56           H  
ATOM     93 HD22 LEU B  53       6.512 -16.074  -2.272  1.00 94.56           H  
ATOM     94 HD23 LEU B  53       6.719 -14.847  -1.022  1.00 94.56           H  
ATOM     95  N   THR B  54       4.680 -13.787  -5.871  1.00 93.52           N  
ATOM     96  H   THR B  54       4.827 -14.768  -6.062  1.00 93.52           H  
ATOM     97  CA  THR B  54       5.388 -12.797  -6.699  1.00 93.52           C  
ATOM     98  HA  THR B  54       6.072 -12.235  -6.063  1.00 93.52           H  
ATOM     99  C   THR B  54       4.421 -11.790  -7.323  1.00 93.52           C  
ATOM    100  CB  THR B  54       6.201 -13.476  -7.813  1.00 93.52           C  
ATOM    101  HB  THR B  54       5.527 -14.038  -8.459  1.00 93.52           H  
ATOM    102  O   THR B  54       4.706 -10.594  -7.317  1.00 93.52           O  
ATOM    103  CG2 THR B  54       6.987 -12.484  -8.672  1.00 93.52           C  
ATOM    104 HG21 THR B  54       7.650 -13.028  -9.345  1.00 93.52           H  
ATOM    105 HG22 THR B  54       6.301 -11.887  -9.273  1.00 93.52           H  
ATOM    106 HG23 THR B  54       7.578 -11.824  -8.038  1.00 93.52           H  
ATOM    107  OG1 THR B  54       7.153 -14.366  -7.286  1.00 93.52           O  
ATOM    108  HG1 THR B  54       7.670 -13.912  -6.617  1.00 93.52           H  
ATOM    109  N   LEU B  55       3.268 -12.239  -7.834  1.00 92.01           N  
ATOM    110  H   LEU B  55       3.065 -13.227  -7.781  1.00 92.01           H  
ATOM    111  CA  LEU B  55       2.256 -11.340  -8.399  1.00 92.01           C  
ATOM    112  HA  LEU B  55       2.733 -10.699  -9.140  1.00 92.01           H  
ATOM    113  C   LEU B  55       1.673 -10.394  -7.345  1.00 92.01           C  
ATOM    114  CB  LEU B  55       1.134 -12.151  -9.073  1.00 92.01           C  
ATOM    115  HB2 LEU B  55       0.269 -11.503  -9.210  1.00 92.01           H  
ATOM    116  HB3 LEU B  55       0.833 -12.957  -8.404  1.00 92.01           H  
ATOM    117  O   LEU B  55       1.542  -9.205  -7.625  1.00 92.01           O  
ATOM    118  CG  LEU B  55       1.507 -12.741 -10.442  1.00 92.01           C  
ATOM    119  HG  LEU B  55       2.444 -13.294 -10.370  1.00 92.01           H  
ATOM    120  CD1 LEU B  55       0.405 -13.699 -10.899  1.00 92.01           C  
ATOM    121 HD11 LEU B  55      -0.542 -13.164 -10.969  1.00 92.01           H  
ATOM    122 HD12 LEU B  55       0.658 -14.124 -11.871  1.00 92.01           H  
ATOM    123 HD13 LEU B  55       0.308 -14.506 -10.173  1.00 92.01           H  
ATOM    124  CD2 LEU B  55       1.660 -11.661 -11.519  1.00 92.01           C  
ATOM    125 HD21 LEU B  55       1.864 -12.127 -12.484  1.00 92.01           H  
ATOM    126 HD22 LEU B  55       0.744 -11.076 -11.588  1.00 92.01           H  
ATOM    127 HD23 LEU B  55       2.488 -10.997 -11.272  1.00 92.01           H  
ATOM    128  N   VAL B  56       1.375 -10.889  -6.141  1.00 95.09           N  
ATOM    129  H   VAL B  56       1.495 -11.880  -5.984  1.00 95.09           H  
ATOM    130  CA  VAL B  56       0.850 -10.066  -5.038  1.00 95.09           C  
ATOM    131  HA  VAL B  56      -0.030  -9.526  -5.388  1.00 95.09           H  
ATOM    132  C   VAL B  56       1.865  -9.016  -4.593  1.00 95.09           C  
ATOM    133  CB  VAL B  56       0.427 -10.953  -3.854  1.00 95.09           C  
ATOM    134  HB  VAL B  56       1.235 -11.642  -3.609  1.00 95.09           H  
ATOM    135  O   VAL B  56       1.530  -7.834  -4.521  1.00 95.09           O  
ATOM    136  CG1 VAL B  56       0.083 -10.146  -2.596  1.00 95.09           C  
ATOM    137 HG11 VAL B  56       0.971  -9.656  -2.198  1.00 95.09           H  
ATOM    138 HG12 VAL B  56      -0.299 -10.814  -1.824  1.00 95.09           H  
ATOM    139 HG13 VAL B  56      -0.673  -9.395  -2.827  1.00 95.09           H  
ATOM    140  CG2 VAL B  56      -0.817 -11.763  -4.229  1.00 95.09           C  
ATOM    141 HG21 VAL B  56      -0.628 -12.382  -5.106  1.00 95.09           H  
ATOM    142 HG22 VAL B  56      -1.659 -11.100  -4.426  1.00 95.09           H  
ATOM    143 HG23 VAL B  56      -1.058 -12.416  -3.391  1.00 95.09           H  
ATOM    144  N   LYS B  57       3.121  -9.412  -4.353  1.00 96.36           N  
ATOM    145  H   LYS B  57       3.335 -10.396  -4.420  1.00 96.36           H  
ATOM    146  CA  LYS B  57       4.185  -8.471  -3.971  1.00 96.36           C  
ATOM    147  HA  LYS B  57       3.895  -7.938  -3.065  1.00 96.36           H  
ATOM    148  C   LYS B  57       4.412  -7.408  -5.043  1.00 96.36           C  
ATOM    149  CB  LYS B  57       5.493  -9.221  -3.708  1.00 96.36           C  
ATOM    150  HB2 LYS B  57       5.734  -9.849  -4.566  1.00 96.36           H  
ATOM    151  HB3 LYS B  57       6.282  -8.479  -3.593  1.00 96.36           H  
ATOM    152  O   LYS B  57       4.511  -6.225  -4.729  1.00 96.36           O  
ATOM    153  CG  LYS B  57       5.450 -10.081  -2.438  1.00 96.36           C  
ATOM    154  HG2 LYS B  57       5.154  -9.465  -1.589  1.00 96.36           H  
ATOM    155  HG3 LYS B  57       4.742 -10.902  -2.547  1.00 96.36           H  
ATOM    156  CD  LYS B  57       6.857 -10.629  -2.202  1.00 96.36           C  
ATOM    157  HD2 LYS B  57       7.542  -9.783  -2.146  1.00 96.36           H  
ATOM    158  HD3 LYS B  57       7.152 -11.266  -3.036  1.00 96.36           H  
ATOM    159  CE  LYS B  57       6.962 -11.424  -0.904  1.00 96.36           C  
ATOM    160  HE2 LYS B  57       6.392 -10.924  -0.121  1.00 96.36           H  
ATOM    161  HE3 LYS B  57       6.543 -12.420  -1.042  1.00 96.36           H  
ATOM    162  NZ  LYS B  57       8.382 -11.513  -0.500  1.00 96.36           N  
ATOM    163  HZ1 LYS B  57       8.956 -12.041  -1.142  1.00 96.36           H  
ATOM    164  HZ2 LYS B  57       8.808 -10.618  -0.308  1.00 96.36           H  
ATOM    165  HZ3 LYS B  57       8.492 -12.053   0.346  1.00 96.36           H  
ATOM    166  N   ASN B  58       4.440  -7.814  -6.313  1.00 92.85           N  
ATOM    167  H   ASN B  58       4.376  -8.803  -6.506  1.00 92.85           H  
ATOM    168  CA  ASN B  58       4.596  -6.882  -7.427  1.00 92.85           C  
ATOM    169  HA  ASN B  58       5.470  -6.258  -7.242  1.00 92.85           H  
ATOM    170  C   ASN B  58       3.408  -5.928  -7.544  1.00 92.85           C  
ATOM    171  CB  ASN B  58       4.812  -7.661  -8.732  1.00 92.85           C  
ATOM    172  HB2 ASN B  58       4.713  -6.972  -9.572  1.00 92.85           H  
ATOM    173  HB3 ASN B  58       4.051  -8.434  -8.833  1.00 92.85           H  
ATOM    174  O   ASN B  58       3.624  -4.739  -7.757  1.00 92.85           O  
ATOM    175  CG  ASN B  58       6.190  -8.289  -8.826  1.00 92.85           C  
ATOM    176  ND2 ASN B  58       6.429  -9.065  -9.856  1.00 92.85           N  
ATOM    177 HD21 ASN B  58       5.712  -9.230 -10.547  1.00 92.85           H  
ATOM    178 HD22 ASN B  58       7.369  -9.432  -9.915  1.00 92.85           H  
ATOM    179  OD1 ASN B  58       7.078  -8.072  -8.017  1.00 92.85           O  
ATOM    180  N   LEU B  59       2.176  -6.415  -7.362  1.00 95.07           N  
ATOM    181  H   LEU B  59       2.053  -7.405  -7.210  1.00 95.07           H  
ATOM    182  CA  LEU B  59       0.989  -5.564  -7.344  1.00 95.07           C  
ATOM    183  HA  LEU B  59       0.916  -5.060  -8.308  1.00 95.07           H  
ATOM    184  C   LEU B  59       1.106  -4.483  -6.269  1.00 95.07           C  
ATOM    185  CB  LEU B  59      -0.270  -6.424  -7.123  1.00 95.07           C  
ATOM    186  HB2 LEU B  59      -0.408  -7.094  -7.971  1.00 95.07           H  
ATOM    187  HB3 LEU B  59      -0.122  -7.050  -6.243  1.00 95.07           H  
ATOM    188  O   LEU B  59       0.901  -3.308  -6.568  1.00 95.07           O  
ATOM    189  CG  LEU B  59      -1.543  -5.592  -6.889  1.00 95.07           C  
ATOM    190  HG  LEU B  59      -1.429  -5.025  -5.965  1.00 95.07           H  
ATOM    191  CD1 LEU B  59      -1.875  -4.620  -8.015  1.00 95.07           C  
ATOM    192 HD11 LEU B  59      -2.630  -3.935  -7.629  1.00 95.07           H  
ATOM    193 HD12 LEU B  59      -1.014  -4.019  -8.308  1.00 95.07           H  
ATOM    194 HD13 LEU B  59      -2.278  -5.144  -8.881  1.00 95.07           H  
ATOM    195  CD2 LEU B  59      -2.749  -6.505  -6.716  1.00 95.07           C  
ATOM    196 HD21 LEU B  59      -2.963  -7.013  -7.656  1.00 95.07           H  
ATOM    197 HD22 LEU B  59      -3.617  -5.909  -6.434  1.00 95.07           H  
ATOM    198 HD23 LEU B  59      -2.555  -7.242  -5.937  1.00 95.07           H  
ATOM    199  N   ILE B  60       1.452  -4.868  -5.039  1.00 97.58           N  
ATOM    200  H   ILE B  60       1.591  -5.853  -4.862  1.00 97.58           H  
ATOM    201  CA  ILE B  60       1.611  -3.921  -3.932  1.00 97.58           C  
ATOM    202  HA  ILE B  60       0.689  -3.349  -3.825  1.00 97.58           H  
ATOM    203  C   ILE B  60       2.721  -2.916  -4.260  1.00 97.58           C  
ATOM    204  CB  ILE B  60       1.860  -4.673  -2.607  1.00 97.58           C  
ATOM    205  HB  ILE B  60       2.687  -5.367  -2.761  1.00 97.58           H  
ATOM    206  O   ILE B  60       2.474  -1.713  -4.214  1.00 97.58           O  
ATOM    207  CG1 ILE B  60       0.606  -5.478  -2.191  1.00 97.58           C  
ATOM    208 HG12 ILE B  60      -0.179  -4.789  -1.878  1.00 97.58           H  
ATOM    209 HG13 ILE B  60       0.229  -6.040  -3.045  1.00 97.58           H  
ATOM    210  CG2 ILE B  60       2.241  -3.673  -1.500  1.00 97.58           C  
ATOM    211 HG21 ILE B  60       2.316  -4.162  -0.528  1.00 97.58           H  
ATOM    212 HG22 ILE B  60       1.487  -2.888  -1.444  1.00 97.58           H  
ATOM    213 HG23 ILE B  60       3.210  -3.217  -1.706  1.00 97.58           H  
ATOM    214  CD1 ILE B  60       0.860  -6.488  -1.062  1.00 97.58           C  
ATOM    215 HD11 ILE B  60       1.676  -7.156  -1.339  1.00 97.58           H  
ATOM    216 HD12 ILE B  60      -0.041  -7.081  -0.902  1.00 97.58           H  
ATOM    217 HD13 ILE B  60       1.105  -5.978  -0.131  1.00 97.58           H  
ATOM    218  N   ARG B  61       3.906  -3.386  -4.674  1.00 96.23           N  
ATOM    219  H   ARG B  61       4.036  -4.387  -4.704  1.00 96.23           H  
ATOM    220  CA  ARG B  61       5.052  -2.520  -5.002  1.00 96.23           C  
ATOM    221  HA  ARG B  61       5.306  -1.939  -4.115  1.00 96.23           H  
ATOM    222  C   ARG B  61       4.712  -1.506  -6.094  1.00 96.23           C  
ATOM    223  CB  ARG B  61       6.266  -3.386  -5.387  1.00 96.23           C  
ATOM    224  HB2 ARG B  61       6.397  -4.158  -4.628  1.00 96.23           H  
ATOM    225  HB3 ARG B  61       6.086  -3.872  -6.346  1.00 96.23           H  
ATOM    226  O   ARG B  61       4.960  -0.315  -5.918  1.00 96.23           O  
ATOM    227  CG  ARG B  61       7.558  -2.551  -5.463  1.00 96.23           C  
ATOM    228  HG2 ARG B  61       7.732  -2.078  -4.496  1.00 96.23           H  
ATOM    229  HG3 ARG B  61       7.440  -1.763  -6.206  1.00 96.23           H  
ATOM    230  CD  ARG B  61       8.803  -3.369  -5.838  1.00 96.23           C  
ATOM    231  HD2 ARG B  61       9.649  -2.683  -5.881  1.00 96.23           H  
ATOM    232  HD3 ARG B  61       8.677  -3.783  -6.838  1.00 96.23           H  
ATOM    233  NE  ARG B  61       9.124  -4.428  -4.853  1.00 96.23           N  
ATOM    234  HE  ARG B  61       9.623  -4.170  -4.014  1.00 96.23           H  
ATOM    235  NH1 ARG B  61       8.329  -6.243  -6.010  1.00 96.23           N  
ATOM    236 HH11 ARG B  61       8.043  -5.615  -6.747  1.00 96.23           H  
ATOM    237 HH12 ARG B  61       8.229  -7.240  -6.135  1.00 96.23           H  
ATOM    238  NH2 ARG B  61       9.385  -6.531  -4.058  1.00 96.23           N  
ATOM    239 HH21 ARG B  61       9.352  -7.538  -4.127  1.00 96.23           H  
ATOM    240 HH22 ARG B  61       9.872  -6.113  -3.278  1.00 96.23           H  
ATOM    241  CZ  ARG B  61       8.941  -5.729  -4.976  1.00 96.23           C  
ATOM    242  N   VAL B  62       4.115  -1.957  -7.199  1.00 94.86           N  
ATOM    243  H   VAL B  62       3.923  -2.946  -7.271  1.00 94.86           H  
ATOM    244  CA  VAL B  62       3.727  -1.081  -8.315  1.00 94.86           C  
ATOM    245  HA  VAL B  62       4.584  -0.467  -8.594  1.00 94.86           H  
ATOM    246  C   VAL B  62       2.620  -0.122  -7.897  1.00 94.86           C  
ATOM    247  CB  VAL B  62       3.302  -1.891  -9.555  1.00 94.86           C  
ATOM    248  HB  VAL B  62       2.532  -2.610  -9.274  1.00 94.86           H  
ATOM    249  O   VAL B  62       2.687   1.049  -8.252  1.00 94.86           O  
ATOM    250  CG1 VAL B  62       2.749  -0.996 -10.674  1.00 94.86           C  
ATOM    251 HG11 VAL B  62       2.599  -1.581 -11.581  1.00 94.86           H  
ATOM    252 HG12 VAL B  62       3.449  -0.188 -10.889  1.00 94.86           H  
ATOM    253 HG13 VAL B  62       1.791  -0.565 -10.383  1.00 94.86           H  
ATOM    254  CG2 VAL B  62       4.504  -2.648 -10.139  1.00 94.86           C  
ATOM    255 HG21 VAL B  62       4.180  -3.264 -10.977  1.00 94.86           H  
ATOM    256 HG22 VAL B  62       4.956  -3.295  -9.386  1.00 94.86           H  
ATOM    257 HG23 VAL B  62       5.256  -1.939 -10.485  1.00 94.86           H  
ATOM    258  N   SER B  63       1.636  -0.577  -7.118  1.00 96.82           N  
ATOM    259  H   SER B  63       1.639  -1.547  -6.836  1.00 96.82           H  
ATOM    260  CA  SER B  63       0.544   0.288  -6.661  1.00 96.82           C  
ATOM    261  HA  SER B  63       0.076   0.747  -7.532  1.00 96.82           H  
ATOM    262  C   SER B  63       1.065   1.412  -5.769  1.00 96.82           C  
ATOM    263  CB  SER B  63      -0.525  -0.497  -5.902  1.00 96.82           C  
ATOM    264  HB2 SER B  63      -1.316   0.187  -5.592  1.00 96.82           H  
ATOM    265  HB3 SER B  63      -0.081  -0.945  -5.013  1.00 96.82           H  
ATOM    266  O   SER B  63       0.752   2.570  -6.016  1.00 96.82           O  
ATOM    267  OG  SER B  63      -1.085  -1.513  -6.706  1.00 96.82           O  
ATOM    268  HG  SER B  63      -0.415  -2.195  -6.793  1.00 96.82           H  
ATOM    269  N   ILE B  64       1.909   1.092  -4.783  1.00 97.73           N  
ATOM    270  H   ILE B  64       2.155   0.122  -4.641  1.00 97.73           H  
ATOM    271  CA  ILE B  64       2.518   2.097  -3.903  1.00 97.73           C  
ATOM    272  HA  ILE B  64       1.727   2.718  -3.480  1.00 97.73           H  
ATOM    273  C   ILE B  64       3.408   3.048  -4.703  1.00 97.73           C  
ATOM    274  CB  ILE B  64       3.282   1.420  -2.744  1.00 97.73           C  
ATOM    275  HB  ILE B  64       4.003   0.722  -3.170  1.00 97.73           H  
ATOM    276  O   ILE B  64       3.265   4.257  -4.567  1.00 97.73           O  
ATOM    277  CG1 ILE B  64       2.341   0.610  -1.821  1.00 97.73           C  
ATOM    278 HG12 ILE B  64       2.949   0.080  -1.088  1.00 97.73           H  
ATOM    279 HG13 ILE B  64       1.811  -0.144  -2.403  1.00 97.73           H  
ATOM    280  CG2 ILE B  64       4.071   2.454  -1.922  1.00 97.73           C  
ATOM    281 HG21 ILE B  64       4.914   2.837  -2.496  1.00 97.73           H  
ATOM    282 HG22 ILE B  64       4.463   2.001  -1.011  1.00 97.73           H  
ATOM    283 HG23 ILE B  64       3.432   3.293  -1.647  1.00 97.73           H  
ATOM    284  CD1 ILE B  64       1.291   1.433  -1.068  1.00 97.73           C  
ATOM    285 HD11 ILE B  64       0.694   0.765  -0.447  1.00 97.73           H  
ATOM    286 HD12 ILE B  64       1.780   2.163  -0.423  1.00 97.73           H  
ATOM    287 HD13 ILE B  64       0.624   1.943  -1.763  1.00 97.73           H  
ATOM    288  N   SER B  65       4.250   2.526  -5.600  1.00 96.93           N  
ATOM    289  H   SER B  65       4.320   1.521  -5.671  1.00 96.93           H  
ATOM    290  CA  SER B  65       5.101   3.367  -6.456  1.00 96.93           C  
ATOM    291  HA  SER B  65       5.753   3.972  -5.826  1.00 96.93           H  
ATOM    292  C   SER B  65       4.275   4.318  -7.328  1.00 96.93           C  
ATOM    293  CB  SER B  65       5.974   2.518  -7.380  1.00 96.93           C  
ATOM    294  HB2 SER B  65       5.349   2.005  -8.112  1.00 96.93           H  
ATOM    295  HB3 SER B  65       6.646   3.194  -7.908  1.00 96.93           H  
ATOM    296  O   SER B  65       4.570   5.506  -7.399  1.00 96.93           O  
ATOM    297  OG  SER B  65       6.748   1.562  -6.678  1.00 96.93           O  
ATOM    298  HG  SER B  65       6.148   0.935  -6.268  1.00 96.93           H  
ATOM    299  N   THR B  66       3.197   3.809  -7.931  1.00 95.11           N  
ATOM    300  H   THR B  66       3.004   2.826  -7.800  1.00 95.11           H  
ATOM    301  CA  THR B  66       2.280   4.587  -8.774  1.00 95.11           C  
ATOM    302  HA  THR B  66       2.849   5.066  -9.572  1.00 95.11           H  
ATOM    303  C   THR B  66       1.601   5.688  -7.969  1.00 95.11           C  
ATOM    304  CB  THR B  66       1.215   3.681  -9.411  1.00 95.11           C  
ATOM    305  HB  THR B  66       0.650   3.181  -8.625  1.00 95.11           H  
ATOM    306  O   THR B  66       1.575   6.827  -8.414  1.00 95.11           O  
ATOM    307  CG2 THR B  66       0.233   4.431 -10.305  1.00 95.11           C  
ATOM    308 HG21 THR B  66      -0.417   3.713 -10.805  1.00 95.11           H  
ATOM    309 HG22 THR B  66       0.777   5.013 -11.049  1.00 95.11           H  
ATOM    310 HG23 THR B  66      -0.386   5.094  -9.702  1.00 95.11           H  
ATOM    311  OG1 THR B  66       1.824   2.697 -10.216  1.00 95.11           O  
ATOM    312  HG1 THR B  66       2.287   2.111  -9.613  1.00 95.11           H  
ATOM    313  N   VAL B  67       1.097   5.383  -6.769  1.00 96.17           N  
ATOM    314  H   VAL B  67       1.160   4.431  -6.437  1.00 96.17           H  
ATOM    315  CA  VAL B  67       0.530   6.401  -5.871  1.00 96.17           C  
ATOM    316  HA  VAL B  67      -0.271   6.927  -6.389  1.00 96.17           H  
ATOM    317  C   VAL B  67       1.589   7.442  -5.521  1.00 96.17           C  
ATOM    318  CB  VAL B  67      -0.052   5.760  -4.598  1.00 96.17           C  
ATOM    319  HB  VAL B  67       0.686   5.090  -4.158  1.00 96.17           H  
ATOM    320  O   VAL B  67       1.355   8.630  -5.702  1.00 96.17           O  
ATOM    321  CG1 VAL B  67      -0.451   6.796  -3.540  1.00 96.17           C  
ATOM    322 HG11 VAL B  67      -1.193   7.483  -3.948  1.00 96.17           H  
ATOM    323 HG12 VAL B  67      -0.869   6.286  -2.672  1.00 96.17           H  
ATOM    324 HG13 VAL B  67       0.416   7.366  -3.206  1.00 96.17           H  
ATOM    325  CG2 VAL B  67      -1.311   4.955  -4.933  1.00 96.17           C  
ATOM    326 HG21 VAL B  67      -1.675   4.451  -4.038  1.00 96.17           H  
ATOM    327 HG22 VAL B  67      -1.093   4.206  -5.695  1.00 96.17           H  
ATOM    328 HG23 VAL B  67      -2.082   5.625  -5.313  1.00 96.17           H  
ATOM    329  N   CYS B  68       2.771   7.028  -5.070  1.00 95.40           N  
ATOM    330  H   CYS B  68       2.938   6.042  -4.934  1.00 95.40           H  
ATOM    331  CA  CYS B  68       3.820   7.968  -4.686  1.00 95.40           C  
ATOM    332  HA  CYS B  68       3.431   8.609  -3.895  1.00 95.40           H  
ATOM    333  C   CYS B  68       4.231   8.896  -5.835  1.00 95.40           C  
ATOM    334  CB  CYS B  68       5.018   7.185  -4.143  1.00 95.40           C  
ATOM    335  HB2 CYS B  68       5.292   6.397  -4.844  1.00 95.40           H  
ATOM    336  HB3 CYS B  68       5.864   7.860  -4.017  1.00 95.40           H  
ATOM    337  O   CYS B  68       4.470  10.075  -5.590  1.00 95.40           O  
ATOM    338  SG  CYS B  68       4.597   6.467  -2.531  1.00 95.40           S  
ATOM    339  HG  CYS B  68       4.705   7.595  -1.824  1.00 95.40           H  
ATOM    340  N   HIS B  69       4.270   8.389  -7.067  1.00 95.04           N  
ATOM    341  H   HIS B  69       4.120   7.398  -7.192  1.00 95.04           H  
ATOM    342  CA  HIS B  69       4.550   9.192  -8.252  1.00 95.04           C  
ATOM    343  HA  HIS B  69       5.437   9.799  -8.071  1.00 95.04           H  
ATOM    344  C   HIS B  69       3.397  10.154  -8.574  1.00 95.04           C  
ATOM    345  CB  HIS B  69       4.851   8.247  -9.419  1.00 95.04           C  
ATOM    346  HB2 HIS B  69       5.699   7.615  -9.159  1.00 95.04           H  
ATOM    347  HB3 HIS B  69       3.993   7.601  -9.605  1.00 95.04           H  
ATOM    348  O   HIS B  69       3.588  11.364  -8.605  1.00 95.04           O  
ATOM    349  CG  HIS B  69       5.181   8.993 -10.680  1.00 95.04           C  
ATOM    350  CD2 HIS B  69       6.418   9.451 -11.045  1.00 95.04           C  
ATOM    351  HD2 HIS B  69       7.338   9.325 -10.495  1.00 95.04           H  
ATOM    352  ND1 HIS B  69       4.286   9.417 -11.637  1.00 95.04           N  
ATOM    353  HD1 HIS B  69       3.278   9.361 -11.590  1.00 95.04           H  
ATOM    354  CE1 HIS B  69       4.973  10.112 -12.560  1.00 95.04           C  
ATOM    355  HE1 HIS B  69       4.548  10.615 -13.415  1.00 95.04           H  
ATOM    356  NE2 HIS B  69       6.273  10.140 -12.247  1.00 95.04           N  
ATOM    357  N   LEU B  70       2.176   9.635  -8.754  1.00 93.02           N  
ATOM    358  H   LEU B  70       2.057   8.639  -8.637  1.00 93.02           H  
ATOM    359  CA  LEU B  70       1.007  10.436  -9.153  1.00 93.02           C  
ATOM    360  HA  LEU B  70       1.233  10.976 -10.073  1.00 93.02           H  
ATOM    361  C   LEU B  70       0.614  11.497  -8.127  1.00 93.02           C  
ATOM    362  CB  LEU B  70      -0.200   9.510  -9.366  1.00 93.02           C  
ATOM    363  HB2 LEU B  70      -1.085  10.128  -9.519  1.00 93.02           H  
ATOM    364  HB3 LEU B  70      -0.355   8.926  -8.459  1.00 93.02           H  
ATOM    365  O   LEU B  70      -0.002  12.497  -8.475  1.00 93.02           O  
ATOM    366  CG  LEU B  70      -0.075   8.561 -10.563  1.00 93.02           C  
ATOM    367  HG  LEU B  70       0.796   7.916 -10.449  1.00 93.02           H  
ATOM    368  CD1 LEU B  70      -1.318   7.682 -10.629  1.00 93.02           C  
ATOM    369 HD11 LEU B  70      -2.182   8.282 -10.918  1.00 93.02           H  
ATOM    370 HD12 LEU B  70      -1.135   6.910 -11.376  1.00 93.02           H  
ATOM    371 HD13 LEU B  70      -1.501   7.215  -9.662  1.00 93.02           H  
ATOM    372  CD2 LEU B  70       0.079   9.300 -11.889  1.00 93.02           C  
ATOM    373 HD21 LEU B  70      -0.685  10.073 -11.967  1.00 93.02           H  
ATOM    374 HD22 LEU B  70      -0.020   8.608 -12.726  1.00 93.02           H  
ATOM    375 HD23 LEU B  70       1.056   9.780 -11.944  1.00 93.02           H  
ATOM    376  N   ARG B  71       0.917  11.257  -6.851  1.00 92.33           N  
ATOM    377  H   ARG B  71       1.374  10.383  -6.631  1.00 92.33           H  
ATOM    378  CA  ARG B  71       0.584  12.168  -5.754  1.00 92.33           C  
ATOM    379  HA  ARG B  71      -0.186  12.859  -6.096  1.00 92.33           H  
ATOM    380  C   ARG B  71       1.752  13.088  -5.373  1.00 92.33           C  
ATOM    381  CB  ARG B  71      -0.004  11.368  -4.577  1.00 92.33           C  
ATOM    382  HB2 ARG B  71       0.788  10.797  -4.093  1.00 92.33           H  
ATOM    383  HB3 ARG B  71      -0.399  12.086  -3.858  1.00 92.33           H  
ATOM    384  O   ARG B  71       1.671  13.748  -4.342  1.00 92.33           O  
ATOM    385  CG  ARG B  71      -1.149  10.390  -4.911  1.00 92.33           C  
ATOM    386  HG2 ARG B  71      -0.782   9.548  -5.496  1.00 92.33           H  
ATOM    387  HG3 ARG B  71      -1.550   9.992  -3.979  1.00 92.33           H  
ATOM    388  CD  ARG B  71      -2.288  10.999  -5.722  1.00 92.33           C  
ATOM    389  HD2 ARG B  71      -1.897  11.429  -6.644  1.00 92.33           H  
ATOM    390  HD3 ARG B  71      -2.990  10.208  -5.987  1.00 92.33           H  
ATOM    391  NE  ARG B  71      -2.994  12.003  -4.934  1.00 92.33           N  
ATOM    392  HE  ARG B  71      -3.223  11.776  -3.977  1.00 92.33           H  
ATOM    393  NH1 ARG B  71      -3.553  13.516  -6.598  1.00 92.33           N  
ATOM    394 HH11 ARG B  71      -4.118  14.309  -6.867  1.00 92.33           H  
ATOM    395 HH12 ARG B  71      -3.140  12.953  -7.327  1.00 92.33           H  
ATOM    396  NH2 ARG B  71      -4.091  13.838  -4.452  1.00 92.33           N  
ATOM    397 HH21 ARG B  71      -4.263  13.403  -3.557  1.00 92.33           H  
ATOM    398 HH22 ARG B  71      -4.547  14.707  -4.692  1.00 92.33           H  
ATOM    399  CZ  ARG B  71      -3.529  13.121  -5.355  1.00 92.33           C  
ATOM    400  N   GLY B  72       2.837  13.105  -6.157  1.00 91.58           N  
ATOM    401  H   GLY B  72       2.831  12.559  -7.007  1.00 91.58           H  
ATOM    402  CA  GLY B  72       3.994  13.980  -5.928  1.00 91.58           C  
ATOM    403  HA2 GLY B  72       4.724  13.816  -6.721  1.00 91.58           H  
ATOM    404  HA3 GLY B  72       3.675  15.022  -5.966  1.00 91.58           H  
ATOM    405  C   GLY B  72       4.686  13.736  -4.585  1.00 91.58           C  
ATOM    406  O   GLY B  72       5.150  14.667  -3.933  1.00 91.58           O  
ATOM    407  N   ILE B  73       4.702  12.487  -4.108  1.00 92.32           N  
ATOM    408  H   ILE B  73       4.360  11.748  -4.706  1.00 92.32           H  
ATOM    409  CA  ILE B  73       5.220  12.162  -2.776  1.00 92.32           C  
ATOM    410  HA  ILE B  73       4.881  12.939  -2.090  1.00 92.32           H  
ATOM    411  C   ILE B  73       6.742  12.202  -2.747  1.00 92.32           C  
ATOM    412  CB  ILE B  73       4.700  10.798  -2.278  1.00 92.32           C  
ATOM    413  HB  ILE B  73       5.051  10.033  -2.971  1.00 92.32           H  
ATOM    414  O   ILE B  73       7.300  12.610  -1.739  1.00 92.32           O  
ATOM    415  CG1 ILE B  73       3.164  10.729  -2.237  1.00 92.32           C  
ATOM    416 HG12 ILE B  73       2.789  10.866  -3.251  1.00 92.32           H  
ATOM    417 HG13 ILE B  73       2.860   9.735  -1.911  1.00 92.32           H  
ATOM    418  CG2 ILE B  73       5.245  10.429  -0.891  1.00 92.32           C  
ATOM    419 HG21 ILE B  73       4.797   9.495  -0.552  1.00 92.32           H  
ATOM    420 HG22 ILE B  73       6.323  10.275  -0.946  1.00 92.32           H  
ATOM    421 HG23 ILE B  73       5.046  11.215  -0.163  1.00 92.32           H  
ATOM    422  CD1 ILE B  73       2.492  11.760  -1.327  1.00 92.32           C  
ATOM    423 HD11 ILE B  73       2.813  11.645  -0.292  1.00 92.32           H  
ATOM    424 HD12 ILE B  73       2.694  12.773  -1.677  1.00 92.32           H  
ATOM    425 HD13 ILE B  73       1.416  11.589  -1.375  1.00 92.32           H  
ATOM    426  N   PHE B  74       7.432  11.790  -3.800  1.00 93.37           N  
ATOM    427  H   PHE B  74       6.950  11.589  -4.665  1.00 93.37           H  
ATOM    428  CA  PHE B  74       8.893  11.813  -3.812  1.00 93.37           C  
ATOM    429  HA  PHE B  74       9.246  12.359  -2.937  1.00 93.37           H  
ATOM    430  C   PHE B  74       9.405  12.565  -5.036  1.00 93.37           C  
ATOM    431  CB  PHE B  74       9.455  10.389  -3.709  1.00 93.37           C  
ATOM    432  HB2 PHE B  74      10.543  10.441  -3.665  1.00 93.37           H  
ATOM    433  HB3 PHE B  74       9.190   9.838  -4.612  1.00 93.37           H  
ATOM    434  O   PHE B  74       8.692  12.627  -6.038  1.00 93.37           O  
ATOM    435  CG  PHE B  74       8.976   9.623  -2.493  1.00 93.37           C  
ATOM    436  CD1 PHE B  74       9.196  10.135  -1.204  1.00 93.37           C  
ATOM    437  HD1 PHE B  74       9.718  11.071  -1.071  1.00 93.37           H  
ATOM    438  CD2 PHE B  74       8.302   8.401  -2.647  1.00 93.37           C  
ATOM    439  HD2 PHE B  74       8.142   8.001  -3.638  1.00 93.37           H  
ATOM    440  CE1 PHE B  74       8.733   9.434  -0.082  1.00 93.37           C  
ATOM    441  HE1 PHE B  74       8.894   9.854   0.900  1.00 93.37           H  
ATOM    442  CE2 PHE B  74       7.857   7.690  -1.521  1.00 93.37           C  
ATOM    443  HE2 PHE B  74       7.356   6.743  -1.655  1.00 93.37           H  
ATOM    444  CZ  PHE B  74       8.072   8.205  -0.231  1.00 93.37           C  
ATOM    445  HZ  PHE B  74       7.746   7.660   0.643  1.00 93.37           H  
ATOM    446  N   PRO B  75      10.630  13.114  -4.981  1.00 92.47           N  
ATOM    447  CA  PRO B  75      11.269  13.701  -6.152  1.00 92.47           C  
ATOM    448  HA  PRO B  75      10.686  14.561  -6.482  1.00 92.47           H  
ATOM    449  C   PRO B  75      11.398  12.689  -7.299  1.00 92.47           C  
ATOM    450  CB  PRO B  75      12.643  14.164  -5.665  1.00 92.47           C  
ATOM    451  HB2 PRO B  75      12.966  15.077  -6.167  1.00 92.47           H  
ATOM    452  HB3 PRO B  75      13.369  13.363  -5.806  1.00 92.47           H  
ATOM    453  O   PRO B  75      11.597  11.496  -7.045  1.00 92.47           O  
ATOM    454  CG  PRO B  75      12.461  14.370  -4.165  1.00 92.47           C  
ATOM    455  HG2 PRO B  75      13.399  14.263  -3.621  1.00 92.47           H  
ATOM    456  HG3 PRO B  75      12.016  15.348  -3.983  1.00 92.47           H  
ATOM    457  CD  PRO B  75      11.467  13.277  -3.798  1.00 92.47           C  
ATOM    458  HD2 PRO B  75      11.995  12.348  -3.582  1.00 92.47           H  
ATOM    459  HD3 PRO B  75      10.891  13.597  -2.929  1.00 92.47           H  
ATOM    460  N   ALA B  76      11.377  13.168  -8.545  1.00 93.31           N  
ATOM    461  H   ALA B  76      11.221  14.155  -8.688  1.00 93.31           H  
ATOM    462  CA  ALA B  76      11.436  12.340  -9.754  1.00 93.31           C  
ATOM    463  HA  ALA B  76      10.519  11.754  -9.825  1.00 93.31           H  
ATOM    464  C   ALA B  76      12.624  11.359  -9.770  1.00 93.31           C  
ATOM    465  CB  ALA B  76      11.480  13.281 -10.958  1.00 93.31           C  
ATOM    466  HB1 ALA B  76      12.366  13.914 -10.919  1.00 93.31           H  
ATOM    467  HB2 ALA B  76      11.513  12.707 -11.883  1.00 93.31           H  
ATOM    468  HB3 ALA B  76      10.596  13.918 -10.981  1.00 93.31           H  
ATOM    469  O   ALA B  76      12.449  10.186 -10.100  1.00 93.31           O  
ATOM    470  N   LYS B  77      13.797  11.777  -9.265  1.00 93.58           N  
ATOM    471  H   LYS B  77      13.888  12.774  -9.128  1.00 93.58           H  
ATOM    472  CA  LYS B  77      14.998  10.925  -9.110  1.00 93.58           C  
ATOM    473  HA  LYS B  77      15.307  10.621 -10.110  1.00 93.58           H  
ATOM    474  C   LYS B  77      14.773   9.625  -8.320  1.00 93.58           C  
ATOM    475  CB  LYS B  77      16.148  11.742  -8.482  1.00 93.58           C  
ATOM    476  HB2 LYS B  77      16.287  12.660  -9.052  1.00 93.58           H  
ATOM    477  HB3 LYS B  77      17.065  11.158  -8.560  1.00 93.58           H  
ATOM    478  O   LYS B  77      15.568   8.689  -8.427  1.00 93.58           O  
ATOM    479  CG  LYS B  77      15.905  12.089  -7.003  1.00 93.58           C  
ATOM    480  HG2 LYS B  77      15.732  11.174  -6.436  1.00 93.58           H  
ATOM    481  HG3 LYS B  77      15.020  12.722  -6.942  1.00 93.58           H  
ATOM    482  CD  LYS B  77      17.083  12.825  -6.355  1.00 93.58           C  
ATOM    483  HD2 LYS B  77      17.990  12.237  -6.497  1.00 93.58           H  
ATOM    484  HD3 LYS B  77      17.207  13.801  -6.824  1.00 93.58           H  
ATOM    485  CE  LYS B  77      16.798  12.986  -4.855  1.00 93.58           C  
ATOM    486  HE2 LYS B  77      16.548  12.006  -4.450  1.00 93.58           H  
ATOM    487  HE3 LYS B  77      15.929  13.631  -4.721  1.00 93.58           H  
ATOM    488  NZ  LYS B  77      17.964  13.528  -4.117  1.00 93.58           N  
ATOM    489  HZ1 LYS B  77      18.098  14.510  -4.307  1.00 93.58           H  
ATOM    490  HZ2 LYS B  77      17.827  13.372  -3.129  1.00 93.58           H  
ATOM    491  HZ3 LYS B  77      18.801  13.021  -4.368  1.00 93.58           H  
ATOM    492  N   CYS B  78      13.726   9.567  -7.494  1.00 96.41           N  
ATOM    493  H   CYS B  78      13.082  10.345  -7.497  1.00 96.41           H  
ATOM    494  CA  CYS B  78      13.359   8.389  -6.706  1.00 96.41           C  
ATOM    495  HA  CYS B  78      14.268   7.883  -6.380  1.00 96.41           H  
ATOM    496  C   CYS B  78      12.553   7.371  -7.512  1.00 96.41           C  
ATOM    497  CB  CYS B  78      12.569   8.805  -5.459  1.00 96.41           C  
ATOM    498  HB2 CYS B  78      12.414   7.932  -4.825  1.00 96.41           H  
ATOM    499  HB3 CYS B  78      11.597   9.199  -5.754  1.00 96.41           H  
ATOM    500  O   CYS B  78      12.139   6.359  -6.952  1.00 96.41           O  
ATOM    501  SG  CYS B  78      13.480  10.065  -4.539  1.00 96.41           S  
ATOM    502  HG  CYS B  78      13.127  11.060  -5.357  1.00 96.41           H  
ATOM    503  N   PHE B  79      12.298   7.624  -8.793  1.00 96.61           N  
ATOM    504  H   PHE B  79      12.624   8.485  -9.207  1.00 96.61           H  
ATOM    505  CA  PHE B  79      11.512   6.756  -9.647  1.00 96.61           C  
ATOM    506  HA  PHE B  79      11.253   5.853  -9.094  1.00 96.61           H  
ATOM    507  C   PHE B  79      12.295   6.328 -10.875  1.00 96.61           C  
ATOM    508  CB  PHE B  79      10.206   7.440 -10.047  1.00 96.61           C  
ATOM    509  HB2 PHE B  79      10.429   8.356 -10.593  1.00 96.61           H  
ATOM    510  HB3 PHE B  79       9.668   6.778 -10.726  1.00 96.61           H  
ATOM    511  O   PHE B  79      13.112   7.057 -11.429  1.00 96.61           O  
ATOM    512  CG  PHE B  79       9.315   7.755  -8.868  1.00 96.61           C  
ATOM    513  CD1 PHE B  79       8.496   6.758  -8.305  1.00 96.61           C  
ATOM    514  HD1 PHE B  79       8.492   5.763  -8.724  1.00 96.61           H  
ATOM    515  CD2 PHE B  79       9.324   9.047  -8.319  1.00 96.61           C  
ATOM    516  HD2 PHE B  79       9.955   9.814  -8.743  1.00 96.61           H  
ATOM    517  CE1 PHE B  79       7.683   7.057  -7.197  1.00 96.61           C  
ATOM    518  HE1 PHE B  79       7.047   6.295  -6.772  1.00 96.61           H  
ATOM    519  CE2 PHE B  79       8.502   9.348  -7.225  1.00 96.61           C  
ATOM    520  HE2 PHE B  79       8.491  10.355  -6.834  1.00 96.61           H  
ATOM    521  CZ  PHE B  79       7.688   8.356  -6.658  1.00 96.61           C  
ATOM    522  HZ  PHE B  79       7.057   8.607  -5.819  1.00 96.61           H  
ATOM    523  N   GLN B  80      11.984   5.124 -11.327  1.00 96.16           N  
ATOM    524  H   GLN B  80      11.358   4.555 -10.774  1.00 96.16           H  
ATOM    525  CA  GLN B  80      12.470   4.591 -12.577  1.00 96.16           C  
ATOM    526  HA  GLN B  80      13.121   5.322 -13.057  1.00 96.16           H  
ATOM    527  C   GLN B  80      11.291   4.316 -13.500  1.00 96.16           C  
ATOM    528  CB  GLN B  80      13.296   3.348 -12.269  1.00 96.16           C  
ATOM    529  HB2 GLN B  80      12.648   2.552 -11.901  1.00 96.16           H  
ATOM    530  HB3 GLN B  80      14.020   3.594 -11.492  1.00 96.16           H  
ATOM    531  O   GLN B  80      10.382   3.552 -13.157  1.00 96.16           O  
ATOM    532  CG  GLN B  80      14.061   2.878 -13.502  1.00 96.16           C  
ATOM    533  HG2 GLN B  80      14.628   3.713 -13.913  1.00 96.16           H  
ATOM    534  HG3 GLN B  80      13.368   2.513 -14.260  1.00 96.16           H  
ATOM    535  CD  GLN B  80      15.013   1.764 -13.112  1.00 96.16           C  
ATOM    536  NE2 GLN B  80      16.237   1.783 -13.596  1.00 96.16           N  
ATOM    537 HE21 GLN B  80      16.552   2.651 -14.006  1.00 96.16           H  
ATOM    538 HE22 GLN B  80      16.897   1.253 -13.046  1.00 96.16           H  
ATOM    539  OE1 GLN B  80      14.656   0.806 -12.440  1.00 96.16           O  
ATOM    540  N   GLU B  81      11.320   4.915 -14.689  1.00 95.69           N  
ATOM    541  H   GLU B  81      12.044   5.589 -14.893  1.00 95.69           H  
ATOM    542  CA  GLU B  81      10.322   4.632 -15.713  1.00 95.69           C  
ATOM    543  HA  GLU B  81       9.342   4.732 -15.245  1.00 95.69           H  
ATOM    544  C   GLU B  81      10.474   3.184 -16.208  1.00 95.69           C  
ATOM    545  CB  GLU B  81      10.375   5.656 -16.863  1.00 95.69           C  
ATOM    546  HB2 GLU B  81      11.258   5.476 -17.475  1.00 95.69           H  
ATOM    547  HB3 GLU B  81      10.428   6.662 -16.447  1.00 95.69           H  
ATOM    548  O   GLU B  81      11.567   2.681 -16.505  1.00 95.69           O  
ATOM    549  CG  GLU B  81       9.107   5.545 -17.728  1.00 95.69           C  
ATOM    550  HG2 GLU B  81       9.005   4.515 -18.072  1.00 95.69           H  
ATOM    551  HG3 GLU B  81       8.237   5.761 -17.108  1.00 95.69           H  
ATOM    552  CD  GLU B  81       9.085   6.469 -18.955  1.00 95.69           C  
ATOM    553  OE1 GLU B  81       8.872   5.952 -20.076  1.00 95.69           O  
ATOM    554  OE2 GLU B  81       9.119   7.707 -18.830  1.00 95.69           O  
ATOM    555  N   ARG B  82       9.342   2.490 -16.292  1.00 92.30           N  
ATOM    556  H   ARG B  82       8.501   2.946 -15.969  1.00 92.30           H  
ATOM    557  CA  ARG B  82       9.213   1.143 -16.838  1.00 92.30           C  
ATOM    558  HA  ARG B  82      10.087   0.929 -17.454  1.00 92.30           H  
ATOM    559  C   ARG B  82       8.003   1.090 -17.755  1.00 92.30           C  
ATOM    560  CB  ARG B  82       9.103   0.123 -15.687  1.00 92.30           C  
ATOM    561  HB2 ARG B  82       8.902  -0.865 -16.101  1.00 92.30           H  
ATOM    562  HB3 ARG B  82       8.255   0.398 -15.060  1.00 92.30           H  
ATOM    563  O   ARG B  82       6.986   1.725 -17.504  1.00 92.30           O  
ATOM    564  CG  ARG B  82      10.338   0.035 -14.773  1.00 92.30           C  
ATOM    565  HG2 ARG B  82      10.572   1.013 -14.351  1.00 92.30           H  
ATOM    566  HG3 ARG B  82      10.120  -0.646 -13.950  1.00 92.30           H  
ATOM    567  CD  ARG B  82      11.537  -0.494 -15.560  1.00 92.30           C  
ATOM    568  HD2 ARG B  82      11.728   0.178 -16.396  1.00 92.30           H  
ATOM    569  HD3 ARG B  82      11.282  -1.472 -15.969  1.00 92.30           H  
ATOM    570  NE  ARG B  82      12.748  -0.633 -14.736  1.00 92.30           N  
ATOM    571  HE  ARG B  82      12.655  -1.039 -13.817  1.00 92.30           H  
ATOM    572  NH1 ARG B  82      14.215   0.362 -16.199  1.00 92.30           N  
ATOM    573 HH11 ARG B  82      15.164   0.601 -16.449  1.00 92.30           H  
ATOM    574 HH12 ARG B  82      13.457   0.923 -16.561  1.00 92.30           H  
ATOM    575  NH2 ARG B  82      14.993  -0.859 -14.507  1.00 92.30           N  
ATOM    576 HH21 ARG B  82      15.914  -0.551 -14.785  1.00 92.30           H  
ATOM    577 HH22 ARG B  82      14.863  -0.967 -13.511  1.00 92.30           H  
ATOM    578  CZ  ARG B  82      13.975  -0.379 -15.153  1.00 92.30           C  
ATOM    579  N   THR B  83       8.085   0.281 -18.805  1.00 91.92           N  
ATOM    580  H   THR B  83       8.940  -0.237 -18.955  1.00 91.92           H  
ATOM    581  CA  THR B  83       6.924  -0.014 -19.650  1.00 91.92           C  
ATOM    582  HA  THR B  83       6.176   0.768 -19.515  1.00 91.92           H  
ATOM    583  C   THR B  83       6.309  -1.345 -19.234  1.00 91.92           C  
ATOM    584  CB  THR B  83       7.284   0.004 -21.136  1.00 91.92           C  
ATOM    585  HB  THR B  83       8.070  -0.724 -21.338  1.00 91.92           H  
ATOM    586  O   THR B  83       6.984  -2.374 -19.229  1.00 91.92           O  
ATOM    587  CG2 THR B  83       6.072  -0.284 -22.026  1.00 91.92           C  
ATOM    588 HG21 THR B  83       5.262   0.403 -21.783  1.00 91.92           H  
ATOM    589 HG22 THR B  83       5.740  -1.314 -21.892  1.00 91.92           H  
ATOM    590 HG23 THR B  83       6.354  -0.143 -23.069  1.00 91.92           H  
ATOM    591  OG1 THR B  83       7.724   1.287 -21.502  1.00 91.92           O  
ATOM    592  HG1 THR B  83       8.338   1.631 -20.850  1.00 91.92           H  
ATOM    593  N   TYR B  84       5.016  -1.346 -18.921  1.00 87.14           N  
ATOM    594  H   TYR B  84       4.533  -0.459 -18.909  1.00 87.14           H  
ATOM    595  CA  TYR B  84       4.264  -2.542 -18.556  1.00 87.14           C  
ATOM    596  HA  TYR B  84       4.840  -3.423 -18.841  1.00 87.14           H  
ATOM    597  C   TYR B  84       2.926  -2.593 -19.295  1.00 87.14           C  
ATOM    598  CB  TYR B  84       4.076  -2.586 -17.038  1.00 87.14           C  
ATOM    599  HB2 TYR B  84       3.429  -1.765 -16.728  1.00 87.14           H  
ATOM    600  HB3 TYR B  84       5.045  -2.443 -16.560  1.00 87.14           H  
ATOM    601  O   TYR B  84       2.087  -1.709 -19.150  1.00 87.14           O  
ATOM    602  CG  TYR B  84       3.505  -3.905 -16.562  1.00 87.14           C  
ATOM    603  CD1 TYR B  84       2.161  -3.998 -16.151  1.00 87.14           C  
ATOM    604  HD1 TYR B  84       1.537  -3.117 -16.148  1.00 87.14           H  
ATOM    605  CD2 TYR B  84       4.329  -5.046 -16.548  1.00 87.14           C  
ATOM    606  HD2 TYR B  84       5.363  -4.959 -16.847  1.00 87.14           H  
ATOM    607  CE1 TYR B  84       1.644  -5.235 -15.717  1.00 87.14           C  
ATOM    608  HE1 TYR B  84       0.627  -5.308 -15.363  1.00 87.14           H  
ATOM    609  CE2 TYR B  84       3.814  -6.284 -16.124  1.00 87.14           C  
ATOM    610  HE2 TYR B  84       4.458  -7.151 -16.105  1.00 87.14           H  
ATOM    611  OH  TYR B  84       1.978  -7.577 -15.301  1.00 87.14           O  
ATOM    612  HH  TYR B  84       2.687  -8.221 -15.227  1.00 87.14           H  
ATOM    613  CZ  TYR B  84       2.468  -6.379 -15.710  1.00 87.14           C  
ATOM    614  N   ALA B  85       2.720  -3.636 -20.109  1.00 89.14           N  
ATOM    615  H   ALA B  85       3.448  -4.334 -20.169  1.00 89.14           H  
ATOM    616  CA  ALA B  85       1.497  -3.833 -20.900  1.00 89.14           C  
ATOM    617  HA  ALA B  85       1.721  -4.600 -21.642  1.00 89.14           H  
ATOM    618  C   ALA B  85       1.057  -2.589 -21.710  1.00 89.14           C  
ATOM    619  CB  ALA B  85       0.405  -4.400 -19.987  1.00 89.14           C  
ATOM    620  HB1 ALA B  85      -0.472  -4.659 -20.581  1.00 89.14           H  
ATOM    621  HB2 ALA B  85       0.777  -5.291 -19.482  1.00 89.14           H  
ATOM    622  HB3 ALA B  85       0.123  -3.656 -19.242  1.00 89.14           H  
ATOM    623  O   ALA B  85      -0.131  -2.252 -21.756  1.00 89.14           O  
ATOM    624  N   GLY B  86       2.032  -1.911 -22.329  1.00 88.48           N  
ATOM    625  H   GLY B  86       2.983  -2.231 -22.211  1.00 88.48           H  
ATOM    626  CA  GLY B  86       1.832  -0.703 -23.138  1.00 88.48           C  
ATOM    627  HA2 GLY B  86       0.935  -0.819 -23.747  1.00 88.48           H  
ATOM    628  HA3 GLY B  86       2.683  -0.581 -23.809  1.00 88.48           H  
ATOM    629  C   GLY B  86       1.687   0.595 -22.341  1.00 88.48           C  
ATOM    630  O   GLY B  86       1.456   1.637 -22.939  1.00 88.48           O  
ATOM    631  N   MET B  87       1.813   0.552 -21.015  1.00 88.68           N  
ATOM    632  H   MET B  87       1.994  -0.331 -20.559  1.00 88.68           H  
ATOM    633  CA  MET B  87       1.732   1.731 -20.154  1.00 88.68           C  
ATOM    634  HA  MET B  87       1.348   2.583 -20.714  1.00 88.68           H  
ATOM    635  C   MET B  87       3.099   2.088 -19.603  1.00 88.68           C  
ATOM    636  CB  MET B  87       0.800   1.471 -18.975  1.00 88.68           C  
ATOM    637  HB2 MET B  87       0.725   2.374 -18.370  1.00 88.68           H  
ATOM    638  HB3 MET B  87       1.225   0.681 -18.355  1.00 88.68           H  
ATOM    639  O   MET B  87       3.855   1.195 -19.214  1.00 88.68           O  
ATOM    640  CG  MET B  87      -0.593   1.069 -19.437  1.00 88.68           C  
ATOM    641  HG2 MET B  87      -1.028   1.893 -20.002  1.00 88.68           H  
ATOM    642  HG3 MET B  87      -0.539   0.189 -20.079  1.00 88.68           H  
ATOM    643  SD  MET B  87      -1.656   0.692 -18.045  1.00 88.68           S  
ATOM    644  CE  MET B  87      -0.932  -0.844 -17.415  1.00 88.68           C  
ATOM    645  HE1 MET B  87       0.038  -0.635 -16.964  1.00 88.68           H  
ATOM    646  HE2 MET B  87      -1.587  -1.269 -16.655  1.00 88.68           H  
ATOM    647  HE3 MET B  87      -0.802  -1.553 -18.233  1.00 88.68           H  
ATOM    648  N   LYS B  88       3.369   3.385 -19.488  1.00 91.43           N  
ATOM    649  H   LYS B  88       2.688   4.057 -19.813  1.00 91.43           H  
ATOM    650  CA  LYS B  88       4.437   3.880 -18.628  1.00 91.43           C  
ATOM    651  HA  LYS B  88       5.337   3.281 -18.769  1.00 91.43           H  
ATOM    652  C   LYS B  88       3.999   3.745 -17.173  1.00 91.43           C  
ATOM    653  CB  LYS B  88       4.772   5.334 -18.972  1.00 91.43           C  
ATOM    654  HB2 LYS B  88       5.475   5.704 -18.226  1.00 91.43           H  
ATOM    655  HB3 LYS B  88       3.870   5.945 -18.918  1.00 91.43           H  
ATOM    656  O   LYS B  88       2.906   4.171 -16.808  1.00 91.43           O  
ATOM    657  CG  LYS B  88       5.412   5.475 -20.363  1.00 91.43           C  
ATOM    658  HG2 LYS B  88       6.295   4.838 -20.412  1.00 91.43           H  
ATOM    659  HG3 LYS B  88       4.708   5.176 -21.140  1.00 91.43           H  
ATOM    660  CD  LYS B  88       5.822   6.937 -20.574  1.00 91.43           C  
ATOM    661  HD2 LYS B  88       6.370   7.260 -19.689  1.00 91.43           H  
ATOM    662  HD3 LYS B  88       4.938   7.567 -20.666  1.00 91.43           H  
ATOM    663  CE  LYS B  88       6.719   7.120 -21.805  1.00 91.43           C  
ATOM    664  HE2 LYS B  88       7.195   6.166 -22.030  1.00 91.43           H  
ATOM    665  HE3 LYS B  88       6.120   7.438 -22.658  1.00 91.43           H  
ATOM    666  NZ  LYS B  88       7.789   8.103 -21.499  1.00 91.43           N  
ATOM    667  HZ1 LYS B  88       8.351   7.720 -20.753  1.00 91.43           H  
ATOM    668  HZ2 LYS B  88       7.441   8.982 -21.145  1.00 91.43           H  
ATOM    669  HZ3 LYS B  88       8.425   8.258 -22.268  1.00 91.43           H  
ATOM    670  N   ILE B  89       4.838   3.117 -16.366  1.00 92.77           N  
ATOM    671  H   ILE B  89       5.716   2.802 -16.754  1.00 92.77           H  
ATOM    672  CA  ILE B  89       4.702   3.042 -14.915  1.00 92.77           C  
ATOM    673  HA  ILE B  89       3.917   3.730 -14.601  1.00 92.77           H  
ATOM    674  C   ILE B  89       6.002   3.536 -14.289  1.00 92.77           C  
ATOM    675  CB  ILE B  89       4.308   1.626 -14.425  1.00 92.77           C  
ATOM    676  HB  ILE B  89       4.161   1.695 -13.347  1.00 92.77           H  
ATOM    677  O   ILE B  89       7.080   3.359 -14.856  1.00 92.77           O  
ATOM    678  CG1 ILE B  89       5.408   0.571 -14.680  1.00 92.77           C  
ATOM    679 HG12 ILE B  89       6.344   0.950 -14.271  1.00 92.77           H  
ATOM    680 HG13 ILE B  89       5.527   0.415 -15.753  1.00 92.77           H  
ATOM    681  CG2 ILE B  89       2.968   1.194 -15.046  1.00 92.77           C  
ATOM    682 HG21 ILE B  89       3.090   0.998 -16.112  1.00 92.77           H  
ATOM    683 HG22 ILE B  89       2.235   1.990 -14.917  1.00 92.77           H  
ATOM    684 HG23 ILE B  89       2.594   0.298 -14.551  1.00 92.77           H  
ATOM    685  CD1 ILE B  89       5.165  -0.782 -14.004  1.00 92.77           C  
ATOM    686 HD11 ILE B  89       5.061  -0.641 -12.928  1.00 92.77           H  
ATOM    687 HD12 ILE B  89       6.016  -1.436 -14.193  1.00 92.77           H  
ATOM    688 HD13 ILE B  89       4.264  -1.255 -14.396  1.00 92.77           H  
ATOM    689  N   TYR B  90       5.898   4.111 -13.100  1.00 94.18           N  
ATOM    690  H   TYR B  90       4.985   4.237 -12.688  1.00 94.18           H  
ATOM    691  CA  TYR B  90       7.039   4.609 -12.345  1.00 94.18           C  
ATOM    692  HA  TYR B  90       7.946   4.560 -12.947  1.00 94.18           H  
ATOM    693  C   TYR B  90       7.223   3.716 -11.130  1.00 94.18           C  
ATOM    694  CB  TYR B  90       6.803   6.079 -12.006  1.00 94.18           C  
ATOM    695  HB2 TYR B  90       5.857   6.184 -11.474  1.00 94.18           H  
ATOM    696  HB3 TYR B  90       7.591   6.430 -11.340  1.00 94.18           H  
ATOM    697  O   TYR B  90       6.339   3.619 -10.277  1.00 94.18           O  
ATOM    698  CG  TYR B  90       6.785   6.941 -13.251  1.00 94.18           C  
ATOM    699  CD1 TYR B  90       7.987   7.469 -13.764  1.00 94.18           C  
ATOM    700  HD1 TYR B  90       8.922   7.308 -13.247  1.00 94.18           H  
ATOM    701  CD2 TYR B  90       5.568   7.185 -13.917  1.00 94.18           C  
ATOM    702  HD2 TYR B  90       4.642   6.803 -13.512  1.00 94.18           H  
ATOM    703  CE1 TYR B  90       7.970   8.254 -14.933  1.00 94.18           C  
ATOM    704  HE1 TYR B  90       8.884   8.686 -15.313  1.00 94.18           H  
ATOM    705  CE2 TYR B  90       5.549   7.965 -15.087  1.00 94.18           C  
ATOM    706  HE2 TYR B  90       4.623   8.183 -15.598  1.00 94.18           H  
ATOM    707  OH  TYR B  90       6.718   9.245 -16.731  1.00 94.18           O  
ATOM    708  HH  TYR B  90       7.593   9.569 -16.957  1.00 94.18           H  
ATOM    709  CZ  TYR B  90       6.749   8.508 -15.592  1.00 94.18           C  
ATOM    710  N   GLN B  91       8.339   2.995 -11.094  1.00 95.90           N  
ATOM    711  H   GLN B  91       9.034   3.146 -11.811  1.00 95.90           H  
ATOM    712  CA  GLN B  91       8.692   2.140  -9.969  1.00 95.90           C  
ATOM    713  HA  GLN B  91       7.784   1.843  -9.444  1.00 95.90           H  
ATOM    714  C   GLN B  91       9.568   2.929  -9.004  1.00 95.90           C  
ATOM    715  CB  GLN B  91       9.369   0.862 -10.480  1.00 95.90           C  
ATOM    716  HB2 GLN B  91       8.704   0.375 -11.193  1.00 95.90           H  
ATOM    717  HB3 GLN B  91      10.302   1.115 -10.983  1.00 95.90           H  
ATOM    718  O   GLN B  91      10.513   3.580  -9.439  1.00 95.90           O  
ATOM    719  CG  GLN B  91       9.655  -0.099  -9.319  1.00 95.90           C  
ATOM    720  HG2 GLN B  91       8.736  -0.298  -8.768  1.00 95.90           H  
ATOM    721  HG3 GLN B  91      10.365   0.371  -8.638  1.00 95.90           H  
ATOM    722  CD  GLN B  91      10.238  -1.430  -9.772  1.00 95.90           C  
ATOM    723  NE2 GLN B  91      11.113  -2.012  -8.982  1.00 95.90           N  
ATOM    724 HE21 GLN B  91      11.583  -2.828  -9.347  1.00 95.90           H  
ATOM    725 HE22 GLN B  91      11.489  -1.488  -8.205  1.00 95.90           H  
ATOM    726  OE1 GLN B  91       9.902  -1.988 -10.807  1.00 95.90           O  
ATOM    727  N   LEU B  92       9.268   2.856  -7.707  1.00 96.70           N  
ATOM    728  H   LEU B  92       8.479   2.306  -7.401  1.00 96.70           H  
ATOM    729  CA  LEU B  92      10.103   3.467  -6.685  1.00 96.70           C  
ATOM    730  HA  LEU B  92      10.226   4.519  -6.945  1.00 96.70           H  
ATOM    731  C   LEU B  92      11.485   2.796  -6.696  1.00 96.70           C  
ATOM    732  CB  LEU B  92       9.395   3.361  -5.322  1.00 96.70           C  
ATOM    733  HB2 LEU B  92       9.445   2.325  -4.988  1.00 96.70           H  
ATOM    734  HB3 LEU B  92       8.345   3.624  -5.445  1.00 96.70           H  
ATOM    735  O   LEU B  92      11.598   1.575  -6.582  1.00 96.70           O  
ATOM    736  CG  LEU B  92       9.993   4.271  -4.234  1.00 96.70           C  
ATOM    737  HG  LEU B  92      11.069   4.114  -4.163  1.00 96.70           H  
ATOM    738  CD1 LEU B  92       9.701   5.744  -4.521  1.00 96.70           C  
ATOM    739 HD11 LEU B  92      10.190   6.067  -5.440  1.00 96.70           H  
ATOM    740 HD12 LEU B  92      10.077   6.364  -3.707  1.00 96.70           H  
ATOM    741 HD13 LEU B  92       8.627   5.900  -4.620  1.00 96.70           H  
ATOM    742  CD2 LEU B  92       9.348   3.941  -2.887  1.00 96.70           C  
ATOM    743 HD21 LEU B  92       9.557   2.904  -2.626  1.00 96.70           H  
ATOM    744 HD22 LEU B  92       8.270   4.095  -2.934  1.00 96.70           H  
ATOM    745 HD23 LEU B  92       9.771   4.580  -2.112  1.00 96.70           H  
ATOM    746  N   ASP B  93      12.509   3.618  -6.860  1.00 95.36           N  
ATOM    747  H   ASP B  93      12.294   4.600  -6.964  1.00 95.36           H  
ATOM    748  CA  ASP B  93      13.925   3.277  -6.925  1.00 95.36           C  
ATOM    749  HA  ASP B  93      14.075   2.258  -6.568  1.00 95.36           H  
ATOM    750  C   ASP B  93      14.677   4.226  -5.982  1.00 95.36           C  
ATOM    751  CB  ASP B  93      14.407   3.349  -8.383  1.00 95.36           C  
ATOM    752  HB2 ASP B  93      13.805   2.671  -8.989  1.00 95.36           H  
ATOM    753  HB3 ASP B  93      14.266   4.360  -8.764  1.00 95.36           H  
ATOM    754  O   ASP B  93      15.357   5.168  -6.397  1.00 95.36           O  
ATOM    755  CG  ASP B  93      15.877   2.945  -8.509  1.00 95.36           C  
ATOM    756  OD1 ASP B  93      16.295   2.050  -7.751  1.00 95.36           O  
ATOM    757  OD2 ASP B  93      16.581   3.557  -9.347  1.00 95.36           O  
ATOM    758  N   ALA B  94      14.433   4.036  -4.684  1.00 95.34           N  
ATOM    759  H   ALA B  94      13.831   3.266  -4.430  1.00 95.34           H  
ATOM    760  CA  ALA B  94      14.823   4.969  -3.630  1.00 95.34           C  
ATOM    761  HA  ALA B  94      14.606   5.985  -3.960  1.00 95.34           H  
ATOM    762  C   ALA B  94      16.312   4.919  -3.256  1.00 95.34           C  
ATOM    763  CB  ALA B  94      13.965   4.663  -2.406  1.00 95.34           C  
ATOM    764  HB1 ALA B  94      12.907   4.744  -2.656  1.00 95.34           H  
ATOM    765  HB2 ALA B  94      14.212   5.387  -1.630  1.00 95.34           H  
ATOM    766  HB3 ALA B  94      14.174   3.658  -2.039  1.00 95.34           H  
ATOM    767  O   ALA B  94      16.820   5.836  -2.609  1.00 95.34           O  
ATOM    768  N   ALA B  95      17.012   3.855  -3.642  1.00 94.04           N  
ATOM    769  H   ALA B  95      16.571   3.161  -4.229  1.00 94.04           H  
ATOM    770  CA  ALA B  95      18.432   3.691  -3.389  1.00 94.04           C  
ATOM    771  HA  ALA B  95      18.902   4.674  -3.358  1.00 94.04           H  
ATOM    772  C   ALA B  95      19.088   2.900  -4.516  1.00 94.04           C  
ATOM    773  CB  ALA B  95      18.642   3.004  -2.037  1.00 94.04           C  
ATOM    774  HB1 ALA B  95      18.240   3.633  -1.242  1.00 94.04           H  
ATOM    775  HB2 ALA B  95      18.156   2.029  -2.027  1.00 94.04           H  
ATOM    776  HB3 ALA B  95      19.711   2.878  -1.864  1.00 94.04           H  
ATOM    777  O   ALA B  95      18.473   2.029  -5.124  1.00 94.04           O  
ATOM    778  N   THR B  96      20.356   3.194  -4.753  1.00 91.92           N  
ATOM    779  H   THR B  96      20.796   3.907  -4.189  1.00 91.92           H  
ATOM    780  CA  THR B  96      21.212   2.482  -5.699  1.00 91.92           C  
ATOM    781  HA  THR B  96      20.643   1.692  -6.190  1.00 91.92           H  
ATOM    782  C   THR B  96      22.353   1.820  -4.950  1.00 91.92           C  
ATOM    783  CB  THR B  96      21.745   3.425  -6.788  1.00 91.92           C  
ATOM    784  HB  THR B  96      22.566   2.949  -7.324  1.00 91.92           H  
ATOM    785  O   THR B  96      22.724   2.256  -3.863  1.00 91.92           O  
ATOM    786  CG2 THR B  96      20.636   3.750  -7.786  1.00 91.92           C  
ATOM    787 HG21 THR B  96      20.399   2.861  -8.370  1.00 91.92           H  
ATOM    788 HG22 THR B  96      20.969   4.540  -8.460  1.00 91.92           H  
ATOM    789 HG23 THR B  96      19.737   4.064  -7.256  1.00 91.92           H  
ATOM    790  OG1 THR B  96      22.192   4.648  -6.247  1.00 91.92           O  
ATOM    791  HG1 THR B  96      23.015   4.495  -5.777  1.00 91.92           H  
ATOM    792  N   ARG B  97      22.929   0.771  -5.531  1.00 90.79           N  
ATOM    793  H   ARG B  97      22.621   0.494  -6.453  1.00 90.79           H  
ATOM    794  CA  ARG B  97      24.236   0.286  -5.090  1.00 90.79           C  
ATOM    795  HA  ARG B  97      24.395   0.521  -4.038  1.00 90.79           H  
ATOM    796  C   ARG B  97      25.322   1.019  -5.855  1.00 90.79           C  
ATOM    797  CB  ARG B  97      24.358  -1.227  -5.261  1.00 90.79           C  
ATOM    798  HB2 ARG B  97      23.957  -1.536  -6.226  1.00 90.79           H  
ATOM    799  HB3 ARG B  97      25.416  -1.488  -5.226  1.00 90.79           H  
ATOM    800  O   ARG B  97      25.237   1.117  -7.078  1.00 90.79           O  
ATOM    801  CG  ARG B  97      23.642  -1.951  -4.119  1.00 90.79           C  
ATOM    802  HG2 ARG B  97      22.569  -1.769  -4.163  1.00 90.79           H  
ATOM    803  HG3 ARG B  97      24.033  -1.583  -3.170  1.00 90.79           H  
ATOM    804  CD  ARG B  97      23.931  -3.445  -4.229  1.00 90.79           C  
ATOM    805  HD2 ARG B  97      23.389  -3.860  -5.079  1.00 90.79           H  
ATOM    806  HD3 ARG B  97      24.999  -3.561  -4.414  1.00 90.79           H  
ATOM    807  NE  ARG B  97      23.558  -4.154  -2.993  1.00 90.79           N  
ATOM    808  HE  ARG B  97      22.829  -3.738  -2.431  1.00 90.79           H  
ATOM    809  NH1 ARG B  97      25.256  -5.709  -3.055  1.00 90.79           N  
ATOM    810 HH11 ARG B  97      25.713  -5.147  -3.759  1.00 90.79           H  
ATOM    811 HH12 ARG B  97      26.022  -6.053  -2.494  1.00 90.79           H  
ATOM    812  NH2 ARG B  97      23.887  -5.646  -1.311  1.00 90.79           N  
ATOM    813 HH21 ARG B  97      23.215  -5.148  -0.745  1.00 90.79           H  
ATOM    814 HH22 ARG B  97      24.514  -6.327  -0.908  1.00 90.79           H  
ATOM    815  CZ  ARG B  97      24.231  -5.163  -2.470  1.00 90.79           C  
ATOM    816  N   ASP B  98      26.299   1.530  -5.125  1.00 89.69           N  
ATOM    817  H   ASP B  98      26.289   1.393  -4.125  1.00 89.69           H  
ATOM    818  CA  ASP B  98      27.532   2.040  -5.699  1.00 89.69           C  
ATOM    819  HA  ASP B  98      27.294   2.791  -6.452  1.00 89.69           H  
ATOM    820  C   ASP B  98      28.301   0.890  -6.361  1.00 89.69           C  
ATOM    821  CB  ASP B  98      28.353   2.709  -4.602  1.00 89.69           C  
ATOM    822  HB2 ASP B  98      27.736   3.430  -4.066  1.00 89.69           H  
ATOM    823  HB3 ASP B  98      28.689   1.948  -3.897  1.00 89.69           H  
ATOM    824  O   ASP B  98      28.397  -0.207  -5.806  1.00 89.69           O  
ATOM    825  CG  ASP B  98      29.539   3.430  -5.229  1.00 89.69           C  
ATOM    826  OD1 ASP B  98      30.536   2.736  -5.522  1.00 89.69           O  
ATOM    827  OD2 ASP B  98      29.375   4.633  -5.522  1.00 89.69           O  
ATOM    828  N   ALA B  99      28.793   1.113  -7.578  1.00 90.24           N  
ATOM    829  H   ALA B  99      28.796   2.057  -7.937  1.00 90.24           H  
ATOM    830  CA  ALA B  99      29.436   0.062  -8.359  1.00 90.24           C  
ATOM    831  HA  ALA B  99      28.857  -0.856  -8.256  1.00 90.24           H  
ATOM    832  C   ALA B  99      30.861  -0.256  -7.879  1.00 90.24           C  
ATOM    833  CB  ALA B  99      29.420   0.482  -9.833  1.00 90.24           C  
ATOM    834  HB1 ALA B  99      30.011   1.388  -9.962  1.00 90.24           H  
ATOM    835  HB2 ALA B  99      28.396   0.663 -10.157  1.00 90.24           H  
ATOM    836  HB3 ALA B  99      29.858  -0.311 -10.439  1.00 90.24           H  
ATOM    837  O   ALA B  99      31.326  -1.378  -8.082  1.00 90.24           O  
ATOM    838  N   ASP B 100      31.535   0.710  -7.251  1.00 92.02           N  
ATOM    839  H   ASP B 100      31.061   1.567  -7.004  1.00 92.02           H  
ATOM    840  CA  ASP B 100      32.926   0.594  -6.823  1.00 92.02           C  
ATOM    841  HA  ASP B 100      33.435  -0.147  -7.439  1.00 92.02           H  
ATOM    842  C   ASP B 100      33.028   0.123  -5.365  1.00 92.02           C  
ATOM    843  CB  ASP B 100      33.635   1.946  -7.024  1.00 92.02           C  
ATOM    844  HB2 ASP B 100      34.636   1.875  -6.598  1.00 92.02           H  
ATOM    845  HB3 ASP B 100      33.099   2.721  -6.477  1.00 92.02           H  
ATOM    846  O   ASP B 100      33.919  -0.662  -5.029  1.00 92.02           O  
ATOM    847  CG  ASP B 100      33.779   2.359  -8.497  1.00 92.02           C  
ATOM    848  OD1 ASP B 100      34.033   1.467  -9.342  1.00 92.02           O  
ATOM    849  OD2 ASP B 100      33.712   3.578  -8.775  1.00 92.02           O  
ATOM    850  N   THR B 101      32.113   0.565  -4.494  1.00 92.55           N  
ATOM    851  H   THR B 101      31.464   1.269  -4.815  1.00 92.55           H  
ATOM    852  CA  THR B 101      32.139   0.251  -3.053  1.00 92.55           C  
ATOM    853  HA  THR B 101      33.119  -0.158  -2.805  1.00 92.55           H  
ATOM    854  C   THR B 101      31.127  -0.814  -2.615  1.00 92.55           C  
ATOM    855  CB  THR B 101      31.972   1.519  -2.201  1.00 92.55           C  
ATOM    856  HB  THR B 101      32.139   1.258  -1.156  1.00 92.55           H  
ATOM    857  O   THR B 101      31.240  -1.328  -1.504  1.00 92.55           O  
ATOM    858  CG2 THR B 101      32.951   2.633  -2.577  1.00 92.55           C  
ATOM    859 HG21 THR B 101      32.717   3.021  -3.568  1.00 92.55           H  
ATOM    860 HG22 THR B 101      33.969   2.243  -2.574  1.00 92.55           H  
ATOM    861 HG23 THR B 101      32.875   3.443  -1.851  1.00 92.55           H  
ATOM    862  OG1 THR B 101      30.673   2.034  -2.332  1.00 92.55           O  
ATOM    863  HG1 THR B 101      30.653   2.883  -1.883  1.00 92.55           H  
ATOM    864  N   ASP B 102      30.148  -1.166  -3.461  1.00 91.91           N  
ATOM    865  H   ASP B 102      30.129  -0.699  -4.356  1.00 91.91           H  
ATOM    866  CA  ASP B 102      28.962  -1.985  -3.126  1.00 91.91           C  
ATOM    867  HA  ASP B 102      28.328  -1.948  -4.012  1.00 91.91           H  
ATOM    868  C   ASP B 102      28.092  -1.393  -1.992  1.00 91.91           C  
ATOM    869  CB  ASP B 102      29.336  -3.473  -2.925  1.00 91.91           C  
ATOM    870  HB2 ASP B 102      29.775  -3.603  -1.936  1.00 91.91           H  
ATOM    871  HB3 ASP B 102      30.089  -3.749  -3.663  1.00 91.91           H  
ATOM    872  O   ASP B 102      27.185  -2.048  -1.464  1.00 91.91           O  
ATOM    873  CG  ASP B 102      28.145  -4.442  -3.089  1.00 91.91           C  
ATOM    874  OD1 ASP B 102      27.329  -4.276  -4.029  1.00 91.91           O  
ATOM    875  OD2 ASP B 102      28.006  -5.421  -2.310  1.00 91.91           O  
ATOM    876  N   GLU B 103      28.335  -0.132  -1.615  1.00 90.60           N  
ATOM    877  H   GLU B 103      29.080   0.373  -2.073  1.00 90.60           H  
ATOM    878  CA  GLU B 103      27.559   0.563  -0.593  1.00 90.60           C  
ATOM    879  HA  GLU B 103      27.368  -0.146   0.212  1.00 90.60           H  
ATOM    880  C   GLU B 103      26.198   1.011  -1.134  1.00 90.60           C  
ATOM    881  CB  GLU B 103      28.330   1.742   0.021  1.00 90.60           C  
ATOM    882  HB2 GLU B 103      28.633   2.432  -0.767  1.00 90.60           H  
ATOM    883  HB3 GLU B 103      27.655   2.272   0.694  1.00 90.60           H  
ATOM    884  O   GLU B 103      26.004   1.274  -2.321  1.00 90.60           O  
ATOM    885  CG  GLU B 103      29.548   1.277   0.839  1.00 90.60           C  
ATOM    886  HG2 GLU B 103      30.255   0.771   0.181  1.00 90.60           H  
ATOM    887  HG3 GLU B 103      29.205   0.552   1.576  1.00 90.60           H  
ATOM    888  CD  GLU B 103      30.270   2.422   1.570  1.00 90.60           C  
ATOM    889  OE1 GLU B 103      31.090   2.106   2.464  1.00 90.60           O  
ATOM    890  OE2 GLU B 103      29.986   3.604   1.268  1.00 90.60           O  
ATOM    891  N   THR B 104      25.208   1.096  -0.245  1.00 92.38           N  
ATOM    892  H   THR B 104      25.440   0.999   0.734  1.00 92.38           H  
ATOM    893  CA  THR B 104      23.870   1.569  -0.613  1.00 92.38           C  
ATOM    894  HA  THR B 104      23.654   1.270  -1.639  1.00 92.38           H  
ATOM    895  C   THR B 104      23.819   3.091  -0.548  1.00 92.38           C  
ATOM    896  CB  THR B 104      22.800   0.929   0.274  1.00 92.38           C  
ATOM    897  HB  THR B 104      22.985   1.185   1.318  1.00 92.38           H  
ATOM    898  O   THR B 104      23.875   3.676   0.531  1.00 92.38           O  
ATOM    899  CG2 THR B 104      21.381   1.345  -0.110  1.00 92.38           C  
ATOM    900 HG21 THR B 104      20.666   0.793   0.500  1.00 92.38           H  
ATOM    901 HG22 THR B 104      21.243   2.411   0.071  1.00 92.38           H  
ATOM    902 HG23 THR B 104      21.206   1.125  -1.163  1.00 92.38           H  
ATOM    903  OG1 THR B 104      22.888  -0.471   0.116  1.00 92.38           O  
ATOM    904  HG1 THR B 104      23.821  -0.656  -0.018  1.00 92.38           H  
ATOM    905  N   VAL B 105      23.654   3.726  -1.705  1.00 94.24           N  
ATOM    906  H   VAL B 105      23.616   3.168  -2.545  1.00 94.24           H  
ATOM    907  CA  VAL B 105      23.465   5.170  -1.849  1.00 94.24           C  
ATOM    908  HA  VAL B 105      23.927   5.672  -0.998  1.00 94.24           H  
ATOM    909  C   VAL B 105      21.971   5.475  -1.848  1.00 94.24           C  
ATOM    910  CB  VAL B 105      24.153   5.698  -3.121  1.00 94.24           C  
ATOM    911  HB  VAL B 105      23.697   5.238  -3.998  1.00 94.24           H  
ATOM    912  O   VAL B 105      21.246   5.147  -2.788  1.00 94.24           O  
ATOM    913  CG1 VAL B 105      24.005   7.221  -3.226  1.00 94.24           C  
ATOM    914 HG11 VAL B 105      24.529   7.576  -4.113  1.00 94.24           H  
ATOM    915 HG12 VAL B 105      24.434   7.702  -2.347  1.00 94.24           H  
ATOM    916 HG13 VAL B 105      22.954   7.498  -3.317  1.00 94.24           H  
ATOM    917  CG2 VAL B 105      25.648   5.360  -3.123  1.00 94.24           C  
ATOM    918 HG21 VAL B 105      25.793   4.280  -3.122  1.00 94.24           H  
ATOM    919 HG22 VAL B 105      26.137   5.781  -2.245  1.00 94.24           H  
ATOM    920 HG23 VAL B 105      26.124   5.758  -4.019  1.00 94.24           H  
ATOM    921  N   VAL B 106      21.496   6.105  -0.777  1.00 95.40           N  
ATOM    922  H   VAL B 106      22.144   6.338  -0.038  1.00 95.40           H  
ATOM    923  CA  VAL B 106      20.090   6.501  -0.617  1.00 95.40           C  
ATOM    924  HA  VAL B 106      19.454   5.733  -1.059  1.00 95.40           H  
ATOM    925  C   VAL B 106      19.829   7.813  -1.360  1.00 95.40           C  
ATOM    926  CB  VAL B 106      19.731   6.599   0.878  1.00 95.40           C  
ATOM    927  HB  VAL B 106      20.429   7.273   1.375  1.00 95.40           H  
ATOM    928  O   VAL B 106      20.467   8.827  -1.082  1.00 95.40           O  
ATOM    929  CG1 VAL B 106      18.313   7.136   1.084  1.00 95.40           C  
ATOM    930 HG11 VAL B 106      17.607   6.584   0.465  1.00 95.40           H  
ATOM    931 HG12 VAL B 106      18.277   8.194   0.825  1.00 95.40           H  
ATOM    932 HG13 VAL B 106      18.036   7.038   2.134  1.00 95.40           H  
ATOM    933  CG2 VAL B 106      19.826   5.221   1.549  1.00 95.40           C  
ATOM    934 HG21 VAL B 106      20.842   4.832   1.477  1.00 95.40           H  
ATOM    935 HG22 VAL B 106      19.139   4.521   1.074  1.00 95.40           H  
ATOM    936 HG23 VAL B 106      19.570   5.308   2.605  1.00 95.40           H  
ATOM    937  N   LYS B 107      18.865   7.819  -2.289  1.00 94.55           N  
ATOM    938  H   LYS B 107      18.354   6.963  -2.452  1.00 94.55           H  
ATOM    939  CA  LYS B 107      18.485   9.023  -3.053  1.00 94.55           C  
ATOM    940  HA  LYS B 107      19.388   9.579  -3.303  1.00 94.55           H  
ATOM    941  C   LYS B 107      17.585   9.959  -2.251  1.00 94.55           C  
ATOM    942  CB  LYS B 107      17.760   8.632  -4.348  1.00 94.55           C  
ATOM    943  HB2 LYS B 107      17.549   9.543  -4.908  1.00 94.55           H  
ATOM    944  HB3 LYS B 107      16.807   8.168  -4.095  1.00 94.55           H  
ATOM    945  O   LYS B 107      17.651  11.180  -2.418  1.00 94.55           O  
ATOM    946  CG  LYS B 107      18.554   7.673  -5.249  1.00 94.55           C  
ATOM    947  HG2 LYS B 107      19.539   8.084  -5.470  1.00 94.55           H  
ATOM    948  HG3 LYS B 107      18.664   6.710  -4.752  1.00 94.55           H  
ATOM    949  CD  LYS B 107      17.765   7.490  -6.547  1.00 94.55           C  
ATOM    950  HD2 LYS B 107      16.719   7.323  -6.291  1.00 94.55           H  
ATOM    951  HD3 LYS B 107      17.833   8.402  -7.140  1.00 94.55           H  
ATOM    952  CE  LYS B 107      18.262   6.308  -7.375  1.00 94.55           C  
ATOM    953  HE2 LYS B 107      18.407   5.461  -6.705  1.00 94.55           H  
ATOM    954  HE3 LYS B 107      19.214   6.552  -7.847  1.00 94.55           H  
ATOM    955  NZ  LYS B 107      17.235   5.954  -8.378  1.00 94.55           N  
ATOM    956  HZ1 LYS B 107      17.033   6.710  -9.016  1.00 94.55           H  
ATOM    957  HZ2 LYS B 107      16.378   5.736  -7.890  1.00 94.55           H  
ATOM    958  HZ3 LYS B 107      17.435   5.099  -8.878  1.00 94.55           H  
ATOM    959  N   ASP B 108      16.724   9.370  -1.427  1.00 92.64           N  
ATOM    960  H   ASP B 108      16.725   8.361  -1.399  1.00 92.64           H  
ATOM    961  CA  ASP B 108      15.772  10.047  -0.554  1.00 92.64           C  
ATOM    962  HA  ASP B 108      16.217  10.967  -0.173  1.00 92.64           H  
ATOM    963  C   ASP B 108      15.420   9.126   0.622  1.00 92.64           C  
ATOM    964  CB  ASP B 108      14.530  10.406  -1.370  1.00 92.64           C  
ATOM    965  HB2 ASP B 108      14.051   9.496  -1.731  1.00 92.64           H  
ATOM    966  HB3 ASP B 108      14.847  10.989  -2.235  1.00 92.64           H  
ATOM    967  O   ASP B 108      15.002   7.984   0.420  1.00 92.64           O  
ATOM    968  CG  ASP B 108      13.530  11.232  -0.578  1.00 92.64           C  
ATOM    969  OD1 ASP B 108      12.807  10.682   0.281  1.00 92.64           O  
ATOM    970  OD2 ASP B 108      13.457  12.456  -0.833  1.00 92.64           O  
ATOM    971  N   GLN B 109      15.627   9.607   1.850  1.00 92.36           N  
ATOM    972  H   GLN B 109      15.984  10.546   1.960  1.00 92.36           H  
ATOM    973  CA  GLN B 109      15.484   8.774   3.046  1.00 92.36           C  
ATOM    974  HA  GLN B 109      16.095   7.881   2.915  1.00 92.36           H  
ATOM    975  C   GLN B 109      14.042   8.304   3.255  1.00 92.36           C  
ATOM    976  CB  GLN B 109      15.994   9.548   4.274  1.00 92.36           C  
ATOM    977  HB2 GLN B 109      17.000   9.918   4.074  1.00 92.36           H  
ATOM    978  HB3 GLN B 109      15.345  10.405   4.454  1.00 92.36           H  
ATOM    979  O   GLN B 109      13.824   7.152   3.610  1.00 92.36           O  
ATOM    980  CG  GLN B 109      16.034   8.679   5.544  1.00 92.36           C  
ATOM    981  HG2 GLN B 109      15.034   8.315   5.782  1.00 92.36           H  
ATOM    982  HG3 GLN B 109      16.368   9.289   6.383  1.00 92.36           H  
ATOM    983  CD  GLN B 109      16.992   7.500   5.410  1.00 92.36           C  
ATOM    984  NE2 GLN B 109      16.578   6.284   5.682  1.00 92.36           N  
ATOM    985 HE21 GLN B 109      17.249   5.538   5.573  1.00 92.36           H  
ATOM    986 HE22 GLN B 109      15.622   6.086   5.943  1.00 92.36           H  
ATOM    987  OE1 GLN B 109      18.145   7.657   5.041  1.00 92.36           O  
ATOM    988  N   GLU B 110      13.054   9.160   2.990  1.00 93.16           N  
ATOM    989  H   GLU B 110      13.270  10.027   2.519  1.00 93.16           H  
ATOM    990  CA  GLU B 110      11.646   8.813   3.190  1.00 93.16           C  
ATOM    991  HA  GLU B 110      11.525   8.390   4.188  1.00 93.16           H  
ATOM    992  C   GLU B 110      11.191   7.750   2.179  1.00 93.16           C  
ATOM    993  CB  GLU B 110      10.806  10.096   3.082  1.00 93.16           C  
ATOM    994  HB2 GLU B 110      10.833  10.468   2.058  1.00 93.16           H  
ATOM    995  HB3 GLU B 110      11.228  10.859   3.737  1.00 93.16           H  
ATOM    996  O   GLU B 110      10.498   6.793   2.531  1.00 93.16           O  
ATOM    997  CG  GLU B 110       9.358   9.842   3.506  1.00 93.16           C  
ATOM    998  HG2 GLU B 110       9.401   9.491   4.537  1.00 93.16           H  
ATOM    999  HG3 GLU B 110       8.924   9.038   2.912  1.00 93.16           H  
ATOM   1000  CD  GLU B 110       8.448  11.078   3.405  1.00 93.16           C  
ATOM   1001  OE1 GLU B 110       7.543  11.194   4.263  1.00 93.16           O  
ATOM   1002  OE2 GLU B 110       8.609  11.899   2.465  1.00 93.16           O  
ATOM   1003  N   ALA B 111      11.633   7.882   0.926  1.00 94.67           N  
ATOM   1004  H   ALA B 111      12.171   8.703   0.691  1.00 94.67           H  
ATOM   1005  CA  ALA B 111      11.398   6.876  -0.105  1.00 94.67           C  
ATOM   1006  HA  ALA B 111      10.325   6.701  -0.193  1.00 94.67           H  
ATOM   1007  C   ALA B 111      12.067   5.533   0.238  1.00 94.67           C  
ATOM   1008  CB  ALA B 111      11.921   7.432  -1.431  1.00 94.67           C  
ATOM   1009  HB1 ALA B 111      13.003   7.554  -1.378  1.00 94.67           H  
ATOM   1010  HB2 ALA B 111      11.688   6.737  -2.238  1.00 94.67           H  
ATOM   1011  HB3 ALA B 111      11.461   8.397  -1.644  1.00 94.67           H  
ATOM   1012  O   ALA B 111      11.503   4.459  -0.009  1.00 94.67           O  
ATOM   1013  N   TYR B 112      13.271   5.582   0.813  1.00 94.65           N  
ATOM   1014  H   TYR B 112      13.702   6.483   0.961  1.00 94.65           H  
ATOM   1015  CA  TYR B 112      13.999   4.389   1.227  1.00 94.65           C  
ATOM   1016  HA  TYR B 112      14.004   3.676   0.402  1.00 94.65           H  
ATOM   1017  C   TYR B 112      13.318   3.702   2.409  1.00 94.65           C  
ATOM   1018  CB  TYR B 112      15.448   4.755   1.538  1.00 94.65           C  
ATOM   1019  HB2 TYR B 112      15.480   5.494   2.339  1.00 94.65           H  
ATOM   1020  HB3 TYR B 112      15.882   5.205   0.645  1.00 94.65           H  
ATOM   1021  O   TYR B 112      13.086   2.495   2.358  1.00 94.65           O  
ATOM   1022  CG  TYR B 112      16.282   3.555   1.925  1.00 94.65           C  
ATOM   1023  CD1 TYR B 112      16.611   3.323   3.274  1.00 94.65           C  
ATOM   1024  HD1 TYR B 112      16.255   4.000   4.036  1.00 94.65           H  
ATOM   1025  CD2 TYR B 112      16.695   2.650   0.930  1.00 94.65           C  
ATOM   1026  HD2 TYR B 112      16.414   2.819  -0.099  1.00 94.65           H  
ATOM   1027  CE1 TYR B 112      17.388   2.202   3.624  1.00 94.65           C  
ATOM   1028  HE1 TYR B 112      17.646   2.029   4.659  1.00 94.65           H  
ATOM   1029  CE2 TYR B 112      17.470   1.528   1.275  1.00 94.65           C  
ATOM   1030  HE2 TYR B 112      17.803   0.832   0.520  1.00 94.65           H  
ATOM   1031  OH  TYR B 112      18.579   0.226   2.949  1.00 94.65           O  
ATOM   1032  HH  TYR B 112      18.778   0.207   3.888  1.00 94.65           H  
ATOM   1033  CZ  TYR B 112      17.823   1.306   2.621  1.00 94.65           C  
ATOM   1034  N   ASP B 113      12.896   4.465   3.416  1.00 94.09           N  
ATOM   1035  H   ASP B 113      13.154   5.441   3.426  1.00 94.09           H  
ATOM   1036  CA  ASP B 113      12.157   3.945   4.565  1.00 94.09           C  
ATOM   1037  HA  ASP B 113      12.774   3.205   5.075  1.00 94.09           H  
ATOM   1038  C   ASP B 113      10.871   3.246   4.115  1.00 94.09           C  
ATOM   1039  CB  ASP B 113      11.840   5.077   5.554  1.00 94.09           C  
ATOM   1040  HB2 ASP B 113      11.160   4.689   6.312  1.00 94.09           H  
ATOM   1041  HB3 ASP B 113      11.326   5.882   5.029  1.00 94.09           H  
ATOM   1042  O   ASP B 113      10.627   2.104   4.505  1.00 94.09           O  
ATOM   1043  CG  ASP B 113      13.069   5.645   6.275  1.00 94.09           C  
ATOM   1044  OD1 ASP B 113      14.141   4.993   6.269  1.00 94.09           O  
ATOM   1045  OD2 ASP B 113      12.920   6.722   6.891  1.00 94.09           O  
ATOM   1046  N   LEU B 114      10.094   3.860   3.213  1.00 96.10           N  
ATOM   1047  H   LEU B 114      10.334   4.803   2.941  1.00 96.10           H  
ATOM   1048  CA  LEU B 114       8.902   3.229   2.639  1.00 96.10           C  
ATOM   1049  HA  LEU B 114       8.221   3.004   3.459  1.00 96.10           H  
ATOM   1050  C   LEU B 114       9.229   1.906   1.930  1.00 96.10           C  
ATOM   1051  CB  LEU B 114       8.227   4.217   1.672  1.00 96.10           C  
ATOM   1052  HB2 LEU B 114       7.970   5.123   2.221  1.00 96.10           H  
ATOM   1053  HB3 LEU B 114       8.941   4.491   0.895  1.00 96.10           H  
ATOM   1054  O   LEU B 114       8.496   0.925   2.074  1.00 96.10           O  
ATOM   1055  CG  LEU B 114       6.960   3.655   0.998  1.00 96.10           C  
ATOM   1056  HG  LEU B 114       7.201   2.755   0.433  1.00 96.10           H  
ATOM   1057  CD1 LEU B 114       5.868   3.318   2.012  1.00 96.10           C  
ATOM   1058 HD11 LEU B 114       4.955   3.031   1.491  1.00 96.10           H  
ATOM   1059 HD12 LEU B 114       6.200   2.480   2.626  1.00 96.10           H  
ATOM   1060 HD13 LEU B 114       5.673   4.183   2.646  1.00 96.10           H  
ATOM   1061  CD2 LEU B 114       6.404   4.676   0.017  1.00 96.10           C  
ATOM   1062 HD21 LEU B 114       7.122   4.792  -0.795  1.00 96.10           H  
ATOM   1063 HD22 LEU B 114       6.247   5.633   0.515  1.00 96.10           H  
ATOM   1064 HD23 LEU B 114       5.458   4.330  -0.400  1.00 96.10           H  
ATOM   1065  N   THR B 115      10.334   1.865   1.182  1.00 95.97           N  
ATOM   1066  H   THR B 115      10.906   2.696   1.142  1.00 95.97           H  
ATOM   1067  CA  THR B 115      10.806   0.639   0.521  1.00 95.97           C  
ATOM   1068  HA  THR B 115      10.012   0.259  -0.122  1.00 95.97           H  
ATOM   1069  C   THR B 115      11.120  -0.443   1.555  1.00 95.97           C  
ATOM   1070  CB  THR B 115      12.036   0.923  -0.358  1.00 95.97           C  
ATOM   1071  HB  THR B 115      12.872   1.261   0.254  1.00 95.97           H  
ATOM   1072  O   THR B 115      10.672  -1.582   1.418  1.00 95.97           O  
ATOM   1073  CG2 THR B 115      12.477  -0.311  -1.145  1.00 95.97           C  
ATOM   1074 HG21 THR B 115      11.643  -0.698  -1.731  1.00 95.97           H  
ATOM   1075 HG22 THR B 115      12.835  -1.083  -0.464  1.00 95.97           H  
ATOM   1076 HG23 THR B 115      13.291  -0.036  -1.816  1.00 95.97           H  
ATOM   1077  OG1 THR B 115      11.725   1.924  -1.304  1.00 95.97           O  
ATOM   1078  HG1 THR B 115      11.657   2.761  -0.840  1.00 95.97           H  
ATOM   1079  N   MET B 116      11.806  -0.083   2.639  1.00 95.11           N  
ATOM   1080  H   MET B 116      12.127   0.872   2.711  1.00 95.11           H  
ATOM   1081  CA  MET B 116      12.145  -1.006   3.721  1.00 95.11           C  
ATOM   1082  HA  MET B 116      12.594  -1.898   3.285  1.00 95.11           H  
ATOM   1083  C   MET B 116      10.916  -1.487   4.500  1.00 95.11           C  
ATOM   1084  CB  MET B 116      13.168  -0.345   4.654  1.00 95.11           C  
ATOM   1085  HB2 MET B 116      12.788   0.614   5.007  1.00 95.11           H  
ATOM   1086  HB3 MET B 116      13.309  -0.989   5.522  1.00 95.11           H  
ATOM   1087  O   MET B 116      10.845  -2.664   4.856  1.00 95.11           O  
ATOM   1088  CG  MET B 116      14.532  -0.131   3.984  1.00 95.11           C  
ATOM   1089  HG2 MET B 116      14.427   0.615   3.197  1.00 95.11           H  
ATOM   1090  HG3 MET B 116      15.221   0.275   4.725  1.00 95.11           H  
ATOM   1091  SD  MET B 116      15.286  -1.609   3.241  1.00 95.11           S  
ATOM   1092  CE  MET B 116      15.530  -2.639   4.707  1.00 95.11           C  
ATOM   1093  HE1 MET B 116      15.977  -3.587   4.406  1.00 95.11           H  
ATOM   1094  HE2 MET B 116      14.571  -2.827   5.190  1.00 95.11           H  
ATOM   1095  HE3 MET B 116      16.197  -2.129   5.402  1.00 95.11           H  
ATOM   1096  N   TRP B 117       9.909  -0.634   4.710  1.00 96.68           N  
ATOM   1097  H   TRP B 117      10.040   0.336   4.459  1.00 96.68           H  
ATOM   1098  CA  TRP B 117       8.637  -1.036   5.322  1.00 96.68           C  
ATOM   1099  HA  TRP B 117       8.829  -1.448   6.313  1.00 96.68           H  
ATOM   1100  C   TRP B 117       7.936  -2.118   4.496  1.00 96.68           C  
ATOM   1101  CB  TRP B 117       7.707   0.177   5.459  1.00 96.68           C  
ATOM   1102  HB2 TRP B 117       6.773  -0.167   5.906  1.00 96.68           H  
ATOM   1103  HB3 TRP B 117       7.470   0.552   4.463  1.00 96.68           H  
ATOM   1104  O   TRP B 117       7.388  -3.073   5.055  1.00 96.68           O  
ATOM   1105  CG  TRP B 117       8.186   1.334   6.277  1.00 96.68           C  
ATOM   1106  CD1 TRP B 117       9.267   1.357   7.091  1.00 96.68           C  
ATOM   1107  HD1 TRP B 117       9.960   0.539   7.223  1.00 96.68           H  
ATOM   1108  CD2 TRP B 117       7.619   2.676   6.342  1.00 96.68           C  
ATOM   1109  CE2 TRP B 117       8.388   3.449   7.260  1.00 96.68           C  
ATOM   1110  CE3 TRP B 117       6.513   3.310   5.733  1.00 96.68           C  
ATOM   1111  HE3 TRP B 117       5.924   2.756   5.017  1.00 96.68           H  
ATOM   1112  NE1 TRP B 117       9.398   2.606   7.662  1.00 96.68           N  
ATOM   1113  HE1 TRP B 117      10.208   2.888   8.195  1.00 96.68           H  
ATOM   1114  CH2 TRP B 117       6.967   5.380   6.941  1.00 96.68           C  
ATOM   1115  HH2 TRP B 117       6.732   6.418   7.126  1.00 96.68           H  
ATOM   1116  CZ2 TRP B 117       8.071   4.777   7.569  1.00 96.68           C  
ATOM   1117  HZ2 TRP B 117       8.699   5.336   8.247  1.00 96.68           H  
ATOM   1118  CZ3 TRP B 117       6.191   4.649   6.026  1.00 96.68           C  
ATOM   1119  HZ3 TRP B 117       5.367   5.132   5.523  1.00 96.68           H  
ATOM   1120  N   LEU B 118       7.973  -1.993   3.165  1.00 97.37           N  
ATOM   1121  H   LEU B 118       8.446  -1.191   2.775  1.00 97.37           H  
ATOM   1122  CA  LEU B 118       7.413  -2.992   2.259  1.00 97.37           C  
ATOM   1123  HA  LEU B 118       6.410  -3.241   2.608  1.00 97.37           H  
ATOM   1124  C   LEU B 118       8.222  -4.294   2.287  1.00 97.37           C  
ATOM   1125  CB  LEU B 118       7.310  -2.429   0.830  1.00 97.37           C  
ATOM   1126  HB2 LEU B 118       7.039  -3.246   0.161  1.00 97.37           H  
ATOM   1127  HB3 LEU B 118       8.293  -2.071   0.525  1.00 97.37           H  
ATOM   1128  O   LEU B 118       7.662  -5.349   2.585  1.00 97.37           O  
ATOM   1129  CG  LEU B 118       6.293  -1.289   0.641  1.00 97.37           C  
ATOM   1130  HG  LEU B 118       6.511  -0.469   1.324  1.00 97.37           H  
ATOM   1131  CD1 LEU B 118       6.383  -0.775  -0.796  1.00 97.37           C  
ATOM   1132 HD11 LEU B 118       5.670   0.037  -0.941  1.00 97.37           H  
ATOM   1133 HD12 LEU B 118       7.385  -0.383  -0.970  1.00 97.37           H  
ATOM   1134 HD13 LEU B 118       6.178  -1.580  -1.502  1.00 97.37           H  
ATOM   1135  CD2 LEU B 118       4.854  -1.744   0.884  1.00 97.37           C  
ATOM   1136 HD21 LEU B 118       4.615  -2.597   0.249  1.00 97.37           H  
ATOM   1137 HD22 LEU B 118       4.169  -0.921   0.682  1.00 97.37           H  
ATOM   1138 HD23 LEU B 118       4.740  -2.021   1.932  1.00 97.37           H  
ATOM   1139  N   GLU B 119       9.523  -4.228   2.001  1.00 95.90           N  
ATOM   1140  H   GLU B 119       9.926  -3.324   1.800  1.00 95.90           H  
ATOM   1141  CA  GLU B 119      10.364  -5.418   1.821  1.00 95.90           C  
ATOM   1142  HA  GLU B 119       9.860  -6.114   1.150  1.00 95.90           H  
ATOM   1143  C   GLU B 119      10.591  -6.184   3.132  1.00 95.90           C  
ATOM   1144  CB  GLU B 119      11.708  -5.038   1.176  1.00 95.90           C  
ATOM   1145  HB2 GLU B 119      12.214  -4.319   1.821  1.00 95.90           H  
ATOM   1146  HB3 GLU B 119      12.335  -5.928   1.126  1.00 95.90           H  
ATOM   1147  O   GLU B 119      10.421  -7.405   3.176  1.00 95.90           O  
ATOM   1148  CG  GLU B 119      11.610  -4.433  -0.238  1.00 95.90           C  
ATOM   1149  HG2 GLU B 119      12.617  -4.172  -0.563  1.00 95.90           H  
ATOM   1150  HG3 GLU B 119      11.037  -3.506  -0.190  1.00 95.90           H  
ATOM   1151  CD  GLU B 119      10.976  -5.340  -1.306  1.00 95.90           C  
ATOM   1152  OE1 GLU B 119      10.441  -4.802  -2.308  1.00 95.90           O  
ATOM   1153  OE2 GLU B 119      10.972  -6.586  -1.187  1.00 95.90           O  
ATOM   1154  N   SER B 120      10.918  -5.480   4.217  1.00 93.72           N  
ATOM   1155  H   SER B 120      11.025  -4.479   4.136  1.00 93.72           H  
ATOM   1156  CA  SER B 120      11.272  -6.106   5.497  1.00 93.72           C  
ATOM   1157  HA  SER B 120      11.679  -7.097   5.294  1.00 93.72           H  
ATOM   1158  C   SER B 120      10.092  -6.295   6.444  1.00 93.72           C  
ATOM   1159  CB  SER B 120      12.366  -5.310   6.201  1.00 93.72           C  
ATOM   1160  HB2 SER B 120      12.026  -4.284   6.345  1.00 93.72           H  
ATOM   1161  HB3 SER B 120      12.575  -5.757   7.173  1.00 93.72           H  
ATOM   1162  O   SER B 120      10.214  -7.056   7.403  1.00 93.72           O  
ATOM   1163  OG  SER B 120      13.548  -5.335   5.426  1.00 93.72           O  
ATOM   1164  HG  SER B 120      14.215  -4.811   5.876  1.00 93.72           H  
ATOM   1165  N   GLY B 121       8.954  -5.647   6.184  1.00 94.84           N  
ATOM   1166  H   GLY B 121       8.936  -5.010   5.401  1.00 94.84           H  
ATOM   1167  CA  GLY B 121       7.761  -5.774   7.015  1.00 94.84           C  
ATOM   1168  HA2 GLY B 121       7.993  -6.399   7.877  1.00 94.84           H  
ATOM   1169  HA3 GLY B 121       7.470  -4.789   7.379  1.00 94.84           H  
ATOM   1170  C   GLY B 121       6.586  -6.414   6.287  1.00 94.84           C  
ATOM   1171  O   GLY B 121       6.254  -7.577   6.531  1.00 94.84           O  
ATOM   1172  N   VAL B 122       5.960  -5.662   5.378  1.00 97.03           N  
ATOM   1173  H   VAL B 122       6.335  -4.743   5.193  1.00 97.03           H  
ATOM   1174  CA  VAL B 122       4.727  -6.076   4.683  1.00 97.03           C  
ATOM   1175  HA  VAL B 122       3.930  -6.186   5.419  1.00 97.03           H  
ATOM   1176  C   VAL B 122       4.908  -7.421   3.989  1.00 97.03           C  
ATOM   1177  CB  VAL B 122       4.296  -5.023   3.643  1.00 97.03           C  
ATOM   1178  HB  VAL B 122       5.099  -4.886   2.919  1.00 97.03           H  
ATOM   1179  O   VAL B 122       4.101  -8.330   4.170  1.00 97.03           O  
ATOM   1180  CG1 VAL B 122       3.036  -5.434   2.866  1.00 97.03           C  
ATOM   1181 HG11 VAL B 122       3.194  -6.372   2.333  1.00 97.03           H  
ATOM   1182 HG12 VAL B 122       2.193  -5.541   3.548  1.00 97.03           H  
ATOM   1183 HG13 VAL B 122       2.809  -4.669   2.124  1.00 97.03           H  
ATOM   1184  CG2 VAL B 122       4.002  -3.687   4.329  1.00 97.03           C  
ATOM   1185 HG21 VAL B 122       3.723  -2.934   3.591  1.00 97.03           H  
ATOM   1186 HG22 VAL B 122       4.869  -3.325   4.881  1.00 97.03           H  
ATOM   1187 HG23 VAL B 122       3.172  -3.827   5.021  1.00 97.03           H  
ATOM   1188  N   PHE B 123       5.972  -7.575   3.205  1.00 97.61           N  
ATOM   1189  H   PHE B 123       6.612  -6.802   3.094  1.00 97.61           H  
ATOM   1190  CA  PHE B 123       6.167  -8.761   2.381  1.00 97.61           C  
ATOM   1191  HA  PHE B 123       5.218  -9.019   1.911  1.00 97.61           H  
ATOM   1192  C   PHE B 123       6.528 -10.007   3.180  1.00 97.61           C  
ATOM   1193  CB  PHE B 123       7.182  -8.441   1.283  1.00 97.61           C  
ATOM   1194  HB2 PHE B 123       7.450  -9.369   0.776  1.00 97.61           H  
ATOM   1195  HB3 PHE B 123       8.089  -8.060   1.751  1.00 97.61           H  
ATOM   1196  O   PHE B 123       6.088 -11.083   2.776  1.00 97.61           O  
ATOM   1197  CG  PHE B 123       6.721  -7.446   0.228  1.00 97.61           C  
ATOM   1198  CD1 PHE B 123       5.360  -7.128   0.030  1.00 97.61           C  
ATOM   1199  HD1 PHE B 123       4.578  -7.586   0.618  1.00 97.61           H  
ATOM   1200  CD2 PHE B 123       7.689  -6.807  -0.563  1.00 97.61           C  
ATOM   1201  HD2 PHE B 123       8.735  -7.038  -0.420  1.00 97.61           H  
ATOM   1202  CE1 PHE B 123       4.986  -6.170  -0.922  1.00 97.61           C  
ATOM   1203  HE1 PHE B 123       3.942  -5.914  -1.033  1.00 97.61           H  
ATOM   1204  CE2 PHE B 123       7.313  -5.833  -1.502  1.00 97.61           C  
ATOM   1205  HE2 PHE B 123       8.071  -5.296  -2.053  1.00 97.61           H  
ATOM   1206  CZ  PHE B 123       5.961  -5.515  -1.688  1.00 97.61           C  
ATOM   1207  HZ  PHE B 123       5.675  -4.750  -2.395  1.00 97.61           H  
ATOM   1208  N   LYS B 124       7.198  -9.873   4.331  1.00 96.01           N  
ATOM   1209  H   LYS B 124       7.530  -8.957   4.595  1.00 96.01           H  
ATOM   1210  CA  LYS B 124       7.368 -10.989   5.276  1.00 96.01           C  
ATOM   1211  HA  LYS B 124       7.807 -11.841   4.757  1.00 96.01           H  
ATOM   1212  C   LYS B 124       6.019 -11.455   5.829  1.00 96.01           C  
ATOM   1213  CB  LYS B 124       8.299 -10.595   6.434  1.00 96.01           C  
ATOM   1214  HB2 LYS B 124       8.329 -11.432   7.132  1.00 96.01           H  
ATOM   1215  HB3 LYS B 124       7.892  -9.731   6.959  1.00 96.01           H  
ATOM   1216  O   LYS B 124       5.747 -12.649   5.907  1.00 96.01           O  
ATOM   1217  CG  LYS B 124       9.740 -10.287   5.996  1.00 96.01           C  
ATOM   1218  HG2 LYS B 124      10.110 -11.087   5.355  1.00 96.01           H  
ATOM   1219  HG3 LYS B 124       9.755  -9.349   5.442  1.00 96.01           H  
ATOM   1220  CD  LYS B 124      10.645 -10.175   7.235  1.00 96.01           C  
ATOM   1221  HD2 LYS B 124      10.720 -11.149   7.719  1.00 96.01           H  
ATOM   1222  HD3 LYS B 124      10.193  -9.479   7.942  1.00 96.01           H  
ATOM   1223  CE  LYS B 124      12.047  -9.683   6.855  1.00 96.01           C  
ATOM   1224  HE2 LYS B 124      11.941  -8.848   6.164  1.00 96.01           H  
ATOM   1225  HE3 LYS B 124      12.569 -10.486   6.333  1.00 96.01           H  
ATOM   1226  NZ  LYS B 124      12.823  -9.237   8.045  1.00 96.01           N  
ATOM   1227  HZ1 LYS B 124      12.853  -9.921   8.787  1.00 96.01           H  
ATOM   1228  HZ2 LYS B 124      12.449  -8.393   8.455  1.00 96.01           H  
ATOM   1229  HZ3 LYS B 124      13.764  -8.953   7.810  1.00 96.01           H  
ATOM   1230  N   ALA B 125       5.127 -10.520   6.162  1.00 95.82           N  
ATOM   1231  H   ALA B 125       5.391  -9.548   6.094  1.00 95.82           H  
ATOM   1232  CA  ALA B 125       3.790 -10.868   6.642  1.00 95.82           C  
ATOM   1233  HA  ALA B 125       3.897 -11.595   7.447  1.00 95.82           H  
ATOM   1234  C   ALA B 125       2.915 -11.531   5.559  1.00 95.82           C  
ATOM   1235  CB  ALA B 125       3.130  -9.616   7.227  1.00 95.82           C  
ATOM   1236  HB1 ALA B 125       3.761  -9.194   8.010  1.00 95.82           H  
ATOM   1237  HB2 ALA B 125       2.167  -9.894   7.655  1.00 95.82           H  
ATOM   1238  HB3 ALA B 125       2.977  -8.867   6.450  1.00 95.82           H  
ATOM   1239  O   ALA B 125       2.092 -12.384   5.889  1.00 95.82           O  
ATOM   1240  N   VAL B 126       3.088 -11.171   4.279  1.00 96.92           N  
ATOM   1241  H   VAL B 126       3.726 -10.412   4.085  1.00 96.92           H  
ATOM   1242  CA  VAL B 126       2.425 -11.861   3.153  1.00 96.92           C  
ATOM   1243  HA  VAL B 126       1.371 -11.995   3.398  1.00 96.92           H  
ATOM   1244  C   VAL B 126       3.008 -13.261   2.943  1.00 96.92           C  
ATOM   1245  CB  VAL B 126       2.507 -11.054   1.841  1.00 96.92           C  
ATOM   1246  HB  VAL B 126       3.552 -10.904   1.570  1.00 96.92           H  
ATOM   1247  O   VAL B 126       2.247 -14.204   2.764  1.00 96.92           O  
ATOM   1248  CG1 VAL B 126       1.791 -11.757   0.679  1.00 96.92           C  
ATOM   1249 HG11 VAL B 126       2.234 -12.735   0.491  1.00 96.92           H  
ATOM   1250 HG12 VAL B 126       1.875 -11.162  -0.231  1.00 96.92           H  
ATOM   1251 HG13 VAL B 126       0.740 -11.906   0.923  1.00 96.92           H  
ATOM   1252  CG2 VAL B 126       1.829  -9.688   1.965  1.00 96.92           C  
ATOM   1253 HG21 VAL B 126       2.287  -9.104   2.763  1.00 96.92           H  
ATOM   1254 HG22 VAL B 126       0.775  -9.835   2.197  1.00 96.92           H  
ATOM   1255 HG23 VAL B 126       1.924  -9.132   1.031  1.00 96.92           H  
ATOM   1256  N   GLU B 127       4.334 -13.417   2.996  1.00 96.76           N  
ATOM   1257  H   GLU B 127       4.915 -12.607   3.160  1.00 96.76           H  
ATOM   1258  CA  GLU B 127       5.016 -14.717   2.859  1.00 96.76           C  
ATOM   1259  HA  GLU B 127       4.822 -15.142   1.874  1.00 96.76           H  
ATOM   1260  C   GLU B 127       4.540 -15.743   3.882  1.00 96.76           C  
ATOM   1261  CB  GLU B 127       6.525 -14.533   3.057  1.00 96.76           C  
ATOM   1262  HB2 GLU B 127       6.978 -15.486   3.329  1.00 96.76           H  
ATOM   1263  HB3 GLU B 127       6.697 -13.827   3.870  1.00 96.76           H  
ATOM   1264  O   GLU B 127       4.265 -16.887   3.533  1.00 96.76           O  
ATOM   1265  CG  GLU B 127       7.200 -14.042   1.783  1.00 96.76           C  
ATOM   1266  HG2 GLU B 127       7.165 -14.863   1.068  1.00 96.76           H  
ATOM   1267  HG3 GLU B 127       6.646 -13.202   1.363  1.00 96.76           H  
ATOM   1268  CD  GLU B 127       8.661 -13.633   1.987  1.00 96.76           C  
ATOM   1269  OE1 GLU B 127       9.304 -13.410   0.936  1.00 96.76           O  
ATOM   1270  OE2 GLU B 127       9.108 -13.426   3.128  1.00 96.76           O  
ATOM   1271  N   HIS B 128       4.397 -15.325   5.137  1.00 95.27           N  
ATOM   1272  H   HIS B 128       4.722 -14.399   5.377  1.00 95.27           H  
ATOM   1273  CA  HIS B 128       3.883 -16.183   6.200  1.00 95.27           C  
ATOM   1274  HA  HIS B 128       4.279 -17.188   6.056  1.00 95.27           H  
ATOM   1275  C   HIS B 128       2.354 -16.331   6.194  1.00 95.27           C  
ATOM   1276  CB  HIS B 128       4.398 -15.657   7.538  1.00 95.27           C  
ATOM   1277  HB2 HIS B 128       3.908 -16.229   8.326  1.00 95.27           H  
ATOM   1278  HB3 HIS B 128       4.136 -14.606   7.654  1.00 95.27           H  
ATOM   1279  O   HIS B 128       1.796 -16.990   7.066  1.00 95.27           O  
ATOM   1280  CG  HIS B 128       5.878 -15.847   7.717  1.00 95.27           C  
ATOM   1281  CD2 HIS B 128       6.817 -14.878   7.935  1.00 95.27           C  
ATOM   1282  HD2 HIS B 128       6.629 -13.816   8.002  1.00 95.27           H  
ATOM   1283  ND1 HIS B 128       6.532 -17.056   7.718  1.00 95.27           N  
ATOM   1284  HD1 HIS B 128       6.105 -17.959   7.570  1.00 95.27           H  
ATOM   1285  CE1 HIS B 128       7.837 -16.820   7.924  1.00 95.27           C  
ATOM   1286  HE1 HIS B 128       8.607 -17.576   7.964  1.00 95.27           H  
ATOM   1287  NE2 HIS B 128       8.060 -15.506   8.076  1.00 95.27           N  
ATOM   1288  N   ARG B 129       1.662 -15.713   5.230  1.00 94.63           N  
ATOM   1289  H   ARG B 129       2.188 -15.270   4.490  1.00 94.63           H  
ATOM   1290  CA  ARG B 129       0.197 -15.644   5.149  1.00 94.63           C  
ATOM   1291  HA  ARG B 129      -0.016 -14.959   4.329  1.00 94.63           H  
ATOM   1292  C   ARG B 129      -0.474 -15.033   6.387  1.00 94.63           C  
ATOM   1293  CB  ARG B 129      -0.400 -17.010   4.771  1.00 94.63           C  
ATOM   1294  HB2 ARG B 129      -0.290 -17.693   5.614  1.00 94.63           H  
ATOM   1295  HB3 ARG B 129      -1.466 -16.875   4.592  1.00 94.63           H  
ATOM   1296  O   ARG B 129      -1.635 -15.306   6.674  1.00 94.63           O  
ATOM   1297  CG  ARG B 129       0.222 -17.658   3.523  1.00 94.63           C  
ATOM   1298  HG2 ARG B 129       1.267 -17.910   3.706  1.00 94.63           H  
ATOM   1299  HG3 ARG B 129       0.151 -16.980   2.673  1.00 94.63           H  
ATOM   1300  CD  ARG B 129      -0.567 -18.937   3.237  1.00 94.63           C  
ATOM   1301  HD2 ARG B 129      -0.519 -19.580   4.116  1.00 94.63           H  
ATOM   1302  HD3 ARG B 129      -1.610 -18.666   3.072  1.00 94.63           H  
ATOM   1303  NE  ARG B 129      -0.075 -19.692   2.070  1.00 94.63           N  
ATOM   1304  HE  ARG B 129       0.828 -19.478   1.672  1.00 94.63           H  
ATOM   1305  NH1 ARG B 129      -1.818 -21.207   2.021  1.00 94.63           N  
ATOM   1306 HH11 ARG B 129      -2.278 -20.803   2.823  1.00 94.63           H  
ATOM   1307 HH12 ARG B 129      -2.148 -22.068   1.609  1.00 94.63           H  
ATOM   1308  NH2 ARG B 129      -0.188 -21.417   0.586  1.00 94.63           N  
ATOM   1309 HH21 ARG B 129      -0.659 -22.270   0.321  1.00 94.63           H  
ATOM   1310 HH22 ARG B 129       0.780 -21.246   0.356  1.00 94.63           H  
ATOM   1311  CZ  ARG B 129      -0.691 -20.746   1.566  1.00 94.63           C  
ATOM   1312  N   TYR B 130       0.242 -14.190   7.127  1.00 94.33           N  
ATOM   1313  H   TYR B 130       1.187 -13.997   6.827  1.00 94.33           H  
ATOM   1314  CA  TYR B 130      -0.270 -13.501   8.316  1.00 94.33           C  
ATOM   1315  HA  TYR B 130      -0.947 -14.154   8.866  1.00 94.33           H  
ATOM   1316  C   TYR B 130      -1.068 -12.254   7.944  1.00 94.33           C  
ATOM   1317  CB  TYR B 130       0.908 -13.129   9.229  1.00 94.33           C  
ATOM   1318  HB2 TYR B 130       1.584 -12.481   8.671  1.00 94.33           H  
ATOM   1319  HB3 TYR B 130       0.527 -12.544  10.066  1.00 94.33           H  
ATOM   1320  O   TYR B 130      -2.039 -11.907   8.617  1.00 94.33           O  
ATOM   1321  CG  TYR B 130       1.720 -14.283   9.797  1.00 94.33           C  
ATOM   1322  CD1 TYR B 130       1.230 -15.606   9.809  1.00 94.33           C  
ATOM   1323  HD1 TYR B 130       0.257 -15.853   9.411  1.00 94.33           H  
ATOM   1324  CD2 TYR B 130       2.996 -14.016  10.330  1.00 94.33           C  
ATOM   1325  HD2 TYR B 130       3.374 -13.005  10.336  1.00 94.33           H  
ATOM   1326  CE1 TYR B 130       2.019 -16.652  10.318  1.00 94.33           C  
ATOM   1327  HE1 TYR B 130       1.648 -17.667  10.313  1.00 94.33           H  
ATOM   1328  CE2 TYR B 130       3.791 -15.060  10.838  1.00 94.33           C  
ATOM   1329  HE2 TYR B 130       4.780 -14.847  11.217  1.00 94.33           H  
ATOM   1330  OH  TYR B 130       4.086 -17.402  11.269  1.00 94.33           O  
ATOM   1331  HH  TYR B 130       4.965 -17.091  11.501  1.00 94.33           H  
ATOM   1332  CZ  TYR B 130       3.304 -16.386  10.824  1.00 94.33           C  
ATOM   1333  N   LEU B 131      -0.667 -11.560   6.872  1.00 95.51           N  
ATOM   1334  H   LEU B 131       0.125 -11.912   6.352  1.00 95.51           H  
ATOM   1335  CA  LEU B 131      -1.251 -10.276   6.502  1.00 95.51           C  
ATOM   1336  HA  LEU B 131      -1.268  -9.659   7.400  1.00 95.51           H  
ATOM   1337  C   LEU B 131      -2.691 -10.436   6.016  1.00 95.51           C  
ATOM   1338  CB  LEU B 131      -0.372  -9.576   5.452  1.00 95.51           C  
ATOM   1339  HB2 LEU B 131       0.669  -9.607   5.772  1.00 95.51           H  
ATOM   1340  HB3 LEU B 131      -0.447 -10.121   4.512  1.00 95.51           H  
ATOM   1341  O   LEU B 131      -2.953 -11.108   5.021  1.00 95.51           O  
ATOM   1342  CG  LEU B 131      -0.770  -8.106   5.222  1.00 95.51           C  
ATOM   1343  HG  LEU B 131      -1.832  -8.039   4.985  1.00 95.51           H  
ATOM   1344  CD1 LEU B 131      -0.481  -7.230   6.442  1.00 95.51           C  
ATOM   1345 HD11 LEU B 131       0.567  -7.317   6.726  1.00 95.51           H  
ATOM   1346 HD12 LEU B 131      -1.109  -7.517   7.286  1.00 95.51           H  
ATOM   1347 HD13 LEU B 131      -0.700  -6.189   6.206  1.00 95.51           H  
ATOM   1348  CD2 LEU B 131       0.017  -7.540   4.047  1.00 95.51           C  
ATOM   1349 HD21 LEU B 131       1.087  -7.631   4.237  1.00 95.51           H  
ATOM   1350 HD22 LEU B 131      -0.244  -8.082   3.138  1.00 95.51           H  
ATOM   1351 HD23 LEU B 131      -0.235  -6.491   3.897  1.00 95.51           H  
ATOM   1352  N   ARG B 132      -3.615  -9.751   6.683  1.00 94.38           N  
ATOM   1353  H   ARG B 132      -3.321  -9.262   7.517  1.00 94.38           H  
ATOM   1354  CA  ARG B 132      -5.019  -9.646   6.282  1.00 94.38           C  
ATOM   1355  HA  ARG B 132      -5.273 -10.451   5.592  1.00 94.38           H  
ATOM   1356  C   ARG B 132      -5.310  -8.347   5.552  1.00 94.38           C  
ATOM   1357  CB  ARG B 132      -5.873  -9.779   7.542  1.00 94.38           C  
ATOM   1358  HB2 ARG B 132      -5.597  -9.008   8.262  1.00 94.38           H  
ATOM   1359  HB3 ARG B 132      -5.696 -10.754   7.996  1.00 94.38           H  
ATOM   1360  O   ARG B 132      -6.111  -8.319   4.622  1.00 94.38           O  
ATOM   1361  CG  ARG B 132      -7.354  -9.632   7.211  1.00 94.38           C  
ATOM   1362  HG2 ARG B 132      -7.557  -8.645   6.794  1.00 94.38           H  
ATOM   1363  HG3 ARG B 132      -7.651 -10.398   6.494  1.00 94.38           H  
ATOM   1364  CD  ARG B 132      -8.153  -9.777   8.490  1.00 94.38           C  
ATOM   1365  HD2 ARG B 132      -7.953 -10.767   8.900  1.00 94.38           H  
ATOM   1366  HD3 ARG B 132      -7.832  -9.024   9.209  1.00 94.38           H  
ATOM   1367  NE  ARG B 132      -9.578  -9.613   8.178  1.00 94.38           N  
ATOM   1368  HE  ARG B 132      -9.786  -9.233   7.265  1.00 94.38           H  
ATOM   1369  NH1 ARG B 132     -10.326 -10.770   9.994  1.00 94.38           N  
ATOM   1370 HH11 ARG B 132      -9.370 -10.817  10.317  1.00 94.38           H  
ATOM   1371 HH12 ARG B 132     -10.978 -11.437  10.382  1.00 94.38           H  
ATOM   1372  NH2 ARG B 132     -11.752 -10.207   8.344  1.00 94.38           N  
ATOM   1373 HH21 ARG B 132     -11.852  -9.986   7.364  1.00 94.38           H  
ATOM   1374 HH22 ARG B 132     -12.415 -10.851   8.752  1.00 94.38           H  
ATOM   1375  CZ  ARG B 132     -10.547 -10.191   8.845  1.00 94.38           C  
ATOM   1376  N   ARG B 133      -4.711  -7.250   6.004  1.00 94.51           N  
ATOM   1377  H   ARG B 133      -4.088  -7.340   6.793  1.00 94.51           H  
ATOM   1378  CA  ARG B 133      -4.874  -5.940   5.378  1.00 94.51           C  
ATOM   1379  HA  ARG B 133      -5.026  -6.096   4.310  1.00 94.51           H  
ATOM   1380  C   ARG B 133      -3.618  -5.111   5.553  1.00 94.51           C  
ATOM   1381  CB  ARG B 133      -6.110  -5.229   5.956  1.00 94.51           C  
ATOM   1382  HB2 ARG B 133      -6.987  -5.845   5.761  1.00 94.51           H  
ATOM   1383  HB3 ARG B 133      -5.992  -5.123   7.034  1.00 94.51           H  
ATOM   1384  O   ARG B 133      -3.070  -5.080   6.646  1.00 94.51           O  
ATOM   1385  CG  ARG B 133      -6.324  -3.833   5.348  1.00 94.51           C  
ATOM   1386  HG2 ARG B 133      -5.450  -3.209   5.535  1.00 94.51           H  
ATOM   1387  HG3 ARG B 133      -6.468  -3.918   4.270  1.00 94.51           H  
ATOM   1388  CD  ARG B 133      -7.517  -3.110   5.964  1.00 94.51           C  
ATOM   1389  HD2 ARG B 133      -7.368  -3.022   7.040  1.00 94.51           H  
ATOM   1390  HD3 ARG B 133      -7.559  -2.109   5.533  1.00 94.51           H  
ATOM   1391  NE  ARG B 133      -8.774  -3.804   5.670  1.00 94.51           N  
ATOM   1392  HE  ARG B 133      -8.757  -4.513   4.950  1.00 94.51           H  
ATOM   1393  NH1 ARG B 133     -10.137  -2.532   6.978  1.00 94.51           N  
ATOM   1394 HH11 ARG B 133      -9.345  -1.922   7.125  1.00 94.51           H  
ATOM   1395 HH12 ARG B 133     -11.042  -2.304   7.363  1.00 94.51           H  
ATOM   1396  NH2 ARG B 133     -10.969  -4.242   5.757  1.00 94.51           N  
ATOM   1397 HH21 ARG B 133     -11.921  -4.007   5.997  1.00 94.51           H  
ATOM   1398 HH22 ARG B 133     -10.733  -4.916   5.042  1.00 94.51           H  
ATOM   1399  CZ  ARG B 133      -9.958  -3.520   6.147  1.00 94.51           C  
ATOM   1400  N   MET B 134      -3.243  -4.382   4.512  1.00 96.73           N  
ATOM   1401  H   MET B 134      -3.761  -4.499   3.653  1.00 96.73           H  
ATOM   1402  CA  MET B 134      -2.346  -3.234   4.595  1.00 96.73           C  
ATOM   1403  HA  MET B 134      -1.951  -3.154   5.608  1.00 96.73           H  
ATOM   1404  C   MET B 134      -3.128  -1.960   4.266  1.00 96.73           C  
ATOM   1405  CB  MET B 134      -1.170  -3.439   3.635  1.00 96.73           C  
ATOM   1406  HB2 MET B 134      -0.649  -4.359   3.899  1.00 96.73           H  
ATOM   1407  HB3 MET B 134      -1.547  -3.529   2.617  1.00 96.73           H  
ATOM   1408  O   MET B 134      -3.904  -1.950   3.315  1.00 96.73           O  
ATOM   1409  CG  MET B 134      -0.159  -2.295   3.693  1.00 96.73           C  
ATOM   1410  HG2 MET B 134       0.307  -2.308   4.678  1.00 96.73           H  
ATOM   1411  HG3 MET B 134      -0.665  -1.337   3.571  1.00 96.73           H  
ATOM   1412  SD  MET B 134       1.148  -2.388   2.450  1.00 96.73           S  
ATOM   1413  CE  MET B 134       0.253  -1.823   0.988  1.00 96.73           C  
ATOM   1414  HE1 MET B 134      -0.397  -2.620   0.629  1.00 96.73           H  
ATOM   1415  HE2 MET B 134      -0.334  -0.939   1.237  1.00 96.73           H  
ATOM   1416  HE3 MET B 134       0.971  -1.558   0.212  1.00 96.73           H  
ATOM   1417  N   GLU B 135      -2.920  -0.877   5.005  1.00 96.05           N  
ATOM   1418  H   GLU B 135      -2.285  -0.948   5.787  1.00 96.05           H  
ATOM   1419  CA  GLU B 135      -3.360   0.463   4.606  1.00 96.05           C  
ATOM   1420  HA  GLU B 135      -3.829   0.418   3.623  1.00 96.05           H  
ATOM   1421  C   GLU B 135      -2.143   1.370   4.478  1.00 96.05           C  
ATOM   1422  CB  GLU B 135      -4.404   1.046   5.578  1.00 96.05           C  
ATOM   1423  HB2 GLU B 135      -4.552   2.098   5.335  1.00 96.05           H  
ATOM   1424  HB3 GLU B 135      -4.042   0.979   6.604  1.00 96.05           H  
ATOM   1425  O   GLU B 135      -1.462   1.623   5.467  1.00 96.05           O  
ATOM   1426  CG  GLU B 135      -5.752   0.324   5.437  1.00 96.05           C  
ATOM   1427  HG2 GLU B 135      -5.613  -0.747   5.590  1.00 96.05           H  
ATOM   1428  HG3 GLU B 135      -6.077   0.460   4.406  1.00 96.05           H  
ATOM   1429  CD  GLU B 135      -6.870   0.824   6.368  1.00 96.05           C  
ATOM   1430  OE1 GLU B 135      -7.913   0.129   6.469  1.00 96.05           O  
ATOM   1431  OE2 GLU B 135      -6.805   1.953   6.902  1.00 96.05           O  
ATOM   1432  N   PHE B 136      -1.881   1.863   3.269  1.00 97.18           N  
ATOM   1433  H   PHE B 136      -2.489   1.614   2.502  1.00 97.18           H  
ATOM   1434  CA  PHE B 136      -0.952   2.969   3.055  1.00 97.18           C  
ATOM   1435  HA  PHE B 136      -0.163   2.931   3.807  1.00 97.18           H  
ATOM   1436  C   PHE B 136      -1.712   4.280   3.222  1.00 97.18           C  
ATOM   1437  CB  PHE B 136      -0.302   2.853   1.677  1.00 97.18           C  
ATOM   1438  HB2 PHE B 136       0.292   1.940   1.658  1.00 97.18           H  
ATOM   1439  HB3 PHE B 136      -1.081   2.762   0.920  1.00 97.18           H  
ATOM   1440  O   PHE B 136      -2.722   4.497   2.553  1.00 97.18           O  
ATOM   1441  CG  PHE B 136       0.604   4.019   1.326  1.00 97.18           C  
ATOM   1442  CD1 PHE B 136       0.365   4.790   0.171  1.00 97.18           C  
ATOM   1443  HD1 PHE B 136      -0.475   4.570  -0.471  1.00 97.18           H  
ATOM   1444  CD2 PHE B 136       1.707   4.323   2.148  1.00 97.18           C  
ATOM   1445  HD2 PHE B 136       1.903   3.746   3.040  1.00 97.18           H  
ATOM   1446  CE1 PHE B 136       1.234   5.844  -0.163  1.00 97.18           C  
ATOM   1447  HE1 PHE B 136       1.064   6.429  -1.055  1.00 97.18           H  
ATOM   1448  CE2 PHE B 136       2.574   5.374   1.812  1.00 97.18           C  
ATOM   1449  HE2 PHE B 136       3.430   5.592   2.434  1.00 97.18           H  
ATOM   1450  CZ  PHE B 136       2.341   6.132   0.653  1.00 97.18           C  
ATOM   1451  HZ  PHE B 136       3.016   6.930   0.383  1.00 97.18           H  
ATOM   1452  N   ILE B 137      -1.261   5.116   4.149  1.00 94.82           N  
ATOM   1453  H   ILE B 137      -0.393   4.887   4.611  1.00 94.82           H  
ATOM   1454  CA  ILE B 137      -1.967   6.295   4.639  1.00 94.82           C  
ATOM   1455  HA  ILE B 137      -2.911   6.405   4.105  1.00 94.82           H  
ATOM   1456  C   ILE B 137      -1.134   7.534   4.355  1.00 94.82           C  
ATOM   1457  CB  ILE B 137      -2.280   6.137   6.145  1.00 94.82           C  
ATOM   1458  HB  ILE B 137      -1.366   5.862   6.671  1.00 94.82           H  
ATOM   1459  O   ILE B 137       0.051   7.582   4.679  1.00 94.82           O  
ATOM   1460  CG1 ILE B 137      -3.315   5.003   6.314  1.00 94.82           C  
ATOM   1461 HG12 ILE B 137      -2.902   4.077   5.913  1.00 94.82           H  
ATOM   1462 HG13 ILE B 137      -4.210   5.245   5.740  1.00 94.82           H  
ATOM   1463  CG2 ILE B 137      -2.805   7.449   6.753  1.00 94.82           C  
ATOM   1464 HG21 ILE B 137      -3.000   7.335   7.820  1.00 94.82           H  
ATOM   1465 HG22 ILE B 137      -3.721   7.731   6.233  1.00 94.82           H  
ATOM   1466 HG23 ILE B 137      -2.068   8.245   6.654  1.00 94.82           H  
ATOM   1467  CD1 ILE B 137      -3.733   4.719   7.755  1.00 94.82           C  
ATOM   1468 HD11 ILE B 137      -4.430   3.881   7.738  1.00 94.82           H  
ATOM   1469 HD12 ILE B 137      -2.856   4.472   8.354  1.00 94.82           H  
ATOM   1470 HD13 ILE B 137      -4.254   5.572   8.188  1.00 94.82           H  
ATOM   1471  N   ILE B 138      -1.797   8.552   3.817  1.00 92.54           N  
ATOM   1472  H   ILE B 138      -2.769   8.412   3.577  1.00 92.54           H  
ATOM   1473  CA  ILE B 138      -1.259   9.889   3.616  1.00 92.54           C  
ATOM   1474  HA  ILE B 138      -0.230   9.923   3.973  1.00 92.54           H  
ATOM   1475  C   ILE B 138      -2.108  10.843   4.450  1.00 92.54           C  
ATOM   1476  CB  ILE B 138      -1.261  10.271   2.124  1.00 92.54           C  
ATOM   1477  HB  ILE B 138      -2.294  10.423   1.810  1.00 92.54           H  
ATOM   1478  O   ILE B 138      -3.319  10.976   4.251  1.00 92.54           O  
ATOM   1479  CG1 ILE B 138      -0.645   9.165   1.230  1.00 92.54           C  
ATOM   1480 HG12 ILE B 138       0.401   9.017   1.499  1.00 92.54           H  
ATOM   1481 HG13 ILE B 138      -1.171   8.225   1.397  1.00 92.54           H  
ATOM   1482  CG2 ILE B 138      -0.513  11.604   1.974  1.00 92.54           C  
ATOM   1483 HG21 ILE B 138       0.534  11.487   2.252  1.00 92.54           H  
ATOM   1484 HG22 ILE B 138      -0.571  11.919   0.932  1.00 92.54           H  
ATOM   1485 HG23 ILE B 138      -0.972  12.385   2.580  1.00 92.54           H  
ATOM   1486  CD1 ILE B 138      -0.742   9.442  -0.272  1.00 92.54           C  
ATOM   1487 HD11 ILE B 138      -0.082  10.265  -0.545  1.00 92.54           H  
ATOM   1488 HD12 ILE B 138      -0.434   8.555  -0.826  1.00 92.54           H  
ATOM   1489 HD13 ILE B 138      -1.768   9.692  -0.545  1.00 92.54           H  
ATOM   1490  N   MET B 139      -1.481  11.502   5.414  1.00 88.26           N  
ATOM   1491  H   MET B 139      -0.492  11.336   5.535  1.00 88.26           H  
ATOM   1492  CA  MET B 139      -2.136  12.419   6.341  1.00 88.26           C  
ATOM   1493  HA  MET B 139      -3.188  12.529   6.077  1.00 88.26           H  
ATOM   1494  C   MET B 139      -1.499  13.800   6.258  1.00 88.26           C  
ATOM   1495  CB  MET B 139      -2.063  11.819   7.749  1.00 88.26           C  
ATOM   1496  HB2 MET B 139      -1.018  11.722   8.045  1.00 88.26           H  
ATOM   1497  HB3 MET B 139      -2.508  10.825   7.729  1.00 88.26           H  
ATOM   1498  O   MET B 139      -0.315  13.919   5.985  1.00 88.26           O  
ATOM   1499  CG  MET B 139      -2.815  12.663   8.782  1.00 88.26           C  
ATOM   1500  HG2 MET B 139      -2.328  13.633   8.882  1.00 88.26           H  
ATOM   1501  HG3 MET B 139      -3.837  12.820   8.438  1.00 88.26           H  
ATOM   1502  SD  MET B 139      -2.890  11.925  10.426  1.00 88.26           S  
ATOM   1503  CE  MET B 139      -1.161  12.106  10.944  1.00 88.26           C  
ATOM   1504  HE1 MET B 139      -1.045  11.712  11.953  1.00 88.26           H  
ATOM   1505  HE2 MET B 139      -0.503  11.560  10.268  1.00 88.26           H  
ATOM   1506  HE3 MET B 139      -0.900  13.164  10.947  1.00 88.26           H  
ATOM   1507  N   SER B 140      -2.261  14.852   6.529  1.00 82.70           N  
ATOM   1508  H   SER B 140      -3.226  14.705   6.786  1.00 82.70           H  
ATOM   1509  CA  SER B 140      -1.699  16.186   6.758  1.00 82.70           C  
ATOM   1510  HA  SER B 140      -0.751  16.290   6.231  1.00 82.70           H  
ATOM   1511  C   SER B 140      -1.513  16.409   8.260  1.00 82.70           C  
ATOM   1512  CB  SER B 140      -2.645  17.247   6.223  1.00 82.70           C  
ATOM   1513  HB2 SER B 140      -2.211  18.238   6.361  1.00 82.70           H  
ATOM   1514  HB3 SER B 140      -3.585  17.171   6.769  1.00 82.70           H  
ATOM   1515  O   SER B 140      -2.442  16.092   9.001  1.00 82.70           O  
ATOM   1516  OG  SER B 140      -2.908  17.025   4.864  1.00 82.70           O  
ATOM   1517  HG  SER B 140      -2.066  17.049   4.402  1.00 82.70           H  
ATOM   1518  N   PRO B 141      -0.401  16.998   8.735  1.00 77.04           N  
ATOM   1519  CA  PRO B 141      -0.146  17.177  10.170  1.00 77.04           C  
ATOM   1520  HA  PRO B 141       0.021  16.199  10.621  1.00 77.04           H  
ATOM   1521  C   PRO B 141      -1.272  17.879  10.943  1.00 77.04           C  
ATOM   1522  CB  PRO B 141       1.144  17.999  10.248  1.00 77.04           C  
ATOM   1523  HB2 PRO B 141       1.730  17.742  11.130  1.00 77.04           H  
ATOM   1524  HB3 PRO B 141       0.915  19.064  10.243  1.00 77.04           H  
ATOM   1525  O   PRO B 141      -1.512  17.560  12.102  1.00 77.04           O  
ATOM   1526  CG  PRO B 141       1.876  17.644   8.959  1.00 77.04           C  
ATOM   1527  HG2 PRO B 141       2.555  18.442   8.657  1.00 77.04           H  
ATOM   1528  HG3 PRO B 141       2.425  16.712   9.093  1.00 77.04           H  
ATOM   1529  CD  PRO B 141       0.748  17.434   7.953  1.00 77.04           C  
ATOM   1530  HD2 PRO B 141       0.518  18.375   7.454  1.00 77.04           H  
ATOM   1531  HD3 PRO B 141       1.054  16.682   7.225  1.00 77.04           H  
ATOM   1532  N   ASN B 142      -1.981  18.804  10.292  1.00 75.65           N  
ATOM   1533  H   ASN B 142      -1.689  19.039   9.354  1.00 75.65           H  
ATOM   1534  CA  ASN B 142      -3.028  19.621  10.911  1.00 75.65           C  
ATOM   1535  HA  ASN B 142      -2.843  19.660  11.985  1.00 75.65           H  
ATOM   1536  C   ASN B 142      -4.444  19.037  10.752  1.00 75.65           C  
ATOM   1537  CB  ASN B 142      -2.905  21.057  10.370  1.00 75.65           C  
ATOM   1538  HB2 ASN B 142      -3.650  21.692  10.848  1.00 75.65           H  
ATOM   1539  HB3 ASN B 142      -3.097  21.059   9.297  1.00 75.65           H  
ATOM   1540  O   ASN B 142      -5.425  19.731  11.007  1.00 75.65           O  
ATOM   1541  CG  ASN B 142      -1.539  21.665  10.645  1.00 75.65           C  
ATOM   1542  ND2 ASN B 142      -1.051  22.509   9.769  1.00 75.65           N  
ATOM   1543 HD21 ASN B 142      -1.576  22.791   8.953  1.00 75.65           H  
ATOM   1544 HD22 ASN B 142      -0.115  22.846   9.942  1.00 75.65           H  
ATOM   1545  OD1 ASN B 142      -0.880  21.365  11.626  1.00 75.65           O  
ATOM   1546  N   HIS B 143      -4.571  17.785  10.301  1.00 75.65           N  
ATOM   1547  H   HIS B 143      -3.742  17.223  10.172  1.00 75.65           H  
ATOM   1548  CA  HIS B 143      -5.862  17.133  10.092  1.00 75.65           C  
ATOM   1549  HA  HIS B 143      -6.662  17.807  10.400  1.00 75.65           H  
ATOM   1550  C   HIS B 143      -5.992  15.877  10.944  1.00 75.65           C  
ATOM   1551  CB  HIS B 143      -6.077  16.829   8.606  1.00 75.65           C  
ATOM   1552  HB2 HIS B 143      -6.926  16.153   8.501  1.00 75.65           H  
ATOM   1553  HB3 HIS B 143      -5.200  16.322   8.203  1.00 75.65           H  
ATOM   1554  O   HIS B 143      -5.106  15.032  10.980  1.00 75.65           O  
ATOM   1555  CG  HIS B 143      -6.368  18.074   7.813  1.00 75.65           C  
ATOM   1556  CD2 HIS B 143      -5.453  18.973   7.340  1.00 75.65           C  
ATOM   1557  HD2 HIS B 143      -4.383  18.926   7.473  1.00 75.65           H  
ATOM   1558  ND1 HIS B 143      -7.614  18.611   7.582  1.00 75.65           N  
ATOM   1559  HD1 HIS B 143      -8.498  18.231   7.890  1.00 75.65           H  
ATOM   1560  CE1 HIS B 143      -7.451  19.798   6.978  1.00 75.65           C  
ATOM   1561  HE1 HIS B 143      -8.249  20.471   6.701  1.00 75.65           H  
ATOM   1562  NE2 HIS B 143      -6.146  20.044   6.781  1.00 75.65           N  
ATOM   1563  N   GLU B 144      -7.147  15.726  11.592  1.00 76.39           N  
ATOM   1564  H   GLU B 144      -7.808  16.490  11.604  1.00 76.39           H  
ATOM   1565  CA  GLU B 144      -7.438  14.533  12.390  1.00 76.39           C  
ATOM   1566  HA  GLU B 144      -6.607  14.336  13.068  1.00 76.39           H  
ATOM   1567  C   GLU B 144      -7.654  13.278  11.540  1.00 76.39           C  
ATOM   1568  CB  GLU B 144      -8.719  14.742  13.195  1.00 76.39           C  
ATOM   1569  HB2 GLU B 144      -8.867  13.832  13.777  1.00 76.39           H  
ATOM   1570  HB3 GLU B 144      -9.562  14.850  12.513  1.00 76.39           H  
ATOM   1571  O   GLU B 144      -7.486  12.160  12.026  1.00 76.39           O  
ATOM   1572  CG  GLU B 144      -8.704  15.937  14.158  1.00 76.39           C  
ATOM   1573  HG2 GLU B 144      -7.731  15.978  14.646  1.00 76.39           H  
ATOM   1574  HG3 GLU B 144      -8.856  16.859  13.597  1.00 76.39           H  
ATOM   1575  CD  GLU B 144      -9.798  15.772  15.223  1.00 76.39           C  
ATOM   1576  OE1 GLU B 144      -9.559  16.153  16.382  1.00 76.39           O  
ATOM   1577  OE2 GLU B 144     -10.772  15.017  14.988  1.00 76.39           O  
ATOM   1578  N   ASN B 145      -8.088  13.469  10.294  1.00 84.03           N  
ATOM   1579  H   ASN B 145      -8.100  14.416   9.943  1.00 84.03           H  
ATOM   1580  CA  ASN B 145      -8.353  12.391   9.362  1.00 84.03           C  
ATOM   1581  HA  ASN B 145      -8.425  11.459   9.924  1.00 84.03           H  
ATOM   1582  C   ASN B 145      -7.215  12.271   8.344  1.00 84.03           C  
ATOM   1583  CB  ASN B 145      -9.695  12.619   8.656  1.00 84.03           C  
ATOM   1584  HB2 ASN B 145      -9.804  11.842   7.899  1.00 84.03           H  
ATOM   1585  HB3 ASN B 145      -9.699  13.591   8.162  1.00 84.03           H  
ATOM   1586  O   ASN B 145      -6.696  13.294   7.883  1.00 84.03           O  
ATOM   1587  CG  ASN B 145     -10.874  12.491   9.593  1.00 84.03           C  
ATOM   1588  ND2 ASN B 145     -11.762  13.455   9.635  1.00 84.03           N  
ATOM   1589 HD21 ASN B 145     -11.664  14.278   9.058  1.00 84.03           H  
ATOM   1590 HD22 ASN B 145     -12.522  13.365  10.295  1.00 84.03           H  
ATOM   1591  OD1 ASN B 145     -11.016  11.497  10.283  1.00 84.03           O  
ATOM   1592  N   PRO B 146      -6.898  11.043   7.901  1.00 88.60           N  
ATOM   1593  CA  PRO B 146      -6.134  10.845   6.679  1.00 88.60           C  
ATOM   1594  HA  PRO B 146      -5.100  11.144   6.850  1.00 88.60           H  
ATOM   1595  C   PRO B 146      -6.729  11.628   5.506  1.00 88.60           C  
ATOM   1596  CB  PRO B 146      -6.202   9.347   6.404  1.00 88.60           C  
ATOM   1597  HB2 PRO B 146      -7.080   9.122   5.798  1.00 88.60           H  
ATOM   1598  HB3 PRO B 146      -5.308   9.005   5.884  1.00 88.60           H  
ATOM   1599  O   PRO B 146      -7.952  11.680   5.345  1.00 88.60           O  
ATOM   1600  CG  PRO B 146      -6.387   8.734   7.791  1.00 88.60           C  
ATOM   1601  HG2 PRO B 146      -5.428   8.685   8.306  1.00 88.60           H  
ATOM   1602  HG3 PRO B 146      -6.855   7.750   7.740  1.00 88.60           H  
ATOM   1603  CD  PRO B 146      -7.291   9.760   8.472  1.00 88.60           C  
ATOM   1604  HD2 PRO B 146      -7.134   9.735   9.550  1.00 88.60           H  
ATOM   1605  HD3 PRO B 146      -8.334   9.555   8.229  1.00 88.60           H  
ATOM   1606  N   ARG B 147      -5.864  12.191   4.659  1.00 89.40           N  
ATOM   1607  H   ARG B 147      -4.880  12.005   4.797  1.00 89.40           H  
ATOM   1608  CA  ARG B 147      -6.271  12.754   3.366  1.00 89.40           C  
ATOM   1609  HA  ARG B 147      -7.196  13.320   3.478  1.00 89.40           H  
ATOM   1610  C   ARG B 147      -6.603  11.635   2.395  1.00 89.40           C  
ATOM   1611  CB  ARG B 147      -5.161  13.653   2.792  1.00 89.40           C  
ATOM   1612  HB2 ARG B 147      -5.409  13.897   1.759  1.00 89.40           H  
ATOM   1613  HB3 ARG B 147      -4.217  13.108   2.779  1.00 89.40           H  
ATOM   1614  O   ARG B 147      -7.672  11.643   1.792  1.00 89.40           O  
ATOM   1615  CG  ARG B 147      -4.962  14.968   3.558  1.00 89.40           C  
ATOM   1616  HG2 ARG B 147      -4.660  14.763   4.586  1.00 89.40           H  
ATOM   1617  HG3 ARG B 147      -4.167  15.522   3.059  1.00 89.40           H  
ATOM   1618  CD  ARG B 147      -6.240  15.817   3.553  1.00 89.40           C  
ATOM   1619  HD2 ARG B 147      -6.983  15.354   4.202  1.00 89.40           H  
ATOM   1620  HD3 ARG B 147      -6.624  15.831   2.533  1.00 89.40           H  
ATOM   1621  NE  ARG B 147      -6.001  17.199   4.009  1.00 89.40           N  
ATOM   1622  HE  ARG B 147      -5.134  17.382   4.494  1.00 89.40           H  
ATOM   1623  NH1 ARG B 147      -7.804  18.144   2.929  1.00 89.40           N  
ATOM   1624 HH11 ARG B 147      -8.031  17.253   2.510  1.00 89.40           H  
ATOM   1625 HH12 ARG B 147      -8.277  18.975   2.603  1.00 89.40           H  
ATOM   1626  NH2 ARG B 147      -6.434  19.449   4.047  1.00 89.40           N  
ATOM   1627 HH21 ARG B 147      -6.934  20.241   3.670  1.00 89.40           H  
ATOM   1628 HH22 ARG B 147      -5.817  19.603   4.831  1.00 89.40           H  
ATOM   1629  CZ  ARG B 147      -6.739  18.246   3.671  1.00 89.40           C  
ATOM   1630  N   GLU B 148      -5.722  10.642   2.329  1.00 92.94           N  
ATOM   1631  H   GLU B 148      -4.885  10.708   2.890  1.00 92.94           H  
ATOM   1632  CA  GLU B 148      -5.856   9.474   1.468  1.00 92.94           C  
ATOM   1633  HA  GLU B 148      -6.894   9.362   1.156  1.00 92.94           H  
ATOM   1634  C   GLU B 148      -5.439   8.207   2.215  1.00 92.94           C  
ATOM   1635  CB  GLU B 148      -4.996   9.626   0.209  1.00 92.94           C  
ATOM   1636  HB2 GLU B 148      -5.110   8.717  -0.381  1.00 92.94           H  
ATOM   1637  HB3 GLU B 148      -3.948   9.713   0.498  1.00 92.94           H  
ATOM   1638  O   GLU B 148      -4.519   8.213   3.035  1.00 92.94           O  
ATOM   1639  CG  GLU B 148      -5.383  10.839  -0.649  1.00 92.94           C  
ATOM   1640  HG2 GLU B 148      -5.232  11.749  -0.068  1.00 92.94           H  
ATOM   1641  HG3 GLU B 148      -6.441  10.771  -0.902  1.00 92.94           H  
ATOM   1642  CD  GLU B 148      -4.555  10.934  -1.935  1.00 92.94           C  
ATOM   1643  OE1 GLU B 148      -4.520  12.034  -2.516  1.00 92.94           O  
ATOM   1644  OE2 GLU B 148      -3.939   9.927  -2.357  1.00 92.94           O  
ATOM   1645  N   ALA B 149      -6.109   7.100   1.914  1.00 94.51           N  
ATOM   1646  H   ALA B 149      -6.906   7.179   1.299  1.00 94.51           H  
ATOM   1647  CA  ALA B 149      -5.736   5.775   2.367  1.00 94.51           C  
ATOM   1648  HA  ALA B 149      -4.669   5.780   2.587  1.00 94.51           H  
ATOM   1649  C   ALA B 149      -6.016   4.731   1.284  1.00 94.51           C  
ATOM   1650  CB  ALA B 149      -6.485   5.435   3.653  1.00 94.51           C  
ATOM   1651  HB1 ALA B 149      -6.129   4.482   4.044  1.00 94.51           H  
ATOM   1652  HB2 ALA B 149      -6.306   6.213   4.396  1.00 94.51           H  
ATOM   1653  HB3 ALA B 149      -7.548   5.361   3.423  1.00 94.51           H  
ATOM   1654  O   ALA B 149      -7.147   4.583   0.810  1.00 94.51           O  
ATOM   1655  N   TYR B 150      -4.992   3.948   0.965  1.00 96.75           N  
ATOM   1656  H   TYR B 150      -4.108   4.138   1.414  1.00 96.75           H  
ATOM   1657  CA  TYR B 150      -5.029   2.853   0.006  1.00 96.75           C  
ATOM   1658  HA  TYR B 150      -5.946   2.907  -0.581  1.00 96.75           H  
ATOM   1659  C   TYR B 150      -5.013   1.535   0.778  1.00 96.75           C  
ATOM   1660  CB  TYR B 150      -3.854   2.991  -0.969  1.00 96.75           C  
ATOM   1661  HB2 TYR B 150      -2.916   2.957  -0.414  1.00 96.75           H  
ATOM   1662  HB3 TYR B 150      -3.861   2.144  -1.655  1.00 96.75           H  
ATOM   1663  O   TYR B 150      -4.002   1.146   1.359  1.00 96.75           O  
ATOM   1664  CG  TYR B 150      -3.893   4.277  -1.773  1.00 96.75           C  
ATOM   1665  CD1 TYR B 150      -4.466   4.290  -3.061  1.00 96.75           C  
ATOM   1666  HD1 TYR B 150      -4.856   3.382  -3.497  1.00 96.75           H  
ATOM   1667  CD2 TYR B 150      -3.378   5.468  -1.220  1.00 96.75           C  
ATOM   1668  HD2 TYR B 150      -2.932   5.472  -0.237  1.00 96.75           H  
ATOM   1669  CE1 TYR B 150      -4.512   5.491  -3.795  1.00 96.75           C  
ATOM   1670  HE1 TYR B 150      -4.934   5.524  -4.789  1.00 96.75           H  
ATOM   1671  CE2 TYR B 150      -3.457   6.674  -1.943  1.00 96.75           C  
ATOM   1672  HE2 TYR B 150      -3.078   7.596  -1.527  1.00 96.75           H  
ATOM   1673  OH  TYR B 150      -4.095   7.840  -3.945  1.00 96.75           O  
ATOM   1674  HH  TYR B 150      -3.925   8.617  -3.407  1.00 96.75           H  
ATOM   1675  CZ  TYR B 150      -4.014   6.686  -3.237  1.00 96.75           C  
ATOM   1676  N   SER B 151      -6.171   0.881   0.846  1.00 96.28           N  
ATOM   1677  H   SER B 151      -6.930   1.233   0.281  1.00 96.28           H  
ATOM   1678  CA  SER B 151      -6.392  -0.369   1.573  1.00 96.28           C  
ATOM   1679  HA  SER B 151      -5.657  -0.455   2.374  1.00 96.28           H  
ATOM   1680  C   SER B 151      -6.224  -1.566   0.637  1.00 96.28           C  
ATOM   1681  CB  SER B 151      -7.789  -0.385   2.215  1.00 96.28           C  
ATOM   1682  HB2 SER B 151      -8.540  -0.497   1.433  1.00 96.28           H  
ATOM   1683  HB3 SER B 151      -7.865  -1.235   2.893  1.00 96.28           H  
ATOM   1684  O   SER B 151      -6.962  -1.692  -0.338  1.00 96.28           O  
ATOM   1685  OG  SER B 151      -8.049   0.822   2.925  1.00 96.28           O  
ATOM   1686  HG  SER B 151      -7.275   1.370   2.772  1.00 96.28           H  
ATOM   1687  N   PHE B 152      -5.283  -2.446   0.960  1.00 97.33           N  
ATOM   1688  H   PHE B 152      -4.721  -2.247   1.774  1.00 97.33           H  
ATOM   1689  CA  PHE B 152      -5.036  -3.724   0.305  1.00 97.33           C  
ATOM   1690  HA  PHE B 152      -5.578  -3.778  -0.640  1.00 97.33           H  
ATOM   1691  C   PHE B 152      -5.535  -4.820   1.239  1.00 97.33           C  
ATOM   1692  CB  PHE B 152      -3.536  -3.899   0.022  1.00 97.33           C  
ATOM   1693  HB2 PHE B 152      -3.386  -4.874  -0.441  1.00 97.33           H  
ATOM   1694  HB3 PHE B 152      -2.994  -3.909   0.968  1.00 97.33           H  
ATOM   1695  O   PHE B 152      -4.911  -5.096   2.261  1.00 97.33           O  
ATOM   1696  CG  PHE B 152      -2.915  -2.832  -0.855  1.00 97.33           C  
ATOM   1697  CD1 PHE B 152      -2.590  -3.116  -2.194  1.00 97.33           C  
ATOM   1698  HD1 PHE B 152      -2.804  -4.090  -2.609  1.00 97.33           H  
ATOM   1699  CD2 PHE B 152      -2.636  -1.557  -0.328  1.00 97.33           C  
ATOM   1700  HD2 PHE B 152      -2.868  -1.327   0.702  1.00 97.33           H  
ATOM   1701  CE1 PHE B 152      -1.984  -2.136  -2.998  1.00 97.33           C  
ATOM   1702  HE1 PHE B 152      -1.742  -2.357  -4.027  1.00 97.33           H  
ATOM   1703  CE2 PHE B 152      -2.038  -0.573  -1.132  1.00 97.33           C  
ATOM   1704  HE2 PHE B 152      -1.828   0.404  -0.722  1.00 97.33           H  
ATOM   1705  CZ  PHE B 152      -1.707  -0.864  -2.465  1.00 97.33           C  
ATOM   1706  HZ  PHE B 152      -1.244  -0.104  -3.077  1.00 97.33           H  
ATOM   1707  N   ASP B 153      -6.673  -5.420   0.921  1.00 95.29           N  
ATOM   1708  H   ASP B 153      -7.147  -5.130   0.078  1.00 95.29           H  
ATOM   1709  CA  ASP B 153      -7.239  -6.527   1.689  1.00 95.29           C  
ATOM   1710  HA  ASP B 153      -6.863  -6.513   2.712  1.00 95.29           H  
ATOM   1711  C   ASP B 153      -6.837  -7.854   1.056  1.00 95.29           C  
ATOM   1712  CB  ASP B 153      -8.757  -6.382   1.742  1.00 95.29           C  
ATOM   1713  HB2 ASP B 153      -9.189  -7.325   2.078  1.00 95.29           H  
ATOM   1714  HB3 ASP B 153      -9.149  -6.172   0.747  1.00 95.29           H  
ATOM   1715  O   ASP B 153      -7.127  -8.071  -0.119  1.00 95.29           O  
ATOM   1716  CG  ASP B 153      -9.182  -5.282   2.704  1.00 95.29           C  
ATOM   1717  OD1 ASP B 153      -9.655  -5.617   3.813  1.00 95.29           O  
ATOM   1718  OD2 ASP B 153      -9.268  -4.092   2.328  1.00 95.29           O  
ATOM   1719  N   LEU B 154      -6.192  -8.726   1.828  1.00 95.69           N  
ATOM   1720  H   LEU B 154      -6.080  -8.511   2.809  1.00 95.69           H  
ATOM   1721  CA  LEU B 154      -5.707 -10.028   1.389  1.00 95.69           C  
ATOM   1722  HA  LEU B 154      -5.806 -10.082   0.305  1.00 95.69           H  
ATOM   1723  C   LEU B 154      -6.548 -11.165   1.978  1.00 95.69           C  
ATOM   1724  CB  LEU B 154      -4.215 -10.219   1.724  1.00 95.69           C  
ATOM   1725  HB2 LEU B 154      -4.052 -10.055   2.789  1.00 95.69           H  
ATOM   1726  HB3 LEU B 154      -3.975 -11.263   1.524  1.00 95.69           H  
ATOM   1727  O   LEU B 154      -7.118 -11.067   3.067  1.00 95.69           O  
ATOM   1728  CG  LEU B 154      -3.249  -9.345   0.900  1.00 95.69           C  
ATOM   1729  HG  LEU B 154      -3.655  -9.192  -0.100  1.00 95.69           H  
ATOM   1730  CD1 LEU B 154      -2.992  -7.984   1.552  1.00 95.69           C  
ATOM   1731 HD11 LEU B 154      -2.626  -8.123   2.569  1.00 95.69           H  
ATOM   1732 HD12 LEU B 154      -2.257  -7.425   0.974  1.00 95.69           H  
ATOM   1733 HD13 LEU B 154      -3.916  -7.407   1.581  1.00 95.69           H  
ATOM   1734  CD2 LEU B 154      -1.901 -10.053   0.760  1.00 95.69           C  
ATOM   1735 HD21 LEU B 154      -2.031 -10.986   0.213  1.00 95.69           H  
ATOM   1736 HD22 LEU B 154      -1.504 -10.282   1.749  1.00 95.69           H  
ATOM   1737 HD23 LEU B 154      -1.196  -9.421   0.219  1.00 95.69           H  
ATOM   1738  N   SER B 155      -6.614 -12.274   1.253  1.00 92.36           N  
ATOM   1739  H   SER B 155      -6.152 -12.277   0.355  1.00 92.36           H  
ATOM   1740  CA  SER B 155      -7.090 -13.570   1.754  1.00 92.36           C  
ATOM   1741  HA  SER B 155      -6.849 -13.657   2.813  1.00 92.36           H  
ATOM   1742  C   SER B 155      -6.356 -14.691   1.022  1.00 92.36           C  
ATOM   1743  CB  SER B 155      -8.610 -13.720   1.586  1.00 92.36           C  
ATOM   1744  HB2 SER B 155      -8.933 -14.651   2.053  1.00 92.36           H  
ATOM   1745  HB3 SER B 155      -8.872 -13.760   0.529  1.00 92.36           H  
ATOM   1746  O   SER B 155      -5.910 -14.490  -0.112  1.00 92.36           O  
ATOM   1747  OG  SER B 155      -9.278 -12.631   2.199  1.00 92.36           O  
ATOM   1748  HG  SER B 155      -8.599 -12.046   2.542  1.00 92.36           H  
ATOM   1749  N   TYR B 156      -6.233 -15.857   1.654  1.00 92.32           N  
ATOM   1750  H   TYR B 156      -6.587 -15.971   2.593  1.00 92.32           H  
ATOM   1751  CA  TYR B 156      -5.524 -17.007   1.096  1.00 92.32           C  
ATOM   1752  HA  TYR B 156      -5.099 -16.739   0.128  1.00 92.32           H  
ATOM   1753  C   TYR B 156      -6.532 -18.153   0.921  1.00 92.32           C  
ATOM   1754  CB  TYR B 156      -4.307 -17.379   1.958  1.00 92.32           C  
ATOM   1755  HB2 TYR B 156      -3.653 -18.008   1.354  1.00 92.32           H  
ATOM   1756  HB3 TYR B 156      -4.609 -18.004   2.798  1.00 92.32           H  
ATOM   1757  O   TYR B 156      -6.992 -18.712   1.911  1.00 92.32           O  
ATOM   1758  CG  TYR B 156      -3.508 -16.193   2.470  1.00 92.32           C  
ATOM   1759  CD1 TYR B 156      -2.371 -15.779   1.756  1.00 92.32           C  
ATOM   1760  HD1 TYR B 156      -2.047 -16.337   0.889  1.00 92.32           H  
ATOM   1761  CD2 TYR B 156      -3.890 -15.505   3.642  1.00 92.32           C  
ATOM   1762  HD2 TYR B 156      -4.714 -15.875   4.234  1.00 92.32           H  
ATOM   1763  CE1 TYR B 156      -1.636 -14.658   2.183  1.00 92.32           C  
ATOM   1764  HE1 TYR B 156      -0.730 -14.364   1.674  1.00 92.32           H  
ATOM   1765  CE2 TYR B 156      -3.174 -14.362   4.048  1.00 92.32           C  
ATOM   1766  HE2 TYR B 156      -3.426 -13.859   4.969  1.00 92.32           H  
ATOM   1767  OH  TYR B 156      -1.380 -12.807   3.672  1.00 92.32           O  
ATOM   1768  HH  TYR B 156      -1.892 -12.304   4.309  1.00 92.32           H  
ATOM   1769  CZ  TYR B 156      -2.064 -13.921   3.301  1.00 92.32           C  
ATOM   1770  N   PRO B 157      -6.944 -18.483  -0.317  1.00 82.37           N  
ATOM   1771  CA  PRO B 157      -8.023 -19.439  -0.573  1.00 82.37           C  
ATOM   1772  HA  PRO B 157      -8.954 -19.020  -0.192  1.00 82.37           H  
ATOM   1773  C   PRO B 157      -7.842 -20.828   0.045  1.00 82.37           C  
ATOM   1774  CB  PRO B 157      -8.110 -19.546  -2.097  1.00 82.37           C  
ATOM   1775  HB2 PRO B 157      -7.405 -20.291  -2.465  1.00 82.37           H  
ATOM   1776  HB3 PRO B 157      -9.122 -19.783  -2.425  1.00 82.37           H  
ATOM   1777  O   PRO B 157      -8.835 -21.457   0.374  1.00 82.37           O  
ATOM   1778  CG  PRO B 157      -7.673 -18.162  -2.557  1.00 82.37           C  
ATOM   1779  HG2 PRO B 157      -8.509 -17.471  -2.450  1.00 82.37           H  
ATOM   1780  HG3 PRO B 157      -7.299 -18.171  -3.581  1.00 82.37           H  
ATOM   1781  CD  PRO B 157      -6.580 -17.818  -1.556  1.00 82.37           C  
ATOM   1782  HD2 PRO B 157      -5.640 -18.247  -1.906  1.00 82.37           H  
ATOM   1783  HD3 PRO B 157      -6.508 -16.736  -1.446  1.00 82.37           H  
ATOM   1784  N   GLU B 158      -6.608 -21.303   0.234  1.00 74.71           N  
ATOM   1785  H   GLU B 158      -5.813 -20.740  -0.031  1.00 74.71           H  
ATOM   1786  CA  GLU B 158      -6.358 -22.597   0.894  1.00 74.71           C  
ATOM   1787  HA  GLU B 158      -6.913 -23.383   0.383  1.00 74.71           H  
ATOM   1788  C   GLU B 158      -6.824 -22.626   2.357  1.00 74.71           C  
ATOM   1789  CB  GLU B 158      -4.861 -22.926   0.837  1.00 74.71           C  
ATOM   1790  HB2 GLU B 158      -4.663 -23.799   1.460  1.00 74.71           H  
ATOM   1791  HB3 GLU B 158      -4.308 -22.077   1.240  1.00 74.71           H  
ATOM   1792  O   GLU B 158      -7.079 -23.698   2.888  1.00 74.71           O  
ATOM   1793  CG  GLU B 158      -4.370 -23.231  -0.586  1.00 74.71           C  
ATOM   1794  HG2 GLU B 158      -4.619 -22.392  -1.236  1.00 74.71           H  
ATOM   1795  HG3 GLU B 158      -4.892 -24.113  -0.958  1.00 74.71           H  
ATOM   1796  CD  GLU B 158      -2.854 -23.465  -0.660  1.00 74.71           C  
ATOM   1797  OE1 GLU B 158      -2.350 -23.613  -1.795  1.00 74.71           O  
ATOM   1798  OE2 GLU B 158      -2.155 -23.365   0.373  1.00 74.71           O  
ATOM   1799  N   ASP B 159      -6.965 -21.463   2.997  1.00 60.89           N  
ATOM   1800  H   ASP B 159      -6.761 -20.606   2.503  1.00 60.89           H  
ATOM   1801  CA  ASP B 159      -7.495 -21.347   4.359  1.00 60.89           C  
ATOM   1802  HA  ASP B 159      -7.011 -22.074   5.011  1.00 60.89           H  
ATOM   1803  C   ASP B 159      -9.006 -21.549   4.425  1.00 60.89           C  
ATOM   1804  CB  ASP B 159      -7.259 -19.932   4.879  1.00 60.89           C  
ATOM   1805  HB2 ASP B 159      -7.584 -19.885   5.919  1.00 60.89           H  
ATOM   1806  HB3 ASP B 159      -7.880 -19.235   4.317  1.00 60.89           H  
ATOM   1807  O   ASP B 159      -9.566 -21.806   5.489  1.00 60.89           O  
ATOM   1808  CG  ASP B 159      -5.821 -19.469   4.808  1.00 60.89           C  
ATOM   1809  OD1 ASP B 159      -4.886 -20.295   4.933  1.00 60.89           O  
ATOM   1810  OD2 ASP B 159      -5.625 -18.237   4.834  1.00 60.89           O  
ATOM   1811  N   GLN B 160      -9.685 -21.338   3.300  1.00 53.16           N  
ATOM   1812  H   GLN B 160      -9.161 -21.246   2.441  1.00 53.16           H  
ATOM   1813  CA  GLN B 160     -11.120 -21.515   3.190  1.00 53.16           C  
ATOM   1814  HA  GLN B 160     -11.587 -21.322   4.156  1.00 53.16           H  
ATOM   1815  C   GLN B 160     -11.386 -22.980   2.855  1.00 53.16           C  
ATOM   1816  CB  GLN B 160     -11.712 -20.525   2.173  1.00 53.16           C  
ATOM   1817  HB2 GLN B 160     -11.249 -20.666   1.197  1.00 53.16           H  
ATOM   1818  HB3 GLN B 160     -12.779 -20.725   2.081  1.00 53.16           H  
ATOM   1819  O   GLN B 160     -11.726 -23.312   1.724  1.00 53.16           O  
ATOM   1820  CG  GLN B 160     -11.522 -19.071   2.628  1.00 53.16           C  
ATOM   1821  HG2 GLN B 160     -10.462 -18.818   2.607  1.00 53.16           H  
ATOM   1822  HG3 GLN B 160     -11.875 -18.978   3.655  1.00 53.16           H  
ATOM   1823  CD  GLN B 160     -12.276 -18.060   1.770  1.00 53.16           C  
ATOM   1824  NE2 GLN B 160     -12.368 -16.827   2.216  1.00 53.16           N  
ATOM   1825 HE21 GLN B 160     -12.928 -16.211   1.643  1.00 53.16           H  
ATOM   1826 HE22 GLN B 160     -11.998 -16.598   3.127  1.00 53.16           H  
ATOM   1827  OE1 GLN B 160     -12.780 -18.309   0.690  1.00 53.16           O  
ATOM   1828  N   GLU B 161     -11.193 -23.856   3.844  1.00 47.07           N  
ATOM   1829  H   GLU B 161     -10.787 -23.532   4.710  1.00 47.07           H  
ATOM   1830  CA  GLU B 161     -11.571 -25.268   3.726  1.00 47.07           C  
ATOM   1831  HA  GLU B 161     -11.009 -25.732   2.915  1.00 47.07           H  
ATOM   1832  C   GLU B 161     -13.069 -25.418   3.402  1.00 47.07           C  
ATOM   1833  CB  GLU B 161     -11.287 -26.030   5.035  1.00 47.07           C  
ATOM   1834  HB2 GLU B 161     -11.723 -27.024   4.939  1.00 47.07           H  
ATOM   1835  HB3 GLU B 161     -11.787 -25.517   5.857  1.00 47.07           H  
ATOM   1836  O   GLU B 161     -13.433 -26.031   2.399  1.00 47.07           O  
ATOM   1837  CG  GLU B 161      -9.805 -26.205   5.395  1.00 47.07           C  
ATOM   1838  HG2 GLU B 161      -9.289 -26.629   4.533  1.00 47.07           H  
ATOM   1839  HG3 GLU B 161      -9.371 -25.227   5.603  1.00 47.07           H  
ATOM   1840  CD  GLU B 161      -9.604 -27.129   6.616  1.00 47.07           C  
ATOM   1841  OE1 GLU B 161      -8.482 -27.670   6.757  1.00 47.07           O  
ATOM   1842  OE2 GLU B 161     -10.558 -27.310   7.405  1.00 47.07           O  
ATOM   1843  N   ASP B 162     -13.929 -24.873   4.276  1.00 41.16           N  
ATOM   1844  H   ASP B 162     -13.521 -24.437   5.090  1.00 41.16           H  
ATOM   1845  CA  ASP B 162     -15.348 -25.249   4.373  1.00 41.16           C  
ATOM   1846  HA  ASP B 162     -15.431 -26.334   4.328  1.00 41.16           H  
ATOM   1847  C   ASP B 162     -16.227 -24.694   3.256  1.00 41.16           C  
ATOM   1848  CB  ASP B 162     -15.941 -24.758   5.705  1.00 41.16           C  
ATOM   1849  HB2 ASP B 162     -15.551 -23.766   5.932  1.00 41.16           H  
ATOM   1850  HB3 ASP B 162     -17.022 -24.664   5.597  1.00 41.16           H  
ATOM   1851  O   ASP B 162     -16.834 -25.449   2.494  1.00 41.16           O  
ATOM   1852  CG  ASP B 162     -15.713 -25.691   6.889  1.00 41.16           C  
ATOM   1853  OD1 ASP B 162     -15.730 -26.923   6.680  1.00 41.16           O  
ATOM   1854  OD2 ASP B 162     -15.631 -25.144   8.011  1.00 41.16           O  
ATOM   1855  N   GLU B 163     -16.348 -23.364   3.165  1.00 36.43           N  
ATOM   1856  H   GLU B 163     -15.833 -22.792   3.819  1.00 36.43           H  
ATOM   1857  CA  GLU B 163     -17.114 -22.723   2.097  1.00 36.43           C  
ATOM   1858  HA  GLU B 163     -17.970 -23.360   1.874  1.00 36.43           H  
ATOM   1859  C   GLU B 163     -16.279 -22.713   0.816  1.00 36.43           C  
ATOM   1860  CB  GLU B 163     -17.699 -21.351   2.482  1.00 36.43           C  
ATOM   1861  HB2 GLU B 163     -16.917 -20.716   2.899  1.00 36.43           H  
ATOM   1862  HB3 GLU B 163     -18.075 -20.889   1.568  1.00 36.43           H  
ATOM   1863  O   GLU B 163     -16.040 -21.679   0.189  1.00 36.43           O  
ATOM   1864  CG  GLU B 163     -18.880 -21.452   3.467  1.00 36.43           C  
ATOM   1865  HG2 GLU B 163     -19.546 -22.244   3.126  1.00 36.43           H  
ATOM   1866  HG3 GLU B 163     -18.496 -21.734   4.447  1.00 36.43           H  
ATOM   1867  CD  GLU B 163     -19.701 -20.150   3.588  1.00 36.43           C  
ATOM   1868  OE1 GLU B 163     -20.729 -20.178   4.304  1.00 36.43           O  
ATOM   1869  OE2 GLU B 163     -19.339 -19.130   2.954  1.00 36.43           O  
ATOM   1870  N   ALA B 164     -15.912 -23.916   0.372  1.00 36.32           N  
ATOM   1871  H   ALA B 164     -16.016 -24.683   1.021  1.00 36.32           H  
ATOM   1872  CA  ALA B 164     -15.897 -24.268  -1.028  1.00 36.32           C  
ATOM   1873  HA  ALA B 164     -15.147 -23.663  -1.538  1.00 36.32           H  
ATOM   1874  C   ALA B 164     -17.282 -23.945  -1.601  1.00 36.32           C  
ATOM   1875  CB  ALA B 164     -15.526 -25.752  -1.162  1.00 36.32           C  
ATOM   1876  HB1 ALA B 164     -16.247 -26.368  -0.625  1.00 36.32           H  
ATOM   1877  HB2 ALA B 164     -14.537 -25.918  -0.734  1.00 36.32           H  
ATOM   1878  HB3 ALA B 164     -15.516 -26.038  -2.214  1.00 36.32           H  
ATOM   1879  O   ALA B 164     -18.108 -24.819  -1.873  1.00 36.32           O  
ATOM   1880  N   VAL B 165     -17.553 -22.658  -1.818  1.00 33.77           N  
ATOM   1881  H   VAL B 165     -16.914 -21.977  -1.433  1.00 33.77           H  
ATOM   1882  CA  VAL B 165     -18.522 -22.251  -2.809  1.00 33.77           C  
ATOM   1883  HA  VAL B 165     -19.462 -22.764  -2.608  1.00 33.77           H  
ATOM   1884  C   VAL B 165     -17.931 -22.764  -4.108  1.00 33.77           C  
ATOM   1885  CB  VAL B 165     -18.799 -20.737  -2.826  1.00 33.77           C  
ATOM   1886  HB  VAL B 165     -17.915 -20.192  -3.158  1.00 33.77           H  
ATOM   1887  O   VAL B 165     -17.106 -22.114  -4.753  1.00 33.77           O  
ATOM   1888  CG1 VAL B 165     -19.963 -20.453  -3.786  1.00 33.77           C  
ATOM   1889 HG11 VAL B 165     -20.854 -20.986  -3.455  1.00 33.77           H  
ATOM   1890 HG12 VAL B 165     -20.176 -19.384  -3.792  1.00 33.77           H  
ATOM   1891 HG13 VAL B 165     -19.708 -20.776  -4.795  1.00 33.77           H  
ATOM   1892  CG2 VAL B 165     -19.204 -20.216  -1.444  1.00 33.77           C  
ATOM   1893 HG21 VAL B 165     -19.467 -19.160  -1.498  1.00 33.77           H  
ATOM   1894 HG22 VAL B 165     -20.049 -20.782  -1.052  1.00 33.77           H  
ATOM   1895 HG23 VAL B 165     -18.368 -20.313  -0.751  1.00 33.77           H  
ATOM   1896  N   ILE B 166     -18.352 -23.978  -4.464  1.00 34.25           N  
ATOM   1897  H   ILE B 166     -18.813 -24.512  -3.741  1.00 34.25           H  
ATOM   1898  CA  ILE B 166     -18.315 -24.532  -5.805  1.00 34.25           C  
ATOM   1899  HA  ILE B 166     -17.290 -24.515  -6.175  1.00 34.25           H  
ATOM   1900  C   ILE B 166     -19.172 -23.581  -6.640  1.00 34.25           C  
ATOM   1901  CB  ILE B 166     -18.849 -25.990  -5.831  1.00 34.25           C  
ATOM   1902  HB  ILE B 166     -19.904 -25.972  -5.558  1.00 34.25           H  
ATOM   1903  O   ILE B 166     -20.311 -23.869  -7.006  1.00 34.25           O  
ATOM   1904  CG1 ILE B 166     -18.124 -26.919  -4.828  1.00 34.25           C  
ATOM   1905 HG12 ILE B 166     -17.091 -27.067  -5.143  1.00 34.25           H  
ATOM   1906 HG13 ILE B 166     -18.107 -26.455  -3.842  1.00 34.25           H  
ATOM   1907  CG2 ILE B 166     -18.721 -26.567  -7.257  1.00 34.25           C  
ATOM   1908 HG21 ILE B 166     -19.220 -25.929  -7.986  1.00 34.25           H  
ATOM   1909 HG22 ILE B 166     -17.669 -26.653  -7.529  1.00 34.25           H  
ATOM   1910 HG23 ILE B 166     -19.187 -27.550  -7.312  1.00 34.25           H  
ATOM   1911  CD1 ILE B 166     -18.804 -28.284  -4.653  1.00 34.25           C  
ATOM   1912 HD11 ILE B 166     -19.855 -28.146  -4.398  1.00 34.25           H  
ATOM   1913 HD12 ILE B 166     -18.719 -28.878  -5.562  1.00 34.25           H  
ATOM   1914 HD13 ILE B 166     -18.315 -28.823  -3.842  1.00 34.25           H  
ATOM   1915  N   PHE B 167     -18.661 -22.382  -6.915  1.00 33.94           N  
ATOM   1916  H   PHE B 167     -17.780 -22.131  -6.489  1.00 33.94           H  
ATOM   1917  CA  PHE B 167     -19.184 -21.586  -7.996  1.00 33.94           C  
ATOM   1918  HA  PHE B 167     -20.257 -21.461  -7.849  1.00 33.94           H  
ATOM   1919  C   PHE B 167     -18.939 -22.446  -9.229  1.00 33.94           C  
ATOM   1920  CB  PHE B 167     -18.529 -20.195  -8.054  1.00 33.94           C  
ATOM   1921  HB2 PHE B 167     -18.017 -20.067  -9.008  1.00 33.94           H  
ATOM   1922  HB3 PHE B 167     -17.776 -20.103  -7.272  1.00 33.94           H  
ATOM   1923  O   PHE B 167     -17.793 -22.683  -9.609  1.00 33.94           O  
ATOM   1924  CG  PHE B 167     -19.547 -19.081  -7.901  1.00 33.94           C  
ATOM   1925  CD1 PHE B 167     -20.326 -18.676  -9.002  1.00 33.94           C  
ATOM   1926  HD1 PHE B 167     -20.170 -19.133  -9.968  1.00 33.94           H  
ATOM   1927  CD2 PHE B 167     -19.751 -18.478  -6.647  1.00 33.94           C  
ATOM   1928  HD2 PHE B 167     -19.139 -18.766  -5.805  1.00 33.94           H  
ATOM   1929  CE1 PHE B 167     -21.309 -17.682  -8.845  1.00 33.94           C  
ATOM   1930  HE1 PHE B 167     -21.909 -17.374  -9.688  1.00 33.94           H  
ATOM   1931  CE2 PHE B 167     -20.745 -17.496  -6.485  1.00 33.94           C  
ATOM   1932  HE2 PHE B 167     -20.902 -17.048  -5.515  1.00 33.94           H  
ATOM   1933  CZ  PHE B 167     -21.525 -17.098  -7.584  1.00 33.94           C  
ATOM   1934  HZ  PHE B 167     -22.286 -16.343  -7.456  1.00 33.94           H  
ATOM   1935  N   SER B 168     -20.027 -22.976  -9.791  1.00 38.87           N  
ATOM   1936  H   SER B 168     -20.883 -22.886  -9.262  1.00 38.87           H  
ATOM   1937  CA  SER B 168     -20.033 -23.872 -10.954  1.00 38.87           C  
ATOM   1938  HA  SER B 168     -19.730 -24.872 -10.645  1.00 38.87           H  
ATOM   1939  C   SER B 168     -19.065 -23.405 -12.042  1.00 38.87           C  
ATOM   1940  CB  SER B 168     -21.468 -23.925 -11.498  1.00 38.87           C  
ATOM   1941  HB2 SER B 168     -22.030 -24.671 -10.937  1.00 38.87           H  
ATOM   1942  HB3 SER B 168     -21.948 -22.956 -11.359  1.00 38.87           H  
ATOM   1943  O   SER B 168     -18.177 -24.142 -12.467  1.00 38.87           O  
ATOM   1944  OG  SER B 168     -21.507 -24.232 -12.876  1.00 38.87           O  
ATOM   1945  HG  SER B 168     -22.322 -24.703 -13.067  1.00 38.87           H  
ATOM   1946  N   GLY B 169     -19.188 -22.134 -12.435  1.00 37.71           N  
ATOM   1947  H   GLY B 169     -19.944 -21.597 -12.034  1.00 37.71           H  
ATOM   1948  CA  GLY B 169     -18.220 -21.445 -13.273  1.00 37.71           C  
ATOM   1949  HA2 GLY B 169     -18.661 -20.531 -13.671  1.00 37.71           H  
ATOM   1950  HA3 GLY B 169     -17.927 -22.090 -14.102  1.00 37.71           H  
ATOM   1951  C   GLY B 169     -16.981 -21.087 -12.467  1.00 37.71           C  
ATOM   1952  O   GLY B 169     -16.701 -19.905 -12.281  1.00 37.71           O  
ATOM   1953  N   THR B 170     -16.261 -22.097 -11.975  1.00 42.07           N  
ATOM   1954  H   THR B 170     -16.624 -23.032 -12.093  1.00 42.07           H  
ATOM   1955  CA  THR B 170     -14.947 -21.951 -11.361  1.00 42.07           C  
ATOM   1956  HA  THR B 170     -15.006 -21.277 -10.506  1.00 42.07           H  
ATOM   1957  C   THR B 170     -14.064 -21.353 -12.442  1.00 42.07           C  
ATOM   1958  CB  THR B 170     -14.397 -23.312 -10.896  1.00 42.07           C  
ATOM   1959  HB  THR B 170     -14.202 -23.943 -11.763  1.00 42.07           H  
ATOM   1960  O   THR B 170     -13.535 -22.069 -13.293  1.00 42.07           O  
ATOM   1961  CG2 THR B 170     -13.106 -23.171 -10.087  1.00 42.07           C  
ATOM   1962 HG21 THR B 170     -12.319 -22.741 -10.705  1.00 42.07           H  
ATOM   1963 HG22 THR B 170     -13.279 -22.537  -9.217  1.00 42.07           H  
ATOM   1964 HG23 THR B 170     -12.787 -24.156  -9.745  1.00 42.07           H  
ATOM   1965  OG1 THR B 170     -15.326 -23.984 -10.080  1.00 42.07           O  
ATOM   1966  HG1 THR B 170     -16.119 -23.455  -9.970  1.00 42.07           H  
ATOM   1967  N   LYS B 171     -13.974 -20.020 -12.500  1.00 47.19           N  
ATOM   1968  H   LYS B 171     -14.562 -19.479 -11.882  1.00 47.19           H  
ATOM   1969  CA  LYS B 171     -13.006 -19.348 -13.359  1.00 47.19           C  
ATOM   1970  HA  LYS B 171     -13.102 -19.707 -14.384  1.00 47.19           H  
ATOM   1971  C   LYS B 171     -11.659 -19.788 -12.829  1.00 47.19           C  
ATOM   1972  CB  LYS B 171     -13.160 -17.818 -13.323  1.00 47.19           C  
ATOM   1973  HB2 LYS B 171     -13.519 -17.503 -12.343  1.00 47.19           H  
ATOM   1974  HB3 LYS B 171     -12.180 -17.368 -13.479  1.00 47.19           H  
ATOM   1975  O   LYS B 171     -11.162 -19.196 -11.877  1.00 47.19           O  
ATOM   1976  CG  LYS B 171     -14.088 -17.293 -14.426  1.00 47.19           C  
ATOM   1977  HG2 LYS B 171     -15.093 -17.688 -14.279  1.00 47.19           H  
ATOM   1978  HG3 LYS B 171     -13.712 -17.613 -15.398  1.00 47.19           H  
ATOM   1979  CD  LYS B 171     -14.119 -15.760 -14.371  1.00 47.19           C  
ATOM   1980  HD2 LYS B 171     -14.534 -15.455 -13.410  1.00 47.19           H  
ATOM   1981  HD3 LYS B 171     -13.101 -15.377 -14.448  1.00 47.19           H  
ATOM   1982  CE  LYS B 171     -14.967 -15.177 -15.506  1.00 47.19           C  
ATOM   1983  HE2 LYS B 171     -15.960 -15.623 -15.457  1.00 47.19           H  
ATOM   1984  HE3 LYS B 171     -14.517 -15.455 -16.459  1.00 47.19           H  
ATOM   1985  NZ  LYS B 171     -15.062 -13.700 -15.382  1.00 47.19           N  
ATOM   1986  HZ1 LYS B 171     -15.487 -13.455 -14.500  1.00 47.19           H  
ATOM   1987  HZ2 LYS B 171     -14.142 -13.282 -15.400  1.00 47.19           H  
ATOM   1988  HZ3 LYS B 171     -15.621 -13.307 -16.126  1.00 47.19           H  
ATOM   1989  N   VAL B 172     -11.123 -20.859 -13.421  1.00 50.61           N  
ATOM   1990  H   VAL B 172     -11.730 -21.395 -14.025  1.00 50.61           H  
ATOM   1991  CA  VAL B 172      -9.776 -21.354 -13.175  1.00 50.61           C  
ATOM   1992  HA  VAL B 172      -9.713 -21.766 -12.168  1.00 50.61           H  
ATOM   1993  C   VAL B 172      -8.899 -20.132 -13.287  1.00 50.61           C  
ATOM   1994  CB  VAL B 172      -9.360 -22.431 -14.196  1.00 50.61           C  
ATOM   1995  HB  VAL B 172      -9.496 -22.048 -15.207  1.00 50.61           H  
ATOM   1996  O   VAL B 172      -8.729 -19.578 -14.378  1.00 50.61           O  
ATOM   1997  CG1 VAL B 172      -7.889 -22.835 -14.020  1.00 50.61           C  
ATOM   1998 HG11 VAL B 172      -7.232 -21.985 -14.208  1.00 50.61           H  
ATOM   1999 HG12 VAL B 172      -7.722 -23.203 -13.008  1.00 50.61           H  
ATOM   2000 HG13 VAL B 172      -7.640 -23.625 -14.728  1.00 50.61           H  
ATOM   2001  CG2 VAL B 172     -10.221 -23.688 -14.035  1.00 50.61           C  
ATOM   2002 HG21 VAL B 172      -9.912 -24.447 -14.755  1.00 50.61           H  
ATOM   2003 HG22 VAL B 172     -11.271 -23.457 -14.213  1.00 50.61           H  
ATOM   2004 HG23 VAL B 172     -10.116 -24.091 -13.028  1.00 50.61           H  
ATOM   2005  N   THR B 173      -8.443 -19.648 -12.137  1.00 62.17           N  
ATOM   2006  H   THR B 173      -8.783 -20.032 -11.267  1.00 62.17           H  
ATOM   2007  CA  THR B 173      -7.664 -18.431 -12.078  1.00 62.17           C  
ATOM   2008  HA  THR B 173      -8.127 -17.683 -12.721  1.00 62.17           H  
ATOM   2009  C   THR B 173      -6.297 -18.778 -12.628  1.00 62.17           C  
ATOM   2010  CB  THR B 173      -7.593 -17.858 -10.668  1.00 62.17           C  
ATOM   2011  HB  THR B 173      -6.929 -18.459 -10.047  1.00 62.17           H  
ATOM   2012  O   THR B 173      -5.384 -19.205 -11.928  1.00 62.17           O  
ATOM   2013  CG2 THR B 173      -7.076 -16.437 -10.741  1.00 62.17           C  
ATOM   2014 HG21 THR B 173      -6.062 -16.408 -11.140  1.00 62.17           H  
ATOM   2015 HG22 THR B 173      -7.735 -15.806 -11.338  1.00 62.17           H  
ATOM   2016 HG23 THR B 173      -7.071 -16.062  -9.718  1.00 62.17           H  
ATOM   2017  OG1 THR B 173      -8.859 -17.820 -10.055  1.00 62.17           O  
ATOM   2018  HG1 THR B 173      -9.513 -17.463 -10.660  1.00 62.17           H  
ATOM   2019  N   THR B 174      -6.182 -18.697 -13.944  1.00 71.65           N  
ATOM   2020  H   THR B 174      -7.016 -18.467 -14.464  1.00 71.65           H  
ATOM   2021  CA  THR B 174      -4.923 -18.931 -14.625  1.00 71.65           C  
ATOM   2022  HA  THR B 174      -4.495 -19.859 -14.246  1.00 71.65           H  
ATOM   2023  C   THR B 174      -3.969 -17.793 -14.291  1.00 71.65           C  
ATOM   2024  CB  THR B 174      -5.099 -19.075 -16.142  1.00 71.65           C  
ATOM   2025  HB  THR B 174      -4.120 -19.268 -16.581  1.00 71.65           H  
ATOM   2026  O   THR B 174      -4.370 -16.650 -14.073  1.00 71.65           O  
ATOM   2027  CG2 THR B 174      -6.025 -20.223 -16.534  1.00 71.65           C  
ATOM   2028 HG21 THR B 174      -7.049 -20.021 -16.222  1.00 71.65           H  
ATOM   2029 HG22 THR B 174      -5.684 -21.148 -16.068  1.00 71.65           H  
ATOM   2030 HG23 THR B 174      -6.010 -20.348 -17.617  1.00 71.65           H  
ATOM   2031  OG1 THR B 174      -5.605 -17.884 -16.696  1.00 71.65           O  
ATOM   2032  HG1 THR B 174      -6.417 -17.687 -16.224  1.00 71.65           H  
ATOM   2033  N   VAL B 175      -2.668 -18.066 -14.356  1.00 72.58           N  
ATOM   2034  H   VAL B 175      -2.371 -19.027 -14.443  1.00 72.58           H  
ATOM   2035  CA  VAL B 175      -1.654 -17.002 -14.292  1.00 72.58           C  
ATOM   2036  HA  VAL B 175      -1.714 -16.517 -13.317  1.00 72.58           H  
ATOM   2037  C   VAL B 175      -1.923 -15.921 -15.355  1.00 72.58           C  
ATOM   2038  CB  VAL B 175      -0.249 -17.613 -14.453  1.00 72.58           C  
ATOM   2039  HB  VAL B 175      -0.209 -18.159 -15.396  1.00 72.58           H  
ATOM   2040  O   VAL B 175      -1.624 -14.750 -15.140  1.00 72.58           O  
ATOM   2041  CG1 VAL B 175       0.855 -16.549 -14.470  1.00 72.58           C  
ATOM   2042 HG11 VAL B 175       1.832 -17.032 -14.498  1.00 72.58           H  
ATOM   2043 HG12 VAL B 175       0.757 -15.917 -15.352  1.00 72.58           H  
ATOM   2044 HG13 VAL B 175       0.786 -15.934 -13.573  1.00 72.58           H  
ATOM   2045  CG2 VAL B 175       0.056 -18.592 -13.310  1.00 72.58           C  
ATOM   2046 HG21 VAL B 175       1.059 -19.003 -13.426  1.00 72.58           H  
ATOM   2047 HG22 VAL B 175      -0.003 -18.076 -12.351  1.00 72.58           H  
ATOM   2048 HG23 VAL B 175      -0.649 -19.423 -13.309  1.00 72.58           H  
ATOM   2049  N   LYS B 176      -2.534 -16.288 -16.491  1.00 75.17           N  
ATOM   2050  H   LYS B 176      -2.830 -17.250 -16.574  1.00 75.17           H  
ATOM   2051  CA  LYS B 176      -2.928 -15.348 -17.546  1.00 75.17           C  
ATOM   2052  HA  LYS B 176      -2.081 -14.697 -17.761  1.00 75.17           H  
ATOM   2053  C   LYS B 176      -4.065 -14.417 -17.112  1.00 75.17           C  
ATOM   2054  CB  LYS B 176      -3.278 -16.130 -18.821  1.00 75.17           C  
ATOM   2055  HB2 LYS B 176      -2.454 -16.803 -19.061  1.00 75.17           H  
ATOM   2056  HB3 LYS B 176      -4.174 -16.726 -18.651  1.00 75.17           H  
ATOM   2057  O   LYS B 176      -3.958 -13.218 -17.350  1.00 75.17           O  
ATOM   2058  CG  LYS B 176      -3.512 -15.195 -20.018  1.00 75.17           C  
ATOM   2059  HG2 LYS B 176      -2.619 -14.592 -20.177  1.00 75.17           H  
ATOM   2060  HG3 LYS B 176      -4.352 -14.533 -19.809  1.00 75.17           H  
ATOM   2061  CD  LYS B 176      -3.821 -15.998 -21.291  1.00 75.17           C  
ATOM   2062  HD2 LYS B 176      -4.715 -16.598 -21.126  1.00 75.17           H  
ATOM   2063  HD3 LYS B 176      -2.984 -16.661 -21.510  1.00 75.17           H  
ATOM   2064  CE  LYS B 176      -4.049 -15.039 -22.468  1.00 75.17           C  
ATOM   2065  HE2 LYS B 176      -4.866 -14.365 -22.212  1.00 75.17           H  
ATOM   2066  HE3 LYS B 176      -3.152 -14.433 -22.602  1.00 75.17           H  
ATOM   2067  NZ  LYS B 176      -4.364 -15.765 -23.726  1.00 75.17           N  
ATOM   2068  HZ1 LYS B 176      -5.205 -16.314 -23.622  1.00 75.17           H  
ATOM   2069  HZ2 LYS B 176      -4.505 -15.116 -24.487  1.00 75.17           H  
ATOM   2070  HZ3 LYS B 176      -3.611 -16.389 -23.980  1.00 75.17           H  
ATOM   2071  N   SER B 177      -5.124 -14.932 -16.483  1.00 85.37           N  
ATOM   2072  H   SER B 177      -5.133 -15.913 -16.241  1.00 85.37           H  
ATOM   2073  CA  SER B 177      -6.215 -14.083 -15.981  1.00 85.37           C  
ATOM   2074  HA  SER B 177      -6.558 -13.446 -16.797  1.00 85.37           H  
ATOM   2075  C   SER B 177      -5.715 -13.145 -14.884  1.00 85.37           C  
ATOM   2076  CB  SER B 177      -7.427 -14.900 -15.516  1.00 85.37           C  
ATOM   2077  HB2 SER B 177      -7.837 -15.433 -16.374  1.00 85.37           H  
ATOM   2078  HB3 SER B 177      -8.190 -14.222 -15.135  1.00 85.37           H  
ATOM   2079  O   SER B 177      -5.950 -11.946 -14.980  1.00 85.37           O  
ATOM   2080  OG  SER B 177      -7.097 -15.839 -14.517  1.00 85.37           O  
ATOM   2081  HG  SER B 177      -7.178 -15.392 -13.671  1.00 85.37           H  
ATOM   2082  N   ALA B 178      -4.899 -13.655 -13.957  1.00 87.34           N  
ATOM   2083  H   ALA B 178      -4.765 -14.656 -13.929  1.00 87.34           H  
ATOM   2084  CA  ALA B 178      -4.285 -12.853 -12.900  1.00 87.34           C  
ATOM   2085  HA  ALA B 178      -5.070 -12.417 -12.282  1.00 87.34           H  
ATOM   2086  C   ALA B 178      -3.414 -11.704 -13.448  1.00 87.34           C  
ATOM   2087  CB  ALA B 178      -3.450 -13.797 -12.033  1.00 87.34           C  
ATOM   2088  HB1 ALA B 178      -4.090 -14.570 -11.606  1.00 87.34           H  
ATOM   2089  HB2 ALA B 178      -2.660 -14.262 -12.622  1.00 87.34           H  
ATOM   2090  HB3 ALA B 178      -3.003 -13.220 -11.223  1.00 87.34           H  
ATOM   2091  O   ALA B 178      -3.456 -10.583 -12.948  1.00 87.34           O  
ATOM   2092  N   LYS B 179      -2.641 -11.942 -14.518  1.00 85.15           N  
ATOM   2093  H   LYS B 179      -2.598 -12.887 -14.873  1.00 85.15           H  
ATOM   2094  CA  LYS B 179      -1.860 -10.880 -15.177  1.00 85.15           C  
ATOM   2095  HA  LYS B 179      -1.267 -10.360 -14.425  1.00 85.15           H  
ATOM   2096  C   LYS B 179      -2.749  -9.801 -15.800  1.00 85.15           C  
ATOM   2097  CB  LYS B 179      -0.922 -11.474 -16.236  1.00 85.15           C  
ATOM   2098  HB2 LYS B 179      -0.602 -10.675 -16.904  1.00 85.15           H  
ATOM   2099  HB3 LYS B 179      -1.459 -12.217 -16.826  1.00 85.15           H  
ATOM   2100  O   LYS B 179      -2.418  -8.625 -15.707  1.00 85.15           O  
ATOM   2101  CG  LYS B 179       0.330 -12.101 -15.609  1.00 85.15           C  
ATOM   2102  HG2 LYS B 179       0.884 -11.327 -15.076  1.00 85.15           H  
ATOM   2103  HG3 LYS B 179       0.052 -12.878 -14.897  1.00 85.15           H  
ATOM   2104  CD  LYS B 179       1.224 -12.695 -16.705  1.00 85.15           C  
ATOM   2105  HD2 LYS B 179       0.675 -13.475 -17.232  1.00 85.15           H  
ATOM   2106  HD3 LYS B 179       1.490 -11.904 -17.407  1.00 85.15           H  
ATOM   2107  CE  LYS B 179       2.495 -13.282 -16.082  1.00 85.15           C  
ATOM   2108  HE2 LYS B 179       2.952 -12.517 -15.454  1.00 85.15           H  
ATOM   2109  HE3 LYS B 179       2.214 -14.113 -15.435  1.00 85.15           H  
ATOM   2110  NZ  LYS B 179       3.463 -13.726 -17.118  1.00 85.15           N  
ATOM   2111  HZ1 LYS B 179       4.299 -14.092 -16.685  1.00 85.15           H  
ATOM   2112  HZ2 LYS B 179       3.735 -12.947 -17.700  1.00 85.15           H  
ATOM   2113  HZ3 LYS B 179       3.063 -14.443 -17.706  1.00 85.15           H  
ATOM   2114  N   ASN B 180      -3.868 -10.179 -16.416  1.00 89.37           N  
ATOM   2115  H   ASN B 180      -4.100 -11.161 -16.442  1.00 89.37           H  
ATOM   2116  CA  ASN B 180      -4.807  -9.206 -16.979  1.00 89.37           C  
ATOM   2117  HA  ASN B 180      -4.262  -8.499 -17.604  1.00 89.37           H  
ATOM   2118  C   ASN B 180      -5.495  -8.381 -15.883  1.00 89.37           C  
ATOM   2119  CB  ASN B 180      -5.842  -9.935 -17.845  1.00 89.37           C  
ATOM   2120  HB2 ASN B 180      -6.635  -9.232 -18.100  1.00 89.37           H  
ATOM   2121  HB3 ASN B 180      -6.288 -10.750 -17.275  1.00 89.37           H  
ATOM   2122  O   ASN B 180      -5.664  -7.176 -16.045  1.00 89.37           O  
ATOM   2123  CG  ASN B 180      -5.284 -10.481 -19.145  1.00 89.37           C  
ATOM   2124  ND2 ASN B 180      -6.066 -11.267 -19.845  1.00 89.37           N  
ATOM   2125 HD21 ASN B 180      -7.008 -11.440 -19.524  1.00 89.37           H  
ATOM   2126 HD22 ASN B 180      -5.726 -11.510 -20.764  1.00 89.37           H  
ATOM   2127  OD1 ASN B 180      -4.183 -10.200 -19.585  1.00 89.37           O  
ATOM   2128  N   GLU B 181      -5.855  -9.014 -14.767  1.00 91.54           N  
ATOM   2129  H   GLU B 181      -5.737 -10.016 -14.710  1.00 91.54           H  
ATOM   2130  CA  GLU B 181      -6.402  -8.337 -13.587  1.00 91.54           C  
ATOM   2131  HA  GLU B 181      -7.291  -7.771 -13.862  1.00 91.54           H  
ATOM   2132  C   GLU B 181      -5.400  -7.335 -13.006  1.00 91.54           C  
ATOM   2133  CB  GLU B 181      -6.800  -9.386 -12.542  1.00 91.54           C  
ATOM   2134  HB2 GLU B 181      -6.974  -8.893 -11.586  1.00 91.54           H  
ATOM   2135  HB3 GLU B 181      -5.980 -10.094 -12.424  1.00 91.54           H  
ATOM   2136  O   GLU B 181      -5.755  -6.176 -12.811  1.00 91.54           O  
ATOM   2137  CG  GLU B 181      -8.079 -10.134 -12.951  1.00 91.54           C  
ATOM   2138  HG2 GLU B 181      -8.023 -10.395 -14.008  1.00 91.54           H  
ATOM   2139  HG3 GLU B 181      -8.933  -9.469 -12.823  1.00 91.54           H  
ATOM   2140  CD  GLU B 181      -8.296 -11.420 -12.141  1.00 91.54           C  
ATOM   2141  OE1 GLU B 181      -9.021 -12.302 -12.663  1.00 91.54           O  
ATOM   2142  OE2 GLU B 181      -7.697 -11.546 -11.050  1.00 91.54           O  
ATOM   2143  N   LEU B 182      -4.130  -7.729 -12.852  1.00 90.45           N  
ATOM   2144  H   LEU B 182      -3.920  -8.708 -12.984  1.00 90.45           H  
ATOM   2145  CA  LEU B 182      -3.043  -6.835 -12.438  1.00 90.45           C  
ATOM   2146  HA  LEU B 182      -3.264  -6.467 -11.436  1.00 90.45           H  
ATOM   2147  C   LEU B 182      -2.925  -5.609 -13.358  1.00 90.45           C  
ATOM   2148  CB  LEU B 182      -1.735  -7.649 -12.400  1.00 90.45           C  
ATOM   2149  HB2 LEU B 182      -1.828  -8.413 -11.629  1.00 90.45           H  
ATOM   2150  HB3 LEU B 182      -1.610  -8.160 -13.355  1.00 90.45           H  
ATOM   2151  O   LEU B 182      -2.869  -4.478 -12.881  1.00 90.45           O  
ATOM   2152  CG  LEU B 182      -0.459  -6.827 -12.140  1.00 90.45           C  
ATOM   2153  HG  LEU B 182      -0.303  -6.117 -12.952  1.00 90.45           H  
ATOM   2154  CD1 LEU B 182      -0.536  -6.078 -10.819  1.00 90.45           C  
ATOM   2155 HD11 LEU B 182      -1.238  -5.249 -10.912  1.00 90.45           H  
ATOM   2156 HD12 LEU B 182       0.439  -5.667 -10.560  1.00 90.45           H  
ATOM   2157 HD13 LEU B 182      -0.876  -6.759 -10.038  1.00 90.45           H  
ATOM   2158  CD2 LEU B 182       0.753  -7.757 -12.085  1.00 90.45           C  
ATOM   2159 HD21 LEU B 182       1.661  -7.160 -12.003  1.00 90.45           H  
ATOM   2160 HD22 LEU B 182       0.798  -8.351 -12.998  1.00 90.45           H  
ATOM   2161 HD23 LEU B 182       0.674  -8.418 -11.222  1.00 90.45           H  
ATOM   2162  N   ILE B 183      -2.916  -5.824 -14.676  1.00 91.47           N  
ATOM   2163  H   ILE B 183      -2.959  -6.779 -14.999  1.00 91.47           H  
ATOM   2164  CA  ILE B 183      -2.840  -4.739 -15.663  1.00 91.47           C  
ATOM   2165  HA  ILE B 183      -1.944  -4.148 -15.472  1.00 91.47           H  
ATOM   2166  C   ILE B 183      -4.039  -3.789 -15.527  1.00 91.47           C  
ATOM   2167  CB  ILE B 183      -2.747  -5.337 -17.085  1.00 91.47           C  
ATOM   2168  HB  ILE B 183      -3.544  -6.070 -17.204  1.00 91.47           H  
ATOM   2169  O   ILE B 183      -3.864  -2.571 -15.539  1.00 91.47           O  
ATOM   2170  CG1 ILE B 183      -1.389  -6.031 -17.316  1.00 91.47           C  
ATOM   2171 HG12 ILE B 183      -1.108  -6.602 -16.431  1.00 91.47           H  
ATOM   2172 HG13 ILE B 183      -0.619  -5.274 -17.465  1.00 91.47           H  
ATOM   2173  CG2 ILE B 183      -2.935  -4.249 -18.149  1.00 91.47           C  
ATOM   2174 HG21 ILE B 183      -2.192  -3.463 -18.017  1.00 91.47           H  
ATOM   2175 HG22 ILE B 183      -3.932  -3.821 -18.049  1.00 91.47           H  
ATOM   2176 HG23 ILE B 183      -2.847  -4.673 -19.149  1.00 91.47           H  
ATOM   2177  CD1 ILE B 183      -1.391  -6.998 -18.508  1.00 91.47           C  
ATOM   2178 HD11 ILE B 183      -1.600  -6.476 -19.442  1.00 91.47           H  
ATOM   2179 HD12 ILE B 183      -0.414  -7.474 -18.584  1.00 91.47           H  
ATOM   2180 HD13 ILE B 183      -2.145  -7.771 -18.358  1.00 91.47           H  
ATOM   2181  N   ASN B 184      -5.251  -4.332 -15.406  1.00 93.76           N  
ATOM   2182  H   ASN B 184      -5.333  -5.339 -15.390  1.00 93.76           H  
ATOM   2183  CA  ASN B 184      -6.465  -3.530 -15.276  1.00 93.76           C  
ATOM   2184  HA  ASN B 184      -6.497  -2.794 -16.079  1.00 93.76           H  
ATOM   2185  C   ASN B 184      -6.483  -2.741 -13.966  1.00 93.76           C  
ATOM   2186  CB  ASN B 184      -7.690  -4.443 -15.393  1.00 93.76           C  
ATOM   2187  HB2 ASN B 184      -8.577  -3.881 -15.100  1.00 93.76           H  
ATOM   2188  HB3 ASN B 184      -7.582  -5.286 -14.710  1.00 93.76           H  
ATOM   2189  O   ASN B 184      -6.844  -1.572 -13.980  1.00 93.76           O  
ATOM   2190  CG  ASN B 184      -7.922  -4.957 -16.802  1.00 93.76           C  
ATOM   2191  ND2 ASN B 184      -8.742  -5.973 -16.933  1.00 93.76           N  
ATOM   2192 HD21 ASN B 184      -8.932  -6.281 -17.876  1.00 93.76           H  
ATOM   2193 HD22 ASN B 184      -9.160  -6.384 -16.111  1.00 93.76           H  
ATOM   2194  OD1 ASN B 184      -7.417  -4.451 -17.797  1.00 93.76           O  
ATOM   2195  N   LEU B 185      -6.036  -3.340 -12.863  1.00 93.36           N  
ATOM   2196  H   LEU B 185      -5.773  -4.314 -12.907  1.00 93.36           H  
ATOM   2197  CA  LEU B 185      -5.940  -2.663 -11.575  1.00 93.36           C  
ATOM   2198  HA  LEU B 185      -6.921  -2.256 -11.329  1.00 93.36           H  
ATOM   2199  C   LEU B 185      -4.966  -1.479 -11.645  1.00 93.36           C  
ATOM   2200  CB  LEU B 185      -5.575  -3.716 -10.518  1.00 93.36           C  
ATOM   2201  HB2 LEU B 185      -6.293  -4.530 -10.614  1.00 93.36           H  
ATOM   2202  HB3 LEU B 185      -4.587  -4.127 -10.729  1.00 93.36           H  
ATOM   2203  O   LEU B 185      -5.316  -0.389 -11.201  1.00 93.36           O  
ATOM   2204  CG  LEU B 185      -5.625  -3.213  -9.064  1.00 93.36           C  
ATOM   2205  HG  LEU B 185      -6.548  -2.657  -8.899  1.00 93.36           H  
ATOM   2206  CD1 LEU B 185      -5.644  -4.428  -8.136  1.00 93.36           C  
ATOM   2207 HD11 LEU B 185      -4.761  -5.042  -8.316  1.00 93.36           H  
ATOM   2208 HD12 LEU B 185      -5.667  -4.108  -7.095  1.00 93.36           H  
ATOM   2209 HD13 LEU B 185      -6.531  -5.030  -8.333  1.00 93.36           H  
ATOM   2210  CD2 LEU B 185      -4.434  -2.320  -8.707  1.00 93.36           C  
ATOM   2211 HD21 LEU B 185      -4.654  -1.283  -8.962  1.00 93.36           H  
ATOM   2212 HD22 LEU B 185      -4.242  -2.353  -7.635  1.00 93.36           H  
ATOM   2213 HD23 LEU B 185      -3.538  -2.634  -9.242  1.00 93.36           H  
ATOM   2214  N   ILE B 186      -3.792  -1.652 -12.265  1.00 93.49           N  
ATOM   2215  H   ILE B 186      -3.555  -2.578 -12.593  1.00 93.49           H  
ATOM   2216  CA  ILE B 186      -2.830  -0.554 -12.469  1.00 93.49           C  
ATOM   2217  HA  ILE B 186      -2.599  -0.113 -11.500  1.00 93.49           H  
ATOM   2218  C   ILE B 186      -3.453   0.562 -13.325  1.00 93.49           C  
ATOM   2219  CB  ILE B 186      -1.511  -1.086 -13.077  1.00 93.49           C  
ATOM   2220  HB  ILE B 186      -1.752  -1.651 -13.978  1.00 93.49           H  
ATOM   2221  O   ILE B 186      -3.344   1.730 -12.965  1.00 93.49           O  
ATOM   2222  CG1 ILE B 186      -0.781  -2.020 -12.083  1.00 93.49           C  
ATOM   2223 HG12 ILE B 186      -1.495  -2.685 -11.597  1.00 93.49           H  
ATOM   2224 HG13 ILE B 186      -0.316  -1.421 -11.300  1.00 93.49           H  
ATOM   2225  CG2 ILE B 186      -0.575   0.075 -13.468  1.00 93.49           C  
ATOM   2226 HG21 ILE B 186      -1.019   0.680 -14.258  1.00 93.49           H  
ATOM   2227 HG22 ILE B 186      -0.381   0.712 -12.605  1.00 93.49           H  
ATOM   2228 HG23 ILE B 186       0.375  -0.300 -13.849  1.00 93.49           H  
ATOM   2229  CD1 ILE B 186       0.286  -2.901 -12.749  1.00 93.49           C  
ATOM   2230 HD11 ILE B 186       0.750  -3.536 -11.994  1.00 93.49           H  
ATOM   2231 HD12 ILE B 186       1.060  -2.296 -13.219  1.00 93.49           H  
ATOM   2232 HD13 ILE B 186      -0.181  -3.534 -13.505  1.00 93.49           H  
ATOM   2233  N   ARG B 187      -4.164   0.224 -14.412  1.00 94.99           N  
ATOM   2234  H   ARG B 187      -4.226  -0.756 -14.649  1.00 94.99           H  
ATOM   2235  CA  ARG B 187      -4.895   1.212 -15.237  1.00 94.99           C  
ATOM   2236  HA  ARG B 187      -4.193   1.952 -15.622  1.00 94.99           H  
ATOM   2237  C   ARG B 187      -5.915   1.993 -14.429  1.00 94.99           C  
ATOM   2238  CB  ARG B 187      -5.636   0.535 -16.400  1.00 94.99           C  
ATOM   2239  HB2 ARG B 187      -6.159  -0.356 -16.054  1.00 94.99           H  
ATOM   2240  HB3 ARG B 187      -6.367   1.226 -16.819  1.00 94.99           H  
ATOM   2241  O   ARG B 187      -5.945   3.217 -14.507  1.00 94.99           O  
ATOM   2242  CG  ARG B 187      -4.654   0.165 -17.492  1.00 94.99           C  
ATOM   2243  HG2 ARG B 187      -3.872  -0.453 -17.050  1.00 94.99           H  
ATOM   2244  HG3 ARG B 187      -4.249   1.096 -17.888  1.00 94.99           H  
ATOM   2245  CD  ARG B 187      -5.281  -0.609 -18.640  1.00 94.99           C  
ATOM   2246  HD2 ARG B 187      -5.810  -1.464 -18.220  1.00 94.99           H  
ATOM   2247  HD3 ARG B 187      -5.994   0.032 -19.158  1.00 94.99           H  
ATOM   2248  NE  ARG B 187      -4.230  -1.053 -19.575  1.00 94.99           N  
ATOM   2249  HE  ARG B 187      -3.428  -0.445 -19.661  1.00 94.99           H  
ATOM   2250  NH1 ARG B 187      -5.188  -3.049 -20.164  1.00 94.99           N  
ATOM   2251 HH11 ARG B 187      -5.944  -2.869 -19.519  1.00 94.99           H  
ATOM   2252 HH12 ARG B 187      -5.162  -3.921 -20.673  1.00 94.99           H  
ATOM   2253  NH2 ARG B 187      -3.198  -2.482 -21.020  1.00 94.99           N  
ATOM   2254 HH21 ARG B 187      -2.398  -1.869 -21.088  1.00 94.99           H  
ATOM   2255 HH22 ARG B 187      -3.200  -3.324 -21.577  1.00 94.99           H  
ATOM   2256  CZ  ARG B 187      -4.211  -2.184 -20.251  1.00 94.99           C  
ATOM   2257  N   SER B 188      -6.738   1.285 -13.662  1.00 95.79           N  
ATOM   2258  H   SER B 188      -6.688   0.276 -13.695  1.00 95.79           H  
ATOM   2259  CA  SER B 188      -7.749   1.887 -12.801  1.00 95.79           C  
ATOM   2260  HA  SER B 188      -8.420   2.497 -13.406  1.00 95.79           H  
ATOM   2261  C   SER B 188      -7.115   2.798 -11.756  1.00 95.79           C  
ATOM   2262  CB  SER B 188      -8.569   0.790 -12.119  1.00 95.79           C  
ATOM   2263  HB2 SER B 188      -9.235   1.235 -11.380  1.00 95.79           H  
ATOM   2264  HB3 SER B 188      -7.903   0.089 -11.615  1.00 95.79           H  
ATOM   2265  O   SER B 188      -7.620   3.893 -11.534  1.00 95.79           O  
ATOM   2266  OG  SER B 188      -9.338   0.102 -13.087  1.00 95.79           O  
ATOM   2267  HG  SER B 188     -10.235   0.441 -13.041  1.00 95.79           H  
ATOM   2268  N   LEU B 189      -5.989   2.391 -11.163  1.00 95.17           N  
ATOM   2269  H   LEU B 189      -5.633   1.471 -11.381  1.00 95.17           H  
ATOM   2270  CA  LEU B 189      -5.251   3.198 -10.195  1.00 95.17           C  
ATOM   2271  HA  LEU B 189      -5.943   3.497  -9.408  1.00 95.17           H  
ATOM   2272  C   LEU B 189      -4.697   4.481 -10.822  1.00 95.17           C  
ATOM   2273  CB  LEU B 189      -4.130   2.343  -9.582  1.00 95.17           C  
ATOM   2274  HB2 LEU B 189      -3.463   2.018 -10.380  1.00 95.17           H  
ATOM   2275  HB3 LEU B 189      -4.567   1.452  -9.132  1.00 95.17           H  
ATOM   2276  O   LEU B 189      -4.861   5.542 -10.233  1.00 95.17           O  
ATOM   2277  CG  LEU B 189      -3.288   3.079  -8.523  1.00 95.17           C  
ATOM   2278  HG  LEU B 189      -2.813   3.954  -8.965  1.00 95.17           H  
ATOM   2279  CD1 LEU B 189      -4.114   3.512  -7.313  1.00 95.17           C  
ATOM   2280 HD11 LEU B 189      -4.847   4.261  -7.611  1.00 95.17           H  
ATOM   2281 HD12 LEU B 189      -4.607   2.646  -6.871  1.00 95.17           H  
ATOM   2282 HD13 LEU B 189      -3.459   3.970  -6.571  1.00 95.17           H  
ATOM   2283  CD2 LEU B 189      -2.192   2.136  -8.039  1.00 95.17           C  
ATOM   2284 HD21 LEU B 189      -1.566   2.652  -7.310  1.00 95.17           H  
ATOM   2285 HD22 LEU B 189      -1.568   1.842  -8.883  1.00 95.17           H  
ATOM   2286 HD23 LEU B 189      -2.627   1.247  -7.582  1.00 95.17           H  
ATOM   2287  N   ILE B 190      -4.092   4.399 -12.011  1.00 94.37           N  
ATOM   2288  H   ILE B 190      -3.961   3.486 -12.423  1.00 94.37           H  
ATOM   2289  CA  ILE B 190      -3.574   5.575 -12.725  1.00 94.37           C  
ATOM   2290  HA  ILE B 190      -2.927   6.131 -12.046  1.00 94.37           H  
ATOM   2291  C   ILE B 190      -4.715   6.522 -13.094  1.00 94.37           C  
ATOM   2292  CB  ILE B 190      -2.749   5.157 -13.966  1.00 94.37           C  
ATOM   2293  HB  ILE B 190      -3.353   4.478 -14.569  1.00 94.37           H  
ATOM   2294  O   ILE B 190      -4.663   7.711 -12.792  1.00 94.37           O  
ATOM   2295  CG1 ILE B 190      -1.457   4.425 -13.539  1.00 94.37           C  
ATOM   2296 HG12 ILE B 190      -1.693   3.679 -12.779  1.00 94.37           H  
ATOM   2297 HG13 ILE B 190      -0.766   5.141 -13.094  1.00 94.37           H  
ATOM   2298  CG2 ILE B 190      -2.389   6.382 -14.832  1.00 94.37           C  
ATOM   2299 HG21 ILE B 190      -3.286   6.852 -15.233  1.00 94.37           H  
ATOM   2300 HG22 ILE B 190      -1.848   7.115 -14.234  1.00 94.37           H  
ATOM   2301 HG23 ILE B 190      -1.770   6.091 -15.680  1.00 94.37           H  
ATOM   2302  CD1 ILE B 190      -0.746   3.694 -14.684  1.00 94.37           C  
ATOM   2303 HD11 ILE B 190      -1.441   3.019 -15.185  1.00 94.37           H  
ATOM   2304 HD12 ILE B 190      -0.340   4.404 -15.405  1.00 94.37           H  
ATOM   2305 HD13 ILE B 190       0.080   3.112 -14.275  1.00 94.37           H  
ATOM   2306  N   SER B 191      -5.774   5.983 -13.703  1.00 93.41           N  
ATOM   2307  H   SER B 191      -5.761   4.994 -13.908  1.00 93.41           H  
ATOM   2308  CA  SER B 191      -6.929   6.776 -14.118  1.00 93.41           C  
ATOM   2309  HA  SER B 191      -6.596   7.540 -14.820  1.00 93.41           H  
ATOM   2310  C   SER B 191      -7.593   7.476 -12.937  1.00 93.41           C  
ATOM   2311  CB  SER B 191      -7.957   5.884 -14.811  1.00 93.41           C  
ATOM   2312  HB2 SER B 191      -7.470   5.316 -15.604  1.00 93.41           H  
ATOM   2313  HB3 SER B 191      -8.381   5.185 -14.090  1.00 93.41           H  
ATOM   2314  O   SER B 191      -8.015   8.614 -13.086  1.00 93.41           O  
ATOM   2315  OG  SER B 191      -8.987   6.671 -15.375  1.00 93.41           O  
ATOM   2316  HG  SER B 191      -9.110   7.459 -14.841  1.00 93.41           H  
ATOM   2317  N   PHE B 192      -7.696   6.806 -11.788  1.00 92.92           N  
ATOM   2318  H   PHE B 192      -7.358   5.856 -11.746  1.00 92.92           H  
ATOM   2319  CA  PHE B 192      -8.282   7.372 -10.578  1.00 92.92           C  
ATOM   2320  HA  PHE B 192      -9.184   7.926 -10.837  1.00 92.92           H  
ATOM   2321  C   PHE B 192      -7.344   8.366  -9.878  1.00 92.92           C  
ATOM   2322  CB  PHE B 192      -8.663   6.215  -9.648  1.00 92.92           C  
ATOM   2323  HB2 PHE B 192      -9.439   5.614 -10.124  1.00 92.92           H  
ATOM   2324  HB3 PHE B 192      -7.791   5.579  -9.495  1.00 92.92           H  
ATOM   2325  O   PHE B 192      -7.778   9.433  -9.463  1.00 92.92           O  
ATOM   2326  CG  PHE B 192      -9.162   6.685  -8.305  1.00 92.92           C  
ATOM   2327  CD1 PHE B 192      -8.340   6.561  -7.171  1.00 92.92           C  
ATOM   2328  HD1 PHE B 192      -7.366   6.101  -7.249  1.00 92.92           H  
ATOM   2329  CD2 PHE B 192     -10.394   7.356  -8.216  1.00 92.92           C  
ATOM   2330  HD2 PHE B 192     -10.995   7.509  -9.101  1.00 92.92           H  
ATOM   2331  CE1 PHE B 192      -8.754   7.112  -5.950  1.00 92.92           C  
ATOM   2332  HE1 PHE B 192      -8.089   7.083  -5.099  1.00 92.92           H  
ATOM   2333  CE2 PHE B 192     -10.804   7.910  -6.995  1.00 92.92           C  
ATOM   2334  HE2 PHE B 192     -11.714   8.489  -6.945  1.00 92.92           H  
ATOM   2335  CZ  PHE B 192      -9.984   7.786  -5.863  1.00 92.92           C  
ATOM   2336  HZ  PHE B 192     -10.275   8.276  -4.946  1.00 92.92           H  
ATOM   2337  N   GLY B 193      -6.049   8.057  -9.765  1.00 90.48           N  
ATOM   2338  H   GLY B 193      -5.718   7.175 -10.128  1.00 90.48           H  
ATOM   2339  CA  GLY B 193      -5.074   8.952  -9.134  1.00 90.48           C  
ATOM   2340  HA2 GLY B 193      -5.347   9.112  -8.091  1.00 90.48           H  
ATOM   2341  HA3 GLY B 193      -4.088   8.491  -9.178  1.00 90.48           H  
ATOM   2342  C   GLY B 193      -4.996  10.314  -9.827  1.00 90.48           C  
ATOM   2343  O   GLY B 193      -4.877  11.333  -9.153  1.00 90.48           O  
ATOM   2344  N   ASN B 194      -5.165  10.331 -11.153  1.00 89.64           N  
ATOM   2345  H   ASN B 194      -5.212   9.445 -11.635  1.00 89.64           H  
ATOM   2346  CA  ASN B 194      -5.198  11.550 -11.964  1.00 89.64           C  
ATOM   2347  HA  ASN B 194      -4.357  12.184 -11.684  1.00 89.64           H  
ATOM   2348  C   ASN B 194      -6.458  12.410 -11.773  1.00 89.64           C  
ATOM   2349  CB  ASN B 194      -5.050  11.150 -13.443  1.00 89.64           C  
ATOM   2350  HB2 ASN B 194      -5.263  12.018 -14.066  1.00 89.64           H  
ATOM   2351  HB3 ASN B 194      -5.773  10.370 -13.685  1.00 89.64           H  
ATOM   2352  O   ASN B 194      -6.471  13.550 -12.225  1.00 89.64           O  
ATOM   2353  CG  ASN B 194      -3.655  10.682 -13.804  1.00 89.64           C  
ATOM   2354  ND2 ASN B 194      -3.493  10.049 -14.940  1.00 89.64           N  
ATOM   2355 HD21 ASN B 194      -2.533   9.841 -15.175  1.00 89.64           H  
ATOM   2356 HD22 ASN B 194      -4.274   9.938 -15.571  1.00 89.64           H  
ATOM   2357  OD1 ASN B 194      -2.685  10.888 -13.104  1.00 89.64           O  
ATOM   2358  N   THR B 195      -7.524  11.899 -11.143  1.00 89.26           N  
ATOM   2359  H   THR B 195      -7.491  10.954 -10.788  1.00 89.26           H  
ATOM   2360  CA  THR B 195      -8.723  12.707 -10.853  1.00 89.26           C  
ATOM   2361  HA  THR B 195      -8.783  13.520 -11.576  1.00 89.26           H  
ATOM   2362  C   THR B 195      -8.671  13.378  -9.488  1.00 89.26           C  
ATOM   2363  CB  THR B 195     -10.037  11.915 -10.983  1.00 89.26           C  
ATOM   2364  HB  THR B 195     -10.868  12.598 -10.809  1.00 89.26           H  
ATOM   2365  O   THR B 195      -9.529  14.198  -9.197  1.00 89.26           O  
ATOM   2366  CG2 THR B 195     -10.207  11.308 -12.372  1.00 89.26           C  
ATOM   2367 HG21 THR B 195     -11.173  10.806 -12.431  1.00 89.26           H  
ATOM   2368 HG22 THR B 195      -9.413  10.587 -12.565  1.00 89.26           H  
ATOM   2369 HG23 THR B 195     -10.166  12.098 -13.122  1.00 89.26           H  
ATOM   2370  OG1 THR B 195     -10.140  10.853 -10.062  1.00 89.26           O  
ATOM   2371  HG1 THR B 195      -9.870  11.177  -9.199  1.00 89.26           H  
ATOM   2372  N   LEU B 196      -7.716  13.026  -8.626  1.00 88.55           N  
ATOM   2373  H   LEU B 196      -6.974  12.417  -8.940  1.00 88.55           H  
ATOM   2374  CA  LEU B 196      -7.622  13.585  -7.279  1.00 88.55           C  
ATOM   2375  HA  LEU B 196      -8.624  13.761  -6.889  1.00 88.55           H  
ATOM   2376  C   LEU B 196      -6.896  14.935  -7.311  1.00 88.55           C  
ATOM   2377  CB  LEU B 196      -6.899  12.587  -6.359  1.00 88.55           C  
ATOM   2378  HB2 LEU B 196      -6.745  13.060  -5.389  1.00 88.55           H  
ATOM   2379  HB3 LEU B 196      -5.921  12.381  -6.795  1.00 88.55           H  
ATOM   2380  O   LEU B 196      -5.786  15.022  -7.839  1.00 88.55           O  
ATOM   2381  CG  LEU B 196      -7.612  11.245  -6.146  1.00 88.55           C  
ATOM   2382  HG  LEU B 196      -7.790  10.765  -7.108  1.00 88.55           H  
ATOM   2383  CD1 LEU B 196      -6.719  10.331  -5.307  1.00 88.55           C  
ATOM   2384 HD11 LEU B 196      -5.752  10.215  -5.797  1.00 88.55           H  
ATOM   2385 HD12 LEU B 196      -6.564  10.767  -4.320  1.00 88.55           H  
ATOM   2386 HD13 LEU B 196      -7.186   9.351  -5.208  1.00 88.55           H  
ATOM   2387  CD2 LEU B 196      -8.950  11.416  -5.424  1.00 88.55           C  
ATOM   2388 HD21 LEU B 196      -9.375  10.437  -5.202  1.00 88.55           H  
ATOM   2389 HD22 LEU B 196      -8.807  11.968  -4.495  1.00 88.55           H  
ATOM   2390 HD23 LEU B 196      -9.652  11.958  -6.058  1.00 88.55           H  
ATOM   2391  N   GLY B 197      -7.482  15.959  -6.682  1.00 86.22           N  
ATOM   2392  H   GLY B 197      -8.388  15.817  -6.260  1.00 86.22           H  
ATOM   2393  CA  GLY B 197      -6.817  17.255  -6.478  1.00 86.22           C  
ATOM   2394  HA2 GLY B 197      -6.596  17.704  -7.446  1.00 86.22           H  
ATOM   2395  HA3 GLY B 197      -7.477  17.926  -5.928  1.00 86.22           H  
ATOM   2396  C   GLY B 197      -5.510  17.114  -5.696  1.00 86.22           C  
ATOM   2397  O   GLY B 197      -5.314  16.114  -5.020  1.00 86.22           O  
ATOM   2398  N   GLU B 198      -4.594  18.072  -5.792  1.00 85.82           N  
ATOM   2399  H   GLU B 198      -4.784  18.889  -6.356  1.00 85.82           H  
ATOM   2400  CA  GLU B 198      -3.245  17.951  -5.222  1.00 85.82           C  
ATOM   2401  HA  GLU B 198      -2.747  17.112  -5.709  1.00 85.82           H  
ATOM   2402  C   GLU B 198      -3.223  17.677  -3.710  1.00 85.82           C  
ATOM   2403  CB  GLU B 198      -2.425  19.208  -5.524  1.00 85.82           C  
ATOM   2404  HB2 GLU B 198      -2.970  20.079  -5.161  1.00 85.82           H  
ATOM   2405  HB3 GLU B 198      -1.473  19.141  -4.997  1.00 85.82           H  
ATOM   2406  O   GLU B 198      -4.119  18.064  -2.948  1.00 85.82           O  
ATOM   2407  CG  GLU B 198      -2.143  19.350  -7.025  1.00 85.82           C  
ATOM   2408  HG2 GLU B 198      -3.090  19.379  -7.565  1.00 85.82           H  
ATOM   2409  HG3 GLU B 198      -1.590  18.472  -7.359  1.00 85.82           H  
ATOM   2410  CD  GLU B 198      -1.344  20.617  -7.359  1.00 85.82           C  
ATOM   2411  OE1 GLU B 198      -1.072  20.796  -8.564  1.00 85.82           O  
ATOM   2412  OE2 GLU B 198      -1.038  21.391  -6.422  1.00 85.82           O  
ATOM   2413  N   LEU B 199      -2.162  16.998  -3.269  1.00 85.41           N  
ATOM   2414  H   LEU B 199      -1.417  16.799  -3.922  1.00 85.41           H  
ATOM   2415  CA  LEU B 199      -1.887  16.844  -1.850  1.00 85.41           C  
ATOM   2416  HA  LEU B 199      -2.842  16.690  -1.348  1.00 85.41           H  
ATOM   2417  C   LEU B 199      -1.241  18.109  -1.281  1.00 85.41           C  
ATOM   2418  CB  LEU B 199      -0.974  15.643  -1.595  1.00 85.41           C  
ATOM   2419  HB2 LEU B 199      -0.163  15.666  -2.322  1.00 85.41           H  
ATOM   2420  HB3 LEU B 199      -0.525  15.747  -0.607  1.00 85.41           H  
ATOM   2421  O   LEU B 199      -0.438  18.759  -1.947  1.00 85.41           O  
ATOM   2422  CG  LEU B 199      -1.685  14.287  -1.661  1.00 85.41           C  
ATOM   2423  HG  LEU B 199      -2.133  14.141  -2.643  1.00 85.41           H  
ATOM   2424  CD1 LEU B 199      -0.609  13.241  -1.446  1.00 85.41           C  
ATOM   2425 HD11 LEU B 199      -1.046  12.244  -1.504  1.00 85.41           H  
ATOM   2426 HD12 LEU B 199      -0.117  13.410  -0.488  1.00 85.41           H  
ATOM   2427 HD13 LEU B 199       0.147  13.357  -2.223  1.00 85.41           H  
ATOM   2428  CD2 LEU B 199      -2.742  14.103  -0.564  1.00 85.41           C  
ATOM   2429 HD21 LEU B 199      -3.601  14.740  -0.771  1.00 85.41           H  
ATOM   2430 HD22 LEU B 199      -2.320  14.338   0.413  1.00 85.41           H  
ATOM   2431 HD23 LEU B 199      -3.088  13.069  -0.569  1.00 85.41           H  
ATOM   2432  N   PRO B 200      -1.507  18.424  -0.006  1.00 78.83           N  
ATOM   2433  CA  PRO B 200      -0.788  19.486   0.672  1.00 78.83           C  
ATOM   2434  HA  PRO B 200      -0.880  20.408   0.097  1.00 78.83           H  
ATOM   2435  C   PRO B 200       0.696  19.139   0.813  1.00 78.83           C  
ATOM   2436  CB  PRO B 200      -1.476  19.655   2.023  1.00 78.83           C  
ATOM   2437  HB2 PRO B 200      -0.777  19.927   2.814  1.00 78.83           H  
ATOM   2438  HB3 PRO B 200      -2.261  20.407   1.937  1.00 78.83           H  
ATOM   2439  O   PRO B 200       1.072  17.983   1.025  1.00 78.83           O  
ATOM   2440  CG  PRO B 200      -2.110  18.292   2.273  1.00 78.83           C  
ATOM   2441  HG2 PRO B 200      -3.032  18.408   2.843  1.00 78.83           H  
ATOM   2442  HG3 PRO B 200      -1.391  17.643   2.772  1.00 78.83           H  
ATOM   2443  CD  PRO B 200      -2.415  17.737   0.891  1.00 78.83           C  
ATOM   2444  HD2 PRO B 200      -3.442  17.971   0.612  1.00 78.83           H  
ATOM   2445  HD3 PRO B 200      -2.251  16.659   0.882  1.00 78.83           H  
ATOM   2446  N   ARG B 201       1.530  20.183   0.777  1.00 78.49           N  
ATOM   2447  H   ARG B 201       1.137  21.077   0.520  1.00 78.49           H  
ATOM   2448  CA  ARG B 201       2.991  20.079   0.884  1.00 78.49           C  
ATOM   2449  HA  ARG B 201       3.365  19.506   0.036  1.00 78.49           H  
ATOM   2450  C   ARG B 201       3.440  19.348   2.140  1.00 78.49           C  
ATOM   2451  CB  ARG B 201       3.607  21.481   0.863  1.00 78.49           C  
ATOM   2452  HB2 ARG B 201       4.671  21.401   1.086  1.00 78.49           H  
ATOM   2453  HB3 ARG B 201       3.146  22.104   1.629  1.00 78.49           H  
ATOM   2454  O   ARG B 201       4.313  18.484   2.097  1.00 78.49           O  
ATOM   2455  CG  ARG B 201       3.435  22.136  -0.508  1.00 78.49           C  
ATOM   2456  HG2 ARG B 201       3.865  21.494  -1.277  1.00 78.49           H  
ATOM   2457  HG3 ARG B 201       2.375  22.284  -0.717  1.00 78.49           H  
ATOM   2458  CD  ARG B 201       4.144  23.484  -0.532  1.00 78.49           C  
ATOM   2459  HD2 ARG B 201       5.216  23.327  -0.415  1.00 78.49           H  
ATOM   2460  HD3 ARG B 201       3.780  24.096   0.293  1.00 78.49           H  
ATOM   2461  NE  ARG B 201       3.884  24.160  -1.807  1.00 78.49           N  
ATOM   2462  HE  ARG B 201       3.561  23.599  -2.583  1.00 78.49           H  
ATOM   2463  NH1 ARG B 201       4.602  26.243  -1.175  1.00 78.49           N  
ATOM   2464 HH11 ARG B 201       5.041  25.871  -0.345  1.00 78.49           H  
ATOM   2465 HH12 ARG B 201       4.909  27.126  -1.557  1.00 78.49           H  
ATOM   2466  NH2 ARG B 201       3.842  25.919  -3.234  1.00 78.49           N  
ATOM   2467 HH21 ARG B 201       3.545  25.343  -4.008  1.00 78.49           H  
ATOM   2468 HH22 ARG B 201       4.247  26.825  -3.421  1.00 78.49           H  
ATOM   2469  CZ  ARG B 201       4.103  25.430  -2.061  1.00 78.49           C  
ATOM   2470  N   GLU B 202       2.824  19.677   3.268  1.00 83.62           N  
ATOM   2471  H   GLU B 202       2.110  20.391   3.237  1.00 83.62           H  
ATOM   2472  CA  GLU B 202       3.054  18.953   4.508  1.00 83.62           C  
ATOM   2473  HA  GLU B 202       4.104  18.668   4.564  1.00 83.62           H  
ATOM   2474  C   GLU B 202       2.221  17.678   4.545  1.00 83.62           C  
ATOM   2475  CB  GLU B 202       2.757  19.813   5.732  1.00 83.62           C  
ATOM   2476  HB2 GLU B 202       1.717  20.140   5.730  1.00 83.62           H  
ATOM   2477  HB3 GLU B 202       2.927  19.166   6.593  1.00 83.62           H  
ATOM   2478  O   GLU B 202       0.990  17.719   4.679  1.00 83.62           O  
ATOM   2479  CG  GLU B 202       3.680  21.029   5.823  1.00 83.62           C  
ATOM   2480  HG2 GLU B 202       4.679  20.707   5.527  1.00 83.62           H  
ATOM   2481  HG3 GLU B 202       3.345  21.782   5.110  1.00 83.62           H  
ATOM   2482  CD  GLU B 202       3.741  21.634   7.235  1.00 83.62           C  
ATOM   2483  OE1 GLU B 202       4.363  22.705   7.372  1.00 83.62           O  
ATOM   2484  OE2 GLU B 202       3.224  21.003   8.192  1.00 83.62           O  
ATOM   2485  N   ARG B 203       2.907  16.535   4.496  1.00 86.72           N  
ATOM   2486  H   ARG B 203       3.913  16.573   4.419  1.00 86.72           H  
ATOM   2487  CA  ARG B 203       2.266  15.236   4.672  1.00 86.72           C  
ATOM   2488  HA  ARG B 203       1.326  15.420   5.192  1.00 86.72           H  
ATOM   2489  C   ARG B 203       3.055  14.318   5.596  1.00 86.72           C  
ATOM   2490  CB  ARG B 203       1.877  14.618   3.313  1.00 86.72           C  
ATOM   2491  HB2 ARG B 203       1.361  15.375   2.723  1.00 86.72           H  
ATOM   2492  HB3 ARG B 203       1.158  13.818   3.493  1.00 86.72           H  
ATOM   2493  O   ARG B 203       4.247  14.495   5.841  1.00 86.72           O  
ATOM   2494  CG  ARG B 203       3.045  14.032   2.512  1.00 86.72           C  
ATOM   2495  HG2 ARG B 203       3.969  14.211   3.061  1.00 86.72           H  
ATOM   2496  HG3 ARG B 203       2.918  12.951   2.446  1.00 86.72           H  
ATOM   2497  CD  ARG B 203       3.138  14.604   1.081  1.00 86.72           C  
ATOM   2498  HD2 ARG B 203       3.144  15.693   1.121  1.00 86.72           H  
ATOM   2499  HD3 ARG B 203       2.261  14.296   0.512  1.00 86.72           H  
ATOM   2500  NE  ARG B 203       4.361  14.128   0.408  1.00 86.72           N  
ATOM   2501  HE  ARG B 203       4.265  13.491  -0.369  1.00 86.72           H  
ATOM   2502  NH1 ARG B 203       5.818  15.270   1.745  1.00 86.72           N  
ATOM   2503 HH11 ARG B 203       6.771  15.417   2.047  1.00 86.72           H  
ATOM   2504 HH12 ARG B 203       5.107  15.957   1.951  1.00 86.72           H  
ATOM   2505  NH2 ARG B 203       6.573  13.590   0.571  1.00 86.72           N  
ATOM   2506 HH21 ARG B 203       6.575  13.032  -0.271  1.00 86.72           H  
ATOM   2507 HH22 ARG B 203       7.301  13.386   1.240  1.00 86.72           H  
ATOM   2508  CZ  ARG B 203       5.573  14.342   0.877  1.00 86.72           C  
ATOM   2509  N   ILE B 204       2.329  13.354   6.136  1.00 88.25           N  
ATOM   2510  H   ILE B 204       1.350  13.333   5.887  1.00 88.25           H  
ATOM   2511  CA  ILE B 204       2.823  12.256   6.941  1.00 88.25           C  
ATOM   2512  HA  ILE B 204       3.909  12.347   6.963  1.00 88.25           H  
ATOM   2513  C   ILE B 204       2.430  10.969   6.231  1.00 88.25           C  
ATOM   2514  CB  ILE B 204       2.301  12.320   8.393  1.00 88.25           C  
ATOM   2515  HB  ILE B 204       1.211  12.341   8.366  1.00 88.25           H  
ATOM   2516  O   ILE B 204       1.238  10.753   5.987  1.00 88.25           O  
ATOM   2517  CG1 ILE B 204       2.802  13.603   9.094  1.00 88.25           C  
ATOM   2518 HG12 ILE B 204       3.868  13.504   9.300  1.00 88.25           H  
ATOM   2519 HG13 ILE B 204       2.667  14.460   8.434  1.00 88.25           H  
ATOM   2520  CG2 ILE B 204       2.750  11.073   9.184  1.00 88.25           C  
ATOM   2521 HG21 ILE B 204       2.354  10.168   8.724  1.00 88.25           H  
ATOM   2522 HG22 ILE B 204       2.385  11.111  10.210  1.00 88.25           H  
ATOM   2523 HG23 ILE B 204       3.838  11.009   9.195  1.00 88.25           H  
ATOM   2524  CD1 ILE B 204       2.068  13.929  10.398  1.00 88.25           C  
ATOM   2525 HD11 ILE B 204       2.465  14.856  10.812  1.00 88.25           H  
ATOM   2526 HD12 ILE B 204       1.006  14.063  10.191  1.00 88.25           H  
ATOM   2527 HD13 ILE B 204       2.205  13.134  11.132  1.00 88.25           H  
ATOM   2528  N   LEU B 205       3.404  10.120   5.914  1.00 93.63           N  
ATOM   2529  H   LEU B 205       4.355  10.363   6.149  1.00 93.63           H  
ATOM   2530  CA  LEU B 205       3.134   8.778   5.405  1.00 93.63           C  
ATOM   2531  HA  LEU B 205       2.161   8.772   4.913  1.00 93.63           H  
ATOM   2532  C   LEU B 205       3.079   7.796   6.563  1.00 93.63           C  
ATOM   2533  CB  LEU B 205       4.175   8.335   4.371  1.00 93.63           C  
ATOM   2534  HB2 LEU B 205       3.849   7.387   3.944  1.00 93.63           H  
ATOM   2535  HB3 LEU B 205       5.118   8.147   4.884  1.00 93.63           H  
ATOM   2536  O   LEU B 205       3.813   7.935   7.536  1.00 93.63           O  
ATOM   2537  CG  LEU B 205       4.417   9.332   3.229  1.00 93.63           C  
ATOM   2538  HG  LEU B 205       4.771  10.281   3.632  1.00 93.63           H  
ATOM   2539  CD1 LEU B 205       5.494   8.771   2.306  1.00 93.63           C  
ATOM   2540 HD11 LEU B 205       5.812   9.547   1.609  1.00 93.63           H  
ATOM   2541 HD12 LEU B 205       5.130   7.899   1.764  1.00 93.63           H  
ATOM   2542 HD13 LEU B 205       6.368   8.494   2.895  1.00 93.63           H  
ATOM   2543  CD2 LEU B 205       3.137   9.580   2.425  1.00 93.63           C  
ATOM   2544 HD21 LEU B 205       2.726   8.633   2.076  1.00 93.63           H  
ATOM   2545 HD22 LEU B 205       2.401  10.088   3.049  1.00 93.63           H  
ATOM   2546 HD23 LEU B 205       3.365  10.216   1.570  1.00 93.63           H  
ATOM   2547  N   ASN B 206       2.221   6.792   6.459  1.00 93.57           N  
ATOM   2548  H   ASN B 206       1.600   6.775   5.662  1.00 93.57           H  
ATOM   2549  CA  ASN B 206       2.161   5.684   7.400  1.00 93.57           C  
ATOM   2550  HA  ASN B 206       3.157   5.503   7.804  1.00 93.57           H  
ATOM   2551  C   ASN B 206       1.732   4.409   6.681  1.00 93.57           C  
ATOM   2552  CB  ASN B 206       1.201   6.040   8.551  1.00 93.57           C  
ATOM   2553  HB2 ASN B 206       0.632   6.942   8.322  1.00 93.57           H  
ATOM   2554  HB3 ASN B 206       0.492   5.228   8.711  1.00 93.57           H  
ATOM   2555  O   ASN B 206       0.965   4.462   5.719  1.00 93.57           O  
ATOM   2556  CG  ASN B 206       1.963   6.224   9.842  1.00 93.57           C  
ATOM   2557  ND2 ASN B 206       2.135   7.430  10.320  1.00 93.57           N  
ATOM   2558 HD21 ASN B 206       2.706   7.479  11.151  1.00 93.57           H  
ATOM   2559 HD22 ASN B 206       1.909   8.236   9.755  1.00 93.57           H  
ATOM   2560  OD1 ASN B 206       2.427   5.270  10.424  1.00 93.57           O  
ATOM   2561  N   ILE B 207       2.171   3.256   7.178  1.00 96.15           N  
ATOM   2562  H   ILE B 207       2.793   3.277   7.973  1.00 96.15           H  
ATOM   2563  CA  ILE B 207       1.565   1.973   6.818  1.00 96.15           C  
ATOM   2564  HA  ILE B 207       0.741   2.149   6.128  1.00 96.15           H  
ATOM   2565  C   ILE B 207       0.973   1.361   8.074  1.00 96.15           C  
ATOM   2566  CB  ILE B 207       2.545   1.021   6.099  1.00 96.15           C  
ATOM   2567  HB  ILE B 207       3.439   0.890   6.709  1.00 96.15           H  
ATOM   2568  O   ILE B 207       1.643   1.281   9.099  1.00 96.15           O  
ATOM   2569  CG1 ILE B 207       2.947   1.619   4.735  1.00 96.15           C  
ATOM   2570 HG12 ILE B 207       3.414   2.591   4.894  1.00 96.15           H  
ATOM   2571 HG13 ILE B 207       2.050   1.764   4.134  1.00 96.15           H  
ATOM   2572  CG2 ILE B 207       1.883  -0.354   5.883  1.00 96.15           C  
ATOM   2573 HG21 ILE B 207       2.575  -1.042   5.397  1.00 96.15           H  
ATOM   2574 HG22 ILE B 207       1.604  -0.812   6.832  1.00 96.15           H  
ATOM   2575 HG23 ILE B 207       0.992  -0.234   5.267  1.00 96.15           H  
ATOM   2576  CD1 ILE B 207       3.928   0.755   3.933  1.00 96.15           C  
ATOM   2577 HD11 ILE B 207       4.795   0.504   4.543  1.00 96.15           H  
ATOM   2578 HD12 ILE B 207       4.253   1.308   3.052  1.00 96.15           H  
ATOM   2579 HD13 ILE B 207       3.445  -0.158   3.583  1.00 96.15           H  
ATOM   2580  N   LYS B 208      -0.262   0.879   7.966  1.00 93.81           N  
ATOM   2581  H   LYS B 208      -0.735   1.013   7.084  1.00 93.81           H  
ATOM   2582  CA  LYS B 208      -0.879   0.004   8.959  1.00 93.81           C  
ATOM   2583  HA  LYS B 208      -0.248  -0.032   9.847  1.00 93.81           H  
ATOM   2584  C   LYS B 208      -1.044  -1.402   8.426  1.00 93.81           C  
ATOM   2585  CB  LYS B 208      -2.244   0.521   9.355  1.00 93.81           C  
ATOM   2586  HB2 LYS B 208      -2.828   0.663   8.445  1.00 93.81           H  
ATOM   2587  HB3 LYS B 208      -2.737  -0.229   9.973  1.00 93.81           H  
ATOM   2588  O   LYS B 208      -1.368  -1.574   7.252  1.00 93.81           O  
ATOM   2589  CG  LYS B 208      -2.173   1.821  10.143  1.00 93.81           C  
ATOM   2590  HG2 LYS B 208      -1.600   2.579   9.611  1.00 93.81           H  
ATOM   2591  HG3 LYS B 208      -1.747   1.635  11.129  1.00 93.81           H  
ATOM   2592  CD  LYS B 208      -3.620   2.249  10.258  1.00 93.81           C  
ATOM   2593  HD2 LYS B 208      -4.212   1.443  10.691  1.00 93.81           H  
ATOM   2594  HD3 LYS B 208      -4.011   2.438   9.258  1.00 93.81           H  
ATOM   2595  CE  LYS B 208      -3.771   3.476  11.113  1.00 93.81           C  
ATOM   2596  HE2 LYS B 208      -3.500   3.236  12.141  1.00 93.81           H  
ATOM   2597  HE3 LYS B 208      -3.104   4.260  10.756  1.00 93.81           H  
ATOM   2598  NZ  LYS B 208      -5.186   3.879  11.033  1.00 93.81           N  
ATOM   2599  HZ1 LYS B 208      -5.418   4.302  10.147  1.00 93.81           H  
ATOM   2600  HZ2 LYS B 208      -5.347   4.549  11.771  1.00 93.81           H  
ATOM   2601  HZ3 LYS B 208      -5.780   3.093  11.255  1.00 93.81           H  
ATOM   2602  N   LEU B 209      -0.909  -2.387   9.300  1.00 95.07           N  
ATOM   2603  H   LEU B 209      -0.679  -2.138  10.251  1.00 95.07           H  
ATOM   2604  CA  LEU B 209      -1.127  -3.797   9.008  1.00 95.07           C  
ATOM   2605  HA  LEU B 209      -1.535  -3.892   8.002  1.00 95.07           H  
ATOM   2606  C   LEU B 209      -2.140  -4.364   9.987  1.00 95.07           C  
ATOM   2607  CB  LEU B 209       0.186  -4.599   9.078  1.00 95.07           C  
ATOM   2608  HB2 LEU B 209       0.452  -4.736  10.126  1.00 95.07           H  
ATOM   2609  HB3 LEU B 209       0.007  -5.595   8.673  1.00 95.07           H  
ATOM   2610  O   LEU B 209      -2.060  -4.084  11.174  1.00 95.07           O  
ATOM   2611  CG  LEU B 209       1.377  -3.966   8.347  1.00 95.07           C  
ATOM   2612  HG  LEU B 209       1.536  -2.957   8.726  1.00 95.07           H  
ATOM   2613  CD1 LEU B 209       2.653  -4.767   8.588  1.00 95.07           C  
ATOM   2614 HD11 LEU B 209       3.470  -4.355   7.995  1.00 95.07           H  
ATOM   2615 HD12 LEU B 209       2.930  -4.698   9.640  1.00 95.07           H  
ATOM   2616 HD13 LEU B 209       2.505  -5.813   8.322  1.00 95.07           H  
ATOM   2617  CD2 LEU B 209       1.132  -3.893   6.845  1.00 95.07           C  
ATOM   2618 HD21 LEU B 209       1.828  -3.157   6.441  1.00 95.07           H  
ATOM   2619 HD22 LEU B 209       0.122  -3.548   6.624  1.00 95.07           H  
ATOM   2620 HD23 LEU B 209       1.295  -4.865   6.379  1.00 95.07           H  
ATOM   2621  N   TRP B 210      -3.044  -5.198   9.492  1.00 92.02           N  
ATOM   2622  H   TRP B 210      -3.011  -5.374   8.498  1.00 92.02           H  
ATOM   2623  CA  TRP B 210      -3.880  -6.073  10.304  1.00 92.02           C  
ATOM   2624  HA  TRP B 210      -3.634  -5.946  11.358  1.00 92.02           H  
ATOM   2625  C   TRP B 210      -3.590  -7.507   9.912  1.00 92.02           C  
ATOM   2626  CB  TRP B 210      -5.371  -5.790  10.108  1.00 92.02           C  
ATOM   2627  HB2 TRP B 210      -5.620  -5.927   9.056  1.00 92.02           H  
ATOM   2628  HB3 TRP B 210      -5.933  -6.535  10.672  1.00 92.02           H  
ATOM   2629  O   TRP B 210      -3.393  -7.805   8.727  1.00 92.02           O  
ATOM   2630  CG  TRP B 210      -5.839  -4.442  10.542  1.00 92.02           C  
ATOM   2631  CD1 TRP B 210      -6.423  -4.154  11.727  1.00 92.02           C  
ATOM   2632  HD1 TRP B 210      -6.584  -4.862  12.527  1.00 92.02           H  
ATOM   2633  CD2 TRP B 210      -5.669  -3.164   9.862  1.00 92.02           C  
ATOM   2634  CE2 TRP B 210      -6.248  -2.144  10.674  1.00 92.02           C  
ATOM   2635  CE3 TRP B 210      -5.030  -2.757   8.673  1.00 92.02           C  
ATOM   2636  HE3 TRP B 210      -4.520  -3.490   8.066  1.00 92.02           H  
ATOM   2637  NE1 TRP B 210      -6.686  -2.802  11.801  1.00 92.02           N  
ATOM   2638  HE1 TRP B 210      -6.965  -2.344  12.657  1.00 92.02           H  
ATOM   2639  CH2 TRP B 210      -5.609  -0.426   9.103  1.00 92.02           C  
ATOM   2640  HH2 TRP B 210      -5.571   0.612   8.808  1.00 92.02           H  
ATOM   2641  CZ2 TRP B 210      -6.245  -0.795  10.299  1.00 92.02           C  
ATOM   2642  HZ2 TRP B 210      -6.678  -0.050  10.950  1.00 92.02           H  
ATOM   2643  CZ3 TRP B 210      -4.981  -1.403   8.312  1.00 92.02           C  
ATOM   2644  HZ3 TRP B 210      -4.422  -1.115   7.434  1.00 92.02           H  
ATOM   2645  N   TYR B 211      -3.650  -8.394  10.894  1.00 92.22           N  
ATOM   2646  H   TYR B 211      -3.781  -8.074  11.843  1.00 92.22           H  
ATOM   2647  CA  TYR B 211      -3.353  -9.802  10.704  1.00 92.22           C  
ATOM   2648  HA  TYR B 211      -2.974  -9.951   9.693  1.00 92.22           H  
ATOM   2649  C   TYR B 211      -4.583 -10.701  10.827  1.00 92.22           C  
ATOM   2650  CB  TYR B 211      -2.227 -10.200  11.660  1.00 92.22           C  
ATOM   2651  HB2 TYR B 211      -1.960 -11.236  11.454  1.00 92.22           H  
ATOM   2652  HB3 TYR B 211      -2.589 -10.143  12.686  1.00 92.22           H  
ATOM   2653  O   TYR B 211      -5.683 -10.276  11.196  1.00 92.22           O  
ATOM   2654  CG  TYR B 211      -0.971  -9.368  11.502  1.00 92.22           C  
ATOM   2655  CD1 TYR B 211      -0.300  -9.317  10.265  1.00 92.22           C  
ATOM   2656  HD1 TYR B 211      -0.663  -9.909   9.437  1.00 92.22           H  
ATOM   2657  CD2 TYR B 211      -0.485  -8.633  12.592  1.00 92.22           C  
ATOM   2658  HD2 TYR B 211      -0.997  -8.677  13.542  1.00 92.22           H  
ATOM   2659  CE1 TYR B 211       0.825  -8.491  10.104  1.00 92.22           C  
ATOM   2660  HE1 TYR B 211       1.328  -8.408   9.152  1.00 92.22           H  
ATOM   2661  CE2 TYR B 211       0.668  -7.850  12.454  1.00 92.22           C  
ATOM   2662  HE2 TYR B 211       1.050  -7.335  13.323  1.00 92.22           H  
ATOM   2663  OH  TYR B 211       2.389  -6.963  11.043  1.00 92.22           O  
ATOM   2664  HH  TYR B 211       2.624  -6.514  11.858  1.00 92.22           H  
ATOM   2665  CZ  TYR B 211       1.306  -7.755  11.202  1.00 92.22           C  
ATOM   2666  N   PHE B 212      -4.377 -11.953  10.441  1.00 89.28           N  
ATOM   2667  H   PHE B 212      -3.468 -12.173  10.061  1.00 89.28           H  
ATOM   2668  CA  PHE B 212      -5.207 -13.085  10.823  1.00 89.28           C  
ATOM   2669  HA  PHE B 212      -6.250 -12.787  10.937  1.00 89.28           H  
ATOM   2670  C   PHE B 212      -4.701 -13.615  12.169  1.00 89.28           C  
ATOM   2671  CB  PHE B 212      -5.105 -14.126   9.709  1.00 89.28           C  
ATOM   2672  HB2 PHE B 212      -4.047 -14.278   9.493  1.00 89.28           H  
ATOM   2673  HB3 PHE B 212      -5.519 -15.072  10.055  1.00 89.28           H  
ATOM   2674  O   PHE B 212      -3.645 -14.247  12.236  1.00 89.28           O  
ATOM   2675  CG  PHE B 212      -5.818 -13.753   8.431  1.00 89.28           C  
ATOM   2676  CD1 PHE B 212      -7.219 -13.852   8.367  1.00 89.28           C  
ATOM   2677  HD1 PHE B 212      -7.762 -14.231   9.221  1.00 89.28           H  
ATOM   2678  CD2 PHE B 212      -5.090 -13.345   7.299  1.00 89.28           C  
ATOM   2679  HD2 PHE B 212      -4.012 -13.291   7.339  1.00 89.28           H  
ATOM   2680  CE1 PHE B 212      -7.895 -13.533   7.176  1.00 89.28           C  
ATOM   2681  HE1 PHE B 212      -8.965 -13.666   7.111  1.00 89.28           H  
ATOM   2682  CE2 PHE B 212      -5.769 -13.022   6.110  1.00 89.28           C  
ATOM   2683  HE2 PHE B 212      -5.220 -12.708   5.234  1.00 89.28           H  
ATOM   2684  CZ  PHE B 212      -7.168 -13.117   6.047  1.00 89.28           C  
ATOM   2685  HZ  PHE B 212      -7.678 -12.896   5.121  1.00 89.28           H  
ATOM   2686  N   ASP B 213      -5.405 -13.296  13.253  1.00 85.29           N  
ATOM   2687  H   ASP B 213      -6.226 -12.714  13.159  1.00 85.29           H  
ATOM   2688  CA  ASP B 213      -4.932 -13.574  14.616  1.00 85.29           C  
ATOM   2689  HA  ASP B 213      -3.919 -13.185  14.721  1.00 85.29           H  
ATOM   2690  C   ASP B 213      -4.884 -15.081  14.935  1.00 85.29           C  
ATOM   2691  CB  ASP B 213      -5.822 -12.840  15.629  1.00 85.29           C  
ATOM   2692  HB2 ASP B 213      -5.380 -12.930  16.621  1.00 85.29           H  
ATOM   2693  HB3 ASP B 213      -6.795 -13.331  15.647  1.00 85.29           H  
ATOM   2694  O   ASP B 213      -4.104 -15.512  15.774  1.00 85.29           O  
ATOM   2695  CG  ASP B 213      -6.013 -11.353  15.301  1.00 85.29           C  
ATOM   2696  OD1 ASP B 213      -5.011 -10.620  15.133  1.00 85.29           O  
ATOM   2697  OD2 ASP B 213      -7.189 -10.964  15.116  1.00 85.29           O  
ATOM   2698  N   ASP B 214      -5.675 -15.893  14.228  1.00 85.44           N  
ATOM   2699  H   ASP B 214      -6.226 -15.492  13.483  1.00 85.44           H  
ATOM   2700  CA  ASP B 214      -5.724 -17.358  14.335  1.00 85.44           C  
ATOM   2701  HA  ASP B 214      -5.917 -17.632  15.372  1.00 85.44           H  
ATOM   2702  C   ASP B 214      -4.416 -18.050  13.920  1.00 85.44           C  
ATOM   2703  CB  ASP B 214      -6.890 -17.874  13.463  1.00 85.44           C  
ATOM   2704  HB2 ASP B 214      -6.919 -18.962  13.513  1.00 85.44           H  
ATOM   2705  HB3 ASP B 214      -7.826 -17.501  13.877  1.00 85.44           H  
ATOM   2706  O   ASP B 214      -4.101 -19.133  14.410  1.00 85.44           O  
ATOM   2707  CG  ASP B 214      -6.795 -17.427  11.991  1.00 85.44           C  
ATOM   2708  OD1 ASP B 214      -6.891 -16.197  11.759  1.00 85.44           O  
ATOM   2709  OD2 ASP B 214      -6.601 -18.273  11.090  1.00 85.44           O  
ATOM   2710  N   ARG B 215      -3.646 -17.417  13.032  1.00 88.68           N  
ATOM   2711  H   ARG B 215      -3.999 -16.533  12.692  1.00 88.68           H  
ATOM   2712  CA  ARG B 215      -2.414 -17.970  12.441  1.00 88.68           C  
ATOM   2713  HA  ARG B 215      -2.227 -18.958  12.861  1.00 88.68           H  
ATOM   2714  C   ARG B 215      -1.166 -17.151  12.726  1.00 88.68           C  
ATOM   2715  CB  ARG B 215      -2.614 -18.124  10.932  1.00 88.68           C  
ATOM   2716  HB2 ARG B 215      -3.474 -18.774  10.769  1.00 88.68           H  
ATOM   2717  HB3 ARG B 215      -1.737 -18.599  10.493  1.00 88.68           H  
ATOM   2718  O   ARG B 215      -0.060 -17.623  12.485  1.00 88.68           O  
ATOM   2719  CG  ARG B 215      -2.840 -16.752  10.273  1.00 88.68           C  
ATOM   2720  HG2 ARG B 215      -3.692 -16.266  10.748  1.00 88.68           H  
ATOM   2721  HG3 ARG B 215      -1.957 -16.124  10.389  1.00 88.68           H  
ATOM   2722  CD  ARG B 215      -3.147 -16.881   8.798  1.00 88.68           C  
ATOM   2723  HD2 ARG B 215      -3.270 -15.890   8.360  1.00 88.68           H  
ATOM   2724  HD3 ARG B 215      -2.294 -17.366   8.324  1.00 88.68           H  
ATOM   2725  NE  ARG B 215      -4.386 -17.643   8.610  1.00 88.68           N  
ATOM   2726  HE  ARG B 215      -5.076 -17.638   9.347  1.00 88.68           H  
ATOM   2727  NH1 ARG B 215      -3.676 -18.637   6.702  1.00 88.68           N  
ATOM   2728 HH11 ARG B 215      -3.044 -17.862   6.557  1.00 88.68           H  
ATOM   2729 HH12 ARG B 215      -3.981 -19.180   5.907  1.00 88.68           H  
ATOM   2730  NH2 ARG B 215      -5.544 -19.356   7.728  1.00 88.68           N  
ATOM   2731 HH21 ARG B 215      -5.598 -20.072   7.019  1.00 88.68           H  
ATOM   2732 HH22 ARG B 215      -6.176 -19.326   8.516  1.00 88.68           H  
ATOM   2733  CZ  ARG B 215      -4.542 -18.535   7.667  1.00 88.68           C  
ATOM   2734  N   THR B 216      -1.331 -15.916  13.188  1.00 91.32           N  
ATOM   2735  H   THR B 216      -2.266 -15.615  13.424  1.00 91.32           H  
ATOM   2736  CA  THR B 216      -0.211 -15.010  13.436  1.00 91.32           C  
ATOM   2737  HA  THR B 216       0.584 -15.237  12.725  1.00 91.32           H  
ATOM   2738  C   THR B 216       0.278 -15.205  14.865  1.00 91.32           C  
ATOM   2739  CB  THR B 216      -0.599 -13.554  13.189  1.00 91.32           C  
ATOM   2740  HB  THR B 216      -1.364 -13.242  13.901  1.00 91.32           H  
ATOM   2741  O   THR B 216      -0.501 -15.012  15.797  1.00 91.32           O  
ATOM   2742  CG2 THR B 216       0.601 -12.610  13.279  1.00 91.32           C  
ATOM   2743 HG21 THR B 216       0.966 -12.576  14.305  1.00 91.32           H  
ATOM   2744 HG22 THR B 216       1.397 -12.952  12.618  1.00 91.32           H  
ATOM   2745 HG23 THR B 216       0.296 -11.607  12.982  1.00 91.32           H  
ATOM   2746  OG1 THR B 216      -1.113 -13.461  11.884  1.00 91.32           O  
ATOM   2747  HG1 THR B 216      -1.990 -13.850  11.927  1.00 91.32           H  
ATOM   2748  N   PRO B 217       1.558 -15.551  15.086  1.00 91.25           N  
ATOM   2749  CA  PRO B 217       2.084 -15.710  16.434  1.00 91.25           C  
ATOM   2750  HA  PRO B 217       1.573 -16.561  16.885  1.00 91.25           H  
ATOM   2751  C   PRO B 217       1.888 -14.430  17.272  1.00 91.25           C  
ATOM   2752  CB  PRO B 217       3.565 -16.061  16.255  1.00 91.25           C  
ATOM   2753  HB2 PRO B 217       4.172 -15.156  16.251  1.00 91.25           H  
ATOM   2754  HB3 PRO B 217       3.910 -16.746  17.029  1.00 91.25           H  
ATOM   2755  O   PRO B 217       2.198 -13.342  16.778  1.00 91.25           O  
ATOM   2756  CG  PRO B 217       3.614 -16.705  14.870  1.00 91.25           C  
ATOM   2757  HG2 PRO B 217       3.326 -17.754  14.942  1.00 91.25           H  
ATOM   2758  HG3 PRO B 217       4.596 -16.606  14.408  1.00 91.25           H  
ATOM   2759  CD  PRO B 217       2.548 -15.938  14.095  1.00 91.25           C  
ATOM   2760  HD2 PRO B 217       2.121 -16.588  13.332  1.00 91.25           H  
ATOM   2761  HD3 PRO B 217       2.980 -15.046  13.641  1.00 91.25           H  
ATOM   2762  N   PRO B 218       1.461 -14.515  18.548  1.00 82.98           N  
ATOM   2763  CA  PRO B 218       1.222 -13.334  19.387  1.00 82.98           C  
ATOM   2764  HA  PRO B 218       0.390 -12.772  18.962  1.00 82.98           H  
ATOM   2765  C   PRO B 218       2.426 -12.389  19.527  1.00 82.98           C  
ATOM   2766  CB  PRO B 218       0.798 -13.891  20.750  1.00 82.98           C  
ATOM   2767  HB2 PRO B 218       0.108 -13.220  21.261  1.00 82.98           H  
ATOM   2768  HB3 PRO B 218       1.675 -14.081  21.370  1.00 82.98           H  
ATOM   2769  O   PRO B 218       2.250 -11.187  19.663  1.00 82.98           O  
ATOM   2770  CG  PRO B 218       0.134 -15.219  20.394  1.00 82.98           C  
ATOM   2771  HG2 PRO B 218      -0.893 -15.038  20.077  1.00 82.98           H  
ATOM   2772  HG3 PRO B 218       0.161 -15.923  21.225  1.00 82.98           H  
ATOM   2773  CD  PRO B 218       0.954 -15.712  19.205  1.00 82.98           C  
ATOM   2774  HD2 PRO B 218       0.310 -16.291  18.543  1.00 82.98           H  
ATOM   2775  HD3 PRO B 218       1.789 -16.321  19.554  1.00 82.98           H  
ATOM   2776  N   GLY B 219       3.654 -12.913  19.449  1.00 84.81           N  
ATOM   2777  H   GLY B 219       3.729 -13.915  19.345  1.00 84.81           H  
ATOM   2778  CA  GLY B 219       4.891 -12.123  19.496  1.00 84.81           C  
ATOM   2779  HA2 GLY B 219       4.740 -11.255  20.137  1.00 84.81           H  
ATOM   2780  HA3 GLY B 219       5.682 -12.729  19.938  1.00 84.81           H  
ATOM   2781  C   GLY B 219       5.393 -11.617  18.137  1.00 84.81           C  
ATOM   2782  O   GLY B 219       6.471 -11.038  18.071  1.00 84.81           O  
ATOM   2783  N   TRP B 220       4.666 -11.844  17.038  1.00 89.10           N  
ATOM   2784  H   TRP B 220       3.775 -12.311  17.131  1.00 89.10           H  
ATOM   2785  CA  TRP B 220       5.134 -11.507  15.689  1.00 89.10           C  
ATOM   2786  HA  TRP B 220       6.138 -11.909  15.549  1.00 89.10           H  
ATOM   2787  C   TRP B 220       5.199  -9.993  15.447  1.00 89.10           C  
ATOM   2788  CB  TRP B 220       4.212 -12.154  14.649  1.00 89.10           C  
ATOM   2789  HB2 TRP B 220       3.181 -11.861  14.851  1.00 89.10           H  
ATOM   2790  HB3 TRP B 220       4.279 -13.239  14.733  1.00 89.10           H  
ATOM   2791  O   TRP B 220       4.164  -9.356  15.291  1.00 89.10           O  
ATOM   2792  CG  TRP B 220       4.545 -11.760  13.247  1.00 89.10           C  
ATOM   2793  CD1 TRP B 220       3.886 -10.842  12.503  1.00 89.10           C  
ATOM   2794  HD1 TRP B 220       3.010 -10.301  12.830  1.00 89.10           H  
ATOM   2795  CD2 TRP B 220       5.677 -12.193  12.441  1.00 89.10           C  
ATOM   2796  CE2 TRP B 220       5.644 -11.485  11.203  1.00 89.10           C  
ATOM   2797  CE3 TRP B 220       6.730 -13.109  12.642  1.00 89.10           C  
ATOM   2798  HE3 TRP B 220       6.789 -13.655  13.572  1.00 89.10           H  
ATOM   2799  NE1 TRP B 220       4.534 -10.672  11.296  1.00 89.10           N  
ATOM   2800  HE1 TRP B 220       4.236 -10.010  10.594  1.00 89.10           H  
ATOM   2801  CH2 TRP B 220       7.634 -12.618  10.426  1.00 89.10           C  
ATOM   2802  HH2 TRP B 220       8.377 -12.801   9.665  1.00 89.10           H  
ATOM   2803  CZ2 TRP B 220       6.604 -11.687  10.202  1.00 89.10           C  
ATOM   2804  HZ2 TRP B 220       6.552 -11.139   9.273  1.00 89.10           H  
ATOM   2805  CZ3 TRP B 220       7.697 -13.323  11.642  1.00 89.10           C  
ATOM   2806  HZ3 TRP B 220       8.494 -14.034  11.802  1.00 89.10           H  
ATOM   2807  N   GLN B 221       6.380  -9.398  15.355  1.00 89.35           N  
ATOM   2808  H   GLN B 221       7.224  -9.927  15.524  1.00 89.35           H  
ATOM   2809  CA  GLN B 221       6.519  -7.982  15.019  1.00 89.35           C  
ATOM   2810  HA  GLN B 221       5.546  -7.557  14.774  1.00 89.35           H  
ATOM   2811  C   GLN B 221       7.437  -7.841  13.802  1.00 89.35           C  
ATOM   2812  CB  GLN B 221       7.007  -7.223  16.255  1.00 89.35           C  
ATOM   2813  HB2 GLN B 221       6.328  -7.445  17.078  1.00 89.35           H  
ATOM   2814  HB3 GLN B 221       8.006  -7.563  16.530  1.00 89.35           H  
ATOM   2815  O   GLN B 221       8.618  -8.164  13.914  1.00 89.35           O  
ATOM   2816  CG  GLN B 221       7.030  -5.704  16.029  1.00 89.35           C  
ATOM   2817  HG2 GLN B 221       6.056  -5.363  15.679  1.00 89.35           H  
ATOM   2818  HG3 GLN B 221       7.772  -5.465  15.267  1.00 89.35           H  
ATOM   2819  CD  GLN B 221       7.371  -4.948  17.309  1.00 89.35           C  
ATOM   2820  NE2 GLN B 221       8.015  -3.811  17.217  1.00 89.35           N  
ATOM   2821 HE21 GLN B 221       8.116  -3.388  16.305  1.00 89.35           H  
ATOM   2822 HE22 GLN B 221       8.231  -3.339  18.083  1.00 89.35           H  
ATOM   2823  OE1 GLN B 221       7.048  -5.346  18.414  1.00 89.35           O  
ATOM   2824  N   PRO B 222       6.920  -7.409  12.637  1.00 90.52           N  
ATOM   2825  CA  PRO B 222       7.779  -7.129  11.499  1.00 90.52           C  
ATOM   2826  HA  PRO B 222       8.413  -7.992  11.295  1.00 90.52           H  
ATOM   2827  C   PRO B 222       8.673  -5.916  11.763  1.00 90.52           C  
ATOM   2828  CB  PRO B 222       6.859  -6.887  10.308  1.00 90.52           C  
ATOM   2829  HB2 PRO B 222       7.179  -6.014   9.738  1.00 90.52           H  
ATOM   2830  HB3 PRO B 222       6.832  -7.776   9.677  1.00 90.52           H  
ATOM   2831  O   PRO B 222       8.306  -5.005  12.508  1.00 90.52           O  
ATOM   2832  CG  PRO B 222       5.479  -6.626  10.890  1.00 90.52           C  
ATOM   2833  HG2 PRO B 222       4.744  -7.182  10.309  1.00 90.52           H  
ATOM   2834  HG3 PRO B 222       5.256  -5.559  10.861  1.00 90.52           H  
ATOM   2835  CD  PRO B 222       5.527  -7.110  12.339  1.00 90.52           C  
ATOM   2836  HD2 PRO B 222       5.157  -6.324  12.997  1.00 90.52           H  
ATOM   2837  HD3 PRO B 222       4.925  -8.012  12.453  1.00 90.52           H  
ATOM   2838  N   ASP B 223       9.818  -5.881  11.085  1.00 91.18           N  
ATOM   2839  H   ASP B 223      10.070  -6.665  10.501  1.00 91.18           H  
ATOM   2840  CA  ASP B 223      10.756  -4.761  11.158  1.00 91.18           C  
ATOM   2841  HA  ASP B 223      11.130  -4.690  12.179  1.00 91.18           H  
ATOM   2842  C   ASP B 223      10.061  -3.445  10.783  1.00 91.18           C  
ATOM   2843  CB  ASP B 223      11.949  -5.002  10.218  1.00 91.18           C  
ATOM   2844  HB2 ASP B 223      11.589  -4.997   9.189  1.00 91.18           H  
ATOM   2845  HB3 ASP B 223      12.655  -4.179  10.329  1.00 91.18           H  
ATOM   2846  O   ASP B 223       9.233  -3.425   9.874  1.00 91.18           O  
ATOM   2847  CG  ASP B 223      12.686  -6.317  10.486  1.00 91.18           C  
ATOM   2848  OD1 ASP B 223      12.840  -6.683  11.668  1.00 91.18           O  
ATOM   2849  OD2 ASP B 223      13.054  -6.993   9.492  1.00 91.18           O  
ATOM   2850  N   TYR B 224      10.426  -2.341  11.444  1.00 93.23           N  
ATOM   2851  H   TYR B 224      11.152  -2.448  12.139  1.00 93.23           H  
ATOM   2852  CA  TYR B 224       9.860  -0.987  11.263  1.00 93.23           C  
ATOM   2853  HA  TYR B 224      10.472  -0.319  11.869  1.00 93.23           H  
ATOM   2854  C   TYR B 224       8.422  -0.773  11.751  1.00 93.23           C  
ATOM   2855  CB  TYR B 224      10.001  -0.510   9.811  1.00 93.23           C  
ATOM   2856  HB2 TYR B 224       9.761   0.553   9.778  1.00 93.23           H  
ATOM   2857  HB3 TYR B 224       9.269  -1.015   9.180  1.00 93.23           H  
ATOM   2858  O   TYR B 224       7.928   0.358  11.720  1.00 93.23           O  
ATOM   2859  CG  TYR B 224      11.381  -0.702   9.229  1.00 93.23           C  
ATOM   2860  CD1 TYR B 224      12.379   0.249   9.507  1.00 93.23           C  
ATOM   2861  HD1 TYR B 224      12.148   1.119  10.103  1.00 93.23           H  
ATOM   2862  CD2 TYR B 224      11.675  -1.829   8.437  1.00 93.23           C  
ATOM   2863  HD2 TYR B 224      10.905  -2.551   8.206  1.00 93.23           H  
ATOM   2864  CE1 TYR B 224      13.677   0.077   8.998  1.00 93.23           C  
ATOM   2865  HE1 TYR B 224      14.438   0.819   9.193  1.00 93.23           H  
ATOM   2866  CE2 TYR B 224      12.983  -2.021   7.960  1.00 93.23           C  
ATOM   2867  HE2 TYR B 224      13.240  -2.886   7.367  1.00 93.23           H  
ATOM   2868  OH  TYR B 224      15.229  -1.243   7.730  1.00 93.23           O  
ATOM   2869  HH  TYR B 224      15.803  -0.504   7.948  1.00 93.23           H  
ATOM   2870  CZ  TYR B 224      13.981  -1.066   8.230  1.00 93.23           C  
ATOM   2871  N   PHE B 225       7.759  -1.819  12.235  1.00 93.53           N  
ATOM   2872  H   PHE B 225       8.207  -2.724  12.239  1.00 93.53           H  
ATOM   2873  CA  PHE B 225       6.404  -1.736  12.756  1.00 93.53           C  
ATOM   2874  HA  PHE B 225       5.969  -0.771  12.495  1.00 93.53           H  
ATOM   2875  C   PHE B 225       6.382  -1.846  14.278  1.00 93.53           C  
ATOM   2876  CB  PHE B 225       5.542  -2.812  12.101  1.00 93.53           C  
ATOM   2877  HB2 PHE B 225       6.034  -3.780  12.196  1.00 93.53           H  
ATOM   2878  HB3 PHE B 225       4.618  -2.863  12.677  1.00 93.53           H  
ATOM   2879  O   PHE B 225       7.170  -2.577  14.877  1.00 93.53           O  
ATOM   2880  CG  PHE B 225       5.223  -2.535  10.643  1.00 93.53           C  
ATOM   2881  CD1 PHE B 225       4.075  -1.809  10.280  1.00 93.53           C  
ATOM   2882  HD1 PHE B 225       3.385  -1.473  11.040  1.00 93.53           H  
ATOM   2883  CD2 PHE B 225       6.108  -2.959   9.641  1.00 93.53           C  
ATOM   2884  HD2 PHE B 225       6.964  -3.556   9.920  1.00 93.53           H  
ATOM   2885  CE1 PHE B 225       3.838  -1.498   8.930  1.00 93.53           C  
ATOM   2886  HE1 PHE B 225       2.962  -0.923   8.667  1.00 93.53           H  
ATOM   2887  CE2 PHE B 225       5.905  -2.600   8.298  1.00 93.53           C  
ATOM   2888  HE2 PHE B 225       6.634  -2.865   7.547  1.00 93.53           H  
ATOM   2889  CZ  PHE B 225       4.762  -1.871   7.939  1.00 93.53           C  
ATOM   2890  HZ  PHE B 225       4.605  -1.588   6.909  1.00 93.53           H  
ATOM   2891  N   ARG B 226       5.435  -1.143  14.899  1.00 91.47           N  
ATOM   2892  H   ARG B 226       4.846  -0.550  14.331  1.00 91.47           H  
ATOM   2893  CA  ARG B 226       5.078  -1.270  16.316  1.00 91.47           C  
ATOM   2894  HA  ARG B 226       5.644  -2.087  16.762  1.00 91.47           H  
ATOM   2895  C   ARG B 226       3.605  -1.618  16.459  1.00 91.47           C  
ATOM   2896  CB  ARG B 226       5.402   0.026  17.075  1.00 91.47           C  
ATOM   2897  HB2 ARG B 226       5.160  -0.129  18.126  1.00 91.47           H  
ATOM   2898  HB3 ARG B 226       6.471   0.231  17.007  1.00 91.47           H  
ATOM   2899  O   ARG B 226       2.814  -1.329  15.561  1.00 91.47           O  
ATOM   2900  CG  ARG B 226       4.621   1.247  16.552  1.00 91.47           C  
ATOM   2901  HG2 ARG B 226       5.082   1.610  15.633  1.00 91.47           H  
ATOM   2902  HG3 ARG B 226       3.585   0.984  16.338  1.00 91.47           H  
ATOM   2903  CD  ARG B 226       4.604   2.366  17.592  1.00 91.47           C  
ATOM   2904  HD2 ARG B 226       5.628   2.672  17.804  1.00 91.47           H  
ATOM   2905  HD3 ARG B 226       4.167   1.988  18.517  1.00 91.47           H  
ATOM   2906  NE  ARG B 226       3.830   3.522  17.109  1.00 91.47           N  
ATOM   2907  HE  ARG B 226       4.332   4.185  16.536  1.00 91.47           H  
ATOM   2908  NH1 ARG B 226       1.737   2.992  17.989  1.00 91.47           N  
ATOM   2909 HH11 ARG B 226       0.771   3.263  18.101  1.00 91.47           H  
ATOM   2910 HH12 ARG B 226       2.007   2.057  18.260  1.00 91.47           H  
ATOM   2911  NH2 ARG B 226       2.029   4.876  16.877  1.00 91.47           N  
ATOM   2912 HH21 ARG B 226       1.042   5.036  17.026  1.00 91.47           H  
ATOM   2913 HH22 ARG B 226       2.565   5.522  16.315  1.00 91.47           H  
ATOM   2914  CZ  ARG B 226       2.547   3.777  17.333  1.00 91.47           C  
ATOM   2915  N   GLU B 227       3.233  -2.157  17.612  1.00 88.93           N  
ATOM   2916  H   GLU B 227       3.928  -2.366  18.314  1.00 88.93           H  
ATOM   2917  CA  GLU B 227       1.824  -2.271  17.980  1.00 88.93           C  
ATOM   2918  HA  GLU B 227       1.298  -2.804  17.188  1.00 88.93           H  
ATOM   2919  C   GLU B 227       1.183  -0.881  18.097  1.00 88.93           C  
ATOM   2920  CB  GLU B 227       1.665  -3.075  19.274  1.00 88.93           C  
ATOM   2921  HB2 GLU B 227       0.616  -3.056  19.569  1.00 88.93           H  
ATOM   2922  HB3 GLU B 227       2.268  -2.624  20.061  1.00 88.93           H  
ATOM   2923  O   GLU B 227       1.823   0.099  18.504  1.00 88.93           O  
ATOM   2924  CG  GLU B 227       2.093  -4.531  19.050  1.00 88.93           C  
ATOM   2925  HG2 GLU B 227       1.513  -4.940  18.223  1.00 88.93           H  
ATOM   2926  HG3 GLU B 227       3.146  -4.558  18.767  1.00 88.93           H  
ATOM   2927  CD  GLU B 227       1.897  -5.429  20.272  1.00 88.93           C  
ATOM   2928  OE1 GLU B 227       2.155  -6.641  20.082  1.00 88.93           O  
ATOM   2929  OE2 GLU B 227       1.490  -4.940  21.342  1.00 88.93           O  
ATOM   2930  N   ALA B 228      -0.075  -0.794  17.676  1.00 86.81           N  
ATOM   2931  H   ALA B 228      -0.531  -1.616  17.307  1.00 86.81           H  
ATOM   2932  CA  ALA B 228      -0.842   0.439  17.623  1.00 86.81           C  
ATOM   2933  HA  ALA B 228      -0.501   1.118  18.405  1.00 86.81           H  
ATOM   2934  C   ALA B 228      -2.331   0.164  17.865  1.00 86.81           C  
ATOM   2935  CB  ALA B 228      -0.601   1.086  16.254  1.00 86.81           C  
ATOM   2936  HB1 ALA B 228      -1.192   1.997  16.163  1.00 86.81           H  
ATOM   2937  HB2 ALA B 228       0.456   1.331  16.143  1.00 86.81           H  
ATOM   2938  HB3 ALA B 228      -0.882   0.385  15.467  1.00 86.81           H  
ATOM   2939  O   ALA B 228      -2.847  -0.905  17.526  1.00 86.81           O  
ATOM   2940  N   ASP B 229      -3.040   1.153  18.405  1.00 82.32           N  
ATOM   2941  H   ASP B 229      -2.576   2.032  18.587  1.00 82.32           H  
ATOM   2942  CA  ASP B 229      -4.491   1.068  18.564  1.00 82.32           C  
ATOM   2943  HA  ASP B 229      -4.721   0.083  18.970  1.00 82.32           H  
ATOM   2944  C   ASP B 229      -5.172   1.252  17.191  1.00 82.32           C  
ATOM   2945  CB  ASP B 229      -4.978   2.092  19.602  1.00 82.32           C  
ATOM   2946  HB2 ASP B 229      -4.419   1.947  20.526  1.00 82.32           H  
ATOM   2947  HB3 ASP B 229      -4.778   3.104  19.249  1.00 82.32           H  
ATOM   2948  O   ASP B 229      -4.844   2.205  16.478  1.00 82.32           O  
ATOM   2949  CG  ASP B 229      -6.477   1.971  19.897  1.00 82.32           C  
ATOM   2950  OD1 ASP B 229      -7.284   2.132  18.949  1.00 82.32           O  
ATOM   2951  OD2 ASP B 229      -6.843   1.775  21.069  1.00 82.32           O  
ATOM   2952  N   PRO B 230      -6.146   0.405  16.797  1.00 79.93           N  
ATOM   2953  CA  PRO B 230      -6.889   0.543  15.541  1.00 79.93           C  
ATOM   2954  HA  PRO B 230      -6.217   0.283  14.724  1.00 79.93           H  
ATOM   2955  C   PRO B 230      -7.487   1.930  15.252  1.00 79.93           C  
ATOM   2956  CB  PRO B 230      -7.987  -0.519  15.616  1.00 79.93           C  
ATOM   2957  HB2 PRO B 230      -8.255  -0.891  14.627  1.00 79.93           H  
ATOM   2958  HB3 PRO B 230      -8.861  -0.116  16.128  1.00 79.93           H  
ATOM   2959  O   PRO B 230      -7.758   2.252  14.090  1.00 79.93           O  
ATOM   2960  CG  PRO B 230      -7.359  -1.611  16.479  1.00 79.93           C  
ATOM   2961  HG2 PRO B 230      -8.110  -2.229  16.970  1.00 79.93           H  
ATOM   2962  HG3 PRO B 230      -6.692  -2.224  15.872  1.00 79.93           H  
ATOM   2963  CD  PRO B 230      -6.541  -0.814  17.489  1.00 79.93           C  
ATOM   2964  HD2 PRO B 230      -5.675  -1.398  17.800  1.00 79.93           H  
ATOM   2965  HD3 PRO B 230      -7.155  -0.559  18.352  1.00 79.93           H  
ATOM   2966  N   SER B 231      -7.725   2.736  16.288  1.00 80.66           N  
ATOM   2967  H   SER B 231      -7.472   2.398  17.205  1.00 80.66           H  
ATOM   2968  CA  SER B 231      -8.217   4.111  16.202  1.00 80.66           C  
ATOM   2969  HA  SER B 231      -8.987   4.147  15.431  1.00 80.66           H  
ATOM   2970  C   SER B 231      -7.148   5.140  15.816  1.00 80.66           C  
ATOM   2971  CB  SER B 231      -8.874   4.514  17.525  1.00 80.66           C  
ATOM   2972  HB2 SER B 231      -9.371   5.475  17.393  1.00 80.66           H  
ATOM   2973  HB3 SER B 231      -9.626   3.774  17.798  1.00 80.66           H  
ATOM   2974  O   SER B 231      -7.501   6.184  15.258  1.00 80.66           O  
ATOM   2975  OG  SER B 231      -7.934   4.629  18.567  1.00 80.66           O  
ATOM   2976  HG  SER B 231      -7.681   3.740  18.826  1.00 80.66           H  
ATOM   2977  N   GLU B 232      -5.858   4.860  16.037  1.00 82.25           N  
ATOM   2978  H   GLU B 232      -5.615   3.968  16.444  1.00 82.25           H  
ATOM   2979  CA  GLU B 232      -4.760   5.723  15.585  1.00 82.25           C  
ATOM   2980  HA  GLU B 232      -4.842   6.696  16.070  1.00 82.25           H  
ATOM   2981  C   GLU B 232      -4.864   5.900  14.073  1.00 82.25           C  
ATOM   2982  CB  GLU B 232      -3.381   5.120  15.905  1.00 82.25           C  
ATOM   2983  HB2 GLU B 232      -3.312   4.110  15.501  1.00 82.25           H  
ATOM   2984  HB3 GLU B 232      -2.632   5.729  15.399  1.00 82.25           H  
ATOM   2985  O   GLU B 232      -4.971   4.909  13.373  1.00 82.25           O  
ATOM   2986  CG  GLU B 232      -3.046   5.101  17.400  1.00 82.25           C  
ATOM   2987  HG2 GLU B 232      -3.756   4.454  17.914  1.00 82.25           H  
ATOM   2988  HG3 GLU B 232      -3.156   6.110  17.798  1.00 82.25           H  
ATOM   2989  CD  GLU B 232      -1.606   4.613  17.643  1.00 82.25           C  
ATOM   2990  OE1 GLU B 232      -1.394   3.586  18.324  1.00 82.25           O  
ATOM   2991  OE2 GLU B 232      -0.663   5.257  17.124  1.00 82.25           O  
ATOM   2992  N   LEU B 233      -4.862   7.128  13.539  1.00 80.40           N  
ATOM   2993  H   LEU B 233      -4.770   7.904  14.179  1.00 80.40           H  
ATOM   2994  CA  LEU B 233      -5.027   7.449  12.103  1.00 80.40           C  
ATOM   2995  HA  LEU B 233      -5.194   8.525  12.051  1.00 80.40           H  
ATOM   2996  C   LEU B 233      -6.254   6.807  11.423  1.00 80.40           C  
ATOM   2997  CB  LEU B 233      -3.747   7.155  11.289  1.00 80.40           C  
ATOM   2998  HB2 LEU B 233      -3.805   7.724  10.361  1.00 80.40           H  
ATOM   2999  HB3 LEU B 233      -3.751   6.101  11.013  1.00 80.40           H  
ATOM   3000  O   LEU B 233      -6.258   6.582  10.208  1.00 80.40           O  
ATOM   3001  CG  LEU B 233      -2.392   7.437  11.944  1.00 80.40           C  
ATOM   3002  HG  LEU B 233      -2.273   6.830  12.841  1.00 80.40           H  
ATOM   3003  CD1 LEU B 233      -1.289   7.080  10.950  1.00 80.40           C  
ATOM   3004 HD11 LEU B 233      -1.412   6.058  10.593  1.00 80.40           H  
ATOM   3005 HD12 LEU B 233      -0.326   7.155  11.456  1.00 80.40           H  
ATOM   3006 HD13 LEU B 233      -1.304   7.761  10.099  1.00 80.40           H  
ATOM   3007  CD2 LEU B 233      -2.244   8.909  12.296  1.00 80.40           C  
ATOM   3008 HD21 LEU B 233      -3.004   9.213  13.015  1.00 80.40           H  
ATOM   3009 HD22 LEU B 233      -1.260   9.082  12.733  1.00 80.40           H  
ATOM   3010 HD23 LEU B 233      -2.343   9.501  11.386  1.00 80.40           H  
ATOM   3011  N   ALA B 234      -7.270   6.389  12.177  1.00 81.56           N  
ATOM   3012  H   ALA B 234      -7.231   6.517  13.178  1.00 81.56           H  
ATOM   3013  CA  ALA B 234      -8.520   5.946  11.581  1.00 81.56           C  
ATOM   3014  HA  ALA B 234      -8.300   5.275  10.750  1.00 81.56           H  
ATOM   3015  C   ALA B 234      -9.276   7.161  11.039  1.00 81.56           C  
ATOM   3016  CB  ALA B 234      -9.341   5.168  12.610  1.00 81.56           C  
ATOM   3017  HB1 ALA B 234      -9.576   5.812  13.458  1.00 81.56           H  
ATOM   3018  HB2 ALA B 234     -10.270   4.815  12.162  1.00 81.56           H  
ATOM   3019  HB3 ALA B 234      -8.766   4.313  12.965  1.00 81.56           H  
ATOM   3020  O   ALA B 234      -9.272   8.229  11.648  1.00 81.56           O  
ATOM   3021  N   PHE B 235      -9.984   6.996   9.919  1.00 82.10           N  
ATOM   3022  H   PHE B 235      -9.941   6.115   9.427  1.00 82.10           H  
ATOM   3023  CA  PHE B 235     -10.949   8.017   9.529  1.00 82.10           C  
ATOM   3024  HA  PHE B 235     -10.450   8.984   9.472  1.00 82.10           H  
ATOM   3025  C   PHE B 235     -12.039   8.085  10.590  1.00 82.10           C  
ATOM   3026  CB  PHE B 235     -11.612   7.726   8.191  1.00 82.10           C  
ATOM   3027  HB2 PHE B 235     -12.109   6.757   8.224  1.00 82.10           H  
ATOM   3028  HB3 PHE B 235     -12.358   8.513   8.075  1.00 82.10           H  
ATOM   3029  O   PHE B 235     -12.872   7.176  10.687  1.00 82.10           O  
ATOM   3030  CG  PHE B 235     -10.727   7.784   6.981  1.00 82.10           C  
ATOM   3031  CD1 PHE B 235     -10.692   8.950   6.194  1.00 82.10           C  
ATOM   3032  HD1 PHE B 235     -11.259   9.825   6.477  1.00 82.10           H  
ATOM   3033  CD2 PHE B 235      -9.957   6.665   6.630  1.00 82.10           C  
ATOM   3034  HD2 PHE B 235      -9.954   5.779   7.247  1.00 82.10           H  
ATOM   3035  CE1 PHE B 235      -9.883   8.994   5.049  1.00 82.10           C  
ATOM   3036  HE1 PHE B 235      -9.818   9.900   4.464  1.00 82.10           H  
ATOM   3037  CE2 PHE B 235      -9.147   6.716   5.492  1.00 82.10           C  
ATOM   3038  HE2 PHE B 235      -8.524   5.866   5.256  1.00 82.10           H  
ATOM   3039  CZ  PHE B 235      -9.111   7.875   4.695  1.00 82.10           C  
ATOM   3040  HZ  PHE B 235      -8.456   7.926   3.838  1.00 82.10           H  
ATOM   3041  N   LYS B 236     -12.070   9.184  11.327  1.00 75.66           N  
ATOM   3042  H   LYS B 236     -11.372   9.894  11.159  1.00 75.66           H  
ATOM   3043  CA  LYS B 236     -13.155   9.501  12.234  1.00 75.66           C  
ATOM   3044  HA  LYS B 236     -13.291   8.655  12.908  1.00 75.66           H  
ATOM   3045  C   LYS B 236     -14.433   9.668  11.416  1.00 75.66           C  
ATOM   3046  CB  LYS B 236     -12.791  10.736  13.074  1.00 75.66           C  
ATOM   3047  HB2 LYS B 236     -12.689  11.603  12.420  1.00 75.66           H  
ATOM   3048  HB3 LYS B 236     -13.600  10.934  13.777  1.00 75.66           H  
ATOM   3049  O   LYS B 236     -14.426  10.078  10.248  1.00 75.66           O  
ATOM   3050  CG  LYS B 236     -11.477  10.531  13.859  1.00 75.66           C  
ATOM   3051  HG2 LYS B 236     -11.543   9.624  14.460  1.00 75.66           H  
ATOM   3052  HG3 LYS B 236     -10.645  10.436  13.161  1.00 75.66           H  
ATOM   3053  CD  LYS B 236     -11.210  11.727  14.777  1.00 75.66           C  
ATOM   3054  HD2 LYS B 236     -11.980  11.772  15.546  1.00 75.66           H  
ATOM   3055  HD3 LYS B 236     -11.263  12.635  14.176  1.00 75.66           H  
ATOM   3056  CE  LYS B 236      -9.824  11.655  15.430  1.00 75.66           C  
ATOM   3057  HE2 LYS B 236      -9.081  11.625  14.634  1.00 75.66           H  
ATOM   3058  HE3 LYS B 236      -9.732  10.741  16.017  1.00 75.66           H  
ATOM   3059  NZ  LYS B 236      -9.601  12.856  16.277  1.00 75.66           N  
ATOM   3060  HZ1 LYS B 236     -10.106  12.819  17.151  1.00 75.66           H  
ATOM   3061  HZ2 LYS B 236      -9.959  13.674  15.805  1.00 75.66           H  
ATOM   3062  HZ3 LYS B 236      -8.622  13.026  16.458  1.00 75.66           H  
ATOM   3063  N   ASN B 237     -15.551   9.280  12.014  1.00 64.09           N  
ATOM   3064  H   ASN B 237     -15.504   8.979  12.977  1.00 64.09           H  
ATOM   3065  CA  ASN B 237     -16.843   9.629  11.448  1.00 64.09           C  
ATOM   3066  HA  ASN B 237     -16.856   9.392  10.384  1.00 64.09           H  
ATOM   3067  C   ASN B 237     -16.983  11.143  11.600  1.00 64.09           C  
ATOM   3068  CB  ASN B 237     -17.948   8.819  12.139  1.00 64.09           C  
ATOM   3069  HB2 ASN B 237     -18.920   9.198  11.823  1.00 64.09           H  
ATOM   3070  HB3 ASN B 237     -17.872   8.950  13.219  1.00 64.09           H  
ATOM   3071  O   ASN B 237     -16.907  11.647  12.722  1.00 64.09           O  
ATOM   3072  CG  ASN B 237     -17.884   7.341  11.790  1.00 64.09           C  
ATOM   3073  ND2 ASN B 237     -18.364   6.488  12.664  1.00 64.09           N  
ATOM   3074 HD21 ASN B 237     -18.772   6.818  13.527  1.00 64.09           H  
ATOM   3075 HD22 ASN B 237     -18.313   5.508  12.425  1.00 64.09           H  
ATOM   3076  OD1 ASN B 237     -17.417   6.931  10.735  1.00 64.09           O  
ATOM   3077  N   GLY B 238     -17.103  11.851  10.474  1.00 57.36           N  
ATOM   3078  H   GLY B 238     -17.124  11.376   9.583  1.00 57.36           H  
ATOM   3079  CA  GLY B 238     -17.322  13.293  10.482  1.00 57.36           C  
ATOM   3080  HA2 GLY B 238     -17.514  13.658   9.472  1.00 57.36           H  
ATOM   3081  HA3 GLY B 238     -16.440  13.800  10.873  1.00 57.36           H  
ATOM   3082  C   GLY B 238     -18.528  13.621  11.353  1.00 57.36           C  
ATOM   3083  O   GLY B 238     -19.513  12.879  11.359  1.00 57.36           O  
ATOM   3084  N   LYS B 239     -18.433  14.702  12.127  1.00 55.82           N  
ATOM   3085  H   LYS B 239     -17.606  15.273  12.028  1.00 55.82           H  
ATOM   3086  CA  LYS B 239     -19.587  15.205  12.889  1.00 55.82           C  
ATOM   3087  HA  LYS B 239     -20.206  14.371  13.218  1.00 55.82           H  
ATOM   3088  C   LYS B 239     -20.489  16.072  12.022  1.00 55.82           C  
ATOM   3089  CB  LYS B 239     -19.130  16.007  14.111  1.00 55.82           C  
ATOM   3090  HB2 LYS B 239     -18.388  16.745  13.805  1.00 55.82           H  
ATOM   3091  HB3 LYS B 239     -19.991  16.539  14.515  1.00 55.82           H  
ATOM   3092  O   LYS B 239     -21.656  16.243  12.354  1.00 55.82           O  
ATOM   3093  CG  LYS B 239     -18.555  15.119  15.221  1.00 55.82           C  
ATOM   3094  HG2 LYS B 239     -19.291  14.366  15.502  1.00 55.82           H  
ATOM   3095  HG3 LYS B 239     -17.650  14.625  14.867  1.00 55.82           H  
ATOM   3096  CD  LYS B 239     -18.227  15.993  16.437  1.00 55.82           C  
ATOM   3097  HD2 LYS B 239     -19.134  16.497  16.772  1.00 55.82           H  
ATOM   3098  HD3 LYS B 239     -17.492  16.742  16.142  1.00 55.82           H  
ATOM   3099  CE  LYS B 239     -17.662  15.142  17.576  1.00 55.82           C  
ATOM   3100  HE2 LYS B 239     -16.790  14.605  17.203  1.00 55.82           H  
ATOM   3101  HE3 LYS B 239     -18.412  14.406  17.867  1.00 55.82           H  
ATOM   3102  NZ  LYS B 239     -17.284  15.989  18.735  1.00 55.82           N  
ATOM   3103  HZ1 LYS B 239     -18.084  16.498  19.080  1.00 55.82           H  
ATOM   3104  HZ2 LYS B 239     -16.906  15.423  19.481  1.00 55.82           H  
ATOM   3105  HZ3 LYS B 239     -16.577  16.654  18.457  1.00 55.82           H  
ATOM   3106  N   SER B 240     -19.935  16.654  10.963  1.00 54.50           N  
ATOM   3107  H   SER B 240     -18.985  16.412  10.721  1.00 54.50           H  
ATOM   3108  CA  SER B 240     -20.658  17.546  10.065  1.00 54.50           C  
ATOM   3109  HA  SER B 240     -21.583  17.864  10.546  1.00 54.50           H  
ATOM   3110  C   SER B 240     -21.037  16.834   8.771  1.00 54.50           C  
ATOM   3111  CB  SER B 240     -19.835  18.810   9.802  1.00 54.50           C  
ATOM   3112  HB2 SER B 240     -19.554  19.266  10.751  1.00 54.50           H  
ATOM   3113  HB3 SER B 240     -20.448  19.520   9.247  1.00 54.50           H  
ATOM   3114  O   SER B 240     -20.276  16.009   8.262  1.00 54.50           O  
ATOM   3115  OG  SER B 240     -18.672  18.533   9.047  1.00 54.50           O  
ATOM   3116  HG  SER B 240     -18.053  18.010   9.562  1.00 54.50           H  
ATOM   3117  N   ASP B 241     -22.194  17.193   8.212  1.00 49.77           N  
ATOM   3118  H   ASP B 241     -22.834  17.780   8.728  1.00 49.77           H  
ATOM   3119  CA  ASP B 241     -22.678  16.621   6.955  1.00 49.77           C  
ATOM   3120  HA  ASP B 241     -22.857  15.555   7.094  1.00 49.77           H  
ATOM   3121  C   ASP B 241     -21.646  16.767   5.833  1.00 49.77           C  
ATOM   3122  CB  ASP B 241     -23.999  17.290   6.546  1.00 49.77           C  
ATOM   3123  HB2 ASP B 241     -23.873  18.372   6.553  1.00 49.77           H  
ATOM   3124  HB3 ASP B 241     -24.245  16.987   5.529  1.00 49.77           H  
ATOM   3125  O   ASP B 241     -21.366  15.795   5.138  1.00 49.77           O  
ATOM   3126  CG  ASP B 241     -25.162  16.886   7.453  1.00 49.77           C  
ATOM   3127  OD1 ASP B 241     -25.249  15.680   7.771  1.00 49.77           O  
ATOM   3128  OD2 ASP B 241     -25.927  17.797   7.834  1.00 49.77           O  
ATOM   3129  N   LYS B 242     -21.008  17.936   5.692  1.00 51.67           N  
ATOM   3130  H   LYS B 242     -21.253  18.682   6.327  1.00 51.67           H  
ATOM   3131  CA  LYS B 242     -20.009  18.185   4.637  1.00 51.67           C  
ATOM   3132  HA  LYS B 242     -20.473  18.037   3.662  1.00 51.67           H  
ATOM   3133  C   LYS B 242     -18.835  17.200   4.673  1.00 51.67           C  
ATOM   3134  CB  LYS B 242     -19.489  19.627   4.719  1.00 51.67           C  
ATOM   3135  HB2 LYS B 242     -18.629  19.707   4.054  1.00 51.67           H  
ATOM   3136  HB3 LYS B 242     -19.154  19.844   5.733  1.00 51.67           H  
ATOM   3137  O   LYS B 242     -18.447  16.670   3.640  1.00 51.67           O  
ATOM   3138  CG  LYS B 242     -20.534  20.662   4.278  1.00 51.67           C  
ATOM   3139  HG2 LYS B 242     -20.926  20.378   3.301  1.00 51.67           H  
ATOM   3140  HG3 LYS B 242     -21.353  20.695   4.996  1.00 51.67           H  
ATOM   3141  CD  LYS B 242     -19.880  22.047   4.170  1.00 51.67           C  
ATOM   3142  HD2 LYS B 242     -19.544  22.369   5.156  1.00 51.67           H  
ATOM   3143  HD3 LYS B 242     -19.014  21.967   3.512  1.00 51.67           H  
ATOM   3144  CE  LYS B 242     -20.853  23.074   3.583  1.00 51.67           C  
ATOM   3145  HE2 LYS B 242     -21.287  22.651   2.676  1.00 51.67           H  
ATOM   3146  HE3 LYS B 242     -21.661  23.248   4.294  1.00 51.67           H  
ATOM   3147  NZ  LYS B 242     -20.153  24.342   3.254  1.00 51.67           N  
ATOM   3148  HZ1 LYS B 242     -19.721  24.749   4.071  1.00 51.67           H  
ATOM   3149  HZ2 LYS B 242     -20.789  25.010   2.841  1.00 51.67           H  
ATOM   3150  HZ3 LYS B 242     -19.428  24.163   2.575  1.00 51.67           H  
ATOM   3151  N   GLU B 243     -18.300  16.889   5.853  1.00 56.08           N  
ATOM   3152  H   GLU B 243     -18.682  17.303   6.691  1.00 56.08           H  
ATOM   3153  CA  GLU B 243     -17.215  15.902   5.975  1.00 56.08           C  
ATOM   3154  HA  GLU B 243     -16.388  16.176   5.321  1.00 56.08           H  
ATOM   3155  C   GLU B 243     -17.665  14.489   5.590  1.00 56.08           C  
ATOM   3156  CB  GLU B 243     -16.723  15.840   7.422  1.00 56.08           C  
ATOM   3157  HB2 GLU B 243     -17.592  15.702   8.066  1.00 56.08           H  
ATOM   3158  HB3 GLU B 243     -16.075  14.971   7.540  1.00 56.08           H  
ATOM   3159  O   GLU B 243     -16.869  13.687   5.106  1.00 56.08           O  
ATOM   3160  CG  GLU B 243     -15.933  17.075   7.860  1.00 56.08           C  
ATOM   3161  HG2 GLU B 243     -15.014  17.121   7.276  1.00 56.08           H  
ATOM   3162  HG3 GLU B 243     -16.509  17.977   7.654  1.00 56.08           H  
ATOM   3163  CD  GLU B 243     -15.602  17.007   9.359  1.00 56.08           C  
ATOM   3164  OE1 GLU B 243     -14.517  17.495   9.732  1.00 56.08           O  
ATOM   3165  OE2 GLU B 243     -16.442  16.475  10.134  1.00 56.08           O  
ATOM   3166  N   ILE B 244     -18.932  14.155   5.827  1.00 55.25           N  
ATOM   3167  H   ILE B 244     -19.552  14.851   6.216  1.00 55.25           H  
ATOM   3168  CA  ILE B 244     -19.483  12.858   5.434  1.00 55.25           C  
ATOM   3169  HA  ILE B 244     -18.767  12.080   5.700  1.00 55.25           H  
ATOM   3170  C   ILE B 244     -19.652  12.804   3.910  1.00 55.25           C  
ATOM   3171  CB  ILE B 244     -20.799  12.576   6.193  1.00 55.25           C  
ATOM   3172  HB  ILE B 244     -21.514  13.365   5.958  1.00 55.25           H  
ATOM   3173  O   ILE B 244     -19.323  11.780   3.311  1.00 55.25           O  
ATOM   3174  CG1 ILE B 244     -20.561  12.561   7.724  1.00 55.25           C  
ATOM   3175 HG12 ILE B 244     -19.979  13.433   8.023  1.00 55.25           H  
ATOM   3176 HG13 ILE B 244     -19.988  11.676   7.997  1.00 55.25           H  
ATOM   3177  CG2 ILE B 244     -21.402  11.232   5.740  1.00 55.25           C  
ATOM   3178 HG21 ILE B 244     -21.641  11.265   4.677  1.00 55.25           H  
ATOM   3179 HG22 ILE B 244     -20.700  10.420   5.926  1.00 55.25           H  
ATOM   3180 HG23 ILE B 244     -22.336  11.040   6.268  1.00 55.25           H  
ATOM   3181  CD1 ILE B 244     -21.856  12.598   8.544  1.00 55.25           C  
ATOM   3182 HD11 ILE B 244     -21.610  12.703   9.601  1.00 55.25           H  
ATOM   3183 HD12 ILE B 244     -22.465  13.450   8.242  1.00 55.25           H  
ATOM   3184 HD13 ILE B 244     -22.425  11.678   8.412  1.00 55.25           H  
ATOM   3185  N   HIS B 245     -20.117  13.897   3.295  1.00 56.53           N  
ATOM   3186  H   HIS B 245     -20.329  14.710   3.855  1.00 56.53           H  
ATOM   3187  CA  HIS B 245     -20.381  13.975   1.856  1.00 56.53           C  
ATOM   3188  HA  HIS B 245     -20.957  13.098   1.562  1.00 56.53           H  
ATOM   3189  C   HIS B 245     -19.095  13.940   1.020  1.00 56.53           C  
ATOM   3190  CB  HIS B 245     -21.235  15.215   1.543  1.00 56.53           C  
ATOM   3191  HB2 HIS B 245     -20.800  16.093   2.020  1.00 56.53           H  
ATOM   3192  HB3 HIS B 245     -21.214  15.386   0.466  1.00 56.53           H  
ATOM   3193  O   HIS B 245     -19.058  13.244   0.010  1.00 56.53           O  
ATOM   3194  CG  HIS B 245     -22.681  15.069   1.966  1.00 56.53           C  
ATOM   3195  CD2 HIS B 245     -23.766  14.891   1.151  1.00 56.53           C  
ATOM   3196  HD2 HIS B 245     -23.743  14.840   0.073  1.00 56.53           H  
ATOM   3197  ND1 HIS B 245     -23.160  15.071   3.252  1.00 56.53           N  
ATOM   3198  HD1 HIS B 245     -22.598  15.211   4.079  1.00 56.53           H  
ATOM   3199  CE1 HIS B 245     -24.489  14.914   3.226  1.00 56.53           C  
ATOM   3200  HE1 HIS B 245     -25.131  14.896   4.094  1.00 56.53           H  
ATOM   3201  NE2 HIS B 245     -24.908  14.787   1.959  1.00 56.53           N  
ATOM   3202  N   ASN B 246     -18.012  14.575   1.480  1.00 65.45           N  
ATOM   3203  H   ASN B 246     -18.142  15.232   2.236  1.00 65.45           H  
ATOM   3204  CA  ASN B 246     -16.771  14.676   0.696  1.00 65.45           C  
ATOM   3205  HA  ASN B 246     -17.042  14.706  -0.360  1.00 65.45           H  
ATOM   3206  C   ASN B 246     -15.853  13.453   0.853  1.00 65.45           C  
ATOM   3207  CB  ASN B 246     -16.070  16.012   1.008  1.00 65.45           C  
ATOM   3208  HB2 ASN B 246     -15.106  16.031   0.498  1.00 65.45           H  
ATOM   3209  HB3 ASN B 246     -15.906  16.118   2.080  1.00 65.45           H  
ATOM   3210  O   ASN B 246     -14.748  13.412   0.308  1.00 65.45           O  
ATOM   3211  CG  ASN B 246     -16.882  17.201   0.513  1.00 65.45           C  
ATOM   3212  ND2 ASN B 246     -16.248  18.273   0.121  1.00 65.45           N  
ATOM   3213 HD21 ASN B 246     -15.255  18.224  -0.058  1.00 65.45           H  
ATOM   3214 HD22 ASN B 246     -16.799  18.764  -0.568  1.00 65.45           H  
ATOM   3215  OD1 ASN B 246     -18.099  17.182   0.484  1.00 65.45           O  
ATOM   3216  N   LYS B 247     -16.291  12.442   1.612  1.00 79.06           N  
ATOM   3217  H   LYS B 247     -17.225  12.518   1.988  1.00 79.06           H  
ATOM   3218  CA  LYS B 247     -15.520  11.226   1.861  1.00 79.06           C  
ATOM   3219  HA  LYS B 247     -14.463  11.493   1.847  1.00 79.06           H  
ATOM   3220  C   LYS B 247     -15.752  10.198   0.758  1.00 79.06           C  
ATOM   3221  CB  LYS B 247     -15.844  10.705   3.257  1.00 79.06           C  
ATOM   3222  HB2 LYS B 247     -16.880  10.369   3.293  1.00 79.06           H  
ATOM   3223  HB3 LYS B 247     -15.725  11.529   3.960  1.00 79.06           H  
ATOM   3224  O   LYS B 247     -16.690   9.399   0.806  1.00 79.06           O  
ATOM   3225  CG  LYS B 247     -14.902   9.563   3.665  1.00 79.06           C  
ATOM   3226  HG2 LYS B 247     -15.054   8.693   3.026  1.00 79.06           H  
ATOM   3227  HG3 LYS B 247     -13.867   9.896   3.591  1.00 79.06           H  
ATOM   3228  CD  LYS B 247     -15.224   9.207   5.115  1.00 79.06           C  
ATOM   3229  HD2 LYS B 247     -16.257   8.863   5.174  1.00 79.06           H  
ATOM   3230  HD3 LYS B 247     -15.128  10.114   5.712  1.00 79.06           H  
ATOM   3231  CE  LYS B 247     -14.288   8.148   5.690  1.00 79.06           C  
ATOM   3232  HE2 LYS B 247     -14.422   7.213   5.146  1.00 79.06           H  
ATOM   3233  HE3 LYS B 247     -13.262   8.488   5.546  1.00 79.06           H  
ATOM   3234  NZ  LYS B 247     -14.577   7.990   7.141  1.00 79.06           N  
ATOM   3235  HZ1 LYS B 247     -13.964   7.326   7.592  1.00 79.06           H  
ATOM   3236  HZ2 LYS B 247     -15.542   7.754   7.323  1.00 79.06           H  
ATOM   3237  HZ3 LYS B 247     -14.414   8.871   7.607  1.00 79.06           H  
ATOM   3238  N   LEU B 248     -14.825  10.152  -0.188  1.00 85.55           N  
ATOM   3239  H   LEU B 248     -14.067  10.816  -0.123  1.00 85.55           H  
ATOM   3240  CA  LEU B 248     -14.792   9.163  -1.254  1.00 85.55           C  
ATOM   3241  HA  LEU B 248     -15.785   9.111  -1.702  1.00 85.55           H  
ATOM   3242  C   LEU B 248     -14.448   7.769  -0.711  1.00 85.55           C  
ATOM   3243  CB  LEU B 248     -13.788   9.616  -2.325  1.00 85.55           C  
ATOM   3244  HB2 LEU B 248     -12.838   9.814  -1.827  1.00 85.55           H  
ATOM   3245  HB3 LEU B 248     -13.634   8.804  -3.035  1.00 85.55           H  
ATOM   3246  O   LEU B 248     -13.557   7.591   0.126  1.00 85.55           O  
ATOM   3247  CG  LEU B 248     -14.195  10.879  -3.110  1.00 85.55           C  
ATOM   3248  HG  LEU B 248     -14.383  11.702  -2.420  1.00 85.55           H  
ATOM   3249  CD1 LEU B 248     -13.040  11.262  -4.032  1.00 85.55           C  
ATOM   3250 HD11 LEU B 248     -12.768  10.432  -4.684  1.00 85.55           H  
ATOM   3251 HD12 LEU B 248     -12.174  11.567  -3.444  1.00 85.55           H  
ATOM   3252 HD13 LEU B 248     -13.329  12.104  -4.660  1.00 85.55           H  
ATOM   3253  CD2 LEU B 248     -15.443  10.640  -3.963  1.00 85.55           C  
ATOM   3254 HD21 LEU B 248     -16.316  10.484  -3.330  1.00 85.55           H  
ATOM   3255 HD22 LEU B 248     -15.295   9.792  -4.632  1.00 85.55           H  
ATOM   3256 HD23 LEU B 248     -15.632  11.530  -4.563  1.00 85.55           H  
ATOM   3257  N   LYS B 249     -15.150   6.754  -1.223  1.00 90.28           N  
ATOM   3258  H   LYS B 249     -15.876   6.990  -1.884  1.00 90.28           H  
ATOM   3259  CA  LYS B 249     -14.840   5.331  -1.027  1.00 90.28           C  
ATOM   3260  HA  LYS B 249     -13.823   5.228  -0.648  1.00 90.28           H  
ATOM   3261  C   LYS B 249     -14.923   4.632  -2.375  1.00 90.28           C  
ATOM   3262  CB  LYS B 249     -15.815   4.674  -0.039  1.00 90.28           C  
ATOM   3263  HB2 LYS B 249     -16.826   4.744  -0.440  1.00 90.28           H  
ATOM   3264  HB3 LYS B 249     -15.554   3.618   0.038  1.00 90.28           H  
ATOM   3265  O   LYS B 249     -16.018   4.410  -2.882  1.00 90.28           O  
ATOM   3266  CG  LYS B 249     -15.807   5.290   1.364  1.00 90.28           C  
ATOM   3267  HG2 LYS B 249     -14.799   5.290   1.778  1.00 90.28           H  
ATOM   3268  HG3 LYS B 249     -16.165   6.318   1.311  1.00 90.28           H  
ATOM   3269  CD  LYS B 249     -16.739   4.478   2.269  1.00 90.28           C  
ATOM   3270  HD2 LYS B 249     -17.735   4.490   1.827  1.00 90.28           H  
ATOM   3271  HD3 LYS B 249     -16.388   3.448   2.332  1.00 90.28           H  
ATOM   3272  CE  LYS B 249     -16.794   5.100   3.665  1.00 90.28           C  
ATOM   3273  HE2 LYS B 249     -15.834   4.947   4.159  1.00 90.28           H  
ATOM   3274  HE3 LYS B 249     -16.951   6.172   3.545  1.00 90.28           H  
ATOM   3275  NZ  LYS B 249     -17.908   4.517   4.456  1.00 90.28           N  
ATOM   3276  HZ1 LYS B 249     -18.780   4.704   3.983  1.00 90.28           H  
ATOM   3277  HZ2 LYS B 249     -17.814   3.516   4.547  1.00 90.28           H  
ATOM   3278  HZ3 LYS B 249     -17.974   4.939   5.372  1.00 90.28           H  
ATOM   3279  N   ILE B 250     -13.777   4.275  -2.942  1.00 92.41           N  
ATOM   3280  H   ILE B 250     -12.918   4.433  -2.435  1.00 92.41           H  
ATOM   3281  CA  ILE B 250     -13.689   3.730  -4.299  1.00 92.41           C  
ATOM   3282  HA  ILE B 250     -14.692   3.591  -4.703  1.00 92.41           H  
ATOM   3283  C   ILE B 250     -13.033   2.357  -4.251  1.00 92.41           C  
ATOM   3284  CB  ILE B 250     -12.957   4.719  -5.236  1.00 92.41           C  
ATOM   3285  HB  ILE B 250     -11.949   4.870  -4.849  1.00 92.41           H  
ATOM   3286  O   ILE B 250     -12.003   2.163  -3.608  1.00 92.41           O  
ATOM   3287  CG1 ILE B 250     -13.635   6.109  -5.281  1.00 92.41           C  
ATOM   3288 HG12 ILE B 250     -13.024   6.767  -5.900  1.00 92.41           H  
ATOM   3289 HG13 ILE B 250     -13.641   6.545  -4.282  1.00 92.41           H  
ATOM   3290  CG2 ILE B 250     -12.813   4.145  -6.656  1.00 92.41           C  
ATOM   3291 HG21 ILE B 250     -12.377   4.901  -7.309  1.00 92.41           H  
ATOM   3292 HG22 ILE B 250     -13.781   3.848  -7.060  1.00 92.41           H  
ATOM   3293 HG23 ILE B 250     -12.140   3.288  -6.658  1.00 92.41           H  
ATOM   3294  CD1 ILE B 250     -15.065   6.144  -5.839  1.00 92.41           C  
ATOM   3295 HD11 ILE B 250     -15.731   5.516  -5.249  1.00 92.41           H  
ATOM   3296 HD12 ILE B 250     -15.076   5.812  -6.877  1.00 92.41           H  
ATOM   3297 HD13 ILE B 250     -15.434   7.169  -5.803  1.00 92.41           H  
ATOM   3298  N   LYS B 251     -13.622   1.380  -4.939  1.00 94.52           N  
ATOM   3299  H   LYS B 251     -14.432   1.620  -5.493  1.00 94.52           H  
ATOM   3300  CA  LYS B 251     -12.956   0.110  -5.223  1.00 94.52           C  
ATOM   3301  HA  LYS B 251     -12.243  -0.120  -4.431  1.00 94.52           H  
ATOM   3302  C   LYS B 251     -12.165   0.273  -6.513  1.00 94.52           C  
ATOM   3303  CB  LYS B 251     -13.997  -1.011  -5.291  1.00 94.52           C  
ATOM   3304  HB2 LYS B 251     -14.559  -1.028  -4.357  1.00 94.52           H  
ATOM   3305  HB3 LYS B 251     -14.688  -0.818  -6.112  1.00 94.52           H  
ATOM   3306  O   LYS B 251     -12.761   0.524  -7.552  1.00 94.52           O  
ATOM   3307  CG  LYS B 251     -13.324  -2.371  -5.496  1.00 94.52           C  
ATOM   3308  HG2 LYS B 251     -12.621  -2.554  -4.684  1.00 94.52           H  
ATOM   3309  HG3 LYS B 251     -12.780  -2.373  -6.441  1.00 94.52           H  
ATOM   3310  CD  LYS B 251     -14.375  -3.482  -5.522  1.00 94.52           C  
ATOM   3311  HD2 LYS B 251     -15.077  -3.303  -6.337  1.00 94.52           H  
ATOM   3312  HD3 LYS B 251     -14.907  -3.514  -4.571  1.00 94.52           H  
ATOM   3313  CE  LYS B 251     -13.636  -4.791  -5.756  1.00 94.52           C  
ATOM   3314  HE2 LYS B 251     -13.084  -4.725  -6.693  1.00 94.52           H  
ATOM   3315  HE3 LYS B 251     -12.892  -4.938  -4.973  1.00 94.52           H  
ATOM   3316  NZ  LYS B 251     -14.529  -5.968  -5.816  1.00 94.52           N  
ATOM   3317  HZ1 LYS B 251     -15.237  -5.867  -6.529  1.00 94.52           H  
ATOM   3318  HZ2 LYS B 251     -14.906  -6.225  -4.914  1.00 94.52           H  
ATOM   3319  HZ3 LYS B 251     -13.932  -6.718  -6.132  1.00 94.52           H  
ATOM   3320  N   ILE B 252     -10.844   0.144  -6.432  1.00 95.70           N  
ATOM   3321  H   ILE B 252     -10.428  -0.135  -5.555  1.00 95.70           H  
ATOM   3322  CA  ILE B 252      -9.958   0.332  -7.587  1.00 95.70           C  
ATOM   3323  HA  ILE B 252     -10.368   1.110  -8.230  1.00 95.70           H  
ATOM   3324  C   ILE B 252      -9.906  -0.948  -8.418  1.00 95.70           C  
ATOM   3325  CB  ILE B 252      -8.556   0.787  -7.129  1.00 95.70           C  
ATOM   3326  HB  ILE B 252      -8.138   0.021  -6.476  1.00 95.70           H  
ATOM   3327  O   ILE B 252     -10.019  -0.901  -9.639  1.00 95.70           O  
ATOM   3328  CG1 ILE B 252      -8.675   2.108  -6.328  1.00 95.70           C  
ATOM   3329 HG12 ILE B 252      -9.280   2.817  -6.894  1.00 95.70           H  
ATOM   3330 HG13 ILE B 252      -9.184   1.909  -5.385  1.00 95.70           H  
ATOM   3331  CG2 ILE B 252      -7.617   0.935  -8.341  1.00 95.70           C  
ATOM   3332 HG21 ILE B 252      -6.609   1.186  -8.012  1.00 95.70           H  
ATOM   3333 HG22 ILE B 252      -7.982   1.722  -9.001  1.00 95.70           H  
ATOM   3334 HG23 ILE B 252      -7.539   0.004  -8.902  1.00 95.70           H  
ATOM   3335  CD1 ILE B 252      -7.343   2.787  -6.003  1.00 95.70           C  
ATOM   3336 HD11 ILE B 252      -6.894   3.167  -6.920  1.00 95.70           H  
ATOM   3337 HD12 ILE B 252      -6.665   2.092  -5.507  1.00 95.70           H  
ATOM   3338 HD13 ILE B 252      -7.516   3.644  -5.352  1.00 95.70           H  
ATOM   3339  N   GLY B 253      -9.772  -2.100  -7.763  1.00 95.11           N  
ATOM   3340  H   GLY B 253      -9.654  -2.097  -6.760  1.00 95.11           H  
ATOM   3341  CA  GLY B 253      -9.739  -3.381  -8.453  1.00 95.11           C  
ATOM   3342  HA2 GLY B 253     -10.699  -3.552  -8.940  1.00 95.11           H  
ATOM   3343  HA3 GLY B 253      -8.969  -3.357  -9.224  1.00 95.11           H  
ATOM   3344  C   GLY B 253      -9.451  -4.548  -7.525  1.00 95.11           C  
ATOM   3345  O   GLY B 253      -9.186  -4.368  -6.336  1.00 95.11           O  
ATOM   3346  N   ASP B 254      -9.494  -5.743  -8.100  1.00 94.23           N  
ATOM   3347  H   ASP B 254      -9.641  -5.808  -9.097  1.00 94.23           H  
ATOM   3348  CA  ASP B 254      -9.129  -6.985  -7.433  1.00 94.23           C  
ATOM   3349  HA  ASP B 254      -8.702  -6.757  -6.456  1.00 94.23           H  
ATOM   3350  C   ASP B 254      -8.074  -7.727  -8.255  1.00 94.23           C  
ATOM   3351  CB  ASP B 254     -10.351  -7.886  -7.215  1.00 94.23           C  
ATOM   3352  HB2 ASP B 254     -10.051  -8.747  -6.618  1.00 94.23           H  
ATOM   3353  HB3 ASP B 254     -10.686  -8.260  -8.183  1.00 94.23           H  
ATOM   3354  O   ASP B 254      -7.991  -7.572  -9.474  1.00 94.23           O  
ATOM   3355  CG  ASP B 254     -11.519  -7.193  -6.521  1.00 94.23           C  
ATOM   3356  OD1 ASP B 254     -11.383  -6.658  -5.392  1.00 94.23           O  
ATOM   3357  OD2 ASP B 254     -12.621  -7.196  -7.114  1.00 94.23           O  
ATOM   3358  N   LEU B 255      -7.299  -8.556  -7.569  1.00 93.92           N  
ATOM   3359  H   LEU B 255      -7.418  -8.576  -6.566  1.00 93.92           H  
ATOM   3360  CA  LEU B 255      -6.427  -9.566  -8.140  1.00 93.92           C  
ATOM   3361  HA  LEU B 255      -6.594  -9.632  -9.215  1.00 93.92           H  
ATOM   3362  C   LEU B 255      -6.790 -10.904  -7.506  1.00 93.92           C  
ATOM   3363  CB  LEU B 255      -4.963  -9.174  -7.870  1.00 93.92           C  
ATOM   3364  HB2 LEU B 255      -4.850  -8.984  -6.802  1.00 93.92           H  
ATOM   3365  HB3 LEU B 255      -4.749  -8.250  -8.406  1.00 93.92           H  
ATOM   3366  O   LEU B 255      -6.679 -11.070  -6.289  1.00 93.92           O  
ATOM   3367  CG  LEU B 255      -3.943 -10.253  -8.281  1.00 93.92           C  
ATOM   3368  HG  LEU B 255      -4.209 -11.204  -7.821  1.00 93.92           H  
ATOM   3369  CD1 LEU B 255      -3.901 -10.434  -9.797  1.00 93.92           C  
ATOM   3370 HD11 LEU B 255      -3.107 -11.131 -10.066  1.00 93.92           H  
ATOM   3371 HD12 LEU B 255      -3.724  -9.477 -10.287  1.00 93.92           H  
ATOM   3372 HD13 LEU B 255      -4.849 -10.841 -10.147  1.00 93.92           H  
ATOM   3373  CD2 LEU B 255      -2.533  -9.902  -7.802  1.00 93.92           C  
ATOM   3374 HD21 LEU B 255      -1.866 -10.745  -7.984  1.00 93.92           H  
ATOM   3375 HD22 LEU B 255      -2.549  -9.698  -6.731  1.00 93.92           H  
ATOM   3376 HD23 LEU B 255      -2.158  -9.029  -8.337  1.00 93.92           H  
ATOM   3377  N   GLN B 256      -7.167 -11.872  -8.328  1.00 91.97           N  
ATOM   3378  H   GLN B 256      -7.287 -11.670  -9.311  1.00 91.97           H  
ATOM   3379  CA  GLN B 256      -7.316 -13.255  -7.919  1.00 91.97           C  
ATOM   3380  HA  GLN B 256      -7.270 -13.311  -6.832  1.00 91.97           H  
ATOM   3381  C   GLN B 256      -6.144 -14.061  -8.478  1.00 91.97           C  
ATOM   3382  CB  GLN B 256      -8.700 -13.770  -8.341  1.00 91.97           C  
ATOM   3383  HB2 GLN B 256      -9.439 -13.014  -8.075  1.00 91.97           H  
ATOM   3384  HB3 GLN B 256      -8.730 -13.915  -9.421  1.00 91.97           H  
ATOM   3385  O   GLN B 256      -5.752 -13.956  -9.640  1.00 91.97           O  
ATOM   3386  CG  GLN B 256      -9.073 -15.078  -7.624  1.00 91.97           C  
ATOM   3387  HG2 GLN B 256      -8.936 -14.942  -6.552  1.00 91.97           H  
ATOM   3388  HG3 GLN B 256      -8.414 -15.885  -7.944  1.00 91.97           H  
ATOM   3389  CD  GLN B 256     -10.521 -15.509  -7.835  1.00 91.97           C  
ATOM   3390  NE2 GLN B 256     -10.900 -16.658  -7.322  1.00 91.97           N  
ATOM   3391 HE21 GLN B 256     -11.875 -16.900  -7.427  1.00 91.97           H  
ATOM   3392 HE22 GLN B 256     -10.248 -17.239  -6.815  1.00 91.97           H  
ATOM   3393  OE1 GLN B 256     -11.342 -14.837  -8.436  1.00 91.97           O  
ATOM   3394  N   THR B 257      -5.577 -14.917  -7.642  1.00 89.52           N  
ATOM   3395  H   THR B 257      -5.910 -14.949  -6.689  1.00 89.52           H  
ATOM   3396  CA  THR B 257      -4.615 -15.948  -8.033  1.00 89.52           C  
ATOM   3397  HA  THR B 257      -4.666 -16.100  -9.111  1.00 89.52           H  
ATOM   3398  C   THR B 257      -5.003 -17.258  -7.334  1.00 89.52           C  
ATOM   3399  CB  THR B 257      -3.183 -15.541  -7.668  1.00 89.52           C  
ATOM   3400  HB  THR B 257      -2.491 -16.257  -8.111  1.00 89.52           H  
ATOM   3401  O   THR B 257      -5.796 -17.217  -6.395  1.00 89.52           O  
ATOM   3402  CG2 THR B 257      -2.743 -14.142  -8.085  1.00 89.52           C  
ATOM   3403 HG21 THR B 257      -3.325 -13.388  -7.555  1.00 89.52           H  
ATOM   3404 HG22 THR B 257      -2.898 -14.020  -9.157  1.00 89.52           H  
ATOM   3405 HG23 THR B 257      -1.689 -13.999  -7.849  1.00 89.52           H  
ATOM   3406  OG1 THR B 257      -3.039 -15.592  -6.283  1.00 89.52           O  
ATOM   3407  HG1 THR B 257      -3.753 -15.078  -5.900  1.00 89.52           H  
ATOM   3408  N   PRO B 258      -4.441 -18.417  -7.721  1.00 86.89           N  
ATOM   3409  CA  PRO B 258      -4.785 -19.682  -7.067  1.00 86.89           C  
ATOM   3410  HA  PRO B 258      -5.845 -19.876  -7.232  1.00 86.89           H  
ATOM   3411  C   PRO B 258      -4.530 -19.736  -5.551  1.00 86.89           C  
ATOM   3412  CB  PRO B 258      -3.969 -20.747  -7.802  1.00 86.89           C  
ATOM   3413  HB2 PRO B 258      -2.985 -20.855  -7.345  1.00 86.89           H  
ATOM   3414  HB3 PRO B 258      -4.487 -21.706  -7.819  1.00 86.89           H  
ATOM   3415  O   PRO B 258      -5.229 -20.466  -4.866  1.00 86.89           O  
ATOM   3416  CG  PRO B 258      -3.817 -20.158  -9.200  1.00 86.89           C  
ATOM   3417  HG2 PRO B 258      -2.954 -20.569  -9.726  1.00 86.89           H  
ATOM   3418  HG3 PRO B 258      -4.735 -20.342  -9.758  1.00 86.89           H  
ATOM   3419  CD  PRO B 258      -3.661 -18.663  -8.926  1.00 86.89           C  
ATOM   3420  HD2 PRO B 258      -2.613 -18.432  -8.736  1.00 86.89           H  
ATOM   3421  HD3 PRO B 258      -4.033 -18.091  -9.775  1.00 86.89           H  
ATOM   3422  N   HIS B 259      -3.559 -18.974  -5.029  1.00 91.56           N  
ATOM   3423  H   HIS B 259      -3.034 -18.365  -5.641  1.00 91.56           H  
ATOM   3424  CA  HIS B 259      -3.146 -19.049  -3.615  1.00 91.56           C  
ATOM   3425  HA  HIS B 259      -3.734 -19.811  -3.105  1.00 91.56           H  
ATOM   3426  C   HIS B 259      -3.369 -17.747  -2.833  1.00 91.56           C  
ATOM   3427  CB  HIS B 259      -1.676 -19.488  -3.528  1.00 91.56           C  
ATOM   3428  HB2 HIS B 259      -1.027 -18.697  -3.903  1.00 91.56           H  
ATOM   3429  HB3 HIS B 259      -1.423 -19.647  -2.480  1.00 91.56           H  
ATOM   3430  O   HIS B 259      -3.220 -17.724  -1.617  1.00 91.56           O  
ATOM   3431  CG  HIS B 259      -1.373 -20.758  -4.280  1.00 91.56           C  
ATOM   3432  CD2 HIS B 259      -0.921 -20.866  -5.567  1.00 91.56           C  
ATOM   3433  HD2 HIS B 259      -0.722 -20.034  -6.225  1.00 91.56           H  
ATOM   3434  ND1 HIS B 259      -1.489 -22.037  -3.803  1.00 91.56           N  
ATOM   3435  HD1 HIS B 259      -1.818 -22.350  -2.901  1.00 91.56           H  
ATOM   3436  CE1 HIS B 259      -1.117 -22.888  -4.766  1.00 91.56           C  
ATOM   3437  HE1 HIS B 259      -1.126 -23.961  -4.645  1.00 91.56           H  
ATOM   3438  NE2 HIS B 259      -0.741 -22.221  -5.879  1.00 91.56           N  
ATOM   3439  N   HIS B 260      -3.741 -16.661  -3.514  1.00 93.10           N  
ATOM   3440  H   HIS B 260      -3.945 -16.757  -4.498  1.00 93.10           H  
ATOM   3441  CA  HIS B 260      -3.954 -15.351  -2.902  1.00 93.10           C  
ATOM   3442  HA  HIS B 260      -4.240 -15.475  -1.857  1.00 93.10           H  
ATOM   3443  C   HIS B 260      -5.060 -14.590  -3.630  1.00 93.10           C  
ATOM   3444  CB  HIS B 260      -2.671 -14.506  -2.962  1.00 93.10           C  
ATOM   3445  HB2 HIS B 260      -2.416 -14.317  -4.005  1.00 93.10           H  
ATOM   3446  HB3 HIS B 260      -2.886 -13.545  -2.495  1.00 93.10           H  
ATOM   3447  O   HIS B 260      -5.113 -14.584  -4.863  1.00 93.10           O  
ATOM   3448  CG  HIS B 260      -1.456 -15.090  -2.285  1.00 93.10           C  
ATOM   3449  CD2 HIS B 260      -0.921 -14.701  -1.092  1.00 93.10           C  
ATOM   3450  HD2 HIS B 260      -1.309 -13.922  -0.452  1.00 93.10           H  
ATOM   3451  ND1 HIS B 260      -0.631 -16.070  -2.777  1.00 93.10           N  
ATOM   3452  HD1 HIS B 260      -0.750 -16.551  -3.657  1.00 93.10           H  
ATOM   3453  CE1 HIS B 260       0.349 -16.301  -1.896  1.00 93.10           C  
ATOM   3454  HE1 HIS B 260       1.127 -17.044  -1.996  1.00 93.10           H  
ATOM   3455  NE2 HIS B 260       0.228 -15.463  -0.862  1.00 93.10           N  
ATOM   3456  N   THR B 261      -5.870 -13.857  -2.879  1.00 92.80           N  
ATOM   3457  H   THR B 261      -5.799 -13.945  -1.876  1.00 92.80           H  
ATOM   3458  CA  THR B 261      -6.756 -12.814  -3.403  1.00 92.80           C  
ATOM   3459  HA  THR B 261      -6.620 -12.726  -4.481  1.00 92.80           H  
ATOM   3460  C   THR B 261      -6.389 -11.482  -2.773  1.00 92.80           C  
ATOM   3461  CB  THR B 261      -8.235 -13.123  -3.149  1.00 92.80           C  
ATOM   3462  HB  THR B 261      -8.838 -12.386  -3.679  1.00 92.80           H  
ATOM   3463  O   THR B 261      -6.093 -11.444  -1.579  1.00 92.80           O  
ATOM   3464  CG2 THR B 261      -8.615 -14.521  -3.624  1.00 92.80           C  
ATOM   3465 HG21 THR B 261      -9.698 -14.590  -3.723  1.00 92.80           H  
ATOM   3466 HG22 THR B 261      -8.134 -14.732  -4.580  1.00 92.80           H  
ATOM   3467 HG23 THR B 261      -8.276 -15.257  -2.895  1.00 92.80           H  
ATOM   3468  OG1 THR B 261      -8.527 -13.062  -1.775  1.00 92.80           O  
ATOM   3469  HG1 THR B 261      -7.825 -12.575  -1.338  1.00 92.80           H  
ATOM   3470  N   LEU B 262      -6.436 -10.400  -3.544  1.00 95.34           N  
ATOM   3471  H   LEU B 262      -6.672 -10.510  -4.520  1.00 95.34           H  
ATOM   3472  CA  LEU B 262      -6.177  -9.047  -3.067  1.00 95.34           C  
ATOM   3473  HA  LEU B 262      -6.262  -9.052  -1.980  1.00 95.34           H  
ATOM   3474  C   LEU B 262      -7.227  -8.080  -3.622  1.00 95.34           C  
ATOM   3475  CB  LEU B 262      -4.722  -8.673  -3.405  1.00 95.34           C  
ATOM   3476  HB2 LEU B 262      -4.566  -8.713  -4.483  1.00 95.34           H  
ATOM   3477  HB3 LEU B 262      -4.089  -9.437  -2.953  1.00 95.34           H  
ATOM   3478  O   LEU B 262      -7.483  -8.081  -4.821  1.00 95.34           O  
ATOM   3479  CG  LEU B 262      -4.284  -7.298  -2.862  1.00 95.34           C  
ATOM   3480  HG  LEU B 262      -4.725  -7.147  -1.877  1.00 95.34           H  
ATOM   3481  CD1 LEU B 262      -2.764  -7.278  -2.685  1.00 95.34           C  
ATOM   3482 HD11 LEU B 262      -2.470  -8.058  -1.982  1.00 95.34           H  
ATOM   3483 HD12 LEU B 262      -2.449  -6.321  -2.270  1.00 95.34           H  
ATOM   3484 HD13 LEU B 262      -2.265  -7.445  -3.639  1.00 95.34           H  
ATOM   3485  CD2 LEU B 262      -4.704  -6.136  -3.775  1.00 95.34           C  
ATOM   3486 HD21 LEU B 262      -3.849  -5.520  -4.052  1.00 95.34           H  
ATOM   3487 HD22 LEU B 262      -5.170  -6.503  -4.690  1.00 95.34           H  
ATOM   3488 HD23 LEU B 262      -5.420  -5.507  -3.245  1.00 95.34           H  
ATOM   3489  N   SER B 263      -7.813  -7.242  -2.769  1.00 95.51           N  
ATOM   3490  H   SER B 263      -7.568  -7.329  -1.793  1.00 95.51           H  
ATOM   3491  CA  SER B 263      -8.728  -6.162  -3.164  1.00 95.51           C  
ATOM   3492  HA  SER B 263      -8.894  -6.194  -4.241  1.00 95.51           H  
ATOM   3493  C   SER B 263      -8.112  -4.814  -2.806  1.00 95.51           C  
ATOM   3494  CB  SER B 263     -10.086  -6.340  -2.478  1.00 95.51           C  
ATOM   3495  HB2 SER B 263     -10.405  -7.375  -2.598  1.00 95.51           H  
ATOM   3496  HB3 SER B 263      -9.990  -6.133  -1.412  1.00 95.51           H  
ATOM   3497  O   SER B 263      -7.778  -4.590  -1.642  1.00 95.51           O  
ATOM   3498  OG  SER B 263     -11.071  -5.494  -3.050  1.00 95.51           O  
ATOM   3499  HG  SER B 263     -11.162  -5.824  -3.947  1.00 95.51           H  
ATOM   3500  N   LEU B 264      -7.963  -3.923  -3.790  1.00 97.53           N  
ATOM   3501  H   LEU B 264      -8.298  -4.168  -4.711  1.00 97.53           H  
ATOM   3502  CA  LEU B 264      -7.470  -2.561  -3.591  1.00 97.53           C  
ATOM   3503  HA  LEU B 264      -6.946  -2.527  -2.635  1.00 97.53           H  
ATOM   3504  C   LEU B 264      -8.639  -1.575  -3.530  1.00 97.53           C  
ATOM   3505  CB  LEU B 264      -6.444  -2.187  -4.675  1.00 97.53           C  
ATOM   3506  HB2 LEU B 264      -5.607  -2.883  -4.621  1.00 97.53           H  
ATOM   3507  HB3 LEU B 264      -6.913  -2.292  -5.653  1.00 97.53           H  
ATOM   3508  O   LEU B 264      -9.459  -1.479  -4.450  1.00 97.53           O  
ATOM   3509  CG  LEU B 264      -5.906  -0.745  -4.540  1.00 97.53           C  
ATOM   3510  HG  LEU B 264      -6.734  -0.043  -4.647  1.00 97.53           H  
ATOM   3511  CD1 LEU B 264      -5.233  -0.470  -3.197  1.00 97.53           C  
ATOM   3512 HD11 LEU B 264      -5.972  -0.410  -2.398  1.00 97.53           H  
ATOM   3513 HD12 LEU B 264      -4.526  -1.267  -2.966  1.00 97.53           H  
ATOM   3514 HD13 LEU B 264      -4.699   0.480  -3.231  1.00 97.53           H  
ATOM   3515  CD2 LEU B 264      -4.900  -0.455  -5.650  1.00 97.53           C  
ATOM   3516 HD21 LEU B 264      -4.051  -1.134  -5.577  1.00 97.53           H  
ATOM   3517 HD22 LEU B 264      -5.384  -0.568  -6.620  1.00 97.53           H  
ATOM   3518 HD23 LEU B 264      -4.537   0.569  -5.567  1.00 97.53           H  
ATOM   3519  N   ARG B 265      -8.691  -0.797  -2.450  1.00 96.35           N  
ATOM   3520  H   ARG B 265      -7.994  -0.953  -1.736  1.00 96.35           H  
ATOM   3521  CA  ARG B 265      -9.693   0.247  -2.220  1.00 96.35           C  
ATOM   3522  HA  ARG B 265     -10.233   0.444  -3.146  1.00 96.35           H  
ATOM   3523  C   ARG B 265      -9.044   1.556  -1.805  1.00 96.35           C  
ATOM   3524  CB  ARG B 265     -10.691  -0.217  -1.154  1.00 96.35           C  
ATOM   3525  HB2 ARG B 265     -10.147  -0.505  -0.255  1.00 96.35           H  
ATOM   3526  HB3 ARG B 265     -11.351   0.616  -0.910  1.00 96.35           H  
ATOM   3527  O   ARG B 265      -8.103   1.563  -1.022  1.00 96.35           O  
ATOM   3528  CG  ARG B 265     -11.544  -1.393  -1.646  1.00 96.35           C  
ATOM   3529  HG2 ARG B 265     -12.089  -1.083  -2.537  1.00 96.35           H  
ATOM   3530  HG3 ARG B 265     -10.917  -2.248  -1.901  1.00 96.35           H  
ATOM   3531  CD  ARG B 265     -12.560  -1.807  -0.585  1.00 96.35           C  
ATOM   3532  HD2 ARG B 265     -13.016  -0.913  -0.158  1.00 96.35           H  
ATOM   3533  HD3 ARG B 265     -13.355  -2.371  -1.073  1.00 96.35           H  
ATOM   3534  NE  ARG B 265     -11.948  -2.612   0.489  1.00 96.35           N  
ATOM   3535  HE  ARG B 265     -11.372  -2.142   1.172  1.00 96.35           H  
ATOM   3536  NH1 ARG B 265     -12.617  -4.691  -0.242  1.00 96.35           N  
ATOM   3537 HH11 ARG B 265     -12.647  -5.687  -0.081  1.00 96.35           H  
ATOM   3538 HH12 ARG B 265     -12.555  -4.376  -1.200  1.00 96.35           H  
ATOM   3539  NH2 ARG B 265     -11.823  -4.447   1.806  1.00 96.35           N  
ATOM   3540 HH21 ARG B 265     -11.017  -4.041   2.259  1.00 96.35           H  
ATOM   3541 HH22 ARG B 265     -11.902  -5.448   1.914  1.00 96.35           H  
ATOM   3542  CZ  ARG B 265     -12.129  -3.906   0.674  1.00 96.35           C  
ATOM   3543  N   PHE B 266      -9.616   2.655  -2.266  1.00 95.40           N  
ATOM   3544  H   PHE B 266     -10.415   2.554  -2.875  1.00 95.40           H  
ATOM   3545  CA  PHE B 266      -9.301   3.999  -1.816  1.00 95.40           C  
ATOM   3546  HA  PHE B 266      -8.331   4.006  -1.319  1.00 95.40           H  
ATOM   3547  C   PHE B 266     -10.354   4.502  -0.832  1.00 95.40           C  
ATOM   3548  CB  PHE B 266      -9.201   4.921  -3.026  1.00 95.40           C  
ATOM   3549  HB2 PHE B 266     -10.101   4.825  -3.633  1.00 95.40           H  
ATOM   3550  HB3 PHE B 266      -8.351   4.605  -3.630  1.00 95.40           H  
ATOM   3551  O   PHE B 266     -11.559   4.278  -1.004  1.00 95.40           O  
ATOM   3552  CG  PHE B 266      -9.007   6.375  -2.665  1.00 95.40           C  
ATOM   3553  CD1 PHE B 266     -10.115   7.238  -2.558  1.00 95.40           C  
ATOM   3554  HD1 PHE B 266     -11.117   6.865  -2.714  1.00 95.40           H  
ATOM   3555  CD2 PHE B 266      -7.706   6.875  -2.477  1.00 95.40           C  
ATOM   3556  HD2 PHE B 266      -6.849   6.223  -2.562  1.00 95.40           H  
ATOM   3557  CE1 PHE B 266      -9.913   8.607  -2.310  1.00 95.40           C  
ATOM   3558  HE1 PHE B 266     -10.747   9.291  -2.277  1.00 95.40           H  
ATOM   3559  CE2 PHE B 266      -7.509   8.245  -2.253  1.00 95.40           C  
ATOM   3560  HE2 PHE B 266      -6.506   8.640  -2.196  1.00 95.40           H  
ATOM   3561  CZ  PHE B 266      -8.610   9.112  -2.174  1.00 95.40           C  
ATOM   3562  HZ  PHE B 266      -8.452  10.172  -2.042  1.00 95.40           H  
ATOM   3563  N   ARG B 267      -9.891   5.230   0.180  1.00 93.43           N  
ATOM   3564  H   ARG B 267      -8.889   5.327   0.259  1.00 93.43           H  
ATOM   3565  CA  ARG B 267     -10.702   6.138   0.985  1.00 93.43           C  
ATOM   3566  HA  ARG B 267     -11.644   6.330   0.472  1.00 93.43           H  
ATOM   3567  C   ARG B 267      -9.971   7.462   1.101  1.00 93.43           C  
ATOM   3568  CB  ARG B 267     -10.965   5.551   2.374  1.00 93.43           C  
ATOM   3569  HB2 ARG B 267     -10.015   5.294   2.841  1.00 93.43           H  
ATOM   3570  HB3 ARG B 267     -11.457   6.309   2.984  1.00 93.43           H  
ATOM   3571  O   ARG B 267      -8.771   7.462   1.341  1.00 93.43           O  
ATOM   3572  CG  ARG B 267     -11.864   4.312   2.299  1.00 93.43           C  
ATOM   3573  HG2 ARG B 267     -11.393   3.540   1.691  1.00 93.43           H  
ATOM   3574  HG3 ARG B 267     -12.804   4.589   1.823  1.00 93.43           H  
ATOM   3575  CD  ARG B 267     -12.137   3.754   3.698  1.00 93.43           C  
ATOM   3576  HD2 ARG B 267     -12.975   3.060   3.640  1.00 93.43           H  
ATOM   3577  HD3 ARG B 267     -12.382   4.577   4.369  1.00 93.43           H  
ATOM   3578  NE  ARG B 267     -10.958   3.025   4.180  1.00 93.43           N  
ATOM   3579  HE  ARG B 267     -10.298   2.727   3.477  1.00 93.43           H  
ATOM   3580  NH1 ARG B 267     -11.277   3.086   6.466  1.00 93.43           N  
ATOM   3581 HH11 ARG B 267     -12.113   3.643   6.361  1.00 93.43           H  
ATOM   3582 HH12 ARG B 267     -10.878   2.845   7.363  1.00 93.43           H  
ATOM   3583  NH2 ARG B 267      -9.474   2.123   5.567  1.00 93.43           N  
ATOM   3584 HH21 ARG B 267      -8.948   1.768   4.781  1.00 93.43           H  
ATOM   3585 HH22 ARG B 267      -9.025   1.890   6.441  1.00 93.43           H  
ATOM   3586  CZ  ARG B 267     -10.586   2.756   5.412  1.00 93.43           C  
ATOM   3587  N   GLY B 268     -10.683   8.569   1.004  1.00 90.69           N  
ATOM   3588  H   GLY B 268     -11.663   8.529   0.763  1.00 90.69           H  
ATOM   3589  CA  GLY B 268     -10.067   9.880   1.142  1.00 90.69           C  
ATOM   3590  HA2 GLY B 268      -9.561   9.950   2.105  1.00 90.69           H  
ATOM   3591  HA3 GLY B 268      -9.323  10.027   0.358  1.00 90.69           H  
ATOM   3592  C   GLY B 268     -11.083  10.997   1.053  1.00 90.69           C  
ATOM   3593  O   GLY B 268     -12.277  10.738   0.895  1.00 90.69           O  
ATOM   3594  N   TYR B 269     -10.595  12.222   1.173  1.00 81.22           N  
ATOM   3595  H   TYR B 269      -9.593  12.332   1.231  1.00 81.22           H  
ATOM   3596  CA  TYR B 269     -11.386  13.421   0.934  1.00 81.22           C  
ATOM   3597  HA  TYR B 269     -12.446  13.171   0.912  1.00 81.22           H  
ATOM   3598  C   TYR B 269     -11.004  13.989  -0.416  1.00 81.22           C  
ATOM   3599  CB  TYR B 269     -11.170  14.439   2.053  1.00 81.22           C  
ATOM   3600  HB2 TYR B 269     -10.107  14.664   2.142  1.00 81.22           H  
ATOM   3601  HB3 TYR B 269     -11.684  15.363   1.790  1.00 81.22           H  
ATOM   3602  O   TYR B 269      -9.814  14.163  -0.678  1.00 81.22           O  
ATOM   3603  CG  TYR B 269     -11.697  13.940   3.377  1.00 81.22           C  
ATOM   3604  CD1 TYR B 269     -13.036  14.183   3.730  1.00 81.22           C  
ATOM   3605  HD1 TYR B 269     -13.672  14.755   3.071  1.00 81.22           H  
ATOM   3606  CD2 TYR B 269     -10.870  13.176   4.220  1.00 81.22           C  
ATOM   3607  HD2 TYR B 269      -9.848  12.974   3.937  1.00 81.22           H  
ATOM   3608  CE1 TYR B 269     -13.540  13.681   4.941  1.00 81.22           C  
ATOM   3609  HE1 TYR B 269     -14.560  13.898   5.221  1.00 81.22           H  
ATOM   3610  CE2 TYR B 269     -11.388  12.639   5.409  1.00 81.22           C  
ATOM   3611  HE2 TYR B 269     -10.752  12.027   6.031  1.00 81.22           H  
ATOM   3612  OH  TYR B 269     -13.241  12.372   6.920  1.00 81.22           O  
ATOM   3613  HH  TYR B 269     -14.097  12.772   7.092  1.00 81.22           H  
ATOM   3614  CZ  TYR B 269     -12.724  12.894   5.776  1.00 81.22           C  
ATOM   3615  N   ASP B 270     -11.999  14.279  -1.246  1.00 67.13           N  
ATOM   3616  H   ASP B 270     -12.960  14.147  -0.966  1.00 67.13           H  
ATOM   3617  CA  ASP B 270     -11.736  15.063  -2.443  1.00 67.13           C  
ATOM   3618  HA  ASP B 270     -10.859  14.648  -2.939  1.00 67.13           H  
ATOM   3619  C   ASP B 270     -11.433  16.504  -2.026  1.00 67.13           C  
ATOM   3620  CB  ASP B 270     -12.907  14.988  -3.426  1.00 67.13           C  
ATOM   3621  HB2 ASP B 270     -13.699  15.671  -3.121  1.00 67.13           H  
ATOM   3622  HB3 ASP B 270     -13.317  13.978  -3.415  1.00 67.13           H  
ATOM   3623  O   ASP B 270     -12.266  17.174  -1.409  1.00 67.13           O  
ATOM   3624  CG  ASP B 270     -12.447  15.326  -4.846  1.00 67.13           C  
ATOM   3625  OD1 ASP B 270     -11.365  15.952  -4.974  1.00 67.13           O  
ATOM   3626  OD2 ASP B 270     -13.147  14.882  -5.777  1.00 67.13           O  
ATOM   3627  N   THR B 271     -10.208  16.956  -2.280  1.00 60.66           N  
ATOM   3628  H   THR B 271      -9.563  16.369  -2.790  1.00 60.66           H  
ATOM   3629  CA  THR B 271      -9.797  18.338  -2.023  1.00 60.66           C  
ATOM   3630  HA  THR B 271     -10.314  18.700  -1.135  1.00 60.66           H  
ATOM   3631  C   THR B 271     -10.210  19.288  -3.138  1.00 60.66           C  
ATOM   3632  CB  THR B 271      -8.285  18.453  -1.766  1.00 60.66           C  
ATOM   3633  HB  THR B 271      -7.971  19.493  -1.858  1.00 60.66           H  
ATOM   3634  O   THR B 271     -10.089  20.489  -2.926  1.00 60.66           O  
ATOM   3635  CG2 THR B 271      -7.944  17.969  -0.358  1.00 60.66           C  
ATOM   3636 HG21 THR B 271      -8.253  16.930  -0.241  1.00 60.66           H  
ATOM   3637 HG22 THR B 271      -6.869  18.052  -0.201  1.00 60.66           H  
ATOM   3638 HG23 THR B 271      -8.469  18.601   0.359  1.00 60.66           H  
ATOM   3639  OG1 THR B 271      -7.551  17.659  -2.670  1.00 60.66           O  
ATOM   3640  HG1 THR B 271      -6.652  17.991  -2.726  1.00 60.66           H  
ATOM   3641  N   GLN B 272     -10.733  18.809  -4.277  1.00 55.63           N  
ATOM   3642  H   GLN B 272     -10.847  17.814  -4.407  1.00 55.63           H  
ATOM   3643  CA  GLN B 272     -11.169  19.698  -5.362  1.00 55.63           C  
ATOM   3644  HA  GLN B 272     -10.326  20.315  -5.671  1.00 55.63           H  
ATOM   3645  C   GLN B 272     -12.287  20.671  -4.955  1.00 55.63           C  
ATOM   3646  CB  GLN B 272     -11.655  18.885  -6.571  1.00 55.63           C  
ATOM   3647  HB2 GLN B 272     -12.405  18.159  -6.257  1.00 55.63           H  
ATOM   3648  HB3 GLN B 272     -12.127  19.577  -7.268  1.00 55.63           H  
ATOM   3649  O   GLN B 272     -12.430  21.717  -5.578  1.00 55.63           O  
ATOM   3650  CG  GLN B 272     -10.523  18.172  -7.319  1.00 55.63           C  
ATOM   3651  HG2 GLN B 272      -9.716  18.881  -7.506  1.00 55.63           H  
ATOM   3652  HG3 GLN B 272     -10.128  17.360  -6.708  1.00 55.63           H  
ATOM   3653  CD  GLN B 272     -10.971  17.607  -8.665  1.00 55.63           C  
ATOM   3654  NE2 GLN B 272     -10.079  16.981  -9.393  1.00 55.63           N  
ATOM   3655 HE21 GLN B 272     -10.456  16.496 -10.195  1.00 55.63           H  
ATOM   3656 HE22 GLN B 272      -9.193  16.710  -8.990  1.00 55.63           H  
ATOM   3657  OE1 GLN B 272     -12.094  17.739  -9.125  1.00 55.63           O  
ATOM   3658  N   GLU B 273     -13.089  20.348  -3.936  1.00 45.91           N  
ATOM   3659  H   GLU B 273     -12.945  19.459  -3.479  1.00 45.91           H  
ATOM   3660  CA  GLU B 273     -14.217  21.190  -3.506  1.00 45.91           C  
ATOM   3661  HA  GLU B 273     -14.582  21.748  -4.369  1.00 45.91           H  
ATOM   3662  C   GLU B 273     -13.870  22.261  -2.452  1.00 45.91           C  
ATOM   3663  CB  GLU B 273     -15.373  20.314  -3.001  1.00 45.91           C  
ATOM   3664  HB2 GLU B 273     -16.122  20.957  -2.541  1.00 45.91           H  
ATOM   3665  HB3 GLU B 273     -14.995  19.635  -2.237  1.00 45.91           H  
ATOM   3666  O   GLU B 273     -14.790  22.877  -1.905  1.00 45.91           O  
ATOM   3667  CG  GLU B 273     -16.103  19.513  -4.087  1.00 45.91           C  
ATOM   3668  HG2 GLU B 273     -16.326  20.176  -4.923  1.00 45.91           H  
ATOM   3669  HG3 GLU B 273     -15.454  18.712  -4.442  1.00 45.91           H  
ATOM   3670  CD  GLU B 273     -17.417  18.922  -3.542  1.00 45.91           C  
ATOM   3671  OE1 GLU B 273     -18.306  18.599  -4.363  1.00 45.91           O  
ATOM   3672  OE2 GLU B 273     -17.547  18.816  -2.296  1.00 45.91           O  
ATOM   3673  N   GLN B 274     -12.593  22.473  -2.108  1.00 40.39           N  
ATOM   3674  H   GLN B 274     -11.863  22.056  -2.668  1.00 40.39           H  
ATOM   3675  CA  GLN B 274     -12.216  23.571  -1.200  1.00 40.39           C  
ATOM   3676  HA  GLN B 274     -13.080  23.833  -0.588  1.00 40.39           H  
ATOM   3677  C   GLN B 274     -11.918  24.872  -1.940  1.00 40.39           C  
ATOM   3678  CB  GLN B 274     -11.088  23.170  -0.240  1.00 40.39           C  
ATOM   3679  HB2 GLN B 274     -10.255  22.739  -0.795  1.00 40.39           H  
ATOM   3680  HB3 GLN B 274     -10.740  24.069   0.268  1.00 40.39           H  
ATOM   3681  O   GLN B 274     -11.129  24.835  -2.906  1.00 40.39           O  
ATOM   3682  CG  GLN B 274     -11.613  22.180   0.807  1.00 40.39           C  
ATOM   3683  HG2 GLN B 274     -11.738  21.202   0.343  1.00 40.39           H  
ATOM   3684  HG3 GLN B 274     -12.595  22.513   1.143  1.00 40.39           H  
ATOM   3685  CD  GLN B 274     -10.732  22.032   2.049  1.00 40.39           C  
ATOM   3686  NE2 GLN B 274     -11.252  21.421   3.093  1.00 40.39           N  
ATOM   3687 HE21 GLN B 274     -10.707  21.474   3.941  1.00 40.39           H  
ATOM   3688 HE22 GLN B 274     -12.217  21.128   3.044  1.00 40.39           H  
ATOM   3689  OE1 GLN B 274      -9.580  22.419   2.156  1.00 40.39           O  
ATOM   3690  OXT GLN B 274     -12.464  25.891  -1.458  1.00 40.39           O  
TER    3691      GLN B 274                                                      
END                                                                             
