# Supplementary material for: Characterization of meiotic axis proteins in the model brown alga Ectocarpus
Source: EMBO Rep. 2025 Oct 23;26(23):5673–702. doi: 10.1038/s44319-025-00605-3 (PMC12678776; doi:10.1038/s44319-025-00605-3)
Supplement: Supplementary file 6 — Source data Fig. 2 [file 44319_2025_605_MOESM6_ESM.zip › Figure 2/2D/ecHOP1_CM_H1_B_Final.pdb]

ATOM   3689  N   HIS A 640       4.046   6.275  40.079  1.00 16.61           N  
ATOM   3690  H   HIS A 640       3.111   6.303  39.699  1.00 16.61           H  
ATOM   3691  H2  HIS A 640       4.165   7.025  40.744  1.00 16.61           H  
ATOM   3692  H3  HIS A 640       4.185   5.394  40.553  1.00 16.61           H  
ATOM   3693  CA  HIS A 640       5.048   6.409  39.002  1.00 16.61           C  
ATOM   3694  HA  HIS A 640       4.896   7.343  38.461  1.00 16.61           H  
ATOM   3695  C   HIS A 640       4.880   5.257  38.019  1.00 16.61           C  
ATOM   3696  CB  HIS A 640       6.466   6.411  39.599  1.00 16.61           C  
ATOM   3697  HB2 HIS A 640       7.192   6.404  38.786  1.00 16.61           H  
ATOM   3698  HB3 HIS A 640       6.620   5.510  40.194  1.00 16.61           H  
ATOM   3699  O   HIS A 640       5.620   4.290  38.099  1.00 16.61           O  
ATOM   3700  CG  HIS A 640       6.746   7.613  40.453  1.00 16.61           C  
ATOM   3701  CD2 HIS A 640       7.070   7.612  41.784  1.00 16.61           C  
ATOM   3702  HD2 HIS A 640       7.171   6.749  42.425  1.00 16.61           H  
ATOM   3703  ND1 HIS A 640       6.794   8.920  40.017  1.00 16.61           N  
ATOM   3704  HD1 HIS A 640       6.781   9.248  39.062  1.00 16.61           H  
ATOM   3705  CE1 HIS A 640       7.130   9.690  41.065  1.00 16.61           C  
ATOM   3706  HE1 HIS A 640       7.296  10.757  41.032  1.00 16.61           H  
ATOM   3707  NE2 HIS A 640       7.283   8.936  42.162  1.00 16.61           N  
ATOM   3708  N   MET A 641       3.837   5.264  37.190  1.00 19.03           N  
ATOM   3709  H   MET A 641       3.319   6.110  37.000  1.00 19.03           H  
ATOM   3710  CA  MET A 641       3.564   4.116  36.314  1.00 19.03           C  
ATOM   3711  HA  MET A 641       3.830   3.196  36.836  1.00 19.03           H  
ATOM   3712  C   MET A 641       4.472   4.194  35.083  1.00 19.03           C  
ATOM   3713  CB  MET A 641       2.065   4.027  35.997  1.00 19.03           C  
ATOM   3714  HB2 MET A 641       1.691   4.985  35.635  1.00 19.03           H  
ATOM   3715  HB3 MET A 641       1.912   3.275  35.223  1.00 19.03           H  
ATOM   3716  O   MET A 641       4.603   5.266  34.500  1.00 19.03           O  
ATOM   3717  CG  MET A 641       1.304   3.594  37.260  1.00 19.03           C  
ATOM   3718  HG2 MET A 641       1.382   4.369  38.022  1.00 19.03           H  
ATOM   3719  HG3 MET A 641       1.785   2.695  37.647  1.00 19.03           H  
ATOM   3720  SD  MET A 641      -0.442   3.184  37.023  1.00 19.03           S  
ATOM   3721  CE  MET A 641      -1.222   4.813  37.165  1.00 19.03           C  
ATOM   3722  HE1 MET A 641      -2.298   4.707  37.028  1.00 19.03           H  
ATOM   3723  HE2 MET A 641      -0.830   5.476  36.394  1.00 19.03           H  
ATOM   3724  HE3 MET A 641      -1.026   5.234  38.151  1.00 19.03           H  
ATOM   3725  N   GLY A 642       5.181   3.100  34.793  1.00 16.28           N  
ATOM   3726  H   GLY A 642       4.985   2.243  35.290  1.00 16.28           H  
ATOM   3727  CA  GLY A 642       6.300   3.083  33.851  1.00 16.28           C  
ATOM   3728  HA2 GLY A 642       7.039   3.820  34.164  1.00 16.28           H  
ATOM   3729  HA3 GLY A 642       6.773   2.101  33.858  1.00 16.28           H  
ATOM   3730  C   GLY A 642       5.871   3.386  32.419  1.00 16.28           C  
ATOM   3731  O   GLY A 642       4.823   2.922  31.973  1.00 16.28           O  
ATOM   3732  N   ALA A 643       6.694   4.162  31.711  1.00 18.79           N  
ATOM   3733  H   ALA A 643       7.553   4.476  32.139  1.00 18.79           H  
ATOM   3734  CA  ALA A 643       6.565   4.364  30.274  1.00 18.79           C  
ATOM   3735  HA  ALA A 643       5.595   4.808  30.050  1.00 18.79           H  
ATOM   3736  C   ALA A 643       6.665   2.992  29.603  1.00 18.79           C  
ATOM   3737  CB  ALA A 643       7.680   5.314  29.816  1.00 18.79           C  
ATOM   3738  HB1 ALA A 643       8.657   4.888  30.045  1.00 18.79           H  
ATOM   3739  HB2 ALA A 643       7.577   6.279  30.311  1.00 18.79           H  
ATOM   3740  HB3 ALA A 643       7.610   5.461  28.738  1.00 18.79           H  
ATOM   3741  O   ALA A 643       7.672   2.310  29.779  1.00 18.79           O  
ATOM   3742  N   ALA A 644       5.603   2.550  28.928  1.00 20.59           N  
ATOM   3743  H   ALA A 644       4.784   3.135  28.841  1.00 20.59           H  
ATOM   3744  CA  ALA A 644       5.587   1.230  28.315  1.00 20.59           C  
ATOM   3745  HA  ALA A 644       5.683   0.478  29.099  1.00 20.59           H  
ATOM   3746  C   ALA A 644       6.791   1.114  27.375  1.00 20.59           C  
ATOM   3747  CB  ALA A 644       4.251   1.020  27.593  1.00 20.59           C  
ATOM   3748  HB1 ALA A 644       4.127   1.771  26.813  1.00 20.59           H  
ATOM   3749  HB2 ALA A 644       3.428   1.093  28.304  1.00 20.59           H  
ATOM   3750  HB3 ALA A 644       4.239   0.031  27.135  1.00 20.59           H  
ATOM   3751  O   ALA A 644       6.966   1.964  26.500  1.00 20.59           O  
ATOM   3752  N   GLU A 645       7.639   0.110  27.604  1.00 19.20           N  
ATOM   3753  H   GLU A 645       7.475  -0.510  28.384  1.00 19.20           H  
ATOM   3754  CA  GLU A 645       8.816  -0.147  26.784  1.00 19.20           C  
ATOM   3755  HA  GLU A 645       9.466   0.728  26.792  1.00 19.20           H  
ATOM   3756  C   GLU A 645       8.336  -0.382  25.356  1.00 19.20           C  
ATOM   3757  CB  GLU A 645       9.615  -1.346  27.328  1.00 19.20           C  
ATOM   3758  HB2 GLU A 645      10.347  -1.647  26.579  1.00 19.20           H  
ATOM   3759  HB3 GLU A 645       8.933  -2.179  27.502  1.00 19.20           H  
ATOM   3760  O   GLU A 645       7.812  -1.444  25.016  1.00 19.20           O  
ATOM   3761  CG  GLU A 645      10.367  -1.002  28.625  1.00 19.20           C  
ATOM   3762  HG2 GLU A 645      11.045  -0.173  28.422  1.00 19.20           H  
ATOM   3763  HG3 GLU A 645       9.648  -0.669  29.374  1.00 19.20           H  
ATOM   3764  CD  GLU A 645      11.153  -2.196  29.192  1.00 19.20           C  
ATOM   3765  OE1 GLU A 645      12.294  -1.973  29.658  1.00 19.20           O  
ATOM   3766  OE2 GLU A 645      10.594  -3.316  29.199  1.00 19.20           O  
ATOM   3767  N   MET A 646       8.449   0.658  24.525  1.00 21.48           N  
ATOM   3768  H   MET A 646       8.743   1.545  24.910  1.00 21.48           H  
ATOM   3769  CA  MET A 646       8.284   0.533  23.089  1.00 21.48           C  
ATOM   3770  HA  MET A 646       7.251   0.287  22.847  1.00 21.48           H  
ATOM   3771  C   MET A 646       9.202  -0.614  22.703  1.00 21.48           C  
ATOM   3772  CB  MET A 646       8.715   1.827  22.373  1.00 21.48           C  
ATOM   3773  HB2 MET A 646       8.678   1.658  21.297  1.00 21.48           H  
ATOM   3774  HB3 MET A 646       9.742   2.070  22.645  1.00 21.48           H  
ATOM   3775  O   MET A 646      10.392  -0.536  23.000  1.00 21.48           O  
ATOM   3776  CG  MET A 646       7.831   3.033  22.706  1.00 21.48           C  
ATOM   3777  HG2 MET A 646       7.916   3.238  23.773  1.00 21.48           H  
ATOM   3778  HG3 MET A 646       6.789   2.792  22.493  1.00 21.48           H  
ATOM   3779  SD  MET A 646       8.291   4.544  21.808  1.00 21.48           S  
ATOM   3780  CE  MET A 646       7.198   4.439  20.365  1.00 21.48           C  
ATOM   3781  HE1 MET A 646       6.159   4.410  20.693  1.00 21.48           H  
ATOM   3782  HE2 MET A 646       7.427   3.540  19.793  1.00 21.48           H  
ATOM   3783  HE3 MET A 646       7.347   5.316  19.734  1.00 21.48           H  
ATOM   3784  N   CYS A 647       8.682  -1.693  22.116  1.00 21.59           N  
ATOM   3785  H   CYS A 647       7.678  -1.791  22.056  1.00 21.59           H  
ATOM   3786  CA  CYS A 647       9.542  -2.737  21.573  1.00 21.59           C  
ATOM   3787  HA  CYS A 647      10.279  -3.009  22.328  1.00 21.59           H  
ATOM   3788  C   CYS A 647      10.319  -2.148  20.386  1.00 21.59           C  
ATOM   3789  CB  CYS A 647       8.746  -4.000  21.212  1.00 21.59           C  
ATOM   3790  HB2 CYS A 647       9.293  -4.545  20.442  1.00 21.59           H  
ATOM   3791  HB3 CYS A 647       7.768  -3.736  20.809  1.00 21.59           H  
ATOM   3792  O   CYS A 647       9.987  -2.351  19.221  1.00 21.59           O  
ATOM   3793  SG  CYS A 647       8.575  -5.095  22.652  1.00 21.59           S  
ATOM   3794  HG  CYS A 647       9.797  -4.921  23.162  1.00 21.59           H  
ATOM   3795  N   THR A 648      11.349  -1.375  20.716  1.00 24.24           N  
ATOM   3796  H   THR A 648      11.453  -1.163  21.698  1.00 24.24           H  
ATOM   3797  CA  THR A 648      12.452  -0.936  19.892  1.00 24.24           C  
ATOM   3798  HA  THR A 648      12.097  -0.520  18.949  1.00 24.24           H  
ATOM   3799  C   THR A 648      13.270  -2.183  19.625  1.00 24.24           C  
ATOM   3800  CB  THR A 648      13.310   0.105  20.651  1.00 24.24           C  
ATOM   3801  HB  THR A 648      14.215   0.297  20.074  1.00 24.24           H  
ATOM   3802  O   THR A 648      14.243  -2.443  20.329  1.00 24.24           O  
ATOM   3803  CG2 THR A 648      12.596   1.435  20.875  1.00 24.24           C  
ATOM   3804 HG21 THR A 648      13.275   2.131  21.368  1.00 24.24           H  
ATOM   3805 HG22 THR A 648      11.721   1.290  21.509  1.00 24.24           H  
ATOM   3806 HG23 THR A 648      12.286   1.855  19.918  1.00 24.24           H  
ATOM   3807  OG1 THR A 648      13.676  -0.373  21.927  1.00 24.24           O  
ATOM   3808  HG1 THR A 648      14.102  -1.220  21.774  1.00 24.24           H  
ATOM   3809  N   ASP A 649      12.878  -3.014  18.664  1.00 23.53           N  
ATOM   3810  H   ASP A 649      12.026  -2.836  18.152  1.00 23.53           H  
ATOM   3811  CA  ASP A 649      13.891  -3.904  18.114  1.00 23.53           C  
ATOM   3812  HA  ASP A 649      14.302  -4.499  18.930  1.00 23.53           H  
ATOM   3813  C   ASP A 649      14.982  -2.982  17.523  1.00 23.53           C  
ATOM   3814  CB  ASP A 649      13.292  -4.898  17.114  1.00 23.53           C  
ATOM   3815  HB2 ASP A 649      12.459  -5.411  17.594  1.00 23.53           H  
ATOM   3816  HB3 ASP A 649      12.902  -4.366  16.246  1.00 23.53           H  
ATOM   3817  O   ASP A 649      14.684  -2.200  16.614  1.00 23.53           O  
ATOM   3818  CG  ASP A 649      14.309  -5.949  16.650  1.00 23.53           C  
ATOM   3819  OD1 ASP A 649      15.524  -5.762  16.891  1.00 23.53           O  
ATOM   3820  OD2 ASP A 649      13.861  -6.938  16.033  1.00 23.53           O  
ATOM   3821  N   PRO A 650      16.210  -2.955  18.077  1.00 27.80           N  
ATOM   3822  CA  PRO A 650      17.248  -1.995  17.691  1.00 27.80           C  
ATOM   3823  HA  PRO A 650      16.905  -0.975  17.866  1.00 27.80           H  
ATOM   3824  C   PRO A 650      17.644  -2.135  16.219  1.00 27.80           C  
ATOM   3825  CB  PRO A 650      18.438  -2.314  18.603  1.00 27.80           C  
ATOM   3826  HB2 PRO A 650      19.396  -2.143  18.113  1.00 27.80           H  
ATOM   3827  HB3 PRO A 650      18.368  -1.712  19.509  1.00 27.80           H  
ATOM   3828  O   PRO A 650      18.129  -1.182  15.612  1.00 27.80           O  
ATOM   3829  CG  PRO A 650      18.237  -3.787  18.959  1.00 27.80           C  
ATOM   3830  HG2 PRO A 650      18.585  -4.421  18.144  1.00 27.80           H  
ATOM   3831  HG3 PRO A 650      18.731  -4.050  19.894  1.00 27.80           H  
ATOM   3832  CD  PRO A 650      16.726  -3.877  19.076  1.00 27.80           C  
ATOM   3833  HD2 PRO A 650      16.407  -4.907  18.917  1.00 27.80           H  
ATOM   3834  HD3 PRO A 650      16.425  -3.550  20.072  1.00 27.80           H  
ATOM   3835  N   GLY A 651      17.420  -3.324  15.649  1.00 24.43           N  
ATOM   3836  H   GLY A 651      16.981  -4.037  16.213  1.00 24.43           H  
ATOM   3837  CA  GLY A 651      17.627  -3.635  14.240  1.00 24.43           C  
ATOM   3838  HA2 GLY A 651      17.534  -4.713  14.105  1.00 24.43           H  
ATOM   3839  HA3 GLY A 651      18.632  -3.329  13.950  1.00 24.43           H  
ATOM   3840  C   GLY A 651      16.633  -2.957  13.297  1.00 24.43           C  
ATOM   3841  O   GLY A 651      16.792  -3.073  12.080  1.00 24.43           O  
ATOM   3842  N   TYR A 652      15.674  -2.176  13.811  1.00 28.51           N  
ATOM   3843  H   TYR A 652      15.537  -2.179  14.812  1.00 28.51           H  
ATOM   3844  CA  TYR A 652      15.157  -1.022  13.077  1.00 28.51           C  
ATOM   3845  HA  TYR A 652      14.894  -1.334  12.066  1.00 28.51           H  
ATOM   3846  C   TYR A 652      16.270   0.010  12.954  1.00 28.51           C  
ATOM   3847  CB  TYR A 652      13.906  -0.429  13.729  1.00 28.51           C  
ATOM   3848  HB2 TYR A 652      13.764   0.592  13.375  1.00 28.51           H  
ATOM   3849  HB3 TYR A 652      14.040  -0.376  14.810  1.00 28.51           H  
ATOM   3850  O   TYR A 652      16.191   1.133  13.456  1.00 28.51           O  
ATOM   3851  CG  TYR A 652      12.646  -1.183  13.396  1.00 28.51           C  
ATOM   3852  CD1 TYR A 652      11.898  -0.825  12.263  1.00 28.51           C  
ATOM   3853  HD1 TYR A 652      12.258  -0.039  11.615  1.00 28.51           H  
ATOM   3854  CD2 TYR A 652      12.213  -2.227  14.226  1.00 28.51           C  
ATOM   3855  HD2 TYR A 652      12.799  -2.496  15.092  1.00 28.51           H  
ATOM   3856  CE1 TYR A 652      10.683  -1.483  11.995  1.00 28.51           C  
ATOM   3857  HE1 TYR A 652      10.068  -1.206  11.152  1.00 28.51           H  
ATOM   3858  CE2 TYR A 652      11.026  -2.920  13.934  1.00 28.51           C  
ATOM   3859  HE2 TYR A 652      10.706  -3.728  14.575  1.00 28.51           H  
ATOM   3860  OH  TYR A 652       9.097  -3.188  12.531  1.00 28.51           O  
ATOM   3861  HH  TYR A 652       8.933  -3.887  13.168  1.00 28.51           H  
ATOM   3862  CZ  TYR A 652      10.256  -2.542  12.816  1.00 28.51           C  
ATOM   3863  N   GLU A 653      17.320  -0.374  12.234  1.00 24.12           N  
ATOM   3864  H   GLU A 653      17.335  -1.322  11.884  1.00 24.12           H  
ATOM   3865  CA  GLU A 653      18.235   0.570  11.666  1.00 24.12           C  
ATOM   3866  HA  GLU A 653      18.783   1.053  12.475  1.00 24.12           H  
ATOM   3867  C   GLU A 653      17.319   1.573  10.966  1.00 24.12           C  
ATOM   3868  CB  GLU A 653      19.229  -0.174  10.755  1.00 24.12           C  
ATOM   3869  HB2 GLU A 653      19.550  -1.080  11.270  1.00 24.12           H  
ATOM   3870  HB3 GLU A 653      18.730  -0.472   9.832  1.00 24.12           H  
ATOM   3871  O   GLU A 653      16.528   1.219  10.076  1.00 24.12           O  
ATOM   3872  CG  GLU A 653      20.486   0.650  10.450  1.00 24.12           C  
ATOM   3873  HG2 GLU A 653      20.909   0.998  11.392  1.00 24.12           H  
ATOM   3874  HG3 GLU A 653      20.195   1.526   9.871  1.00 24.12           H  
ATOM   3875  CD  GLU A 653      21.549  -0.149   9.671  1.00 24.12           C  
ATOM   3876  OE1 GLU A 653      22.746   0.159   9.857  1.00 24.12           O  
ATOM   3877  OE2 GLU A 653      21.156  -1.008   8.848  1.00 24.12           O  
ATOM   3878  N   ARG A 654      17.365   2.830  11.432  1.00 27.82           N  
ATOM   3879  H   ARG A 654      17.863   2.975  12.298  1.00 27.82           H  
ATOM   3880  CA  ARG A 654      17.061   3.979  10.590  1.00 27.82           C  
ATOM   3881  HA  ARG A 654      16.049   3.903  10.193  1.00 27.82           H  
ATOM   3882  C   ARG A 654      18.046   3.840   9.445  1.00 27.82           C  
ATOM   3883  CB  ARG A 654      17.262   5.324  11.320  1.00 27.82           C  
ATOM   3884  HB2 ARG A 654      17.503   6.081  10.573  1.00 27.82           H  
ATOM   3885  HB3 ARG A 654      18.115   5.243  11.993  1.00 27.82           H  
ATOM   3886  O   ARG A 654      19.045   4.551   9.375  1.00 27.82           O  
ATOM   3887  CG  ARG A 654      16.050   5.865  12.087  1.00 27.82           C  
ATOM   3888  HG2 ARG A 654      15.787   5.177  12.891  1.00 27.82           H  
ATOM   3889  HG3 ARG A 654      15.204   5.975  11.409  1.00 27.82           H  
ATOM   3890  CD  ARG A 654      16.437   7.237  12.671  1.00 27.82           C  
ATOM   3891  HD2 ARG A 654      17.284   7.097  13.342  1.00 27.82           H  
ATOM   3892  HD3 ARG A 654      16.744   7.891  11.855  1.00 27.82           H  
ATOM   3893  NE  ARG A 654      15.336   7.881  13.413  1.00 27.82           N  
ATOM   3894  HE  ARG A 654      14.475   7.362  13.509  1.00 27.82           H  
ATOM   3895  NH1 ARG A 654      16.472   9.780  14.053  1.00 27.82           N  
ATOM   3896 HH11 ARG A 654      17.324   9.415  13.652  1.00 27.82           H  
ATOM   3897 HH12 ARG A 654      16.458  10.682  14.507  1.00 27.82           H  
ATOM   3898  NH2 ARG A 654      14.333   9.541  14.620  1.00 27.82           N  
ATOM   3899 HH21 ARG A 654      13.467   9.024  14.667  1.00 27.82           H  
ATOM   3900 HH22 ARG A 654      14.362  10.447  15.067  1.00 27.82           H  
ATOM   3901  CZ  ARG A 654      15.385   9.058  14.022  1.00 27.82           C  
ATOM   3902  N   VAL A 655      17.753   2.930   8.522  1.00 26.61           N  
ATOM   3903  H   VAL A 655      17.021   2.269   8.741  1.00 26.61           H  
ATOM   3904  CA  VAL A 655      18.242   2.993   7.178  1.00 26.61           C  
ATOM   3905  HA  VAL A 655      19.319   3.158   7.196  1.00 26.61           H  
ATOM   3906  C   VAL A 655      17.526   4.234   6.709  1.00 26.61           C  
ATOM   3907  CB  VAL A 655      17.955   1.732   6.344  1.00 26.61           C  
ATOM   3908  HB  VAL A 655      16.889   1.654   6.132  1.00 26.61           H  
ATOM   3909  O   VAL A 655      16.407   4.213   6.188  1.00 26.61           O  
ATOM   3910  CG1 VAL A 655      18.727   1.829   5.022  1.00 26.61           C  
ATOM   3911 HG11 VAL A 655      19.798   1.875   5.221  1.00 26.61           H  
ATOM   3912 HG12 VAL A 655      18.522   0.949   4.413  1.00 26.61           H  
ATOM   3913 HG13 VAL A 655      18.422   2.719   4.472  1.00 26.61           H  
ATOM   3914  CG2 VAL A 655      18.395   0.452   7.057  1.00 26.61           C  
ATOM   3915 HG21 VAL A 655      18.302  -0.408   6.395  1.00 26.61           H  
ATOM   3916 HG22 VAL A 655      17.765   0.275   7.928  1.00 26.61           H  
ATOM   3917 HG23 VAL A 655      19.433   0.532   7.381  1.00 26.61           H  
ATOM   3918  N   MET A 656      18.179   5.364   6.992  1.00 24.48           N  
ATOM   3919  H   MET A 656      18.959   5.264   7.626  1.00 24.48           H  
ATOM   3920  CA  MET A 656      18.202   6.496   6.121  1.00 24.48           C  
ATOM   3921  HA  MET A 656      17.254   7.032   6.167  1.00 24.48           H  
ATOM   3922  C   MET A 656      18.389   5.846   4.779  1.00 24.48           C  
ATOM   3923  CB  MET A 656      19.383   7.419   6.460  1.00 24.48           C  
ATOM   3924  HB2 MET A 656      19.626   8.028   5.589  1.00 24.48           H  
ATOM   3925  HB3 MET A 656      20.261   6.823   6.710  1.00 24.48           H  
ATOM   3926  O   MET A 656      19.502   5.470   4.436  1.00 24.48           O  
ATOM   3927  CG  MET A 656      19.067   8.360   7.619  1.00 24.48           C  
ATOM   3928  HG2 MET A 656      19.984   8.890   7.875  1.00 24.48           H  
ATOM   3929  HG3 MET A 656      18.758   7.782   8.490  1.00 24.48           H  
ATOM   3930  SD  MET A 656      17.788   9.586   7.219  1.00 24.48           S  
ATOM   3931  CE  MET A 656      18.204  10.840   8.466  1.00 24.48           C  
ATOM   3932  HE1 MET A 656      19.215  11.212   8.300  1.00 24.48           H  
ATOM   3933  HE2 MET A 656      18.142  10.402   9.463  1.00 24.48           H  
ATOM   3934  HE3 MET A 656      17.501  11.671   8.403  1.00 24.48           H  
ATOM   3935  N   LEU A 657      17.263   5.591   4.101  1.00 28.25           N  
ATOM   3936  H   LEU A 657      16.416   5.512   4.645  1.00 28.25           H  
ATOM   3937  CA  LEU A 657      17.254   5.208   2.715  1.00 28.25           C  
ATOM   3938  HA  LEU A 657      17.742   4.245   2.570  1.00 28.25           H  
ATOM   3939  C   LEU A 657      18.091   6.307   2.125  1.00 28.25           C  
ATOM   3940  CB  LEU A 657      15.829   5.206   2.141  1.00 28.25           C  
ATOM   3941  HB2 LEU A 657      15.274   6.040   2.570  1.00 28.25           H  
ATOM   3942  HB3 LEU A 657      15.888   5.379   1.066  1.00 28.25           H  
ATOM   3943  O   LEU A 657      17.635   7.463   2.046  1.00 28.25           O  
ATOM   3944  CG  LEU A 657      15.062   3.896   2.372  1.00 28.25           C  
ATOM   3945  HG  LEU A 657      15.214   3.546   3.393  1.00 28.25           H  
ATOM   3946  CD1 LEU A 657      13.573   4.181   2.162  1.00 28.25           C  
ATOM   3947 HD11 LEU A 657      13.001   3.255   2.216  1.00 28.25           H  
ATOM   3948 HD12 LEU A 657      13.410   4.632   1.184  1.00 28.25           H  
ATOM   3949 HD13 LEU A 657      13.216   4.846   2.948  1.00 28.25           H  
ATOM   3950  CD2 LEU A 657      15.506   2.815   1.383  1.00 28.25           C  
ATOM   3951 HD21 LEU A 657      16.564   2.597   1.521  1.00 28.25           H  
ATOM   3952 HD22 LEU A 657      15.336   3.138   0.355  1.00 28.25           H  
ATOM   3953 HD23 LEU A 657      14.948   1.897   1.569  1.00 28.25           H  
ATOM   3954  N   SER A 658      19.351   5.962   1.871  1.00 24.18           N  
ATOM   3955  H   SER A 658      19.671   5.033   2.102  1.00 24.18           H  
ATOM   3956  CA  SER A 658      20.225   6.798   1.115  1.00 24.18           C  
ATOM   3957  HA  SER A 658      20.408   7.724   1.659  1.00 24.18           H  
ATOM   3958  C   SER A 658      19.382   7.061  -0.107  1.00 24.18           C  
ATOM   3959  CB  SER A 658      21.569   6.112   0.835  1.00 24.18           C  
ATOM   3960  HB2 SER A 658      22.162   6.732   0.163  1.00 24.18           H  
ATOM   3961  HB3 SER A 658      22.107   6.001   1.777  1.00 24.18           H  
ATOM   3962  O   SER A 658      18.725   6.169  -0.668  1.00 24.18           O  
ATOM   3963  OG  SER A 658      21.386   4.833   0.262  1.00 24.18           O  
ATOM   3964  HG  SER A 658      22.210   4.344   0.323  1.00 24.18           H  
ATOM   3965  N   GLN A 659      19.260   8.336  -0.436  1.00 27.27           N  
ATOM   3966  H   GLN A 659      19.781   9.031   0.081  1.00 27.27           H  
ATOM   3967  CA  GLN A 659      18.827   8.666  -1.766  1.00 27.27           C  
ATOM   3968  HA  GLN A 659      17.903   8.143  -2.010  1.00 27.27           H  
ATOM   3969  C   GLN A 659      19.935   8.138  -2.665  1.00 27.27           C  
ATOM   3970  CB  GLN A 659      18.608  10.175  -1.903  1.00 27.27           C  
ATOM   3971  HB2 GLN A 659      19.490  10.713  -1.557  1.00 27.27           H  
ATOM   3972  HB3 GLN A 659      18.443  10.413  -2.953  1.00 27.27           H  
ATOM   3973  O   GLN A 659      20.758   8.889  -3.161  1.00 27.27           O  
ATOM   3974  CG  GLN A 659      17.382  10.616  -1.104  1.00 27.27           C  
ATOM   3975  HG2 GLN A 659      17.532  10.404  -0.045  1.00 27.27           H  
ATOM   3976  HG3 GLN A 659      16.519  10.047  -1.450  1.00 27.27           H  
ATOM   3977  CD  GLN A 659      17.080  12.098  -1.253  1.00 27.27           C  
ATOM   3978  NE2 GLN A 659      15.855  12.467  -0.972  1.00 27.27           N  
ATOM   3979 HE21 GLN A 659      15.121  11.792  -0.812  1.00 27.27           H  
ATOM   3980 HE22 GLN A 659      15.676  13.461  -0.964  1.00 27.27           H  
ATOM   3981  OE1 GLN A 659      17.901  12.934  -1.589  1.00 27.27           O  
ATOM   3982  N   ALA A 660      19.947   6.835  -2.926  1.00 26.50           N  
ATOM   3983  H   ALA A 660      19.365   6.229  -2.366  1.00 26.50           H  
ATOM   3984  CA  ALA A 660      20.446   6.316  -4.167  1.00 26.50           C  
ATOM   3985  HA  ALA A 660      21.407   6.781  -4.388  1.00 26.50           H  
ATOM   3986  C   ALA A 660      19.445   6.760  -5.249  1.00 26.50           C  
ATOM   3987  CB  ALA A 660      20.672   4.807  -4.034  1.00 26.50           C  
ATOM   3988  HB1 ALA A 660      21.073   4.412  -4.967  1.00 26.50           H  
ATOM   3989  HB2 ALA A 660      19.732   4.304  -3.806  1.00 26.50           H  
ATOM   3990  HB3 ALA A 660      21.384   4.612  -3.232  1.00 26.50           H  
ATOM   3991  O   ALA A 660      18.862   5.955  -5.972  1.00 26.50           O  
ATOM   3992  N   SER A 661      19.260   8.081  -5.379  1.00 29.80           N  
ATOM   3993  H   SER A 661      19.678   8.651  -4.657  1.00 29.80           H  
ATOM   3994  CA  SER A 661      19.362   8.744  -6.660  1.00 29.80           C  
ATOM   3995  HA  SER A 661      18.578   8.404  -7.337  1.00 29.80           H  
ATOM   3996  C   SER A 661      20.725   8.348  -7.207  1.00 29.80           C  
ATOM   3997  CB  SER A 661      19.266  10.271  -6.471  1.00 29.80           C  
ATOM   3998  HB2 SER A 661      18.247  10.528  -6.183  1.00 29.80           H  
ATOM   3999  HB3 SER A 661      19.496  10.770  -7.412  1.00 29.80           H  
ATOM   4000  O   SER A 661      21.699   9.078  -7.066  1.00 29.80           O  
ATOM   4001  OG  SER A 661      20.150  10.729  -5.465  1.00 29.80           O  
ATOM   4002  HG  SER A 661      21.044  10.493  -5.722  1.00 29.80           H  
ATOM   4003  N   SER A 662      20.843   7.132  -7.734  1.00 29.27           N  
ATOM   4004  H   SER A 662      20.052   6.504  -7.738  1.00 29.27           H  
ATOM   4005  CA  SER A 662      22.004   6.755  -8.517  1.00 29.27           C  
ATOM   4006  HA  SER A 662      22.910   6.940  -7.939  1.00 29.27           H  
ATOM   4007  C   SER A 662      21.984   7.694  -9.711  1.00 29.27           C  
ATOM   4008  CB  SER A 662      21.997   5.272  -8.928  1.00 29.27           C  
ATOM   4009  HB2 SER A 662      22.830   4.769  -8.438  1.00 29.27           H  
ATOM   4010  HB3 SER A 662      22.146   5.186 -10.005  1.00 29.27           H  
ATOM   4011  O   SER A 662      21.238   7.505 -10.668  1.00 29.27           O  
ATOM   4012  OG  SER A 662      20.794   4.606  -8.574  1.00 29.27           O  
ATOM   4013  HG  SER A 662      20.958   4.128  -7.758  1.00 29.27           H  
ATOM   4014  N   THR A 663      22.767   8.763  -9.602  1.00 29.86           N  
ATOM   4015  H   THR A 663      23.132   8.970  -8.683  1.00 29.86           H  
ATOM   4016  CA  THR A 663      22.954   9.808 -10.597  1.00 29.86           C  
ATOM   4017  HA  THR A 663      21.964  10.034 -10.993  1.00 29.86           H  
ATOM   4018  C   THR A 663      23.867   9.341 -11.738  1.00 29.86           C  
ATOM   4019  CB  THR A 663      23.466  11.138 -10.003  1.00 29.86           C  
ATOM   4020  HB  THR A 663      24.546  11.217 -10.135  1.00 29.86           H  
ATOM   4021  O   THR A 663      24.402  10.199 -12.426  1.00 29.86           O  
ATOM   4022  CG2 THR A 663      22.775  12.350 -10.638  1.00 29.86           C  
ATOM   4023 HG21 THR A 663      21.698  12.297 -10.480  1.00 29.86           H  
ATOM   4024 HG22 THR A 663      22.994  12.385 -11.705  1.00 29.86           H  
ATOM   4025 HG23 THR A 663      23.156  13.263 -10.180  1.00 29.86           H  
ATOM   4026  OG1 THR A 663      23.197  11.209  -8.631  1.00 29.86           O  
ATOM   4027  HG1 THR A 663      23.643  11.979  -8.272  1.00 29.86           H  
ATOM   4028  N   SER A 664      23.971   8.043 -12.065  1.00 31.13           N  
ATOM   4029  H   SER A 664      23.411   7.368 -11.564  1.00 31.13           H  
ATOM   4030  CA  SER A 664      24.691   7.546 -13.261  1.00 31.13           C  
ATOM   4031  HA  SER A 664      25.760   7.663 -13.085  1.00 31.13           H  
ATOM   4032  C   SER A 664      24.352   8.305 -14.561  1.00 31.13           C  
ATOM   4033  CB  SER A 664      24.430   6.046 -13.462  1.00 31.13           C  
ATOM   4034  HB2 SER A 664      24.828   5.737 -14.429  1.00 31.13           H  
ATOM   4035  HB3 SER A 664      24.946   5.486 -12.682  1.00 31.13           H  
ATOM   4036  O   SER A 664      23.294   8.150 -15.145  1.00 31.13           O  
ATOM   4037  OG  SER A 664      23.048   5.747 -13.399  1.00 31.13           O  
ATOM   4038  HG  SER A 664      22.900   4.906 -13.837  1.00 31.13           H  
ATOM   4039  N   THR A 665      25.233   9.195 -14.999  1.00 32.58           N  
ATOM   4040  H   THR A 665      26.067   9.331 -14.444  1.00 32.58           H  
ATOM   4041  CA  THR A 665      25.042  10.242 -16.023  1.00 32.58           C  
ATOM   4042  HA  THR A 665      24.277  10.939 -15.682  1.00 32.58           H  
ATOM   4043  C   THR A 665      24.645   9.770 -17.422  1.00 32.58           C  
ATOM   4044  CB  THR A 665      26.367  11.010 -16.169  1.00 32.58           C  
ATOM   4045  HB  THR A 665      27.015  10.488 -16.873  1.00 32.58           H  
ATOM   4046  O   THR A 665      24.134  10.581 -18.189  1.00 32.58           O  
ATOM   4047  CG2 THR A 665      26.194  12.455 -16.626  1.00 32.58           C  
ATOM   4048 HG21 THR A 665      25.749  12.486 -17.621  1.00 32.58           H  
ATOM   4049 HG22 THR A 665      27.166  12.946 -16.677  1.00 32.58           H  
ATOM   4050 HG23 THR A 665      25.554  12.996 -15.929  1.00 32.58           H  
ATOM   4051  OG1 THR A 665      27.032  11.061 -14.925  1.00 32.58           O  
ATOM   4052  HG1 THR A 665      27.829  11.583 -15.043  1.00 32.58           H  
ATOM   4053  N   SER A 666      24.877   8.499 -17.777  1.00 34.25           N  
ATOM   4054  H   SER A 666      25.252   7.863 -17.088  1.00 34.25           H  
ATOM   4055  CA  SER A 666      24.369   7.948 -19.048  1.00 34.25           C  
ATOM   4056  HA  SER A 666      24.875   8.440 -19.878  1.00 34.25           H  
ATOM   4057  C   SER A 666      22.871   8.217 -19.153  1.00 34.25           C  
ATOM   4058  CB  SER A 666      24.624   6.444 -19.139  1.00 34.25           C  
ATOM   4059  HB2 SER A 666      24.088   5.930 -18.341  1.00 34.25           H  
ATOM   4060  HB3 SER A 666      25.692   6.247 -19.048  1.00 34.25           H  
ATOM   4061  O   SER A 666      22.231   8.259 -18.107  1.00 34.25           O  
ATOM   4062  OG  SER A 666      24.164   5.989 -20.393  1.00 34.25           O  
ATOM   4063  HG  SER A 666      24.296   5.041 -20.464  1.00 34.25           H  
ATOM   4064  N   GLY A 667      22.339   8.442 -20.362  1.00 37.49           N  
ATOM   4065  H   GLY A 667      22.934   8.269 -21.160  1.00 37.49           H  
ATOM   4066  CA  GLY A 667      20.995   8.975 -20.625  1.00 37.49           C  
ATOM   4067  HA2 GLY A 667      20.982  10.043 -20.412  1.00 37.49           H  
ATOM   4068  HA3 GLY A 667      20.753   8.832 -21.678  1.00 37.49           H  
ATOM   4069  C   GLY A 667      19.910   8.292 -19.796  1.00 37.49           C  
ATOM   4070  O   GLY A 667      19.299   7.326 -20.241  1.00 37.49           O  
ATOM   4071  N   LYS A 668      19.718   8.752 -18.553  1.00 43.78           N  
ATOM   4072  H   LYS A 668      20.376   9.446 -18.228  1.00 43.78           H  
ATOM   4073  CA  LYS A 668      18.958   8.005 -17.560  1.00 43.78           C  
ATOM   4074  HA  LYS A 668      19.263   6.959 -17.565  1.00 43.78           H  
ATOM   4075  C   LYS A 668      17.518   8.102 -17.956  1.00 43.78           C  
ATOM   4076  CB  LYS A 668      19.074   8.571 -16.153  1.00 43.78           C  
ATOM   4077  HB2 LYS A 668      18.297   8.093 -15.556  1.00 43.78           H  
ATOM   4078  HB3 LYS A 668      18.875   9.642 -16.173  1.00 43.78           H  
ATOM   4079  O   LYS A 668      16.902   9.145 -17.729  1.00 43.78           O  
ATOM   4080  CG  LYS A 668      20.406   8.332 -15.485  1.00 43.78           C  
ATOM   4081  HG2 LYS A 668      20.736   7.301 -15.610  1.00 43.78           H  
ATOM   4082  HG3 LYS A 668      21.117   9.031 -15.926  1.00 43.78           H  
ATOM   4083  CD  LYS A 668      20.139   8.636 -14.010  1.00 43.78           C  
ATOM   4084  HD2 LYS A 668      19.474   9.493 -13.904  1.00 43.78           H  
ATOM   4085  HD3 LYS A 668      19.650   7.772 -13.559  1.00 43.78           H  
ATOM   4086  CE  LYS A 668      21.389   8.925 -13.252  1.00 43.78           C  
ATOM   4087  HE2 LYS A 668      21.094   9.054 -12.211  1.00 43.78           H  
ATOM   4088  HE3 LYS A 668      22.028   8.046 -13.331  1.00 43.78           H  
ATOM   4089  NZ  LYS A 668      22.034  10.141 -13.795  1.00 43.78           N  
ATOM   4090  HZ1 LYS A 668      22.883  10.392 -13.310  1.00 43.78           H  
ATOM   4091  HZ2 LYS A 668      22.319   9.904 -14.734  1.00 43.78           H  
ATOM   4092  HZ3 LYS A 668      21.398  10.925 -13.836  1.00 43.78           H  
ATOM   4093  N   ALA A 669      17.003   7.024 -18.527  1.00 49.78           N  
ATOM   4094  H   ALA A 669      17.621   6.277 -18.809  1.00 49.78           H  
ATOM   4095  CA  ALA A 669      15.584   6.873 -18.740  1.00 49.78           C  
ATOM   4096  HA  ALA A 669      15.269   7.529 -19.551  1.00 49.78           H  
ATOM   4097  C   ALA A 669      14.883   7.290 -17.441  1.00 49.78           C  
ATOM   4098  CB  ALA A 669      15.308   5.423 -19.145  1.00 49.78           C  
ATOM   4099  HB1 ALA A 669      15.843   5.180 -20.063  1.00 49.78           H  
ATOM   4100  HB2 ALA A 669      15.618   4.741 -18.353  1.00 49.78           H  
ATOM   4101  HB3 ALA A 669      14.240   5.289 -19.316  1.00 49.78           H  
ATOM   4102  O   ALA A 669      15.171   6.753 -16.362  1.00 49.78           O  
ATOM   4103  N   LYS A 670      14.071   8.356 -17.522  1.00 63.67           N  
ATOM   4104  H   LYS A 670      13.923   8.768 -18.432  1.00 63.67           H  
ATOM   4105  CA  LYS A 670      13.212   8.771 -16.414  1.00 63.67           C  
ATOM   4106  HA  LYS A 670      13.811   9.099 -15.565  1.00 63.67           H  
ATOM   4107  C   LYS A 670      12.440   7.516 -16.034  1.00 63.67           C  
ATOM   4108  CB  LYS A 670      12.218   9.869 -16.846  1.00 63.67           C  
ATOM   4109  HB2 LYS A 670      11.932   9.718 -17.887  1.00 63.67           H  
ATOM   4110  HB3 LYS A 670      11.316   9.748 -16.247  1.00 63.67           H  
ATOM   4111  O   LYS A 670      11.673   7.035 -16.860  1.00 63.67           O  
ATOM   4112  CG  LYS A 670      12.702  11.316 -16.647  1.00 63.67           C  
ATOM   4113  HG2 LYS A 670      13.036  11.443 -15.617  1.00 63.67           H  
ATOM   4114  HG3 LYS A 670      13.529  11.528 -17.324  1.00 63.67           H  
ATOM   4115  CD  LYS A 670      11.529  12.279 -16.920  1.00 63.67           C  
ATOM   4116  HD2 LYS A 670      11.213  12.173 -17.958  1.00 63.67           H  
ATOM   4117  HD3 LYS A 670      10.693  11.992 -16.282  1.00 63.67           H  
ATOM   4118  CE  LYS A 670      11.864  13.751 -16.639  1.00 63.67           C  
ATOM   4119  HE2 LYS A 670      12.576  14.094 -17.390  1.00 63.67           H  
ATOM   4120  HE3 LYS A 670      12.338  13.823 -15.660  1.00 63.67           H  
ATOM   4121  NZ  LYS A 670      10.641  14.603 -16.656  1.00 63.67           N  
ATOM   4122  HZ1 LYS A 670      10.084  14.461 -17.487  1.00 63.67           H  
ATOM   4123  HZ2 LYS A 670      10.029  14.417 -15.875  1.00 63.67           H  
ATOM   4124  HZ3 LYS A 670      10.855  15.586 -16.567  1.00 63.67           H  
ATOM   4125  N   ARG A 671      12.678   6.984 -14.828  1.00 81.67           N  
ATOM   4126  H   ARG A 671      13.427   7.377 -14.277  1.00 81.67           H  
ATOM   4127  CA  ARG A 671      11.981   5.779 -14.366  1.00 81.67           C  
ATOM   4128  HA  ARG A 671      12.236   4.940 -15.014  1.00 81.67           H  
ATOM   4129  C   ARG A 671      10.496   6.029 -14.514  1.00 81.67           C  
ATOM   4130  CB  ARG A 671      12.305   5.438 -12.911  1.00 81.67           C  
ATOM   4131  HB2 ARG A 671      11.600   4.677 -12.577  1.00 81.67           H  
ATOM   4132  HB3 ARG A 671      12.182   6.323 -12.287  1.00 81.67           H  
ATOM   4133  O   ARG A 671       9.989   6.945 -13.854  1.00 81.67           O  
ATOM   4134  CG  ARG A 671      13.721   4.884 -12.766  1.00 81.67           C  
ATOM   4135  HG2 ARG A 671      13.851   4.038 -13.440  1.00 81.67           H  
ATOM   4136  HG3 ARG A 671      14.447   5.657 -13.015  1.00 81.67           H  
ATOM   4137  CD  ARG A 671      13.923   4.421 -11.321  1.00 81.67           C  
ATOM   4138  HD2 ARG A 671      13.214   3.621 -11.111  1.00 81.67           H  
ATOM   4139  HD3 ARG A 671      13.723   5.261 -10.656  1.00 81.67           H  
ATOM   4140  NE  ARG A 671      15.297   3.935 -11.108  1.00 81.67           N  
ATOM   4141  HE  ARG A 671      15.876   3.878 -11.933  1.00 81.67           H  
ATOM   4142  NH1 ARG A 671      15.140   3.596  -8.846  1.00 81.67           N  
ATOM   4143 HH11 ARG A 671      15.577   3.363  -7.966  1.00 81.67           H  
ATOM   4144 HH12 ARG A 671      14.162   3.842  -8.900  1.00 81.67           H  
ATOM   4145  NH2 ARG A 671      17.091   3.254  -9.883  1.00 81.67           N  
ATOM   4146 HH21 ARG A 671      17.535   3.101  -8.989  1.00 81.67           H  
ATOM   4147 HH22 ARG A 671      17.672   3.313 -10.707  1.00 81.67           H  
ATOM   4148  CZ  ARG A 671      15.834   3.595  -9.952  1.00 81.67           C  
ATOM   4149  N   ARG A 672       9.835   5.269 -15.386  1.00 92.55           N  
ATOM   4150  H   ARG A 672      10.313   4.528 -15.879  1.00 92.55           H  
ATOM   4151  CA  ARG A 672       8.433   5.517 -15.683  1.00 92.55           C  
ATOM   4152  HA  ARG A 672       8.347   6.548 -16.025  1.00 92.55           H  
ATOM   4153  C   ARG A 672       7.647   5.362 -14.396  1.00 92.55           C  
ATOM   4154  CB  ARG A 672       7.954   4.592 -16.807  1.00 92.55           C  
ATOM   4155  HB2 ARG A 672       8.673   4.646 -17.624  1.00 92.55           H  
ATOM   4156  HB3 ARG A 672       7.905   3.561 -16.458  1.00 92.55           H  
ATOM   4157  O   ARG A 672       7.841   4.404 -13.640  1.00 92.55           O  
ATOM   4158  CG  ARG A 672       6.584   5.048 -17.329  1.00 92.55           C  
ATOM   4159  HG2 ARG A 672       6.646   6.109 -17.572  1.00 92.55           H  
ATOM   4160  HG3 ARG A 672       5.816   4.919 -16.566  1.00 92.55           H  
ATOM   4161  CD  ARG A 672       6.190   4.308 -18.608  1.00 92.55           C  
ATOM   4162  HD2 ARG A 672       7.091   4.029 -19.154  1.00 92.55           H  
ATOM   4163  HD3 ARG A 672       5.635   5.006 -19.234  1.00 92.55           H  
ATOM   4164  NE  ARG A 672       5.322   3.142 -18.362  1.00 92.55           N  
ATOM   4165  HE  ARG A 672       4.569   3.255 -17.698  1.00 92.55           H  
ATOM   4166  NH1 ARG A 672       6.136   1.778 -20.037  1.00 92.55           N  
ATOM   4167 HH11 ARG A 672       6.013   0.963 -20.621  1.00 92.55           H  
ATOM   4168 HH12 ARG A 672       7.023   2.262 -20.038  1.00 92.55           H  
ATOM   4169  NH2 ARG A 672       4.226   1.303 -19.092  1.00 92.55           N  
ATOM   4170 HH21 ARG A 672       3.355   1.663 -18.727  1.00 92.55           H  
ATOM   4171 HH22 ARG A 672       4.167   0.584 -19.798  1.00 92.55           H  
ATOM   4172  CZ  ARG A 672       5.242   2.086 -19.146  1.00 92.55           C  
ATOM   4173  N   CYS A 673       6.785   6.332 -14.132  1.00 95.87           N  
ATOM   4174  H   CYS A 673       6.659   7.086 -14.791  1.00 95.87           H  
ATOM   4175  CA  CYS A 673       5.899   6.272 -12.992  1.00 95.87           C  
ATOM   4176  HA  CYS A 673       5.809   5.222 -12.714  1.00 95.87           H  
ATOM   4177  C   CYS A 673       4.492   6.707 -13.362  1.00 95.87           C  
ATOM   4178  CB  CYS A 673       6.498   7.023 -11.791  1.00 95.87           C  
ATOM   4179  HB2 CYS A 673       7.514   6.661 -11.633  1.00 95.87           H  
ATOM   4180  HB3 CYS A 673       5.916   6.794 -10.899  1.00 95.87           H  
ATOM   4181  O   CYS A 673       4.272   7.418 -14.343  1.00 95.87           O  
ATOM   4182  SG  CYS A 673       6.532   8.823 -11.994  1.00 95.87           S  
ATOM   4183  HG  CYS A 673       5.944   8.930 -13.189  1.00 95.87           H  
ATOM   4184  N   SER A 674       3.544   6.258 -12.557  1.00 97.65           N  
ATOM   4185  H   SER A 674       3.816   5.687 -11.769  1.00 97.65           H  
ATOM   4186  CA  SER A 674       2.138   6.592 -12.706  1.00 97.65           C  
ATOM   4187  HA  SER A 674       2.040   7.429 -13.397  1.00 97.65           H  
ATOM   4188  C   SER A 674       1.546   7.014 -11.376  1.00 97.65           C  
ATOM   4189  CB  SER A 674       1.347   5.403 -13.242  1.00 97.65           C  
ATOM   4190  HB2 SER A 674       1.374   4.600 -12.506  1.00 97.65           H  
ATOM   4191  HB3 SER A 674       0.308   5.706 -13.373  1.00 97.65           H  
ATOM   4192  O   SER A 674       2.031   6.603 -10.323  1.00 97.65           O  
ATOM   4193  OG  SER A 674       1.856   4.926 -14.474  1.00 97.65           O  
ATOM   4194  HG  SER A 674       1.741   5.592 -15.156  1.00 97.65           H  
ATOM   4195  N   LEU A 675       0.477   7.796 -11.431  1.00 98.12           N  
ATOM   4196  H   LEU A 675       0.123   8.041 -12.345  1.00 98.12           H  
ATOM   4197  CA  LEU A 675      -0.350   8.164 -10.283  1.00 98.12           C  
ATOM   4198  HA  LEU A 675      -0.026   7.618  -9.397  1.00 98.12           H  
ATOM   4199  C   LEU A 675      -1.792   7.754 -10.539  1.00 98.12           C  
ATOM   4200  CB  LEU A 675      -0.251   9.677 -10.037  1.00 98.12           C  
ATOM   4201  HB2 LEU A 675      -0.316  10.195 -10.994  1.00 98.12           H  
ATOM   4202  HB3 LEU A 675      -1.102   9.997  -9.436  1.00 98.12           H  
ATOM   4203  O   LEU A 675      -2.205   7.705 -11.700  1.00 98.12           O  
ATOM   4204  CG  LEU A 675       1.036  10.086  -9.311  1.00 98.12           C  
ATOM   4205  HG  LEU A 675       1.907   9.661  -9.809  1.00 98.12           H  
ATOM   4206  CD1 LEU A 675       1.169  11.604  -9.299  1.00 98.12           C  
ATOM   4207 HD11 LEU A 675       0.315  12.055  -8.794  1.00 98.12           H  
ATOM   4208 HD12 LEU A 675       2.083  11.879  -8.774  1.00 98.12           H  
ATOM   4209 HD13 LEU A 675       1.215  11.985 -10.319  1.00 98.12           H  
ATOM   4210  CD2 LEU A 675       1.013   9.632  -7.854  1.00 98.12           C  
ATOM   4211 HD21 LEU A 675       0.108  10.001  -7.372  1.00 98.12           H  
ATOM   4212 HD22 LEU A 675       1.888  10.015  -7.328  1.00 98.12           H  
ATOM   4213 HD23 LEU A 675       1.006   8.544  -7.796  1.00 98.12           H  
ATOM   4214  N   ALA A 676      -2.553   7.474  -9.479  1.00 98.43           N  
ATOM   4215  H   ALA A 676      -2.171   7.546  -8.547  1.00 98.43           H  
ATOM   4216  CA  ALA A 676      -3.991   7.298  -9.626  1.00 98.43           C  
ATOM   4217  HA  ALA A 676      -4.165   6.467 -10.309  1.00 98.43           H  
ATOM   4218  C   ALA A 676      -4.573   8.578 -10.243  1.00 98.43           C  
ATOM   4219  CB  ALA A 676      -4.644   6.942  -8.287  1.00 98.43           C  
ATOM   4220  HB1 ALA A 676      -4.622   7.795  -7.609  1.00 98.43           H  
ATOM   4221  HB2 ALA A 676      -5.685   6.668  -8.459  1.00 98.43           H  
ATOM   4222  HB3 ALA A 676      -4.130   6.094  -7.833  1.00 98.43           H  
ATOM   4223  O   ALA A 676      -4.250   9.693  -9.812  1.00 98.43           O  
ATOM   4224  N   THR A 677      -5.382   8.413 -11.287  1.00 98.14           N  
ATOM   4225  H   THR A 677      -5.571   7.470 -11.598  1.00 98.14           H  
ATOM   4226  CA  THR A 677      -5.876   9.513 -12.123  1.00 98.14           C  
ATOM   4227  HA  THR A 677      -5.026  10.077 -12.506  1.00 98.14           H  
ATOM   4228  C   THR A 677      -6.738  10.476 -11.318  1.00 98.14           C  
ATOM   4229  CB  THR A 677      -6.666   8.956 -13.317  1.00 98.14           C  
ATOM   4230  HB  THR A 677      -7.528   8.393 -12.958  1.00 98.14           H  
ATOM   4231  O   THR A 677      -6.567  11.688 -11.434  1.00 98.14           O  
ATOM   4232  CG2 THR A 677      -7.132  10.036 -14.289  1.00 98.14           C  
ATOM   4233 HG21 THR A 677      -6.276  10.611 -14.644  1.00 98.14           H  
ATOM   4234 HG22 THR A 677      -7.835  10.708 -13.797  1.00 98.14           H  
ATOM   4235 HG23 THR A 677      -7.637   9.576 -15.139  1.00 98.14           H  
ATOM   4236  OG1 THR A 677      -5.829   8.096 -14.053  1.00 98.14           O  
ATOM   4237  HG1 THR A 677      -6.340   7.726 -14.776  1.00 98.14           H  
ATOM   4238  N   ASN A 678      -7.603   9.930 -10.461  1.00 97.31           N  
ATOM   4239  H   ASN A 678      -7.610   8.924 -10.371  1.00 97.31           H  
ATOM   4240  CA  ASN A 678      -8.494  10.685  -9.590  1.00 97.31           C  
ATOM   4241  HA  ASN A 678      -8.426  11.750  -9.812  1.00 97.31           H  
ATOM   4242  C   ASN A 678      -8.090  10.426  -8.134  1.00 97.31           C  
ATOM   4243  CB  ASN A 678      -9.944  10.253  -9.868  1.00 97.31           C  
ATOM   4244  HB2 ASN A 678     -10.609  10.770  -9.176  1.00 97.31           H  
ATOM   4245  HB3 ASN A 678     -10.045   9.182  -9.691  1.00 97.31           H  
ATOM   4246  O   ASN A 678      -8.467   9.387  -7.604  1.00 97.31           O  
ATOM   4247  CG  ASN A 678     -10.400  10.569 -11.277  1.00 97.31           C  
ATOM   4248  ND2 ASN A 678     -11.330   9.807 -11.800  1.00 97.31           N  
ATOM   4249 HD21 ASN A 678     -11.770   9.088 -11.244  1.00 97.31           H  
ATOM   4250 HD22 ASN A 678     -11.653  10.065 -12.722  1.00 97.31           H  
ATOM   4251  OD1 ASN A 678      -9.935  11.483 -11.935  1.00 97.31           O  
ATOM   4252  N   PRO A 679      -7.299  11.296  -7.485  1.00 97.21           N  
ATOM   4253  CA  PRO A 679      -6.977  11.136  -6.068  1.00 97.21           C  
ATOM   4254  HA  PRO A 679      -6.455  10.192  -5.910  1.00 97.21           H  
ATOM   4255  C   PRO A 679      -8.240  11.156  -5.197  1.00 97.21           C  
ATOM   4256  CB  PRO A 679      -6.049  12.301  -5.724  1.00 97.21           C  
ATOM   4257  HB2 PRO A 679      -6.224  12.674  -4.715  1.00 97.21           H  
ATOM   4258  HB3 PRO A 679      -5.010  11.988  -5.834  1.00 97.21           H  
ATOM   4259  O   PRO A 679      -9.225  11.816  -5.524  1.00 97.21           O  
ATOM   4260  CG  PRO A 679      -6.384  13.357  -6.775  1.00 97.21           C  
ATOM   4261  HG2 PRO A 679      -7.263  13.919  -6.460  1.00 97.21           H  
ATOM   4262  HG3 PRO A 679      -5.546  14.028  -6.966  1.00 97.21           H  
ATOM   4263  CD  PRO A 679      -6.751  12.538  -8.006  1.00 97.21           C  
ATOM   4264  HD2 PRO A 679      -7.476  13.095  -8.599  1.00 97.21           H  
ATOM   4265  HD3 PRO A 679      -5.860  12.322  -8.596  1.00 97.21           H  
ATOM   4266  N   ILE A 680      -8.189  10.482  -4.048  1.00 97.61           N  
ATOM   4267  H   ILE A 680      -7.321  10.034  -3.790  1.00 97.61           H  
ATOM   4268  CA  ILE A 680      -9.281  10.507  -3.068  1.00 97.61           C  
ATOM   4269  HA  ILE A 680     -10.232  10.633  -3.586  1.00 97.61           H  
ATOM   4270  C   ILE A 680      -9.066  11.712  -2.152  1.00 97.61           C  
ATOM   4271  CB  ILE A 680      -9.352   9.176  -2.294  1.00 97.61           C  
ATOM   4272  HB  ILE A 680      -8.352   8.966  -1.915  1.00 97.61           H  
ATOM   4273  O   ILE A 680      -8.068  11.775  -1.434  1.00 97.61           O  
ATOM   4274  CG1 ILE A 680      -9.793   8.008  -3.200  1.00 97.61           C  
ATOM   4275 HG12 ILE A 680     -10.873   8.041  -3.343  1.00 97.61           H  
ATOM   4276 HG13 ILE A 680      -9.337   8.110  -4.185  1.00 97.61           H  
ATOM   4277  CG2 ILE A 680     -10.303   9.278  -1.095  1.00 97.61           C  
ATOM   4278 HG21 ILE A 680     -11.310   9.529  -1.430  1.00 97.61           H  
ATOM   4279 HG22 ILE A 680      -9.954  10.051  -0.411  1.00 97.61           H  
ATOM   4280 HG23 ILE A 680     -10.327   8.339  -0.542  1.00 97.61           H  
ATOM   4281  CD1 ILE A 680      -9.401   6.636  -2.636  1.00 97.61           C  
ATOM   4282 HD11 ILE A 680      -9.904   6.450  -1.687  1.00 97.61           H  
ATOM   4283 HD12 ILE A 680      -8.322   6.587  -2.488  1.00 97.61           H  
ATOM   4284 HD13 ILE A 680      -9.694   5.862  -3.346  1.00 97.61           H  
ATOM   4285  N   HIS A 681     -10.005  12.654  -2.158  1.00 96.14           N  
ATOM   4286  H   HIS A 681     -10.817  12.513  -2.743  1.00 96.14           H  
ATOM   4287  CA  HIS A 681     -10.011  13.815  -1.271  1.00 96.14           C  
ATOM   4288  HA  HIS A 681      -9.012  13.992  -0.871  1.00 96.14           H  
ATOM   4289  C   HIS A 681     -10.961  13.562  -0.104  1.00 96.14           C  
ATOM   4290  CB  HIS A 681     -10.443  15.061  -2.054  1.00 96.14           C  
ATOM   4291  HB2 HIS A 681     -10.641  15.865  -1.346  1.00 96.14           H  
ATOM   4292  HB3 HIS A 681     -11.371  14.855  -2.587  1.00 96.14           H  
ATOM   4293  O   HIS A 681     -12.161  13.443  -0.317  1.00 96.14           O  
ATOM   4294  CG  HIS A 681      -9.408  15.542  -3.034  1.00 96.14           C  
ATOM   4295  CD2 HIS A 681      -9.102  14.995  -4.251  1.00 96.14           C  
ATOM   4296  HD2 HIS A 681      -9.568  14.127  -4.693  1.00 96.14           H  
ATOM   4297  ND1 HIS A 681      -8.604  16.646  -2.869  1.00 96.14           N  
ATOM   4298  HD1 HIS A 681      -8.635  17.289  -2.091  1.00 96.14           H  
ATOM   4299  CE1 HIS A 681      -7.828  16.759  -3.957  1.00 96.14           C  
ATOM   4300  HE1 HIS A 681      -7.104  17.543  -4.124  1.00 96.14           H  
ATOM   4301  NE2 HIS A 681      -8.087  15.771  -4.823  1.00 96.14           N  
ATOM   4302  N   GLN A 682     -10.442  13.518   1.123  1.00 94.50           N  
ATOM   4303  H   GLN A 682      -9.451  13.673   1.243  1.00 94.50           H  
ATOM   4304  CA  GLN A 682     -11.246  13.244   2.312  1.00 94.50           C  
ATOM   4305  HA  GLN A 682     -12.276  13.060   2.007  1.00 94.50           H  
ATOM   4306  C   GLN A 682     -11.246  14.423   3.279  1.00 94.50           C  
ATOM   4307  CB  GLN A 682     -10.778  11.981   3.045  1.00 94.50           C  
ATOM   4308  HB2 GLN A 682      -9.823  12.181   3.531  1.00 94.50           H  
ATOM   4309  HB3 GLN A 682     -11.510  11.746   3.818  1.00 94.50           H  
ATOM   4310  O   GLN A 682     -10.202  15.005   3.588  1.00 94.50           O  
ATOM   4311  CG  GLN A 682     -10.619  10.763   2.135  1.00 94.50           C  
ATOM   4312  HG2 GLN A 682     -11.487  10.678   1.480  1.00 94.50           H  
ATOM   4313  HG3 GLN A 682      -9.728  10.911   1.525  1.00 94.50           H  
ATOM   4314  CD  GLN A 682     -10.422   9.485   2.939  1.00 94.50           C  
ATOM   4315  NE2 GLN A 682     -11.217   8.463   2.788  1.00 94.50           N  
ATOM   4316 HE21 GLN A 682     -11.117   7.669   3.404  1.00 94.50           H  
ATOM   4317 HE22 GLN A 682     -12.035   8.582   2.207  1.00 94.50           H  
ATOM   4318  OE1 GLN A 682      -9.543   9.404   3.779  1.00 94.50           O  
ATOM   4319  N   TYR A 683     -12.424  14.685   3.839  1.00 90.25           N  
ATOM   4320  H   TYR A 683     -13.229  14.184   3.493  1.00 90.25           H  
ATOM   4321  CA  TYR A 683     -12.608  15.516   5.021  1.00 90.25           C  
ATOM   4322  HA  TYR A 683     -11.641  15.876   5.374  1.00 90.25           H  
ATOM   4323  C   TYR A 683     -13.240  14.669   6.125  1.00 90.25           C  
ATOM   4324  CB  TYR A 683     -13.457  16.739   4.667  1.00 90.25           C  
ATOM   4325  HB2 TYR A 683     -12.978  17.274   3.847  1.00 90.25           H  
ATOM   4326  HB3 TYR A 683     -14.438  16.416   4.319  1.00 90.25           H  
ATOM   4327  O   TYR A 683     -14.423  14.332   6.066  1.00 90.25           O  
ATOM   4328  CG  TYR A 683     -13.624  17.690   5.834  1.00 90.25           C  
ATOM   4329  CD1 TYR A 683     -14.728  17.568   6.700  1.00 90.25           C  
ATOM   4330  HD1 TYR A 683     -15.467  16.802   6.518  1.00 90.25           H  
ATOM   4331  CD2 TYR A 683     -12.656  18.686   6.061  1.00 90.25           C  
ATOM   4332  HD2 TYR A 683     -11.817  18.786   5.388  1.00 90.25           H  
ATOM   4333  CE1 TYR A 683     -14.868  18.447   7.791  1.00 90.25           C  
ATOM   4334  HE1 TYR A 683     -15.720  18.374   8.452  1.00 90.25           H  
ATOM   4335  CE2 TYR A 683     -12.796  19.574   7.143  1.00 90.25           C  
ATOM   4336  HE2 TYR A 683     -12.060  20.350   7.293  1.00 90.25           H  
ATOM   4337  OH  TYR A 683     -14.046  20.314   9.052  1.00 90.25           O  
ATOM   4338  HH  TYR A 683     -13.397  21.020   8.995  1.00 90.25           H  
ATOM   4339  CZ  TYR A 683     -13.905  19.455   8.009  1.00 90.25           C  
ATOM   4340  N   VAL A 684     -12.454  14.293   7.134  1.00 81.21           N  
ATOM   4341  H   VAL A 684     -11.481  14.560   7.102  1.00 81.21           H  
ATOM   4342  CA  VAL A 684     -12.932  13.483   8.259  1.00 81.21           C  
ATOM   4343  HA  VAL A 684     -13.633  12.747   7.865  1.00 81.21           H  
ATOM   4344  C   VAL A 684     -13.621  14.379   9.281  1.00 81.21           C  
ATOM   4345  CB  VAL A 684     -11.815  12.691   8.945  1.00 81.21           C  
ATOM   4346  HB  VAL A 684     -11.120  13.371   9.439  1.00 81.21           H  
ATOM   4347  O   VAL A 684     -12.962  15.211   9.910  1.00 81.21           O  
ATOM   4348  CG1 VAL A 684     -12.386  11.712   9.984  1.00 81.21           C  
ATOM   4349 HG11 VAL A 684     -12.881  12.259  10.787  1.00 81.21           H  
ATOM   4350 HG12 VAL A 684     -11.576  11.135  10.429  1.00 81.21           H  
ATOM   4351 HG13 VAL A 684     -13.092  11.028   9.514  1.00 81.21           H  
ATOM   4352  CG2 VAL A 684     -11.045  11.868   7.929  1.00 81.21           C  
ATOM   4353 HG21 VAL A 684     -11.720  11.205   7.387  1.00 81.21           H  
ATOM   4354 HG22 VAL A 684     -10.520  12.511   7.223  1.00 81.21           H  
ATOM   4355 HG23 VAL A 684     -10.304  11.290   8.480  1.00 81.21           H  
ATOM   4356  N   PRO A 685     -14.928  14.196   9.532  1.00 75.39           N  
ATOM   4357  CA  PRO A 685     -15.598  14.923  10.594  1.00 75.39           C  
ATOM   4358  HA  PRO A 685     -15.465  15.991  10.423  1.00 75.39           H  
ATOM   4359  C   PRO A 685     -15.016  14.529  11.955  1.00 75.39           C  
ATOM   4360  CB  PRO A 685     -17.086  14.570  10.483  1.00 75.39           C  
ATOM   4361  HB2 PRO A 685     -17.349  13.804  11.212  1.00 75.39           H  
ATOM   4362  HB3 PRO A 685     -17.715  15.450  10.614  1.00 75.39           H  
ATOM   4363  O   PRO A 685     -14.807  13.349  12.235  1.00 75.39           O  
ATOM   4364  CG  PRO A 685     -17.228  13.988   9.077  1.00 75.39           C  
ATOM   4365  HG2 PRO A 685     -17.372  14.796   8.359  1.00 75.39           H  
ATOM   4366  HG3 PRO A 685     -18.041  13.265   9.014  1.00 75.39           H  
ATOM   4367  CD  PRO A 685     -15.872  13.338   8.840  1.00 75.39           C  
ATOM   4368  HD2 PRO A 685     -15.685  13.268   7.769  1.00 75.39           H  
ATOM   4369  HD3 PRO A 685     -15.851  12.346   9.291  1.00 75.39           H  
ATOM   4370  N   THR A 686     -14.856  15.516  12.834  1.00 65.38           N  
ATOM   4371  H   THR A 686     -15.032  16.456  12.506  1.00 65.38           H  
ATOM   4372  CA  THR A 686     -14.362  15.426  14.220  1.00 65.38           C  
ATOM   4373  HA  THR A 686     -13.273  15.475  14.220  1.00 65.38           H  
ATOM   4374  C   THR A 686     -14.779  14.172  14.998  1.00 65.38           C  
ATOM   4375  CB  THR A 686     -14.942  16.627  14.991  1.00 65.38           C  
ATOM   4376  HB  THR A 686     -15.992  16.418  15.199  1.00 65.38           H  
ATOM   4377  O   THR A 686     -13.995  13.652  15.781  1.00 65.38           O  
ATOM   4378  CG2 THR A 686     -14.265  16.921  16.321  1.00 65.38           C  
ATOM   4379 HG21 THR A 686     -14.584  16.175  17.049  1.00 65.38           H  
ATOM   4380 HG22 THR A 686     -14.561  17.901  16.696  1.00 65.38           H  
ATOM   4381 HG23 THR A 686     -13.181  16.839  16.249  1.00 65.38           H  
ATOM   4382  OG1 THR A 686     -14.932  17.802  14.210  1.00 65.38           O  
ATOM   4383  HG1 THR A 686     -15.475  18.456  14.655  1.00 65.38           H  
ATOM   4384  N   LYS A 687     -16.016  13.691  14.818  1.00 57.77           N  
ATOM   4385  H   LYS A 687     -16.581  14.119  14.098  1.00 57.77           H  
ATOM   4386  CA  LYS A 687     -16.591  12.593  15.613  1.00 57.77           C  
ATOM   4387  HA  LYS A 687     -16.351  12.748  16.664  1.00 57.77           H  
ATOM   4388  C   LYS A 687     -16.041  11.198  15.298  1.00 57.77           C  
ATOM   4389  CB  LYS A 687     -18.121  12.567  15.448  1.00 57.77           C  
ATOM   4390  HB2 LYS A 687     -18.482  11.585  15.755  1.00 57.77           H  
ATOM   4391  HB3 LYS A 687     -18.385  12.701  14.399  1.00 57.77           H  
ATOM   4392  O   LYS A 687     -16.233  10.306  16.109  1.00 57.77           O  
ATOM   4393  CG  LYS A 687     -18.845  13.609  16.312  1.00 57.77           C  
ATOM   4394  HG2 LYS A 687     -18.507  13.515  17.344  1.00 57.77           H  
ATOM   4395  HG3 LYS A 687     -18.613  14.611  15.952  1.00 57.77           H  
ATOM   4396  CD  LYS A 687     -20.362  13.369  16.254  1.00 57.77           C  
ATOM   4397  HD2 LYS A 687     -20.712  13.523  15.233  1.00 57.77           H  
ATOM   4398  HD3 LYS A 687     -20.569  12.339  16.545  1.00 57.77           H  
ATOM   4399  CE  LYS A 687     -21.105  14.312  17.208  1.00 57.77           C  
ATOM   4400  HE2 LYS A 687     -20.685  14.189  18.206  1.00 57.77           H  
ATOM   4401  HE3 LYS A 687     -20.929  15.341  16.896  1.00 57.77           H  
ATOM   4402  NZ  LYS A 687     -22.562  14.020  17.242  1.00 57.77           N  
ATOM   4403  HZ1 LYS A 687     -22.721  13.072  17.553  1.00 57.77           H  
ATOM   4404  HZ2 LYS A 687     -23.033  14.636  17.889  1.00 57.77           H  
ATOM   4405  HZ3 LYS A 687     -22.982  14.131  16.330  1.00 57.77           H  
ATOM   4406  N   ARG A 688     -15.450  10.963  14.124  1.00 48.75           N  
ATOM   4407  H   ARG A 688     -15.243  11.747  13.521  1.00 48.75           H  
ATOM   4408  CA  ARG A 688     -15.207   9.589  13.632  1.00 48.75           C  
ATOM   4409  HA  ARG A 688     -16.002   8.935  13.990  1.00 48.75           H  
ATOM   4410  C   ARG A 688     -13.935   8.908  14.153  1.00 48.75           C  
ATOM   4411  CB  ARG A 688     -15.215   9.572  12.093  1.00 48.75           C  
ATOM   4412  HB2 ARG A 688     -14.671  10.437  11.713  1.00 48.75           H  
ATOM   4413  HB3 ARG A 688     -14.691   8.681  11.746  1.00 48.75           H  
ATOM   4414  O   ARG A 688     -13.757   7.734  13.862  1.00 48.75           O  
ATOM   4415  CG  ARG A 688     -16.623   9.532  11.487  1.00 48.75           C  
ATOM   4416  HG2 ARG A 688     -17.187   8.710  11.928  1.00 48.75           H  
ATOM   4417  HG3 ARG A 688     -17.135  10.475  11.683  1.00 48.75           H  
ATOM   4418  CD  ARG A 688     -16.494   9.306   9.973  1.00 48.75           C  
ATOM   4419  HD2 ARG A 688     -15.948   8.378   9.806  1.00 48.75           H  
ATOM   4420  HD3 ARG A 688     -15.913  10.125   9.550  1.00 48.75           H  
ATOM   4421  NE  ARG A 688     -17.802   9.218   9.294  1.00 48.75           N  
ATOM   4422  HE  ARG A 688     -18.619   9.123   9.881  1.00 48.75           H  
ATOM   4423  NH1 ARG A 688     -17.004   9.261   7.131  1.00 48.75           N  
ATOM   4424 HH11 ARG A 688     -16.053   9.328   7.464  1.00 48.75           H  
ATOM   4425 HH12 ARG A 688     -17.158   9.220   6.134  1.00 48.75           H  
ATOM   4426  NH2 ARG A 688     -19.192   9.088   7.488  1.00 48.75           N  
ATOM   4427 HH21 ARG A 688     -19.307   9.092   6.484  1.00 48.75           H  
ATOM   4428 HH22 ARG A 688     -20.003   9.046   8.089  1.00 48.75           H  
ATOM   4429  CZ  ARG A 688     -17.991   9.190   7.982  1.00 48.75           C  
ATOM   4430  N   LEU A 689     -13.034   9.625  14.826  1.00 46.54           N  
ATOM   4431  H   LEU A 689     -13.267  10.577  15.073  1.00 46.54           H  
ATOM   4432  CA  LEU A 689     -11.634   9.194  14.976  1.00 46.54           C  
ATOM   4433  HA  LEU A 689     -11.215   9.030  13.983  1.00 46.54           H  
ATOM   4434  C   LEU A 689     -11.430   7.869  15.722  1.00 46.54           C  
ATOM   4435  CB  LEU A 689     -10.834  10.313  15.669  1.00 46.54           C  
ATOM   4436  HB2 LEU A 689      -9.990   9.884  16.210  1.00 46.54           H  
ATOM   4437  HB3 LEU A 689     -11.469  10.801  16.408  1.00 46.54           H  
ATOM   4438  O   LEU A 689     -10.706   7.008  15.230  1.00 46.54           O  
ATOM   4439  CG  LEU A 689     -10.282  11.351  14.680  1.00 46.54           C  
ATOM   4440  HG  LEU A 689     -11.025  11.545  13.906  1.00 46.54           H  
ATOM   4441  CD1 LEU A 689     -10.010  12.667  15.404  1.00 46.54           C  
ATOM   4442 HD11 LEU A 689      -9.310  12.488  16.220  1.00 46.54           H  
ATOM   4443 HD12 LEU A 689      -9.550  13.378  14.718  1.00 46.54           H  
ATOM   4444 HD13 LEU A 689     -10.938  13.074  15.806  1.00 46.54           H  
ATOM   4445  CD2 LEU A 689      -8.992  10.861  14.020  1.00 46.54           C  
ATOM   4446 HD21 LEU A 689      -9.159   9.919  13.499  1.00 46.54           H  
ATOM   4447 HD22 LEU A 689      -8.625  11.605  13.313  1.00 46.54           H  
ATOM   4448 HD23 LEU A 689      -8.229  10.709  14.783  1.00 46.54           H  
ATOM   4449  N   ARG A 690     -12.015   7.709  16.914  1.00 42.22           N  
ATOM   4450  H   ARG A 690     -12.648   8.423  17.245  1.00 42.22           H  
ATOM   4451  CA  ARG A 690     -11.634   6.629  17.836  1.00 42.22           C  
ATOM   4452  HA  ARG A 690     -10.567   6.435  17.725  1.00 42.22           H  
ATOM   4453  C   ARG A 690     -12.331   5.310  17.513  1.00 42.22           C  
ATOM   4454  CB  ARG A 690     -11.867   7.022  19.300  1.00 42.22           C  
ATOM   4455  HB2 ARG A 690     -11.472   6.214  19.916  1.00 42.22           H  
ATOM   4456  HB3 ARG A 690     -12.936   7.103  19.495  1.00 42.22           H  
ATOM   4457  O   ARG A 690     -13.129   4.825  18.298  1.00 42.22           O  
ATOM   4458  CG  ARG A 690     -11.197   8.328  19.730  1.00 42.22           C  
ATOM   4459  HG2 ARG A 690     -10.175   8.381  19.354  1.00 42.22           H  
ATOM   4460  HG3 ARG A 690     -11.774   9.171  19.350  1.00 42.22           H  
ATOM   4461  CD  ARG A 690     -11.178   8.339  21.255  1.00 42.22           C  
ATOM   4462  HD2 ARG A 690     -12.034   7.779  21.631  1.00 42.22           H  
ATOM   4463  HD3 ARG A 690     -10.255   7.847  21.559  1.00 42.22           H  
ATOM   4464  NE  ARG A 690     -11.207   9.681  21.844  1.00 42.22           N  
ATOM   4465  HE  ARG A 690     -11.072  10.465  21.222  1.00 42.22           H  
ATOM   4466  NH1 ARG A 690     -11.269   8.947  24.029  1.00 42.22           N  
ATOM   4467 HH11 ARG A 690     -11.194   9.091  25.026  1.00 42.22           H  
ATOM   4468 HH12 ARG A 690     -11.156   7.998  23.705  1.00 42.22           H  
ATOM   4469  NH2 ARG A 690     -11.267  11.127  23.593  1.00 42.22           N  
ATOM   4470 HH21 ARG A 690     -11.148  11.892  22.945  1.00 42.22           H  
ATOM   4471 HH22 ARG A 690     -11.246  11.265  24.593  1.00 42.22           H  
ATOM   4472  CZ  ARG A 690     -11.249   9.902  23.147  1.00 42.22           C  
ATOM   4473  N   VAL A 691     -12.065   4.726  16.350  1.00 40.52           N  
ATOM   4474  H   VAL A 691     -11.453   5.196  15.699  1.00 40.52           H  
ATOM   4475  CA  VAL A 691     -12.613   3.391  16.054  1.00 40.52           C  
ATOM   4476  HA  VAL A 691     -13.678   3.393  16.287  1.00 40.52           H  
ATOM   4477  C   VAL A 691     -11.982   2.326  16.955  1.00 40.52           C  
ATOM   4478  CB  VAL A 691     -12.462   3.019  14.570  1.00 40.52           C  
ATOM   4479  HB  VAL A 691     -11.403   2.987  14.311  1.00 40.52           H  
ATOM   4480  O   VAL A 691     -12.673   1.412  17.378  1.00 40.52           O  
ATOM   4481  CG1 VAL A 691     -13.088   1.651  14.261  1.00 40.52           C  
ATOM   4482 HG11 VAL A 691     -14.124   1.627  14.597  1.00 40.52           H  
ATOM   4483 HG12 VAL A 691     -12.536   0.863  14.774  1.00 40.52           H  
ATOM   4484 HG13 VAL A 691     -13.037   1.449  13.192  1.00 40.52           H  
ATOM   4485  CG2 VAL A 691     -13.153   4.053  13.669  1.00 40.52           C  
ATOM   4486 HG21 VAL A 691     -13.057   3.756  12.625  1.00 40.52           H  
ATOM   4487 HG22 VAL A 691     -12.684   5.030  13.789  1.00 40.52           H  
ATOM   4488 HG23 VAL A 691     -14.208   4.130  13.936  1.00 40.52           H  
ATOM   4489  N   CYS A 692     -10.688   2.431  17.268  1.00 37.19           N  
ATOM   4490  H   CYS A 692     -10.142   3.182  16.872  1.00 37.19           H  
ATOM   4491  CA  CYS A 692      -9.986   1.385  18.019  1.00 37.19           C  
ATOM   4492  HA  CYS A 692     -10.343   0.413  17.678  1.00 37.19           H  
ATOM   4493  C   CYS A 692     -10.216   1.395  19.543  1.00 37.19           C  
ATOM   4494  CB  CYS A 692      -8.479   1.468  17.723  1.00 37.19           C  
ATOM   4495  HB2 CYS A 692      -7.962   0.734  18.341  1.00 37.19           H  
ATOM   4496  HB3 CYS A 692      -8.108   2.457  17.992  1.00 37.19           H  
ATOM   4497  O   CYS A 692      -9.633   0.546  20.209  1.00 37.19           O  
ATOM   4498  SG  CYS A 692      -8.113   1.112  15.980  1.00 37.19           S  
ATOM   4499  HG  CYS A 692      -6.789   1.273  16.067  1.00 37.19           H  
ATOM   4500  N   GLU A 693     -10.951   2.354  20.118  1.00 30.89           N  
ATOM   4501  H   GLU A 693     -11.511   2.969  19.545  1.00 30.89           H  
ATOM   4502  CA  GLU A 693     -11.097   2.430  21.585  1.00 30.89           C  
ATOM   4503  HA  GLU A 693     -10.231   1.966  22.058  1.00 30.89           H  
ATOM   4504  C   GLU A 693     -12.295   1.674  22.170  1.00 30.89           C  
ATOM   4505  CB  GLU A 693     -11.154   3.885  22.077  1.00 30.89           C  
ATOM   4506  HB2 GLU A 693     -11.757   4.481  21.392  1.00 30.89           H  
ATOM   4507  HB3 GLU A 693     -11.650   3.895  23.047  1.00 30.89           H  
ATOM   4508  O   GLU A 693     -12.235   1.366  23.359  1.00 30.89           O  
ATOM   4509  CG  GLU A 693      -9.774   4.533  22.274  1.00 30.89           C  
ATOM   4510  HG2 GLU A 693      -9.322   4.705  21.297  1.00 30.89           H  
ATOM   4511  HG3 GLU A 693      -9.135   3.848  22.832  1.00 30.89           H  
ATOM   4512  CD  GLU A 693      -9.864   5.862  23.045  1.00 30.89           C  
ATOM   4513  OE1 GLU A 693      -8.816   6.483  23.322  1.00 30.89           O  
ATOM   4514  OE2 GLU A 693     -10.985   6.359  23.306  1.00 30.89           O  
ATOM   4515  N   GLU A 694     -13.369   1.412  21.417  1.00 28.96           N  
ATOM   4516  H   GLU A 694     -13.336   1.552  20.417  1.00 28.96           H  
ATOM   4517  CA  GLU A 694     -14.539   0.709  21.985  1.00 28.96           C  
ATOM   4518  HA  GLU A 694     -14.645   1.011  23.027  1.00 28.96           H  
ATOM   4519  C   GLU A 694     -14.339  -0.811  22.083  1.00 28.96           C  
ATOM   4520  CB  GLU A 694     -15.855   1.100  21.282  1.00 28.96           C  
ATOM   4521  HB2 GLU A 694     -15.739   0.997  20.203  1.00 28.96           H  
ATOM   4522  HB3 GLU A 694     -16.631   0.408  21.611  1.00 28.96           H  
ATOM   4523  O   GLU A 694     -13.926  -1.435  21.076  1.00 28.96           O  
ATOM   4524  CG  GLU A 694     -16.319   2.531  21.626  1.00 28.96           C  
ATOM   4525  HG2 GLU A 694     -16.276   2.656  22.708  1.00 28.96           H  
ATOM   4526  HG3 GLU A 694     -15.622   3.243  21.185  1.00 28.96           H  
ATOM   4527  CD  GLU A 694     -17.753   2.871  21.151  1.00 28.96           C  
ATOM   4528  OE1 GLU A 694     -18.339   3.837  21.705  1.00 28.96           O  
ATOM   4529  OE2 GLU A 694     -18.275   2.221  20.213  1.00 28.96           O  
ATOM   4530  OXT GLU A 694     -14.629  -1.334  23.184  1.00 28.96           O  
TER    4531      GLU A 694                                                      
ATOM      3  N   THR B  48       4.901 -22.689  -6.455  1.00 86.89           N  
ATOM      4  H   THR B  48       4.056 -22.518  -5.929  1.00 86.89           H  
ATOM      5  H2  THR B  48       5.647 -22.132  -6.064  1.00 86.89           H  
ATOM      6  H3  THR B  48       5.127 -23.672  -6.392  1.00 86.89           H  
ATOM      7  CA  THR B  48       4.685 -22.296  -7.864  1.00 86.89           C  
ATOM      8  HA  THR B  48       5.538 -22.600  -8.471  1.00 86.89           H  
ATOM      9  C   THR B  48       4.564 -20.789  -7.960  1.00 86.89           C  
ATOM     10  CB  THR B  48       3.408 -22.927  -8.426  1.00 86.89           C  
ATOM     11  HB  THR B  48       3.257 -22.588  -9.451  1.00 86.89           H  
ATOM     12  O   THR B  48       4.363 -20.138  -6.933  1.00 86.89           O  
ATOM     13  CG2 THR B  48       3.451 -24.453  -8.409  1.00 86.89           C  
ATOM     14 HG21 THR B  48       4.344 -24.802  -8.927  1.00 86.89           H  
ATOM     15 HG22 THR B  48       2.582 -24.843  -8.938  1.00 86.89           H  
ATOM     16 HG23 THR B  48       3.442 -24.838  -7.389  1.00 86.89           H  
ATOM     17  OG1 THR B  48       2.306 -22.540  -7.642  1.00 86.89           O  
ATOM     18  HG1 THR B  48       1.525 -22.826  -8.121  1.00 86.89           H  
ATOM     19  N   GLU B  49       4.637 -20.236  -9.170  1.00 88.83           N  
ATOM     20  H   GLU B  49       4.933 -20.779  -9.968  1.00 88.83           H  
ATOM     21  CA  GLU B  49       4.481 -18.798  -9.411  1.00 88.83           C  
ATOM     22  HA  GLU B  49       5.231 -18.241  -8.849  1.00 88.83           H  
ATOM     23  C   GLU B  49       3.112 -18.284  -8.962  1.00 88.83           C  
ATOM     24  CB  GLU B  49       4.726 -18.524 -10.892  1.00 88.83           C  
ATOM     25  HB2 GLU B  49       5.720 -18.887 -11.150  1.00 88.83           H  
ATOM     26  HB3 GLU B  49       3.984 -19.062 -11.482  1.00 88.83           H  
ATOM     27  O   GLU B  49       3.042 -17.330  -8.195  1.00 88.83           O  
ATOM     28  CG  GLU B  49       4.638 -17.023 -11.191  1.00 88.83           C  
ATOM     29  HG2 GLU B  49       5.341 -16.496 -10.547  1.00 88.83           H  
ATOM     30  HG3 GLU B  49       3.634 -16.666 -10.963  1.00 88.83           H  
ATOM     31  CD  GLU B  49       4.945 -16.707 -12.653  1.00 88.83           C  
ATOM     32  OE1 GLU B  49       5.047 -15.501 -12.962  1.00 88.83           O  
ATOM     33  OE2 GLU B  49       5.149 -17.653 -13.438  1.00 88.83           O  
ATOM     34  N   THR B  50       2.024 -18.978  -9.310  1.00 89.86           N  
ATOM     35  H   THR B  50       2.113 -19.682 -10.029  1.00 89.86           H  
ATOM     36  CA  THR B  50       0.658 -18.595  -8.911  1.00 89.86           C  
ATOM     37  HA  THR B  50       0.422 -17.628  -9.354  1.00 89.86           H  
ATOM     38  C   THR B  50       0.499 -18.475  -7.392  1.00 89.86           C  
ATOM     39  CB  THR B  50      -0.352 -19.635  -9.417  1.00 89.86           C  
ATOM     40  HB  THR B  50      -0.266 -20.531  -8.801  1.00 89.86           H  
ATOM     41  O   THR B  50      -0.146 -17.550  -6.900  1.00 89.86           O  
ATOM     42  CG2 THR B  50      -1.795 -19.144  -9.359  1.00 89.86           C  
ATOM     43 HG21 THR B  50      -1.901 -18.220  -9.927  1.00 89.86           H  
ATOM     44 HG22 THR B  50      -2.454 -19.901  -9.784  1.00 89.86           H  
ATOM     45 HG23 THR B  50      -2.094 -18.965  -8.326  1.00 89.86           H  
ATOM     46  OG1 THR B  50      -0.059 -20.008 -10.741  1.00 89.86           O  
ATOM     47  HG1 THR B  50      -0.349 -19.313 -11.336  1.00 89.86           H  
ATOM     48  N   GLN B  51       1.109 -19.385  -6.623  1.00 88.40           N  
ATOM     49  H   GLN B  51       1.679 -20.085  -7.076  1.00 88.40           H  
ATOM     50  CA  GLN B  51       1.085 -19.325  -5.157  1.00 88.40           C  
ATOM     51  HA  GLN B  51       0.056 -19.229  -4.811  1.00 88.40           H  
ATOM     52  C   GLN B  51       1.863 -18.119  -4.630  1.00 88.40           C  
ATOM     53  CB  GLN B  51       1.702 -20.599  -4.570  1.00 88.40           C  
ATOM     54  HB2 GLN B  51       1.880 -20.452  -3.504  1.00 88.40           H  
ATOM     55  HB3 GLN B  51       2.665 -20.771  -5.051  1.00 88.40           H  
ATOM     56  O   GLN B  51       1.411 -17.457  -3.701  1.00 88.40           O  
ATOM     57  CG  GLN B  51       0.809 -21.834  -4.733  1.00 88.40           C  
ATOM     58  HG2 GLN B  51       0.464 -21.917  -5.764  1.00 88.40           H  
ATOM     59  HG3 GLN B  51      -0.067 -21.724  -4.093  1.00 88.40           H  
ATOM     60  CD  GLN B  51       1.544 -23.122  -4.370  1.00 88.40           C  
ATOM     61  NE2 GLN B  51       0.827 -24.168  -4.024  1.00 88.40           N  
ATOM     62 HE21 GLN B  51       1.328 -25.027  -3.844  1.00 88.40           H  
ATOM     63 HE22 GLN B  51      -0.182 -24.133  -4.047  1.00 88.40           H  
ATOM     64  OE1 GLN B  51       2.766 -23.221  -4.416  1.00 88.40           O  
ATOM     65  N   SER B  52       3.021 -17.841  -5.226  1.00 90.27           N  
ATOM     66  H   SER B  52       3.282 -18.386  -6.035  1.00 90.27           H  
ATOM     67  CA  SER B  52       3.873 -16.706  -4.880  1.00 90.27           C  
ATOM     68  HA  SER B  52       4.085 -16.726  -3.811  1.00 90.27           H  
ATOM     69  C   SER B  52       3.167 -15.374  -5.178  1.00 90.27           C  
ATOM     70  CB  SER B  52       5.190 -16.897  -5.630  1.00 90.27           C  
ATOM     71  HB2 SER B  52       5.751 -17.714  -5.176  1.00 90.27           H  
ATOM     72  HB3 SER B  52       4.982 -17.164  -6.666  1.00 90.27           H  
ATOM     73  O   SER B  52       3.022 -14.552  -4.273  1.00 90.27           O  
ATOM     74  OG  SER B  52       5.974 -15.744  -5.645  1.00 90.27           O  
ATOM     75  HG  SER B  52       6.412 -15.568  -4.808  1.00 90.27           H  
ATOM     76  N   LEU B  53       2.589 -15.228  -6.375  1.00 93.30           N  
ATOM     77  H   LEU B  53       2.764 -15.935  -7.074  1.00 93.30           H  
ATOM     78  CA  LEU B  53       1.762 -14.087  -6.773  1.00 93.30           C  
ATOM     79  HA  LEU B  53       2.377 -13.186  -6.755  1.00 93.30           H  
ATOM     80  C   LEU B  53       0.575 -13.878  -5.822  1.00 93.30           C  
ATOM     81  CB  LEU B  53       1.277 -14.338  -8.213  1.00 93.30           C  
ATOM     82  HB2 LEU B  53       0.767 -15.301  -8.244  1.00 93.30           H  
ATOM     83  HB3 LEU B  53       2.142 -14.400  -8.873  1.00 93.30           H  
ATOM     84  O   LEU B  53       0.329 -12.764  -5.364  1.00 93.30           O  
ATOM     85  CG  LEU B  53       0.317 -13.262  -8.750  1.00 93.30           C  
ATOM     86  HG  LEU B  53      -0.538 -13.166  -8.081  1.00 93.30           H  
ATOM     87  CD1 LEU B  53       0.998 -11.902  -8.876  1.00 93.30           C  
ATOM     88 HD11 LEU B  53       1.239 -11.506  -7.890  1.00 93.30           H  
ATOM     89 HD12 LEU B  53       0.353 -11.195  -9.398  1.00 93.30           H  
ATOM     90 HD13 LEU B  53       1.920 -12.003  -9.450  1.00 93.30           H  
ATOM     91  CD2 LEU B  53      -0.226 -13.689 -10.108  1.00 93.30           C  
ATOM     92 HD21 LEU B  53      -0.613 -14.706 -10.062  1.00 93.30           H  
ATOM     93 HD22 LEU B  53      -1.045 -13.028 -10.391  1.00 93.30           H  
ATOM     94 HD23 LEU B  53       0.560 -13.639 -10.862  1.00 93.30           H  
ATOM     95  N   THR B  54      -0.144 -14.953  -5.481  1.00 91.55           N  
ATOM     96  H   THR B  54       0.088 -15.833  -5.919  1.00 91.55           H  
ATOM     97  CA  THR B  54      -1.273 -14.893  -4.536  1.00 91.55           C  
ATOM     98  HA  THR B  54      -2.033 -14.219  -4.930  1.00 91.55           H  
ATOM     99  C   THR B  54      -0.827 -14.349  -3.178  1.00 91.55           C  
ATOM    100  CB  THR B  54      -1.906 -16.280  -4.345  1.00 91.55           C  
ATOM    101  HB  THR B  54      -1.161 -16.974  -3.958  1.00 91.55           H  
ATOM    102  O   THR B  54      -1.519 -13.530  -2.575  1.00 91.55           O  
ATOM    103  CG2 THR B  54      -3.103 -16.264  -3.393  1.00 91.55           C  
ATOM    104 HG21 THR B  54      -3.816 -15.502  -3.709  1.00 91.55           H  
ATOM    105 HG22 THR B  54      -3.593 -17.238  -3.408  1.00 91.55           H  
ATOM    106 HG23 THR B  54      -2.773 -16.055  -2.376  1.00 91.55           H  
ATOM    107  OG1 THR B  54      -2.385 -16.773  -5.572  1.00 91.55           O  
ATOM    108  HG1 THR B  54      -1.633 -16.976  -6.133  1.00 91.55           H  
ATOM    109  N   LEU B  55       0.346 -14.773  -2.700  1.00 90.44           N  
ATOM    110  H   LEU B  55       0.894 -15.407  -3.262  1.00 90.44           H  
ATOM    111  CA  LEU B  55       0.893 -14.349  -1.413  1.00 90.44           C  
ATOM    112  HA  LEU B  55       0.099 -14.455  -0.673  1.00 90.44           H  
ATOM    113  C   LEU B  55       1.290 -12.865  -1.427  1.00 90.44           C  
ATOM    114  CB  LEU B  55       2.054 -15.297  -1.049  1.00 90.44           C  
ATOM    115  HB2 LEU B  55       1.941 -16.214  -1.628  1.00 90.44           H  
ATOM    116  HB3 LEU B  55       3.006 -14.861  -1.353  1.00 90.44           H  
ATOM    117  O   LEU B  55       0.971 -12.152  -0.479  1.00 90.44           O  
ATOM    118  CG  LEU B  55       2.088 -15.702   0.438  1.00 90.44           C  
ATOM    119  HG  LEU B  55       1.104 -15.577   0.888  1.00 90.44           H  
ATOM    120  CD1 LEU B  55       2.478 -17.177   0.579  1.00 90.44           C  
ATOM    121 HD11 LEU B  55       1.740 -17.799   0.073  1.00 90.44           H  
ATOM    122 HD12 LEU B  55       2.514 -17.446   1.635  1.00 90.44           H  
ATOM    123 HD13 LEU B  55       3.458 -17.341   0.132  1.00 90.44           H  
ATOM    124  CD2 LEU B  55       3.099 -14.875   1.218  1.00 90.44           C  
ATOM    125 HD21 LEU B  55       2.822 -13.822   1.172  1.00 90.44           H  
ATOM    126 HD22 LEU B  55       3.126 -15.184   2.263  1.00 90.44           H  
ATOM    127 HD23 LEU B  55       4.087 -15.008   0.778  1.00 90.44           H  
ATOM    128  N   VAL B  56       1.891 -12.386  -2.521  1.00 94.05           N  
ATOM    129  H   VAL B  56       2.134 -13.039  -3.253  1.00 94.05           H  
ATOM    130  CA  VAL B  56       2.233 -10.965  -2.722  1.00 94.05           C  
ATOM    131  HA  VAL B  56       2.823 -10.620  -1.873  1.00 94.05           H  
ATOM    132  C   VAL B  56       0.984 -10.088  -2.781  1.00 94.05           C  
ATOM    133  CB  VAL B  56       3.077 -10.785  -3.998  1.00 94.05           C  
ATOM    134  HB  VAL B  56       2.587 -11.291  -4.830  1.00 94.05           H  
ATOM    135  O   VAL B  56       0.899  -9.094  -2.060  1.00 94.05           O  
ATOM    136  CG1 VAL B  56       3.279  -9.314  -4.384  1.00 94.05           C  
ATOM    137 HG11 VAL B  56       3.702  -8.761  -3.545  1.00 94.05           H  
ATOM    138 HG12 VAL B  56       2.333  -8.858  -4.679  1.00 94.05           H  
ATOM    139 HG13 VAL B  56       3.956  -9.247  -5.235  1.00 94.05           H  
ATOM    140  CG2 VAL B  56       4.464 -11.399  -3.799  1.00 94.05           C  
ATOM    141 HG21 VAL B  56       4.389 -12.460  -3.562  1.00 94.05           H  
ATOM    142 HG22 VAL B  56       5.021 -11.293  -4.730  1.00 94.05           H  
ATOM    143 HG23 VAL B  56       4.999 -10.885  -3.000  1.00 94.05           H  
ATOM    144  N   LYS B  57      -0.019 -10.460  -3.586  1.00 94.88           N  
ATOM    145  H   LYS B  57       0.111 -11.276  -4.167  1.00 94.88           H  
ATOM    146  CA  LYS B  57      -1.281  -9.709  -3.674  1.00 94.88           C  
ATOM    147  HA  LYS B  57      -1.075  -8.678  -3.961  1.00 94.88           H  
ATOM    148  C   LYS B  57      -1.998  -9.649  -2.328  1.00 94.88           C  
ATOM    149  CB  LYS B  57      -2.207 -10.340  -4.715  1.00 94.88           C  
ATOM    150  HB2 LYS B  57      -3.183  -9.863  -4.625  1.00 94.88           H  
ATOM    151  HB3 LYS B  57      -2.324 -11.402  -4.503  1.00 94.88           H  
ATOM    152  O   LYS B  57      -2.463  -8.588  -1.920  1.00 94.88           O  
ATOM    153  CG  LYS B  57      -1.713 -10.154  -6.155  1.00 94.88           C  
ATOM    154  HG2 LYS B  57      -1.564  -9.094  -6.358  1.00 94.88           H  
ATOM    155  HG3 LYS B  57      -0.773 -10.683  -6.316  1.00 94.88           H  
ATOM    156  CD  LYS B  57      -2.792 -10.707  -7.085  1.00 94.88           C  
ATOM    157  HD2 LYS B  57      -2.945 -11.767  -6.883  1.00 94.88           H  
ATOM    158  HD3 LYS B  57      -3.719 -10.171  -6.881  1.00 94.88           H  
ATOM    159  CE  LYS B  57      -2.436 -10.525  -8.555  1.00 94.88           C  
ATOM    160  HE2 LYS B  57      -2.014  -9.532  -8.713  1.00 94.88           H  
ATOM    161  HE3 LYS B  57      -1.684 -11.258  -8.847  1.00 94.88           H  
ATOM    162  NZ  LYS B  57      -3.655 -10.685  -9.372  1.00 94.88           N  
ATOM    163  HZ1 LYS B  57      -4.049 -11.615  -9.337  1.00 94.88           H  
ATOM    164  HZ2 LYS B  57      -3.462 -10.582 -10.358  1.00 94.88           H  
ATOM    165  HZ3 LYS B  57      -4.370 -10.000  -9.172  1.00 94.88           H  
ATOM    166  N   ASN B  58      -2.050 -10.773  -1.611  1.00 91.79           N  
ATOM    167  H   ASN B  58      -1.676 -11.620  -2.016  1.00 91.79           H  
ATOM    168  CA  ASN B  58      -2.651 -10.829  -0.281  1.00 91.79           C  
ATOM    169  HA  ASN B  58      -3.658 -10.415  -0.333  1.00 91.79           H  
ATOM    170  C   ASN B  58      -1.890  -9.968   0.727  1.00 91.79           C  
ATOM    171  CB  ASN B  58      -2.738 -12.287   0.191  1.00 91.79           C  
ATOM    172  HB2 ASN B  58      -1.780 -12.783   0.038  1.00 91.79           H  
ATOM    173  HB3 ASN B  58      -2.962 -12.301   1.258  1.00 91.79           H  
ATOM    174  O   ASN B  58      -2.532  -9.263   1.500  1.00 91.79           O  
ATOM    175  CG  ASN B  58      -3.833 -13.071  -0.508  1.00 91.79           C  
ATOM    176  ND2 ASN B  58      -3.889 -14.362  -0.289  1.00 91.79           N  
ATOM    177 HD21 ASN B  58      -4.628 -14.857  -0.768  1.00 91.79           H  
ATOM    178 HD22 ASN B  58      -3.193 -14.812   0.289  1.00 91.79           H  
ATOM    179  OD1 ASN B  58      -4.676 -12.544  -1.219  1.00 91.79           O  
ATOM    180  N   LEU B  59      -0.553  -9.982   0.697  1.00 94.08           N  
ATOM    181  H   LEU B  59      -0.078 -10.602   0.056  1.00 94.08           H  
ATOM    182  CA  LEU B  59       0.262  -9.102   1.530  1.00 94.08           C  
ATOM    183  HA  LEU B  59       0.038  -9.315   2.575  1.00 94.08           H  
ATOM    184  C   LEU B  59      -0.097  -7.636   1.277  1.00 94.08           C  
ATOM    185  CB  LEU B  59       1.755  -9.377   1.274  1.00 94.08           C  
ATOM    186  HB2 LEU B  59       1.947  -9.341   0.201  1.00 94.08           H  
ATOM    187  HB3 LEU B  59       1.997 -10.386   1.607  1.00 94.08           H  
ATOM    188  O   LEU B  59      -0.448  -6.933   2.218  1.00 94.08           O  
ATOM    189  CG  LEU B  59       2.698  -8.362   1.944  1.00 94.08           C  
ATOM    190  HG  LEU B  59       2.534  -7.381   1.498  1.00 94.08           H  
ATOM    191  CD1 LEU B  59       2.527  -8.245   3.454  1.00 94.08           C  
ATOM    192 HD11 LEU B  59       1.483  -8.095   3.732  1.00 94.08           H  
ATOM    193 HD12 LEU B  59       2.941  -9.114   3.965  1.00 94.08           H  
ATOM    194 HD13 LEU B  59       3.074  -7.354   3.763  1.00 94.08           H  
ATOM    195  CD2 LEU B  59       4.147  -8.755   1.687  1.00 94.08           C  
ATOM    196 HD21 LEU B  59       4.329  -8.843   0.616  1.00 94.08           H  
ATOM    197 HD22 LEU B  59       4.363  -9.704   2.177  1.00 94.08           H  
ATOM    198 HD23 LEU B  59       4.814  -7.998   2.101  1.00 94.08           H  
ATOM    199  N   ILE B  60      -0.086  -7.195   0.017  1.00 97.18           N  
ATOM    200  H   ILE B  60       0.200  -7.832  -0.713  1.00 97.18           H  
ATOM    201  CA  ILE B  60      -0.429  -5.813  -0.340  1.00 97.18           C  
ATOM    202  HA  ILE B  60       0.251  -5.141   0.185  1.00 97.18           H  
ATOM    203  C   ILE B  60      -1.846  -5.469   0.140  1.00 97.18           C  
ATOM    204  CB  ILE B  60      -0.251  -5.587  -1.857  1.00 97.18           C  
ATOM    205  HB  ILE B  60      -0.798  -6.366  -2.388  1.00 97.18           H  
ATOM    206  O   ILE B  60      -2.030  -4.461   0.820  1.00 97.18           O  
ATOM    207  CG1 ILE B  60       1.244  -5.674  -2.246  1.00 97.18           C  
ATOM    208 HG12 ILE B  60       1.771  -4.803  -1.857  1.00 97.18           H  
ATOM    209 HG13 ILE B  60       1.691  -6.558  -1.792  1.00 97.18           H  
ATOM    210  CG2 ILE B  60      -0.826  -4.214  -2.254  1.00 97.18           C  
ATOM    211 HG21 ILE B  60      -1.911  -4.207  -2.159  1.00 97.18           H  
ATOM    212 HG22 ILE B  60      -0.408  -3.448  -1.601  1.00 97.18           H  
ATOM    213 HG23 ILE B  60      -0.590  -3.966  -3.289  1.00 97.18           H  
ATOM    214  CD1 ILE B  60       1.490  -5.770  -3.758  1.00 97.18           C  
ATOM    215 HD11 ILE B  60       1.192  -4.850  -4.261  1.00 97.18           H  
ATOM    216 HD12 ILE B  60       0.933  -6.611  -4.172  1.00 97.18           H  
ATOM    217 HD13 ILE B  60       2.553  -5.931  -3.939  1.00 97.18           H  
ATOM    218  N   ARG B  61      -2.837  -6.327  -0.141  1.00 95.38           N  
ATOM    219  H   ARG B  61      -2.614  -7.139  -0.699  1.00 95.38           H  
ATOM    220  CA  ARG B  61      -4.235  -6.111   0.264  1.00 95.38           C  
ATOM    221  HA  ARG B  61      -4.573  -5.169  -0.169  1.00 95.38           H  
ATOM    222  C   ARG B  61      -4.374  -5.966   1.778  1.00 95.38           C  
ATOM    223  CB  ARG B  61      -5.112  -7.250  -0.285  1.00 95.38           C  
ATOM    224  HB2 ARG B  61      -4.899  -7.368  -1.348  1.00 95.38           H  
ATOM    225  HB3 ARG B  61      -4.866  -8.183   0.221  1.00 95.38           H  
ATOM    226  O   ARG B  61      -5.005  -5.018   2.245  1.00 95.38           O  
ATOM    227  CG  ARG B  61      -6.611  -6.948  -0.118  1.00 95.38           C  
ATOM    228  HG2 ARG B  61      -6.839  -6.809   0.939  1.00 95.38           H  
ATOM    229  HG3 ARG B  61      -6.850  -6.022  -0.642  1.00 95.38           H  
ATOM    230  CD  ARG B  61      -7.519  -8.064  -0.653  1.00 95.38           C  
ATOM    231  HD2 ARG B  61      -8.552  -7.774  -0.461  1.00 95.38           H  
ATOM    232  HD3 ARG B  61      -7.330  -8.982  -0.096  1.00 95.38           H  
ATOM    233  NE  ARG B  61      -7.371  -8.281  -2.108  1.00 95.38           N  
ATOM    234  HE  ARG B  61      -7.801  -7.619  -2.739  1.00 95.38           H  
ATOM    235  NH1 ARG B  61      -6.176 -10.233  -2.082  1.00 95.38           N  
ATOM    236 HH11 ARG B  61      -6.161 -10.190  -1.073  1.00 95.38           H  
ATOM    237 HH12 ARG B  61      -5.764 -11.030  -2.545  1.00 95.38           H  
ATOM    238  NH2 ARG B  61      -6.865  -9.379  -4.028  1.00 95.38           N  
ATOM    239 HH21 ARG B  61      -6.505 -10.159  -4.559  1.00 95.38           H  
ATOM    240 HH22 ARG B  61      -7.352  -8.644  -4.522  1.00 95.38           H  
ATOM    241  CZ  ARG B  61      -6.803  -9.293  -2.734  1.00 95.38           C  
ATOM    242  N   VAL B  62      -3.776  -6.874   2.551  1.00 93.84           N  
ATOM    243  H   VAL B  62      -3.243  -7.605   2.103  1.00 93.84           H  
ATOM    244  CA  VAL B  62      -3.841  -6.849   4.020  1.00 93.84           C  
ATOM    245  HA  VAL B  62      -4.880  -6.720   4.323  1.00 93.84           H  
ATOM    246  C   VAL B  62      -3.077  -5.656   4.581  1.00 93.84           C  
ATOM    247  CB  VAL B  62      -3.334  -8.168   4.633  1.00 93.84           C  
ATOM    248  HB  VAL B  62      -2.344  -8.398   4.240  1.00 93.84           H  
ATOM    249  O   VAL B  62      -3.581  -5.011   5.497  1.00 93.84           O  
ATOM    250  CG1 VAL B  62      -3.250  -8.099   6.164  1.00 93.84           C  
ATOM    251 HG11 VAL B  62      -2.447  -7.431   6.473  1.00 93.84           H  
ATOM    252 HG12 VAL B  62      -4.192  -7.738   6.579  1.00 93.84           H  
ATOM    253 HG13 VAL B  62      -3.045  -9.090   6.571  1.00 93.84           H  
ATOM    254  CG2 VAL B  62      -4.290  -9.320   4.291  1.00 93.84           C  
ATOM    255 HG21 VAL B  62      -3.889 -10.258   4.675  1.00 93.84           H  
ATOM    256 HG22 VAL B  62      -4.409  -9.413   3.211  1.00 93.84           H  
ATOM    257 HG23 VAL B  62      -5.268  -9.139   4.736  1.00 93.84           H  
ATOM    258  N   SER B  63      -1.909  -5.314   4.032  1.00 96.45           N  
ATOM    259  H   SER B  63      -1.521  -5.882   3.292  1.00 96.45           H  
ATOM    260  CA  SER B  63      -1.136  -4.157   4.482  1.00 96.45           C  
ATOM    261  HA  SER B  63      -0.970  -4.248   5.556  1.00 96.45           H  
ATOM    262  C   SER B  63      -1.891  -2.851   4.249  1.00 96.45           C  
ATOM    263  CB  SER B  63       0.224  -4.093   3.785  1.00 96.45           C  
ATOM    264  HB2 SER B  63       0.719  -3.159   4.050  1.00 96.45           H  
ATOM    265  HB3 SER B  63       0.075  -4.121   2.706  1.00 96.45           H  
ATOM    266  O   SER B  63      -2.031  -2.071   5.185  1.00 96.45           O  
ATOM    267  OG  SER B  63       1.054  -5.169   4.172  1.00 96.45           O  
ATOM    268  HG  SER B  63       1.178  -5.147   5.124  1.00 96.45           H  
ATOM    269  N   ILE B  64      -2.439  -2.631   3.048  1.00 97.70           N  
ATOM    270  H   ILE B  64      -2.310  -3.314   2.316  1.00 97.70           H  
ATOM    271  CA  ILE B  64      -3.242  -1.434   2.759  1.00 97.70           C  
ATOM    272  HA  ILE B  64      -2.663  -0.552   3.033  1.00 97.70           H  
ATOM    273  C   ILE B  64      -4.492  -1.396   3.639  1.00 97.70           C  
ATOM    274  CB  ILE B  64      -3.588  -1.344   1.256  1.00 97.70           C  
ATOM    275  HB  ILE B  64      -4.065  -2.277   0.957  1.00 97.70           H  
ATOM    276  O   ILE B  64      -4.761  -0.370   4.253  1.00 97.70           O  
ATOM    277  CG1 ILE B  64      -2.327  -1.163   0.378  1.00 97.70           C  
ATOM    278 HG12 ILE B  64      -2.628  -1.191  -0.669  1.00 97.70           H  
ATOM    279 HG13 ILE B  64      -1.645  -1.999   0.537  1.00 97.70           H  
ATOM    280  CG2 ILE B  64      -4.587  -0.204   0.985  1.00 97.70           C  
ATOM    281 HG21 ILE B  64      -5.574  -0.462   1.368  1.00 97.70           H  
ATOM    282 HG22 ILE B  64      -4.680  -0.022  -0.086  1.00 97.70           H  
ATOM    283 HG23 ILE B  64      -4.260   0.718   1.467  1.00 97.70           H  
ATOM    284  CD1 ILE B  64      -1.539   0.131   0.615  1.00 97.70           C  
ATOM    285 HD11 ILE B  64      -1.148   0.166   1.633  1.00 97.70           H  
ATOM    286 HD12 ILE B  64      -0.697   0.166  -0.077  1.00 97.70           H  
ATOM    287 HD13 ILE B  64      -2.172   0.999   0.434  1.00 97.70           H  
ATOM    288  N   SER B  65      -5.204  -2.518   3.788  1.00 96.01           N  
ATOM    289  H   SER B  65      -4.935  -3.337   3.261  1.00 96.01           H  
ATOM    290  CA  SER B  65      -6.383  -2.584   4.663  1.00 96.01           C  
ATOM    291  HA  SER B  65      -7.120  -1.858   4.320  1.00 96.01           H  
ATOM    292  C   SER B  65      -6.040  -2.249   6.118  1.00 96.01           C  
ATOM    293  CB  SER B  65      -7.025  -3.970   4.633  1.00 96.01           C  
ATOM    294  HB2 SER B  65      -7.936  -3.918   5.230  1.00 96.01           H  
ATOM    295  HB3 SER B  65      -6.353  -4.704   5.076  1.00 96.01           H  
ATOM    296  O   SER B  65      -6.723  -1.444   6.745  1.00 96.01           O  
ATOM    297  OG  SER B  65      -7.372  -4.380   3.324  1.00 96.01           O  
ATOM    298  HG  SER B  65      -6.559  -4.519   2.833  1.00 96.01           H  
ATOM    299  N   THR B  66      -4.939  -2.807   6.630  1.00 93.84           N  
ATOM    300  H   THR B  66      -4.429  -3.459   6.051  1.00 93.84           H  
ATOM    301  CA  THR B  66      -4.432  -2.547   7.985  1.00 93.84           C  
ATOM    302  HA  THR B  66      -5.203  -2.806   8.710  1.00 93.84           H  
ATOM    303  C   THR B  66      -4.093  -1.073   8.172  1.00 93.84           C  
ATOM    304  CB  THR B  66      -3.194  -3.404   8.281  1.00 93.84           C  
ATOM    305  HB  THR B  66      -2.426  -3.203   7.535  1.00 93.84           H  
ATOM    306  O   THR B  66      -4.541  -0.472   9.142  1.00 93.84           O  
ATOM    307  CG2 THR B  66      -2.603  -3.152   9.664  1.00 93.84           C  
ATOM    308 HG21 THR B  66      -1.837  -3.898   9.873  1.00 93.84           H  
ATOM    309 HG22 THR B  66      -3.385  -3.207  10.421  1.00 93.84           H  
ATOM    310 HG23 THR B  66      -2.136  -2.167   9.692  1.00 93.84           H  
ATOM    311  OG1 THR B  66      -3.538  -4.768   8.215  1.00 93.84           O  
ATOM    312  HG1 THR B  66      -3.701  -4.959   7.289  1.00 93.84           H  
ATOM    313  N   VAL B  67      -3.361  -0.462   7.234  1.00 95.77           N  
ATOM    314  H   VAL B  67      -3.036  -0.997   6.442  1.00 95.77           H  
ATOM    315  CA  VAL B  67      -3.064   0.979   7.277  1.00 95.77           C  
ATOM    316  HA  VAL B  67      -2.552   1.210   8.211  1.00 95.77           H  
ATOM    317  C   VAL B  67      -4.359   1.786   7.262  1.00 95.77           C  
ATOM    318  CB  VAL B  67      -2.155   1.396   6.104  1.00 95.77           C  
ATOM    319  HB  VAL B  67      -2.574   1.021   5.170  1.00 95.77           H  
ATOM    320  O   VAL B  67      -4.565   2.637   8.121  1.00 95.77           O  
ATOM    321  CG1 VAL B  67      -2.000   2.917   5.987  1.00 95.77           C  
ATOM    322 HG11 VAL B  67      -1.331   3.150   5.158  1.00 95.77           H  
ATOM    323 HG12 VAL B  67      -2.959   3.392   5.785  1.00 95.77           H  
ATOM    324 HG13 VAL B  67      -1.585   3.324   6.909  1.00 95.77           H  
ATOM    325  CG2 VAL B  67      -0.750   0.816   6.281  1.00 95.77           C  
ATOM    326 HG21 VAL B  67      -0.137   1.068   5.416  1.00 95.77           H  
ATOM    327 HG22 VAL B  67      -0.794  -0.269   6.375  1.00 95.77           H  
ATOM    328 HG23 VAL B  67      -0.294   1.229   7.181  1.00 95.77           H  
ATOM    329  N   CYS B  68      -5.268   1.504   6.330  1.00 95.78           N  
ATOM    330  H   CYS B  68      -5.064   0.800   5.635  1.00 95.78           H  
ATOM    331  CA  CYS B  68      -6.524   2.233   6.227  1.00 95.78           C  
ATOM    332  HA  CYS B  68      -6.287   3.286   6.080  1.00 95.78           H  
ATOM    333  C   CYS B  68      -7.366   2.141   7.505  1.00 95.78           C  
ATOM    334  CB  CYS B  68      -7.305   1.726   5.012  1.00 95.78           C  
ATOM    335  HB2 CYS B  68      -7.343   0.636   5.026  1.00 95.78           H  
ATOM    336  HB3 CYS B  68      -8.322   2.118   5.039  1.00 95.78           H  
ATOM    337  O   CYS B  68      -8.014   3.119   7.871  1.00 95.78           O  
ATOM    338  SG  CYS B  68      -6.507   2.295   3.486  1.00 95.78           S  
ATOM    339  HG  CYS B  68      -6.852   3.582   3.576  1.00 95.78           H  
ATOM    340  N   HIS B  69      -7.341   0.999   8.189  1.00 93.86           N  
ATOM    341  H   HIS B  69      -6.831   0.214   7.810  1.00 93.86           H  
ATOM    342  CA  HIS B  69      -8.026   0.822   9.461  1.00 93.86           C  
ATOM    343  HA  HIS B  69      -9.038   1.218   9.372  1.00 93.86           H  
ATOM    344  C   HIS B  69      -7.336   1.599  10.592  1.00 93.86           C  
ATOM    345  CB  HIS B  69      -8.133  -0.675   9.761  1.00 93.86           C  
ATOM    346  HB2 HIS B  69      -8.600  -1.181   8.917  1.00 93.86           H  
ATOM    347  HB3 HIS B  69      -7.139  -1.100   9.903  1.00 93.86           H  
ATOM    348  O   HIS B  69      -7.949   2.476  11.195  1.00 93.86           O  
ATOM    349  CG  HIS B  69      -8.962  -0.932  10.985  1.00 93.86           C  
ATOM    350  CD2 HIS B  69      -8.500  -1.129  12.257  1.00 93.86           C  
ATOM    351  HD2 HIS B  69      -7.466  -1.146  12.568  1.00 93.86           H  
ATOM    352  ND1 HIS B  69     -10.337  -0.932  11.042  1.00 93.86           N  
ATOM    353  HD1 HIS B  69     -10.966  -0.798  10.263  1.00 93.86           H  
ATOM    354  CE1 HIS B  69     -10.695  -1.139  12.321  1.00 93.86           C  
ATOM    355  HE1 HIS B  69     -11.709  -1.204  12.688  1.00 93.86           H  
ATOM    356  NE2 HIS B  69      -9.608  -1.263  13.093  1.00 93.86           N  
ATOM    357  N   LEU B  70      -6.043   1.345  10.830  1.00 91.58           N  
ATOM    358  H   LEU B  70      -5.577   0.663  10.249  1.00 91.58           H  
ATOM    359  CA  LEU B  70      -5.280   1.942  11.937  1.00 91.58           C  
ATOM    360  HA  LEU B  70      -5.780   1.724  12.881  1.00 91.58           H  
ATOM    361  C   LEU B  70      -5.178   3.465  11.844  1.00 91.58           C  
ATOM    362  CB  LEU B  70      -3.857   1.359  11.952  1.00 91.58           C  
ATOM    363  HB2 LEU B  70      -3.267   1.905  12.688  1.00 91.58           H  
ATOM    364  HB3 LEU B  70      -3.404   1.524  10.974  1.00 91.58           H  
ATOM    365  O   LEU B  70      -5.140   4.152  12.858  1.00 91.58           O  
ATOM    366  CG  LEU B  70      -3.779  -0.135  12.294  1.00 91.58           C  
ATOM    367  HG  LEU B  70      -4.372  -0.715  11.587  1.00 91.58           H  
ATOM    368  CD1 LEU B  70      -2.329  -0.594  12.195  1.00 91.58           C  
ATOM    369 HD11 LEU B  70      -1.906  -0.307  11.232  1.00 91.58           H  
ATOM    370 HD12 LEU B  70      -1.741  -0.156  13.001  1.00 91.58           H  
ATOM    371 HD13 LEU B  70      -2.318  -1.681  12.279  1.00 91.58           H  
ATOM    372  CD2 LEU B  70      -4.297  -0.449  13.694  1.00 91.58           C  
ATOM    373 HD21 LEU B  70      -3.806   0.199  14.420  1.00 91.58           H  
ATOM    374 HD22 LEU B  70      -4.095  -1.490  13.947  1.00 91.58           H  
ATOM    375 HD23 LEU B  70      -5.373  -0.282  13.748  1.00 91.58           H  
ATOM    376  N   ARG B  71      -5.123   4.006  10.624  1.00 92.12           N  
ATOM    377  H   ARG B  71      -5.115   3.380   9.831  1.00 92.12           H  
ATOM    378  CA  ARG B  71      -5.017   5.449  10.384  1.00 92.12           C  
ATOM    379  HA  ARG B  71      -4.573   5.913  11.265  1.00 92.12           H  
ATOM    380  C   ARG B  71      -6.388   6.132  10.248  1.00 92.12           C  
ATOM    381  CB  ARG B  71      -4.065   5.710   9.202  1.00 92.12           C  
ATOM    382  HB2 ARG B  71      -4.560   5.433   8.271  1.00 92.12           H  
ATOM    383  HB3 ARG B  71      -3.863   6.781   9.175  1.00 92.12           H  
ATOM    384  O   ARG B  71      -6.456   7.315   9.912  1.00 92.12           O  
ATOM    385  CG  ARG B  71      -2.701   4.987   9.242  1.00 92.12           C  
ATOM    386  HG2 ARG B  71      -2.091   5.351   8.416  1.00 92.12           H  
ATOM    387  HG3 ARG B  71      -2.835   3.915   9.098  1.00 92.12           H  
ATOM    388  CD  ARG B  71      -1.920   5.151  10.544  1.00 92.12           C  
ATOM    389  HD2 ARG B  71      -1.027   4.528  10.494  1.00 92.12           H  
ATOM    390  HD3 ARG B  71      -2.526   4.809  11.382  1.00 92.12           H  
ATOM    391  NE  ARG B  71      -1.507   6.540  10.727  1.00 92.12           N  
ATOM    392  HE  ARG B  71      -1.084   7.011   9.940  1.00 92.12           H  
ATOM    393  NH1 ARG B  71      -1.696   6.721  13.031  1.00 92.12           N  
ATOM    394 HH11 ARG B  71      -1.848   5.729  13.144  1.00 92.12           H  
ATOM    395 HH12 ARG B  71      -1.468   7.256  13.857  1.00 92.12           H  
ATOM    396  NH2 ARG B  71      -1.116   8.452  11.742  1.00 92.12           N  
ATOM    397 HH21 ARG B  71      -0.991   9.018  12.569  1.00 92.12           H  
ATOM    398 HH22 ARG B  71      -0.657   8.725  10.885  1.00 92.12           H  
ATOM    399  CZ  ARG B  71      -1.457   7.219  11.848  1.00 92.12           C  
ATOM    400  N   GLY B  72      -7.486   5.400  10.469  1.00 91.53           N  
ATOM    401  H   GLY B  72      -7.369   4.447  10.782  1.00 91.53           H  
ATOM    402  CA  GLY B  72      -8.852   5.929  10.405  1.00 91.53           C  
ATOM    403  HA2 GLY B  72      -9.547   5.123  10.640  1.00 91.53           H  
ATOM    404  HA3 GLY B  72      -8.969   6.717  11.149  1.00 91.53           H  
ATOM    405  C   GLY B  72      -9.214   6.490   9.027  1.00 91.53           C  
ATOM    406  O   GLY B  72      -9.818   7.562   8.927  1.00 91.53           O  
ATOM    407  N   ILE B  73      -8.784   5.821   7.952  1.00 93.76           N  
ATOM    408  H   ILE B  73      -8.316   4.940   8.108  1.00 93.76           H  
ATOM    409  CA  ILE B  73      -8.962   6.277   6.565  1.00 93.76           C  
ATOM    410  HA  ILE B  73      -8.707   7.336   6.524  1.00 93.76           H  
ATOM    411  C   ILE B  73     -10.409   6.131   6.093  1.00 93.76           C  
ATOM    412  CB  ILE B  73      -7.973   5.606   5.601  1.00 93.76           C  
ATOM    413  HB  ILE B  73      -8.143   4.529   5.622  1.00 93.76           H  
ATOM    414  O   ILE B  73     -10.957   7.049   5.482  1.00 93.76           O  
ATOM    415  CG1 ILE B  73      -6.507   5.892   5.989  1.00 93.76           C  
ATOM    416 HG12 ILE B  73      -6.315   5.424   6.955  1.00 93.76           H  
ATOM    417 HG13 ILE B  73      -5.851   5.413   5.262  1.00 93.76           H  
ATOM    418  CG2 ILE B  73      -8.207   6.078   4.164  1.00 93.76           C  
ATOM    419 HG21 ILE B  73      -7.432   5.684   3.506  1.00 93.76           H  
ATOM    420 HG22 ILE B  73      -8.199   7.168   4.129  1.00 93.76           H  
ATOM    421 HG23 ILE B  73      -9.170   5.728   3.794  1.00 93.76           H  
ATOM    422  CD1 ILE B  73      -6.108   7.369   6.088  1.00 93.76           C  
ATOM    423 HD11 ILE B  73      -6.641   7.854   6.906  1.00 93.76           H  
ATOM    424 HD12 ILE B  73      -5.043   7.415   6.317  1.00 93.76           H  
ATOM    425 HD13 ILE B  73      -6.293   7.894   5.151  1.00 93.76           H  
ATOM    426  N   PHE B  74     -11.046   5.011   6.419  1.00 93.79           N  
ATOM    427  H   PHE B  74     -10.568   4.333   6.996  1.00 93.79           H  
ATOM    428  CA  PHE B  74     -12.433   4.740   6.046  1.00 93.79           C  
ATOM    429  HA  PHE B  74     -12.843   5.631   5.571  1.00 93.79           H  
ATOM    430  C   PHE B  74     -13.288   4.433   7.280  1.00 93.79           C  
ATOM    431  CB  PHE B  74     -12.492   3.613   5.007  1.00 93.79           C  
ATOM    432  HB2 PHE B  74     -12.133   2.689   5.462  1.00 93.79           H  
ATOM    433  HB3 PHE B  74     -13.529   3.449   4.712  1.00 93.79           H  
ATOM    434  O   PHE B  74     -12.756   4.042   8.320  1.00 93.79           O  
ATOM    435  CG  PHE B  74     -11.696   3.903   3.754  1.00 93.79           C  
ATOM    436  CD1 PHE B  74     -12.024   5.002   2.936  1.00 93.79           C  
ATOM    437  HD1 PHE B  74     -12.871   5.630   3.167  1.00 93.79           H  
ATOM    438  CD2 PHE B  74     -10.613   3.078   3.411  1.00 93.79           C  
ATOM    439  HD2 PHE B  74     -10.368   2.222   4.023  1.00 93.79           H  
ATOM    440  CE1 PHE B  74     -11.256   5.279   1.793  1.00 93.79           C  
ATOM    441  HE1 PHE B  74     -11.510   6.120   1.165  1.00 93.79           H  
ATOM    442  CE2 PHE B  74      -9.857   3.351   2.262  1.00 93.79           C  
ATOM    443  HE2 PHE B  74      -9.031   2.703   2.008  1.00 93.79           H  
ATOM    444  CZ  PHE B  74     -10.175   4.452   1.449  1.00 93.79           C  
ATOM    445  HZ  PHE B  74      -9.609   4.657   0.552  1.00 93.79           H  
ATOM    446  N   PRO B  75     -14.619   4.599   7.197  1.00 91.92           N  
ATOM    447  CA  PRO B  75     -15.530   4.189   8.261  1.00 91.92           C  
ATOM    448  HA  PRO B  75     -15.317   4.777   9.154  1.00 91.92           H  
ATOM    449  C   PRO B  75     -15.424   2.692   8.585  1.00 91.92           C  
ATOM    450  CB  PRO B  75     -16.929   4.520   7.734  1.00 91.92           C  
ATOM    451  HB2 PRO B  75     -17.333   3.657   7.204  1.00 91.92           H  
ATOM    452  HB3 PRO B  75     -17.603   4.834   8.531  1.00 91.92           H  
ATOM    453  O   PRO B  75     -15.226   1.882   7.682  1.00 91.92           O  
ATOM    454  CG  PRO B  75     -16.692   5.629   6.715  1.00 91.92           C  
ATOM    455  HG2 PRO B  75     -17.474   5.666   5.956  1.00 91.92           H  
ATOM    456  HG3 PRO B  75     -16.606   6.583   7.235  1.00 91.92           H  
ATOM    457  CD  PRO B  75     -15.343   5.258   6.116  1.00 91.92           C  
ATOM    458  HD2 PRO B  75     -15.483   4.573   5.279  1.00 91.92           H  
ATOM    459  HD3 PRO B  75     -14.841   6.162   5.773  1.00 91.92           H  
ATOM    460  N   ALA B  76     -15.692   2.313   9.839  1.00 91.01           N  
ATOM    461  H   ALA B  76     -15.795   3.026  10.548  1.00 91.01           H  
ATOM    462  CA  ALA B  76     -15.658   0.920  10.302  1.00 91.01           C  
ATOM    463  HA  ALA B  76     -14.625   0.572  10.278  1.00 91.01           H  
ATOM    464  C   ALA B  76     -16.491  -0.050   9.435  1.00 91.01           C  
ATOM    465  CB  ALA B  76     -16.126   0.894  11.761  1.00 91.01           C  
ATOM    466  HB1 ALA B  76     -17.164   1.220  11.838  1.00 91.01           H  
ATOM    467  HB2 ALA B  76     -15.498   1.546  12.369  1.00 91.01           H  
ATOM    468  HB3 ALA B  76     -16.046  -0.120  12.151  1.00 91.01           H  
ATOM    469  O   ALA B  76     -16.060  -1.172   9.193  1.00 91.01           O  
ATOM    470  N   LYS B  77     -17.629   0.402   8.877  1.00 91.02           N  
ATOM    471  H   LYS B  77     -17.927   1.333   9.131  1.00 91.02           H  
ATOM    472  CA  LYS B  77     -18.480  -0.390   7.959  1.00 91.02           C  
ATOM    473  HA  LYS B  77     -18.786  -1.295   8.483  1.00 91.02           H  
ATOM    474  C   LYS B  77     -17.770  -0.885   6.688  1.00 91.02           C  
ATOM    475  CB  LYS B  77     -19.750   0.394   7.567  1.00 91.02           C  
ATOM    476  HB2 LYS B  77     -20.319   0.635   8.465  1.00 91.02           H  
ATOM    477  HB3 LYS B  77     -20.369  -0.259   6.952  1.00 91.02           H  
ATOM    478  O   LYS B  77     -18.280  -1.781   6.022  1.00 91.02           O  
ATOM    479  CG  LYS B  77     -19.461   1.692   6.786  1.00 91.02           C  
ATOM    480  HG2 LYS B  77     -18.644   1.531   6.083  1.00 91.02           H  
ATOM    481  HG3 LYS B  77     -19.163   2.459   7.501  1.00 91.02           H  
ATOM    482  CD  LYS B  77     -20.667   2.199   5.984  1.00 91.02           C  
ATOM    483  HD2 LYS B  77     -20.975   1.422   5.284  1.00 91.02           H  
ATOM    484  HD3 LYS B  77     -21.492   2.423   6.659  1.00 91.02           H  
ATOM    485  CE  LYS B  77     -20.261   3.457   5.200  1.00 91.02           C  
ATOM    486  HE2 LYS B  77     -20.023   4.251   5.907  1.00 91.02           H  
ATOM    487  HE3 LYS B  77     -19.356   3.240   4.633  1.00 91.02           H  
ATOM    488  NZ  LYS B  77     -21.316   3.905   4.260  1.00 91.02           N  
ATOM    489  HZ1 LYS B  77     -21.044   4.766   3.807  1.00 91.02           H  
ATOM    490  HZ2 LYS B  77     -21.370   3.258   3.487  1.00 91.02           H  
ATOM    491  HZ3 LYS B  77     -22.229   3.991   4.685  1.00 91.02           H  
ATOM    492  N   CYS B  78     -16.638  -0.280   6.329  1.00 94.98           N  
ATOM    493  H   CYS B  78     -16.257   0.433   6.935  1.00 94.98           H  
ATOM    494  CA  CYS B  78     -15.843  -0.650   5.159  1.00 94.98           C  
ATOM    495  HA  CYS B  78     -16.505  -1.026   4.378  1.00 94.98           H  
ATOM    496  C   CYS B  78     -14.847  -1.765   5.472  1.00 94.98           C  
ATOM    497  CB  CYS B  78     -15.096   0.573   4.607  1.00 94.98           C  
ATOM    498  HB2 CYS B  78     -14.700   0.331   3.621  1.00 94.98           H  
ATOM    499  HB3 CYS B  78     -14.259   0.820   5.260  1.00 94.98           H  
ATOM    500  O   CYS B  78     -14.042  -2.101   4.612  1.00 94.98           O  
ATOM    501  SG  CYS B  78     -16.199   1.998   4.480  1.00 94.98           S  
ATOM    502  HG  CYS B  78     -16.026   2.368   5.752  1.00 94.98           H  
ATOM    503  N   PHE B  79     -14.847  -2.300   6.693  1.00 94.55           N  
ATOM    504  H   PHE B  79     -15.522  -1.992   7.378  1.00 94.55           H  
ATOM    505  CA  PHE B  79     -13.910  -3.322   7.118  1.00 94.55           C  
ATOM    506  HA  PHE B  79     -13.296  -3.620   6.268  1.00 94.55           H  
ATOM    507  C   PHE B  79     -14.634  -4.558   7.616  1.00 94.55           C  
ATOM    508  CB  PHE B  79     -12.971  -2.779   8.195  1.00 94.55           C  
ATOM    509  HB2 PHE B  79     -12.326  -3.594   8.526  1.00 94.55           H  
ATOM    510  HB3 PHE B  79     -13.557  -2.458   9.055  1.00 94.55           H  
ATOM    511  O   PHE B  79     -15.661  -4.485   8.288  1.00 94.55           O  
ATOM    512  CG  PHE B  79     -12.105  -1.637   7.715  1.00 94.55           C  
ATOM    513  CD1 PHE B  79     -10.920  -1.894   7.000  1.00 94.55           C  
ATOM    514  HD1 PHE B  79     -10.616  -2.910   6.800  1.00 94.55           H  
ATOM    515  CD2 PHE B  79     -12.503  -0.313   7.961  1.00 94.55           C  
ATOM    516  HD2 PHE B  79     -13.425  -0.114   8.487  1.00 94.55           H  
ATOM    517  CE1 PHE B  79     -10.132  -0.824   6.540  1.00 94.55           C  
ATOM    518  HE1 PHE B  79      -9.220  -1.022   5.997  1.00 94.55           H  
ATOM    519  CE2 PHE B  79     -11.710   0.753   7.511  1.00 94.55           C  
ATOM    520  HE2 PHE B  79     -12.013   1.769   7.718  1.00 94.55           H  
ATOM    521  CZ  PHE B  79     -10.528   0.500   6.798  1.00 94.55           C  
ATOM    522  HZ  PHE B  79      -9.924   1.327   6.456  1.00 94.55           H  
ATOM    523  N   GLN B  80     -14.029  -5.700   7.333  1.00 93.53           N  
ATOM    524  H   GLN B  80     -13.217  -5.676   6.733  1.00 93.53           H  
ATOM    525  CA  GLN B  80     -14.421  -6.976   7.888  1.00 93.53           C  
ATOM    526  HA  GLN B  80     -15.330  -6.854   8.477  1.00 93.53           H  
ATOM    527  C   GLN B  80     -13.312  -7.485   8.802  1.00 93.53           C  
ATOM    528  CB  GLN B  80     -14.728  -7.916   6.729  1.00 93.53           C  
ATOM    529  HB2 GLN B  80     -15.408  -7.412   6.042  1.00 93.53           H  
ATOM    530  HB3 GLN B  80     -13.809  -8.154   6.194  1.00 93.53           H  
ATOM    531  O   GLN B  80     -12.156  -7.611   8.386  1.00 93.53           O  
ATOM    532  CG  GLN B  80     -15.403  -9.200   7.209  1.00 93.53           C  
ATOM    533  HG2 GLN B  80     -14.711  -9.792   7.807  1.00 93.53           H  
ATOM    534  HG3 GLN B  80     -16.272  -8.947   7.816  1.00 93.53           H  
ATOM    535  CD  GLN B  80     -15.843 -10.010   6.005  1.00 93.53           C  
ATOM    536  NE2 GLN B  80     -17.048 -10.536   5.998  1.00 93.53           N  
ATOM    537 HE21 GLN B  80     -17.701 -10.235   6.708  1.00 93.53           H  
ATOM    538 HE22 GLN B  80     -17.391 -10.777   5.079  1.00 93.53           H  
ATOM    539  OE1 GLN B  80     -15.091 -10.231   5.066  1.00 93.53           O  
ATOM    540  N   GLU B  81     -13.666  -7.787  10.049  1.00 93.44           N  
ATOM    541  H   GLU B  81     -14.616  -7.628  10.354  1.00 93.44           H  
ATOM    542  CA  GLU B  81     -12.743  -8.429  10.978  1.00 93.44           C  
ATOM    543  HA  GLU B  81     -11.807  -7.870  10.963  1.00 93.44           H  
ATOM    544  C   GLU B  81     -12.460  -9.865  10.517  1.00 93.44           C  
ATOM    545  CB  GLU B  81     -13.282  -8.382  12.419  1.00 93.44           C  
ATOM    546  HB2 GLU B  81     -14.135  -9.054  12.512  1.00 93.44           H  
ATOM    547  HB3 GLU B  81     -13.607  -7.367  12.646  1.00 93.44           H  
ATOM    548  O   GLU B  81     -13.366 -10.639  10.188  1.00 93.44           O  
ATOM    549  CG  GLU B  81     -12.188  -8.788  13.421  1.00 93.44           C  
ATOM    550  HG2 GLU B  81     -11.794  -9.765  13.139  1.00 93.44           H  
ATOM    551  HG3 GLU B  81     -11.366  -8.076  13.354  1.00 93.44           H  
ATOM    552  CD  GLU B  81     -12.672  -8.863  14.877  1.00 93.44           C  
ATOM    553  OE1 GLU B  81     -12.321  -9.849  15.567  1.00 93.44           O  
ATOM    554  OE2 GLU B  81     -13.312  -7.928  15.388  1.00 93.44           O  
ATOM    555  N   ARG B  82     -11.180 -10.228  10.492  1.00 88.36           N  
ATOM    556  H   ARG B  82     -10.495  -9.524  10.726  1.00 88.36           H  
ATOM    557  CA  ARG B  82     -10.691 -11.576  10.213  1.00 88.36           C  
ATOM    558  HA  ARG B  82     -11.516 -12.280  10.323  1.00 88.36           H  
ATOM    559  C   ARG B  82      -9.645 -11.954  11.250  1.00 88.36           C  
ATOM    560  CB  ARG B  82     -10.122 -11.644   8.781  1.00 88.36           C  
ATOM    561  HB2 ARG B  82      -9.320 -10.912   8.691  1.00 88.36           H  
ATOM    562  HB3 ARG B  82      -9.687 -12.630   8.618  1.00 88.36           H  
ATOM    563  O   ARG B  82      -8.881 -11.114  11.716  1.00 88.36           O  
ATOM    564  CG  ARG B  82     -11.134 -11.363   7.655  1.00 88.36           C  
ATOM    565  HG2 ARG B  82     -10.608 -11.381   6.701  1.00 88.36           H  
ATOM    566  HG3 ARG B  82     -11.577 -10.375   7.781  1.00 88.36           H  
ATOM    567  CD  ARG B  82     -12.234 -12.427   7.640  1.00 88.36           C  
ATOM    568  HD2 ARG B  82     -11.769 -13.411   7.579  1.00 88.36           H  
ATOM    569  HD3 ARG B  82     -12.789 -12.365   8.576  1.00 88.36           H  
ATOM    570  NE  ARG B  82     -13.165 -12.275   6.510  1.00 88.36           N  
ATOM    571  HE  ARG B  82     -12.865 -11.732   5.712  1.00 88.36           H  
ATOM    572  NH1 ARG B  82     -14.910 -13.432   7.451  1.00 88.36           N  
ATOM    573 HH11 ARG B  82     -14.487 -13.291   8.358  1.00 88.36           H  
ATOM    574 HH12 ARG B  82     -15.838 -13.822   7.373  1.00 88.36           H  
ATOM    575  NH2 ARG B  82     -15.000 -12.876   5.303  1.00 88.36           N  
ATOM    576 HH21 ARG B  82     -14.803 -12.106   4.679  1.00 88.36           H  
ATOM    577 HH22 ARG B  82     -15.920 -13.290   5.253  1.00 88.36           H  
ATOM    578  CZ  ARG B  82     -14.347 -12.859   6.424  1.00 88.36           C  
ATOM    579  N   THR B  83      -9.567 -13.237  11.583  1.00 88.76           N  
ATOM    580  H   THR B  83     -10.244 -13.887  11.207  1.00 88.76           H  
ATOM    581  CA  THR B  83      -8.492 -13.763  12.429  1.00 88.76           C  
ATOM    582  HA  THR B  83      -8.046 -12.937  12.984  1.00 88.76           H  
ATOM    583  C   THR B  83      -7.417 -14.396  11.558  1.00 88.76           C  
ATOM    584  CB  THR B  83      -9.011 -14.756  13.472  1.00 88.76           C  
ATOM    585  HB  THR B  83      -9.340 -15.668  12.974  1.00 88.76           H  
ATOM    586  O   THR B  83      -7.698 -15.302  10.775  1.00 88.76           O  
ATOM    587  CG2 THR B  83      -7.940 -15.108  14.505  1.00 88.76           C  
ATOM    588 HG21 THR B  83      -7.120 -15.645  14.028  1.00 88.76           H  
ATOM    589 HG22 THR B  83      -8.378 -15.749  15.270  1.00 88.76           H  
ATOM    590 HG23 THR B  83      -7.559 -14.202  14.975  1.00 88.76           H  
ATOM    591  OG1 THR B  83     -10.104 -14.209  14.167  1.00 88.76           O  
ATOM    592  HG1 THR B  83      -9.876 -13.337  14.499  1.00 88.76           H  
ATOM    593  N   TYR B  84      -6.174 -13.950  11.709  1.00 84.35           N  
ATOM    594  H   TYR B  84      -6.015 -13.183  12.348  1.00 84.35           H  
ATOM    595  CA  TYR B  84      -5.028 -14.480  10.982  1.00 84.35           C  
ATOM    596  HA  TYR B  84      -5.296 -15.443  10.546  1.00 84.35           H  
ATOM    597  C   TYR B  84      -3.848 -14.702  11.930  1.00 84.35           C  
ATOM    598  CB  TYR B  84      -4.674 -13.535   9.830  1.00 84.35           C  
ATOM    599  HB2 TYR B  84      -4.290 -12.598  10.232  1.00 84.35           H  
ATOM    600  HB3 TYR B  84      -5.581 -13.308   9.271  1.00 84.35           H  
ATOM    601  O   TYR B  84      -3.380 -13.772  12.580  1.00 84.35           O  
ATOM    602  CG  TYR B  84      -3.670 -14.139   8.871  1.00 84.35           C  
ATOM    603  CD1 TYR B  84      -2.324 -13.728   8.896  1.00 84.35           C  
ATOM    604  HD1 TYR B  84      -2.009 -12.957   9.583  1.00 84.35           H  
ATOM    605  CD2 TYR B  84      -4.090 -15.130   7.963  1.00 84.35           C  
ATOM    606  HD2 TYR B  84      -5.127 -15.429   7.936  1.00 84.35           H  
ATOM    607  CE1 TYR B  84      -1.396 -14.305   8.007  1.00 84.35           C  
ATOM    608  HE1 TYR B  84      -0.372 -13.963   8.007  1.00 84.35           H  
ATOM    609  CE2 TYR B  84      -3.162 -15.721   7.085  1.00 84.35           C  
ATOM    610  HE2 TYR B  84      -3.477 -16.477   6.382  1.00 84.35           H  
ATOM    611  OH  TYR B  84      -0.911 -15.892   6.273  1.00 84.35           O  
ATOM    612  HH  TYR B  84      -0.050 -15.478   6.372  1.00 84.35           H  
ATOM    613  CZ  TYR B  84      -1.813 -15.311   7.109  1.00 84.35           C  
ATOM    614  N   ALA B  85      -3.375 -15.949  12.033  1.00 85.73           N  
ATOM    615  H   ALA B  85      -3.791 -16.660  11.448  1.00 85.73           H  
ATOM    616  CA  ALA B  85      -2.263 -16.339  12.913  1.00 85.73           C  
ATOM    617  HA  ALA B  85      -2.280 -17.427  12.983  1.00 85.73           H  
ATOM    618  C   ALA B  85      -2.393 -15.826  14.368  1.00 85.73           C  
ATOM    619  CB  ALA B  85      -0.944 -15.956  12.236  1.00 85.73           C  
ATOM    620  HB1 ALA B  85      -0.913 -16.383  11.234  1.00 85.73           H  
ATOM    621  HB2 ALA B  85      -0.863 -14.871  12.170  1.00 85.73           H  
ATOM    622  HB3 ALA B  85      -0.108 -16.340  12.820  1.00 85.73           H  
ATOM    623  O   ALA B  85      -1.426 -15.333  14.956  1.00 85.73           O  
ATOM    624  N   GLY B  86      -3.606 -15.926  14.926  1.00 86.01           N  
ATOM    625  H   GLY B  86      -4.354 -16.315  14.369  1.00 86.01           H  
ATOM    626  CA  GLY B  86      -3.941 -15.486  16.286  1.00 86.01           C  
ATOM    627  HA2 GLY B  86      -4.846 -15.998  16.613  1.00 86.01           H  
ATOM    628  HA3 GLY B  86      -3.133 -15.762  16.963  1.00 86.01           H  
ATOM    629  C   GLY B  86      -4.180 -13.981  16.441  1.00 86.01           C  
ATOM    630  O   GLY B  86      -4.499 -13.536  17.535  1.00 86.01           O  
ATOM    631  N   MET B  87      -4.052 -13.196  15.371  1.00 87.09           N  
ATOM    632  H   MET B  87      -3.792 -13.602  14.483  1.00 87.09           H  
ATOM    633  CA  MET B  87      -4.285 -11.753  15.394  1.00 87.09           C  
ATOM    634  HA  MET B  87      -4.293 -11.393  16.423  1.00 87.09           H  
ATOM    635  C   MET B  87      -5.614 -11.403  14.751  1.00 87.09           C  
ATOM    636  CB  MET B  87      -3.179 -11.018  14.645  1.00 87.09           C  
ATOM    637  HB2 MET B  87      -3.349  -9.944  14.719  1.00 87.09           H  
ATOM    638  HB3 MET B  87      -3.210 -11.297  13.591  1.00 87.09           H  
ATOM    639  O   MET B  87      -6.008 -12.020  13.760  1.00 87.09           O  
ATOM    640  CG  MET B  87      -1.810 -11.341  15.225  1.00 87.09           C  
ATOM    641  HG2 MET B  87      -1.787 -11.035  16.271  1.00 87.09           H  
ATOM    642  HG3 MET B  87      -1.616 -12.412  15.166  1.00 87.09           H  
ATOM    643  SD  MET B  87      -0.518 -10.477  14.339  1.00 87.09           S  
ATOM    644  CE  MET B  87      -0.533 -11.302  12.724  1.00 87.09           C  
ATOM    645  HE1 MET B  87      -1.203 -12.162  12.739  1.00 87.09           H  
ATOM    646  HE2 MET B  87       0.476 -11.629  12.473  1.00 87.09           H  
ATOM    647  HE3 MET B  87      -0.869 -10.597  11.965  1.00 87.09           H  
ATOM    648  N   LYS B  88      -6.261 -10.362  15.267  1.00 88.42           N  
ATOM    649  H   LYS B  88      -5.856  -9.885  16.060  1.00 88.42           H  
ATOM    650  CA  LYS B  88      -7.336  -9.680  14.555  1.00 88.42           C  
ATOM    651  HA  LYS B  88      -7.975 -10.408  14.055  1.00 88.42           H  
ATOM    652  C   LYS B  88      -6.725  -8.778  13.487  1.00 88.42           C  
ATOM    653  CB  LYS B  88      -8.197  -8.876  15.532  1.00 88.42           C  
ATOM    654  HB2 LYS B  88      -8.913  -8.294  14.951  1.00 88.42           H  
ATOM    655  HB3 LYS B  88      -7.569  -8.181  16.089  1.00 88.42           H  
ATOM    656  O   LYS B  88      -5.837  -7.983  13.781  1.00 88.42           O  
ATOM    657  CG  LYS B  88      -8.971  -9.773  16.511  1.00 88.42           C  
ATOM    658  HG2 LYS B  88      -9.581 -10.475  15.943  1.00 88.42           H  
ATOM    659  HG3 LYS B  88      -8.282 -10.327  17.149  1.00 88.42           H  
ATOM    660  CD  LYS B  88      -9.877  -8.891  17.376  1.00 88.42           C  
ATOM    661  HD2 LYS B  88     -10.427  -8.224  16.712  1.00 88.42           H  
ATOM    662  HD3 LYS B  88      -9.273  -8.274  18.041  1.00 88.42           H  
ATOM    663  CE  LYS B  88     -10.875  -9.710  18.202  1.00 88.42           C  
ATOM    664  HE2 LYS B  88     -10.503  -9.824  19.221  1.00 88.42           H  
ATOM    665  HE3 LYS B  88     -10.980 -10.693  17.743  1.00 88.42           H  
ATOM    666  NZ  LYS B  88     -12.201  -9.045  18.183  1.00 88.42           N  
ATOM    667  HZ1 LYS B  88     -12.901  -9.533  18.723  1.00 88.42           H  
ATOM    668  HZ2 LYS B  88     -12.525  -9.046  17.227  1.00 88.42           H  
ATOM    669  HZ3 LYS B  88     -12.159  -8.072  18.451  1.00 88.42           H  
ATOM    670  N   ILE B  89      -7.192  -8.924  12.257  1.00 89.83           N  
ATOM    671  H   ILE B  89      -7.925  -9.601  12.108  1.00 89.83           H  
ATOM    672  CA  ILE B  89      -6.878  -8.040  11.138  1.00 89.83           C  
ATOM    673  HA  ILE B  89      -6.333  -7.175  11.516  1.00 89.83           H  
ATOM    674  C   ILE B  89      -8.186  -7.517  10.553  1.00 89.83           C  
ATOM    675  CB  ILE B  89      -5.983  -8.723  10.076  1.00 89.83           C  
ATOM    676  HB  ILE B  89      -5.755  -7.973   9.319  1.00 89.83           H  
ATOM    677  O   ILE B  89      -9.210  -8.199  10.589  1.00 89.83           O  
ATOM    678  CG1 ILE B  89      -6.684  -9.905   9.370  1.00 89.83           C  
ATOM    679 HG12 ILE B  89      -6.845 -10.716  10.080  1.00 89.83           H  
ATOM    680 HG13 ILE B  89      -7.651  -9.561   9.003  1.00 89.83           H  
ATOM    681  CG2 ILE B  89      -4.648  -9.164  10.705  1.00 89.83           C  
ATOM    682 HG21 ILE B  89      -4.211  -8.331  11.256  1.00 89.83           H  
ATOM    683 HG22 ILE B  89      -3.948  -9.465   9.926  1.00 89.83           H  
ATOM    684 HG23 ILE B  89      -4.807  -9.995  11.391  1.00 89.83           H  
ATOM    685  CD1 ILE B  89      -5.931 -10.454   8.153  1.00 89.83           C  
ATOM    686 HD11 ILE B  89      -5.766  -9.655   7.430  1.00 89.83           H  
ATOM    687 HD12 ILE B  89      -6.528 -11.236   7.684  1.00 89.83           H  
ATOM    688 HD13 ILE B  89      -4.972 -10.878   8.452  1.00 89.83           H  
ATOM    689  N   TYR B  90      -8.139  -6.323   9.980  1.00 91.88           N  
ATOM    690  H   TYR B  90      -7.269  -5.809   9.977  1.00 91.88           H  
ATOM    691  CA  TYR B  90      -9.285  -5.700   9.334  1.00 91.88           C  
ATOM    692  HA  TYR B  90     -10.183  -6.296   9.492  1.00 91.88           H  
ATOM    693  C   TYR B  90      -9.015  -5.634   7.842  1.00 91.88           C  
ATOM    694  CB  TYR B  90      -9.534  -4.332   9.963  1.00 91.88           C  
ATOM    695  HB2 TYR B  90      -8.628  -3.729   9.896  1.00 91.88           H  
ATOM    696  HB3 TYR B  90     -10.312  -3.812   9.403  1.00 91.88           H  
ATOM    697  O   TYR B  90      -8.085  -4.960   7.400  1.00 91.88           O  
ATOM    698  CG  TYR B  90      -9.963  -4.445  11.410  1.00 91.88           C  
ATOM    699  CD1 TYR B  90     -11.315  -4.677  11.732  1.00 91.88           C  
ATOM    700  HD1 TYR B  90     -12.056  -4.775  10.952  1.00 91.88           H  
ATOM    701  CD2 TYR B  90      -9.001  -4.341  12.433  1.00 91.88           C  
ATOM    702  HD2 TYR B  90      -7.966  -4.150  12.189  1.00 91.88           H  
ATOM    703  CE1 TYR B  90     -11.707  -4.765  13.081  1.00 91.88           C  
ATOM    704  HE1 TYR B  90     -12.739  -4.929  13.355  1.00 91.88           H  
ATOM    705  CE2 TYR B  90      -9.394  -4.407  13.781  1.00 91.88           C  
ATOM    706  HE2 TYR B  90      -8.668  -4.262  14.567  1.00 91.88           H  
ATOM    707  OH  TYR B  90     -11.147  -4.627  15.404  1.00 91.88           O  
ATOM    708  HH  TYR B  90     -10.484  -4.270  15.998  1.00 91.88           H  
ATOM    709  CZ  TYR B  90     -10.753  -4.603  14.106  1.00 91.88           C  
ATOM    710  N   GLN B  91      -9.797  -6.382   7.071  1.00 94.10           N  
ATOM    711  H   GLN B  91     -10.559  -6.888   7.499  1.00 94.10           H  
ATOM    712  CA  GLN B  91      -9.706  -6.386   5.618  1.00 94.10           C  
ATOM    713  HA  GLN B  91      -8.702  -6.080   5.322  1.00 94.10           H  
ATOM    714  C   GLN B  91     -10.702  -5.380   5.052  1.00 94.10           C  
ATOM    715  CB  GLN B  91      -9.922  -7.809   5.095  1.00 94.10           C  
ATOM    716  HB2 GLN B  91      -9.218  -8.473   5.597  1.00 94.10           H  
ATOM    717  HB3 GLN B  91     -10.936  -8.136   5.320  1.00 94.10           H  
ATOM    718  O   GLN B  91     -11.852  -5.352   5.485  1.00 94.10           O  
ATOM    719  CG  GLN B  91      -9.683  -7.877   3.580  1.00 94.10           C  
ATOM    720  HG2 GLN B  91     -10.439  -7.277   3.074  1.00 94.10           H  
ATOM    721  HG3 GLN B  91      -8.703  -7.463   3.343  1.00 94.10           H  
ATOM    722  CD  GLN B  91      -9.748  -9.294   3.026  1.00 94.10           C  
ATOM    723  NE2 GLN B  91      -9.993  -9.435   1.742  1.00 94.10           N  
ATOM    724 HE21 GLN B  91     -10.146 -10.381   1.423  1.00 94.10           H  
ATOM    725 HE22 GLN B  91     -10.315  -8.635   1.216  1.00 94.10           H  
ATOM    726  OE1 GLN B  91      -9.563 -10.290   3.709  1.00 94.10           O  
ATOM    727  N   LEU B  92     -10.266  -4.563   4.092  1.00 95.58           N  
ATOM    728  H   LEU B  92      -9.311  -4.629   3.770  1.00 95.58           H  
ATOM    729  CA  LEU B  92     -11.151  -3.648   3.389  1.00 95.58           C  
ATOM    730  HA  LEU B  92     -11.670  -3.050   4.139  1.00 95.58           H  
ATOM    731  C   LEU B  92     -12.191  -4.465   2.608  1.00 95.58           C  
ATOM    732  CB  LEU B  92     -10.316  -2.715   2.493  1.00 95.58           C  
ATOM    733  HB2 LEU B  92      -9.980  -3.282   1.624  1.00 95.58           H  
ATOM    734  HB3 LEU B  92      -9.431  -2.390   3.040  1.00 95.58           H  
ATOM    735  O   LEU B  92     -11.849  -5.342   1.817  1.00 95.58           O  
ATOM    736  CG  LEU B  92     -11.069  -1.459   2.015  1.00 95.58           C  
ATOM    737  HG  LEU B  92     -12.025  -1.743   1.574  1.00 95.58           H  
ATOM    738  CD1 LEU B  92     -11.302  -0.473   3.163  1.00 95.58           C  
ATOM    739 HD11 LEU B  92     -11.787   0.427   2.785  1.00 95.58           H  
ATOM    740 HD12 LEU B  92     -11.946  -0.911   3.925  1.00 95.58           H  
ATOM    741 HD13 LEU B  92     -10.349  -0.200   3.618  1.00 95.58           H  
ATOM    742  CD2 LEU B  92     -10.228  -0.730   0.967  1.00 95.58           C  
ATOM    743 HD21 LEU B  92      -9.272  -0.422   1.391  1.00 95.58           H  
ATOM    744 HD22 LEU B  92     -10.765   0.148   0.609  1.00 95.58           H  
ATOM    745 HD23 LEU B  92     -10.049  -1.390   0.118  1.00 95.58           H  
ATOM    746  N   ASP B  93     -13.454  -4.179   2.880  1.00 93.58           N  
ATOM    747  H   ASP B  93     -13.616  -3.452   3.562  1.00 93.58           H  
ATOM    748  CA  ASP B  93     -14.648  -4.814   2.336  1.00 93.58           C  
ATOM    749  HA  ASP B  93     -14.390  -5.403   1.456  1.00 93.58           H  
ATOM    750  C   ASP B  93     -15.600  -3.692   1.892  1.00 93.58           C  
ATOM    751  CB  ASP B  93     -15.238  -5.767   3.391  1.00 93.58           C  
ATOM    752  HB2 ASP B  93     -14.496  -6.526   3.638  1.00 93.58           H  
ATOM    753  HB3 ASP B  93     -15.459  -5.204   4.297  1.00 93.58           H  
ATOM    754  O   ASP B  93     -16.618  -3.398   2.528  1.00 93.58           O  
ATOM    755  CG  ASP B  93     -16.510  -6.466   2.908  1.00 93.58           C  
ATOM    756  OD1 ASP B  93     -16.737  -6.512   1.686  1.00 93.58           O  
ATOM    757  OD2 ASP B  93     -17.336  -6.847   3.770  1.00 93.58           O  
ATOM    758  N   ALA B  94     -15.170  -2.975   0.850  1.00 95.03           N  
ATOM    759  H   ALA B  94     -14.307  -3.262   0.411  1.00 95.03           H  
ATOM    760  CA  ALA B  94     -15.768  -1.719   0.402  1.00 95.03           C  
ATOM    761  HA  ALA B  94     -16.006  -1.111   1.274  1.00 95.03           H  
ATOM    762  C   ALA B  94     -17.063  -1.892  -0.405  1.00 95.03           C  
ATOM    763  CB  ALA B  94     -14.723  -0.979  -0.431  1.00 95.03           C  
ATOM    764  HB1 ALA B  94     -13.818  -0.812   0.154  1.00 95.03           H  
ATOM    765  HB2 ALA B  94     -15.141  -0.018  -0.732  1.00 95.03           H  
ATOM    766  HB3 ALA B  94     -14.473  -1.554  -1.323  1.00 95.03           H  
ATOM    767  O   ALA B  94     -17.837  -0.944  -0.539  1.00 95.03           O  
ATOM    768  N   ALA B  95     -17.310  -3.087  -0.936  1.00 93.01           N  
ATOM    769  H   ALA B  95     -16.678  -3.851  -0.744  1.00 93.01           H  
ATOM    770  CA  ALA B  95     -18.511  -3.409  -1.686  1.00 93.01           C  
ATOM    771  HA  ALA B  95     -19.332  -2.786  -1.331  1.00 93.01           H  
ATOM    772  C   ALA B  95     -18.906  -4.866  -1.466  1.00 93.01           C  
ATOM    773  CB  ALA B  95     -18.288  -3.115  -3.171  1.00 93.01           C  
ATOM    774  HB1 ALA B  95     -19.199  -3.356  -3.720  1.00 93.01           H  
ATOM    775  HB2 ALA B  95     -18.079  -2.054  -3.307  1.00 93.01           H  
ATOM    776  HB3 ALA B  95     -17.462  -3.712  -3.558  1.00 93.01           H  
ATOM    777  O   ALA B  95     -18.062  -5.729  -1.246  1.00 93.01           O  
ATOM    778  N   THR B  96     -20.200  -5.125  -1.554  1.00 90.18           N  
ATOM    779  H   THR B  96     -20.826  -4.364  -1.777  1.00 90.18           H  
ATOM    780  CA  THR B  96     -20.793  -6.461  -1.479  1.00 90.18           C  
ATOM    781  HA  THR B  96     -20.010  -7.208  -1.350  1.00 90.18           H  
ATOM    782  C   THR B  96     -21.503  -6.766  -2.780  1.00 90.18           C  
ATOM    783  CB  THR B  96     -21.768  -6.573  -0.297  1.00 90.18           C  
ATOM    784  HB  THR B  96     -22.428  -7.429  -0.440  1.00 90.18           H  
ATOM    785  O   THR B  96     -21.982  -5.854  -3.445  1.00 90.18           O  
ATOM    786  CG2 THR B  96     -20.990  -6.771   1.003  1.00 90.18           C  
ATOM    787 HG21 THR B  96     -20.630  -7.799   1.047  1.00 90.18           H  
ATOM    788 HG22 THR B  96     -20.124  -6.109   1.031  1.00 90.18           H  
ATOM    789 HG23 THR B  96     -21.641  -6.588   1.858  1.00 90.18           H  
ATOM    790  OG1 THR B  96     -22.556  -5.411  -0.151  1.00 90.18           O  
ATOM    791  HG1 THR B  96     -23.104  -5.323  -0.935  1.00 90.18           H  
ATOM    792  N   ARG B  97     -21.603  -8.043  -3.138  1.00 88.77           N  
ATOM    793  H   ARG B  97     -21.237  -8.758  -2.525  1.00 88.77           H  
ATOM    794  CA  ARG B  97     -22.557  -8.465  -4.162  1.00 88.77           C  
ATOM    795  HA  ARG B  97     -22.703  -7.676  -4.900  1.00 88.77           H  
ATOM    796  C   ARG B  97     -23.910  -8.704  -3.517  1.00 88.77           C  
ATOM    797  CB  ARG B  97     -22.069  -9.711  -4.896  1.00 88.77           C  
ATOM    798  HB2 ARG B  97     -21.710 -10.455  -4.185  1.00 88.77           H  
ATOM    799  HB3 ARG B  97     -22.912 -10.134  -5.442  1.00 88.77           H  
ATOM    800  O   ARG B  97     -23.976  -9.372  -2.484  1.00 88.77           O  
ATOM    801  CG  ARG B  97     -20.973  -9.349  -5.902  1.00 88.77           C  
ATOM    802  HG2 ARG B  97     -20.085  -8.985  -5.387  1.00 88.77           H  
ATOM    803  HG3 ARG B  97     -21.348  -8.578  -6.576  1.00 88.77           H  
ATOM    804  CD  ARG B  97     -20.636 -10.597  -6.711  1.00 88.77           C  
ATOM    805  HD2 ARG B  97     -21.577 -11.038  -7.042  1.00 88.77           H  
ATOM    806  HD3 ARG B  97     -20.128 -11.321  -6.073  1.00 88.77           H  
ATOM    807  NE  ARG B  97     -19.796 -10.275  -7.875  1.00 88.77           N  
ATOM    808  HE  ARG B  97     -19.230  -9.441  -7.816  1.00 88.77           H  
ATOM    809  NH1 ARG B  97     -20.678 -11.882  -9.269  1.00 88.77           N  
ATOM    810 HH11 ARG B  97     -21.495 -11.938  -8.677  1.00 88.77           H  
ATOM    811 HH12 ARG B  97     -20.997 -12.080 -10.207  1.00 88.77           H  
ATOM    812  NH2 ARG B  97     -19.099 -10.507 -10.024  1.00 88.77           N  
ATOM    813 HH21 ARG B  97     -18.559  -9.658  -9.934  1.00 88.77           H  
ATOM    814 HH22 ARG B  97     -19.266 -10.932 -10.925  1.00 88.77           H  
ATOM    815  CZ  ARG B  97     -19.863 -10.893  -9.041  1.00 88.77           C  
ATOM    816  N   ASP B  98     -24.946  -8.138  -4.111  1.00 88.90           N  
ATOM    817  H   ASP B  98     -24.799  -7.605  -4.957  1.00 88.90           H  
ATOM    818  CA  ASP B  98     -26.322  -8.471  -3.787  1.00 88.90           C  
ATOM    819  HA  ASP B  98     -26.473  -8.365  -2.712  1.00 88.90           H  
ATOM    820  C   ASP B  98     -26.604  -9.925  -4.192  1.00 88.90           C  
ATOM    821  CB  ASP B  98     -27.255  -7.492  -4.496  1.00 88.90           C  
ATOM    822  HB2 ASP B  98     -26.927  -6.469  -4.309  1.00 88.90           H  
ATOM    823  HB3 ASP B  98     -27.217  -7.678  -5.569  1.00 88.90           H  
ATOM    824  O   ASP B  98     -26.173 -10.377  -5.253  1.00 88.90           O  
ATOM    825  CG  ASP B  98     -28.668  -7.672  -3.962  1.00 88.90           C  
ATOM    826  OD1 ASP B  98     -29.335  -8.620  -4.430  1.00 88.90           O  
ATOM    827  OD2 ASP B  98     -29.001  -6.951  -2.994  1.00 88.90           O  
ATOM    828  N   ALA B  99     -27.268 -10.682  -3.320  1.00 89.51           N  
ATOM    829  H   ALA B  99     -27.723 -10.236  -2.537  1.00 89.51           H  
ATOM    830  CA  ALA B  99     -27.491 -12.108  -3.545  1.00 89.51           C  
ATOM    831  HA  ALA B  99     -26.586 -12.544  -3.968  1.00 89.51           H  
ATOM    832  C   ALA B  99     -28.626 -12.386  -4.542  1.00 89.51           C  
ATOM    833  CB  ALA B  99     -27.762 -12.772  -2.191  1.00 89.51           C  
ATOM    834  HB1 ALA B  99     -28.678 -12.366  -1.760  1.00 89.51           H  
ATOM    835  HB2 ALA B  99     -26.926 -12.592  -1.515  1.00 89.51           H  
ATOM    836  HB3 ALA B  99     -27.887 -13.845  -2.335  1.00 89.51           H  
ATOM    837  O   ALA B  99     -28.625 -13.444  -5.169  1.00 89.51           O  
ATOM    838  N   ASP B 100     -29.572 -11.455  -4.679  1.00 91.66           N  
ATOM    839  H   ASP B 100     -29.461 -10.559  -4.227  1.00 91.66           H  
ATOM    840  CA  ASP B 100     -30.756 -11.612  -5.517  1.00 91.66           C  
ATOM    841  HA  ASP B 100     -30.984 -12.672  -5.632  1.00 91.66           H  
ATOM    842  C   ASP B 100     -30.524 -11.037  -6.922  1.00 91.66           C  
ATOM    843  CB  ASP B 100     -31.961 -10.944  -4.828  1.00 91.66           C  
ATOM    844  HB2 ASP B 100     -32.816 -10.998  -5.502  1.00 91.66           H  
ATOM    845  HB3 ASP B 100     -31.741  -9.890  -4.659  1.00 91.66           H  
ATOM    846  O   ASP B 100     -31.000 -11.606  -7.906  1.00 91.66           O  
ATOM    847  CG  ASP B 100     -32.361 -11.607  -3.500  1.00 91.66           C  
ATOM    848  OD1 ASP B 100     -32.385 -12.859  -3.445  1.00 91.66           O  
ATOM    849  OD2 ASP B 100     -32.710 -10.869  -2.550  1.00 91.66           O  
ATOM    850  N   THR B 101     -29.774  -9.934  -7.039  1.00 92.03           N  
ATOM    851  H   THR B 101     -29.488  -9.468  -6.189  1.00 92.03           H  
ATOM    852  CA  THR B 101     -29.529  -9.251  -8.325  1.00 92.03           C  
ATOM    853  HA  THR B 101     -30.229  -9.644  -9.063  1.00 92.03           H  
ATOM    854  C   THR B 101     -28.136  -9.487  -8.924  1.00 92.03           C  
ATOM    855  CB  THR B 101     -29.813  -7.743  -8.227  1.00 92.03           C  
ATOM    856  HB  THR B 101     -29.757  -7.317  -9.229  1.00 92.03           H  
ATOM    857  O   THR B 101     -27.925  -9.156 -10.089  1.00 92.03           O  
ATOM    858  CG2 THR B 101     -31.194  -7.426  -7.649  1.00 92.03           C  
ATOM    859 HG21 THR B 101     -31.235  -7.714  -6.598  1.00 92.03           H  
ATOM    860 HG22 THR B 101     -31.384  -6.356  -7.732  1.00 92.03           H  
ATOM    861 HG23 THR B 101     -31.957  -7.972  -8.204  1.00 92.03           H  
ATOM    862  OG1 THR B 101     -28.863  -7.104  -7.414  1.00 92.03           O  
ATOM    863  HG1 THR B 101     -29.041  -6.161  -7.454  1.00 92.03           H  
ATOM    864  N   ASP B 102     -27.186 -10.050  -8.164  1.00 91.15           N  
ATOM    865  H   ASP B 102     -27.445 -10.300  -7.220  1.00 91.15           H  
ATOM    866  CA  ASP B 102     -25.741 -10.125  -8.486  1.00 91.15           C  
ATOM    867  HA  ASP B 102     -25.262 -10.497  -7.580  1.00 91.15           H  
ATOM    868  C   ASP B 102     -25.082  -8.749  -8.740  1.00 91.15           C  
ATOM    869  CB  ASP B 102     -25.447 -11.178  -9.582  1.00 91.15           C  
ATOM    870  HB2 ASP B 102     -25.726 -10.769 -10.554  1.00 91.15           H  
ATOM    871  HB3 ASP B 102     -26.068 -12.055  -9.399  1.00 91.15           H  
ATOM    872  O   ASP B 102     -23.948  -8.657  -9.220  1.00 91.15           O  
ATOM    873  CG  ASP B 102     -23.975 -11.652  -9.629  1.00 91.15           C  
ATOM    874  OD1 ASP B 102     -23.339 -11.853  -8.562  1.00 91.15           O  
ATOM    875  OD2 ASP B 102     -23.426 -11.891 -10.734  1.00 91.15           O  
ATOM    876  N   GLU B 103     -25.767  -7.654  -8.392  1.00 90.34           N  
ATOM    877  H   GLU B 103     -26.693  -7.767  -8.007  1.00 90.34           H  
ATOM    878  CA  GLU B 103     -25.238  -6.301  -8.537  1.00 90.34           C  
ATOM    879  HA  GLU B 103     -24.684  -6.262  -9.475  1.00 90.34           H  
ATOM    880  C   GLU B 103     -24.256  -5.955  -7.411  1.00 90.34           C  
ATOM    881  CB  GLU B 103     -26.354  -5.249  -8.628  1.00 90.34           C  
ATOM    882  HB2 GLU B 103     -25.888  -4.264  -8.627  1.00 90.34           H  
ATOM    883  HB3 GLU B 103     -26.991  -5.321  -7.747  1.00 90.34           H  
ATOM    884  O   GLU B 103     -24.386  -6.375  -6.259  1.00 90.34           O  
ATOM    885  CG  GLU B 103     -27.192  -5.375  -9.913  1.00 90.34           C  
ATOM    886  HG2 GLU B 103     -26.513  -5.349 -10.765  1.00 90.34           H  
ATOM    887  HG3 GLU B 103     -27.702  -6.338  -9.919  1.00 90.34           H  
ATOM    888  CD  GLU B 103     -28.233  -4.252 -10.067  1.00 90.34           C  
ATOM    889  OE1 GLU B 103     -28.694  -4.043 -11.212  1.00 90.34           O  
ATOM    890  OE2 GLU B 103     -28.554  -3.591  -9.053  1.00 90.34           O  
ATOM    891  N   THR B 104     -23.251  -5.141  -7.734  1.00 91.51           N  
ATOM    892  H   THR B 104     -23.181  -4.820  -8.689  1.00 91.51           H  
ATOM    893  CA  THR B 104     -22.285  -4.649  -6.747  1.00 91.51           C  
ATOM    894  HA  THR B 104     -22.059  -5.455  -6.048  1.00 91.51           H  
ATOM    895  C   THR B 104     -22.875  -3.478  -5.963  1.00 91.51           C  
ATOM    896  CB  THR B 104     -20.967  -4.238  -7.414  1.00 91.51           C  
ATOM    897  HB  THR B 104     -21.155  -3.434  -8.126  1.00 91.51           H  
ATOM    898  O   THR B 104     -23.009  -2.370  -6.480  1.00 91.51           O  
ATOM    899  CG2 THR B 104     -19.915  -3.784  -6.403  1.00 91.51           C  
ATOM    900 HG21 THR B 104     -20.245  -2.872  -5.906  1.00 91.51           H  
ATOM    901 HG22 THR B 104     -19.757  -4.570  -5.665  1.00 91.51           H  
ATOM    902 HG23 THR B 104     -18.977  -3.573  -6.917  1.00 91.51           H  
ATOM    903  OG1 THR B 104     -20.391  -5.329  -8.100  1.00 91.51           O  
ATOM    904  HG1 THR B 104     -19.836  -4.960  -8.790  1.00 91.51           H  
ATOM    905  N   VAL B 105     -23.143  -3.693  -4.678  1.00 93.67           N  
ATOM    906  H   VAL B 105     -23.021  -4.634  -4.333  1.00 93.67           H  
ATOM    907  CA  VAL B 105     -23.556  -2.663  -3.721  1.00 93.67           C  
ATOM    908  HA  VAL B 105     -24.081  -1.876  -4.262  1.00 93.67           H  
ATOM    909  C   VAL B 105     -22.319  -2.061  -3.057  1.00 93.67           C  
ATOM    910  CB  VAL B 105     -24.537  -3.232  -2.680  1.00 93.67           C  
ATOM    911  HB  VAL B 105     -24.039  -4.006  -2.096  1.00 93.67           H  
ATOM    912  O   VAL B 105     -21.656  -2.692  -2.229  1.00 93.67           O  
ATOM    913  CG1 VAL B 105     -25.021  -2.129  -1.728  1.00 93.67           C  
ATOM    914 HG11 VAL B 105     -24.185  -1.722  -1.159  1.00 93.67           H  
ATOM    915 HG12 VAL B 105     -25.501  -1.332  -2.295  1.00 93.67           H  
ATOM    916 HG13 VAL B 105     -25.742  -2.548  -1.027  1.00 93.67           H  
ATOM    917  CG2 VAL B 105     -25.763  -3.855  -3.355  1.00 93.67           C  
ATOM    918 HG21 VAL B 105     -26.269  -3.121  -3.982  1.00 93.67           H  
ATOM    919 HG22 VAL B 105     -25.464  -4.698  -3.979  1.00 93.67           H  
ATOM    920 HG23 VAL B 105     -26.462  -4.228  -2.607  1.00 93.67           H  
ATOM    921  N   VAL B 106     -22.003  -0.817  -3.408  1.00 95.50           N  
ATOM    922  H   VAL B 106     -22.570  -0.367  -4.112  1.00 95.50           H  
ATOM    923  CA  VAL B 106     -20.872  -0.070  -2.841  1.00 95.50           C  
ATOM    924  HA  VAL B 106     -20.031  -0.753  -2.717  1.00 95.50           H  
ATOM    925  C   VAL B 106     -21.239   0.480  -1.460  1.00 95.50           C  
ATOM    926  CB  VAL B 106     -20.421   1.044  -3.804  1.00 95.50           C  
ATOM    927  HB  VAL B 106     -21.269   1.691  -4.030  1.00 95.50           H  
ATOM    928  O   VAL B 106     -22.198   1.236  -1.312  1.00 95.50           O  
ATOM    929  CG1 VAL B 106     -19.307   1.898  -3.192  1.00 95.50           C  
ATOM    930 HG11 VAL B 106     -18.510   1.260  -2.812  1.00 95.50           H  
ATOM    931 HG12 VAL B 106     -19.707   2.510  -2.384  1.00 95.50           H  
ATOM    932 HG13 VAL B 106     -18.904   2.569  -3.951  1.00 95.50           H  
ATOM    933  CG2 VAL B 106     -19.902   0.443  -5.118  1.00 95.50           C  
ATOM    934 HG21 VAL B 106     -20.687  -0.125  -5.616  1.00 95.50           H  
ATOM    935 HG22 VAL B 106     -19.051  -0.211  -4.925  1.00 95.50           H  
ATOM    936 HG23 VAL B 106     -19.587   1.243  -5.788  1.00 95.50           H  
ATOM    937  N   LYS B 107     -20.458   0.133  -0.429  1.00 94.10           N  
ATOM    938  H   LYS B 107     -19.661  -0.459  -0.615  1.00 94.10           H  
ATOM    939  CA  LYS B 107     -20.665   0.633   0.941  1.00 94.10           C  
ATOM    940  HA  LYS B 107     -21.737   0.683   1.134  1.00 94.10           H  
ATOM    941  C   LYS B 107     -20.108   2.036   1.126  1.00 94.10           C  
ATOM    942  CB  LYS B 107     -20.012  -0.296   1.972  1.00 94.10           C  
ATOM    943  HB2 LYS B 107     -20.220   0.093   2.968  1.00 94.10           H  
ATOM    944  HB3 LYS B 107     -18.932  -0.284   1.826  1.00 94.10           H  
ATOM    945  O   LYS B 107     -20.664   2.812   1.905  1.00 94.10           O  
ATOM    946  CG  LYS B 107     -20.512  -1.742   1.896  1.00 94.10           C  
ATOM    947  HG2 LYS B 107     -21.595  -1.776   2.007  1.00 94.10           H  
ATOM    948  HG3 LYS B 107     -20.234  -2.170   0.933  1.00 94.10           H  
ATOM    949  CD  LYS B 107     -19.849  -2.544   3.017  1.00 94.10           C  
ATOM    950  HD2 LYS B 107     -18.794  -2.273   3.056  1.00 94.10           H  
ATOM    951  HD3 LYS B 107     -20.303  -2.295   3.976  1.00 94.10           H  
ATOM    952  CE  LYS B 107     -19.975  -4.041   2.750  1.00 94.10           C  
ATOM    953  HE2 LYS B 107     -19.813  -4.211   1.686  1.00 94.10           H  
ATOM    954  HE3 LYS B 107     -20.975  -4.392   3.004  1.00 94.10           H  
ATOM    955  NZ  LYS B 107     -18.934  -4.758   3.508  1.00 94.10           N  
ATOM    956  HZ1 LYS B 107     -18.834  -5.734   3.269  1.00 94.10           H  
ATOM    957  HZ2 LYS B 107     -19.035  -4.682   4.510  1.00 94.10           H  
ATOM    958  HZ3 LYS B 107     -18.030  -4.379   3.264  1.00 94.10           H  
ATOM    959  N   ASP B 108     -18.989   2.334   0.476  1.00 94.47           N  
ATOM    960  H   ASP B 108     -18.584   1.623  -0.117  1.00 94.47           H  
ATOM    961  CA  ASP B 108     -18.276   3.607   0.546  1.00 94.47           C  
ATOM    962  HA  ASP B 108     -18.992   4.425   0.629  1.00 94.47           H  
ATOM    963  C   ASP B 108     -17.458   3.787  -0.739  1.00 94.47           C  
ATOM    964  CB  ASP B 108     -17.391   3.598   1.797  1.00 94.47           C  
ATOM    965  HB2 ASP B 108     -18.007   3.319   2.651  1.00 94.47           H  
ATOM    966  HB3 ASP B 108     -16.609   2.846   1.688  1.00 94.47           H  
ATOM    967  O   ASP B 108     -16.652   2.922  -1.086  1.00 94.47           O  
ATOM    968  CG  ASP B 108     -16.764   4.959   2.081  1.00 94.47           C  
ATOM    969  OD1 ASP B 108     -15.850   5.338   1.319  1.00 94.47           O  
ATOM    970  OD2 ASP B 108     -17.236   5.596   3.057  1.00 94.47           O  
ATOM    971  N   GLN B 109     -17.717   4.872  -1.474  1.00 96.02           N  
ATOM    972  H   GLN B 109     -18.370   5.562  -1.131  1.00 96.02           H  
ATOM    973  CA  GLN B 109     -17.151   5.065  -2.811  1.00 96.02           C  
ATOM    974  HA  GLN B 109     -17.361   4.175  -3.404  1.00 96.02           H  
ATOM    975  C   GLN B 109     -15.632   5.229  -2.768  1.00 96.02           C  
ATOM    976  CB  GLN B 109     -17.816   6.276  -3.486  1.00 96.02           C  
ATOM    977  HB2 GLN B 109     -17.553   7.182  -2.940  1.00 96.02           H  
ATOM    978  HB3 GLN B 109     -18.899   6.159  -3.448  1.00 96.02           H  
ATOM    979  O   GLN B 109     -14.934   4.649  -3.588  1.00 96.02           O  
ATOM    980  CG  GLN B 109     -17.386   6.441  -4.955  1.00 96.02           C  
ATOM    981  HG2 GLN B 109     -17.858   7.333  -5.366  1.00 96.02           H  
ATOM    982  HG3 GLN B 109     -16.307   6.586  -5.017  1.00 96.02           H  
ATOM    983  CD  GLN B 109     -17.794   5.250  -5.816  1.00 96.02           C  
ATOM    984  NE2 GLN B 109     -16.900   4.652  -6.567  1.00 96.02           N  
ATOM    985 HE21 GLN B 109     -17.219   3.878  -7.133  1.00 96.02           H  
ATOM    986 HE22 GLN B 109     -15.928   4.924  -6.572  1.00 96.02           H  
ATOM    987  OE1 GLN B 109     -18.938   4.822  -5.811  1.00 96.02           O  
ATOM    988  N   GLU B 110     -15.108   5.956  -1.783  1.00 96.69           N  
ATOM    989  H   GLU B 110     -15.709   6.305  -1.050  1.00 96.69           H  
ATOM    990  CA  GLU B 110     -13.672   6.207  -1.667  1.00 96.69           C  
ATOM    991  HA  GLU B 110     -13.287   6.586  -2.614  1.00 96.69           H  
ATOM    992  C   GLU B 110     -12.918   4.910  -1.333  1.00 96.69           C  
ATOM    993  CB  GLU B 110     -13.438   7.250  -0.568  1.00 96.69           C  
ATOM    994  HB2 GLU B 110     -12.364   7.404  -0.471  1.00 96.69           H  
ATOM    995  HB3 GLU B 110     -13.810   6.844   0.373  1.00 96.69           H  
ATOM    996  O   GLU B 110     -11.860   4.621  -1.898  1.00 96.69           O  
ATOM    997  CG  GLU B 110     -14.105   8.616  -0.824  1.00 96.69           C  
ATOM    998  HG2 GLU B 110     -13.664   9.060  -1.717  1.00 96.69           H  
ATOM    999  HG3 GLU B 110     -15.169   8.471  -1.008  1.00 96.69           H  
ATOM   1000  CD  GLU B 110     -13.949   9.578   0.366  1.00 96.69           C  
ATOM   1001  OE1 GLU B 110     -14.377  10.744   0.254  1.00 96.69           O  
ATOM   1002  OE2 GLU B 110     -13.409   9.158   1.416  1.00 96.69           O  
ATOM   1003  N   ALA B 111     -13.489   4.083  -0.450  1.00 96.58           N  
ATOM   1004  H   ALA B 111     -14.338   4.385   0.006  1.00 96.58           H  
ATOM   1005  CA  ALA B 111     -12.952   2.757  -0.154  1.00 96.58           C  
ATOM   1006  HA  ALA B 111     -11.906   2.856   0.134  1.00 96.58           H  
ATOM   1007  C   ALA B 111     -13.011   1.823  -1.376  1.00 96.58           C  
ATOM   1008  CB  ALA B 111     -13.736   2.176   1.026  1.00 96.58           C  
ATOM   1009  HB1 ALA B 111     -14.772   2.009   0.730  1.00 96.58           H  
ATOM   1010  HB2 ALA B 111     -13.710   2.866   1.869  1.00 96.58           H  
ATOM   1011  HB3 ALA B 111     -13.297   1.223   1.322  1.00 96.58           H  
ATOM   1012  O   ALA B 111     -12.104   1.010  -1.595  1.00 96.58           O  
ATOM   1013  N   TYR B 112     -14.074   1.928  -2.176  1.00 96.97           N  
ATOM   1014  H   TYR B 112     -14.796   2.593  -1.940  1.00 96.97           H  
ATOM   1015  CA  TYR B 112     -14.235   1.137  -3.391  1.00 96.97           C  
ATOM   1016  HA  TYR B 112     -14.033   0.092  -3.158  1.00 96.97           H  
ATOM   1017  C   TYR B 112     -13.237   1.556  -4.469  1.00 96.97           C  
ATOM   1018  CB  TYR B 112     -15.678   1.236  -3.880  1.00 96.97           C  
ATOM   1019  HB2 TYR B 112     -15.922   2.274  -4.107  1.00 96.97           H  
ATOM   1020  HB3 TYR B 112     -16.332   0.905  -3.073  1.00 96.97           H  
ATOM   1021  O   TYR B 112     -12.587   0.693  -5.052  1.00 96.97           O  
ATOM   1022  CG  TYR B 112     -15.949   0.379  -5.096  1.00 96.97           C  
ATOM   1023  CD1 TYR B 112     -16.053   0.968  -6.371  1.00 96.97           C  
ATOM   1024  HD1 TYR B 112     -15.919   2.034  -6.480  1.00 96.97           H  
ATOM   1025  CD2 TYR B 112     -16.065  -1.015  -4.951  1.00 96.97           C  
ATOM   1026  HD2 TYR B 112     -15.948  -1.465  -3.976  1.00 96.97           H  
ATOM   1027  CE1 TYR B 112     -16.314   0.164  -7.497  1.00 96.97           C  
ATOM   1028  HE1 TYR B 112     -16.400   0.619  -8.473  1.00 96.97           H  
ATOM   1029  CE2 TYR B 112     -16.327  -1.822  -6.073  1.00 96.97           C  
ATOM   1030  HE2 TYR B 112     -16.425  -2.893  -5.974  1.00 96.97           H  
ATOM   1031  OH  TYR B 112     -16.722  -2.016  -8.424  1.00 96.97           O  
ATOM   1032  HH  TYR B 112     -16.772  -1.497  -9.231  1.00 96.97           H  
ATOM   1033  CZ  TYR B 112     -16.459  -1.233  -7.346  1.00 96.97           C  
ATOM   1034  N   ASP B 113     -13.020   2.856  -4.660  1.00 97.62           N  
ATOM   1035  H   ASP B 113     -13.623   3.521  -4.197  1.00 97.62           H  
ATOM   1036  CA  ASP B 113     -12.039   3.378  -5.610  1.00 97.62           C  
ATOM   1037  HA  ASP B 113     -12.287   3.014  -6.608  1.00 97.62           H  
ATOM   1038  C   ASP B 113     -10.629   2.879  -5.275  1.00 97.62           C  
ATOM   1039  CB  ASP B 113     -12.085   4.914  -5.632  1.00 97.62           C  
ATOM   1040  HB2 ASP B 113     -11.250   5.274  -6.233  1.00 97.62           H  
ATOM   1041  HB3 ASP B 113     -11.954   5.293  -4.619  1.00 97.62           H  
ATOM   1042  O   ASP B 113      -9.945   2.345  -6.148  1.00 97.62           O  
ATOM   1043  CG  ASP B 113     -13.377   5.491  -6.227  1.00 97.62           C  
ATOM   1044  OD1 ASP B 113     -14.118   4.751  -6.918  1.00 97.62           O  
ATOM   1045  OD2 ASP B 113     -13.606   6.702  -6.027  1.00 97.62           O  
ATOM   1046  N   LEU B 114     -10.222   2.932  -3.998  1.00 98.15           N  
ATOM   1047  H   LEU B 114     -10.818   3.392  -3.325  1.00 98.15           H  
ATOM   1048  CA  LEU B 114      -8.940   2.363  -3.566  1.00 98.15           C  
ATOM   1049  HA  LEU B 114      -8.153   2.851  -4.141  1.00 98.15           H  
ATOM   1050  C   LEU B 114      -8.854   0.854  -3.845  1.00 98.15           C  
ATOM   1051  CB  LEU B 114      -8.725   2.646  -2.068  1.00 98.15           C  
ATOM   1052  HB2 LEU B 114      -9.540   2.188  -1.506  1.00 98.15           H  
ATOM   1053  HB3 LEU B 114      -8.767   3.722  -1.903  1.00 98.15           H  
ATOM   1054  O   LEU B 114      -7.810   0.358  -4.274  1.00 98.15           O  
ATOM   1055  CG  LEU B 114      -7.383   2.099  -1.536  1.00 98.15           C  
ATOM   1056  HG  LEU B 114      -7.311   1.027  -1.718  1.00 98.15           H  
ATOM   1057  CD1 LEU B 114      -6.178   2.786  -2.178  1.00 98.15           C  
ATOM   1058 HD11 LEU B 114      -5.260   2.457  -1.691  1.00 98.15           H  
ATOM   1059 HD12 LEU B 114      -6.274   3.868  -2.088  1.00 98.15           H  
ATOM   1060 HD13 LEU B 114      -6.126   2.512  -3.232  1.00 98.15           H  
ATOM   1061  CD2 LEU B 114      -7.297   2.299  -0.030  1.00 98.15           C  
ATOM   1062 HD21 LEU B 114      -8.048   1.662   0.438  1.00 98.15           H  
ATOM   1063 HD22 LEU B 114      -7.471   3.346   0.221  1.00 98.15           H  
ATOM   1064 HD23 LEU B 114      -6.315   2.000   0.336  1.00 98.15           H  
ATOM   1065  N   THR B 115      -9.946   0.120  -3.615  1.00 97.27           N  
ATOM   1066  H   THR B 115     -10.779   0.599  -3.305  1.00 97.27           H  
ATOM   1067  CA  THR B 115     -10.018  -1.317  -3.921  1.00 97.27           C  
ATOM   1068  HA  THR B 115      -9.213  -1.830  -3.395  1.00 97.27           H  
ATOM   1069  C   THR B 115      -9.813  -1.554  -5.417  1.00 97.27           C  
ATOM   1070  CB  THR B 115     -11.352  -1.926  -3.456  1.00 97.27           C  
ATOM   1071  HB  THR B 115     -12.182  -1.483  -4.006  1.00 97.27           H  
ATOM   1072  O   THR B 115      -9.014  -2.406  -5.802  1.00 97.27           O  
ATOM   1073  CG2 THR B 115     -11.394  -3.441  -3.659  1.00 97.27           C  
ATOM   1074 HG21 THR B 115     -12.320  -3.835  -3.239  1.00 97.27           H  
ATOM   1075 HG22 THR B 115     -11.370  -3.680  -4.722  1.00 97.27           H  
ATOM   1076 HG23 THR B 115     -10.545  -3.910  -3.161  1.00 97.27           H  
ATOM   1077  OG1 THR B 115     -11.539  -1.691  -2.077  1.00 97.27           O  
ATOM   1078  HG1 THR B 115     -11.702  -0.753  -1.953  1.00 97.27           H  
ATOM   1079  N   MET B 116     -10.456  -0.756  -6.270  1.00 97.24           N  
ATOM   1080  H   MET B 116     -11.084  -0.058  -5.899  1.00 97.24           H  
ATOM   1081  CA  MET B 116     -10.325  -0.858  -7.722  1.00 97.24           C  
ATOM   1082  HA  MET B 116     -10.474  -1.900  -8.006  1.00 97.24           H  
ATOM   1083  C   MET B 116      -8.927  -0.485  -8.218  1.00 97.24           C  
ATOM   1084  CB  MET B 116     -11.403  -0.004  -8.402  1.00 97.24           C  
ATOM   1085  HB2 MET B 116     -11.366   1.017  -8.021  1.00 97.24           H  
ATOM   1086  HB3 MET B 116     -11.197   0.031  -9.472  1.00 97.24           H  
ATOM   1087  O   MET B 116      -8.408  -1.164  -9.108  1.00 97.24           O  
ATOM   1088  CG  MET B 116     -12.815  -0.571  -8.199  1.00 97.24           C  
ATOM   1089  HG2 MET B 116     -13.518   0.038  -8.767  1.00 97.24           H  
ATOM   1090  HG3 MET B 116     -13.085  -0.479  -7.147  1.00 97.24           H  
ATOM   1091  SD  MET B 116     -13.037  -2.313  -8.672  1.00 97.24           S  
ATOM   1092  CE  MET B 116     -12.787  -2.213 -10.463  1.00 97.24           C  
ATOM   1093  HE1 MET B 116     -12.847  -3.212 -10.895  1.00 97.24           H  
ATOM   1094  HE2 MET B 116     -11.810  -1.785 -10.686  1.00 97.24           H  
ATOM   1095  HE3 MET B 116     -13.565  -1.590 -10.903  1.00 97.24           H  
ATOM   1096  N   TRP B 117      -8.268   0.509  -7.610  1.00 98.53           N  
ATOM   1097  H   TRP B 117      -8.757   1.071  -6.928  1.00 98.53           H  
ATOM   1098  CA  TRP B 117      -6.867   0.820  -7.911  1.00 98.53           C  
ATOM   1099  HA  TRP B 117      -6.780   1.102  -8.961  1.00 98.53           H  
ATOM   1100  C   TRP B 117      -5.972  -0.396  -7.684  1.00 98.53           C  
ATOM   1101  CB  TRP B 117      -6.354   1.974  -7.043  1.00 98.53           C  
ATOM   1102  HB2 TRP B 117      -6.419   1.683  -5.994  1.00 98.53           H  
ATOM   1103  HB3 TRP B 117      -5.298   2.121  -7.269  1.00 98.53           H  
ATOM   1104  O   TRP B 117      -5.115  -0.687  -8.519  1.00 98.53           O  
ATOM   1105  CG  TRP B 117      -7.019   3.303  -7.185  1.00 98.53           C  
ATOM   1106  CD1 TRP B 117      -7.984   3.640  -8.072  1.00 98.53           C  
ATOM   1107  HD1 TRP B 117      -8.421   2.972  -8.800  1.00 98.53           H  
ATOM   1108  CD2 TRP B 117      -6.808   4.484  -6.357  1.00 98.53           C  
ATOM   1109  CE2 TRP B 117      -7.720   5.491  -6.778  1.00 98.53           C  
ATOM   1110  CE3 TRP B 117      -5.965   4.791  -5.266  1.00 98.53           C  
ATOM   1111  HE3 TRP B 117      -5.280   4.035  -4.911  1.00 98.53           H  
ATOM   1112  NE1 TRP B 117      -8.406   4.931  -7.830  1.00 98.53           N  
ATOM   1113  HE1 TRP B 117      -9.206   5.351  -8.280  1.00 98.53           H  
ATOM   1114  CH2 TRP B 117      -6.930   7.021  -5.076  1.00 98.53           C  
ATOM   1115  HH2 TRP B 117      -6.990   7.975  -4.575  1.00 98.53           H  
ATOM   1116  CZ2 TRP B 117      -7.808   6.725  -6.131  1.00 98.53           C  
ATOM   1117  HZ2 TRP B 117      -8.582   7.420  -6.419  1.00 98.53           H  
ATOM   1118  CZ3 TRP B 117      -6.015   6.050  -4.637  1.00 98.53           C  
ATOM   1119  HZ3 TRP B 117      -5.372   6.261  -3.796  1.00 98.53           H  
ATOM   1120  N   LEU B 118      -6.177  -1.129  -6.585  1.00 98.09           N  
ATOM   1121  H   LEU B 118      -6.912  -0.847  -5.952  1.00 98.09           H  
ATOM   1122  CA  LEU B 118      -5.417  -2.343  -6.296  1.00 98.09           C  
ATOM   1123  HA  LEU B 118      -4.359  -2.127  -6.442  1.00 98.09           H  
ATOM   1124  C   LEU B 118      -5.761  -3.475  -7.270  1.00 98.09           C  
ATOM   1125  CB  LEU B 118      -5.625  -2.783  -4.836  1.00 98.09           C  
ATOM   1126  HB2 LEU B 118      -6.691  -2.923  -4.659  1.00 98.09           H  
ATOM   1127  HB3 LEU B 118      -5.141  -3.751  -4.704  1.00 98.09           H  
ATOM   1128  O   LEU B 118      -4.873  -3.967  -7.964  1.00 98.09           O  
ATOM   1129  CG  LEU B 118      -5.075  -1.817  -3.773  1.00 98.09           C  
ATOM   1130  HG  LEU B 118      -5.563  -0.847  -3.860  1.00 98.09           H  
ATOM   1131  CD1 LEU B 118      -5.372  -2.394  -2.388  1.00 98.09           C  
ATOM   1132 HD11 LEU B 118      -4.879  -3.359  -2.267  1.00 98.09           H  
ATOM   1133 HD12 LEU B 118      -6.449  -2.518  -2.275  1.00 98.09           H  
ATOM   1134 HD13 LEU B 118      -5.023  -1.702  -1.622  1.00 98.09           H  
ATOM   1135  CD2 LEU B 118      -3.562  -1.611  -3.889  1.00 98.09           C  
ATOM   1136 HD21 LEU B 118      -3.208  -1.003  -3.056  1.00 98.09           H  
ATOM   1137 HD22 LEU B 118      -3.047  -2.572  -3.888  1.00 98.09           H  
ATOM   1138 HD23 LEU B 118      -3.335  -1.075  -4.811  1.00 98.09           H  
ATOM   1139  N   GLU B 119      -7.031  -3.878  -7.332  1.00 96.63           N  
ATOM   1140  H   GLU B 119      -7.714  -3.397  -6.764  1.00 96.63           H  
ATOM   1141  CA  GLU B 119      -7.455  -5.086  -8.051  1.00 96.63           C  
ATOM   1142  HA  GLU B 119      -6.817  -5.919  -7.757  1.00 96.63           H  
ATOM   1143  C   GLU B 119      -7.318  -4.955  -9.570  1.00 96.63           C  
ATOM   1144  CB  GLU B 119      -8.908  -5.448  -7.696  1.00 96.63           C  
ATOM   1145  HB2 GLU B 119      -9.213  -6.301  -8.303  1.00 96.63           H  
ATOM   1146  HB3 GLU B 119      -9.552  -4.610  -7.963  1.00 96.63           H  
ATOM   1147  O   GLU B 119      -6.849  -5.880 -10.230  1.00 96.63           O  
ATOM   1148  CG  GLU B 119      -9.155  -5.795  -6.220  1.00 96.63           C  
ATOM   1149  HG2 GLU B 119     -10.216  -6.016  -6.097  1.00 96.63           H  
ATOM   1150  HG3 GLU B 119      -8.935  -4.921  -5.607  1.00 96.63           H  
ATOM   1151  CD  GLU B 119      -8.346  -6.981  -5.680  1.00 96.63           C  
ATOM   1152  OE1 GLU B 119      -8.131  -7.036  -4.447  1.00 96.63           O  
ATOM   1153  OE2 GLU B 119      -7.906  -7.882  -6.429  1.00 96.63           O  
ATOM   1154  N   SER B 120      -7.701  -3.805 -10.130  1.00 96.01           N  
ATOM   1155  H   SER B 120      -8.012  -3.053  -9.533  1.00 96.01           H  
ATOM   1156  CA  SER B 120      -7.712  -3.596 -11.583  1.00 96.01           C  
ATOM   1157  HA  SER B 120      -7.748  -4.563 -12.086  1.00 96.01           H  
ATOM   1158  C   SER B 120      -6.474  -2.875 -12.105  1.00 96.01           C  
ATOM   1159  CB  SER B 120      -8.966  -2.834 -11.990  1.00 96.01           C  
ATOM   1160  HB2 SER B 120      -8.951  -2.644 -13.064  1.00 96.01           H  
ATOM   1161  HB3 SER B 120      -8.989  -1.884 -11.455  1.00 96.01           H  
ATOM   1162  O   SER B 120      -6.169  -2.990 -13.288  1.00 96.01           O  
ATOM   1163  OG  SER B 120     -10.111  -3.597 -11.668  1.00 96.01           O  
ATOM   1164  HG  SER B 120     -10.114  -3.747 -10.719  1.00 96.01           H  
ATOM   1165  N   GLY B 121      -5.741  -2.163 -11.246  1.00 97.73           N  
ATOM   1166  H   GLY B 121      -6.061  -2.079 -10.292  1.00 97.73           H  
ATOM   1167  CA  GLY B 121      -4.523  -1.458 -11.631  1.00 97.73           C  
ATOM   1168  HA2 GLY B 121      -4.476  -1.371 -12.717  1.00 97.73           H  
ATOM   1169  HA3 GLY B 121      -4.558  -0.447 -11.226  1.00 97.73           H  
ATOM   1170  C   GLY B 121      -3.254  -2.157 -11.144  1.00 97.73           C  
ATOM   1171  O   GLY B 121      -2.549  -2.812 -11.915  1.00 97.73           O  
ATOM   1172  N   VAL B 122      -2.954  -2.027  -9.848  1.00 98.47           N  
ATOM   1173  H   VAL B 122      -3.620  -1.536  -9.268  1.00 98.47           H  
ATOM   1174  CA  VAL B 122      -1.692  -2.489  -9.242  1.00 98.47           C  
ATOM   1175  HA  VAL B 122      -0.868  -1.948  -9.706  1.00 98.47           H  
ATOM   1176  C   VAL B 122      -1.454  -3.975  -9.487  1.00 98.47           C  
ATOM   1177  CB  VAL B 122      -1.663  -2.215  -7.725  1.00 98.47           C  
ATOM   1178  HB  VAL B 122      -2.471  -2.764  -7.241  1.00 98.47           H  
ATOM   1179  O   VAL B 122      -0.359  -4.369  -9.880  1.00 98.47           O  
ATOM   1180  CG1 VAL B 122      -0.346  -2.665  -7.078  1.00 98.47           C  
ATOM   1181 HG11 VAL B 122      -0.411  -2.528  -5.998  1.00 98.47           H  
ATOM   1182 HG12 VAL B 122       0.482  -2.074  -7.470  1.00 98.47           H  
ATOM   1183 HG13 VAL B 122      -0.159  -3.724  -7.257  1.00 98.47           H  
ATOM   1184  CG2 VAL B 122      -1.833  -0.717  -7.446  1.00 98.47           C  
ATOM   1185 HG21 VAL B 122      -1.600  -0.490  -6.405  1.00 98.47           H  
ATOM   1186 HG22 VAL B 122      -1.180  -0.149  -8.108  1.00 98.47           H  
ATOM   1187 HG23 VAL B 122      -2.862  -0.410  -7.633  1.00 98.47           H  
ATOM   1188  N   PHE B 123      -2.460  -4.819  -9.279  1.00 98.00           N  
ATOM   1189  H   PHE B 123      -3.343  -4.459  -8.945  1.00 98.00           H  
ATOM   1190  CA  PHE B 123      -2.285  -6.264  -9.375  1.00 98.00           C  
ATOM   1191  HA  PHE B 123      -1.358  -6.538  -8.873  1.00 98.00           H  
ATOM   1192  C   PHE B 123      -2.076  -6.765 -10.801  1.00 98.00           C  
ATOM   1193  CB  PHE B 123      -3.443  -6.957  -8.657  1.00 98.00           C  
ATOM   1194  HB2 PHE B 123      -4.380  -6.575  -9.063  1.00 98.00           H  
ATOM   1195  HB3 PHE B 123      -3.409  -8.022  -8.889  1.00 98.00           H  
ATOM   1196  O   PHE B 123      -1.346  -7.743 -10.955  1.00 98.00           O  
ATOM   1197  CG  PHE B 123      -3.464  -6.807  -7.143  1.00 98.00           C  
ATOM   1198  CD1 PHE B 123      -2.340  -6.368  -6.407  1.00 98.00           C  
ATOM   1199  HD1 PHE B 123      -1.407  -6.117  -6.889  1.00 98.00           H  
ATOM   1200  CD2 PHE B 123      -4.652  -7.105  -6.455  1.00 98.00           C  
ATOM   1201  HD2 PHE B 123      -5.521  -7.441  -7.000  1.00 98.00           H  
ATOM   1202  CE1 PHE B 123      -2.416  -6.216  -5.015  1.00 98.00           C  
ATOM   1203  HE1 PHE B 123      -1.555  -5.855  -4.472  1.00 98.00           H  
ATOM   1204  CE2 PHE B 123      -4.730  -6.928  -5.064  1.00 98.00           C  
ATOM   1205  HE2 PHE B 123      -5.667  -7.097  -4.553  1.00 98.00           H  
ATOM   1206  CZ  PHE B 123      -3.613  -6.490  -4.339  1.00 98.00           C  
ATOM   1207  HZ  PHE B 123      -3.682  -6.344  -3.271  1.00 98.00           H  
ATOM   1208  N   LYS B 124      -2.578  -6.058 -11.821  1.00 97.57           N  
ATOM   1209  H   LYS B 124      -3.157  -5.256 -11.618  1.00 97.57           H  
ATOM   1210  CA  LYS B 124      -2.204  -6.321 -13.221  1.00 97.57           C  
ATOM   1211  HA  LYS B 124      -2.349  -7.378 -13.441  1.00 97.57           H  
ATOM   1212  C   LYS B 124      -0.726  -6.013 -13.469  1.00 97.57           C  
ATOM   1213  CB  LYS B 124      -3.077  -5.503 -14.183  1.00 97.57           C  
ATOM   1214  HB2 LYS B 124      -2.720  -5.690 -15.196  1.00 97.57           H  
ATOM   1215  HB3 LYS B 124      -2.967  -4.439 -13.976  1.00 97.57           H  
ATOM   1216  O   LYS B 124      -0.032  -6.763 -14.147  1.00 97.57           O  
ATOM   1217  CG  LYS B 124      -4.562  -5.883 -14.117  1.00 97.57           C  
ATOM   1218  HG2 LYS B 124      -4.667  -6.964 -14.200  1.00 97.57           H  
ATOM   1219  HG3 LYS B 124      -4.978  -5.557 -13.164  1.00 97.57           H  
ATOM   1220  CD  LYS B 124      -5.324  -5.215 -15.270  1.00 97.57           C  
ATOM   1221  HD2 LYS B 124      -4.973  -5.623 -16.218  1.00 97.57           H  
ATOM   1222  HD3 LYS B 124      -5.132  -4.142 -15.261  1.00 97.57           H  
ATOM   1223  CE  LYS B 124      -6.826  -5.472 -15.126  1.00 97.57           C  
ATOM   1224  HE2 LYS B 124      -7.011  -6.541 -15.230  1.00 97.57           H  
ATOM   1225  HE3 LYS B 124      -7.128  -5.169 -14.123  1.00 97.57           H  
ATOM   1226  NZ  LYS B 124      -7.608  -4.704 -16.121  1.00 97.57           N  
ATOM   1227  HZ1 LYS B 124      -8.601  -4.877 -16.047  1.00 97.57           H  
ATOM   1228  HZ2 LYS B 124      -7.547  -3.711 -15.946  1.00 97.57           H  
ATOM   1229  HZ3 LYS B 124      -7.298  -4.846 -17.072  1.00 97.57           H  
ATOM   1230  N   ALA B 125      -0.214  -4.934 -12.871  1.00 97.97           N  
ATOM   1231  H   ALA B 125      -0.832  -4.350 -12.326  1.00 97.97           H  
ATOM   1232  CA  ALA B 125       1.204  -4.584 -12.954  1.00 97.97           C  
ATOM   1233  HA  ALA B 125       1.481  -4.532 -14.007  1.00 97.97           H  
ATOM   1234  C   ALA B 125       2.110  -5.642 -12.294  1.00 97.97           C  
ATOM   1235  CB  ALA B 125       1.416  -3.199 -12.321  1.00 97.97           C  
ATOM   1236  HB1 ALA B 125       1.420  -3.278 -11.233  1.00 97.97           H  
ATOM   1237  HB2 ALA B 125       2.372  -2.792 -12.651  1.00 97.97           H  
ATOM   1238  HB3 ALA B 125       0.614  -2.513 -12.592  1.00 97.97           H  
ATOM   1239  O   ALA B 125       3.211  -5.891 -12.782  1.00 97.97           O  
ATOM   1240  N   VAL B 126       1.658  -6.260 -11.196  1.00 97.81           N  
ATOM   1241  H   VAL B 126       0.771  -5.957 -10.819  1.00 97.81           H  
ATOM   1242  CA  VAL B 126       2.375  -7.366 -10.532  1.00 97.81           C  
ATOM   1243  HA  VAL B 126       3.431  -7.106 -10.460  1.00 97.81           H  
ATOM   1244  C   VAL B 126       2.295  -8.652 -11.358  1.00 97.81           C  
ATOM   1245  CB  VAL B 126       1.851  -7.620  -9.103  1.00 97.81           C  
ATOM   1246  HB  VAL B 126       0.803  -7.917  -9.147  1.00 97.81           H  
ATOM   1247  O   VAL B 126       3.310  -9.312 -11.537  1.00 97.81           O  
ATOM   1248  CG1 VAL B 126       2.646  -8.719  -8.385  1.00 97.81           C  
ATOM   1249 HG11 VAL B 126       2.243  -8.886  -7.386  1.00 97.81           H  
ATOM   1250 HG12 VAL B 126       2.593  -9.656  -8.939  1.00 97.81           H  
ATOM   1251 HG13 VAL B 126       3.696  -8.434  -8.311  1.00 97.81           H  
ATOM   1252  CG2 VAL B 126       1.971  -6.377  -8.216  1.00 97.81           C  
ATOM   1253 HG21 VAL B 126       1.402  -5.548  -8.637  1.00 97.81           H  
ATOM   1254 HG22 VAL B 126       3.021  -6.090  -8.148  1.00 97.81           H  
ATOM   1255 HG23 VAL B 126       1.589  -6.589  -7.218  1.00 97.81           H  
ATOM   1256  N   GLU B 127       1.120  -8.995 -11.895  1.00 97.14           N  
ATOM   1257  H   GLU B 127       0.315  -8.409 -11.723  1.00 97.14           H  
ATOM   1258  CA  GLU B 127       0.916 -10.180 -12.748  1.00 97.14           C  
ATOM   1259  HA  GLU B 127       1.121 -11.091 -12.186  1.00 97.14           H  
ATOM   1260  C   GLU B 127       1.833 -10.197 -13.966  1.00 97.14           C  
ATOM   1261  CB  GLU B 127      -0.529 -10.198 -13.262  1.00 97.14           C  
ATOM   1262  HB2 GLU B 127      -0.828  -9.180 -13.515  1.00 97.14           H  
ATOM   1263  HB3 GLU B 127      -0.593 -10.808 -14.163  1.00 97.14           H  
ATOM   1264  O   GLU B 127       2.433 -11.220 -14.277  1.00 97.14           O  
ATOM   1265  CG  GLU B 127      -1.481 -10.791 -12.230  1.00 97.14           C  
ATOM   1266  HG2 GLU B 127      -1.266 -11.858 -12.171  1.00 97.14           H  
ATOM   1267  HG3 GLU B 127      -1.294 -10.352 -11.250  1.00 97.14           H  
ATOM   1268  CD  GLU B 127      -2.958 -10.611 -12.590  1.00 97.14           C  
ATOM   1269  OE1 GLU B 127      -3.765 -11.240 -11.868  1.00 97.14           O  
ATOM   1270  OE2 GLU B 127      -3.304  -9.791 -13.459  1.00 97.14           O  
ATOM   1271  N   HIS B 128       1.977  -9.056 -14.635  1.00 96.82           N  
ATOM   1272  H   HIS B 128       1.396  -8.269 -14.381  1.00 96.82           H  
ATOM   1273  CA  HIS B 128       2.878  -8.923 -15.774  1.00 96.82           C  
ATOM   1274  HA  HIS B 128       2.838  -9.842 -16.360  1.00 96.82           H  
ATOM   1275  C   HIS B 128       4.351  -8.743 -15.381  1.00 96.82           C  
ATOM   1276  CB  HIS B 128       2.381  -7.778 -16.652  1.00 96.82           C  
ATOM   1277  HB2 HIS B 128       2.299  -6.865 -16.062  1.00 96.82           H  
ATOM   1278  HB3 HIS B 128       3.122  -7.623 -17.436  1.00 96.82           H  
ATOM   1279  O   HIS B 128       5.200  -8.546 -16.246  1.00 96.82           O  
ATOM   1280  CG  HIS B 128       1.077  -8.069 -17.341  1.00 96.82           C  
ATOM   1281  CD2 HIS B 128      -0.055  -7.302 -17.323  1.00 96.82           C  
ATOM   1282  HD2 HIS B 128      -0.182  -6.378 -16.779  1.00 96.82           H  
ATOM   1283  ND1 HIS B 128       0.828  -9.145 -18.160  1.00 96.82           N  
ATOM   1284  HD1 HIS B 128       1.468  -9.901 -18.356  1.00 96.82           H  
ATOM   1285  CE1 HIS B 128      -0.429  -9.034 -18.618  1.00 96.82           C  
ATOM   1286  HE1 HIS B 128      -0.915  -9.742 -19.273  1.00 96.82           H  
ATOM   1287  NE2 HIS B 128      -1.003  -7.914 -18.151  1.00 96.82           N  
ATOM   1288  N   ARG B 129       4.671  -8.777 -14.082  1.00 96.32           N  
ATOM   1289  H   ARG B 129       3.946  -9.044 -13.431  1.00 96.32           H  
ATOM   1290  CA  ARG B 129       6.001  -8.494 -13.528  1.00 96.32           C  
ATOM   1291  HA  ARG B 129       5.871  -8.485 -12.446  1.00 96.32           H  
ATOM   1292  C   ARG B 129       6.553  -7.110 -13.893  1.00 96.32           C  
ATOM   1293  CB  ARG B 129       6.989  -9.628 -13.856  1.00 96.32           C  
ATOM   1294  HB2 ARG B 129       7.914  -9.445 -13.309  1.00 96.32           H  
ATOM   1295  HB3 ARG B 129       7.224  -9.600 -14.920  1.00 96.32           H  
ATOM   1296  O   ARG B 129       7.761  -6.889 -13.873  1.00 96.32           O  
ATOM   1297  CG  ARG B 129       6.488 -11.036 -13.495  1.00 96.32           C  
ATOM   1298  HG2 ARG B 129       5.619 -11.296 -14.099  1.00 96.32           H  
ATOM   1299  HG3 ARG B 129       6.222 -11.080 -12.438  1.00 96.32           H  
ATOM   1300  CD  ARG B 129       7.619 -12.027 -13.785  1.00 96.32           C  
ATOM   1301  HD2 ARG B 129       7.906 -11.932 -14.832  1.00 96.32           H  
ATOM   1302  HD3 ARG B 129       8.480 -11.758 -13.173  1.00 96.32           H  
ATOM   1303  NE  ARG B 129       7.256 -13.432 -13.518  1.00 96.32           N  
ATOM   1304  HE  ARG B 129       6.295 -13.685 -13.340  1.00 96.32           H  
ATOM   1305  NH1 ARG B 129       9.372 -14.302 -13.841  1.00 96.32           N  
ATOM   1306 HH11 ARG B 129       9.788 -13.402 -14.034  1.00 96.32           H  
ATOM   1307 HH12 ARG B 129       9.912 -15.154 -13.896  1.00 96.32           H  
ATOM   1308  NH2 ARG B 129       7.724 -15.657 -13.395  1.00 96.32           N  
ATOM   1309 HH21 ARG B 129       8.414 -16.388 -13.492  1.00 96.32           H  
ATOM   1310 HH22 ARG B 129       6.734 -15.853 -13.387  1.00 96.32           H  
ATOM   1311  CZ  ARG B 129       8.108 -14.439 -13.580  1.00 96.32           C  
ATOM   1312  N   TYR B 130       5.682  -6.155 -14.213  1.00 96.89           N  
ATOM   1313  H   TYR B 130       4.703  -6.400 -14.186  1.00 96.89           H  
ATOM   1314  CA  TYR B 130       6.049  -4.785 -14.586  1.00 96.89           C  
ATOM   1315  HA  TYR B 130       6.968  -4.790 -15.172  1.00 96.89           H  
ATOM   1316  C   TYR B 130       6.309  -3.905 -13.365  1.00 96.89           C  
ATOM   1317  CB  TYR B 130       4.922  -4.180 -15.435  1.00 96.89           C  
ATOM   1318  HB2 TYR B 130       4.002  -4.200 -14.852  1.00 96.89           H  
ATOM   1319  HB3 TYR B 130       5.158  -3.131 -15.617  1.00 96.89           H  
ATOM   1320  O   TYR B 130       7.139  -2.996 -13.412  1.00 96.89           O  
ATOM   1321  CG  TYR B 130       4.645  -4.839 -16.778  1.00 96.89           C  
ATOM   1322  CD1 TYR B 130       5.564  -5.727 -17.377  1.00 96.89           C  
ATOM   1323  HD1 TYR B 130       6.493  -5.991 -16.895  1.00 96.89           H  
ATOM   1324  CD2 TYR B 130       3.437  -4.549 -17.441  1.00 96.89           C  
ATOM   1325  HD2 TYR B 130       2.729  -3.868 -16.991  1.00 96.89           H  
ATOM   1326  CE1 TYR B 130       5.265  -6.338 -18.606  1.00 96.89           C  
ATOM   1327  HE1 TYR B 130       5.958  -7.036 -19.052  1.00 96.89           H  
ATOM   1328  CE2 TYR B 130       3.133  -5.157 -18.673  1.00 96.89           C  
ATOM   1329  HE2 TYR B 130       2.192  -4.947 -19.161  1.00 96.89           H  
ATOM   1330  OH  TYR B 130       3.735  -6.702 -20.410  1.00 96.89           O  
ATOM   1331  HH  TYR B 130       2.837  -6.513 -20.693  1.00 96.89           H  
ATOM   1332  CZ  TYR B 130       4.044  -6.068 -19.251  1.00 96.89           C  
ATOM   1333  N   LEU B 131       5.595  -4.151 -12.263  1.00 97.68           N  
ATOM   1334  H   LEU B 131       4.934  -4.915 -12.289  1.00 97.68           H  
ATOM   1335  CA  LEU B 131       5.658  -3.302 -11.080  1.00 97.68           C  
ATOM   1336  HA  LEU B 131       5.570  -2.271 -11.421  1.00 97.68           H  
ATOM   1337  C   LEU B 131       6.991  -3.461 -10.351  1.00 97.68           C  
ATOM   1338  CB  LEU B 131       4.483  -3.620 -10.143  1.00 97.68           C  
ATOM   1339  HB2 LEU B 131       3.562  -3.658 -10.725  1.00 97.68           H  
ATOM   1340  HB3 LEU B 131       4.635  -4.608  -9.708  1.00 97.68           H  
ATOM   1341  O   LEU B 131       7.313  -4.542  -9.865  1.00 97.68           O  
ATOM   1342  CG  LEU B 131       4.313  -2.589  -9.014  1.00 97.68           C  
ATOM   1343  HG  LEU B 131       5.254  -2.466  -8.477  1.00 97.68           H  
ATOM   1344  CD1 LEU B 131       3.861  -1.226  -9.539  1.00 97.68           C  
ATOM   1345 HD11 LEU B 131       2.923  -1.325 -10.085  1.00 97.68           H  
ATOM   1346 HD12 LEU B 131       4.615  -0.790 -10.193  1.00 97.68           H  
ATOM   1347 HD13 LEU B 131       3.719  -0.547  -8.697  1.00 97.68           H  
ATOM   1348  CD2 LEU B 131       3.261  -3.084  -8.028  1.00 97.68           C  
ATOM   1349 HD21 LEU B 131       3.109  -2.345  -7.242  1.00 97.68           H  
ATOM   1350 HD22 LEU B 131       3.603  -4.009  -7.563  1.00 97.68           H  
ATOM   1351 HD23 LEU B 131       2.319  -3.263  -8.546  1.00 97.68           H  
ATOM   1352  N   ARG B 132       7.717  -2.355 -10.207  1.00 96.39           N  
ATOM   1353  H   ARG B 132       7.381  -1.522 -10.669  1.00 96.39           H  
ATOM   1354  CA  ARG B 132       8.935  -2.252  -9.397  1.00 96.39           C  
ATOM   1355  HA  ARG B 132       9.367  -3.242  -9.250  1.00 96.39           H  
ATOM   1356  C   ARG B 132       8.655  -1.705  -8.006  1.00 96.39           C  
ATOM   1357  CB  ARG B 132       9.932  -1.377 -10.159  1.00 96.39           C  
ATOM   1358  HB2 ARG B 132      10.142  -1.839 -11.124  1.00 96.39           H  
ATOM   1359  HB3 ARG B 132       9.498  -0.392 -10.337  1.00 96.39           H  
ATOM   1360  O   ARG B 132       9.299  -2.099  -7.038  1.00 96.39           O  
ATOM   1361  CG  ARG B 132      11.240  -1.209  -9.389  1.00 96.39           C  
ATOM   1362  HG2 ARG B 132      11.061  -0.683  -8.451  1.00 96.39           H  
ATOM   1363  HG3 ARG B 132      11.668  -2.189  -9.178  1.00 96.39           H  
ATOM   1364  CD  ARG B 132      12.214  -0.390 -10.226  1.00 96.39           C  
ATOM   1365  HD2 ARG B 132      11.771   0.579 -10.452  1.00 96.39           H  
ATOM   1366  HD3 ARG B 132      12.384  -0.924 -11.161  1.00 96.39           H  
ATOM   1367  NE  ARG B 132      13.481  -0.216  -9.496  1.00 96.39           N  
ATOM   1368  HE  ARG B 132      13.479  -0.532  -8.537  1.00 96.39           H  
ATOM   1369  NH1 ARG B 132      14.734   0.386 -11.315  1.00 96.39           N  
ATOM   1370 HH11 ARG B 132      15.618   0.347 -11.802  1.00 96.39           H  
ATOM   1371 HH12 ARG B 132      13.893   0.343 -11.873  1.00 96.39           H  
ATOM   1372  NH2 ARG B 132      15.738  -0.015  -9.352  1.00 96.39           N  
ATOM   1373 HH21 ARG B 132      15.694  -0.470  -8.451  1.00 96.39           H  
ATOM   1374 HH22 ARG B 132      16.621  -0.011  -9.843  1.00 96.39           H  
ATOM   1375  CZ  ARG B 132      14.641   0.058 -10.055  1.00 96.39           C  
ATOM   1376  N   ARG B 133       7.730  -0.751  -7.901  1.00 96.90           N  
ATOM   1377  H   ARG B 133       7.253  -0.456  -8.741  1.00 96.90           H  
ATOM   1378  CA  ARG B 133       7.341  -0.163  -6.620  1.00 96.90           C  
ATOM   1379  HA  ARG B 133       7.399  -0.949  -5.867  1.00 96.90           H  
ATOM   1380  C   ARG B 133       5.911   0.347  -6.654  1.00 96.90           C  
ATOM   1381  CB  ARG B 133       8.325   0.957  -6.241  1.00 96.90           C  
ATOM   1382  HB2 ARG B 133       9.332   0.543  -6.205  1.00 96.90           H  
ATOM   1383  HB3 ARG B 133       8.297   1.736  -7.003  1.00 96.90           H  
ATOM   1384  O   ARG B 133       5.520   0.986  -7.623  1.00 96.90           O  
ATOM   1385  CG  ARG B 133       7.993   1.590  -4.881  1.00 96.90           C  
ATOM   1386  HG2 ARG B 133       8.070   0.837  -4.096  1.00 96.90           H  
ATOM   1387  HG3 ARG B 133       6.976   1.983  -4.890  1.00 96.90           H  
ATOM   1388  CD  ARG B 133       8.903   2.761  -4.546  1.00 96.90           C  
ATOM   1389  HD2 ARG B 133       8.793   3.539  -5.301  1.00 96.90           H  
ATOM   1390  HD3 ARG B 133       8.578   3.151  -3.581  1.00 96.90           H  
ATOM   1391  NE  ARG B 133      10.299   2.345  -4.427  1.00 96.90           N  
ATOM   1392  HE  ARG B 133      10.486   1.356  -4.347  1.00 96.90           H  
ATOM   1393  NH1 ARG B 133      11.187   4.420  -4.128  1.00 96.90           N  
ATOM   1394 HH11 ARG B 133      10.240   4.764  -4.064  1.00 96.90           H  
ATOM   1395 HH12 ARG B 133      11.969   5.029  -3.931  1.00 96.90           H  
ATOM   1396  NH2 ARG B 133      12.489   2.569  -4.048  1.00 96.90           N  
ATOM   1397 HH21 ARG B 133      13.299   3.092  -3.745  1.00 96.90           H  
ATOM   1398 HH22 ARG B 133      12.443   1.562  -3.989  1.00 96.90           H  
ATOM   1399  CZ  ARG B 133      11.324   3.125  -4.210  1.00 96.90           C  
ATOM   1400  N   MET B 134       5.196   0.156  -5.553  1.00 98.42           N  
ATOM   1401  H   MET B 134       5.615  -0.398  -4.820  1.00 98.42           H  
ATOM   1402  CA  MET B 134       3.980   0.893  -5.215  1.00 98.42           C  
ATOM   1403  HA  MET B 134       3.694   1.540  -6.044  1.00 98.42           H  
ATOM   1404  C   MET B 134       4.237   1.764  -3.981  1.00 98.42           C  
ATOM   1405  CB  MET B 134       2.847  -0.109  -4.964  1.00 98.42           C  
ATOM   1406  HB2 MET B 134       3.113  -0.755  -4.128  1.00 98.42           H  
ATOM   1407  HB3 MET B 134       2.710  -0.725  -5.852  1.00 98.42           H  
ATOM   1408  O   MET B 134       4.806   1.287  -3.007  1.00 98.42           O  
ATOM   1409  CG  MET B 134       1.517   0.578  -4.659  1.00 98.42           C  
ATOM   1410  HG2 MET B 134       1.647   1.317  -3.869  1.00 98.42           H  
ATOM   1411  HG3 MET B 134       1.201   1.097  -5.564  1.00 98.42           H  
ATOM   1412  SD  MET B 134       0.182  -0.534  -4.164  1.00 98.42           S  
ATOM   1413  CE  MET B 134       0.681  -0.910  -2.472  1.00 98.42           C  
ATOM   1414  HE1 MET B 134      -0.169  -1.333  -1.935  1.00 98.42           H  
ATOM   1415  HE2 MET B 134       1.503  -1.625  -2.481  1.00 98.42           H  
ATOM   1416  HE3 MET B 134       0.986   0.008  -1.970  1.00 98.42           H  
ATOM   1417  N   GLU B 135       3.804   3.018  -3.982  1.00 97.93           N  
ATOM   1418  H   GLU B 135       3.387   3.382  -4.827  1.00 97.93           H  
ATOM   1419  CA  GLU B 135       3.750   3.866  -2.789  1.00 97.93           C  
ATOM   1420  HA  GLU B 135       4.078   3.296  -1.920  1.00 97.93           H  
ATOM   1421  C   GLU B 135       2.301   4.278  -2.538  1.00 97.93           C  
ATOM   1422  CB  GLU B 135       4.690   5.085  -2.906  1.00 97.93           C  
ATOM   1423  HB2 GLU B 135       4.486   5.625  -3.831  1.00 97.93           H  
ATOM   1424  HB3 GLU B 135       4.495   5.754  -2.068  1.00 97.93           H  
ATOM   1425  O   GLU B 135       1.720   4.992  -3.351  1.00 97.93           O  
ATOM   1426  CG  GLU B 135       6.168   4.655  -2.845  1.00 97.93           C  
ATOM   1427  HG2 GLU B 135       6.313   4.166  -1.882  1.00 97.93           H  
ATOM   1428  HG3 GLU B 135       6.364   3.902  -3.608  1.00 97.93           H  
ATOM   1429  CD  GLU B 135       7.209   5.785  -2.970  1.00 97.93           C  
ATOM   1430  OE1 GLU B 135       8.421   5.485  -3.138  1.00 97.93           O  
ATOM   1431  OE2 GLU B 135       6.889   6.977  -2.779  1.00 97.93           O  
ATOM   1432  N   PHE B 136       1.720   3.839  -1.419  1.00 98.62           N  
ATOM   1433  H   PHE B 136       2.255   3.254  -0.794  1.00 98.62           H  
ATOM   1434  CA  PHE B 136       0.455   4.386  -0.926  1.00 98.62           C  
ATOM   1435  HA  PHE B 136      -0.172   4.661  -1.774  1.00 98.62           H  
ATOM   1436  C   PHE B 136       0.748   5.648  -0.124  1.00 98.62           C  
ATOM   1437  CB  PHE B 136      -0.302   3.345  -0.097  1.00 98.62           C  
ATOM   1438  HB2 PHE B 136       0.355   2.963   0.684  1.00 98.62           H  
ATOM   1439  HB3 PHE B 136      -0.562   2.514  -0.752  1.00 98.62           H  
ATOM   1440  O   PHE B 136       1.495   5.596   0.854  1.00 98.62           O  
ATOM   1441  CG  PHE B 136      -1.578   3.876   0.535  1.00 98.62           C  
ATOM   1442  CD1 PHE B 136      -1.761   3.832   1.932  1.00 98.62           C  
ATOM   1443  HD1 PHE B 136      -0.991   3.421   2.570  1.00 98.62           H  
ATOM   1444  CD2 PHE B 136      -2.594   4.414  -0.279  1.00 98.62           C  
ATOM   1445  HD2 PHE B 136      -2.472   4.457  -1.351  1.00 98.62           H  
ATOM   1446  CE1 PHE B 136      -2.951   4.318   2.504  1.00 98.62           C  
ATOM   1447  HE1 PHE B 136      -3.094   4.280   3.574  1.00 98.62           H  
ATOM   1448  CE2 PHE B 136      -3.782   4.897   0.293  1.00 98.62           C  
ATOM   1449  HE2 PHE B 136      -4.562   5.296  -0.339  1.00 98.62           H  
ATOM   1450  CZ  PHE B 136      -3.962   4.850   1.685  1.00 98.62           C  
ATOM   1451  HZ  PHE B 136      -4.878   5.216   2.124  1.00 98.62           H  
ATOM   1452  N   ILE B 137       0.209   6.775  -0.575  1.00 97.53           N  
ATOM   1453  H   ILE B 137      -0.444   6.718  -1.343  1.00 97.53           H  
ATOM   1454  CA  ILE B 137       0.581   8.117  -0.138  1.00 97.53           C  
ATOM   1455  HA  ILE B 137       1.388   8.055   0.592  1.00 97.53           H  
ATOM   1456  C   ILE B 137      -0.615   8.774   0.539  1.00 97.53           C  
ATOM   1457  CB  ILE B 137       1.094   8.937  -1.345  1.00 97.53           C  
ATOM   1458  HB  ILE B 137       0.351   8.882  -2.141  1.00 97.53           H  
ATOM   1459  O   ILE B 137      -1.711   8.813  -0.017  1.00 97.53           O  
ATOM   1460  CG1 ILE B 137       2.424   8.346  -1.869  1.00 97.53           C  
ATOM   1461 HG12 ILE B 137       2.326   7.266  -1.979  1.00 97.53           H  
ATOM   1462 HG13 ILE B 137       3.217   8.535  -1.146  1.00 97.53           H  
ATOM   1463  CG2 ILE B 137       1.275  10.417  -0.966  1.00 97.53           C  
ATOM   1464 HG21 ILE B 137       0.305  10.872  -0.764  1.00 97.53           H  
ATOM   1465 HG22 ILE B 137       1.905  10.491  -0.079  1.00 97.53           H  
ATOM   1466 HG23 ILE B 137       1.728  10.979  -1.782  1.00 97.53           H  
ATOM   1467  CD1 ILE B 137       2.849   8.890  -3.238  1.00 97.53           C  
ATOM   1468 HD11 ILE B 137       3.113   9.946  -3.169  1.00 97.53           H  
ATOM   1469 HD12 ILE B 137       2.039   8.758  -3.955  1.00 97.53           H  
ATOM   1470 HD13 ILE B 137       3.723   8.340  -3.585  1.00 97.53           H  
ATOM   1471  N   ILE B 138      -0.364   9.340   1.716  1.00 96.02           N  
ATOM   1472  H   ILE B 138       0.564   9.239   2.101  1.00 96.02           H  
ATOM   1473  CA  ILE B 138      -1.307  10.150   2.478  1.00 96.02           C  
ATOM   1474  HA  ILE B 138      -2.250  10.213   1.936  1.00 96.02           H  
ATOM   1475  C   ILE B 138      -0.711  11.548   2.598  1.00 96.02           C  
ATOM   1476  CB  ILE B 138      -1.592   9.529   3.858  1.00 96.02           C  
ATOM   1477  HB  ILE B 138      -0.681   9.596   4.453  1.00 96.02           H  
ATOM   1478  O   ILE B 138       0.362  11.752   3.174  1.00 96.02           O  
ATOM   1479  CG1 ILE B 138      -1.981   8.034   3.737  1.00 96.02           C  
ATOM   1480 HG12 ILE B 138      -2.888   7.940   3.140  1.00 96.02           H  
ATOM   1481 HG13 ILE B 138      -1.187   7.488   3.229  1.00 96.02           H  
ATOM   1482  CG2 ILE B 138      -2.684  10.350   4.568  1.00 96.02           C  
ATOM   1483 HG21 ILE B 138      -3.641  10.226   4.061  1.00 96.02           H  
ATOM   1484 HG22 ILE B 138      -2.769  10.008   5.599  1.00 96.02           H  
ATOM   1485 HG23 ILE B 138      -2.424  11.408   4.599  1.00 96.02           H  
ATOM   1486  CD1 ILE B 138      -2.191   7.330   5.079  1.00 96.02           C  
ATOM   1487 HD11 ILE B 138      -3.067   7.746   5.575  1.00 96.02           H  
ATOM   1488 HD12 ILE B 138      -1.315   7.458   5.715  1.00 96.02           H  
ATOM   1489 HD13 ILE B 138      -2.356   6.266   4.910  1.00 96.02           H  
ATOM   1490  N   MET B 139      -1.409  12.525   2.040  1.00 93.83           N  
ATOM   1491  H   MET B 139      -2.267  12.278   1.567  1.00 93.83           H  
ATOM   1492  CA  MET B 139      -1.009  13.926   2.009  1.00 93.83           C  
ATOM   1493  HA  MET B 139      -0.068  14.059   2.542  1.00 93.83           H  
ATOM   1494  C   MET B 139      -2.030  14.804   2.710  1.00 93.83           C  
ATOM   1495  CB  MET B 139      -0.813  14.361   0.550  1.00 93.83           C  
ATOM   1496  HB2 MET B 139      -0.926  15.442   0.469  1.00 93.83           H  
ATOM   1497  HB3 MET B 139      -1.545  13.880  -0.097  1.00 93.83           H  
ATOM   1498  O   MET B 139      -3.199  14.454   2.805  1.00 93.83           O  
ATOM   1499  CG  MET B 139       0.599  13.983   0.122  1.00 93.83           C  
ATOM   1500  HG2 MET B 139       0.768  12.924   0.316  1.00 93.83           H  
ATOM   1501  HG3 MET B 139       1.266  14.586   0.737  1.00 93.83           H  
ATOM   1502  SD  MET B 139       1.065  14.341  -1.573  1.00 93.83           S  
ATOM   1503  CE  MET B 139       1.078  16.154  -1.486  1.00 93.83           C  
ATOM   1504  HE1 MET B 139       1.419  16.560  -2.438  1.00 93.83           H  
ATOM   1505  HE2 MET B 139       0.076  16.531  -1.282  1.00 93.83           H  
ATOM   1506  HE3 MET B 139       1.754  16.487  -0.699  1.00 93.83           H  
ATOM   1507  N   SER B 140      -1.592  15.972   3.165  1.00 88.96           N  
ATOM   1508  H   SER B 140      -0.626  16.215   3.001  1.00 88.96           H  
ATOM   1509  CA  SER B 140      -2.488  17.070   3.530  1.00 88.96           C  
ATOM   1510  HA  SER B 140      -3.494  16.694   3.721  1.00 88.96           H  
ATOM   1511  C   SER B 140      -2.496  18.089   2.392  1.00 88.96           C  
ATOM   1512  CB  SER B 140      -1.989  17.766   4.785  1.00 88.96           C  
ATOM   1513  HB2 SER B 140      -0.986  18.143   4.584  1.00 88.96           H  
ATOM   1514  HB3 SER B 140      -2.653  18.592   5.039  1.00 88.96           H  
ATOM   1515  O   SER B 140      -1.413  18.375   1.882  1.00 88.96           O  
ATOM   1516  OG  SER B 140      -1.919  16.866   5.858  1.00 88.96           O  
ATOM   1517  HG  SER B 140      -2.789  16.470   5.948  1.00 88.96           H  
ATOM   1518  N   PRO B 141      -3.640  18.694   2.026  1.00 84.92           N  
ATOM   1519  CA  PRO B 141      -3.705  19.633   0.899  1.00 84.92           C  
ATOM   1520  HA  PRO B 141      -3.502  19.089  -0.023  1.00 84.92           H  
ATOM   1521  C   PRO B 141      -2.723  20.807   0.998  1.00 84.92           C  
ATOM   1522  CB  PRO B 141      -5.147  20.140   0.875  1.00 84.92           C  
ATOM   1523  HB2 PRO B 141      -5.256  21.019   1.511  1.00 84.92           H  
ATOM   1524  HB3 PRO B 141      -5.481  20.362  -0.138  1.00 84.92           H  
ATOM   1525  O   PRO B 141      -2.154  21.227  -0.003  1.00 84.92           O  
ATOM   1526  CG  PRO B 141      -5.925  18.983   1.485  1.00 84.92           C  
ATOM   1527  HG2 PRO B 141      -6.862  19.340   1.912  1.00 84.92           H  
ATOM   1528  HG3 PRO B 141      -6.125  18.229   0.724  1.00 84.92           H  
ATOM   1529  CD  PRO B 141      -4.977  18.424   2.540  1.00 84.92           C  
ATOM   1530  HD2 PRO B 141      -5.165  17.357   2.658  1.00 84.92           H  
ATOM   1531  HD3 PRO B 141      -5.126  18.946   3.486  1.00 84.92           H  
ATOM   1532  N   ASN B 142      -2.470  21.293   2.216  1.00 81.25           N  
ATOM   1533  H   ASN B 142      -3.024  20.934   2.979  1.00 81.25           H  
ATOM   1534  CA  ASN B 142      -1.616  22.458   2.468  1.00 81.25           C  
ATOM   1535  HA  ASN B 142      -1.642  23.096   1.584  1.00 81.25           H  
ATOM   1536  C   ASN B 142      -0.131  22.110   2.684  1.00 81.25           C  
ATOM   1537  CB  ASN B 142      -2.220  23.260   3.635  1.00 81.25           C  
ATOM   1538  HB2 ASN B 142      -2.206  22.655   4.542  1.00 81.25           H  
ATOM   1539  HB3 ASN B 142      -1.622  24.154   3.809  1.00 81.25           H  
ATOM   1540  O   ASN B 142       0.634  22.952   3.148  1.00 81.25           O  
ATOM   1541  CG  ASN B 142      -3.640  23.708   3.333  1.00 81.25           C  
ATOM   1542  ND2 ASN B 142      -4.540  23.626   4.284  1.00 81.25           N  
ATOM   1543 HD21 ASN B 142      -5.490  23.816   3.998  1.00 81.25           H  
ATOM   1544 HD22 ASN B 142      -4.318  23.286   5.208  1.00 81.25           H  
ATOM   1545  OD1 ASN B 142      -3.968  24.096   2.228  1.00 81.25           O  
ATOM   1546  N   HIS B 143       0.288  20.872   2.400  1.00 81.23           N  
ATOM   1547  H   HIS B 143      -0.349  20.233   1.947  1.00 81.23           H  
ATOM   1548  CA  HIS B 143       1.670  20.433   2.584  1.00 81.23           C  
ATOM   1549  HA  HIS B 143       2.279  21.280   2.900  1.00 81.23           H  
ATOM   1550  C   HIS B 143       2.273  19.925   1.281  1.00 81.23           C  
ATOM   1551  CB  HIS B 143       1.760  19.378   3.690  1.00 81.23           C  
ATOM   1552  HB2 HIS B 143       2.738  18.899   3.645  1.00 81.23           H  
ATOM   1553  HB3 HIS B 143       1.008  18.607   3.526  1.00 81.23           H  
ATOM   1554  O   HIS B 143       1.704  19.086   0.590  1.00 81.23           O  
ATOM   1555  CG  HIS B 143       1.600  19.981   5.060  1.00 81.23           C  
ATOM   1556  CD2 HIS B 143       0.428  20.192   5.732  1.00 81.23           C  
ATOM   1557  HD2 HIS B 143      -0.565  19.971   5.372  1.00 81.23           H  
ATOM   1558  ND1 HIS B 143       2.599  20.567   5.804  1.00 81.23           N  
ATOM   1559  HD1 HIS B 143       3.565  20.676   5.530  1.00 81.23           H  
ATOM   1560  CE1 HIS B 143       2.043  21.104   6.901  1.00 81.23           C  
ATOM   1561  HE1 HIS B 143       2.574  21.666   7.655  1.00 81.23           H  
ATOM   1562  NE2 HIS B 143       0.721  20.866   6.917  1.00 81.23           N  
ATOM   1563  N   GLU B 144       3.485  20.391   0.985  1.00 80.64           N  
ATOM   1564  H   GLU B 144       3.873  21.144   1.535  1.00 80.64           H  
ATOM   1565  CA  GLU B 144       4.208  19.950  -0.208  1.00 80.64           C  
ATOM   1566  HA  GLU B 144       3.559  20.044  -1.078  1.00 80.64           H  
ATOM   1567  C   GLU B 144       4.673  18.493  -0.126  1.00 80.64           C  
ATOM   1568  CB  GLU B 144       5.456  20.805  -0.411  1.00 80.64           C  
ATOM   1569  HB2 GLU B 144       6.173  20.595   0.383  1.00 80.64           H  
ATOM   1570  HB3 GLU B 144       5.885  20.474  -1.356  1.00 80.64           H  
ATOM   1571  O   GLU B 144       4.872  17.847  -1.153  1.00 80.64           O  
ATOM   1572  CG  GLU B 144       5.237  22.321  -0.488  1.00 80.64           C  
ATOM   1573  HG2 GLU B 144       5.129  22.729   0.517  1.00 80.64           H  
ATOM   1574  HG3 GLU B 144       4.322  22.515  -1.048  1.00 80.64           H  
ATOM   1575  CD  GLU B 144       6.428  22.968  -1.207  1.00 80.64           C  
ATOM   1576  OE1 GLU B 144       6.187  23.709  -2.179  1.00 80.64           O  
ATOM   1577  OE2 GLU B 144       7.572  22.484  -1.060  1.00 80.64           O  
ATOM   1578  N   ASN B 145       4.890  17.998   1.093  1.00 86.90           N  
ATOM   1579  H   ASN B 145       4.608  18.560   1.884  1.00 86.90           H  
ATOM   1580  CA  ASN B 145       5.360  16.647   1.343  1.00 86.90           C  
ATOM   1581  HA  ASN B 145       5.793  16.260   0.420  1.00 86.90           H  
ATOM   1582  C   ASN B 145       4.207  15.731   1.771  1.00 86.90           C  
ATOM   1583  CB  ASN B 145       6.464  16.665   2.409  1.00 86.90           C  
ATOM   1584  HB2 ASN B 145       6.113  17.166   3.311  1.00 86.90           H  
ATOM   1585  HB3 ASN B 145       6.704  15.630   2.654  1.00 86.90           H  
ATOM   1586  O   ASN B 145       3.339  16.160   2.540  1.00 86.90           O  
ATOM   1587  CG  ASN B 145       7.743  17.296   1.909  1.00 86.90           C  
ATOM   1588  ND2 ASN B 145       8.286  18.277   2.590  1.00 86.90           N  
ATOM   1589 HD21 ASN B 145       7.862  18.620   3.440  1.00 86.90           H  
ATOM   1590 HD22 ASN B 145       9.122  18.700   2.214  1.00 86.90           H  
ATOM   1591  OD1 ASN B 145       8.278  16.884   0.896  1.00 86.90           O  
ATOM   1592  N   PRO B 146       4.251  14.444   1.385  1.00 91.29           N  
ATOM   1593  CA  PRO B 146       3.475  13.405   2.045  1.00 91.29           C  
ATOM   1594  HA  PRO B 146       2.415  13.515   1.817  1.00 91.29           H  
ATOM   1595  C   PRO B 146       3.622  13.437   3.562  1.00 91.29           C  
ATOM   1596  CB  PRO B 146       3.952  12.088   1.445  1.00 91.29           C  
ATOM   1597  HB2 PRO B 146       3.151  11.349   1.413  1.00 91.29           H  
ATOM   1598  HB3 PRO B 146       4.783  11.699   2.033  1.00 91.29           H  
ATOM   1599  O   PRO B 146       4.728  13.579   4.086  1.00 91.29           O  
ATOM   1600  CG  PRO B 146       4.455  12.491   0.060  1.00 91.29           C  
ATOM   1601  HG2 PRO B 146       5.192  11.786  -0.323  1.00 91.29           H  
ATOM   1602  HG3 PRO B 146       3.614  12.586  -0.627  1.00 91.29           H  
ATOM   1603  CD  PRO B 146       5.065  13.866   0.323  1.00 91.29           C  
ATOM   1604  HD2 PRO B 146       5.028  14.466  -0.586  1.00 91.29           H  
ATOM   1605  HD3 PRO B 146       6.093  13.755   0.668  1.00 91.29           H  
ATOM   1606  N   ARG B 147       2.497  13.270   4.262  1.00 91.73           N  
ATOM   1607  H   ARG B 147       1.654  13.065   3.745  1.00 91.73           H  
ATOM   1608  CA  ARG B 147       2.481  13.020   5.706  1.00 91.73           C  
ATOM   1609  HA  ARG B 147       3.198  13.673   6.204  1.00 91.73           H  
ATOM   1610  C   ARG B 147       2.968  11.609   5.988  1.00 91.73           C  
ATOM   1611  CB  ARG B 147       1.065  13.236   6.274  1.00 91.73           C  
ATOM   1612  HB2 ARG B 147       1.042  12.863   7.298  1.00 91.73           H  
ATOM   1613  HB3 ARG B 147       0.345  12.652   5.702  1.00 91.73           H  
ATOM   1614  O   ARG B 147       3.860  11.426   6.808  1.00 91.73           O  
ATOM   1615  CG  ARG B 147       0.614  14.705   6.290  1.00 91.73           C  
ATOM   1616  HG2 ARG B 147       0.555  15.094   5.273  1.00 91.73           H  
ATOM   1617  HG3 ARG B 147      -0.377  14.747   6.741  1.00 91.73           H  
ATOM   1618  CD  ARG B 147       1.582  15.557   7.117  1.00 91.73           C  
ATOM   1619  HD2 ARG B 147       2.507  15.694   6.557  1.00 91.73           H  
ATOM   1620  HD3 ARG B 147       1.805  15.011   8.033  1.00 91.73           H  
ATOM   1621  NE  ARG B 147       1.033  16.882   7.458  1.00 91.73           N  
ATOM   1622  HE  ARG B 147       0.233  17.206   6.934  1.00 91.73           H  
ATOM   1623  NH1 ARG B 147       2.371  17.228   9.301  1.00 91.73           N  
ATOM   1624 HH11 ARG B 147       2.586  17.761  10.132  1.00 91.73           H  
ATOM   1625 HH12 ARG B 147       2.788  16.317   9.179  1.00 91.73           H  
ATOM   1626  NH2 ARG B 147       0.869  18.752   8.769  1.00 91.73           N  
ATOM   1627 HH21 ARG B 147       1.118  19.246   9.614  1.00 91.73           H  
ATOM   1628 HH22 ARG B 147       0.360  19.260   8.059  1.00 91.73           H  
ATOM   1629  CZ  ARG B 147       1.423  17.612   8.492  1.00 91.73           C  
ATOM   1630  N   GLU B 148       2.440  10.649   5.237  1.00 93.86           N  
ATOM   1631  H   GLU B 148       1.737  10.905   4.559  1.00 93.86           H  
ATOM   1632  CA  GLU B 148       2.822   9.243   5.300  1.00 93.86           C  
ATOM   1633  HA  GLU B 148       3.795   9.144   5.780  1.00 93.86           H  
ATOM   1634  C   GLU B 148       2.920   8.658   3.890  1.00 93.86           C  
ATOM   1635  CB  GLU B 148       1.804   8.435   6.115  1.00 93.86           C  
ATOM   1636  HB2 GLU B 148       0.829   8.496   5.632  1.00 93.86           H  
ATOM   1637  HB3 GLU B 148       2.120   7.392   6.101  1.00 93.86           H  
ATOM   1638  O   GLU B 148       2.152   9.012   2.995  1.00 93.86           O  
ATOM   1639  CG  GLU B 148       1.672   8.904   7.571  1.00 93.86           C  
ATOM   1640  HG2 GLU B 148       1.308   9.931   7.580  1.00 93.86           H  
ATOM   1641  HG3 GLU B 148       2.656   8.888   8.040  1.00 93.86           H  
ATOM   1642  CD  GLU B 148       0.706   8.034   8.387  1.00 93.86           C  
ATOM   1643  OE1 GLU B 148       0.284   8.491   9.466  1.00 93.86           O  
ATOM   1644  OE2 GLU B 148       0.339   6.918   7.953  1.00 93.86           O  
ATOM   1645  N   ALA B 149       3.859   7.739   3.696  1.00 95.93           N  
ATOM   1646  H   ALA B 149       4.515   7.561   4.444  1.00 95.93           H  
ATOM   1647  CA  ALA B 149       3.987   6.943   2.491  1.00 95.93           C  
ATOM   1648  HA  ALA B 149       3.012   6.902   2.007  1.00 95.93           H  
ATOM   1649  C   ALA B 149       4.441   5.520   2.830  1.00 95.93           C  
ATOM   1650  CB  ALA B 149       4.964   7.614   1.528  1.00 95.93           C  
ATOM   1651  HB1 ALA B 149       5.955   7.606   1.981  1.00 95.93           H  
ATOM   1652  HB2 ALA B 149       4.643   8.637   1.332  1.00 95.93           H  
ATOM   1653  HB3 ALA B 149       4.986   7.065   0.587  1.00 95.93           H  
ATOM   1654  O   ALA B 149       5.497   5.315   3.438  1.00 95.93           O  
ATOM   1655  N   TYR B 150       3.678   4.538   2.363  1.00 97.10           N  
ATOM   1656  H   TYR B 150       2.839   4.801   1.865  1.00 97.10           H  
ATOM   1657  CA  TYR B 150       3.945   3.112   2.524  1.00 97.10           C  
ATOM   1658  HA  TYR B 150       4.717   2.963   3.279  1.00 97.10           H  
ATOM   1659  C   TYR B 150       4.447   2.562   1.191  1.00 97.10           C  
ATOM   1660  CB  TYR B 150       2.682   2.401   3.021  1.00 97.10           C  
ATOM   1661  HB2 TYR B 150       1.884   2.527   2.289  1.00 97.10           H  
ATOM   1662  HB3 TYR B 150       2.888   1.334   3.099  1.00 97.10           H  
ATOM   1663  O   TYR B 150       3.689   2.434   0.232  1.00 97.10           O  
ATOM   1664  CG  TYR B 150       2.192   2.910   4.363  1.00 97.10           C  
ATOM   1665  CD1 TYR B 150       2.548   2.236   5.548  1.00 97.10           C  
ATOM   1666  HD1 TYR B 150       3.151   1.340   5.508  1.00 97.10           H  
ATOM   1667  CD2 TYR B 150       1.399   4.074   4.426  1.00 97.10           C  
ATOM   1668  HD2 TYR B 150       1.117   4.596   3.523  1.00 97.10           H  
ATOM   1669  CE1 TYR B 150       2.099   2.721   6.793  1.00 97.10           C  
ATOM   1670  HE1 TYR B 150       2.350   2.210   7.711  1.00 97.10           H  
ATOM   1671  CE2 TYR B 150       0.980   4.577   5.672  1.00 97.10           C  
ATOM   1672  HE2 TYR B 150       0.383   5.476   5.733  1.00 97.10           H  
ATOM   1673  OH  TYR B 150       0.916   4.368   8.065  1.00 97.10           O  
ATOM   1674  HH  TYR B 150       0.603   5.274   8.016  1.00 97.10           H  
ATOM   1675  CZ  TYR B 150       1.320   3.896   6.858  1.00 97.10           C  
ATOM   1676  N   SER B 151       5.752   2.310   1.117  1.00 97.21           N  
ATOM   1677  H   SER B 151       6.275   2.344   1.980  1.00 97.21           H  
ATOM   1678  CA  SER B 151       6.472   1.885  -0.084  1.00 97.21           C  
ATOM   1679  HA  SER B 151       5.911   2.185  -0.968  1.00 97.21           H  
ATOM   1680  C   SER B 151       6.620   0.364  -0.100  1.00 97.21           C  
ATOM   1681  CB  SER B 151       7.855   2.557  -0.147  1.00 97.21           C  
ATOM   1682  HB2 SER B 151       8.293   2.403  -1.133  1.00 97.21           H  
ATOM   1683  HB3 SER B 151       8.506   2.098   0.597  1.00 97.21           H  
ATOM   1684  O   SER B 151       7.250  -0.198   0.791  1.00 97.21           O  
ATOM   1685  OG  SER B 151       7.766   3.952   0.134  1.00 97.21           O  
ATOM   1686  HG  SER B 151       6.958   4.047   0.643  1.00 97.21           H  
ATOM   1687  N   PHE B 152       6.060  -0.281  -1.116  1.00 97.59           N  
ATOM   1688  H   PHE B 152       5.546   0.271  -1.788  1.00 97.59           H  
ATOM   1689  CA  PHE B 152       6.190  -1.699  -1.422  1.00 97.59           C  
ATOM   1690  HA  PHE B 152       6.609  -2.236  -0.571  1.00 97.59           H  
ATOM   1691  C   PHE B 152       7.134  -1.816  -2.612  1.00 97.59           C  
ATOM   1692  CB  PHE B 152       4.815  -2.299  -1.757  1.00 97.59           C  
ATOM   1693  HB2 PHE B 152       4.423  -1.813  -2.650  1.00 97.59           H  
ATOM   1694  HB3 PHE B 152       4.954  -3.352  -2.004  1.00 97.59           H  
ATOM   1695  O   PHE B 152       6.754  -1.505  -3.739  1.00 97.59           O  
ATOM   1696  CG  PHE B 152       3.769  -2.177  -0.669  1.00 97.59           C  
ATOM   1697  CD1 PHE B 152       3.394  -3.304   0.086  1.00 97.59           C  
ATOM   1698  HD1 PHE B 152       3.863  -4.261  -0.090  1.00 97.59           H  
ATOM   1699  CD2 PHE B 152       3.142  -0.939  -0.427  1.00 97.59           C  
ATOM   1700  HD2 PHE B 152       3.409  -0.069  -1.008  1.00 97.59           H  
ATOM   1701  CE1 PHE B 152       2.394  -3.196   1.067  1.00 97.59           C  
ATOM   1702  HE1 PHE B 152       2.112  -4.067   1.640  1.00 97.59           H  
ATOM   1703  CE2 PHE B 152       2.153  -0.826   0.562  1.00 97.59           C  
ATOM   1704  HE2 PHE B 152       1.681   0.128   0.744  1.00 97.59           H  
ATOM   1705  CZ  PHE B 152       1.772  -1.956   1.303  1.00 97.59           C  
ATOM   1706  HZ  PHE B 152       1.000  -1.866   2.054  1.00 97.59           H  
ATOM   1707  N   ASP B 153       8.375  -2.208  -2.366  1.00 95.96           N  
ATOM   1708  H   ASP B 153       8.623  -2.437  -1.414  1.00 95.96           H  
ATOM   1709  CA  ASP B 153       9.366  -2.450  -3.411  1.00 95.96           C  
ATOM   1710  HA  ASP B 153       9.141  -1.856  -4.297  1.00 95.96           H  
ATOM   1711  C   ASP B 153       9.340  -3.922  -3.807  1.00 95.96           C  
ATOM   1712  CB  ASP B 153      10.748  -2.047  -2.901  1.00 95.96           C  
ATOM   1713  HB2 ASP B 153      11.503  -2.460  -3.570  1.00 95.96           H  
ATOM   1714  HB3 ASP B 153      10.917  -2.465  -1.909  1.00 95.96           H  
ATOM   1715  O   ASP B 153       9.490  -4.774  -2.936  1.00 95.96           O  
ATOM   1716  CG  ASP B 153      10.919  -0.533  -2.855  1.00 95.96           C  
ATOM   1717  OD1 ASP B 153      11.552   0.019  -3.783  1.00 95.96           O  
ATOM   1718  OD2 ASP B 153      10.618   0.121  -1.832  1.00 95.96           O  
ATOM   1719  N   LEU B 154       9.164  -4.211  -5.096  1.00 96.05           N  
ATOM   1720  H   LEU B 154       9.142  -3.457  -5.768  1.00 96.05           H  
ATOM   1721  CA  LEU B 154       9.100  -5.568  -5.630  1.00 96.05           C  
ATOM   1722  HA  LEU B 154       9.084  -6.270  -4.796  1.00 96.05           H  
ATOM   1723  C   LEU B 154      10.339  -5.897  -6.467  1.00 96.05           C  
ATOM   1724  CB  LEU B 154       7.818  -5.802  -6.453  1.00 96.05           C  
ATOM   1725  HB2 LEU B 154       7.750  -5.063  -7.251  1.00 96.05           H  
ATOM   1726  HB3 LEU B 154       7.926  -6.776  -6.932  1.00 96.05           H  
ATOM   1727  O   LEU B 154      10.875  -5.047  -7.184  1.00 96.05           O  
ATOM   1728  CG  LEU B 154       6.512  -5.822  -5.635  1.00 96.05           C  
ATOM   1729  HG  LEU B 154       6.708  -6.224  -4.642  1.00 96.05           H  
ATOM   1730  CD1 LEU B 154       5.891  -4.428  -5.503  1.00 96.05           C  
ATOM   1731 HD11 LEU B 154       4.934  -4.493  -4.985  1.00 96.05           H  
ATOM   1732 HD12 LEU B 154       6.554  -3.786  -4.924  1.00 96.05           H  
ATOM   1733 HD13 LEU B 154       5.744  -3.993  -6.492  1.00 96.05           H  
ATOM   1734  CD2 LEU B 154       5.479  -6.720  -6.318  1.00 96.05           C  
ATOM   1735 HD21 LEU B 154       5.857  -7.741  -6.363  1.00 96.05           H  
ATOM   1736 HD22 LEU B 154       5.300  -6.371  -7.335  1.00 96.05           H  
ATOM   1737 HD23 LEU B 154       4.544  -6.715  -5.758  1.00 96.05           H  
ATOM   1738  N   SER B 155      10.748  -7.160  -6.419  1.00 93.58           N  
ATOM   1739  H   SER B 155      10.279  -7.788  -5.782  1.00 93.58           H  
ATOM   1740  CA  SER B 155      11.635  -7.764  -7.412  1.00 93.58           C  
ATOM   1741  HA  SER B 155      11.573  -7.177  -8.328  1.00 93.58           H  
ATOM   1742  C   SER B 155      11.180  -9.178  -7.762  1.00 93.58           C  
ATOM   1743  CB  SER B 155      13.099  -7.755  -6.956  1.00 93.58           C  
ATOM   1744  HB2 SER B 155      13.732  -7.954  -7.821  1.00 93.58           H  
ATOM   1745  HB3 SER B 155      13.356  -6.773  -6.559  1.00 93.58           H  
ATOM   1746  O   SER B 155      10.423  -9.810  -7.021  1.00 93.58           O  
ATOM   1747  OG  SER B 155      13.348  -8.748  -5.984  1.00 93.58           O  
ATOM   1748  HG  SER B 155      14.295  -8.899  -5.940  1.00 93.58           H  
ATOM   1749  N   TYR B 156      11.670  -9.668  -8.893  1.00 92.75           N  
ATOM   1750  H   TYR B 156      12.301  -9.101  -9.442  1.00 92.75           H  
ATOM   1751  CA  TYR B 156      11.290 -10.938  -9.494  1.00 92.75           C  
ATOM   1752  HA  TYR B 156      10.599 -11.491  -8.857  1.00 92.75           H  
ATOM   1753  C   TYR B 156      12.584 -11.742  -9.723  1.00 92.75           C  
ATOM   1754  CB  TYR B 156      10.556 -10.617 -10.795  1.00 92.75           C  
ATOM   1755  HB2 TYR B 156      11.275 -10.081 -11.414  1.00 92.75           H  
ATOM   1756  HB3 TYR B 156      10.264 -11.541 -11.293  1.00 92.75           H  
ATOM   1757  O   TYR B 156      13.348 -11.415 -10.627  1.00 92.75           O  
ATOM   1758  CG  TYR B 156       9.355  -9.702 -10.663  1.00 92.75           C  
ATOM   1759  CD1 TYR B 156       8.098 -10.201 -10.272  1.00 92.75           C  
ATOM   1760  HD1 TYR B 156       7.971 -11.257 -10.087  1.00 92.75           H  
ATOM   1761  CD2 TYR B 156       9.506  -8.334 -10.965  1.00 92.75           C  
ATOM   1762  HD2 TYR B 156      10.451  -7.961 -11.332  1.00 92.75           H  
ATOM   1763  CE1 TYR B 156       7.003  -9.320 -10.143  1.00 92.75           C  
ATOM   1764  HE1 TYR B 156       6.021  -9.693  -9.893  1.00 92.75           H  
ATOM   1765  CE2 TYR B 156       8.420  -7.459 -10.815  1.00 92.75           C  
ATOM   1766  HE2 TYR B 156       8.513  -6.420 -11.095  1.00 92.75           H  
ATOM   1767  OH  TYR B 156       6.157  -7.061 -10.190  1.00 92.75           O  
ATOM   1768  HH  TYR B 156       6.502  -6.165 -10.227  1.00 92.75           H  
ATOM   1769  CZ  TYR B 156       7.178  -7.940 -10.367  1.00 92.75           C  
ATOM   1770  N   PRO B 157      12.913 -12.723  -8.862  1.00 83.16           N  
ATOM   1771  CA  PRO B 157      14.218 -13.389  -8.876  1.00 83.16           C  
ATOM   1772  HA  PRO B 157      14.988 -12.645  -8.671  1.00 83.16           H  
ATOM   1773  C   PRO B 157      14.588 -14.100 -10.180  1.00 83.16           C  
ATOM   1774  CB  PRO B 157      14.174 -14.388  -7.717  1.00 83.16           C  
ATOM   1775  HB2 PRO B 157      15.163 -14.548  -7.287  1.00 83.16           H  
ATOM   1776  HB3 PRO B 157      13.745 -15.333  -8.048  1.00 83.16           H  
ATOM   1777  O   PRO B 157      15.765 -14.158 -10.502  1.00 83.16           O  
ATOM   1778  CG  PRO B 157      13.226 -13.719  -6.729  1.00 83.16           C  
ATOM   1779  HG2 PRO B 157      13.760 -12.942  -6.182  1.00 83.16           H  
ATOM   1780  HG3 PRO B 157      12.773 -14.438  -6.048  1.00 83.16           H  
ATOM   1781  CD  PRO B 157      12.195 -13.087  -7.654  1.00 83.16           C  
ATOM   1782  HD2 PRO B 157      11.731 -12.231  -7.165  1.00 83.16           H  
ATOM   1783  HD3 PRO B 157      11.455 -13.843  -7.917  1.00 83.16           H  
ATOM   1784  N   GLU B 158      13.621 -14.616 -10.944  1.00 73.92           N  
ATOM   1785  H   GLU B 158      12.658 -14.530 -10.653  1.00 73.92           H  
ATOM   1786  CA  GLU B 158      13.907 -15.267 -12.237  1.00 73.92           C  
ATOM   1787  HA  GLU B 158      14.620 -16.079 -12.094  1.00 73.92           H  
ATOM   1788  C   GLU B 158      14.534 -14.315 -13.261  1.00 73.92           C  
ATOM   1789  CB  GLU B 158      12.613 -15.831 -12.835  1.00 73.92           C  
ATOM   1790  HB2 GLU B 158      11.867 -15.037 -12.850  1.00 73.92           H  
ATOM   1791  HB3 GLU B 158      12.803 -16.149 -13.860  1.00 73.92           H  
ATOM   1792  O   GLU B 158      15.221 -14.760 -14.169  1.00 73.92           O  
ATOM   1793  CG  GLU B 158      12.071 -17.032 -12.052  1.00 73.92           C  
ATOM   1794  HG2 GLU B 158      11.921 -16.739 -11.013  1.00 73.92           H  
ATOM   1795  HG3 GLU B 158      12.807 -17.835 -12.076  1.00 73.92           H  
ATOM   1796  CD  GLU B 158      10.735 -17.543 -12.606  1.00 73.92           C  
ATOM   1797  OE1 GLU B 158      10.185 -18.484 -11.992  1.00 73.92           O  
ATOM   1798  OE2 GLU B 158      10.172 -16.933 -13.544  1.00 73.92           O  
ATOM   1799  N   ASP B 159      14.318 -13.011 -13.106  1.00 59.41           N  
ATOM   1800  H   ASP B 159      13.760 -12.694 -12.325  1.00 59.41           H  
ATOM   1801  CA  ASP B 159      14.912 -11.995 -13.970  1.00 59.41           C  
ATOM   1802  HA  ASP B 159      14.897 -12.336 -15.005  1.00 59.41           H  
ATOM   1803  C   ASP B 159      16.357 -11.653 -13.609  1.00 59.41           C  
ATOM   1804  CB  ASP B 159      14.076 -10.738 -13.842  1.00 59.41           C  
ATOM   1805  HB2 ASP B 159      14.088 -10.371 -12.816  1.00 59.41           H  
ATOM   1806  HB3 ASP B 159      14.530  -9.973 -14.472  1.00 59.41           H  
ATOM   1807  O   ASP B 159      17.044 -10.957 -14.355  1.00 59.41           O  
ATOM   1808  CG  ASP B 159      12.652 -10.991 -14.305  1.00 59.41           C  
ATOM   1809  OD1 ASP B 159      12.435 -10.962 -15.525  1.00 59.41           O  
ATOM   1810  OD2 ASP B 159      11.709 -10.929 -13.497  1.00 59.41           O  
ATOM   1811  N   GLN B 160      16.812 -12.085 -12.436  1.00 52.71           N  
ATOM   1812  H   GLN B 160      16.241 -12.737 -11.918  1.00 52.71           H  
ATOM   1813  CA  GLN B 160      18.197 -11.938 -12.020  1.00 52.71           C  
ATOM   1814  HA  GLN B 160      18.639 -11.074 -12.515  1.00 52.71           H  
ATOM   1815  C   GLN B 160      18.974 -13.164 -12.496  1.00 52.71           C  
ATOM   1816  CB  GLN B 160      18.283 -11.703 -10.503  1.00 52.71           C  
ATOM   1817  HB2 GLN B 160      17.831 -12.537  -9.966  1.00 52.71           H  
ATOM   1818  HB3 GLN B 160      19.335 -11.644 -10.226  1.00 52.71           H  
ATOM   1819  O   GLN B 160      19.298 -14.043 -11.704  1.00 52.71           O  
ATOM   1820  CG  GLN B 160      17.591 -10.395 -10.097  1.00 52.71           C  
ATOM   1821  HG2 GLN B 160      16.513 -10.497 -10.216  1.00 52.71           H  
ATOM   1822  HG3 GLN B 160      17.935  -9.602 -10.761  1.00 52.71           H  
ATOM   1823  CD  GLN B 160      17.886  -9.984  -8.659  1.00 52.71           C  
ATOM   1824  NE2 GLN B 160      17.824  -8.706  -8.356  1.00 52.71           N  
ATOM   1825 HE21 GLN B 160      17.768  -8.044  -9.117  1.00 52.71           H  
ATOM   1826 HE22 GLN B 160      18.219  -8.492  -7.451  1.00 52.71           H  
ATOM   1827  OE1 GLN B 160      18.154 -10.760  -7.760  1.00 52.71           O  
ATOM   1828  N   GLU B 161      19.247 -13.228 -13.801  1.00 45.38           N  
ATOM   1829  H   GLU B 161      18.846 -12.539 -14.421  1.00 45.38           H  
ATOM   1830  CA  GLU B 161      20.137 -14.250 -14.364  1.00 45.38           C  
ATOM   1831  HA  GLU B 161      19.750 -15.242 -14.129  1.00 45.38           H  
ATOM   1832  C   GLU B 161      21.554 -14.153 -13.764  1.00 45.38           C  
ATOM   1833  CB  GLU B 161      20.242 -14.106 -15.894  1.00 45.38           C  
ATOM   1834  HB2 GLU B 161      21.017 -14.789 -16.241  1.00 45.38           H  
ATOM   1835  HB3 GLU B 161      20.555 -13.088 -16.129  1.00 45.38           H  
ATOM   1836  O   GLU B 161      22.047 -15.112 -13.172  1.00 45.38           O  
ATOM   1837  CG  GLU B 161      18.957 -14.419 -16.674  1.00 45.38           C  
ATOM   1838  HG2 GLU B 161      18.189 -13.696 -16.398  1.00 45.38           H  
ATOM   1839  HG3 GLU B 161      18.610 -15.411 -16.382  1.00 45.38           H  
ATOM   1840  CD  GLU B 161      19.174 -14.379 -18.201  1.00 45.38           C  
ATOM   1841  OE1 GLU B 161      18.384 -15.036 -18.918  1.00 45.38           O  
ATOM   1842  OE2 GLU B 161      20.118 -13.698 -18.660  1.00 45.38           O  
ATOM   1843  N   ASP B 162      22.206 -12.993 -13.939  1.00 40.04           N  
ATOM   1844  H   ASP B 162      21.732 -12.295 -14.494  1.00 40.04           H  
ATOM   1845  CA  ASP B 162      23.663 -12.830 -13.787  1.00 40.04           C  
ATOM   1846  HA  ASP B 162      24.168 -13.669 -14.267  1.00 40.04           H  
ATOM   1847  C   ASP B 162      24.153 -12.784 -12.343  1.00 40.04           C  
ATOM   1848  CB  ASP B 162      24.123 -11.522 -14.450  1.00 40.04           C  
ATOM   1849  HB2 ASP B 162      23.401 -10.734 -14.235  1.00 40.04           H  
ATOM   1850  HB3 ASP B 162      25.074 -11.217 -14.012  1.00 40.04           H  
ATOM   1851  O   ASP B 162      24.986 -13.593 -11.930  1.00 40.04           O  
ATOM   1852  CG  ASP B 162      24.358 -11.613 -15.953  1.00 40.04           C  
ATOM   1853  OD1 ASP B 162      24.832 -12.676 -16.411  1.00 40.04           O  
ATOM   1854  OD2 ASP B 162      24.152 -10.565 -16.604  1.00 40.04           O  
ATOM   1855  N   GLU B 163      23.676 -11.810 -11.558  1.00 35.12           N  
ATOM   1856  H   GLU B 163      23.000 -11.171 -11.952  1.00 35.12           H  
ATOM   1857  CA  GLU B 163      23.989 -11.738 -10.132  1.00 35.12           C  
ATOM   1858  HA  GLU B 163      25.018 -12.072  -9.996  1.00 35.12           H  
ATOM   1859  C   GLU B 163      23.128 -12.760  -9.391  1.00 35.12           C  
ATOM   1860  CB  GLU B 163      23.915 -10.316  -9.546  1.00 35.12           C  
ATOM   1861  HB2 GLU B 163      23.949 -10.399  -8.460  1.00 35.12           H  
ATOM   1862  HB3 GLU B 163      22.971  -9.851  -9.830  1.00 35.12           H  
ATOM   1863  O   GLU B 163      22.360 -12.442  -8.481  1.00 35.12           O  
ATOM   1864  CG  GLU B 163      25.096  -9.423  -9.973  1.00 35.12           C  
ATOM   1865  HG2 GLU B 163      26.022  -9.976  -9.814  1.00 35.12           H  
ATOM   1866  HG3 GLU B 163      25.007  -9.207 -11.037  1.00 35.12           H  
ATOM   1867  CD  GLU B 163      25.181  -8.098  -9.184  1.00 35.12           C  
ATOM   1868  OE1 GLU B 163      26.213  -7.400  -9.326  1.00 35.12           O  
ATOM   1869  OE2 GLU B 163      24.233  -7.769  -8.431  1.00 35.12           O  
ATOM   1870  N   ALA B 164      23.327 -14.028  -9.751  1.00 36.12           N  
ATOM   1871  H   ALA B 164      23.852 -14.176 -10.601  1.00 36.12           H  
ATOM   1872  CA  ALA B 164      23.275 -15.138  -8.834  1.00 36.12           C  
ATOM   1873  HA  ALA B 164      22.265 -15.220  -8.432  1.00 36.12           H  
ATOM   1874  C   ALA B 164      24.249 -14.828  -7.692  1.00 36.12           C  
ATOM   1875  CB  ALA B 164      23.624 -16.429  -9.588  1.00 36.12           C  
ATOM   1876  HB1 ALA B 164      22.900 -16.586 -10.388  1.00 36.12           H  
ATOM   1877  HB2 ALA B 164      23.595 -17.278  -8.905  1.00 36.12           H  
ATOM   1878  HB3 ALA B 164      24.618 -16.349 -10.028  1.00 36.12           H  
ATOM   1879  O   ALA B 164      25.344 -15.384  -7.581  1.00 36.12           O  
ATOM   1880  N   VAL B 165      23.839 -13.936  -6.791  1.00 33.10           N  
ATOM   1881  H   VAL B 165      23.018 -13.394  -7.020  1.00 33.10           H  
ATOM   1882  CA  VAL B 165      24.285 -13.995  -5.416  1.00 33.10           C  
ATOM   1883  HA  VAL B 165      25.375 -13.992  -5.398  1.00 33.10           H  
ATOM   1884  C   VAL B 165      23.774 -15.341  -4.942  1.00 33.10           C  
ATOM   1885  CB  VAL B 165      23.784 -12.820  -4.559  1.00 33.10           C  
ATOM   1886  HB  VAL B 165      22.698 -12.846  -4.481  1.00 33.10           H  
ATOM   1887  O   VAL B 165      22.652 -15.481  -4.451  1.00 33.10           O  
ATOM   1888  CG1 VAL B 165      24.396 -12.910  -3.153  1.00 33.10           C  
ATOM   1889 HG11 VAL B 165      25.482 -12.846  -3.214  1.00 33.10           H  
ATOM   1890 HG12 VAL B 165      24.121 -13.854  -2.683  1.00 33.10           H  
ATOM   1891 HG13 VAL B 165      24.023 -12.090  -2.540  1.00 33.10           H  
ATOM   1892  CG2 VAL B 165      24.199 -11.472  -5.160  1.00 33.10           C  
ATOM   1893 HG21 VAL B 165      23.710 -11.328  -6.123  1.00 33.10           H  
ATOM   1894 HG22 VAL B 165      25.278 -11.436  -5.307  1.00 33.10           H  
ATOM   1895 HG23 VAL B 165      23.893 -10.657  -4.504  1.00 33.10           H  
ATOM   1896  N   ILE B 166      24.619 -16.352  -5.143  1.00 32.29           N  
ATOM   1897  H   ILE B 166      25.391 -16.167  -5.767  1.00 32.29           H  
ATOM   1898  CA  ILE B 166      24.617 -17.602  -4.416  1.00 32.29           C  
ATOM   1899  HA  ILE B 166      23.651 -18.094  -4.537  1.00 32.29           H  
ATOM   1900  C   ILE B 166      24.796 -17.174  -2.961  1.00 32.29           C  
ATOM   1901  CB  ILE B 166      25.745 -18.546  -4.908  1.00 32.29           C  
ATOM   1902  HB  ILE B 166      26.704 -18.066  -4.714  1.00 32.29           H  
ATOM   1903  O   ILE B 166      25.892 -17.196  -2.402  1.00 32.29           O  
ATOM   1904  CG1 ILE B 166      25.663 -18.835  -6.426  1.00 32.29           C  
ATOM   1905 HG12 ILE B 166      24.767 -19.419  -6.641  1.00 32.29           H  
ATOM   1906 HG13 ILE B 166      25.586 -17.896  -6.974  1.00 32.29           H  
ATOM   1907  CG2 ILE B 166      25.692 -19.872  -4.120  1.00 32.29           C  
ATOM   1908 HG21 ILE B 166      24.759 -20.395  -4.331  1.00 32.29           H  
ATOM   1909 HG22 ILE B 166      26.532 -20.510  -4.395  1.00 32.29           H  
ATOM   1910 HG23 ILE B 166      25.763 -19.685  -3.049  1.00 32.29           H  
ATOM   1911  CD1 ILE B 166      26.892 -19.568  -6.982  1.00 32.29           C  
ATOM   1912 HD11 ILE B 166      26.814 -19.619  -8.068  1.00 32.29           H  
ATOM   1913 HD12 ILE B 166      27.800 -19.026  -6.719  1.00 32.29           H  
ATOM   1914 HD13 ILE B 166      26.944 -20.586  -6.594  1.00 32.29           H  
ATOM   1915  N   PHE B 167      23.714 -16.724  -2.329  1.00 33.31           N  
ATOM   1916  H   PHE B 167      22.883 -16.556  -2.878  1.00 33.31           H  
ATOM   1917  CA  PHE B 167      23.616 -16.770  -0.891  1.00 33.31           C  
ATOM   1918  HA  PHE B 167      24.450 -16.219  -0.457  1.00 33.31           H  
ATOM   1919  C   PHE B 167      23.776 -18.254  -0.578  1.00 33.31           C  
ATOM   1920  CB  PHE B 167      22.297 -16.154  -0.396  1.00 33.31           C  
ATOM   1921  HB2 PHE B 167      21.785 -16.866   0.251  1.00 33.31           H  
ATOM   1922  HB3 PHE B 167      21.634 -15.953  -1.237  1.00 33.31           H  
ATOM   1923  O   PHE B 167      22.883 -19.057  -0.848  1.00 33.31           O  
ATOM   1924  CG  PHE B 167      22.518 -14.876   0.389  1.00 33.31           C  
ATOM   1925  CD1 PHE B 167      22.815 -14.941   1.764  1.00 33.31           C  
ATOM   1926  HD1 PHE B 167      22.856 -15.899   2.261  1.00 33.31           H  
ATOM   1927  CD2 PHE B 167      22.468 -13.625  -0.253  1.00 33.31           C  
ATOM   1928  HD2 PHE B 167      22.235 -13.568  -1.306  1.00 33.31           H  
ATOM   1929  CE1 PHE B 167      23.062 -13.763   2.492  1.00 33.31           C  
ATOM   1930  HE1 PHE B 167      23.295 -13.813   3.545  1.00 33.31           H  
ATOM   1931  CE2 PHE B 167      22.723 -12.447   0.472  1.00 33.31           C  
ATOM   1932  HE2 PHE B 167      22.693 -11.491  -0.030  1.00 33.31           H  
ATOM   1933  CZ  PHE B 167      23.020 -12.516   1.844  1.00 33.31           C  
ATOM   1934  HZ  PHE B 167      23.220 -11.610   2.397  1.00 33.31           H  
ATOM   1935  N   SER B 168      24.981 -18.616  -0.127  1.00 37.13           N  
ATOM   1936  H   SER B 168      25.696 -17.903  -0.154  1.00 37.13           H  
ATOM   1937  CA  SER B 168      25.416 -20.005   0.057  1.00 37.13           C  
ATOM   1938  HA  SER B 168      25.499 -20.478  -0.922  1.00 37.13           H  
ATOM   1939  C   SER B 168      24.389 -20.799   0.860  1.00 37.13           C  
ATOM   1940  CB  SER B 168      26.803 -20.021   0.722  1.00 37.13           C  
ATOM   1941  HB2 SER B 168      27.483 -20.581   0.080  1.00 37.13           H  
ATOM   1942  HB3 SER B 168      27.189 -19.005   0.806  1.00 37.13           H  
ATOM   1943  O   SER B 168      23.977 -21.890   0.471  1.00 37.13           O  
ATOM   1944  OG  SER B 168      26.804 -20.610   2.010  1.00 37.13           O  
ATOM   1945  HG  SER B 168      27.697 -20.901   2.209  1.00 37.13           H  
ATOM   1946  N   GLY B 169      23.899 -20.190   1.944  1.00 35.94           N  
ATOM   1947  H   GLY B 169      24.331 -19.318   2.212  1.00 35.94           H  
ATOM   1948  CA  GLY B 169      22.686 -20.604   2.618  1.00 35.94           C  
ATOM   1949  HA2 GLY B 169      22.704 -21.680   2.791  1.00 35.94           H  
ATOM   1950  HA3 GLY B 169      22.599 -20.085   3.573  1.00 35.94           H  
ATOM   1951  C   GLY B 169      21.493 -20.251   1.749  1.00 35.94           C  
ATOM   1952  O   GLY B 169      20.779 -19.297   2.055  1.00 35.94           O  
ATOM   1953  N   THR B 170      21.277 -21.025   0.685  1.00 40.43           N  
ATOM   1954  H   THR B 170      22.005 -21.677   0.430  1.00 40.43           H  
ATOM   1955  CA  THR B 170      20.042 -21.050  -0.090  1.00 40.43           C  
ATOM   1956  HA  THR B 170      19.820 -20.048  -0.457  1.00 40.43           H  
ATOM   1957  C   THR B 170      18.955 -21.499   0.872  1.00 40.43           C  
ATOM   1958  CB  THR B 170      20.154 -22.013  -1.286  1.00 40.43           C  
ATOM   1959  HB  THR B 170      20.164 -23.044  -0.933  1.00 40.43           H  
ATOM   1960  O   THR B 170      18.615 -22.678   0.958  1.00 40.43           O  
ATOM   1961  CG2 THR B 170      19.006 -21.841  -2.283  1.00 40.43           C  
ATOM   1962 HG21 THR B 170      18.985 -20.817  -2.655  1.00 40.43           H  
ATOM   1963 HG22 THR B 170      18.056 -22.079  -1.804  1.00 40.43           H  
ATOM   1964 HG23 THR B 170      19.157 -22.520  -3.122  1.00 40.43           H  
ATOM   1965  OG1 THR B 170      21.359 -21.796  -1.977  1.00 40.43           O  
ATOM   1966  HG1 THR B 170      21.712 -20.935  -1.741  1.00 40.43           H  
ATOM   1967  N   LYS B 171      18.451 -20.578   1.698  1.00 44.65           N  
ATOM   1968  H   LYS B 171      18.881 -19.664   1.694  1.00 44.65           H  
ATOM   1969  CA  LYS B 171      17.251 -20.810   2.484  1.00 44.65           C  
ATOM   1970  HA  LYS B 171      17.332 -21.751   3.028  1.00 44.65           H  
ATOM   1971  C   LYS B 171      16.157 -20.956   1.451  1.00 44.65           C  
ATOM   1972  CB  LYS B 171      16.975 -19.664   3.471  1.00 44.65           C  
ATOM   1973  HB2 LYS B 171      15.910 -19.660   3.704  1.00 44.65           H  
ATOM   1974  HB3 LYS B 171      17.223 -18.709   3.009  1.00 44.65           H  
ATOM   1975  O   LYS B 171      15.574 -19.960   1.034  1.00 44.65           O  
ATOM   1976  CG  LYS B 171      17.746 -19.833   4.787  1.00 44.65           C  
ATOM   1977  HG2 LYS B 171      18.818 -19.804   4.589  1.00 44.65           H  
ATOM   1978  HG3 LYS B 171      17.491 -20.794   5.234  1.00 44.65           H  
ATOM   1979  CD  LYS B 171      17.368 -18.706   5.757  1.00 44.65           C  
ATOM   1980  HD2 LYS B 171      16.287 -18.696   5.894  1.00 44.65           H  
ATOM   1981  HD3 LYS B 171      17.673 -17.756   5.319  1.00 44.65           H  
ATOM   1982  CE  LYS B 171      18.053 -18.894   7.115  1.00 44.65           C  
ATOM   1983  HE2 LYS B 171      19.127 -18.982   6.948  1.00 44.65           H  
ATOM   1984  HE3 LYS B 171      17.705 -19.827   7.559  1.00 44.65           H  
ATOM   1985  NZ  LYS B 171      17.771 -17.749   8.018  1.00 44.65           N  
ATOM   1986  HZ1 LYS B 171      18.113 -16.892   7.606  1.00 44.65           H  
ATOM   1987  HZ2 LYS B 171      16.778 -17.642   8.167  1.00 44.65           H  
ATOM   1988  HZ3 LYS B 171      18.228 -17.870   8.910  1.00 44.65           H  
ATOM   1989  N   VAL B 172      15.948 -22.203   1.016  1.00 47.47           N  
ATOM   1990  H   VAL B 172      16.647 -22.888   1.265  1.00 47.47           H  
ATOM   1991  CA  VAL B 172      14.807 -22.639   0.223  1.00 47.47           C  
ATOM   1992  HA  VAL B 172      14.914 -22.300  -0.807  1.00 47.47           H  
ATOM   1993  C   VAL B 172      13.627 -21.964   0.876  1.00 47.47           C  
ATOM   1994  CB  VAL B 172      14.648 -24.172   0.255  1.00 47.47           C  
ATOM   1995  HB  VAL B 172      14.613 -24.514   1.290  1.00 47.47           H  
ATOM   1996  O   VAL B 172      13.270 -22.298   2.011  1.00 47.47           O  
ATOM   1997  CG1 VAL B 172      13.359 -24.622  -0.447  1.00 47.47           C  
ATOM   1998 HG11 VAL B 172      13.303 -25.711  -0.445  1.00 47.47           H  
ATOM   1999 HG12 VAL B 172      12.483 -24.233   0.073  1.00 47.47           H  
ATOM   2000 HG13 VAL B 172      13.355 -24.271  -1.479  1.00 47.47           H  
ATOM   2001  CG2 VAL B 172      15.833 -24.854  -0.436  1.00 47.47           C  
ATOM   2002 HG21 VAL B 172      15.705 -25.936  -0.416  1.00 47.47           H  
ATOM   2003 HG22 VAL B 172      15.907 -24.524  -1.472  1.00 47.47           H  
ATOM   2004 HG23 VAL B 172      16.765 -24.614   0.077  1.00 47.47           H  
ATOM   2005  N   THR B 173      13.113 -20.929   0.216  1.00 60.99           N  
ATOM   2006  H   THR B 173      13.566 -20.592  -0.621  1.00 60.99           H  
ATOM   2007  CA  THR B 173      12.057 -20.116   0.786  1.00 60.99           C  
ATOM   2008  HA  THR B 173      12.282 -19.953   1.840  1.00 60.99           H  
ATOM   2009  C   THR B 173      10.809 -20.961   0.682  1.00 60.99           C  
ATOM   2010  CB  THR B 173      11.919 -18.742   0.120  1.00 60.99           C  
ATOM   2011  HB  THR B 173      11.238 -18.792  -0.729  1.00 60.99           H  
ATOM   2012  O   THR B 173      10.093 -20.978  -0.318  1.00 60.99           O  
ATOM   2013  CG2 THR B 173      11.390 -17.741   1.138  1.00 60.99           C  
ATOM   2014 HG21 THR B 173      10.359 -17.979   1.401  1.00 60.99           H  
ATOM   2015 HG22 THR B 173      11.420 -16.747   0.694  1.00 60.99           H  
ATOM   2016 HG23 THR B 173      12.012 -17.723   2.033  1.00 60.99           H  
ATOM   2017  OG1 THR B 173      13.160 -18.268  -0.350  1.00 60.99           O  
ATOM   2018  HG1 THR B 173      13.798 -18.274   0.367  1.00 60.99           H  
ATOM   2019  N   THR B 174      10.635 -21.814   1.685  1.00 67.65           N  
ATOM   2020  H   THR B 174      11.372 -21.859   2.374  1.00 67.65           H  
ATOM   2021  CA  THR B 174       9.500 -22.710   1.761  1.00 67.65           C  
ATOM   2022  HA  THR B 174       9.454 -23.284   0.835  1.00 67.65           H  
ATOM   2023  C   THR B 174       8.244 -21.862   1.866  1.00 67.65           C  
ATOM   2024  CB  THR B 174       9.598 -23.690   2.939  1.00 67.65           C  
ATOM   2025  HB  THR B 174       8.704 -24.314   2.935  1.00 67.65           H  
ATOM   2026  O   THR B 174       8.239 -20.775   2.444  1.00 67.65           O  
ATOM   2027  CG2 THR B 174      10.813 -24.612   2.859  1.00 67.65           C  
ATOM   2028 HG21 THR B 174      11.736 -24.049   2.991  1.00 67.65           H  
ATOM   2029 HG22 THR B 174      10.836 -25.115   1.893  1.00 67.65           H  
ATOM   2030 HG23 THR B 174      10.749 -25.365   3.645  1.00 67.65           H  
ATOM   2031  OG1 THR B 174       9.647 -22.997   4.164  1.00 67.65           O  
ATOM   2032  HG1 THR B 174      10.409 -22.414   4.119  1.00 67.65           H  
ATOM   2033  N   VAL B 175       7.122 -22.398   1.395  1.00 69.26           N  
ATOM   2034  H   VAL B 175       7.176 -23.244   0.845  1.00 69.26           H  
ATOM   2035  CA  VAL B 175       5.811 -21.770   1.621  1.00 69.26           C  
ATOM   2036  HA  VAL B 175       5.785 -20.814   1.097  1.00 69.26           H  
ATOM   2037  C   VAL B 175       5.591 -21.475   3.117  1.00 69.26           C  
ATOM   2038  CB  VAL B 175       4.701 -22.677   1.058  1.00 69.26           C  
ATOM   2039  HB  VAL B 175       4.761 -23.651   1.543  1.00 69.26           H  
ATOM   2040  O   VAL B 175       4.920 -20.509   3.469  1.00 69.26           O  
ATOM   2041  CG1 VAL B 175       3.300 -22.106   1.305  1.00 69.26           C  
ATOM   2042 HG11 VAL B 175       2.555 -22.732   0.815  1.00 69.26           H  
ATOM   2043 HG12 VAL B 175       3.085 -22.085   2.373  1.00 69.26           H  
ATOM   2044 HG13 VAL B 175       3.238 -21.095   0.902  1.00 69.26           H  
ATOM   2045  CG2 VAL B 175       4.870 -22.877  -0.455  1.00 69.26           C  
ATOM   2046 HG21 VAL B 175       4.847 -21.914  -0.965  1.00 69.26           H  
ATOM   2047 HG22 VAL B 175       4.064 -23.500  -0.843  1.00 69.26           H  
ATOM   2048 HG23 VAL B 175       5.814 -23.375  -0.680  1.00 69.26           H  
ATOM   2049  N   LYS B 176       6.193 -22.273   4.012  1.00 72.41           N  
ATOM   2050  H   LYS B 176       6.799 -22.998   3.655  1.00 72.41           H  
ATOM   2051  CA  LYS B 176       6.160 -22.054   5.462  1.00 72.41           C  
ATOM   2052  HA  LYS B 176       5.128 -21.863   5.756  1.00 72.41           H  
ATOM   2053  C   LYS B 176       6.954 -20.817   5.899  1.00 72.41           C  
ATOM   2054  CB  LYS B 176       6.645 -23.327   6.173  1.00 72.41           C  
ATOM   2055  HB2 LYS B 176       7.709 -23.470   5.983  1.00 72.41           H  
ATOM   2056  HB3 LYS B 176       6.106 -24.184   5.769  1.00 72.41           H  
ATOM   2057  O   LYS B 176       6.439 -20.061   6.717  1.00 72.41           O  
ATOM   2058  CG  LYS B 176       6.402 -23.267   7.689  1.00 72.41           C  
ATOM   2059  HG2 LYS B 176       6.951 -22.429   8.117  1.00 72.41           H  
ATOM   2060  HG3 LYS B 176       5.337 -23.123   7.875  1.00 72.41           H  
ATOM   2061  CD  LYS B 176       6.865 -24.562   8.371  1.00 72.41           C  
ATOM   2062  HD2 LYS B 176       6.331 -25.408   7.938  1.00 72.41           H  
ATOM   2063  HD3 LYS B 176       7.934 -24.689   8.199  1.00 72.41           H  
ATOM   2064  CE  LYS B 176       6.588 -24.493   9.878  1.00 72.41           C  
ATOM   2065  HE2 LYS B 176       7.087 -23.612  10.282  1.00 72.41           H  
ATOM   2066  HE3 LYS B 176       5.516 -24.363  10.029  1.00 72.41           H  
ATOM   2067  NZ  LYS B 176       7.059 -25.712  10.585  1.00 72.41           N  
ATOM   2068  HZ1 LYS B 176       6.865 -25.649  11.574  1.00 72.41           H  
ATOM   2069  HZ2 LYS B 176       8.056 -25.832  10.472  1.00 72.41           H  
ATOM   2070  HZ3 LYS B 176       6.599 -26.538  10.230  1.00 72.41           H  
ATOM   2071  N   SER B 177       8.161 -20.591   5.373  1.00 83.67           N  
ATOM   2072  H   SER B 177       8.503 -21.182   4.629  1.00 83.67           H  
ATOM   2073  CA  SER B 177       8.941 -19.391   5.719  1.00 83.67           C  
ATOM   2074  HA  SER B 177       8.981 -19.313   6.805  1.00 83.67           H  
ATOM   2075  C   SER B 177       8.246 -18.127   5.220  1.00 83.67           C  
ATOM   2076  CB  SER B 177      10.393 -19.469   5.231  1.00 83.67           C  
ATOM   2077  HB2 SER B 177      10.934 -18.590   5.583  1.00 83.67           H  
ATOM   2078  HB3 SER B 177      10.862 -20.355   5.660  1.00 83.67           H  
ATOM   2079  O   SER B 177       8.011 -17.228   6.019  1.00 83.67           O  
ATOM   2080  OG  SER B 177      10.491 -19.532   3.827  1.00 83.67           O  
ATOM   2081  HG  SER B 177      10.600 -18.630   3.516  1.00 83.67           H  
ATOM   2082  N   ALA B 178       7.762 -18.132   3.974  1.00 85.81           N  
ATOM   2083  H   ALA B 178       8.019 -18.898   3.368  1.00 85.81           H  
ATOM   2084  CA  ALA B 178       7.012 -17.015   3.397  1.00 85.81           C  
ATOM   2085  HA  ALA B 178       7.652 -16.133   3.371  1.00 85.81           H  
ATOM   2086  C   ALA B 178       5.747 -16.664   4.209  1.00 85.81           C  
ATOM   2087  CB  ALA B 178       6.649 -17.399   1.959  1.00 85.81           C  
ATOM   2088  HB1 ALA B 178       7.561 -17.560   1.384  1.00 85.81           H  
ATOM   2089  HB2 ALA B 178       6.046 -18.306   1.947  1.00 85.81           H  
ATOM   2090  HB3 ALA B 178       6.085 -16.586   1.502  1.00 85.81           H  
ATOM   2091  O   ALA B 178       5.428 -15.496   4.421  1.00 85.81           O  
ATOM   2092  N   LYS B 179       5.021 -17.670   4.723  1.00 83.05           N  
ATOM   2093  H   LYS B 179       5.294 -18.615   4.495  1.00 83.05           H  
ATOM   2094  CA  LYS B 179       3.866 -17.435   5.607  1.00 83.05           C  
ATOM   2095  HA  LYS B 179       3.205 -16.709   5.133  1.00 83.05           H  
ATOM   2096  C   LYS B 179       4.266 -16.802   6.941  1.00 83.05           C  
ATOM   2097  CB  LYS B 179       3.094 -18.737   5.847  1.00 83.05           C  
ATOM   2098  HB2 LYS B 179       2.461 -18.613   6.726  1.00 83.05           H  
ATOM   2099  HB3 LYS B 179       3.795 -19.548   6.044  1.00 83.05           H  
ATOM   2100  O   LYS B 179       3.553 -15.924   7.417  1.00 83.05           O  
ATOM   2101  CG  LYS B 179       2.193 -19.091   4.657  1.00 83.05           C  
ATOM   2102  HG2 LYS B 179       2.786 -19.179   3.746  1.00 83.05           H  
ATOM   2103  HG3 LYS B 179       1.462 -18.295   4.516  1.00 83.05           H  
ATOM   2104  CD  LYS B 179       1.458 -20.409   4.926  1.00 83.05           C  
ATOM   2105  HD2 LYS B 179       2.189 -21.205   5.067  1.00 83.05           H  
ATOM   2106  HD3 LYS B 179       0.863 -20.301   5.833  1.00 83.05           H  
ATOM   2107  CE  LYS B 179       0.543 -20.746   3.745  1.00 83.05           C  
ATOM   2108  HE2 LYS B 179       1.160 -20.903   2.860  1.00 83.05           H  
ATOM   2109  HE3 LYS B 179      -0.096 -19.884   3.552  1.00 83.05           H  
ATOM   2110  NZ  LYS B 179      -0.293 -21.942   4.020  1.00 83.05           N  
ATOM   2111  HZ1 LYS B 179      -0.895 -22.139   3.234  1.00 83.05           H  
ATOM   2112  HZ2 LYS B 179       0.283 -22.753   4.196  1.00 83.05           H  
ATOM   2113  HZ3 LYS B 179      -0.880 -21.781   4.825  1.00 83.05           H  
ATOM   2114  N   ASN B 180       5.379 -17.226   7.537  1.00 87.65           N  
ATOM   2115  H   ASN B 180       5.933 -17.936   7.079  1.00 87.65           H  
ATOM   2116  CA  ASN B 180       5.875 -16.637   8.782  1.00 87.65           C  
ATOM   2117  HA  ASN B 180       5.065 -16.597   9.510  1.00 87.65           H  
ATOM   2118  C   ASN B 180       6.351 -15.194   8.575  1.00 87.65           C  
ATOM   2119  CB  ASN B 180       7.002 -17.510   9.349  1.00 87.65           C  
ATOM   2120  HB2 ASN B 180       7.486 -16.965  10.159  1.00 87.65           H  
ATOM   2121  HB3 ASN B 180       7.750 -17.692   8.577  1.00 87.65           H  
ATOM   2122  O   ASN B 180       6.061 -14.336   9.403  1.00 87.65           O  
ATOM   2123  CG  ASN B 180       6.533 -18.836   9.915  1.00 87.65           C  
ATOM   2124  ND2 ASN B 180       7.463 -19.685  10.284  1.00 87.65           N  
ATOM   2125 HD21 ASN B 180       8.434 -19.416  10.211  1.00 87.65           H  
ATOM   2126 HD22 ASN B 180       7.137 -20.496  10.790  1.00 87.65           H  
ATOM   2127  OD1 ASN B 180       5.361 -19.130  10.085  1.00 87.65           O  
ATOM   2128  N   GLU B 181       7.025 -14.917   7.460  1.00 90.05           N  
ATOM   2129  H   GLU B 181       7.282 -15.674   6.842  1.00 90.05           H  
ATOM   2130  CA  GLU B 181       7.428 -13.565   7.057  1.00 90.05           C  
ATOM   2131  HA  GLU B 181       8.056 -13.115   7.826  1.00 90.05           H  
ATOM   2132  C   GLU B 181       6.210 -12.654   6.880  1.00 90.05           C  
ATOM   2133  CB  GLU B 181       8.236 -13.650   5.758  1.00 90.05           C  
ATOM   2134  HB2 GLU B 181       7.697 -14.284   5.054  1.00 90.05           H  
ATOM   2135  HB3 GLU B 181       8.328 -12.655   5.324  1.00 90.05           H  
ATOM   2136  O   GLU B 181       6.158 -11.584   7.481  1.00 90.05           O  
ATOM   2137  CG  GLU B 181       9.646 -14.218   5.992  1.00 90.05           C  
ATOM   2138  HG2 GLU B 181       9.588 -15.055   6.689  1.00 90.05           H  
ATOM   2139  HG3 GLU B 181      10.266 -13.449   6.453  1.00 90.05           H  
ATOM   2140  CD  GLU B 181      10.297 -14.705   4.691  1.00 90.05           C  
ATOM   2141  OE1 GLU B 181      11.131 -15.639   4.783  1.00 90.05           O  
ATOM   2142  OE2 GLU B 181       9.906 -14.208   3.611  1.00 90.05           O  
ATOM   2143  N   LEU B 182       5.172 -13.121   6.174  1.00 88.63           N  
ATOM   2144  H   LEU B 182       5.302 -13.980   5.659  1.00 88.63           H  
ATOM   2145  CA  LEU B 182       3.896 -12.411   6.042  1.00 88.63           C  
ATOM   2146  HA  LEU B 182       4.082 -11.463   5.537  1.00 88.63           H  
ATOM   2147  C   LEU B 182       3.273 -12.083   7.411  1.00 88.63           C  
ATOM   2148  CB  LEU B 182       2.957 -13.269   5.171  1.00 88.63           C  
ATOM   2149  HB2 LEU B 182       2.927 -14.279   5.581  1.00 88.63           H  
ATOM   2150  HB3 LEU B 182       3.383 -13.333   4.170  1.00 88.63           H  
ATOM   2151  O   LEU B 182       2.849 -10.954   7.647  1.00 88.63           O  
ATOM   2152  CG  LEU B 182       1.509 -12.759   5.067  1.00 88.63           C  
ATOM   2153  HG  LEU B 182       1.046 -12.760   6.054  1.00 88.63           H  
ATOM   2154  CD1 LEU B 182       1.442 -11.359   4.477  1.00 88.63           C  
ATOM   2155 HD11 LEU B 182       2.044 -11.321   3.569  1.00 88.63           H  
ATOM   2156 HD12 LEU B 182       1.825 -10.640   5.201  1.00 88.63           H  
ATOM   2157 HD13 LEU B 182       0.410 -11.092   4.247  1.00 88.63           H  
ATOM   2158  CD2 LEU B 182       0.694 -13.689   4.168  1.00 88.63           C  
ATOM   2159 HD21 LEU B 182      -0.356 -13.399   4.202  1.00 88.63           H  
ATOM   2160 HD22 LEU B 182       1.051 -13.612   3.141  1.00 88.63           H  
ATOM   2161 HD23 LEU B 182       0.796 -14.721   4.504  1.00 88.63           H  
ATOM   2162  N   ILE B 183       3.226 -13.057   8.324  1.00 88.99           N  
ATOM   2163  H   ILE B 183       3.611 -13.956   8.072  1.00 88.99           H  
ATOM   2164  CA  ILE B 183       2.689 -12.868   9.680  1.00 88.99           C  
ATOM   2165  HA  ILE B 183       1.669 -12.489   9.608  1.00 88.99           H  
ATOM   2166  C   ILE B 183       3.498 -11.814  10.446  1.00 88.99           C  
ATOM   2167  CB  ILE B 183       2.664 -14.224  10.422  1.00 88.99           C  
ATOM   2168  HB  ILE B 183       3.639 -14.698  10.303  1.00 88.99           H  
ATOM   2169  O   ILE B 183       2.915 -10.933  11.079  1.00 88.99           O  
ATOM   2170  CG1 ILE B 183       1.584 -15.152   9.827  1.00 88.99           C  
ATOM   2171 HG12 ILE B 183       1.599 -15.089   8.739  1.00 88.99           H  
ATOM   2172 HG13 ILE B 183       0.600 -14.813  10.150  1.00 88.99           H  
ATOM   2173  CG2 ILE B 183       2.404 -14.056  11.926  1.00 88.99           C  
ATOM   2174 HG21 ILE B 183       3.187 -13.440  12.369  1.00 88.99           H  
ATOM   2175 HG22 ILE B 183       2.429 -15.025  12.424  1.00 88.99           H  
ATOM   2176 HG23 ILE B 183       1.433 -13.588  12.091  1.00 88.99           H  
ATOM   2177  CD1 ILE B 183       1.769 -16.630  10.204  1.00 88.99           C  
ATOM   2178 HD11 ILE B 183       2.746 -16.979   9.869  1.00 88.99           H  
ATOM   2179 HD12 ILE B 183       1.689 -16.776  11.281  1.00 88.99           H  
ATOM   2180 HD13 ILE B 183       0.999 -17.223   9.711  1.00 88.99           H  
ATOM   2181  N   ASN B 184       4.828 -11.894  10.394  1.00 92.28           N  
ATOM   2182  H   ASN B 184       5.249 -12.636   9.853  1.00 92.28           H  
ATOM   2183  CA  ASN B 184       5.711 -10.961  11.088  1.00 92.28           C  
ATOM   2184  HA  ASN B 184       5.414 -10.893  12.134  1.00 92.28           H  
ATOM   2185  C   ASN B 184       5.605  -9.548  10.514  1.00 92.28           C  
ATOM   2186  CB  ASN B 184       7.149 -11.489  11.023  1.00 92.28           C  
ATOM   2187  HB2 ASN B 184       7.406 -11.727   9.990  1.00 92.28           H  
ATOM   2188  HB3 ASN B 184       7.828 -10.710  11.370  1.00 92.28           H  
ATOM   2189  O   ASN B 184       5.531  -8.595  11.279  1.00 92.28           O  
ATOM   2190  CG  ASN B 184       7.379 -12.709  11.896  1.00 92.28           C  
ATOM   2191  ND2 ASN B 184       8.505 -13.359  11.719  1.00 92.28           N  
ATOM   2192 HD21 ASN B 184       8.704 -14.107  12.368  1.00 92.28           H  
ATOM   2193 HD22 ASN B 184       9.176 -13.018  11.046  1.00 92.28           H  
ATOM   2194  OD1 ASN B 184       6.591 -13.077  12.761  1.00 92.28           O  
ATOM   2195  N   LEU B 185       5.511  -9.406   9.193  1.00 91.71           N  
ATOM   2196  H   LEU B 185       5.610 -10.222   8.607  1.00 91.71           H  
ATOM   2197  CA  LEU B 185       5.323  -8.112   8.544  1.00 91.71           C  
ATOM   2198  HA  LEU B 185       6.129  -7.449   8.860  1.00 91.71           H  
ATOM   2199  C   LEU B 185       4.004  -7.462   8.980  1.00 91.71           C  
ATOM   2200  CB  LEU B 185       5.441  -8.330   7.028  1.00 91.71           C  
ATOM   2201  HB2 LEU B 185       4.645  -8.992   6.686  1.00 91.71           H  
ATOM   2202  HB3 LEU B 185       6.387  -8.842   6.851  1.00 91.71           H  
ATOM   2203  O   LEU B 185       3.996  -6.284   9.330  1.00 91.71           O  
ATOM   2204  CG  LEU B 185       5.438  -7.041   6.187  1.00 91.71           C  
ATOM   2205  HG  LEU B 185       6.113  -6.308   6.631  1.00 91.71           H  
ATOM   2206  CD1 LEU B 185       5.966  -7.377   4.793  1.00 91.71           C  
ATOM   2207 HD11 LEU B 185       5.354  -8.161   4.345  1.00 91.71           H  
ATOM   2208 HD12 LEU B 185       5.961  -6.491   4.159  1.00 91.71           H  
ATOM   2209 HD13 LEU B 185       6.991  -7.740   4.865  1.00 91.71           H  
ATOM   2210  CD2 LEU B 185       4.041  -6.421   6.058  1.00 91.71           C  
ATOM   2211 HD21 LEU B 185       3.848  -5.761   6.904  1.00 91.71           H  
ATOM   2212 HD22 LEU B 185       3.279  -7.199   6.024  1.00 91.71           H  
ATOM   2213 HD23 LEU B 185       3.982  -5.816   5.154  1.00 91.71           H  
ATOM   2214  N   ILE B 186       2.903  -8.221   9.031  1.00 91.77           N  
ATOM   2215  H   ILE B 186       2.966  -9.179   8.717  1.00 91.77           H  
ATOM   2216  CA  ILE B 186       1.613  -7.709   9.523  1.00 91.77           C  
ATOM   2217  HA  ILE B 186       1.362  -6.811   8.959  1.00 91.77           H  
ATOM   2218  C   ILE B 186       1.722  -7.284  10.997  1.00 91.77           C  
ATOM   2219  CB  ILE B 186       0.486  -8.743   9.293  1.00 91.77           C  
ATOM   2220  HB  ILE B 186       0.790  -9.689   9.741  1.00 91.77           H  
ATOM   2221  O   ILE B 186       1.245  -6.208  11.348  1.00 91.77           O  
ATOM   2222  CG1 ILE B 186       0.233  -8.962   7.782  1.00 91.77           C  
ATOM   2223 HG12 ILE B 186       1.181  -9.024   7.247  1.00 91.77           H  
ATOM   2224 HG13 ILE B 186      -0.307  -8.106   7.377  1.00 91.77           H  
ATOM   2225  CG2 ILE B 186      -0.826  -8.284   9.962  1.00 91.77           C  
ATOM   2226 HG21 ILE B 186      -0.705  -8.224  11.044  1.00 91.77           H  
ATOM   2227 HG22 ILE B 186      -1.631  -8.993   9.768  1.00 91.77           H  
ATOM   2228 HG23 ILE B 186      -1.119  -7.304   9.587  1.00 91.77           H  
ATOM   2229  CD1 ILE B 186      -0.550 -10.247   7.478  1.00 91.77           C  
ATOM   2230 HD11 ILE B 186       0.007 -11.112   7.837  1.00 91.77           H  
ATOM   2231 HD12 ILE B 186      -0.688 -10.337   6.401  1.00 91.77           H  
ATOM   2232 HD13 ILE B 186      -1.531 -10.232   7.954  1.00 91.77           H  
ATOM   2233  N   ARG B 187       2.391  -8.075  11.853  1.00 92.96           N  
ATOM   2234  H   ARG B 187       2.773  -8.939  11.495  1.00 92.96           H  
ATOM   2235  CA  ARG B 187       2.650  -7.710  13.263  1.00 92.96           C  
ATOM   2236  HA  ARG B 187       1.704  -7.543  13.777  1.00 92.96           H  
ATOM   2237  C   ARG B 187       3.418  -6.406  13.383  1.00 92.96           C  
ATOM   2238  CB  ARG B 187       3.451  -8.805  13.987  1.00 92.96           C  
ATOM   2239  HB2 ARG B 187       3.875  -8.402  14.907  1.00 92.96           H  
ATOM   2240  HB3 ARG B 187       4.267  -9.161  13.357  1.00 92.96           H  
ATOM   2241  O   ARG B 187       2.981  -5.513  14.104  1.00 92.96           O  
ATOM   2242  CG  ARG B 187       2.537  -9.956  14.349  1.00 92.96           C  
ATOM   2243  HG2 ARG B 187       1.835  -9.584  15.096  1.00 92.96           H  
ATOM   2244  HG3 ARG B 187       2.022 -10.273  13.442  1.00 92.96           H  
ATOM   2245  CD  ARG B 187       3.262 -11.160  14.931  1.00 92.96           C  
ATOM   2246  HD2 ARG B 187       4.044 -11.450  14.230  1.00 92.96           H  
ATOM   2247  HD3 ARG B 187       3.720 -10.879  15.879  1.00 92.96           H  
ATOM   2248  NE  ARG B 187       2.313 -12.271  15.136  1.00 92.96           N  
ATOM   2249  HE  ARG B 187       1.348 -12.012  15.283  1.00 92.96           H  
ATOM   2250  NH1 ARG B 187       3.833 -13.970  14.917  1.00 92.96           N  
ATOM   2251 HH11 ARG B 187       4.553 -13.289  14.725  1.00 92.96           H  
ATOM   2252 HH12 ARG B 187       4.064 -14.953  14.908  1.00 92.96           H  
ATOM   2253  NH2 ARG B 187       1.679 -14.459  15.285  1.00 92.96           N  
ATOM   2254 HH21 ARG B 187       0.712 -14.191  15.402  1.00 92.96           H  
ATOM   2255 HH22 ARG B 187       1.919 -15.439  15.327  1.00 92.96           H  
ATOM   2256  CZ  ARG B 187       2.609 -13.556  15.119  1.00 92.96           C  
ATOM   2257  N   SER B 188       4.530  -6.296  12.662  1.00 93.85           N  
ATOM   2258  H   SER B 188       4.854  -7.098  12.140  1.00 93.85           H  
ATOM   2259  CA  SER B 188       5.352  -5.090  12.620  1.00 93.85           C  
ATOM   2260  HA  SER B 188       5.744  -4.878  13.615  1.00 93.85           H  
ATOM   2261  C   SER B 188       4.539  -3.886  12.162  1.00 93.85           C  
ATOM   2262  CB  SER B 188       6.527  -5.287  11.662  1.00 93.85           C  
ATOM   2263  HB2 SER B 188       6.163  -5.619  10.690  1.00 93.85           H  
ATOM   2264  HB3 SER B 188       7.041  -4.335  11.530  1.00 93.85           H  
ATOM   2265  O   SER B 188       4.610  -2.833  12.785  1.00 93.85           O  
ATOM   2266  OG  SER B 188       7.440  -6.235  12.172  1.00 93.85           O  
ATOM   2267  HG  SER B 188       8.195  -6.232  11.579  1.00 93.85           H  
ATOM   2268  N   LEU B 189       3.717  -4.048  11.120  1.00 93.56           N  
ATOM   2269  H   LEU B 189       3.712  -4.939  10.645  1.00 93.56           H  
ATOM   2270  CA  LEU B 189       2.866  -2.983  10.598  1.00 93.56           C  
ATOM   2271  HA  LEU B 189       3.503  -2.129  10.366  1.00 93.56           H  
ATOM   2272  C   LEU B 189       1.830  -2.512  11.625  1.00 93.56           C  
ATOM   2273  CB  LEU B 189       2.189  -3.476   9.309  1.00 93.56           C  
ATOM   2274  HB2 LEU B 189       1.584  -4.350   9.548  1.00 93.56           H  
ATOM   2275  HB3 LEU B 189       2.956  -3.787   8.600  1.00 93.56           H  
ATOM   2276  O   LEU B 189       1.643  -1.309  11.773  1.00 93.56           O  
ATOM   2277  CG  LEU B 189       1.280  -2.430   8.640  1.00 93.56           C  
ATOM   2278  HG  LEU B 189       0.485  -2.132   9.324  1.00 93.56           H  
ATOM   2279  CD1 LEU B 189       2.048  -1.190   8.185  1.00 93.56           C  
ATOM   2280 HD11 LEU B 189       1.363  -0.497   7.697  1.00 93.56           H  
ATOM   2281 HD12 LEU B 189       2.486  -0.679   9.043  1.00 93.56           H  
ATOM   2282 HD13 LEU B 189       2.826  -1.483   7.480  1.00 93.56           H  
ATOM   2283  CD2 LEU B 189       0.637  -3.065   7.409  1.00 93.56           C  
ATOM   2284 HD21 LEU B 189       0.078  -3.951   7.711  1.00 93.56           H  
ATOM   2285 HD22 LEU B 189       1.405  -3.339   6.686  1.00 93.56           H  
ATOM   2286 HD23 LEU B 189      -0.055  -2.354   6.958  1.00 93.56           H  
ATOM   2287  N   ILE B 190       1.181  -3.436  12.340  1.00 92.05           N  
ATOM   2288  H   ILE B 190       1.366  -4.410  12.147  1.00 92.05           H  
ATOM   2289  CA  ILE B 190       0.214  -3.097  13.392  1.00 92.05           C  
ATOM   2290  HA  ILE B 190      -0.501  -2.382  12.984  1.00 92.05           H  
ATOM   2291  C   ILE B 190       0.910  -2.383  14.549  1.00 92.05           C  
ATOM   2292  CB  ILE B 190      -0.559  -4.350  13.865  1.00 92.05           C  
ATOM   2293  HB  ILE B 190       0.163  -5.124  14.122  1.00 92.05           H  
ATOM   2294  O   ILE B 190       0.475  -1.312  14.966  1.00 92.05           O  
ATOM   2295  CG1 ILE B 190      -1.474  -4.877  12.736  1.00 92.05           C  
ATOM   2296 HG12 ILE B 190      -0.916  -4.912  11.800  1.00 92.05           H  
ATOM   2297 HG13 ILE B 190      -2.309  -4.192  12.595  1.00 92.05           H  
ATOM   2298  CG2 ILE B 190      -1.406  -4.041  15.116  1.00 92.05           C  
ATOM   2299 HG21 ILE B 190      -0.768  -3.773  15.958  1.00 92.05           H  
ATOM   2300 HG22 ILE B 190      -1.986  -4.913  15.418  1.00 92.05           H  
ATOM   2301 HG23 ILE B 190      -2.086  -3.214  14.911  1.00 92.05           H  
ATOM   2302  CD1 ILE B 190      -2.023  -6.288  12.987  1.00 92.05           C  
ATOM   2303 HD11 ILE B 190      -2.552  -6.627  12.097  1.00 92.05           H  
ATOM   2304 HD12 ILE B 190      -1.202  -6.974  13.196  1.00 92.05           H  
ATOM   2305 HD13 ILE B 190      -2.723  -6.288  13.823  1.00 92.05           H  
ATOM   2306  N   SER B 191       2.015  -2.953  15.038  1.00 90.60           N  
ATOM   2307  H   SER B 191       2.329  -3.823  14.634  1.00 90.60           H  
ATOM   2308  CA  SER B 191       2.778  -2.379  16.146  1.00 90.60           C  
ATOM   2309  HA  SER B 191       2.137  -2.325  17.027  1.00 90.60           H  
ATOM   2310  C   SER B 191       3.256  -0.968  15.819  1.00 90.60           C  
ATOM   2311  CB  SER B 191       3.980  -3.266  16.470  1.00 90.60           C  
ATOM   2312  HB2 SER B 191       4.711  -3.215  15.662  1.00 90.60           H  
ATOM   2313  HB3 SER B 191       3.648  -4.299  16.575  1.00 90.60           H  
ATOM   2314  O   SER B 191       3.121  -0.073  16.644  1.00 90.60           O  
ATOM   2315  OG  SER B 191       4.573  -2.859  17.685  1.00 90.60           O  
ATOM   2316  HG  SER B 191       4.758  -1.917  17.663  1.00 90.60           H  
ATOM   2317  N   PHE B 192       3.780  -0.762  14.611  1.00 90.37           N  
ATOM   2318  H   PHE B 192       3.885  -1.549  13.987  1.00 90.37           H  
ATOM   2319  CA  PHE B 192       4.260   0.535  14.152  1.00 90.37           C  
ATOM   2320  HA  PHE B 192       4.882   0.981  14.929  1.00 90.37           H  
ATOM   2321  C   PHE B 192       3.119   1.528  13.877  1.00 90.37           C  
ATOM   2322  CB  PHE B 192       5.119   0.302  12.903  1.00 90.37           C  
ATOM   2323  HB2 PHE B 192       6.021  -0.243  13.181  1.00 90.37           H  
ATOM   2324  HB3 PHE B 192       4.558  -0.304  12.192  1.00 90.37           H  
ATOM   2325  O   PHE B 192       3.190   2.685  14.280  1.00 90.37           O  
ATOM   2326  CG  PHE B 192       5.506   1.594  12.234  1.00 90.37           C  
ATOM   2327  CD1 PHE B 192       4.955   1.926  10.984  1.00 90.37           C  
ATOM   2328  HD1 PHE B 192       4.314   1.227  10.467  1.00 90.37           H  
ATOM   2329  CD2 PHE B 192       6.280   2.528  12.941  1.00 90.37           C  
ATOM   2330  HD2 PHE B 192       6.649   2.297  13.930  1.00 90.37           H  
ATOM   2331  CE1 PHE B 192       5.184   3.197  10.439  1.00 90.37           C  
ATOM   2332  HE1 PHE B 192       4.712   3.473   9.508  1.00 90.37           H  
ATOM   2333  CE2 PHE B 192       6.470   3.810  12.413  1.00 90.37           C  
ATOM   2334  HE2 PHE B 192       6.979   4.560  13.001  1.00 90.37           H  
ATOM   2335  CZ  PHE B 192       5.944   4.136  11.154  1.00 90.37           C  
ATOM   2336  HZ  PHE B 192       6.065   5.139  10.771  1.00 90.37           H  
ATOM   2337  N   GLY B 193       2.036   1.096  13.226  1.00 87.72           N  
ATOM   2338  H   GLY B 193       1.998   0.136  12.915  1.00 87.72           H  
ATOM   2339  CA  GLY B 193       0.897   1.969  12.926  1.00 87.72           C  
ATOM   2340  HA2 GLY B 193       0.142   1.391  12.392  1.00 87.72           H  
ATOM   2341  HA3 GLY B 193       1.229   2.790  12.291  1.00 87.72           H  
ATOM   2342  C   GLY B 193       0.247   2.560  14.181  1.00 87.72           C  
ATOM   2343  O   GLY B 193      -0.210   3.701  14.149  1.00 87.72           O  
ATOM   2344  N   ASN B 194       0.279   1.815  15.291  1.00 86.30           N  
ATOM   2345  H   ASN B 194       0.644   0.877  15.220  1.00 86.30           H  
ATOM   2346  CA  ASN B 194      -0.219   2.250  16.597  1.00 86.30           C  
ATOM   2347  HA  ASN B 194      -1.185   2.738  16.465  1.00 86.30           H  
ATOM   2348  C   ASN B 194       0.678   3.276  17.307  1.00 86.30           C  
ATOM   2349  CB  ASN B 194      -0.409   1.005  17.480  1.00 86.30           C  
ATOM   2350  HB2 ASN B 194       0.489   0.388  17.442  1.00 86.30           H  
ATOM   2351  HB3 ASN B 194      -0.561   1.319  18.512  1.00 86.30           H  
ATOM   2352  O   ASN B 194       0.215   3.921  18.242  1.00 86.30           O  
ATOM   2353  CG  ASN B 194      -1.618   0.177  17.093  1.00 86.30           C  
ATOM   2354  ND2 ASN B 194      -1.631  -1.089  17.437  1.00 86.30           N  
ATOM   2355 HD21 ASN B 194      -2.473  -1.595  17.204  1.00 86.30           H  
ATOM   2356 HD22 ASN B 194      -0.839  -1.487  17.921  1.00 86.30           H  
ATOM   2357  OD1 ASN B 194      -2.580   0.643  16.512  1.00 86.30           O  
ATOM   2358  N   THR B 195       1.942   3.447  16.901  1.00 86.43           N  
ATOM   2359  H   THR B 195       2.307   2.893  16.140  1.00 86.43           H  
ATOM   2360  CA  THR B 195       2.817   4.478  17.491  1.00 86.43           C  
ATOM   2361  HA  THR B 195       2.513   4.645  18.524  1.00 86.43           H  
ATOM   2362  C   THR B 195       2.684   5.829  16.796  1.00 86.43           C  
ATOM   2363  CB  THR B 195       4.296   4.060  17.533  1.00 86.43           C  
ATOM   2364  HB  THR B 195       4.864   4.849  18.027  1.00 86.43           H  
ATOM   2365  O   THR B 195       3.167   6.826  17.315  1.00 86.43           O  
ATOM   2366  CG2 THR B 195       4.506   2.765  18.315  1.00 86.43           C  
ATOM   2367 HG21 THR B 195       5.571   2.535  18.355  1.00 86.43           H  
ATOM   2368 HG22 THR B 195       3.984   1.942  17.827  1.00 86.43           H  
ATOM   2369 HG23 THR B 195       4.126   2.883  19.329  1.00 86.43           H  
ATOM   2370  OG1 THR B 195       4.849   3.853  16.254  1.00 86.43           O  
ATOM   2371  HG1 THR B 195       4.628   4.604  15.698  1.00 86.43           H  
ATOM   2372  N   LEU B 196       2.063   5.892  15.618  1.00 86.21           N  
ATOM   2373  H   LEU B 196       1.618   5.058  15.262  1.00 86.21           H  
ATOM   2374  CA  LEU B 196       1.939   7.131  14.853  1.00 86.21           C  
ATOM   2375  HA  LEU B 196       2.864   7.700  14.944  1.00 86.21           H  
ATOM   2376  C   LEU B 196       0.809   8.012  15.401  1.00 86.21           C  
ATOM   2377  CB  LEU B 196       1.709   6.787  13.373  1.00 86.21           C  
ATOM   2378  HB2 LEU B 196       0.857   6.110  13.312  1.00 86.21           H  
ATOM   2379  HB3 LEU B 196       1.455   7.703  12.841  1.00 86.21           H  
ATOM   2380  O   LEU B 196      -0.331   7.557  15.515  1.00 86.21           O  
ATOM   2381  CG  LEU B 196       2.893   6.120  12.655  1.00 86.21           C  
ATOM   2382  HG  LEU B 196       3.177   5.204  13.172  1.00 86.21           H  
ATOM   2383  CD1 LEU B 196       2.460   5.764  11.231  1.00 86.21           C  
ATOM   2384 HD11 LEU B 196       1.621   5.068  11.266  1.00 86.21           H  
ATOM   2385 HD12 LEU B 196       2.154   6.663  10.696  1.00 86.21           H  
ATOM   2386 HD13 LEU B 196       3.285   5.291  10.700  1.00 86.21           H  
ATOM   2387  CD2 LEU B 196       4.104   7.054  12.584  1.00 86.21           C  
ATOM   2388 HD21 LEU B 196       3.813   8.012  12.155  1.00 86.21           H  
ATOM   2389 HD22 LEU B 196       4.884   6.607  11.968  1.00 86.21           H  
ATOM   2390 HD23 LEU B 196       4.512   7.216  13.582  1.00 86.21           H  
ATOM   2391  N   GLY B 197       1.104   9.293  15.655  1.00 84.77           N  
ATOM   2392  H   GLY B 197       2.057   9.602  15.528  1.00 84.77           H  
ATOM   2393  CA  GLY B 197       0.097  10.296  16.040  1.00 84.77           C  
ATOM   2394  HA2 GLY B 197       0.579  11.263  16.183  1.00 84.77           H  
ATOM   2395  HA3 GLY B 197      -0.361   9.996  16.983  1.00 84.77           H  
ATOM   2396  C   GLY B 197      -1.009  10.455  14.991  1.00 84.77           C  
ATOM   2397  O   GLY B 197      -0.845  10.013  13.863  1.00 84.77           O  
ATOM   2398  N   GLU B 198      -2.152  11.052  15.328  1.00 85.33           N  
ATOM   2399  H   GLU B 198      -2.263  11.419  16.262  1.00 85.33           H  
ATOM   2400  CA  GLU B 198      -3.312  11.102  14.421  1.00 85.33           C  
ATOM   2401  HA  GLU B 198      -3.606  10.074  14.205  1.00 85.33           H  
ATOM   2402  C   GLU B 198      -3.025  11.788  13.074  1.00 85.33           C  
ATOM   2403  CB  GLU B 198      -4.510  11.796  15.083  1.00 85.33           C  
ATOM   2404  HB2 GLU B 198      -5.302  11.885  14.339  1.00 85.33           H  
ATOM   2405  HB3 GLU B 198      -4.214  12.798  15.393  1.00 85.33           H  
ATOM   2406  O   GLU B 198      -2.264  12.755  12.975  1.00 85.33           O  
ATOM   2407  CG  GLU B 198      -5.075  11.028  16.287  1.00 85.33           C  
ATOM   2408  HG2 GLU B 198      -4.327  11.007  17.080  1.00 85.33           H  
ATOM   2409  HG3 GLU B 198      -5.275  10.002  15.977  1.00 85.33           H  
ATOM   2410  CD  GLU B 198      -6.375  11.656  16.827  1.00 85.33           C  
ATOM   2411  OE1 GLU B 198      -7.090  10.960  17.581  1.00 85.33           O  
ATOM   2412  OE2 GLU B 198      -6.690  12.814  16.461  1.00 85.33           O  
ATOM   2413  N   LEU B 199      -3.697  11.310  12.022  1.00 88.84           N  
ATOM   2414  H   LEU B 199      -4.346  10.550  12.168  1.00 88.84           H  
ATOM   2415  CA  LEU B 199      -3.701  11.998  10.738  1.00 88.84           C  
ATOM   2416  HA  LEU B 199      -2.671  12.290  10.533  1.00 88.84           H  
ATOM   2417  C   LEU B 199      -4.561  13.269  10.788  1.00 88.84           C  
ATOM   2418  CB  LEU B 199      -4.206  11.077   9.619  1.00 88.84           C  
ATOM   2419  HB2 LEU B 199      -5.093  10.555   9.977  1.00 88.84           H  
ATOM   2420  HB3 LEU B 199      -4.509  11.692   8.772  1.00 88.84           H  
ATOM   2421  O   LEU B 199      -5.608  13.297  11.441  1.00 88.84           O  
ATOM   2422  CG  LEU B 199      -3.178  10.055   9.120  1.00 88.84           C  
ATOM   2423  HG  LEU B 199      -2.864   9.409   9.940  1.00 88.84           H  
ATOM   2424  CD1 LEU B 199      -3.875   9.207   8.065  1.00 88.84           C  
ATOM   2425 HD11 LEU B 199      -3.179   8.448   7.707  1.00 88.84           H  
ATOM   2426 HD12 LEU B 199      -4.739   8.715   8.512  1.00 88.84           H  
ATOM   2427 HD13 LEU B 199      -4.218   9.829   7.239  1.00 88.84           H  
ATOM   2428  CD2 LEU B 199      -1.954  10.704   8.466  1.00 88.84           C  
ATOM   2429 HD21 LEU B 199      -1.349   9.933   7.989  1.00 88.84           H  
ATOM   2430 HD22 LEU B 199      -2.261  11.430   7.714  1.00 88.84           H  
ATOM   2431 HD23 LEU B 199      -1.335  11.180   9.227  1.00 88.84           H  
ATOM   2432  N   PRO B 200      -4.194  14.301  10.012  1.00 85.54           N  
ATOM   2433  CA  PRO B 200      -5.047  15.461   9.823  1.00 85.54           C  
ATOM   2434  HA  PRO B 200      -5.246  15.916  10.794  1.00 85.54           H  
ATOM   2435  C   PRO B 200      -6.382  15.070   9.179  1.00 85.54           C  
ATOM   2436  CB  PRO B 200      -4.243  16.440   8.967  1.00 85.54           C  
ATOM   2437  HB2 PRO B 200      -3.723  17.141   9.619  1.00 85.54           H  
ATOM   2438  HB3 PRO B 200      -4.867  16.979   8.254  1.00 85.54           H  
ATOM   2439  O   PRO B 200      -6.473  14.132   8.384  1.00 85.54           O  
ATOM   2440  CG  PRO B 200      -3.219  15.556   8.260  1.00 85.54           C  
ATOM   2441  HG2 PRO B 200      -3.623  15.207   7.309  1.00 85.54           H  
ATOM   2442  HG3 PRO B 200      -2.276  16.088   8.137  1.00 85.54           H  
ATOM   2443  CD  PRO B 200      -3.004  14.374   9.187  1.00 85.54           C  
ATOM   2444  HD2 PRO B 200      -2.864  13.468   8.597  1.00 85.54           H  
ATOM   2445  HD3 PRO B 200      -2.137  14.551   9.823  1.00 85.54           H  
ATOM   2446  N   ARG B 201      -7.426  15.835   9.513  1.00 86.90           N  
ATOM   2447  H   ARG B 201      -7.267  16.563  10.194  1.00 86.90           H  
ATOM   2448  CA  ARG B 201      -8.798  15.593   9.035  1.00 86.90           C  
ATOM   2449  HA  ARG B 201      -9.072  14.557   9.238  1.00 86.90           H  
ATOM   2450  C   ARG B 201      -8.952  15.779   7.539  1.00 86.90           C  
ATOM   2451  CB  ARG B 201      -9.777  16.540   9.727  1.00 86.90           C  
ATOM   2452  HB2 ARG B 201      -9.435  17.570   9.620  1.00 86.90           H  
ATOM   2453  HB3 ARG B 201     -10.753  16.452   9.249  1.00 86.90           H  
ATOM   2454  O   ARG B 201      -9.733  15.067   6.920  1.00 86.90           O  
ATOM   2455  CG  ARG B 201      -9.914  16.186  11.201  1.00 86.90           C  
ATOM   2456  HG2 ARG B 201     -10.224  15.146  11.303  1.00 86.90           H  
ATOM   2457  HG3 ARG B 201      -8.957  16.327  11.704  1.00 86.90           H  
ATOM   2458  CD  ARG B 201     -10.960  17.089  11.839  1.00 86.90           C  
ATOM   2459  HD2 ARG B 201     -11.939  16.877  11.407  1.00 86.90           H  
ATOM   2460  HD3 ARG B 201     -10.698  18.128  11.639  1.00 86.90           H  
ATOM   2461  NE  ARG B 201     -10.982  16.848  13.281  1.00 86.90           N  
ATOM   2462  HE  ARG B 201     -10.446  16.059  13.612  1.00 86.90           H  
ATOM   2463  NH1 ARG B 201     -12.179  18.706  13.869  1.00 86.90           N  
ATOM   2464 HH11 ARG B 201     -12.496  18.789  12.914  1.00 86.90           H  
ATOM   2465 HH12 ARG B 201     -12.525  19.331  14.583  1.00 86.90           H  
ATOM   2466  NH2 ARG B 201     -11.077  17.512  15.420  1.00 86.90           N  
ATOM   2467 HH21 ARG B 201     -10.442  16.765  15.660  1.00 86.90           H  
ATOM   2468 HH22 ARG B 201     -11.311  18.197  16.125  1.00 86.90           H  
ATOM   2469  CZ  ARG B 201     -11.427  17.688  14.182  1.00 86.90           C  
ATOM   2470  N   GLU B 202      -8.251  16.761   6.993  1.00 90.74           N  
ATOM   2471  H   GLU B 202      -7.600  17.274   7.571  1.00 90.74           H  
ATOM   2472  CA  GLU B 202      -8.228  17.013   5.564  1.00 90.74           C  
ATOM   2473  HA  GLU B 202      -9.132  16.601   5.115  1.00 90.74           H  
ATOM   2474  C   GLU B 202      -7.015  16.308   4.965  1.00 90.74           C  
ATOM   2475  CB  GLU B 202      -8.229  18.516   5.302  1.00 90.74           C  
ATOM   2476  HB2 GLU B 202      -7.218  18.904   5.420  1.00 90.74           H  
ATOM   2477  HB3 GLU B 202      -8.884  19.010   6.019  1.00 90.74           H  
ATOM   2478  O   GLU B 202      -5.864  16.585   5.330  1.00 90.74           O  
ATOM   2479  CG  GLU B 202      -8.760  18.794   3.894  1.00 90.74           C  
ATOM   2480  HG2 GLU B 202      -8.214  18.175   3.182  1.00 90.74           H  
ATOM   2481  HG3 GLU B 202      -9.807  18.493   3.856  1.00 90.74           H  
ATOM   2482  CD  GLU B 202      -8.645  20.274   3.503  1.00 90.74           C  
ATOM   2483  OE1 GLU B 202      -9.098  20.595   2.386  1.00 90.74           O  
ATOM   2484  OE2 GLU B 202      -8.071  21.057   4.296  1.00 90.74           O  
ATOM   2485  N   ARG B 203      -7.284  15.355   4.077  1.00 93.33           N  
ATOM   2486  H   ARG B 203      -8.245  15.199   3.807  1.00 93.33           H  
ATOM   2487  CA  ARG B 203      -6.257  14.483   3.518  1.00 93.33           C  
ATOM   2488  HA  ARG B 203      -5.332  15.059   3.492  1.00 93.33           H  
ATOM   2489  C   ARG B 203      -6.558  14.091   2.082  1.00 93.33           C  
ATOM   2490  CB  ARG B 203      -6.023  13.273   4.440  1.00 93.33           C  
ATOM   2491  HB2 ARG B 203      -5.721  13.644   5.419  1.00 93.33           H  
ATOM   2492  HB3 ARG B 203      -5.207  12.668   4.046  1.00 93.33           H  
ATOM   2493  O   ARG B 203      -7.708  14.026   1.663  1.00 93.33           O  
ATOM   2494  CG  ARG B 203      -7.267  12.395   4.603  1.00 93.33           C  
ATOM   2495  HG2 ARG B 203      -7.456  11.861   3.672  1.00 93.33           H  
ATOM   2496  HG3 ARG B 203      -8.129  13.019   4.842  1.00 93.33           H  
ATOM   2497  CD  ARG B 203      -7.086  11.395   5.744  1.00 93.33           C  
ATOM   2498  HD2 ARG B 203      -6.220  10.764   5.543  1.00 93.33           H  
ATOM   2499  HD3 ARG B 203      -6.929  11.942   6.673  1.00 93.33           H  
ATOM   2500  NE  ARG B 203      -8.287  10.569   5.841  1.00 93.33           N  
ATOM   2501  HE  ARG B 203      -8.801  10.430   4.983  1.00 93.33           H  
ATOM   2502  NH1 ARG B 203      -8.162   9.815   8.010  1.00 93.33           N  
ATOM   2503 HH11 ARG B 203      -7.267  10.264   8.143  1.00 93.33           H  
ATOM   2504 HH12 ARG B 203      -8.531   9.185   8.708  1.00 93.33           H  
ATOM   2505  NH2 ARG B 203      -9.909   9.305   6.733  1.00 93.33           N  
ATOM   2506 HH21 ARG B 203     -10.209   8.702   7.486  1.00 93.33           H  
ATOM   2507 HH22 ARG B 203     -10.265   9.140   5.803  1.00 93.33           H  
ATOM   2508  CZ  ARG B 203      -8.771   9.910   6.863  1.00 93.33           C  
ATOM   2509  N   ILE B 204      -5.493  13.821   1.344  1.00 95.69           N  
ATOM   2510  H   ILE B 204      -4.593  13.887   1.796  1.00 95.69           H  
ATOM   2511  CA  ILE B 204      -5.516  13.348  -0.034  1.00 95.69           C  
ATOM   2512  HA  ILE B 204      -6.551  13.214  -0.350  1.00 95.69           H  
ATOM   2513  C   ILE B 204      -4.812  11.997  -0.053  1.00 95.69           C  
ATOM   2514  CB  ILE B 204      -4.858  14.365  -0.992  1.00 95.69           C  
ATOM   2515  HB  ILE B 204      -3.806  14.465  -0.725  1.00 95.69           H  
ATOM   2516  O   ILE B 204      -3.675  11.892   0.415  1.00 95.69           O  
ATOM   2517  CG1 ILE B 204      -5.525  15.755  -0.869  1.00 95.69           C  
ATOM   2518 HG12 ILE B 204      -5.488  16.081   0.170  1.00 95.69           H  
ATOM   2519 HG13 ILE B 204      -6.573  15.680  -1.160  1.00 95.69           H  
ATOM   2520  CG2 ILE B 204      -4.953  13.847  -2.438  1.00 95.69           C  
ATOM   2521 HG21 ILE B 204      -6.000  13.795  -2.735  1.00 95.69           H  
ATOM   2522 HG22 ILE B 204      -4.505  12.857  -2.530  1.00 95.69           H  
ATOM   2523 HG23 ILE B 204      -4.421  14.511  -3.120  1.00 95.69           H  
ATOM   2524  CD1 ILE B 204      -4.848  16.854  -1.697  1.00 95.69           C  
ATOM   2525 HD11 ILE B 204      -5.322  17.812  -1.485  1.00 95.69           H  
ATOM   2526 HD12 ILE B 204      -3.791  16.916  -1.438  1.00 95.69           H  
ATOM   2527 HD13 ILE B 204      -4.953  16.653  -2.763  1.00 95.69           H  
ATOM   2528  N   LEU B 205      -5.479  10.975  -0.580  1.00 97.52           N  
ATOM   2529  H   LEU B 205      -6.401  11.150  -0.951  1.00 97.52           H  
ATOM   2530  CA  LEU B 205      -4.898   9.653  -0.789  1.00 97.52           C  
ATOM   2531  HA  LEU B 205      -3.973   9.581  -0.218  1.00 97.52           H  
ATOM   2532  C   LEU B 205      -4.570   9.469  -2.267  1.00 97.52           C  
ATOM   2533  CB  LEU B 205      -5.818   8.521  -0.307  1.00 97.52           C  
ATOM   2534  HB2 LEU B 205      -5.215   7.620  -0.198  1.00 97.52           H  
ATOM   2535  HB3 LEU B 205      -6.543   8.315  -1.095  1.00 97.52           H  
ATOM   2536  O   LEU B 205      -5.365   9.818  -3.144  1.00 97.52           O  
ATOM   2537  CG  LEU B 205      -6.577   8.768   1.004  1.00 97.52           C  
ATOM   2538  HG  LEU B 205      -7.162   9.685   0.931  1.00 97.52           H  
ATOM   2539  CD1 LEU B 205      -7.548   7.612   1.216  1.00 97.52           C  
ATOM   2540 HD11 LEU B 205      -7.007   6.684   1.399  1.00 97.52           H  
ATOM   2541 HD12 LEU B 205      -8.179   7.489   0.336  1.00 97.52           H  
ATOM   2542 HD13 LEU B 205      -8.205   7.847   2.053  1.00 97.52           H  
ATOM   2543  CD2 LEU B 205      -5.630   8.867   2.200  1.00 97.52           C  
ATOM   2544 HD21 LEU B 205      -6.214   9.063   3.099  1.00 97.52           H  
ATOM   2545 HD22 LEU B 205      -4.929   9.688   2.046  1.00 97.52           H  
ATOM   2546 HD23 LEU B 205      -5.079   7.933   2.315  1.00 97.52           H  
ATOM   2547  N   ASN B 206      -3.415   8.879  -2.546  1.00 98.16           N  
ATOM   2548  H   ASN B 206      -2.803   8.625  -1.784  1.00 98.16           H  
ATOM   2549  CA  ASN B 206      -3.045   8.468  -3.894  1.00 98.16           C  
ATOM   2550  HA  ASN B 206      -3.952   8.197  -4.435  1.00 98.16           H  
ATOM   2551  C   ASN B 206      -2.158   7.215  -3.834  1.00 98.16           C  
ATOM   2552  CB  ASN B 206      -2.391   9.668  -4.618  1.00 98.16           C  
ATOM   2553  HB2 ASN B 206      -2.855  10.592  -4.274  1.00 98.16           H  
ATOM   2554  HB3 ASN B 206      -1.329   9.712  -4.379  1.00 98.16           H  
ATOM   2555  O   ASN B 206      -1.564   6.906  -2.799  1.00 98.16           O  
ATOM   2556  CG  ASN B 206      -2.560   9.601  -6.129  1.00 98.16           C  
ATOM   2557  ND2 ASN B 206      -2.934  10.670  -6.788  1.00 98.16           N  
ATOM   2558 HD21 ASN B 206      -3.178  10.519  -7.756  1.00 98.16           H  
ATOM   2559 HD22 ASN B 206      -3.183  11.517  -6.297  1.00 98.16           H  
ATOM   2560  OD1 ASN B 206      -2.364   8.577  -6.750  1.00 98.16           O  
ATOM   2561  N   ILE B 207      -2.048   6.501  -4.949  1.00 98.55           N  
ATOM   2562  H   ILE B 207      -2.498   6.863  -5.778  1.00 98.55           H  
ATOM   2563  CA  ILE B 207      -1.034   5.473  -5.155  1.00 98.55           C  
ATOM   2564  HA  ILE B 207      -0.433   5.379  -4.251  1.00 98.55           H  
ATOM   2565  C   ILE B 207      -0.102   5.935  -6.274  1.00 98.55           C  
ATOM   2566  CB  ILE B 207      -1.670   4.091  -5.421  1.00 98.55           C  
ATOM   2567  HB  ILE B 207      -2.434   4.190  -6.193  1.00 98.55           H  
ATOM   2568  O   ILE B 207      -0.550   6.277  -7.367  1.00 98.55           O  
ATOM   2569  CG1 ILE B 207      -2.329   3.561  -4.128  1.00 98.55           C  
ATOM   2570 HG12 ILE B 207      -3.078   4.279  -3.794  1.00 98.55           H  
ATOM   2571 HG13 ILE B 207      -1.572   3.475  -3.348  1.00 98.55           H  
ATOM   2572  CG2 ILE B 207      -0.596   3.104  -5.908  1.00 98.55           C  
ATOM   2573 HG21 ILE B 207       0.189   3.028  -5.156  1.00 98.55           H  
ATOM   2574 HG22 ILE B 207      -0.161   3.435  -6.851  1.00 98.55           H  
ATOM   2575 HG23 ILE B 207      -1.033   2.122  -6.089  1.00 98.55           H  
ATOM   2576  CD1 ILE B 207      -3.024   2.200  -4.275  1.00 98.55           C  
ATOM   2577 HD11 ILE B 207      -3.583   1.981  -3.365  1.00 98.55           H  
ATOM   2578 HD12 ILE B 207      -3.711   2.216  -5.121  1.00 98.55           H  
ATOM   2579 HD13 ILE B 207      -2.291   1.406  -4.414  1.00 98.55           H  
ATOM   2580  N   LYS B 208       1.206   5.891  -6.017  1.00 97.58           N  
ATOM   2581  H   LYS B 208       1.489   5.597  -5.093  1.00 97.58           H  
ATOM   2582  CA  LYS B 208       2.240   6.077  -7.037  1.00 97.58           C  
ATOM   2583  HA  LYS B 208       1.755   6.453  -7.938  1.00 97.58           H  
ATOM   2584  C   LYS B 208       2.870   4.741  -7.405  1.00 97.58           C  
ATOM   2585  CB  LYS B 208       3.252   7.137  -6.578  1.00 97.58           C  
ATOM   2586  HB2 LYS B 208       2.704   7.991  -6.180  1.00 97.58           H  
ATOM   2587  HB3 LYS B 208       3.880   6.736  -5.783  1.00 97.58           H  
ATOM   2588  O   LYS B 208       3.213   3.955  -6.526  1.00 97.58           O  
ATOM   2589  CG  LYS B 208       4.122   7.613  -7.751  1.00 97.58           C  
ATOM   2590  HG2 LYS B 208       4.824   6.827  -8.029  1.00 97.58           H  
ATOM   2591  HG3 LYS B 208       3.477   7.814  -8.605  1.00 97.58           H  
ATOM   2592  CD  LYS B 208       4.883   8.909  -7.440  1.00 97.58           C  
ATOM   2593  HD2 LYS B 208       4.165   9.690  -7.186  1.00 97.58           H  
ATOM   2594  HD3 LYS B 208       5.562   8.777  -6.597  1.00 97.58           H  
ATOM   2595  CE  LYS B 208       5.649   9.314  -8.704  1.00 97.58           C  
ATOM   2596  HE2 LYS B 208       4.953   9.245  -9.541  1.00 97.58           H  
ATOM   2597  HE3 LYS B 208       6.456   8.606  -8.893  1.00 97.58           H  
ATOM   2598  NZ  LYS B 208       6.155  10.701  -8.637  1.00 97.58           N  
ATOM   2599  HZ1 LYS B 208       7.052  10.798  -8.183  1.00 97.58           H  
ATOM   2600  HZ2 LYS B 208       6.208  11.119  -9.555  1.00 97.58           H  
ATOM   2601  HZ3 LYS B 208       5.511  11.287  -8.124  1.00 97.58           H  
ATOM   2602  N   LEU B 209       3.028   4.484  -8.697  1.00 98.14           N  
ATOM   2603  H   LEU B 209       2.727   5.191  -9.352  1.00 98.14           H  
ATOM   2604  CA  LEU B 209       3.621   3.259  -9.234  1.00 98.14           C  
ATOM   2605  HA  LEU B 209       3.866   2.581  -8.417  1.00 98.14           H  
ATOM   2606  C   LEU B 209       4.919   3.583  -9.961  1.00 98.14           C  
ATOM   2607  CB  LEU B 209       2.631   2.546 -10.174  1.00 98.14           C  
ATOM   2608  HB2 LEU B 209       2.482   3.173 -11.053  1.00 98.14           H  
ATOM   2609  HB3 LEU B 209       3.082   1.611 -10.507  1.00 98.14           H  
ATOM   2610  O   LEU B 209       4.991   4.595 -10.649  1.00 98.14           O  
ATOM   2611  CG  LEU B 209       1.251   2.242  -9.566  1.00 98.14           C  
ATOM   2612  HG  LEU B 209       0.769   3.178  -9.286  1.00 98.14           H  
ATOM   2613  CD1 LEU B 209       0.372   1.536 -10.595  1.00 98.14           C  
ATOM   2614 HD11 LEU B 209       0.220   2.189 -11.454  1.00 98.14           H  
ATOM   2615 HD12 LEU B 209      -0.604   1.316 -10.162  1.00 98.14           H  
ATOM   2616 HD13 LEU B 209       0.838   0.608 -10.927  1.00 98.14           H  
ATOM   2617  CD2 LEU B 209       1.342   1.351  -8.329  1.00 98.14           C  
ATOM   2618 HD21 LEU B 209       1.661   0.346  -8.604  1.00 98.14           H  
ATOM   2619 HD22 LEU B 209       0.356   1.298  -7.867  1.00 98.14           H  
ATOM   2620 HD23 LEU B 209       2.027   1.779  -7.596  1.00 98.14           H  
ATOM   2621  N   TRP B 210       5.915   2.710  -9.851  1.00 96.30           N  
ATOM   2622  H   TRP B 210       5.761   1.906  -9.260  1.00 96.30           H  
ATOM   2623  CA  TRP B 210       7.117   2.707 -10.685  1.00 96.30           C  
ATOM   2624  HA  TRP B 210       7.011   3.442 -11.483  1.00 96.30           H  
ATOM   2625  C   TRP B 210       7.284   1.342 -11.322  1.00 96.30           C  
ATOM   2626  CB  TRP B 210       8.386   3.025  -9.892  1.00 96.30           C  
ATOM   2627  HB2 TRP B 210       8.496   2.287  -9.098  1.00 96.30           H  
ATOM   2628  HB3 TRP B 210       9.241   2.905 -10.557  1.00 96.30           H  
ATOM   2629  O   TRP B 210       6.967   0.322 -10.701  1.00 96.30           O  
ATOM   2630  CG  TRP B 210       8.462   4.390  -9.299  1.00 96.30           C  
ATOM   2631  CD1 TRP B 210       9.119   5.444  -9.830  1.00 96.30           C  
ATOM   2632  HD1 TRP B 210       9.648   5.425 -10.771  1.00 96.30           H  
ATOM   2633  CD2 TRP B 210       7.808   4.884  -8.098  1.00 96.30           C  
ATOM   2634  CE2 TRP B 210       8.165   6.254  -7.926  1.00 96.30           C  
ATOM   2635  CE3 TRP B 210       6.908   4.325  -7.172  1.00 96.30           C  
ATOM   2636  HE3 TRP B 210       6.564   3.310  -7.303  1.00 96.30           H  
ATOM   2637  NE1 TRP B 210       8.959   6.546  -9.013  1.00 96.30           N  
ATOM   2638  HE1 TRP B 210       9.302   7.465  -9.254  1.00 96.30           H  
ATOM   2639  CH2 TRP B 210       6.780   6.439  -5.963  1.00 96.30           C  
ATOM   2640  HH2 TRP B 210       6.347   7.033  -5.172  1.00 96.30           H  
ATOM   2641  CZ2 TRP B 210       7.694   7.021  -6.854  1.00 96.30           C  
ATOM   2642  HZ2 TRP B 210       7.988   8.053  -6.738  1.00 96.30           H  
ATOM   2643  CZ3 TRP B 210       6.377   5.104  -6.137  1.00 96.30           C  
ATOM   2644  HZ3 TRP B 210       5.610   4.677  -5.508  1.00 96.30           H  
ATOM   2645  N   TYR B 211       7.860   1.330 -12.517  1.00 96.08           N  
ATOM   2646  H   TYR B 211       8.100   2.205 -12.959  1.00 96.08           H  
ATOM   2647  CA  TYR B 211       7.982   0.123 -13.320  1.00 96.08           C  
ATOM   2648  HA  TYR B 211       7.527  -0.708 -12.782  1.00 96.08           H  
ATOM   2649  C   TYR B 211       9.436  -0.272 -13.582  1.00 96.08           C  
ATOM   2650  CB  TYR B 211       7.175   0.300 -14.610  1.00 96.08           C  
ATOM   2651  HB2 TYR B 211       7.114  -0.665 -15.115  1.00 96.08           H  
ATOM   2652  HB3 TYR B 211       7.699   0.990 -15.270  1.00 96.08           H  
ATOM   2653  O   TYR B 211      10.380   0.483 -13.322  1.00 96.08           O  
ATOM   2654  CG  TYR B 211       5.762   0.794 -14.373  1.00 96.08           C  
ATOM   2655  CD1 TYR B 211       4.785  -0.066 -13.834  1.00 96.08           C  
ATOM   2656  HD1 TYR B 211       5.031  -1.098 -13.631  1.00 96.08           H  
ATOM   2657  CD2 TYR B 211       5.453   2.139 -14.635  1.00 96.08           C  
ATOM   2658  HD2 TYR B 211       6.214   2.796 -15.028  1.00 96.08           H  
ATOM   2659  CE1 TYR B 211       3.493   0.426 -13.560  1.00 96.08           C  
ATOM   2660  HE1 TYR B 211       2.731  -0.217 -13.143  1.00 96.08           H  
ATOM   2661  CE2 TYR B 211       4.161   2.625 -14.389  1.00 96.08           C  
ATOM   2662  HE2 TYR B 211       3.930   3.656 -14.610  1.00 96.08           H  
ATOM   2663  OH  TYR B 211       1.922   2.238 -13.659  1.00 96.08           O  
ATOM   2664  HH  TYR B 211       1.857   3.140 -13.981  1.00 96.08           H  
ATOM   2665  CZ  TYR B 211       3.174   1.766 -13.863  1.00 96.08           C  
ATOM   2666  N   PHE B 212       9.601  -1.495 -14.067  1.00 92.87           N  
ATOM   2667  H   PHE B 212       8.779  -2.074 -14.166  1.00 92.87           H  
ATOM   2668  CA  PHE B 212      10.807  -1.954 -14.743  1.00 92.87           C  
ATOM   2669  HA  PHE B 212      11.695  -1.488 -14.317  1.00 92.87           H  
ATOM   2670  C   PHE B 212      10.709  -1.554 -16.220  1.00 92.87           C  
ATOM   2671  CB  PHE B 212      10.907  -3.466 -14.543  1.00 92.87           C  
ATOM   2672  HB2 PHE B 212       9.937  -3.899 -14.786  1.00 92.87           H  
ATOM   2673  HB3 PHE B 212      11.645  -3.874 -15.234  1.00 92.87           H  
ATOM   2674  O   PHE B 212       9.919  -2.125 -16.974  1.00 92.87           O  
ATOM   2675  CG  PHE B 212      11.298  -3.888 -13.143  1.00 92.87           C  
ATOM   2676  CD1 PHE B 212      12.641  -3.781 -12.738  1.00 92.87           C  
ATOM   2677  HD1 PHE B 212      13.384  -3.447 -13.447  1.00 92.87           H  
ATOM   2678  CD2 PHE B 212      10.336  -4.403 -12.255  1.00 92.87           C  
ATOM   2679  HD2 PHE B 212       9.309  -4.509 -12.569  1.00 92.87           H  
ATOM   2680  CE1 PHE B 212      13.021  -4.171 -11.441  1.00 92.87           C  
ATOM   2681  HE1 PHE B 212      14.060  -4.134 -11.151  1.00 92.87           H  
ATOM   2682  CE2 PHE B 212      10.720  -4.786 -10.956  1.00 92.87           C  
ATOM   2683  HE2 PHE B 212       9.993  -5.172 -10.257  1.00 92.87           H  
ATOM   2684  CZ  PHE B 212      12.057  -4.671 -10.549  1.00 92.87           C  
ATOM   2685  HZ  PHE B 212      12.342  -4.989  -9.557  1.00 92.87           H  
ATOM   2686  N   ASP B 213      11.445  -0.516 -16.617  1.00 90.19           N  
ATOM   2687  H   ASP B 213      12.049  -0.060 -15.949  1.00 90.19           H  
ATOM   2688  CA  ASP B 213      11.323   0.094 -17.950  1.00 90.19           C  
ATOM   2689  HA  ASP B 213      10.281   0.361 -18.120  1.00 90.19           H  
ATOM   2690  C   ASP B 213      11.740  -0.864 -19.086  1.00 90.19           C  
ATOM   2691  CB  ASP B 213      12.163   1.385 -18.004  1.00 90.19           C  
ATOM   2692  HB2 ASP B 213      12.059   1.826 -18.996  1.00 90.19           H  
ATOM   2693  HB3 ASP B 213      13.212   1.125 -17.866  1.00 90.19           H  
ATOM   2694  O   ASP B 213      11.241  -0.747 -20.199  1.00 90.19           O  
ATOM   2695  CG  ASP B 213      11.765   2.446 -16.966  1.00 90.19           C  
ATOM   2696  OD1 ASP B 213      10.557   2.734 -16.809  1.00 90.19           O  
ATOM   2697  OD2 ASP B 213      12.676   2.985 -16.294  1.00 90.19           O  
ATOM   2698  N   ASP B 214      12.616  -1.829 -18.794  1.00 89.25           N  
ATOM   2699  H   ASP B 214      12.921  -1.917 -17.835  1.00 89.25           H  
ATOM   2700  CA  ASP B 214      13.131  -2.860 -19.708  1.00 89.25           C  
ATOM   2701  HA  ASP B 214      13.555  -2.379 -20.590  1.00 89.25           H  
ATOM   2702  C   ASP B 214      12.060  -3.842 -20.201  1.00 89.25           C  
ATOM   2703  CB  ASP B 214      14.252  -3.637 -18.981  1.00 89.25           C  
ATOM   2704  HB2 ASP B 214      15.098  -2.966 -18.832  1.00 89.25           H  
ATOM   2705  HB3 ASP B 214      14.591  -4.456 -19.617  1.00 89.25           H  
ATOM   2706  O   ASP B 214      12.118  -4.315 -21.334  1.00 89.25           O  
ATOM   2707  CG  ASP B 214      13.818  -4.190 -17.608  1.00 89.25           C  
ATOM   2708  OD1 ASP B 214      13.583  -3.350 -16.705  1.00 89.25           O  
ATOM   2709  OD2 ASP B 214      13.649  -5.420 -17.444  1.00 89.25           O  
ATOM   2710  N   ARG B 215      11.070  -4.134 -19.356  1.00 91.76           N  
ATOM   2711  H   ARG B 215      11.123  -3.699 -18.446  1.00 91.76           H  
ATOM   2712  CA  ARG B 215      10.038  -5.156 -19.603  1.00 91.76           C  
ATOM   2713  HA  ARG B 215      10.260  -5.674 -20.536  1.00 91.76           H  
ATOM   2714  C   ARG B 215       8.638  -4.592 -19.754  1.00 91.76           C  
ATOM   2715  CB  ARG B 215      10.081  -6.184 -18.471  1.00 91.76           C  
ATOM   2716  HB2 ARG B 215       9.393  -7.001 -18.690  1.00 91.76           H  
ATOM   2717  HB3 ARG B 215      11.090  -6.592 -18.413  1.00 91.76           H  
ATOM   2718  O   ARG B 215       7.751  -5.285 -20.235  1.00 91.76           O  
ATOM   2719  CG  ARG B 215       9.684  -5.523 -17.142  1.00 91.76           C  
ATOM   2720  HG2 ARG B 215       8.631  -5.241 -17.162  1.00 91.76           H  
ATOM   2721  HG3 ARG B 215      10.285  -4.628 -16.983  1.00 91.76           H  
ATOM   2722  CD  ARG B 215       9.909  -6.444 -15.967  1.00 91.76           C  
ATOM   2723  HD2 ARG B 215       9.345  -7.361 -16.134  1.00 91.76           H  
ATOM   2724  HD3 ARG B 215       9.542  -5.958 -15.062  1.00 91.76           H  
ATOM   2725  NE  ARG B 215      11.335  -6.730 -15.797  1.00 91.76           N  
ATOM   2726  HE  ARG B 215      12.011  -6.222 -16.349  1.00 91.76           H  
ATOM   2727  NH1 ARG B 215      10.951  -8.527 -14.475  1.00 91.76           N  
ATOM   2728 HH11 ARG B 215      11.239  -9.444 -14.162  1.00 91.76           H  
ATOM   2729 HH12 ARG B 215       9.990  -8.238 -14.361  1.00 91.76           H  
ATOM   2730  NH2 ARG B 215      12.976  -8.187 -15.434  1.00 91.76           N  
ATOM   2731 HH21 ARG B 215      13.538  -7.625 -16.057  1.00 91.76           H  
ATOM   2732 HH22 ARG B 215      13.129  -9.185 -15.419  1.00 91.76           H  
ATOM   2733  CZ  ARG B 215      11.758  -7.819 -15.214  1.00 91.76           C  
ATOM   2734  N   THR B 216       8.415  -3.360 -19.304  1.00 95.05           N  
ATOM   2735  H   THR B 216       9.202  -2.825 -18.963  1.00 95.05           H  
ATOM   2736  CA  THR B 216       7.086  -2.756 -19.325  1.00 95.05           C  
ATOM   2737  HA  THR B 216       6.347  -3.538 -19.154  1.00 95.05           H  
ATOM   2738  C   THR B 216       6.864  -2.096 -20.683  1.00 95.05           C  
ATOM   2739  CB  THR B 216       6.905  -1.735 -18.203  1.00 95.05           C  
ATOM   2740  HB  THR B 216       7.507  -0.846 -18.393  1.00 95.05           H  
ATOM   2741  O   THR B 216       7.536  -1.102 -20.973  1.00 95.05           O  
ATOM   2742  CG2 THR B 216       5.435  -1.354 -18.078  1.00 95.05           C  
ATOM   2743 HG21 THR B 216       5.333  -0.534 -17.367  1.00 95.05           H  
ATOM   2744 HG22 THR B 216       4.859  -2.208 -17.722  1.00 95.05           H  
ATOM   2745 HG23 THR B 216       5.040  -1.073 -19.055  1.00 95.05           H  
ATOM   2746  OG1 THR B 216       7.275  -2.297 -16.971  1.00 95.05           O  
ATOM   2747  HG1 THR B 216       8.234  -2.347 -16.980  1.00 95.05           H  
ATOM   2748  N   PRO B 217       5.902  -2.559 -21.505  1.00 95.66           N  
ATOM   2749  CA  PRO B 217       5.724  -2.038 -22.852  1.00 95.66           C  
ATOM   2750  HA  PRO B 217       6.601  -2.341 -23.424  1.00 95.66           H  
ATOM   2751  C   PRO B 217       5.557  -0.511 -22.867  1.00 95.66           C  
ATOM   2752  CB  PRO B 217       4.500  -2.751 -23.429  1.00 95.66           C  
ATOM   2753  HB2 PRO B 217       4.598  -2.912 -24.503  1.00 95.66           H  
ATOM   2754  HB3 PRO B 217       3.593  -2.187 -23.213  1.00 95.66           H  
ATOM   2755  O   PRO B 217       4.910   0.048 -21.963  1.00 95.66           O  
ATOM   2756  CG  PRO B 217       4.478  -4.071 -22.662  1.00 95.66           C  
ATOM   2757  HG2 PRO B 217       3.474  -4.492 -22.606  1.00 95.66           H  
ATOM   2758  HG3 PRO B 217       5.166  -4.777 -23.126  1.00 95.66           H  
ATOM   2759  CD  PRO B 217       5.004  -3.680 -21.285  1.00 95.66           C  
ATOM   2760  HD2 PRO B 217       5.523  -4.534 -20.849  1.00 95.66           H  
ATOM   2761  HD3 PRO B 217       4.180  -3.365 -20.644  1.00 95.66           H  
ATOM   2762  N   PRO B 218       6.123   0.187 -23.868  1.00 91.07           N  
ATOM   2763  CA  PRO B 218       5.883   1.612 -24.062  1.00 91.07           C  
ATOM   2764  HA  PRO B 218       6.320   2.157 -23.225  1.00 91.07           H  
ATOM   2765  C   PRO B 218       4.382   1.906 -24.153  1.00 91.07           C  
ATOM   2766  CB  PRO B 218       6.620   1.985 -25.352  1.00 91.07           C  
ATOM   2767  HB2 PRO B 218       5.954   1.884 -26.209  1.00 91.07           H  
ATOM   2768  HB3 PRO B 218       7.029   2.995 -25.306  1.00 91.07           H  
ATOM   2769  O   PRO B 218       3.637   1.165 -24.790  1.00 91.07           O  
ATOM   2770  CG  PRO B 218       7.723   0.932 -25.451  1.00 91.07           C  
ATOM   2771  HG2 PRO B 218       8.044   0.774 -26.481  1.00 91.07           H  
ATOM   2772  HG3 PRO B 218       8.566   1.223 -24.825  1.00 91.07           H  
ATOM   2773  CD  PRO B 218       7.059  -0.311 -24.868  1.00 91.07           C  
ATOM   2774  HD2 PRO B 218       7.820  -0.954 -24.427  1.00 91.07           H  
ATOM   2775  HD3 PRO B 218       6.512  -0.843 -25.647  1.00 91.07           H  
ATOM   2776  N   GLY B 219       3.924   2.966 -23.486  1.00 91.09           N  
ATOM   2777  H   GLY B 219       4.580   3.549 -22.985  1.00 91.09           H  
ATOM   2778  CA  GLY B 219       2.510   3.360 -23.471  1.00 91.09           C  
ATOM   2779  HA2 GLY B 219       2.134   3.365 -24.494  1.00 91.09           H  
ATOM   2780  HA3 GLY B 219       2.430   4.374 -23.079  1.00 91.09           H  
ATOM   2781  C   GLY B 219       1.576   2.468 -22.642  1.00 91.09           C  
ATOM   2782  O   GLY B 219       0.409   2.817 -22.489  1.00 91.09           O  
ATOM   2783  N   TRP B 220       2.049   1.349 -22.074  1.00 95.37           N  
ATOM   2784  H   TRP B 220       2.994   1.055 -22.277  1.00 95.37           H  
ATOM   2785  CA  TRP B 220       1.220   0.542 -21.174  1.00 95.37           C  
ATOM   2786  HA  TRP B 220       0.289   0.317 -21.693  1.00 95.37           H  
ATOM   2787  C   TRP B 220       0.856   1.333 -19.910  1.00 95.37           C  
ATOM   2788  CB  TRP B 220       1.899  -0.795 -20.848  1.00 95.37           C  
ATOM   2789  HB2 TRP B 220       2.871  -0.614 -20.390  1.00 95.37           H  
ATOM   2790  HB3 TRP B 220       2.067  -1.331 -21.782  1.00 95.37           H  
ATOM   2791  O   TRP B 220       1.705   1.979 -19.295  1.00 95.37           O  
ATOM   2792  CG  TRP B 220       1.112  -1.681 -19.934  1.00 95.37           C  
ATOM   2793  CD1 TRP B 220       0.158  -2.557 -20.323  1.00 95.37           C  
ATOM   2794  HD1 TRP B 220      -0.139  -2.733 -21.346  1.00 95.37           H  
ATOM   2795  CD2 TRP B 220       1.153  -1.759 -18.477  1.00 95.37           C  
ATOM   2796  CE2 TRP B 220       0.158  -2.689 -18.050  1.00 95.37           C  
ATOM   2797  CE3 TRP B 220       1.920  -1.134 -17.471  1.00 95.37           C  
ATOM   2798  HE3 TRP B 220       2.689  -0.428 -17.748  1.00 95.37           H  
ATOM   2799  NE1 TRP B 220      -0.399  -3.162 -19.215  1.00 95.37           N  
ATOM   2800  HE1 TRP B 220      -1.149  -3.837 -19.265  1.00 95.37           H  
ATOM   2801  CH2 TRP B 220       0.674  -2.303 -15.731  1.00 95.37           C  
ATOM   2802  HH2 TRP B 220       0.461  -2.475 -14.686  1.00 95.37           H  
ATOM   2803  CZ2 TRP B 220      -0.095  -2.957 -16.701  1.00 95.37           C  
ATOM   2804  HZ2 TRP B 220      -0.877  -3.645 -16.416  1.00 95.37           H  
ATOM   2805  CZ3 TRP B 220       1.701  -1.424 -16.114  1.00 95.37           C  
ATOM   2806  HZ3 TRP B 220       2.303  -0.938 -15.361  1.00 95.37           H  
ATOM   2807  N   GLN B 221      -0.399   1.267 -19.490  1.00 96.44           N  
ATOM   2808  H   GLN B 221      -1.077   0.729 -20.011  1.00 96.44           H  
ATOM   2809  CA  GLN B 221      -0.880   1.991 -18.324  1.00 96.44           C  
ATOM   2810  HA  GLN B 221      -0.039   2.191 -17.660  1.00 96.44           H  
ATOM   2811  C   GLN B 221      -1.914   1.115 -17.604  1.00 96.44           C  
ATOM   2812  CB  GLN B 221      -1.443   3.339 -18.813  1.00 96.44           C  
ATOM   2813  HB2 GLN B 221      -2.329   3.158 -19.421  1.00 96.44           H  
ATOM   2814  HB3 GLN B 221      -0.699   3.824 -19.445  1.00 96.44           H  
ATOM   2815  O   GLN B 221      -2.845   0.648 -18.259  1.00 96.44           O  
ATOM   2816  CG  GLN B 221      -1.810   4.311 -17.692  1.00 96.44           C  
ATOM   2817  HG2 GLN B 221      -2.611   3.862 -17.105  1.00 96.44           H  
ATOM   2818  HG3 GLN B 221      -2.194   5.232 -18.129  1.00 96.44           H  
ATOM   2819  CD  GLN B 221      -0.638   4.662 -16.784  1.00 96.44           C  
ATOM   2820  NE2 GLN B 221      -0.809   4.482 -15.505  1.00 96.44           N  
ATOM   2821 HE21 GLN B 221      -1.707   4.139 -15.195  1.00 96.44           H  
ATOM   2822 HE22 GLN B 221       0.003   4.591 -14.914  1.00 96.44           H  
ATOM   2823  OE1 GLN B 221       0.446   5.071 -17.170  1.00 96.44           O  
ATOM   2824  N   PRO B 222      -1.760   0.840 -16.295  1.00 97.25           N  
ATOM   2825  CA  PRO B 222      -2.778   0.120 -15.545  1.00 97.25           C  
ATOM   2826  HA  PRO B 222      -3.024  -0.809 -16.059  1.00 97.25           H  
ATOM   2827  C   PRO B 222      -4.050   0.960 -15.415  1.00 97.25           C  
ATOM   2828  CB  PRO B 222      -2.153  -0.207 -14.186  1.00 97.25           C  
ATOM   2829  HB2 PRO B 222      -2.868  -0.099 -13.372  1.00 97.25           H  
ATOM   2830  HB3 PRO B 222      -1.747  -1.219 -14.209  1.00 97.25           H  
ATOM   2831  O   PRO B 222      -3.983   2.189 -15.314  1.00 97.25           O  
ATOM   2832  CG  PRO B 222      -1.017   0.796 -14.024  1.00 97.25           C  
ATOM   2833  HG2 PRO B 222      -1.387   1.696 -13.533  1.00 97.25           H  
ATOM   2834  HG3 PRO B 222      -0.188   0.370 -13.458  1.00 97.25           H  
ATOM   2835  CD  PRO B 222      -0.607   1.121 -15.456  1.00 97.25           C  
ATOM   2836  HD2 PRO B 222      -0.274   2.157 -15.527  1.00 97.25           H  
ATOM   2837  HD3 PRO B 222       0.216   0.474 -15.759  1.00 97.25           H  
ATOM   2838  N   ASP B 223      -5.198   0.285 -15.363  1.00 97.44           N  
ATOM   2839  H   ASP B 223      -5.194  -0.713 -15.522  1.00 97.44           H  
ATOM   2840  CA  ASP B 223      -6.501   0.928 -15.178  1.00 97.44           C  
ATOM   2841  HA  ASP B 223      -6.710   1.542 -16.054  1.00 97.44           H  
ATOM   2842  C   ASP B 223      -6.495   1.814 -13.930  1.00 97.44           C  
ATOM   2843  CB  ASP B 223      -7.623  -0.111 -15.029  1.00 97.44           C  
ATOM   2844  HB2 ASP B 223      -8.567   0.416 -14.893  1.00 97.44           H  
ATOM   2845  HB3 ASP B 223      -7.440  -0.699 -14.129  1.00 97.44           H  
ATOM   2846  O   ASP B 223      -5.890   1.456 -12.922  1.00 97.44           O  
ATOM   2847  CG  ASP B 223      -7.776  -1.056 -16.219  1.00 97.44           C  
ATOM   2848  OD1 ASP B 223      -7.345  -0.709 -17.335  1.00 97.44           O  
ATOM   2849  OD2 ASP B 223      -8.289  -2.175 -15.996  1.00 97.44           O  
ATOM   2850  N   TYR B 224      -7.211   2.941 -13.981  1.00 98.04           N  
ATOM   2851  H   TYR B 224      -7.728   3.112 -14.831  1.00 98.04           H  
ATOM   2852  CA  TYR B 224      -7.280   3.970 -12.928  1.00 98.04           C  
ATOM   2853  HA  TYR B 224      -8.045   4.678 -13.247  1.00 98.04           H  
ATOM   2854  C   TYR B 224      -6.017   4.813 -12.723  1.00 98.04           C  
ATOM   2855  CB  TYR B 224      -7.766   3.388 -11.589  1.00 98.04           C  
ATOM   2856  HB2 TYR B 224      -6.998   2.755 -11.145  1.00 98.04           H  
ATOM   2857  HB3 TYR B 224      -7.921   4.214 -10.895  1.00 98.04           H  
ATOM   2858  O   TYR B 224      -6.041   5.729 -11.900  1.00 98.04           O  
ATOM   2859  CG  TYR B 224      -9.059   2.615 -11.689  1.00 98.04           C  
ATOM   2860  CD1 TYR B 224     -10.276   3.311 -11.577  1.00 98.04           C  
ATOM   2861  HD1 TYR B 224     -10.278   4.374 -11.386  1.00 98.04           H  
ATOM   2862  CD2 TYR B 224      -9.055   1.225 -11.922  1.00 98.04           C  
ATOM   2863  HD2 TYR B 224      -8.123   0.685 -11.993  1.00 98.04           H  
ATOM   2864  CE1 TYR B 224     -11.495   2.623 -11.699  1.00 98.04           C  
ATOM   2865  HE1 TYR B 224     -12.429   3.154 -11.592  1.00 98.04           H  
ATOM   2866  CE2 TYR B 224     -10.275   0.545 -12.089  1.00 98.04           C  
ATOM   2867  HE2 TYR B 224     -10.307  -0.508 -12.323  1.00 98.04           H  
ATOM   2868  OH  TYR B 224     -12.664   0.569 -12.090  1.00 98.04           O  
ATOM   2869  HH  TYR B 224     -13.420   1.151 -11.982  1.00 98.04           H  
ATOM   2870  CZ  TYR B 224     -11.492   1.239 -11.964  1.00 98.04           C  
ATOM   2871  N   PHE B 225      -4.942   4.568 -13.472  1.00 98.25           N  
ATOM   2872  H   PHE B 225      -4.964   3.800 -14.127  1.00 98.25           H  
ATOM   2873  CA  PHE B 225      -3.704   5.334 -13.362  1.00 98.25           C  
ATOM   2874  HA  PHE B 225      -3.802   6.062 -12.557  1.00 98.25           H  
ATOM   2875  C   PHE B 225      -3.410   6.132 -14.635  1.00 98.25           C  
ATOM   2876  CB  PHE B 225      -2.550   4.397 -12.985  1.00 98.25           C  
ATOM   2877  HB2 PHE B 225      -2.501   3.596 -13.723  1.00 98.25           H  
ATOM   2878  HB3 PHE B 225      -1.624   4.971 -13.027  1.00 98.25           H  
ATOM   2879  O   PHE B 225      -3.752   5.724 -15.743  1.00 98.25           O  
ATOM   2880  CG  PHE B 225      -2.634   3.775 -11.611  1.00 98.25           C  
ATOM   2881  CD1 PHE B 225      -1.972   4.363 -10.524  1.00 98.25           C  
ATOM   2882  HD1 PHE B 225      -1.352   5.235 -10.673  1.00 98.25           H  
ATOM   2883  CD2 PHE B 225      -3.366   2.596 -11.414  1.00 98.25           C  
ATOM   2884  HD2 PHE B 225      -3.809   2.105 -12.267  1.00 98.25           H  
ATOM   2885  CE1 PHE B 225      -2.120   3.828  -9.236  1.00 98.25           C  
ATOM   2886  HE1 PHE B 225      -1.637   4.313  -8.400  1.00 98.25           H  
ATOM   2887  CE2 PHE B 225      -3.528   2.064 -10.124  1.00 98.25           C  
ATOM   2888  HE2 PHE B 225      -4.143   1.190  -9.970  1.00 98.25           H  
ATOM   2889  CZ  PHE B 225      -2.909   2.686  -9.029  1.00 98.25           C  
ATOM   2890  HZ  PHE B 225      -3.038   2.285  -8.034  1.00 98.25           H  
ATOM   2891  N   ARG B 226      -2.696   7.245 -14.474  1.00 97.90           N  
ATOM   2892  H   ARG B 226      -2.470   7.506 -13.525  1.00 97.90           H  
ATOM   2893  CA  ARG B 226      -2.123   8.058 -15.554  1.00 97.90           C  
ATOM   2894  HA  ARG B 226      -2.370   7.605 -16.514  1.00 97.90           H  
ATOM   2895  C   ARG B 226      -0.606   8.097 -15.446  1.00 97.90           C  
ATOM   2896  CB  ARG B 226      -2.718   9.476 -15.521  1.00 97.90           C  
ATOM   2897  HB2 ARG B 226      -2.313  10.036 -16.364  1.00 97.90           H  
ATOM   2898  HB3 ARG B 226      -3.799   9.415 -15.645  1.00 97.90           H  
ATOM   2899  O   ARG B 226      -0.060   7.908 -14.358  1.00 97.90           O  
ATOM   2900  CG  ARG B 226      -2.401  10.232 -14.218  1.00 97.90           C  
ATOM   2901  HG2 ARG B 226      -2.962   9.792 -13.393  1.00 97.90           H  
ATOM   2902  HG3 ARG B 226      -1.338  10.163 -13.986  1.00 97.90           H  
ATOM   2903  CD  ARG B 226      -2.758  11.714 -14.349  1.00 97.90           C  
ATOM   2904  HD2 ARG B 226      -3.826  11.803 -14.552  1.00 97.90           H  
ATOM   2905  HD3 ARG B 226      -2.214  12.141 -15.191  1.00 97.90           H  
ATOM   2906  NE  ARG B 226      -2.433  12.458 -13.119  1.00 97.90           N  
ATOM   2907  HE  ARG B 226      -3.199  12.612 -12.478  1.00 97.90           H  
ATOM   2908  NH1 ARG B 226      -0.153  12.831 -13.453  1.00 97.90           N  
ATOM   2909 HH11 ARG B 226      -0.094  12.228 -14.261  1.00 97.90           H  
ATOM   2910 HH12 ARG B 226       0.685  13.288 -13.124  1.00 97.90           H  
ATOM   2911  NH2 ARG B 226      -1.173  13.678 -11.687  1.00 97.90           N  
ATOM   2912 HH21 ARG B 226      -1.981  13.867 -11.112  1.00 97.90           H  
ATOM   2913 HH22 ARG B 226      -0.277  14.077 -11.447  1.00 97.90           H  
ATOM   2914  CZ  ARG B 226      -1.261  12.975 -12.776  1.00 97.90           C  
ATOM   2915  N   GLU B 227       0.073   8.424 -16.538  1.00 96.36           N  
ATOM   2916  H   GLU B 227      -0.420   8.564 -17.408  1.00 96.36           H  
ATOM   2917  CA  GLU B 227       1.489   8.788 -16.480  1.00 96.36           C  
ATOM   2918  HA  GLU B 227       2.032   7.952 -16.039  1.00 96.36           H  
ATOM   2919  C   GLU B 227       1.697  10.014 -15.571  1.00 96.36           C  
ATOM   2920  CB  GLU B 227       2.035   8.992 -17.901  1.00 96.36           C  
ATOM   2921  HB2 GLU B 227       1.585   9.883 -18.339  1.00 96.36           H  
ATOM   2922  HB3 GLU B 227       1.754   8.126 -18.499  1.00 96.36           H  
ATOM   2923  O   GLU B 227       0.838  10.901 -15.466  1.00 96.36           O  
ATOM   2924  CG  GLU B 227       3.568   9.118 -17.911  1.00 96.36           C  
ATOM   2925  HG2 GLU B 227       3.986   8.298 -17.328  1.00 96.36           H  
ATOM   2926  HG3 GLU B 227       3.850  10.053 -17.427  1.00 96.36           H  
ATOM   2927  CD  GLU B 227       4.182   9.082 -19.319  1.00 96.36           C  
ATOM   2928  OE1 GLU B 227       5.424   8.926 -19.384  1.00 96.36           O  
ATOM   2929  OE2 GLU B 227       3.426   9.193 -20.309  1.00 96.36           O  
ATOM   2930  N   ALA B 228       2.820  10.028 -14.858  1.00 95.26           N  
ATOM   2931  H   ALA B 228       3.496   9.289 -14.992  1.00 95.26           H  
ATOM   2932  CA  ALA B 228       3.166  11.071 -13.904  1.00 95.26           C  
ATOM   2933  HA  ALA B 228       2.617  11.982 -14.142  1.00 95.26           H  
ATOM   2934  C   ALA B 228       4.658  11.405 -13.970  1.00 95.26           C  
ATOM   2935  CB  ALA B 228       2.762  10.602 -12.502  1.00 95.26           C  
ATOM   2936  HB1 ALA B 228       3.284   9.678 -12.253  1.00 95.26           H  
ATOM   2937  HB2 ALA B 228       3.022  11.371 -11.775  1.00 95.26           H  
ATOM   2938  HB3 ALA B 228       1.685  10.432 -12.473  1.00 95.26           H  
ATOM   2939  O   ALA B 228       5.485  10.551 -14.301  1.00 95.26           O  
ATOM   2940  N   ASP B 229       5.021  12.626 -13.580  1.00 92.22           N  
ATOM   2941  H   ASP B 229       4.299  13.267 -13.283  1.00 92.22           H  
ATOM   2942  CA  ASP B 229       6.424  12.971 -13.379  1.00 92.22           C  
ATOM   2943  HA  ASP B 229       6.970  12.518 -14.206  1.00 92.22           H  
ATOM   2944  C   ASP B 229       6.940  12.379 -12.046  1.00 92.22           C  
ATOM   2945  CB  ASP B 229       6.668  14.483 -13.508  1.00 92.22           C  
ATOM   2946  HB2 ASP B 229       6.190  15.007 -12.680  1.00 92.22           H  
ATOM   2947  HB3 ASP B 229       6.232  14.840 -14.441  1.00 92.22           H  
ATOM   2948  O   ASP B 229       6.242  12.395 -11.019  1.00 92.22           O  
ATOM   2949  CG  ASP B 229       8.170  14.790 -13.507  1.00 92.22           C  
ATOM   2950  OD1 ASP B 229       8.722  14.937 -12.391  1.00 92.22           O  
ATOM   2951  OD2 ASP B 229       8.814  14.771 -14.589  1.00 92.22           O  
ATOM   2952  N   PRO B 230       8.183  11.862 -11.997  1.00 89.01           N  
ATOM   2953  CA  PRO B 230       8.781  11.355 -10.765  1.00 89.01           C  
ATOM   2954  HA  PRO B 230       8.243  10.453 -10.473  1.00 89.01           H  
ATOM   2955  C   PRO B 230       8.760  12.335  -9.584  1.00 89.01           C  
ATOM   2956  CB  PRO B 230      10.207  10.959 -11.148  1.00 89.01           C  
ATOM   2957  HB2 PRO B 230      10.866  11.825 -11.094  1.00 89.01           H  
ATOM   2958  HB3 PRO B 230      10.582  10.148 -10.523  1.00 89.01           H  
ATOM   2959  O   PRO B 230       8.721  11.869  -8.444  1.00 89.01           O  
ATOM   2960  CG  PRO B 230      10.051  10.525 -12.604  1.00 89.01           C  
ATOM   2961  HG2 PRO B 230      10.991  10.580 -13.151  1.00 89.01           H  
ATOM   2962  HG3 PRO B 230       9.638   9.517 -12.647  1.00 89.01           H  
ATOM   2963  CD  PRO B 230       9.026  11.522 -13.137  1.00 89.01           C  
ATOM   2964  HD2 PRO B 230       9.535  12.414 -13.501  1.00 89.01           H  
ATOM   2965  HD3 PRO B 230       8.453  11.055 -13.938  1.00 89.01           H  
ATOM   2966  N   SER B 231       8.722  13.648  -9.829  1.00 88.45           N  
ATOM   2967  H   SER B 231       8.720  13.960 -10.790  1.00 88.45           H  
ATOM   2968  CA  SER B 231       8.620  14.682  -8.791  1.00 88.45           C  
ATOM   2969  HA  SER B 231       9.292  14.415  -7.976  1.00 88.45           H  
ATOM   2970  C   SER B 231       7.224  14.835  -8.173  1.00 88.45           C  
ATOM   2971  CB  SER B 231       9.090  16.029  -9.347  1.00 88.45           C  
ATOM   2972  HB2 SER B 231       9.095  16.761  -8.540  1.00 88.45           H  
ATOM   2973  HB3 SER B 231      10.105  15.931  -9.732  1.00 88.45           H  
ATOM   2974  O   SER B 231       7.119  15.311  -7.042  1.00 88.45           O  
ATOM   2975  OG  SER B 231       8.244  16.492 -10.377  1.00 88.45           O  
ATOM   2976  HG  SER B 231       8.416  15.979 -11.170  1.00 88.45           H  
ATOM   2977  N   GLU B 232       6.154  14.398  -8.846  1.00 90.99           N  
ATOM   2978  H   GLU B 232       6.275  14.024  -9.776  1.00 90.99           H  
ATOM   2979  CA  GLU B 232       4.791  14.509  -8.314  1.00 90.99           C  
ATOM   2980  HA  GLU B 232       4.601  15.553  -8.063  1.00 90.99           H  
ATOM   2981  C   GLU B 232       4.625  13.668  -7.039  1.00 90.99           C  
ATOM   2982  CB  GLU B 232       3.743  14.078  -9.350  1.00 90.99           C  
ATOM   2983  HB2 GLU B 232       3.962  13.064  -9.685  1.00 90.99           H  
ATOM   2984  HB3 GLU B 232       2.776  14.075  -8.848  1.00 90.99           H  
ATOM   2985  O   GLU B 232       4.952  12.481  -7.025  1.00 90.99           O  
ATOM   2986  CG  GLU B 232       3.632  15.003 -10.567  1.00 90.99           C  
ATOM   2987  HG2 GLU B 232       4.579  15.000 -11.107  1.00 90.99           H  
ATOM   2988  HG3 GLU B 232       3.438  16.019 -10.224  1.00 90.99           H  
ATOM   2989  CD  GLU B 232       2.491  14.541 -11.489  1.00 90.99           C  
ATOM   2990  OE1 GLU B 232       2.766  14.009 -12.586  1.00 90.99           O  
ATOM   2991  OE2 GLU B 232       1.311  14.647 -11.089  1.00 90.99           O  
ATOM   2992  N   LEU B 233       4.116  14.271  -5.961  1.00 89.61           N  
ATOM   2993  H   LEU B 233       3.858  15.244  -6.047  1.00 89.61           H  
ATOM   2994  CA  LEU B 233       3.952  13.649  -4.634  1.00 89.61           C  
ATOM   2995  HA  LEU B 233       3.658  14.445  -3.950  1.00 89.61           H  
ATOM   2996  C   LEU B 233       5.246  13.058  -4.036  1.00 89.61           C  
ATOM   2997  CB  LEU B 233       2.808  12.613  -4.629  1.00 89.61           C  
ATOM   2998  HB2 LEU B 233       3.199  11.677  -5.028  1.00 89.61           H  
ATOM   2999  HB3 LEU B 233       2.529  12.433  -3.590  1.00 89.61           H  
ATOM   3000  O   LEU B 233       5.202  12.292  -3.072  1.00 89.61           O  
ATOM   3001  CG  LEU B 233       1.536  12.954  -5.421  1.00 89.61           C  
ATOM   3002  HG  LEU B 233       1.782  12.962  -6.483  1.00 89.61           H  
ATOM   3003  CD1 LEU B 233       0.494  11.863  -5.179  1.00 89.61           C  
ATOM   3004 HD11 LEU B 233      -0.349  12.006  -5.855  1.00 89.61           H  
ATOM   3005 HD12 LEU B 233       0.142  11.904  -4.148  1.00 89.61           H  
ATOM   3006 HD13 LEU B 233       0.935  10.881  -5.351  1.00 89.61           H  
ATOM   3007  CD2 LEU B 233       0.889  14.294  -5.066  1.00 89.61           C  
ATOM   3008 HD21 LEU B 233       0.364  14.228  -4.113  1.00 89.61           H  
ATOM   3009 HD22 LEU B 233       0.153  14.542  -5.831  1.00 89.61           H  
ATOM   3010 HD23 LEU B 233       1.628  15.094  -5.027  1.00 89.61           H  
ATOM   3011  N   ALA B 234       6.413  13.386  -4.593  1.00 87.04           N  
ATOM   3012  H   ALA B 234       6.422  14.032  -5.370  1.00 87.04           H  
ATOM   3013  CA  ALA B 234       7.677  12.968  -4.020  1.00 87.04           C  
ATOM   3014  HA  ALA B 234       7.607  11.911  -3.760  1.00 87.04           H  
ATOM   3015  C   ALA B 234       7.947  13.769  -2.746  1.00 87.04           C  
ATOM   3016  CB  ALA B 234       8.796  13.137  -5.052  1.00 87.04           C  
ATOM   3017  HB1 ALA B 234       8.895  14.189  -5.318  1.00 87.04           H  
ATOM   3018  HB2 ALA B 234       8.557  12.562  -5.946  1.00 87.04           H  
ATOM   3019  HB3 ALA B 234       9.740  12.784  -4.638  1.00 87.04           H  
ATOM   3020  O   ALA B 234       7.713  14.976  -2.696  1.00 87.04           O  
ATOM   3021  N   PHE B 235       8.525  13.122  -1.732  1.00 84.25           N  
ATOM   3022  H   PHE B 235       8.641  12.120  -1.786  1.00 84.25           H  
ATOM   3023  CA  PHE B 235       9.092  13.876  -0.623  1.00 84.25           C  
ATOM   3024  HA  PHE B 235       8.314  14.499  -0.180  1.00 84.25           H  
ATOM   3025  C   PHE B 235      10.206  14.774  -1.149  1.00 84.25           C  
ATOM   3026  CB  PHE B 235       9.680  12.982   0.458  1.00 84.25           C  
ATOM   3027  HB2 PHE B 235      10.156  13.668   1.159  1.00 84.25           H  
ATOM   3028  HB3 PHE B 235      10.441  12.331   0.028  1.00 84.25           H  
ATOM   3029  O   PHE B 235      11.274  14.289  -1.540  1.00 84.25           O  
ATOM   3030  CG  PHE B 235       8.703  12.151   1.240  1.00 84.25           C  
ATOM   3031  CD1 PHE B 235       8.240  12.600   2.492  1.00 84.25           C  
ATOM   3032  HD1 PHE B 235       8.527  13.568   2.876  1.00 84.25           H  
ATOM   3033  CD2 PHE B 235       8.277  10.916   0.727  1.00 84.25           C  
ATOM   3034  HD2 PHE B 235       8.597  10.581  -0.249  1.00 84.25           H  
ATOM   3035  CE1 PHE B 235       7.366  11.796   3.240  1.00 84.25           C  
ATOM   3036  HE1 PHE B 235       6.979  12.146   4.186  1.00 84.25           H  
ATOM   3037  CE2 PHE B 235       7.396  10.124   1.471  1.00 84.25           C  
ATOM   3038  HE2 PHE B 235       7.044   9.195   1.047  1.00 84.25           H  
ATOM   3039  CZ  PHE B 235       6.949  10.554   2.732  1.00 84.25           C  
ATOM   3040  HZ  PHE B 235       6.241   9.957   3.289  1.00 84.25           H  
ATOM   3041  N   LYS B 236       9.977  16.075  -1.087  1.00 76.62           N  
ATOM   3042  H   LYS B 236       9.090  16.381  -0.711  1.00 76.62           H  
ATOM   3043  CA  LYS B 236      10.988  17.084  -1.326  1.00 76.62           C  
ATOM   3044  HA  LYS B 236      11.467  16.872  -2.283  1.00 76.62           H  
ATOM   3045  C   LYS B 236      12.047  16.983  -0.233  1.00 76.62           C  
ATOM   3046  CB  LYS B 236      10.319  18.464  -1.404  1.00 76.62           C  
ATOM   3047  HB2 LYS B 236      11.089  19.227  -1.520  1.00 76.62           H  
ATOM   3048  HB3 LYS B 236       9.785  18.660  -0.475  1.00 76.62           H  
ATOM   3049  O   LYS B 236      11.780  16.622   0.920  1.00 76.62           O  
ATOM   3050  CG  LYS B 236       9.340  18.556  -2.593  1.00 76.62           C  
ATOM   3051  HG2 LYS B 236       9.893  18.444  -3.525  1.00 76.62           H  
ATOM   3052  HG3 LYS B 236       8.588  17.770  -2.528  1.00 76.62           H  
ATOM   3053  CD  LYS B 236       8.624  19.908  -2.580  1.00 76.62           C  
ATOM   3054  HD2 LYS B 236       9.361  20.711  -2.575  1.00 76.62           H  
ATOM   3055  HD3 LYS B 236       8.049  19.972  -1.657  1.00 76.62           H  
ATOM   3056  CE  LYS B 236       7.691  20.091  -3.783  1.00 76.62           C  
ATOM   3057  HE2 LYS B 236       6.998  19.251  -3.833  1.00 76.62           H  
ATOM   3058  HE3 LYS B 236       8.297  20.092  -4.689  1.00 76.62           H  
ATOM   3059  NZ  LYS B 236       6.942  21.369  -3.669  1.00 76.62           N  
ATOM   3060  HZ1 LYS B 236       6.110  21.257  -3.107  1.00 76.62           H  
ATOM   3061  HZ2 LYS B 236       7.445  22.064  -3.136  1.00 76.62           H  
ATOM   3062  HZ3 LYS B 236       6.669  21.772  -4.554  1.00 76.62           H  
ATOM   3063  N   ASN B 237      13.285  17.265  -0.614  1.00 63.72           N  
ATOM   3064  H   ASN B 237      13.440  17.571  -1.564  1.00 63.72           H  
ATOM   3065  CA  ASN B 237      14.335  17.479   0.367  1.00 63.72           C  
ATOM   3066  HA  ASN B 237      14.302  16.696   1.124  1.00 63.72           H  
ATOM   3067  C   ASN B 237      14.015  18.801   1.057  1.00 63.72           C  
ATOM   3068  CB  ASN B 237      15.709  17.428  -0.325  1.00 63.72           C  
ATOM   3069  HB2 ASN B 237      16.470  17.791   0.367  1.00 63.72           H  
ATOM   3070  HB3 ASN B 237      15.710  18.073  -1.203  1.00 63.72           H  
ATOM   3071  O   ASN B 237      14.035  19.848   0.410  1.00 63.72           O  
ATOM   3072  CG  ASN B 237      16.077  16.009  -0.721  1.00 63.72           C  
ATOM   3073  ND2 ASN B 237      17.075  15.817  -1.552  1.00 63.72           N  
ATOM   3074 HD21 ASN B 237      17.386  14.868  -1.704  1.00 63.72           H  
ATOM   3075 HD22 ASN B 237      17.621  16.598  -1.884  1.00 63.72           H  
ATOM   3076  OD1 ASN B 237      15.468  15.049  -0.274  1.00 63.72           O  
ATOM   3077  N   GLY B 238      13.642  18.727   2.336  1.00 56.65           N  
ATOM   3078  H   GLY B 238      13.587  17.826   2.790  1.00 56.65           H  
ATOM   3079  CA  GLY B 238      13.466  19.917   3.155  1.00 56.65           C  
ATOM   3080  HA2 GLY B 238      13.272  19.648   4.194  1.00 56.65           H  
ATOM   3081  HA3 GLY B 238      12.625  20.505   2.786  1.00 56.65           H  
ATOM   3082  C   GLY B 238      14.743  20.746   3.097  1.00 56.65           C  
ATOM   3083  O   GLY B 238      15.845  20.197   3.131  1.00 56.65           O  
ATOM   3084  N   LYS B 239      14.595  22.063   2.952  1.00 55.38           N  
ATOM   3085  H   LYS B 239      13.655  22.430   2.938  1.00 55.38           H  
ATOM   3086  CA  LYS B 239      15.736  22.983   3.052  1.00 55.38           C  
ATOM   3087  HA  LYS B 239      16.613  22.542   2.577  1.00 55.38           H  
ATOM   3088  C   LYS B 239      16.130  23.229   4.504  1.00 55.38           C  
ATOM   3089  CB  LYS B 239      15.415  24.324   2.384  1.00 55.38           C  
ATOM   3090  HB2 LYS B 239      14.466  24.701   2.767  1.00 55.38           H  
ATOM   3091  HB3 LYS B 239      16.194  25.036   2.654  1.00 55.38           H  
ATOM   3092  O   LYS B 239      17.242  23.676   4.753  1.00 55.38           O  
ATOM   3093  CG  LYS B 239      15.362  24.236   0.855  1.00 55.38           C  
ATOM   3094  HG2 LYS B 239      14.555  23.570   0.550  1.00 55.38           H  
ATOM   3095  HG3 LYS B 239      16.310  23.850   0.481  1.00 55.38           H  
ATOM   3096  CD  LYS B 239      15.118  25.638   0.286  1.00 55.38           C  
ATOM   3097  HD2 LYS B 239      15.913  26.304   0.624  1.00 55.38           H  
ATOM   3098  HD3 LYS B 239      14.163  26.009   0.658  1.00 55.38           H  
ATOM   3099  CE  LYS B 239      15.096  25.606  -1.243  1.00 55.38           C  
ATOM   3100  HE2 LYS B 239      16.055  25.228  -1.597  1.00 55.38           H  
ATOM   3101  HE3 LYS B 239      14.321  24.909  -1.563  1.00 55.38           H  
ATOM   3102  NZ  LYS B 239      14.834  26.957  -1.800  1.00 55.38           N  
ATOM   3103  HZ1 LYS B 239      15.546  27.607  -1.500  1.00 55.38           H  
ATOM   3104  HZ2 LYS B 239      14.823  26.932  -2.810  1.00 55.38           H  
ATOM   3105  HZ3 LYS B 239      13.939  27.298  -1.481  1.00 55.38           H  
ATOM   3106  N   SER B 240      15.204  23.013   5.434  1.00 51.47           N  
ATOM   3107  H   SER B 240      14.332  22.579   5.166  1.00 51.47           H  
ATOM   3108  CA  SER B 240      15.411  23.305   6.846  1.00 51.47           C  
ATOM   3109  HA  SER B 240      16.241  24.005   6.941  1.00 51.47           H  
ATOM   3110  C   SER B 240      15.792  22.046   7.623  1.00 51.47           C  
ATOM   3111  CB  SER B 240      14.180  24.011   7.420  1.00 51.47           C  
ATOM   3112  HB2 SER B 240      13.926  24.867   6.795  1.00 51.47           H  
ATOM   3113  HB3 SER B 240      14.421  24.376   8.418  1.00 51.47           H  
ATOM   3114  O   SER B 240      15.222  20.974   7.411  1.00 51.47           O  
ATOM   3115  OG  SER B 240      13.061  23.152   7.514  1.00 51.47           O  
ATOM   3116  HG  SER B 240      12.739  22.891   6.648  1.00 51.47           H  
ATOM   3117  N   ASP B 241      16.733  22.185   8.560  1.00 46.92           N  
ATOM   3118  H   ASP B 241      17.254  23.049   8.605  1.00 46.92           H  
ATOM   3119  CA  ASP B 241      17.230  21.075   9.384  1.00 46.92           C  
ATOM   3120  HA  ASP B 241      17.727  20.347   8.743  1.00 46.92           H  
ATOM   3121  C   ASP B 241      16.109  20.349  10.135  1.00 46.92           C  
ATOM   3122  CB  ASP B 241      18.250  21.612  10.398  1.00 46.92           C  
ATOM   3123  HB2 ASP B 241      17.803  22.431  10.962  1.00 46.92           H  
ATOM   3124  HB3 ASP B 241      18.503  20.817  11.099  1.00 46.92           H  
ATOM   3125  O   ASP B 241      16.094  19.119  10.193  1.00 46.92           O  
ATOM   3126  CG  ASP B 241      19.538  22.077   9.722  1.00 46.92           C  
ATOM   3127  OD1 ASP B 241      20.057  21.295   8.897  1.00 46.92           O  
ATOM   3128  OD2 ASP B 241      19.948  23.220  10.011  1.00 46.92           O  
ATOM   3129  N   LYS B 242      15.127  21.100  10.654  1.00 50.47           N  
ATOM   3130  H   LYS B 242      15.204  22.099  10.530  1.00 50.47           H  
ATOM   3131  CA  LYS B 242      13.984  20.554  11.404  1.00 50.47           C  
ATOM   3132  HA  LYS B 242      14.356  19.962  12.240  1.00 50.47           H  
ATOM   3133  C   LYS B 242      13.132  19.594  10.571  1.00 50.47           C  
ATOM   3134  CB  LYS B 242      13.114  21.695  11.952  1.00 50.47           C  
ATOM   3135  HB2 LYS B 242      12.863  22.387  11.148  1.00 50.47           H  
ATOM   3136  HB3 LYS B 242      12.188  21.260  12.328  1.00 50.47           H  
ATOM   3137  O   LYS B 242      12.754  18.532  11.053  1.00 50.47           O  
ATOM   3138  CG  LYS B 242      13.790  22.453  13.105  1.00 50.47           C  
ATOM   3139  HG2 LYS B 242      14.087  21.739  13.873  1.00 50.47           H  
ATOM   3140  HG3 LYS B 242      14.677  22.971  12.740  1.00 50.47           H  
ATOM   3141  CD  LYS B 242      12.815  23.469  13.716  1.00 50.47           C  
ATOM   3142  HD2 LYS B 242      12.572  24.229  12.973  1.00 50.47           H  
ATOM   3143  HD3 LYS B 242      11.902  22.947  14.003  1.00 50.47           H  
ATOM   3144  CE  LYS B 242      13.429  24.126  14.957  1.00 50.47           C  
ATOM   3145  HE2 LYS B 242      13.755  23.337  15.633  1.00 50.47           H  
ATOM   3146  HE3 LYS B 242      14.310  24.694  14.658  1.00 50.47           H  
ATOM   3147  NZ  LYS B 242      12.448  25.003  15.646  1.00 50.47           N  
ATOM   3148  HZ1 LYS B 242      12.132  25.743  15.036  1.00 50.47           H  
ATOM   3149  HZ2 LYS B 242      11.647  24.460  15.936  1.00 50.47           H  
ATOM   3150  HZ3 LYS B 242      12.858  25.409  16.475  1.00 50.47           H  
ATOM   3151  N   GLU B 243      12.864  19.916   9.306  1.00 54.17           N  
ATOM   3152  H   GLU B 243      13.241  20.772   8.926  1.00 54.17           H  
ATOM   3153  CA  GLU B 243      12.100  19.024   8.421  1.00 54.17           C  
ATOM   3154  HA  GLU B 243      11.160  18.745   8.896  1.00 54.17           H  
ATOM   3155  C   GLU B 243      12.863  17.734   8.108  1.00 54.17           C  
ATOM   3156  CB  GLU B 243      11.811  19.724   7.093  1.00 54.17           C  
ATOM   3157  HB2 GLU B 243      12.752  20.111   6.702  1.00 54.17           H  
ATOM   3158  HB3 GLU B 243      11.427  18.993   6.381  1.00 54.17           H  
ATOM   3159  O   GLU B 243      12.261  16.682   7.903  1.00 54.17           O  
ATOM   3160  CG  GLU B 243      10.781  20.848   7.214  1.00 54.17           C  
ATOM   3161  HG2 GLU B 243       9.819  20.407   7.476  1.00 54.17           H  
ATOM   3162  HG3 GLU B 243      11.063  21.532   8.015  1.00 54.17           H  
ATOM   3163  CD  GLU B 243      10.662  21.624   5.895  1.00 54.17           C  
ATOM   3164  OE1 GLU B 243       9.522  21.990   5.543  1.00 54.17           O  
ATOM   3165  OE2 GLU B 243      11.715  21.847   5.238  1.00 54.17           O  
ATOM   3166  N   ILE B 244      14.193  17.803   8.054  1.00 54.16           N  
ATOM   3167  H   ILE B 244      14.636  18.695   8.220  1.00 54.16           H  
ATOM   3168  CA  ILE B 244      15.032  16.620   7.863  1.00 54.16           C  
ATOM   3169  HA  ILE B 244      14.611  16.020   7.056  1.00 54.16           H  
ATOM   3170  C   ILE B 244      14.998  15.755   9.129  1.00 54.16           C  
ATOM   3171  CB  ILE B 244      16.462  17.041   7.457  1.00 54.16           C  
ATOM   3172  HB  ILE B 244      16.875  17.668   8.248  1.00 54.16           H  
ATOM   3173  O   ILE B 244      14.914  14.532   9.016  1.00 54.16           O  
ATOM   3174  CG1 ILE B 244      16.443  17.856   6.140  1.00 54.16           C  
ATOM   3175 HG12 ILE B 244      15.682  18.634   6.186  1.00 54.16           H  
ATOM   3176 HG13 ILE B 244      16.190  17.199   5.307  1.00 54.16           H  
ATOM   3177  CG2 ILE B 244      17.380  15.813   7.297  1.00 54.16           C  
ATOM   3178 HG21 ILE B 244      17.054  15.201   6.456  1.00 54.16           H  
ATOM   3179 HG22 ILE B 244      18.407  16.138   7.133  1.00 54.16           H  
ATOM   3180 HG23 ILE B 244      17.382  15.209   8.204  1.00 54.16           H  
ATOM   3181  CD1 ILE B 244      17.772  18.559   5.838  1.00 54.16           C  
ATOM   3182 HD11 ILE B 244      18.042  19.208   6.670  1.00 54.16           H  
ATOM   3183 HD12 ILE B 244      18.566  17.832   5.667  1.00 54.16           H  
ATOM   3184 HD13 ILE B 244      17.660  19.168   4.941  1.00 54.16           H  
ATOM   3185  N   HIS B 245      15.020  16.375  10.315  1.00 54.29           N  
ATOM   3186  H   HIS B 245      15.063  17.384  10.331  1.00 54.29           H  
ATOM   3187  CA  HIS B 245      15.050  15.676  11.604  1.00 54.29           C  
ATOM   3188  HA  HIS B 245      15.844  14.930  11.573  1.00 54.29           H  
ATOM   3189  C   HIS B 245      13.757  14.903  11.893  1.00 54.29           C  
ATOM   3190  CB  HIS B 245      15.385  16.661  12.736  1.00 54.29           C  
ATOM   3191  HB2 HIS B 245      14.800  17.574  12.626  1.00 54.29           H  
ATOM   3192  HB3 HIS B 245      15.105  16.206  13.686  1.00 54.29           H  
ATOM   3193  O   HIS B 245      13.831  13.763  12.351  1.00 54.29           O  
ATOM   3194  CG  HIS B 245      16.855  17.002  12.800  1.00 54.29           C  
ATOM   3195  CD2 HIS B 245      17.650  16.992  13.914  1.00 54.29           C  
ATOM   3196  HD2 HIS B 245      17.333  16.749  14.917  1.00 54.29           H  
ATOM   3197  ND1 HIS B 245      17.657  17.357  11.741  1.00 54.29           N  
ATOM   3198  HD1 HIS B 245      17.314  17.681  10.848  1.00 54.29           H  
ATOM   3199  CE1 HIS B 245      18.904  17.547  12.199  1.00 54.29           C  
ATOM   3200  HE1 HIS B 245      19.733  17.912  11.611  1.00 54.29           H  
ATOM   3201  NE2 HIS B 245      18.950  17.330  13.520  1.00 54.29           N  
ATOM   3202  N   ASN B 246      12.592  15.453  11.537  1.00 61.53           N  
ATOM   3203  H   ASN B 246      12.595  16.431  11.286  1.00 61.53           H  
ATOM   3204  CA  ASN B 246      11.299  14.823  11.849  1.00 61.53           C  
ATOM   3205  HA  ASN B 246      11.422  14.240  12.762  1.00 61.53           H  
ATOM   3206  C   ASN B 246      10.849  13.806  10.789  1.00 61.53           C  
ATOM   3207  CB  ASN B 246      10.251  15.906  12.169  1.00 61.53           C  
ATOM   3208  HB2 ASN B 246       9.268  15.441  12.247  1.00 61.53           H  
ATOM   3209  HB3 ASN B 246      10.224  16.662  11.385  1.00 61.53           H  
ATOM   3210  O   ASN B 246       9.749  13.255  10.869  1.00 61.53           O  
ATOM   3211  CG  ASN B 246      10.557  16.579  13.501  1.00 61.53           C  
ATOM   3212  ND2 ASN B 246       9.567  16.926  14.280  1.00 61.53           N  
ATOM   3213 HD21 ASN B 246       9.859  16.964  15.246  1.00 61.53           H  
ATOM   3214 HD22 ASN B 246       8.634  16.584  14.102  1.00 61.53           H  
ATOM   3215  OD1 ASN B 246      11.701  16.786  13.859  1.00 61.53           O  
ATOM   3216  N   LYS B 247      11.691  13.537   9.784  1.00 76.31           N  
ATOM   3217  H   LYS B 247      12.593  13.992   9.798  1.00 76.31           H  
ATOM   3218  CA  LYS B 247      11.397  12.581   8.719  1.00 76.31           C  
ATOM   3219  HA  LYS B 247      10.320  12.594   8.549  1.00 76.31           H  
ATOM   3220  C   LYS B 247      11.783  11.164   9.133  1.00 76.31           C  
ATOM   3221  CB  LYS B 247      12.072  13.047   7.434  1.00 76.31           C  
ATOM   3222  HB2 LYS B 247      13.155  12.962   7.532  1.00 76.31           H  
ATOM   3223  HB3 LYS B 247      11.821  14.097   7.284  1.00 76.31           H  
ATOM   3224  O   LYS B 247      12.936  10.745   9.011  1.00 76.31           O  
ATOM   3225  CG  LYS B 247      11.584  12.241   6.224  1.00 76.31           C  
ATOM   3226  HG2 LYS B 247      11.906  11.203   6.300  1.00 76.31           H  
ATOM   3227  HG3 LYS B 247      10.496  12.284   6.170  1.00 76.31           H  
ATOM   3228  CD  LYS B 247      12.182  12.886   4.975  1.00 76.31           C  
ATOM   3229  HD2 LYS B 247      11.910  13.941   4.978  1.00 76.31           H  
ATOM   3230  HD3 LYS B 247      13.268  12.808   5.019  1.00 76.31           H  
ATOM   3231  CE  LYS B 247      11.660  12.251   3.691  1.00 76.31           C  
ATOM   3232  HE2 LYS B 247      12.008  11.220   3.630  1.00 76.31           H  
ATOM   3233  HE3 LYS B 247      10.571  12.244   3.733  1.00 76.31           H  
ATOM   3234  NZ  LYS B 247      12.122  13.060   2.535  1.00 76.31           N  
ATOM   3235  HZ1 LYS B 247      11.752  13.996   2.618  1.00 76.31           H  
ATOM   3236  HZ2 LYS B 247      11.775  12.703   1.656  1.00 76.31           H  
ATOM   3237  HZ3 LYS B 247      13.127  13.157   2.509  1.00 76.31           H  
ATOM   3238  N   LEU B 248      10.788  10.390   9.546  1.00 81.59           N  
ATOM   3239  H   LEU B 248       9.865  10.799   9.568  1.00 81.59           H  
ATOM   3240  CA  LEU B 248      10.919   8.967   9.822  1.00 81.59           C  
ATOM   3241  HA  LEU B 248      11.806   8.816  10.439  1.00 81.59           H  
ATOM   3242  C   LEU B 248      11.109   8.172   8.524  1.00 81.59           C  
ATOM   3243  CB  LEU B 248       9.684   8.485  10.597  1.00 81.59           C  
ATOM   3244  HB2 LEU B 248       9.677   7.396  10.614  1.00 81.59           H  
ATOM   3245  HB3 LEU B 248       8.802   8.818  10.051  1.00 81.59           H  
ATOM   3246  O   LEU B 248      10.441   8.403   7.512  1.00 81.59           O  
ATOM   3247  CG  LEU B 248       9.576   8.995  12.048  1.00 81.59           C  
ATOM   3248  HG  LEU B 248       9.650  10.082  12.068  1.00 81.59           H  
ATOM   3249  CD1 LEU B 248       8.213   8.579  12.593  1.00 81.59           C  
ATOM   3250 HD11 LEU B 248       8.058   7.507  12.477  1.00 81.59           H  
ATOM   3251 HD12 LEU B 248       7.420   9.120  12.075  1.00 81.59           H  
ATOM   3252 HD13 LEU B 248       8.145   8.812  13.655  1.00 81.59           H  
ATOM   3253  CD2 LEU B 248      10.665   8.397  12.945  1.00 81.59           C  
ATOM   3254 HD21 LEU B 248      10.490   8.731  13.968  1.00 81.59           H  
ATOM   3255 HD22 LEU B 248      11.647   8.751  12.632  1.00 81.59           H  
ATOM   3256 HD23 LEU B 248      10.619   7.308  12.921  1.00 81.59           H  
ATOM   3257  N   LYS B 249      12.020   7.198   8.569  1.00 87.24           N  
ATOM   3258  H   LYS B 249      12.531   7.088   9.433  1.00 87.24           H  
ATOM   3259  CA  LYS B 249      12.220   6.163   7.548  1.00 87.24           C  
ATOM   3260  HA  LYS B 249      11.350   6.112   6.893  1.00 87.24           H  
ATOM   3261  C   LYS B 249      12.370   4.832   8.270  1.00 87.24           C  
ATOM   3262  CB  LYS B 249      13.477   6.443   6.716  1.00 87.24           C  
ATOM   3263  HB2 LYS B 249      13.638   5.596   6.050  1.00 87.24           H  
ATOM   3264  HB3 LYS B 249      14.332   6.503   7.390  1.00 87.24           H  
ATOM   3265  O   LYS B 249      13.303   4.671   9.050  1.00 87.24           O  
ATOM   3266  CG  LYS B 249      13.414   7.728   5.877  1.00 87.24           C  
ATOM   3267  HG2 LYS B 249      12.625   7.661   5.128  1.00 87.24           H  
ATOM   3268  HG3 LYS B 249      13.233   8.592   6.516  1.00 87.24           H  
ATOM   3269  CD  LYS B 249      14.761   7.895   5.178  1.00 87.24           C  
ATOM   3270  HD2 LYS B 249      15.008   6.972   4.654  1.00 87.24           H  
ATOM   3271  HD3 LYS B 249      15.494   8.076   5.965  1.00 87.24           H  
ATOM   3272  CE  LYS B 249      14.811   9.067   4.201  1.00 87.24           C  
ATOM   3273  HE2 LYS B 249      14.482   9.958   4.736  1.00 87.24           H  
ATOM   3274  HE3 LYS B 249      14.126   8.874   3.376  1.00 87.24           H  
ATOM   3275  NZ  LYS B 249      16.200   9.260   3.705  1.00 87.24           N  
ATOM   3276  HZ1 LYS B 249      16.542   8.467   3.180  1.00 87.24           H  
ATOM   3277  HZ2 LYS B 249      16.828   9.382   4.487  1.00 87.24           H  
ATOM   3278  HZ3 LYS B 249      16.293  10.078   3.121  1.00 87.24           H  
ATOM   3279  N   ILE B 250      11.436   3.918   8.042  1.00 89.11           N  
ATOM   3280  H   ILE B 250      10.710   4.128   7.372  1.00 89.11           H  
ATOM   3281  CA  ILE B 250      11.302   2.684   8.820  1.00 89.11           C  
ATOM   3282  HA  ILE B 250      12.217   2.496   9.382  1.00 89.11           H  
ATOM   3283  C   ILE B 250      11.112   1.519   7.856  1.00 89.11           C  
ATOM   3284  CB  ILE B 250      10.147   2.847   9.838  1.00 89.11           C  
ATOM   3285  HB  ILE B 250       9.281   3.254   9.316  1.00 89.11           H  
ATOM   3286  O   ILE B 250      10.277   1.580   6.954  1.00 89.11           O  
ATOM   3287  CG1 ILE B 250      10.588   3.858  10.924  1.00 89.11           C  
ATOM   3288 HG12 ILE B 250      11.434   3.448  11.475  1.00 89.11           H  
ATOM   3289 HG13 ILE B 250      10.911   4.789  10.458  1.00 89.11           H  
ATOM   3290  CG2 ILE B 250       9.724   1.522  10.489  1.00 89.11           C  
ATOM   3291 HG21 ILE B 250      10.500   1.187  11.178  1.00 89.11           H  
ATOM   3292 HG22 ILE B 250       8.806   1.666  11.058  1.00 89.11           H  
ATOM   3293 HG23 ILE B 250       9.516   0.751   9.747  1.00 89.11           H  
ATOM   3294  CD1 ILE B 250       9.503   4.247  11.919  1.00 89.11           C  
ATOM   3295 HD11 ILE B 250       8.686   4.718  11.373  1.00 89.11           H  
ATOM   3296 HD12 ILE B 250       9.161   3.376  12.478  1.00 89.11           H  
ATOM   3297 HD13 ILE B 250       9.909   4.969  12.628  1.00 89.11           H  
ATOM   3298  N   LYS B 251      11.888   0.450   8.029  1.00 92.17           N  
ATOM   3299  H   LYS B 251      12.536   0.444   8.804  1.00 92.17           H  
ATOM   3300  CA  LYS B 251      11.682  -0.809   7.312  1.00 92.17           C  
ATOM   3301  HA  LYS B 251      11.192  -0.620   6.357  1.00 92.17           H  
ATOM   3302  C   LYS B 251      10.750  -1.691   8.130  1.00 92.17           C  
ATOM   3303  CB  LYS B 251      13.039  -1.472   7.058  1.00 92.17           C  
ATOM   3304  HB2 LYS B 251      13.674  -0.787   6.497  1.00 92.17           H  
ATOM   3305  HB3 LYS B 251      13.521  -1.686   8.012  1.00 92.17           H  
ATOM   3306  O   LYS B 251      11.142  -2.147   9.187  1.00 92.17           O  
ATOM   3307  CG  LYS B 251      12.878  -2.773   6.265  1.00 92.17           C  
ATOM   3308  HG2 LYS B 251      12.456  -2.553   5.285  1.00 92.17           H  
ATOM   3309  HG3 LYS B 251      12.210  -3.453   6.794  1.00 92.17           H  
ATOM   3310  CD  LYS B 251      14.236  -3.455   6.101  1.00 92.17           C  
ATOM   3311  HD2 LYS B 251      14.653  -3.670   7.085  1.00 92.17           H  
ATOM   3312  HD3 LYS B 251      14.918  -2.809   5.548  1.00 92.17           H  
ATOM   3313  CE  LYS B 251      14.008  -4.756   5.343  1.00 92.17           C  
ATOM   3314  HE2 LYS B 251      13.607  -4.546   4.351  1.00 92.17           H  
ATOM   3315  HE3 LYS B 251      13.247  -5.338   5.863  1.00 92.17           H  
ATOM   3316  NZ  LYS B 251      15.231  -5.577   5.228  1.00 92.17           N  
ATOM   3317  HZ1 LYS B 251      15.612  -5.799   6.137  1.00 92.17           H  
ATOM   3318  HZ2 LYS B 251      14.923  -6.451   4.825  1.00 92.17           H  
ATOM   3319  HZ3 LYS B 251      15.925  -5.167   4.620  1.00 92.17           H  
ATOM   3320  N   ILE B 252       9.536  -1.924   7.644  1.00 93.73           N  
ATOM   3321  H   ILE B 252       9.316  -1.616   6.707  1.00 93.73           H  
ATOM   3322  CA  ILE B 252       8.508  -2.666   8.390  1.00 93.73           C  
ATOM   3323  HA  ILE B 252       8.569  -2.410   9.448  1.00 93.73           H  
ATOM   3324  C   ILE B 252       8.748  -4.175   8.287  1.00 93.73           C  
ATOM   3325  CB  ILE B 252       7.113  -2.259   7.871  1.00 93.73           C  
ATOM   3326  HB  ILE B 252       7.100  -2.395   6.789  1.00 93.73           H  
ATOM   3327  O   ILE B 252       8.578  -4.909   9.258  1.00 93.73           O  
ATOM   3328  CG1 ILE B 252       6.827  -0.774   8.201  1.00 93.73           C  
ATOM   3329 HG12 ILE B 252       6.562  -0.693   9.255  1.00 93.73           H  
ATOM   3330 HG13 ILE B 252       7.717  -0.164   8.046  1.00 93.73           H  
ATOM   3331  CG2 ILE B 252       6.011  -3.144   8.482  1.00 93.73           C  
ATOM   3332 HG21 ILE B 252       5.025  -2.818   8.149  1.00 93.73           H  
ATOM   3333 HG22 ILE B 252       6.050  -3.082   9.569  1.00 93.73           H  
ATOM   3334 HG23 ILE B 252       6.129  -4.185   8.181  1.00 93.73           H  
ATOM   3335  CD1 ILE B 252       5.708  -0.152   7.360  1.00 93.73           C  
ATOM   3336 HD11 ILE B 252       6.092   0.110   6.374  1.00 93.73           H  
ATOM   3337 HD12 ILE B 252       4.872  -0.841   7.243  1.00 93.73           H  
ATOM   3338 HD13 ILE B 252       5.347   0.751   7.853  1.00 93.73           H  
ATOM   3339  N   GLY B 253       9.147  -4.648   7.108  1.00 93.11           N  
ATOM   3340  H   GLY B 253       9.232  -4.021   6.320  1.00 93.11           H  
ATOM   3341  CA  GLY B 253       9.453  -6.054   6.896  1.00 93.11           C  
ATOM   3342  HA2 GLY B 253       8.647  -6.670   7.294  1.00 93.11           H  
ATOM   3343  HA3 GLY B 253      10.369  -6.305   7.431  1.00 93.11           H  
ATOM   3344  C   GLY B 253       9.637  -6.399   5.430  1.00 93.11           C  
ATOM   3345  O   GLY B 253       9.391  -5.577   4.546  1.00 93.11           O  
ATOM   3346  N   ASP B 254      10.048  -7.638   5.196  1.00 93.14           N  
ATOM   3347  H   ASP B 254      10.161  -8.277   5.970  1.00 93.14           H  
ATOM   3348  CA  ASP B 254      10.191  -8.211   3.867  1.00 93.14           C  
ATOM   3349  HA  ASP B 254       9.817  -7.501   3.129  1.00 93.14           H  
ATOM   3350  C   ASP B 254       9.362  -9.492   3.755  1.00 93.14           C  
ATOM   3351  CB  ASP B 254      11.662  -8.498   3.537  1.00 93.14           C  
ATOM   3352  HB2 ASP B 254      12.001  -9.328   4.157  1.00 93.14           H  
ATOM   3353  HB3 ASP B 254      11.735  -8.812   2.495  1.00 93.14           H  
ATOM   3354  O   ASP B 254       9.047 -10.143   4.753  1.00 93.14           O  
ATOM   3355  CG  ASP B 254      12.593  -7.307   3.751  1.00 93.14           C  
ATOM   3356  OD1 ASP B 254      12.354  -6.195   3.217  1.00 93.14           O  
ATOM   3357  OD2 ASP B 254      13.597  -7.487   4.474  1.00 93.14           O  
ATOM   3358  N   LEU B 255       9.039  -9.848   2.521  1.00 92.48           N  
ATOM   3359  H   LEU B 255       9.309  -9.224   1.774  1.00 92.48           H  
ATOM   3360  CA  LEU B 255       8.506 -11.138   2.131  1.00 92.48           C  
ATOM   3361  HA  LEU B 255       8.571 -11.828   2.973  1.00 92.48           H  
ATOM   3362  C   LEU B 255       9.365 -11.675   0.992  1.00 92.48           C  
ATOM   3363  CB  LEU B 255       7.036 -10.966   1.711  1.00 92.48           C  
ATOM   3364  HB2 LEU B 255       6.458 -10.651   2.580  1.00 92.48           H  
ATOM   3365  HB3 LEU B 255       6.986 -10.178   0.960  1.00 92.48           H  
ATOM   3366  O   LEU B 255       9.481 -11.035  -0.054  1.00 92.48           O  
ATOM   3367  CG  LEU B 255       6.422 -12.246   1.118  1.00 92.48           C  
ATOM   3368  HG  LEU B 255       7.063 -12.627   0.323  1.00 92.48           H  
ATOM   3369  CD1 LEU B 255       6.277 -13.324   2.190  1.00 92.48           C  
ATOM   3370 HD11 LEU B 255       7.252 -13.571   2.609  1.00 92.48           H  
ATOM   3371 HD12 LEU B 255       5.623 -12.981   2.992  1.00 92.48           H  
ATOM   3372 HD13 LEU B 255       5.879 -14.236   1.745  1.00 92.48           H  
ATOM   3373  CD2 LEU B 255       5.056 -11.970   0.487  1.00 92.48           C  
ATOM   3374 HD21 LEU B 255       4.317 -11.759   1.259  1.00 92.48           H  
ATOM   3375 HD22 LEU B 255       4.743 -12.841  -0.088  1.00 92.48           H  
ATOM   3376 HD23 LEU B 255       5.132 -11.123  -0.195  1.00 92.48           H  
ATOM   3377  N   GLN B 256       9.902 -12.874   1.162  1.00 91.44           N  
ATOM   3378  H   GLN B 256       9.817 -13.332   2.058  1.00 91.44           H  
ATOM   3379  CA  GLN B 256      10.576 -13.605   0.108  1.00 91.44           C  
ATOM   3380  HA  GLN B 256      10.647 -12.969  -0.774  1.00 91.44           H  
ATOM   3381  C   GLN B 256       9.746 -14.828  -0.280  1.00 91.44           C  
ATOM   3382  CB  GLN B 256      12.014 -13.916   0.540  1.00 91.44           C  
ATOM   3383  HB2 GLN B 256      12.009 -14.617   1.375  1.00 91.44           H  
ATOM   3384  HB3 GLN B 256      12.473 -12.987   0.881  1.00 91.44           H  
ATOM   3385  O   GLN B 256       9.224 -15.584   0.538  1.00 91.44           O  
ATOM   3386  CG  GLN B 256      12.859 -14.474  -0.616  1.00 91.44           C  
ATOM   3387  HG2 GLN B 256      12.788 -13.798  -1.468  1.00 91.44           H  
ATOM   3388  HG3 GLN B 256      12.473 -15.446  -0.925  1.00 91.44           H  
ATOM   3389  CD  GLN B 256      14.337 -14.626  -0.266  1.00 91.44           C  
ATOM   3390  NE2 GLN B 256      15.141 -15.115  -1.182  1.00 91.44           N  
ATOM   3391 HE21 GLN B 256      14.793 -15.380  -2.093  1.00 91.44           H  
ATOM   3392 HE22 GLN B 256      16.122 -15.151  -0.942  1.00 91.44           H  
ATOM   3393  OE1 GLN B 256      14.806 -14.310   0.814  1.00 91.44           O  
ATOM   3394  N   THR B 257       9.614 -15.035  -1.580  1.00 88.31           N  
ATOM   3395  H   THR B 257      10.036 -14.376  -2.219  1.00 88.31           H  
ATOM   3396  CA  THR B 257       9.032 -16.237  -2.168  1.00 88.31           C  
ATOM   3397  HA  THR B 257       9.037 -17.036  -1.427  1.00 88.31           H  
ATOM   3398  C   THR B 257       9.905 -16.660  -3.352  1.00 88.31           C  
ATOM   3399  CB  THR B 257       7.587 -15.990  -2.622  1.00 88.31           C  
ATOM   3400  HB  THR B 257       7.150 -16.940  -2.928  1.00 88.31           H  
ATOM   3401  O   THR B 257      10.707 -15.851  -3.820  1.00 88.31           O  
ATOM   3402  CG2 THR B 257       6.655 -15.360  -1.591  1.00 88.31           C  
ATOM   3403 HG21 THR B 257       5.642 -15.312  -1.991  1.00 88.31           H  
ATOM   3404 HG22 THR B 257       6.987 -14.350  -1.350  1.00 88.31           H  
ATOM   3405 HG23 THR B 257       6.658 -15.961  -0.682  1.00 88.31           H  
ATOM   3406  OG1 THR B 257       7.590 -15.134  -3.724  1.00 88.31           O  
ATOM   3407  HG1 THR B 257       8.143 -14.379  -3.509  1.00 88.31           H  
ATOM   3408  N   PRO B 258       9.749 -17.881  -3.892  1.00 86.41           N  
ATOM   3409  CA  PRO B 258      10.586 -18.328  -5.007  1.00 86.41           C  
ATOM   3410  HA  PRO B 258      11.622 -18.346  -4.671  1.00 86.41           H  
ATOM   3411  C   PRO B 258      10.520 -17.454  -6.272  1.00 86.41           C  
ATOM   3412  CB  PRO B 258      10.138 -19.765  -5.289  1.00 86.41           C  
ATOM   3413  HB2 PRO B 258      10.962 -20.375  -5.659  1.00 86.41           H  
ATOM   3414  HB3 PRO B 258       9.313 -19.771  -6.001  1.00 86.41           H  
ATOM   3415  O   PRO B 258      11.493 -17.413  -7.009  1.00 86.41           O  
ATOM   3416  CG  PRO B 258       9.640 -20.246  -3.927  1.00 86.41           C  
ATOM   3417  HG2 PRO B 258       8.932 -21.070  -4.020  1.00 86.41           H  
ATOM   3418  HG3 PRO B 258      10.488 -20.535  -3.307  1.00 86.41           H  
ATOM   3419  CD  PRO B 258       8.985 -18.995  -3.347  1.00 86.41           C  
ATOM   3420  HD2 PRO B 258       9.030 -19.030  -2.258  1.00 86.41           H  
ATOM   3421  HD3 PRO B 258       7.951 -18.930  -3.687  1.00 86.41           H  
ATOM   3422  N   HIS B 259       9.407 -16.748  -6.515  1.00 91.25           N  
ATOM   3423  H   HIS B 259       8.650 -16.789  -5.847  1.00 91.25           H  
ATOM   3424  CA  HIS B 259       9.193 -15.979  -7.755  1.00 91.25           C  
ATOM   3425  HA  HIS B 259      10.051 -16.107  -8.414  1.00 91.25           H  
ATOM   3426  C   HIS B 259       9.050 -14.466  -7.532  1.00 91.25           C  
ATOM   3427  CB  HIS B 259       7.970 -16.532  -8.499  1.00 91.25           C  
ATOM   3428  HB2 HIS B 259       7.062 -16.304  -7.941  1.00 91.25           H  
ATOM   3429  HB3 HIS B 259       7.896 -16.031  -9.464  1.00 91.25           H  
ATOM   3430  O   HIS B 259       9.036 -13.702  -8.490  1.00 91.25           O  
ATOM   3431  CG  HIS B 259       8.028 -18.017  -8.746  1.00 91.25           C  
ATOM   3432  CD2 HIS B 259       7.505 -19.002  -7.955  1.00 91.25           C  
ATOM   3433  HD2 HIS B 259       6.974 -18.839  -7.029  1.00 91.25           H  
ATOM   3434  ND1 HIS B 259       8.614 -18.646  -9.813  1.00 91.25           N  
ATOM   3435  HD1 HIS B 259       9.128 -18.245 -10.584  1.00 91.25           H  
ATOM   3436  CE1 HIS B 259       8.448 -19.964  -9.675  1.00 91.25           C  
ATOM   3437  HE1 HIS B 259       8.831 -20.687 -10.380  1.00 91.25           H  
ATOM   3438  NE2 HIS B 259       7.752 -20.246  -8.552  1.00 91.25           N  
ATOM   3439  N   HIS B 260       8.955 -14.021  -6.278  1.00 93.14           N  
ATOM   3440  H   HIS B 260       9.084 -14.678  -5.522  1.00 93.14           H  
ATOM   3441  CA  HIS B 260       8.777 -12.614  -5.931  1.00 93.14           C  
ATOM   3442  HA  HIS B 260       9.208 -11.987  -6.712  1.00 93.14           H  
ATOM   3443  C   HIS B 260       9.467 -12.300  -4.606  1.00 93.14           C  
ATOM   3444  CB  HIS B 260       7.286 -12.267  -5.793  1.00 93.14           C  
ATOM   3445  HB2 HIS B 260       7.214 -11.212  -5.530  1.00 93.14           H  
ATOM   3446  HB3 HIS B 260       6.860 -12.844  -4.971  1.00 93.14           H  
ATOM   3447  O   HIS B 260       9.363 -13.077  -3.650  1.00 93.14           O  
ATOM   3448  CG  HIS B 260       6.436 -12.502  -7.017  1.00 93.14           C  
ATOM   3449  CD2 HIS B 260       5.967 -11.555  -7.879  1.00 93.14           C  
ATOM   3450  HD2 HIS B 260       6.157 -10.494  -7.810  1.00 93.14           H  
ATOM   3451  ND1 HIS B 260       5.936 -13.703  -7.451  1.00 93.14           N  
ATOM   3452  HD1 HIS B 260       6.102 -14.598  -7.013  1.00 93.14           H  
ATOM   3453  CE1 HIS B 260       5.220 -13.504  -8.564  1.00 93.14           C  
ATOM   3454  HE1 HIS B 260       4.740 -14.271  -9.154  1.00 93.14           H  
ATOM   3455  NE2 HIS B 260       5.181 -12.197  -8.843  1.00 93.14           N  
ATOM   3456  N   THR B 261      10.070 -11.122  -4.509  1.00 92.87           N  
ATOM   3457  H   THR B 261      10.112 -10.533  -5.329  1.00 92.87           H  
ATOM   3458  CA  THR B 261      10.417 -10.508  -3.225  1.00 92.87           C  
ATOM   3459  HA  THR B 261      10.058 -11.155  -2.425  1.00 92.87           H  
ATOM   3460  C   THR B 261       9.678  -9.185  -3.076  1.00 92.87           C  
ATOM   3461  CB  THR B 261      11.928 -10.356  -2.996  1.00 92.87           C  
ATOM   3462  HB  THR B 261      12.083 -10.321  -1.917  1.00 92.87           H  
ATOM   3463  O   THR B 261       9.407  -8.504  -4.067  1.00 92.87           O  
ATOM   3464  CG2 THR B 261      12.763 -11.508  -3.552  1.00 92.87           C  
ATOM   3465 HG21 THR B 261      12.329 -12.462  -3.253  1.00 92.87           H  
ATOM   3466 HG22 THR B 261      12.788 -11.454  -4.641  1.00 92.87           H  
ATOM   3467 HG23 THR B 261      13.781 -11.438  -3.169  1.00 92.87           H  
ATOM   3468  OG1 THR B 261      12.422  -9.155  -3.523  1.00 92.87           O  
ATOM   3469  HG1 THR B 261      12.525  -9.224  -4.475  1.00 92.87           H  
ATOM   3470  N   LEU B 262       9.316  -8.839  -1.843  1.00 95.32           N  
ATOM   3471  H   LEU B 262       9.533  -9.469  -1.084  1.00 95.32           H  
ATOM   3472  CA  LEU B 262       8.669  -7.579  -1.508  1.00 95.32           C  
ATOM   3473  HA  LEU B 262       8.857  -6.884  -2.326  1.00 95.32           H  
ATOM   3474  C   LEU B 262       9.286  -7.003  -0.233  1.00 95.32           C  
ATOM   3475  CB  LEU B 262       7.145  -7.790  -1.417  1.00 95.32           C  
ATOM   3476  HB2 LEU B 262       6.904  -8.460  -0.592  1.00 95.32           H  
ATOM   3477  HB3 LEU B 262       6.834  -8.276  -2.343  1.00 95.32           H  
ATOM   3478  O   LEU B 262       9.391  -7.708   0.764  1.00 95.32           O  
ATOM   3479  CG  LEU B 262       6.359  -6.472  -1.267  1.00 95.32           C  
ATOM   3480  HG  LEU B 262       6.885  -5.684  -1.805  1.00 95.32           H  
ATOM   3481  CD1 LEU B 262       4.970  -6.619  -1.896  1.00 95.32           C  
ATOM   3482 HD11 LEU B 262       4.415  -7.422  -1.410  1.00 95.32           H  
ATOM   3483 HD12 LEU B 262       4.416  -5.685  -1.805  1.00 95.32           H  
ATOM   3484 HD13 LEU B 262       5.075  -6.848  -2.956  1.00 95.32           H  
ATOM   3485  CD2 LEU B 262       6.171  -6.028   0.191  1.00 95.32           C  
ATOM   3486 HD21 LEU B 262       6.126  -4.940   0.229  1.00 95.32           H  
ATOM   3487 HD22 LEU B 262       6.997  -6.360   0.820  1.00 95.32           H  
ATOM   3488 HD23 LEU B 262       5.244  -6.431   0.599  1.00 95.32           H  
ATOM   3489  N   SER B 263       9.635  -5.718  -0.237  1.00 94.91           N  
ATOM   3490  H   SER B 263       9.541  -5.216  -1.109  1.00 94.91           H  
ATOM   3491  CA  SER B 263      10.063  -4.977   0.956  1.00 94.91           C  
ATOM   3492  HA  SER B 263      10.099  -5.647   1.815  1.00 94.91           H  
ATOM   3493  C   SER B 263       9.066  -3.862   1.254  1.00 94.91           C  
ATOM   3494  CB  SER B 263      11.473  -4.417   0.750  1.00 94.91           C  
ATOM   3495  HB2 SER B 263      11.443  -3.610   0.017  1.00 94.91           H  
ATOM   3496  HB3 SER B 263      12.116  -5.210   0.369  1.00 94.91           H  
ATOM   3497  O   SER B 263       8.821  -3.015   0.393  1.00 94.91           O  
ATOM   3498  OG  SER B 263      12.021  -3.940   1.967  1.00 94.91           O  
ATOM   3499  HG  SER B 263      12.117  -4.730   2.504  1.00 94.91           H  
ATOM   3500  N   LEU B 264       8.493  -3.851   2.461  1.00 96.84           N  
ATOM   3501  H   LEU B 264       8.782  -4.551   3.129  1.00 96.84           H  
ATOM   3502  CA  LEU B 264       7.594  -2.798   2.929  1.00 96.84           C  
ATOM   3503  HA  LEU B 264       7.209  -2.271   2.056  1.00 96.84           H  
ATOM   3504  C   LEU B 264       8.356  -1.795   3.798  1.00 96.84           C  
ATOM   3505  CB  LEU B 264       6.379  -3.398   3.659  1.00 96.84           C  
ATOM   3506  HB2 LEU B 264       5.838  -4.044   2.967  1.00 96.84           H  
ATOM   3507  HB3 LEU B 264       6.737  -4.012   4.486  1.00 96.84           H  
ATOM   3508  O   LEU B 264       8.968  -2.145   4.812  1.00 96.84           O  
ATOM   3509  CG  LEU B 264       5.409  -2.335   4.220  1.00 96.84           C  
ATOM   3510  HG  LEU B 264       5.932  -1.727   4.958  1.00 96.84           H  
ATOM   3511  CD1 LEU B 264       4.849  -1.392   3.154  1.00 96.84           C  
ATOM   3512 HD11 LEU B 264       5.631  -0.736   2.771  1.00 96.84           H  
ATOM   3513 HD12 LEU B 264       4.439  -1.973   2.328  1.00 96.84           H  
ATOM   3514 HD13 LEU B 264       4.064  -0.768   3.580  1.00 96.84           H  
ATOM   3515  CD2 LEU B 264       4.234  -3.007   4.922  1.00 96.84           C  
ATOM   3516 HD21 LEU B 264       3.556  -2.251   5.319  1.00 96.84           H  
ATOM   3517 HD22 LEU B 264       3.692  -3.637   4.216  1.00 96.84           H  
ATOM   3518 HD23 LEU B 264       4.606  -3.610   5.750  1.00 96.84           H  
ATOM   3519  N   ARG B 265       8.280  -0.518   3.426  1.00 95.13           N  
ATOM   3520  H   ARG B 265       7.790  -0.318   2.566  1.00 95.13           H  
ATOM   3521  CA  ARG B 265       8.919   0.592   4.137  1.00 95.13           C  
ATOM   3522  HA  ARG B 265       9.220   0.253   5.129  1.00 95.13           H  
ATOM   3523  C   ARG B 265       7.959   1.749   4.347  1.00 95.13           C  
ATOM   3524  CB  ARG B 265      10.171   1.046   3.377  1.00 95.13           C  
ATOM   3525  HB2 ARG B 265       9.895   1.348   2.367  1.00 95.13           H  
ATOM   3526  HB3 ARG B 265      10.604   1.901   3.895  1.00 95.13           H  
ATOM   3527  O   ARG B 265       7.205   2.107   3.450  1.00 95.13           O  
ATOM   3528  CG  ARG B 265      11.214  -0.080   3.311  1.00 95.13           C  
ATOM   3529  HG2 ARG B 265      10.830  -0.932   2.749  1.00 95.13           H  
ATOM   3530  HG3 ARG B 265      11.440  -0.413   4.324  1.00 95.13           H  
ATOM   3531  CD  ARG B 265      12.516   0.386   2.675  1.00 95.13           C  
ATOM   3532  HD2 ARG B 265      13.304  -0.297   2.990  1.00 95.13           H  
ATOM   3533  HD3 ARG B 265      12.777   1.366   3.075  1.00 95.13           H  
ATOM   3534  NE  ARG B 265      12.423   0.422   1.202  1.00 95.13           N  
ATOM   3535  HE  ARG B 265      11.778   1.071   0.773  1.00 95.13           H  
ATOM   3536  NH1 ARG B 265      13.748  -1.413   0.781  1.00 95.13           N  
ATOM   3537 HH11 ARG B 265      14.179  -2.033   0.111  1.00 95.13           H  
ATOM   3538 HH12 ARG B 265      13.501  -1.802   1.680  1.00 95.13           H  
ATOM   3539  NH2 ARG B 265      13.082  -0.133  -0.893  1.00 95.13           N  
ATOM   3540 HH21 ARG B 265      12.242   0.306  -1.242  1.00 95.13           H  
ATOM   3541 HH22 ARG B 265      13.519  -0.796  -1.517  1.00 95.13           H  
ATOM   3542  CZ  ARG B 265      13.082  -0.370   0.377  1.00 95.13           C  
ATOM   3543  N   PHE B 266       8.047   2.379   5.506  1.00 94.43           N  
ATOM   3544  H   PHE B 266       8.730   2.048   6.172  1.00 94.43           H  
ATOM   3545  CA  PHE B 266       7.371   3.627   5.812  1.00 94.43           C  
ATOM   3546  HA  PHE B 266       6.526   3.763   5.138  1.00 94.43           H  
ATOM   3547  C   PHE B 266       8.319   4.810   5.640  1.00 94.43           C  
ATOM   3548  CB  PHE B 266       6.811   3.567   7.230  1.00 94.43           C  
ATOM   3549  HB2 PHE B 266       7.596   3.260   7.920  1.00 94.43           H  
ATOM   3550  HB3 PHE B 266       6.029   2.809   7.262  1.00 94.43           H  
ATOM   3551  O   PHE B 266       9.499   4.754   6.004  1.00 94.43           O  
ATOM   3552  CG  PHE B 266       6.225   4.879   7.704  1.00 94.43           C  
ATOM   3553  CD1 PHE B 266       7.017   5.797   8.421  1.00 94.43           C  
ATOM   3554  HD1 PHE B 266       8.054   5.579   8.630  1.00 94.43           H  
ATOM   3555  CD2 PHE B 266       4.872   5.164   7.452  1.00 94.43           C  
ATOM   3556  HD2 PHE B 266       4.256   4.464   6.908  1.00 94.43           H  
ATOM   3557  CE1 PHE B 266       6.438   6.979   8.919  1.00 94.43           C  
ATOM   3558  HE1 PHE B 266       7.019   7.668   9.514  1.00 94.43           H  
ATOM   3559  CE2 PHE B 266       4.294   6.329   7.975  1.00 94.43           C  
ATOM   3560  HE2 PHE B 266       3.234   6.499   7.857  1.00 94.43           H  
ATOM   3561  CZ  PHE B 266       5.074   7.236   8.711  1.00 94.43           C  
ATOM   3562  HZ  PHE B 266       4.616   8.112   9.146  1.00 94.43           H  
ATOM   3563  N   ARG B 267       7.778   5.909   5.122  1.00 92.33           N  
ATOM   3564  H   ARG B 267       6.817   5.854   4.813  1.00 92.33           H  
ATOM   3565  CA  ARG B 267       8.362   7.243   5.228  1.00 92.33           C  
ATOM   3566  HA  ARG B 267       9.117   7.238   6.014  1.00 92.33           H  
ATOM   3567  C   ARG B 267       7.276   8.216   5.646  1.00 92.33           C  
ATOM   3568  CB  ARG B 267       8.996   7.671   3.902  1.00 92.33           C  
ATOM   3569  HB2 ARG B 267       8.243   7.627   3.115  1.00 92.33           H  
ATOM   3570  HB3 ARG B 267       9.341   8.700   3.996  1.00 92.33           H  
ATOM   3571  O   ARG B 267       6.179   8.156   5.107  1.00 92.33           O  
ATOM   3572  CG  ARG B 267      10.186   6.775   3.536  1.00 92.33           C  
ATOM   3573  HG2 ARG B 267       9.858   5.742   3.421  1.00 92.33           H  
ATOM   3574  HG3 ARG B 267      10.911   6.800   4.350  1.00 92.33           H  
ATOM   3575  CD  ARG B 267      10.842   7.230   2.231  1.00 92.33           C  
ATOM   3576  HD2 ARG B 267      11.810   6.737   2.134  1.00 92.33           H  
ATOM   3577  HD3 ARG B 267      10.979   8.311   2.250  1.00 92.33           H  
ATOM   3578  NE  ARG B 267       9.988   6.830   1.110  1.00 92.33           N  
ATOM   3579  HE  ARG B 267       9.296   6.122   1.315  1.00 92.33           H  
ATOM   3580  NH1 ARG B 267      10.695   8.239  -0.582  1.00 92.33           N  
ATOM   3581 HH11 ARG B 267      10.512   8.546  -1.527  1.00 92.33           H  
ATOM   3582 HH12 ARG B 267      11.417   8.628   0.007  1.00 92.33           H  
ATOM   3583  NH2 ARG B 267       8.990   6.821  -0.860  1.00 92.33           N  
ATOM   3584 HH21 ARG B 267       8.769   7.090  -1.808  1.00 92.33           H  
ATOM   3585 HH22 ARG B 267       8.448   6.018  -0.574  1.00 92.33           H  
ATOM   3586  CZ  ARG B 267       9.908   7.313  -0.108  1.00 92.33           C  
ATOM   3587  N   GLY B 268       7.583   9.138   6.540  1.00 90.32           N  
ATOM   3588  H   GLY B 268       8.486   9.132   6.991  1.00 90.32           H  
ATOM   3589  CA  GLY B 268       6.602  10.124   6.973  1.00 90.32           C  
ATOM   3590  HA2 GLY B 268       6.238  10.683   6.112  1.00 90.32           H  
ATOM   3591  HA3 GLY B 268       5.752   9.620   7.434  1.00 90.32           H  
ATOM   3592  C   GLY B 268       7.173  11.106   7.973  1.00 90.32           C  
ATOM   3593  O   GLY B 268       8.358  11.043   8.299  1.00 90.32           O  
ATOM   3594  N   TYR B 269       6.322  12.011   8.433  1.00 81.15           N  
ATOM   3595  H   TYR B 269       5.354  11.943   8.153  1.00 81.15           H  
ATOM   3596  CA  TYR B 269       6.649  12.940   9.506  1.00 81.15           C  
ATOM   3597  HA  TYR B 269       7.724  12.932   9.686  1.00 81.15           H  
ATOM   3598  C   TYR B 269       5.954  12.488  10.772  1.00 81.15           C  
ATOM   3599  CB  TYR B 269       6.255  14.367   9.126  1.00 81.15           C  
ATOM   3600  HB2 TYR B 269       5.195  14.397   8.875  1.00 81.15           H  
ATOM   3601  HB3 TYR B 269       6.412  15.015   9.988  1.00 81.15           H  
ATOM   3602  O   TYR B 269       4.743  12.274  10.751  1.00 81.15           O  
ATOM   3603  CG  TYR B 269       7.068  14.887   7.965  1.00 81.15           C  
ATOM   3604  CD1 TYR B 269       8.287  15.545   8.204  1.00 81.15           C  
ATOM   3605  HD1 TYR B 269       8.623  15.707   9.217  1.00 81.15           H  
ATOM   3606  CD2 TYR B 269       6.640  14.647   6.647  1.00 81.15           C  
ATOM   3607  HD2 TYR B 269       5.718  14.116   6.465  1.00 81.15           H  
ATOM   3608  CE1 TYR B 269       9.066  15.989   7.122  1.00 81.15           C  
ATOM   3609  HE1 TYR B 269       9.988  16.518   7.313  1.00 81.15           H  
ATOM   3610  CE2 TYR B 269       7.439  15.054   5.566  1.00 81.15           C  
ATOM   3611  HE2 TYR B 269       7.119  14.829   4.559  1.00 81.15           H  
ATOM   3612  OH  TYR B 269       9.433  16.130   4.761  1.00 81.15           O  
ATOM   3613  HH  TYR B 269      10.136  16.696   5.089  1.00 81.15           H  
ATOM   3614  CZ  TYR B 269       8.650  15.735   5.800  1.00 81.15           C  
ATOM   3615  N   ASP B 270       6.713  12.362  11.856  1.00 64.23           N  
ATOM   3616  H   ASP B 270       7.695  12.598  11.823  1.00 64.23           H  
ATOM   3617  CA  ASP B 270       6.088  12.199  13.158  1.00 64.23           C  
ATOM   3618  HA  ASP B 270       5.283  11.471  13.061  1.00 64.23           H  
ATOM   3619  C   ASP B 270       5.494  13.541  13.585  1.00 64.23           C  
ATOM   3620  CB  ASP B 270       7.076  11.671  14.202  1.00 64.23           C  
ATOM   3621  HB2 ASP B 270       7.778  10.990  13.720  1.00 64.23           H  
ATOM   3622  HB3 ASP B 270       7.657  12.492  14.621  1.00 64.23           H  
ATOM   3623  O   ASP B 270       6.205  14.544  13.693  1.00 64.23           O  
ATOM   3624  CG  ASP B 270       6.337  10.936  15.323  1.00 64.23           C  
ATOM   3625  OD1 ASP B 270       5.119  11.198  15.487  1.00 64.23           O  
ATOM   3626  OD2 ASP B 270       6.988  10.077  15.950  1.00 64.23           O  
ATOM   3627  N   THR B 271       4.178  13.585  13.757  1.00 59.74           N  
ATOM   3628  H   THR B 271       3.642  12.737  13.637  1.00 59.74           H  
ATOM   3629  CA  THR B 271       3.475  14.758  14.280  1.00 59.74           C  
ATOM   3630  HA  THR B 271       4.061  15.650  14.058  1.00 59.74           H  
ATOM   3631  C   THR B 271       3.352  14.743  15.797  1.00 59.74           C  
ATOM   3632  CB  THR B 271       2.093  14.943  13.630  1.00 59.74           C  
ATOM   3633  HB  THR B 271       1.482  15.615  14.232  1.00 59.74           H  
ATOM   3634  O   THR B 271       2.843  15.721  16.331  1.00 59.74           O  
ATOM   3635  CG2 THR B 271       2.229  15.544  12.230  1.00 59.74           C  
ATOM   3636 HG21 THR B 271       2.712  16.518  12.306  1.00 59.74           H  
ATOM   3637 HG22 THR B 271       2.828  14.881  11.607  1.00 59.74           H  
ATOM   3638 HG23 THR B 271       1.237  15.663  11.794  1.00 59.74           H  
ATOM   3639  OG1 THR B 271       1.428  13.706  13.488  1.00 59.74           O  
ATOM   3640  HG1 THR B 271       0.499  13.825  13.700  1.00 59.74           H  
ATOM   3641  N   GLN B 272       3.825  13.708  16.509  1.00 52.73           N  
ATOM   3642  H   GLN B 272       4.248  12.915  16.047  1.00 52.73           H  
ATOM   3643  CA  GLN B 272       3.771  13.705  17.978  1.00 52.73           C  
ATOM   3644  HA  GLN B 272       2.732  13.811  18.292  1.00 52.73           H  
ATOM   3645  C   GLN B 272       4.533  14.872  18.628  1.00 52.73           C  
ATOM   3646  CB  GLN B 272       4.323  12.390  18.546  1.00 52.73           C  
ATOM   3647  HB2 GLN B 272       5.300  12.175  18.115  1.00 52.73           H  
ATOM   3648  HB3 GLN B 272       4.458  12.538  19.618  1.00 52.73           H  
ATOM   3649  O   GLN B 272       4.205  15.254  19.745  1.00 52.73           O  
ATOM   3650  CG  GLN B 272       3.390  11.186  18.353  1.00 52.73           C  
ATOM   3651  HG2 GLN B 272       3.419  10.850  17.316  1.00 52.73           H  
ATOM   3652  HG3 GLN B 272       2.367  11.483  18.586  1.00 52.73           H  
ATOM   3653  CD  GLN B 272       3.753  10.019  19.271  1.00 52.73           C  
ATOM   3654  NE2 GLN B 272       3.067   8.907  19.181  1.00 52.73           N  
ATOM   3655 HE21 GLN B 272       2.551   8.693  18.340  1.00 52.73           H  
ATOM   3656 HE22 GLN B 272       3.420   8.158  19.760  1.00 52.73           H  
ATOM   3657  OE1 GLN B 272       4.615  10.072  20.132  1.00 52.73           O  
ATOM   3658  N   GLU B 273       5.538  15.444  17.960  1.00 43.74           N  
ATOM   3659  H   GLU B 273       5.794  15.062  17.061  1.00 43.74           H  
ATOM   3660  CA  GLU B 273       6.349  16.543  18.511  1.00 43.74           C  
ATOM   3661  HA  GLU B 273       6.419  16.416  19.591  1.00 43.74           H  
ATOM   3662  C   GLU B 273       5.765  17.956  18.304  1.00 43.74           C  
ATOM   3663  CB  GLU B 273       7.776  16.479  17.943  1.00 43.74           C  
ATOM   3664  HB2 GLU B 273       7.717  16.457  16.855  1.00 43.74           H  
ATOM   3665  HB3 GLU B 273       8.317  17.379  18.235  1.00 43.74           H  
ATOM   3666  O   GLU B 273       6.467  18.933  18.573  1.00 43.74           O  
ATOM   3667  CG  GLU B 273       8.611  15.293  18.440  1.00 43.74           C  
ATOM   3668  HG2 GLU B 273       8.189  14.366  18.052  1.00 43.74           H  
ATOM   3669  HG3 GLU B 273       8.571  15.265  19.529  1.00 43.74           H  
ATOM   3670  CD  GLU B 273      10.075  15.426  17.982  1.00 43.74           C  
ATOM   3671  OE1 GLU B 273      10.957  14.847  18.657  1.00 43.74           O  
ATOM   3672  OE2 GLU B 273      10.314  16.105  16.950  1.00 43.74           O  
ATOM   3673  N   GLN B 274       4.533  18.106  17.798  1.00 38.74           N  
ATOM   3674  H   GLN B 274       3.942  17.292  17.712  1.00 38.74           H  
ATOM   3675  CA  GLN B 274       3.891  19.430  17.715  1.00 38.74           C  
ATOM   3676  HA  GLN B 274       4.662  20.200  17.739  1.00 38.74           H  
ATOM   3677  C   GLN B 274       3.043  19.755  18.942  1.00 38.74           C  
ATOM   3678  CB  GLN B 274       3.108  19.610  16.409  1.00 38.74           C  
ATOM   3679  HB2 GLN B 274       2.437  18.766  16.252  1.00 38.74           H  
ATOM   3680  HB3 GLN B 274       2.509  20.517  16.498  1.00 38.74           H  
ATOM   3681  O   GLN B 274       2.177  18.928  19.297  1.00 38.74           O  
ATOM   3682  CG  GLN B 274       4.065  19.768  15.222  1.00 38.74           C  
ATOM   3683  HG2 GLN B 274       4.876  20.437  15.510  1.00 38.74           H  
ATOM   3684  HG3 GLN B 274       4.503  18.799  14.981  1.00 38.74           H  
ATOM   3685  CD  GLN B 274       3.416  20.347  13.964  1.00 38.74           C  
ATOM   3686  NE2 GLN B 274       4.213  20.772  13.006  1.00 38.74           N  
ATOM   3687 HE21 GLN B 274       5.210  20.747  13.164  1.00 38.74           H  
ATOM   3688 HE22 GLN B 274       3.760  21.273  12.255  1.00 38.74           H  
ATOM   3689  OE1 GLN B 274       2.214  20.443  13.770  1.00 38.74           O  
ATOM   3690  OXT GLN B 274       3.241  20.883  19.445  1.00 38.74           O  
TER    3691      GLN B 274                                                      
END                                                                             
