# Supplementary material for: Characterization of meiotic axis proteins in the model brown alga Ectocarpus
Source: EMBO Rep. 2025 Oct 23;26(23):5673–702. doi: 10.1038/s44319-025-00605-3 (PMC12678776; doi:10.1038/s44319-025-00605-3)
Supplement: Supplementary file 6 — Source data Fig. 2 [file 44319_2025_605_MOESM6_ESM.zip › Figure 2/2E/ecHOP1_CM_H2_A_Final.pdb]

ATOM   3689  N   LEU A 536     -17.394  42.740 -22.814  1.00 18.78           N  
ATOM   3690  H   LEU A 536     -17.913  42.282 -22.078  1.00 18.78           H  
ATOM   3691  H2  LEU A 536     -17.541  43.738 -22.750  1.00 18.78           H  
ATOM   3692  H3  LEU A 536     -17.745  42.404 -23.699  1.00 18.78           H  
ATOM   3693  CA  LEU A 536     -15.958  42.409 -22.665  1.00 18.78           C  
ATOM   3694  HA  LEU A 536     -15.381  42.881 -23.461  1.00 18.78           H  
ATOM   3695  C   LEU A 536     -15.814  40.898 -22.799  1.00 18.78           C  
ATOM   3696  CB  LEU A 536     -15.393  42.857 -21.298  1.00 18.78           C  
ATOM   3697  HB2 LEU A 536     -14.448  42.333 -21.157  1.00 18.78           H  
ATOM   3698  HB3 LEU A 536     -16.062  42.529 -20.502  1.00 18.78           H  
ATOM   3699  O   LEU A 536     -16.480  40.191 -22.053  1.00 18.78           O  
ATOM   3700  CG  LEU A 536     -15.103  44.364 -21.136  1.00 18.78           C  
ATOM   3701  HG  LEU A 536     -14.481  44.693 -21.969  1.00 18.78           H  
ATOM   3702  CD1 LEU A 536     -16.371  45.224 -21.096  1.00 18.78           C  
ATOM   3703 HD11 LEU A 536     -16.832  45.295 -22.081  1.00 18.78           H  
ATOM   3704 HD12 LEU A 536     -17.076  44.839 -20.360  1.00 18.78           H  
ATOM   3705 HD13 LEU A 536     -16.104  46.240 -20.804  1.00 18.78           H  
ATOM   3706  CD2 LEU A 536     -14.334  44.592 -19.836  1.00 18.78           C  
ATOM   3707 HD21 LEU A 536     -14.075  45.646 -19.738  1.00 18.78           H  
ATOM   3708 HD22 LEU A 536     -14.937  44.297 -18.977  1.00 18.78           H  
ATOM   3709 HD23 LEU A 536     -13.408  44.017 -19.839  1.00 18.78           H  
ATOM   3710  N   HIS A 537     -15.009  40.397 -23.740  1.00 16.98           N  
ATOM   3711  H   HIS A 537     -14.451  41.006 -24.322  1.00 16.98           H  
ATOM   3712  CA  HIS A 537     -14.762  38.956 -23.867  1.00 16.98           C  
ATOM   3713  HA  HIS A 537     -15.692  38.410 -23.707  1.00 16.98           H  
ATOM   3714  C   HIS A 537     -13.766  38.505 -22.795  1.00 16.98           C  
ATOM   3715  CB  HIS A 537     -14.254  38.618 -25.279  1.00 16.98           C  
ATOM   3716  HB2 HIS A 537     -13.729  37.663 -25.243  1.00 16.98           H  
ATOM   3717  HB3 HIS A 537     -13.535  39.368 -25.609  1.00 16.98           H  
ATOM   3718  O   HIS A 537     -12.585  38.831 -22.878  1.00 16.98           O  
ATOM   3719  CG  HIS A 537     -15.356  38.477 -26.297  1.00 16.98           C  
ATOM   3720  CD2 HIS A 537     -15.554  39.250 -27.410  1.00 16.98           C  
ATOM   3721  HD2 HIS A 537     -14.951  40.089 -27.722  1.00 16.98           H  
ATOM   3722  ND1 HIS A 537     -16.318  37.490 -26.314  1.00 16.98           N  
ATOM   3723  HD1 HIS A 537     -16.385  36.704 -25.683  1.00 16.98           H  
ATOM   3724  CE1 HIS A 537     -17.083  37.671 -27.403  1.00 16.98           C  
ATOM   3725  HE1 HIS A 537     -17.906  37.040 -27.704  1.00 16.98           H  
ATOM   3726  NE2 HIS A 537     -16.664  38.743 -28.089  1.00 16.98           N  
ATOM   3727  N   GLN A 538     -14.239  37.781 -21.778  1.00 17.92           N  
ATOM   3728  H   GLN A 538     -15.222  37.554 -21.737  1.00 17.92           H  
ATOM   3729  CA  GLN A 538     -13.345  37.155 -20.806  1.00 17.92           C  
ATOM   3730  HA  GLN A 538     -12.567  37.874 -20.548  1.00 17.92           H  
ATOM   3731  C   GLN A 538     -12.650  35.960 -21.462  1.00 17.92           C  
ATOM   3732  CB  GLN A 538     -14.080  36.811 -19.507  1.00 17.92           C  
ATOM   3733  HB2 GLN A 538     -13.484  36.096 -18.939  1.00 17.92           H  
ATOM   3734  HB3 GLN A 538     -15.046  36.359 -19.734  1.00 17.92           H  
ATOM   3735  O   GLN A 538     -13.271  34.977 -21.860  1.00 17.92           O  
ATOM   3736  CG  GLN A 538     -14.259  38.081 -18.656  1.00 17.92           C  
ATOM   3737  HG2 GLN A 538     -13.279  38.508 -18.444  1.00 17.92           H  
ATOM   3738  HG3 GLN A 538     -14.841  38.818 -19.210  1.00 17.92           H  
ATOM   3739  CD  GLN A 538     -14.966  37.814 -17.333  1.00 17.92           C  
ATOM   3740  NE2 GLN A 538     -14.777  38.646 -16.332  1.00 17.92           N  
ATOM   3741 HE21 GLN A 538     -15.275  38.418 -15.483  1.00 17.92           H  
ATOM   3742 HE22 GLN A 538     -14.159  39.441 -16.410  1.00 17.92           H  
ATOM   3743  OE1 GLN A 538     -15.711  36.867 -17.171  1.00 17.92           O  
ATOM   3744  N   ASP A 539     -11.349  36.138 -21.636  1.00 20.91           N  
ATOM   3745  H   ASP A 539     -10.952  37.003 -21.297  1.00 20.91           H  
ATOM   3746  CA  ASP A 539     -10.479  35.350 -22.492  1.00 20.91           C  
ATOM   3747  HA  ASP A 539     -10.896  35.324 -23.499  1.00 20.91           H  
ATOM   3748  C   ASP A 539     -10.323  33.905 -21.984  1.00 20.91           C  
ATOM   3749  CB  ASP A 539      -9.168  36.145 -22.542  1.00 20.91           C  
ATOM   3750  HB2 ASP A 539      -8.741  36.188 -21.539  1.00 20.91           H  
ATOM   3751  HB3 ASP A 539      -9.389  37.167 -22.849  1.00 20.91           H  
ATOM   3752  O   ASP A 539      -9.848  33.668 -20.869  1.00 20.91           O  
ATOM   3753  CG  ASP A 539      -8.120  35.596 -23.494  1.00 20.91           C  
ATOM   3754  OD1 ASP A 539      -8.454  34.684 -24.278  1.00 20.91           O  
ATOM   3755  OD2 ASP A 539      -6.976  36.088 -23.349  1.00 20.91           O  
ATOM   3756  N   ARG A 540     -10.729  32.927 -22.808  1.00 21.91           N  
ATOM   3757  H   ARG A 540     -10.990  33.211 -23.742  1.00 21.91           H  
ATOM   3758  CA  ARG A 540     -10.680  31.480 -22.516  1.00 21.91           C  
ATOM   3759  HA  ARG A 540     -10.951  31.318 -21.473  1.00 21.91           H  
ATOM   3760  C   ARG A 540      -9.258  30.930 -22.682  1.00 21.91           C  
ATOM   3761  CB  ARG A 540     -11.653  30.696 -23.416  1.00 21.91           C  
ATOM   3762  HB2 ARG A 540     -11.418  30.918 -24.456  1.00 21.91           H  
ATOM   3763  HB3 ARG A 540     -11.472  29.633 -23.254  1.00 21.91           H  
ATOM   3764  O   ARG A 540      -9.048  29.960 -23.407  1.00 21.91           O  
ATOM   3765  CG  ARG A 540     -13.149  30.918 -23.177  1.00 21.91           C  
ATOM   3766  HG2 ARG A 540     -13.400  30.657 -22.150  1.00 21.91           H  
ATOM   3767  HG3 ARG A 540     -13.416  31.956 -23.375  1.00 21.91           H  
ATOM   3768  CD  ARG A 540     -13.874  29.983 -24.157  1.00 21.91           C  
ATOM   3769  HD2 ARG A 540     -13.498  28.970 -24.018  1.00 21.91           H  
ATOM   3770  HD3 ARG A 540     -13.638  30.301 -25.173  1.00 21.91           H  
ATOM   3771  NE  ARG A 540     -15.336  29.967 -23.975  1.00 21.91           N  
ATOM   3772  HE  ARG A 540     -15.708  30.485 -23.191  1.00 21.91           H  
ATOM   3773  NH1 ARG A 540     -15.800  28.598 -25.764  1.00 21.91           N  
ATOM   3774 HH11 ARG A 540     -14.817  28.568 -25.992  1.00 21.91           H  
ATOM   3775 HH12 ARG A 540     -16.459  28.069 -26.317  1.00 21.91           H  
ATOM   3776  NH2 ARG A 540     -17.462  29.297 -24.454  1.00 21.91           N  
ATOM   3777 HH21 ARG A 540     -18.101  28.763 -25.025  1.00 21.91           H  
ATOM   3778 HH22 ARG A 540     -17.811  29.799 -23.650  1.00 21.91           H  
ATOM   3779  CZ  ARG A 540     -16.188  29.292 -24.728  1.00 21.91           C  
ATOM   3780  N   ARG A 541      -8.273  31.579 -22.061  1.00 23.46           N  
ATOM   3781  H   ARG A 541      -8.535  32.384 -21.509  1.00 23.46           H  
ATOM   3782  CA  ARG A 541      -6.854  31.255 -22.258  1.00 23.46           C  
ATOM   3783  HA  ARG A 541      -6.606  31.468 -23.297  1.00 23.46           H  
ATOM   3784  C   ARG A 541      -6.593  29.779 -22.010  1.00 23.46           C  
ATOM   3785  CB  ARG A 541      -5.955  32.094 -21.344  1.00 23.46           C  
ATOM   3786  HB2 ARG A 541      -4.918  31.786 -21.484  1.00 23.46           H  
ATOM   3787  HB3 ARG A 541      -6.233  31.932 -20.303  1.00 23.46           H  
ATOM   3788  O   ARG A 541      -7.123  29.220 -21.049  1.00 23.46           O  
ATOM   3789  CG  ARG A 541      -6.083  33.573 -21.691  1.00 23.46           C  
ATOM   3790  HG2 ARG A 541      -7.100  33.901 -21.473  1.00 23.46           H  
ATOM   3791  HG3 ARG A 541      -5.879  33.718 -22.751  1.00 23.46           H  
ATOM   3792  CD  ARG A 541      -5.111  34.417 -20.874  1.00 23.46           C  
ATOM   3793  HD2 ARG A 541      -5.210  34.149 -19.822  1.00 23.46           H  
ATOM   3794  HD3 ARG A 541      -4.092  34.220 -21.208  1.00 23.46           H  
ATOM   3795  NE  ARG A 541      -5.443  35.830 -21.064  1.00 23.46           N  
ATOM   3796  HE  ARG A 541      -5.974  36.032 -21.899  1.00 23.46           H  
ATOM   3797  NH1 ARG A 541      -4.366  36.709 -19.243  1.00 23.46           N  
ATOM   3798 HH11 ARG A 541      -3.899  35.822 -19.118  1.00 23.46           H  
ATOM   3799 HH12 ARG A 541      -4.140  37.503 -18.662  1.00 23.46           H  
ATOM   3800  NH2 ARG A 541      -5.718  37.990 -20.493  1.00 23.46           N  
ATOM   3801 HH21 ARG A 541      -5.494  38.801 -19.935  1.00 23.46           H  
ATOM   3802 HH22 ARG A 541      -6.285  38.067 -21.326  1.00 23.46           H  
ATOM   3803  CZ  ARG A 541      -5.172  36.834 -20.262  1.00 23.46           C  
ATOM   3804  N   ASN A 542      -5.726  29.205 -22.845  1.00 20.50           N  
ATOM   3805  H   ASN A 542      -5.414  29.744 -23.640  1.00 20.50           H  
ATOM   3806  CA  ASN A 542      -5.190  27.856 -22.698  1.00 20.50           C  
ATOM   3807  HA  ASN A 542      -5.975  27.125 -22.890  1.00 20.50           H  
ATOM   3808  C   ASN A 542      -4.681  27.662 -21.267  1.00 20.50           C  
ATOM   3809  CB  ASN A 542      -4.044  27.647 -23.712  1.00 20.50           C  
ATOM   3810  HB2 ASN A 542      -3.491  26.748 -23.438  1.00 20.50           H  
ATOM   3811  HB3 ASN A 542      -3.351  28.487 -23.666  1.00 20.50           H  
ATOM   3812  O   ASN A 542      -3.570  28.074 -20.932  1.00 20.50           O  
ATOM   3813  CG  ASN A 542      -4.512  27.454 -25.141  1.00 20.50           C  
ATOM   3814  ND2 ASN A 542      -3.630  27.587 -26.101  1.00 20.50           N  
ATOM   3815 HD21 ASN A 542      -3.968  27.411 -27.037  1.00 20.50           H  
ATOM   3816 HD22 ASN A 542      -2.656  27.763 -25.898  1.00 20.50           H  
ATOM   3817  OD1 ASN A 542      -5.664  27.180 -25.414  1.00 20.50           O  
ATOM   3818  N   ARG A 543      -5.505  27.048 -20.415  1.00 21.32           N  
ATOM   3819  H   ARG A 543      -6.430  26.805 -20.740  1.00 21.32           H  
ATOM   3820  CA  ARG A 543      -5.071  26.580 -19.105  1.00 21.32           C  
ATOM   3821  HA  ARG A 543      -4.453  27.337 -18.622  1.00 21.32           H  
ATOM   3822  C   ARG A 543      -4.184  25.381 -19.380  1.00 21.32           C  
ATOM   3823  CB  ARG A 543      -6.274  26.261 -18.205  1.00 21.32           C  
ATOM   3824  HB2 ARG A 543      -7.013  25.683 -18.759  1.00 21.32           H  
ATOM   3825  HB3 ARG A 543      -5.927  25.664 -17.362  1.00 21.32           H  
ATOM   3826  O   ARG A 543      -4.683  24.296 -19.664  1.00 21.32           O  
ATOM   3827  CG  ARG A 543      -6.902  27.555 -17.667  1.00 21.32           C  
ATOM   3828  HG2 ARG A 543      -7.259  28.168 -18.495  1.00 21.32           H  
ATOM   3829  HG3 ARG A 543      -6.143  28.110 -17.116  1.00 21.32           H  
ATOM   3830  CD  ARG A 543      -8.072  27.239 -16.731  1.00 21.32           C  
ATOM   3831  HD2 ARG A 543      -8.880  26.803 -17.318  1.00 21.32           H  
ATOM   3832  HD3 ARG A 543      -7.741  26.507 -15.994  1.00 21.32           H  
ATOM   3833  NE  ARG A 543      -8.547  28.449 -16.033  1.00 21.32           N  
ATOM   3834  HE  ARG A 543      -8.042  29.304 -16.221  1.00 21.32           H  
ATOM   3835  NH1 ARG A 543     -10.278  27.464 -14.892  1.00 21.32           N  
ATOM   3836 HH11 ARG A 543     -11.034  27.510 -14.223  1.00 21.32           H  
ATOM   3837 HH12 ARG A 543     -10.057  26.586 -15.338  1.00 21.32           H  
ATOM   3838  NH2 ARG A 543      -9.828  29.623 -14.555  1.00 21.32           N  
ATOM   3839 HH21 ARG A 543     -10.585  29.650 -13.888  1.00 21.32           H  
ATOM   3840 HH22 ARG A 543      -9.275  30.450 -14.728  1.00 21.32           H  
ATOM   3841  CZ  ARG A 543      -9.545  28.507 -15.168  1.00 21.32           C  
ATOM   3842  N   THR A 544      -2.878  25.635 -19.391  1.00 23.21           N  
ATOM   3843  H   THR A 544      -2.559  26.573 -19.197  1.00 23.21           H  
ATOM   3844  CA  THR A 544      -1.842  24.612 -19.520  1.00 23.21           C  
ATOM   3845  HA  THR A 544      -1.881  24.222 -20.537  1.00 23.21           H  
ATOM   3846  C   THR A 544      -2.136  23.461 -18.558  1.00 23.21           C  
ATOM   3847  CB  THR A 544      -0.441  25.196 -19.251  1.00 23.21           C  
ATOM   3848  HB  THR A 544       0.187  24.442 -18.777  1.00 23.21           H  
ATOM   3849  O   THR A 544      -2.673  23.722 -17.474  1.00 23.21           O  
ATOM   3850  CG2 THR A 544       0.220  25.631 -20.556  1.00 23.21           C  
ATOM   3851 HG21 THR A 544      -0.391  26.390 -21.046  1.00 23.21           H  
ATOM   3852 HG22 THR A 544       0.330  24.773 -21.220  1.00 23.21           H  
ATOM   3853 HG23 THR A 544       1.209  26.041 -20.351  1.00 23.21           H  
ATOM   3854  OG1 THR A 544      -0.488  26.351 -18.434  1.00 23.21           O  
ATOM   3855  HG1 THR A 544       0.400  26.497 -18.099  1.00 23.21           H  
ATOM   3856  N   PRO A 545      -1.851  22.206 -18.965  1.00 24.81           N  
ATOM   3857  CA  PRO A 545      -2.255  21.013 -18.224  1.00 24.81           C  
ATOM   3858  HA  PRO A 545      -3.334  20.884 -18.304  1.00 24.81           H  
ATOM   3859  C   PRO A 545      -1.874  21.184 -16.757  1.00 24.81           C  
ATOM   3860  CB  PRO A 545      -1.557  19.827 -18.901  1.00 24.81           C  
ATOM   3861  HB2 PRO A 545      -1.179  19.103 -18.178  1.00 24.81           H  
ATOM   3862  HB3 PRO A 545      -2.251  19.344 -19.588  1.00 24.81           H  
ATOM   3863  O   PRO A 545      -0.727  21.518 -16.454  1.00 24.81           O  
ATOM   3864  CG  PRO A 545      -0.422  20.470 -19.697  1.00 24.81           C  
ATOM   3865  HG2 PRO A 545      -0.152  19.877 -20.571  1.00 24.81           H  
ATOM   3866  HG3 PRO A 545       0.443  20.617 -19.050  1.00 24.81           H  
ATOM   3867  CD  PRO A 545      -1.008  21.823 -20.087  1.00 24.81           C  
ATOM   3868  HD2 PRO A 545      -1.618  21.719 -20.984  1.00 24.81           H  
ATOM   3869  HD3 PRO A 545      -0.200  22.535 -20.257  1.00 24.81           H  
ATOM   3870  N   SER A 546      -2.893  21.111 -15.892  1.00 24.14           N  
ATOM   3871  H   SER A 546      -3.790  20.805 -16.242  1.00 24.14           H  
ATOM   3872  CA  SER A 546      -2.851  21.754 -14.577  1.00 24.14           C  
ATOM   3873  HA  SER A 546      -2.820  22.833 -14.730  1.00 24.14           H  
ATOM   3874  C   SER A 546      -1.609  21.333 -13.813  1.00 24.14           C  
ATOM   3875  CB  SER A 546      -4.094  21.419 -13.748  1.00 24.14           C  
ATOM   3876  HB2 SER A 546      -4.982  21.775 -14.270  1.00 24.14           H  
ATOM   3877  HB3 SER A 546      -4.167  20.339 -13.621  1.00 24.14           H  
ATOM   3878  O   SER A 546      -1.315  20.142 -13.729  1.00 24.14           O  
ATOM   3879  OG  SER A 546      -4.016  22.039 -12.475  1.00 24.14           O  
ATOM   3880  HG  SER A 546      -3.298  21.622 -11.994  1.00 24.14           H  
ATOM   3881  N   SER A 547      -0.926  22.311 -13.214  1.00 22.49           N  
ATOM   3882  H   SER A 547      -1.263  23.261 -13.277  1.00 22.49           H  
ATOM   3883  CA  SER A 547       0.246  22.050 -12.389  1.00 22.49           C  
ATOM   3884  HA  SER A 547       1.063  21.747 -13.045  1.00 22.49           H  
ATOM   3885  C   SER A 547      -0.035  20.912 -11.413  1.00 22.49           C  
ATOM   3886  CB  SER A 547       0.679  23.309 -11.625  1.00 22.49           C  
ATOM   3887  HB2 SER A 547       1.078  24.031 -12.338  1.00 22.49           H  
ATOM   3888  HB3 SER A 547       1.475  23.042 -10.929  1.00 22.49           H  
ATOM   3889  O   SER A 547      -1.068  20.920 -10.721  1.00 22.49           O  
ATOM   3890  OG  SER A 547      -0.388  23.916 -10.911  1.00 22.49           O  
ATOM   3891  HG  SER A 547       0.006  24.461 -10.226  1.00 22.49           H  
ATOM   3892  N   MET A 548       0.913  19.967 -11.328  1.00 24.16           N  
ATOM   3893  H   MET A 548       1.684  19.977 -11.980  1.00 24.16           H  
ATOM   3894  CA  MET A 548       1.045  19.156 -10.121  1.00 24.16           C  
ATOM   3895  HA  MET A 548       0.241  18.421 -10.101  1.00 24.16           H  
ATOM   3896  C   MET A 548       0.917  20.128  -8.946  1.00 24.16           C  
ATOM   3897  CB  MET A 548       2.404  18.439 -10.048  1.00 24.16           C  
ATOM   3898  HB2 MET A 548       2.612  18.201  -9.005  1.00 24.16           H  
ATOM   3899  HB3 MET A 548       3.194  19.098 -10.410  1.00 24.16           H  
ATOM   3900  O   MET A 548       1.580  21.177  -8.966  1.00 24.16           O  
ATOM   3901  CG  MET A 548       2.413  17.130 -10.841  1.00 24.16           C  
ATOM   3902  HG2 MET A 548       2.155  17.349 -11.877  1.00 24.16           H  
ATOM   3903  HG3 MET A 548       1.651  16.464 -10.437  1.00 24.16           H  
ATOM   3904  SD  MET A 548       4.002  16.252 -10.835  1.00 24.16           S  
ATOM   3905  CE  MET A 548       4.189  15.797  -9.084  1.00 24.16           C  
ATOM   3906  HE1 MET A 548       4.291  16.692  -8.470  1.00 24.16           H  
ATOM   3907  HE2 MET A 548       5.085  15.187  -8.965  1.00 24.16           H  
ATOM   3908  HE3 MET A 548       3.324  15.224  -8.751  1.00 24.16           H  
ATOM   3909  N   PRO A 549       0.017  19.871  -7.977  1.00 26.75           N  
ATOM   3910  CA  PRO A 549      -0.021  20.710  -6.794  1.00 26.75           C  
ATOM   3911  HA  PRO A 549      -0.365  21.708  -7.063  1.00 26.75           H  
ATOM   3912  C   PRO A 549       1.403  20.771  -6.236  1.00 26.75           C  
ATOM   3913  CB  PRO A 549      -0.997  20.045  -5.831  1.00 26.75           C  
ATOM   3914  HB2 PRO A 549      -0.667  20.177  -4.801  1.00 26.75           H  
ATOM   3915  HB3 PRO A 549      -1.993  20.469  -5.962  1.00 26.75           H  
ATOM   3916  O   PRO A 549       2.108  19.760  -6.319  1.00 26.75           O  
ATOM   3917  CG  PRO A 549      -1.004  18.578  -6.269  1.00 26.75           C  
ATOM   3918  HG2 PRO A 549      -1.949  18.087  -6.036  1.00 26.75           H  
ATOM   3919  HG3 PRO A 549      -0.174  18.052  -5.798  1.00 26.75           H  
ATOM   3920  CD  PRO A 549      -0.760  18.656  -7.775  1.00 26.75           C  
ATOM   3921  HD2 PRO A 549      -1.707  18.735  -8.308  1.00 26.75           H  
ATOM   3922  HD3 PRO A 549      -0.215  17.768  -8.097  1.00 26.75           H  
ATOM   3923  N   PRO A 550       1.851  21.942  -5.746  1.00 25.03           N  
ATOM   3924  CA  PRO A 550       3.232  22.102  -5.318  1.00 25.03           C  
ATOM   3925  HA  PRO A 550       3.881  22.089  -6.193  1.00 25.03           H  
ATOM   3926  C   PRO A 550       3.602  20.958  -4.372  1.00 25.03           C  
ATOM   3927  CB  PRO A 550       3.304  23.469  -4.625  1.00 25.03           C  
ATOM   3928  HB2 PRO A 550       3.967  23.458  -3.760  1.00 25.03           H  
ATOM   3929  HB3 PRO A 550       3.632  24.220  -5.343  1.00 25.03           H  
ATOM   3930  O   PRO A 550       2.716  20.520  -3.623  1.00 25.03           O  
ATOM   3931  CG  PRO A 550       1.854  23.746  -4.222  1.00 25.03           C  
ATOM   3932  HG2 PRO A 550       1.632  23.241  -3.282  1.00 25.03           H  
ATOM   3933  HG3 PRO A 550       1.651  24.814  -4.144  1.00 25.03           H  
ATOM   3934  CD  PRO A 550       1.061  23.097  -5.355  1.00 25.03           C  
ATOM   3935  HD2 PRO A 550       0.072  22.808  -5.000  1.00 25.03           H  
ATOM   3936  HD3 PRO A 550       0.982  23.783  -6.198  1.00 25.03           H  
ATOM   3937  N   PRO A 551       4.864  20.482  -4.384  1.00 25.27           N  
ATOM   3938  CA  PRO A 551       5.341  19.615  -3.324  1.00 25.27           C  
ATOM   3939  HA  PRO A 551       4.779  18.682  -3.293  1.00 25.27           H  
ATOM   3940  C   PRO A 551       5.124  20.420  -2.052  1.00 25.27           C  
ATOM   3941  CB  PRO A 551       6.817  19.335  -3.619  1.00 25.27           C  
ATOM   3942  HB2 PRO A 551       6.899  18.450  -4.250  1.00 25.27           H  
ATOM   3943  HB3 PRO A 551       7.403  19.205  -2.709  1.00 25.27           H  
ATOM   3944  O   PRO A 551       5.787  21.432  -1.811  1.00 25.27           O  
ATOM   3945  CG  PRO A 551       7.257  20.568  -4.409  1.00 25.27           C  
ATOM   3946  HG2 PRO A 551       7.547  21.366  -3.726  1.00 25.27           H  
ATOM   3947  HG3 PRO A 551       8.078  20.336  -5.087  1.00 25.27           H  
ATOM   3948  CD  PRO A 551       5.991  20.968  -5.172  1.00 25.27           C  
ATOM   3949  HD2 PRO A 551       5.981  20.481  -6.147  1.00 25.27           H  
ATOM   3950  HD3 PRO A 551       5.964  22.052  -5.290  1.00 25.27           H  
ATOM   3951  N   ALA A 552       4.064  20.071  -1.331  1.00 27.46           N  
ATOM   3952  H   ALA A 552       3.443  19.356  -1.680  1.00 27.46           H  
ATOM   3953  CA  ALA A 552       3.699  20.811  -0.145  1.00 27.46           C  
ATOM   3954  HA  ALA A 552       3.703  21.870  -0.402  1.00 27.46           H  
ATOM   3955  C   ALA A 552       4.837  20.617   0.888  1.00 27.46           C  
ATOM   3956  CB  ALA A 552       2.247  20.454   0.225  1.00 27.46           C  
ATOM   3957  HB1 ALA A 552       1.963  19.514  -0.248  1.00 27.46           H  
ATOM   3958  HB2 ALA A 552       1.582  21.237  -0.140  1.00 27.46           H  
ATOM   3959  HB3 ALA A 552       2.118  20.365   1.303  1.00 27.46           H  
ATOM   3960  O   ALA A 552       5.700  19.763   0.653  1.00 27.46           O  
ATOM   3961  N   PRO A 553       4.928  21.491   1.906  1.00 24.17           N  
ATOM   3962  CA  PRO A 553       6.069  21.660   2.800  1.00 24.17           C  
ATOM   3963  HA  PRO A 553       6.734  22.366   2.302  1.00 24.17           H  
ATOM   3964  C   PRO A 553       6.932  20.441   3.193  1.00 24.17           C  
ATOM   3965  CB  PRO A 553       5.508  22.351   4.046  1.00 24.17           C  
ATOM   3966  HB2 PRO A 553       6.206  23.100   4.421  1.00 24.17           H  
ATOM   3967  HB3 PRO A 553       5.306  21.614   4.823  1.00 24.17           H  
ATOM   3968  O   PRO A 553       6.638  19.262   3.035  1.00 24.17           O  
ATOM   3969  CG  PRO A 553       4.188  22.993   3.621  1.00 24.17           C  
ATOM   3970  HG2 PRO A 553       4.254  24.080   3.658  1.00 24.17           H  
ATOM   3971  HG3 PRO A 553       3.385  22.644   4.269  1.00 24.17           H  
ATOM   3972  CD  PRO A 553       3.944  22.528   2.191  1.00 24.17           C  
ATOM   3973  HD2 PRO A 553       4.079  23.361   1.502  1.00 24.17           H  
ATOM   3974  HD3 PRO A 553       2.924  22.150   2.125  1.00 24.17           H  
ATOM   3975  N   ALA A 554       8.105  20.759   3.730  1.00 24.21           N  
ATOM   3976  H   ALA A 554       8.339  21.734   3.845  1.00 24.21           H  
ATOM   3977  CA  ALA A 554       9.152  19.763   3.895  1.00 24.21           C  
ATOM   3978  HA  ALA A 554       9.287  19.248   2.944  1.00 24.21           H  
ATOM   3979  C   ALA A 554       8.889  18.679   4.948  1.00 24.21           C  
ATOM   3980  CB  ALA A 554      10.427  20.524   4.266  1.00 24.21           C  
ATOM   3981  HB1 ALA A 554      10.256  21.145   5.145  1.00 24.21           H  
ATOM   3982  HB2 ALA A 554      10.751  21.143   3.430  1.00 24.21           H  
ATOM   3983  HB3 ALA A 554      11.203  19.796   4.505  1.00 24.21           H  
ATOM   3984  O   ALA A 554       9.530  17.634   4.905  1.00 24.21           O  
ATOM   3985  N   GLY A 555       8.153  19.024   6.001  1.00 23.52           N  
ATOM   3986  H   GLY A 555       7.459  19.747   5.872  1.00 23.52           H  
ATOM   3987  CA  GLY A 555       8.733  18.812   7.323  1.00 23.52           C  
ATOM   3988  HA2 GLY A 555       9.821  18.809   7.252  1.00 23.52           H  
ATOM   3989  HA3 GLY A 555       8.440  19.646   7.961  1.00 23.52           H  
ATOM   3990  C   GLY A 555       8.317  17.531   8.016  1.00 23.52           C  
ATOM   3991  O   GLY A 555       9.147  16.853   8.611  1.00 23.52           O  
ATOM   3992  N   ARG A 556       7.012  17.291   8.086  1.00 24.21           N  
ATOM   3993  H   ARG A 556       6.407  17.739   7.413  1.00 24.21           H  
ATOM   3994  CA  ARG A 556       6.458  16.344   9.051  1.00 24.21           C  
ATOM   3995  HA  ARG A 556       7.226  16.116   9.791  1.00 24.21           H  
ATOM   3996  C   ARG A 556       6.161  15.006   8.411  1.00 24.21           C  
ATOM   3997  CB  ARG A 556       5.225  16.972   9.739  1.00 24.21           C  
ATOM   3998  HB2 ARG A 556       4.401  16.262   9.805  1.00 24.21           H  
ATOM   3999  HB3 ARG A 556       4.859  17.824   9.166  1.00 24.21           H  
ATOM   4000  O   ARG A 556       6.230  14.824   7.201  1.00 24.21           O  
ATOM   4001  CG  ARG A 556       5.598  17.421  11.153  1.00 24.21           C  
ATOM   4002  HG2 ARG A 556       6.264  18.281  11.089  1.00 24.21           H  
ATOM   4003  HG3 ARG A 556       6.112  16.610  11.670  1.00 24.21           H  
ATOM   4004  CD  ARG A 556       4.346  17.788  11.951  1.00 24.21           C  
ATOM   4005  HD2 ARG A 556       3.821  18.590  11.432  1.00 24.21           H  
ATOM   4006  HD3 ARG A 556       3.697  16.914  12.000  1.00 24.21           H  
ATOM   4007  NE  ARG A 556       4.717  18.230  13.308  1.00 24.21           N  
ATOM   4008  HE  ARG A 556       5.676  18.528  13.424  1.00 24.21           H  
ATOM   4009  NH1 ARG A 556       2.665  17.987  14.304  1.00 24.21           N  
ATOM   4010 HH11 ARG A 556       2.281  17.743  13.403  1.00 24.21           H  
ATOM   4011 HH12 ARG A 556       2.051  18.148  15.090  1.00 24.21           H  
ATOM   4012  NH2 ARG A 556       4.384  18.778  15.489  1.00 24.21           N  
ATOM   4013 HH21 ARG A 556       5.346  19.079  15.554  1.00 24.21           H  
ATOM   4014 HH22 ARG A 556       3.771  18.889  16.284  1.00 24.21           H  
ATOM   4015  CZ  ARG A 556       3.923  18.327  14.357  1.00 24.21           C  
ATOM   4016  N   ARG A 557       5.630  14.146   9.286  1.00 25.91           N  
ATOM   4017  H   ARG A 557       5.795  14.361  10.259  1.00 25.91           H  
ATOM   4018  CA  ARG A 557       4.546  13.234   8.940  1.00 25.91           C  
ATOM   4019  HA  ARG A 557       5.086  12.315   8.715  1.00 25.91           H  
ATOM   4020  C   ARG A 557       3.751  13.810   7.724  1.00 25.91           C  
ATOM   4021  CB  ARG A 557       3.590  13.024  10.125  1.00 25.91           C  
ATOM   4022  HB2 ARG A 557       2.929  12.203   9.849  1.00 25.91           H  
ATOM   4023  HB3 ARG A 557       3.000  13.934  10.237  1.00 25.91           H  
ATOM   4024  O   ARG A 557       3.144  14.856   7.906  1.00 25.91           O  
ATOM   4025  CG  ARG A 557       4.152  12.690  11.510  1.00 25.91           C  
ATOM   4026  HG2 ARG A 557       4.830  13.476  11.844  1.00 25.91           H  
ATOM   4027  HG3 ARG A 557       4.673  11.733  11.481  1.00 25.91           H  
ATOM   4028  CD  ARG A 557       2.931  12.618  12.445  1.00 25.91           C  
ATOM   4029  HD2 ARG A 557       2.406  13.572  12.405  1.00 25.91           H  
ATOM   4030  HD3 ARG A 557       2.258  11.843  12.078  1.00 25.91           H  
ATOM   4031  NE  ARG A 557       3.282  12.325  13.845  1.00 25.91           N  
ATOM   4032  HE  ARG A 557       4.263  12.206  14.055  1.00 25.91           H  
ATOM   4033  NH1 ARG A 557       1.131  12.351  14.671  1.00 25.91           N  
ATOM   4034 HH11 ARG A 557       0.477  12.221  15.430  1.00 25.91           H  
ATOM   4035 HH12 ARG A 557       0.771  12.536  13.746  1.00 25.91           H  
ATOM   4036  NH2 ARG A 557       2.836  11.934  16.043  1.00 25.91           N  
ATOM   4037 HH21 ARG A 557       3.822  11.799  16.218  1.00 25.91           H  
ATOM   4038 HH22 ARG A 557       2.166  11.832  16.792  1.00 25.91           H  
ATOM   4039  CZ  ARG A 557       2.417  12.202  14.840  1.00 25.91           C  
ATOM   4040  N   PHE A 558       3.763  13.290   6.498  1.00 30.75           N  
ATOM   4041  H   PHE A 558       3.575  13.982   5.786  1.00 30.75           H  
ATOM   4042  CA  PHE A 558       3.612  11.904   6.052  1.00 30.75           C  
ATOM   4043  HA  PHE A 558       3.947  11.882   5.015  1.00 30.75           H  
ATOM   4044  C   PHE A 558       2.183  11.368   5.960  1.00 30.75           C  
ATOM   4045  CB  PHE A 558       4.477  10.961   6.823  1.00 30.75           C  
ATOM   4046  HB2 PHE A 558       4.113  10.934   7.850  1.00 30.75           H  
ATOM   4047  HB3 PHE A 558       4.163   9.983   6.458  1.00 30.75           H  
ATOM   4048  O   PHE A 558       1.892  10.172   5.960  1.00 30.75           O  
ATOM   4049  CG  PHE A 558       5.986  11.151   6.745  1.00 30.75           C  
ATOM   4050  CD1 PHE A 558       6.590  11.778   5.638  1.00 30.75           C  
ATOM   4051  HD1 PHE A 558       6.010  12.122   4.794  1.00 30.75           H  
ATOM   4052  CD2 PHE A 558       6.786  10.724   7.821  1.00 30.75           C  
ATOM   4053  HD2 PHE A 558       6.347  10.242   8.682  1.00 30.75           H  
ATOM   4054  CE1 PHE A 558       7.956  12.081   5.674  1.00 30.75           C  
ATOM   4055  HE1 PHE A 558       8.388  12.709   4.909  1.00 30.75           H  
ATOM   4056  CE2 PHE A 558       8.159  10.987   7.823  1.00 30.75           C  
ATOM   4057  HE2 PHE A 558       8.770  10.717   8.671  1.00 30.75           H  
ATOM   4058  CZ  PHE A 558       8.746  11.676   6.755  1.00 30.75           C  
ATOM   4059  HZ  PHE A 558       9.788  11.953   6.800  1.00 30.75           H  
ATOM   4060  N   THR A 559       1.249  12.269   5.761  1.00 32.86           N  
ATOM   4061  H   THR A 559       1.502  13.246   5.806  1.00 32.86           H  
ATOM   4062  CA  THR A 559       0.287  11.975   4.713  1.00 32.86           C  
ATOM   4063  HA  THR A 559      -0.346  11.135   5.000  1.00 32.86           H  
ATOM   4064  C   THR A 559       1.044  11.639   3.433  1.00 32.86           C  
ATOM   4065  CB  THR A 559      -0.557  13.198   4.378  1.00 32.86           C  
ATOM   4066  HB  THR A 559      -0.731  13.184   3.302  1.00 32.86           H  
ATOM   4067  O   THR A 559       2.020  12.283   3.065  1.00 32.86           O  
ATOM   4068  CG2 THR A 559      -1.932  13.229   5.041  1.00 32.86           C  
ATOM   4069 HG21 THR A 559      -2.166  12.270   5.502  1.00 32.86           H  
ATOM   4070 HG22 THR A 559      -2.679  13.433   4.275  1.00 32.86           H  
ATOM   4071 HG23 THR A 559      -2.000  14.029   5.779  1.00 32.86           H  
ATOM   4072  OG1 THR A 559       0.176  14.359   4.732  1.00 32.86           O  
ATOM   4073  HG1 THR A 559      -0.383  15.131   4.613  1.00 32.86           H  
ATOM   4074  N   GLY A 560       0.507  10.681   2.708  1.00 36.74           N  
ATOM   4075  H   GLY A 560      -0.325  10.259   3.094  1.00 36.74           H  
ATOM   4076  CA  GLY A 560       0.533  10.728   1.257  1.00 36.74           C  
ATOM   4077  HA2 GLY A 560       0.972   9.823   0.836  1.00 36.74           H  
ATOM   4078  HA3 GLY A 560       1.101  11.585   0.896  1.00 36.74           H  
ATOM   4079  C   GLY A 560      -0.907  10.867   0.790  1.00 36.74           C  
ATOM   4080  O   GLY A 560      -1.835  10.981   1.596  1.00 36.74           O  
ATOM   4081  N   GLN A 561      -1.077  10.878  -0.519  1.00 36.19           N  
ATOM   4082  H   GLN A 561      -0.294  10.712  -1.136  1.00 36.19           H  
ATOM   4083  CA  GLN A 561      -2.355  11.084  -1.158  1.00 36.19           C  
ATOM   4084  HA  GLN A 561      -3.171  10.841  -0.477  1.00 36.19           H  
ATOM   4085  C   GLN A 561      -2.419  10.151  -2.370  1.00 36.19           C  
ATOM   4086  CB  GLN A 561      -2.435  12.567  -1.542  1.00 36.19           C  
ATOM   4087  HB2 GLN A 561      -3.403  12.764  -2.004  1.00 36.19           H  
ATOM   4088  HB3 GLN A 561      -1.664  12.791  -2.279  1.00 36.19           H  
ATOM   4089  O   GLN A 561      -1.609  10.302  -3.269  1.00 36.19           O  
ATOM   4090  CG  GLN A 561      -2.223  13.480  -0.319  1.00 36.19           C  
ATOM   4091  HG2 GLN A 561      -2.962  13.278   0.456  1.00 36.19           H  
ATOM   4092  HG3 GLN A 561      -1.233  13.309   0.104  1.00 36.19           H  
ATOM   4093  CD  GLN A 561      -2.256  14.937  -0.678  1.00 36.19           C  
ATOM   4094  NE2 GLN A 561      -1.557  15.732   0.087  1.00 36.19           N  
ATOM   4095 HE21 GLN A 561      -1.413  16.689  -0.202  1.00 36.19           H  
ATOM   4096 HE22 GLN A 561      -0.932  15.338   0.775  1.00 36.19           H  
ATOM   4097  OE1 GLN A 561      -2.868  15.372  -1.641  1.00 36.19           O  
ATOM   4098  N   VAL A 562      -3.328   9.169  -2.328  1.00 35.17           N  
ATOM   4099  H   VAL A 562      -3.684   9.056  -1.389  1.00 35.17           H  
ATOM   4100  CA  VAL A 562      -4.333   8.833  -3.365  1.00 35.17           C  
ATOM   4101  HA  VAL A 562      -5.081   8.419  -2.689  1.00 35.17           H  
ATOM   4102  C   VAL A 562      -5.189  10.025  -3.791  1.00 35.17           C  
ATOM   4103  CB  VAL A 562      -4.144   7.585  -4.318  1.00 35.17           C  
ATOM   4104  HB  VAL A 562      -4.735   6.819  -3.816  1.00 35.17           H  
ATOM   4105  O   VAL A 562      -4.829  11.188  -3.641  1.00 35.17           O  
ATOM   4106  CG1 VAL A 562      -4.872   7.466  -5.673  1.00 35.17           C  
ATOM   4107 HG11 VAL A 562      -4.163   7.314  -6.487  1.00 35.17           H  
ATOM   4108 HG12 VAL A 562      -5.470   8.345  -5.913  1.00 35.17           H  
ATOM   4109 HG13 VAL A 562      -5.540   6.605  -5.675  1.00 35.17           H  
ATOM   4110  CG2 VAL A 562      -2.809   6.840  -4.276  1.00 35.17           C  
ATOM   4111 HG21 VAL A 562      -2.931   5.931  -3.687  1.00 35.17           H  
ATOM   4112 HG22 VAL A 562      -2.508   6.517  -5.272  1.00 35.17           H  
ATOM   4113 HG23 VAL A 562      -2.026   7.468  -3.848  1.00 35.17           H  
ATOM   4114  N   GLY A 563      -6.451   9.723  -4.053  1.00 31.94           N  
ATOM   4115  H   GLY A 563      -6.698   8.757  -4.214  1.00 31.94           H  
ATOM   4116  CA  GLY A 563      -7.550  10.662  -4.048  1.00 31.94           C  
ATOM   4117  HA2 GLY A 563      -7.350  11.427  -4.799  1.00 31.94           H  
ATOM   4118  HA3 GLY A 563      -7.635  11.145  -3.075  1.00 31.94           H  
ATOM   4119  C   GLY A 563      -8.849   9.936  -4.378  1.00 31.94           C  
ATOM   4120  O   GLY A 563      -8.916   8.715  -4.348  1.00 31.94           O  
ATOM   4121  N   ARG A 564      -9.924  10.680  -4.617  1.00 29.43           N  
ATOM   4122  H   ARG A 564      -9.798  11.681  -4.666  1.00 29.43           H  
ATOM   4123  CA  ARG A 564     -11.230  10.131  -5.008  1.00 29.43           C  
ATOM   4124  HA  ARG A 564     -11.475   9.284  -4.367  1.00 29.43           H  
ATOM   4125  C   ARG A 564     -11.250   9.565  -6.442  1.00 29.43           C  
ATOM   4126  CB  ARG A 564     -12.282  11.242  -4.845  1.00 29.43           C  
ATOM   4127  HB2 ARG A 564     -13.257  10.801  -5.057  1.00 29.43           H  
ATOM   4128  HB3 ARG A 564     -12.103  12.021  -5.586  1.00 29.43           H  
ATOM   4129  O   ARG A 564     -10.260   9.618  -7.139  1.00 29.43           O  
ATOM   4130  CG  ARG A 564     -12.341  11.887  -3.449  1.00 29.43           C  
ATOM   4131  HG2 ARG A 564     -11.525  12.601  -3.331  1.00 29.43           H  
ATOM   4132  HG3 ARG A 564     -12.231  11.118  -2.685  1.00 29.43           H  
ATOM   4133  CD  ARG A 564     -13.689  12.608  -3.275  1.00 29.43           C  
ATOM   4134  HD2 ARG A 564     -14.470  12.002  -3.735  1.00 29.43           H  
ATOM   4135  HD3 ARG A 564     -13.645  13.564  -3.797  1.00 29.43           H  
ATOM   4136  NE  ARG A 564     -14.034  12.822  -1.855  1.00 29.43           N  
ATOM   4137  HE  ARG A 564     -13.260  12.900  -1.212  1.00 29.43           H  
ATOM   4138  NH1 ARG A 564     -16.335  12.823  -2.059  1.00 29.43           N  
ATOM   4139 HH11 ARG A 564     -17.238  12.854  -1.608  1.00 29.43           H  
ATOM   4140 HH12 ARG A 564     -16.262  12.871  -3.065  1.00 29.43           H  
ATOM   4141  NH2 ARG A 564     -15.411  12.803  -0.041  1.00 29.43           N  
ATOM   4142 HH21 ARG A 564     -14.613  12.790   0.578  1.00 29.43           H  
ATOM   4143 HH22 ARG A 564     -16.332  12.699   0.361  1.00 29.43           H  
ATOM   4144  CZ  ARG A 564     -15.252  12.825  -1.332  1.00 29.43           C  
ATOM   4145  N   HIS A 565     -12.423   9.089  -6.849  1.00 28.97           N  
ATOM   4146  H   HIS A 565     -13.026   8.732  -6.122  1.00 28.97           H  
ATOM   4147  CA  HIS A 565     -13.150   9.416  -8.090  1.00 28.97           C  
ATOM   4148  HA  HIS A 565     -13.325   8.476  -8.614  1.00 28.97           H  
ATOM   4149  C   HIS A 565     -12.491  10.353  -9.148  1.00 28.97           C  
ATOM   4150  CB  HIS A 565     -14.518   9.974  -7.637  1.00 28.97           C  
ATOM   4151  HB2 HIS A 565     -14.379  10.942  -7.157  1.00 28.97           H  
ATOM   4152  HB3 HIS A 565     -15.153  10.112  -8.512  1.00 28.97           H  
ATOM   4153  O   HIS A 565     -11.415  10.091  -9.665  1.00 28.97           O  
ATOM   4154  CG  HIS A 565     -15.276   9.073  -6.708  1.00 28.97           C  
ATOM   4155  CD2 HIS A 565     -15.758   9.375  -5.465  1.00 28.97           C  
ATOM   4156  HD2 HIS A 565     -15.646  10.318  -4.951  1.00 28.97           H  
ATOM   4157  ND1 HIS A 565     -15.689   7.803  -7.013  1.00 28.97           N  
ATOM   4158  HD1 HIS A 565     -15.412   7.265  -7.822  1.00 28.97           H  
ATOM   4159  CE1 HIS A 565     -16.427   7.359  -5.988  1.00 28.97           C  
ATOM   4160  HE1 HIS A 565     -16.876   6.377  -5.944  1.00 28.97           H  
ATOM   4161  NE2 HIS A 565     -16.482   8.275  -5.005  1.00 28.97           N  
ATOM   4162  N   THR A 566     -13.205  11.410  -9.575  1.00 29.99           N  
ATOM   4163  H   THR A 566     -14.070  11.634  -9.104  1.00 29.99           H  
ATOM   4164  CA  THR A 566     -12.924  12.153 -10.814  1.00 29.99           C  
ATOM   4165  HA  THR A 566     -12.899  11.407 -11.608  1.00 29.99           H  
ATOM   4166  C   THR A 566     -11.572  12.874 -10.786  1.00 29.99           C  
ATOM   4167  CB  THR A 566     -14.024  13.176 -11.163  1.00 29.99           C  
ATOM   4168  HB  THR A 566     -13.814  13.584 -12.152  1.00 29.99           H  
ATOM   4169  O   THR A 566     -11.179  13.338  -9.710  1.00 29.99           O  
ATOM   4170  CG2 THR A 566     -15.420  12.553 -11.207  1.00 29.99           C  
ATOM   4171 HG21 THR A 566     -15.418  11.696 -11.880  1.00 29.99           H  
ATOM   4172 HG22 THR A 566     -16.128  13.293 -11.580  1.00 29.99           H  
ATOM   4173 HG23 THR A 566     -15.730  12.236 -10.211  1.00 29.99           H  
ATOM   4174  OG1 THR A 566     -14.064  14.254 -10.254  1.00 29.99           O  
ATOM   4175  HG1 THR A 566     -13.720  15.008 -10.738  1.00 29.99           H  
ATOM   4176  N   PRO A 567     -10.904  13.051 -11.950  1.00 29.52           N  
ATOM   4177  CA  PRO A 567      -9.528  13.554 -12.060  1.00 29.52           C  
ATOM   4178  HA  PRO A 567      -8.851  12.757 -11.754  1.00 29.52           H  
ATOM   4179  C   PRO A 567      -9.184  14.815 -11.249  1.00 29.52           C  
ATOM   4180  CB  PRO A 567      -9.325  13.819 -13.555  1.00 29.52           C  
ATOM   4181  HB2 PRO A 567      -9.712  14.802 -13.821  1.00 29.52           H  
ATOM   4182  HB3 PRO A 567      -8.277  13.730 -13.840  1.00 29.52           H  
ATOM   4183  O   PRO A 567      -8.052  14.969 -10.795  1.00 29.52           O  
ATOM   4184  CG  PRO A 567     -10.181  12.744 -14.214  1.00 29.52           C  
ATOM   4185  HG2 PRO A 567     -10.475  13.021 -15.226  1.00 29.52           H  
ATOM   4186  HG3 PRO A 567      -9.645  11.795 -14.211  1.00 29.52           H  
ATOM   4187  CD  PRO A 567     -11.381  12.659 -13.277  1.00 29.52           C  
ATOM   4188  HD2 PRO A 567     -12.146  13.361 -13.609  1.00 29.52           H  
ATOM   4189  HD3 PRO A 567     -11.766  11.639 -13.292  1.00 29.52           H  
ATOM   4190  N   GLU A 568     -10.129  15.733 -11.037  1.00 28.95           N  
ATOM   4191  H   GLU A 568     -11.039  15.601 -11.455  1.00 28.95           H  
ATOM   4192  CA  GLU A 568      -9.897  16.965 -10.273  1.00 28.95           C  
ATOM   4193  HA  GLU A 568      -8.889  17.322 -10.482  1.00 28.95           H  
ATOM   4194  C   GLU A 568     -10.016  16.767  -8.753  1.00 28.95           C  
ATOM   4195  CB  GLU A 568     -10.894  18.060 -10.696  1.00 28.95           C  
ATOM   4196  HB2 GLU A 568     -11.857  17.897 -10.211  1.00 28.95           H  
ATOM   4197  HB3 GLU A 568     -10.509  19.007 -10.316  1.00 28.95           H  
ATOM   4198  O   GLU A 568      -9.323  17.419  -7.965  1.00 28.95           O  
ATOM   4199  CG  GLU A 568     -11.114  18.215 -12.210  1.00 28.95           C  
ATOM   4200  HG2 GLU A 568     -10.180  18.015 -12.736  1.00 28.95           H  
ATOM   4201  HG3 GLU A 568     -11.368  19.259 -12.394  1.00 28.95           H  
ATOM   4202  CD  GLU A 568     -12.247  17.337 -12.778  1.00 28.95           C  
ATOM   4203  OE1 GLU A 568     -12.730  17.705 -13.870  1.00 28.95           O  
ATOM   4204  OE2 GLU A 568     -12.629  16.326 -12.129  1.00 28.95           O  
ATOM   4205  N   GLY A 569     -10.930  15.888  -8.332  1.00 24.44           N  
ATOM   4206  H   GLY A 569     -11.351  15.294  -9.032  1.00 24.44           H  
ATOM   4207  CA  GLY A 569     -11.379  15.731  -6.946  1.00 24.44           C  
ATOM   4208  HA2 GLY A 569     -11.522  16.717  -6.503  1.00 24.44           H  
ATOM   4209  HA3 GLY A 569     -12.336  15.209  -6.955  1.00 24.44           H  
ATOM   4210  C   GLY A 569     -10.423  14.940  -6.055  1.00 24.44           C  
ATOM   4211  O   GLY A 569     -10.623  14.887  -4.839  1.00 24.44           O  
ATOM   4212  N   LEU A 570      -9.370  14.352  -6.633  1.00 30.35           N  
ATOM   4213  H   LEU A 570      -9.308  14.393  -7.641  1.00 30.35           H  
ATOM   4214  CA  LEU A 570      -8.347  13.590  -5.914  1.00 30.35           C  
ATOM   4215  HA  LEU A 570      -8.862  12.804  -5.361  1.00 30.35           H  
ATOM   4216  C   LEU A 570      -7.601  14.402  -4.845  1.00 30.35           C  
ATOM   4217  CB  LEU A 570      -7.377  12.932  -6.927  1.00 30.35           C  
ATOM   4218  HB2 LEU A 570      -7.031  13.673  -7.647  1.00 30.35           H  
ATOM   4219  HB3 LEU A 570      -6.493  12.577  -6.396  1.00 30.35           H  
ATOM   4220  O   LEU A 570      -7.086  13.831  -3.888  1.00 30.35           O  
ATOM   4221  CG  LEU A 570      -8.034  11.738  -7.653  1.00 30.35           C  
ATOM   4222  HG  LEU A 570      -8.991  11.560  -7.163  1.00 30.35           H  
ATOM   4223  CD1 LEU A 570      -8.306  12.047  -9.113  1.00 30.35           C  
ATOM   4224 HD11 LEU A 570      -8.838  12.995  -9.184  1.00 30.35           H  
ATOM   4225 HD12 LEU A 570      -7.374  12.123  -9.674  1.00 30.35           H  
ATOM   4226 HD13 LEU A 570      -8.921  11.256  -9.543  1.00 30.35           H  
ATOM   4227  CD2 LEU A 570      -7.206  10.456  -7.643  1.00 30.35           C  
ATOM   4228 HD21 LEU A 570      -6.911  10.177  -6.632  1.00 30.35           H  
ATOM   4229 HD22 LEU A 570      -7.800   9.644  -8.063  1.00 30.35           H  
ATOM   4230 HD23 LEU A 570      -6.323  10.582  -8.269  1.00 30.35           H  
ATOM   4231  N   ARG A 571      -7.594  15.733  -4.967  1.00 26.35           N  
ATOM   4232  H   ARG A 571      -8.087  16.111  -5.764  1.00 26.35           H  
ATOM   4233  CA  ARG A 571      -6.712  16.620  -4.201  1.00 26.35           C  
ATOM   4234  HA  ARG A 571      -5.685  16.309  -4.397  1.00 26.35           H  
ATOM   4235  C   ARG A 571      -6.822  16.582  -2.690  1.00 26.35           C  
ATOM   4236  CB  ARG A 571      -6.910  18.068  -4.639  1.00 26.35           C  
ATOM   4237  HB2 ARG A 571      -7.943  18.243  -4.942  1.00 26.35           H  
ATOM   4238  HB3 ARG A 571      -6.684  18.730  -3.804  1.00 26.35           H  
ATOM   4239  O   ARG A 571      -5.774  16.718  -2.069  1.00 26.35           O  
ATOM   4240  CG  ARG A 571      -5.958  18.405  -5.780  1.00 26.35           C  
ATOM   4241  HG2 ARG A 571      -6.259  17.882  -6.687  1.00 26.35           H  
ATOM   4242  HG3 ARG A 571      -4.942  18.117  -5.509  1.00 26.35           H  
ATOM   4243  CD  ARG A 571      -6.010  19.915  -5.991  1.00 26.35           C  
ATOM   4244  HD2 ARG A 571      -7.004  20.190  -6.343  1.00 26.35           H  
ATOM   4245  HD3 ARG A 571      -5.830  20.403  -5.033  1.00 26.35           H  
ATOM   4246  NE  ARG A 571      -5.006  20.338  -6.978  1.00 26.35           N  
ATOM   4247  HE  ARG A 571      -4.862  19.717  -7.761  1.00 26.35           H  
ATOM   4248  NH1 ARG A 571      -4.438  22.347  -6.017  1.00 26.35           N  
ATOM   4249 HH11 ARG A 571      -3.890  23.195  -6.028  1.00 26.35           H  
ATOM   4250 HH12 ARG A 571      -5.088  22.161  -5.267  1.00 26.35           H  
ATOM   4251  NH2 ARG A 571      -3.469  21.714  -7.930  1.00 26.35           N  
ATOM   4252 HH21 ARG A 571      -3.315  21.044  -8.670  1.00 26.35           H  
ATOM   4253 HH22 ARG A 571      -2.936  22.571  -7.954  1.00 26.35           H  
ATOM   4254  CZ  ARG A 571      -4.315  21.462  -6.970  1.00 26.35           C  
ATOM   4255  N   HIS A 572      -8.009  16.480  -2.089  1.00 26.50           N  
ATOM   4256  H   HIS A 572      -8.828  16.324  -2.660  1.00 26.50           H  
ATOM   4257  CA  HIS A 572      -8.114  16.350  -0.627  1.00 26.50           C  
ATOM   4258  HA  HIS A 572      -7.313  16.931  -0.169  1.00 26.50           H  
ATOM   4259  C   HIS A 572      -7.801  14.907  -0.249  1.00 26.50           C  
ATOM   4260  CB  HIS A 572      -9.418  16.937  -0.078  1.00 26.50           C  
ATOM   4261  HB2 HIS A 572     -10.259  16.633  -0.702  1.00 26.50           H  
ATOM   4262  HB3 HIS A 572      -9.580  16.556   0.931  1.00 26.50           H  
ATOM   4263  O   HIS A 572      -8.669  14.094   0.083  1.00 26.50           O  
ATOM   4264  CG  HIS A 572      -9.337  18.442   0.008  1.00 26.50           C  
ATOM   4265  CD2 HIS A 572     -10.179  19.348  -0.578  1.00 26.50           C  
ATOM   4266  HD2 HIS A 572     -11.047  19.114  -1.176  1.00 26.50           H  
ATOM   4267  ND1 HIS A 572      -8.351  19.158   0.657  1.00 26.50           N  
ATOM   4268  HD1 HIS A 572      -7.560  18.769   1.150  1.00 26.50           H  
ATOM   4269  CE1 HIS A 572      -8.603  20.464   0.468  1.00 26.50           C  
ATOM   4270  HE1 HIS A 572      -7.998  21.268   0.860  1.00 26.50           H  
ATOM   4271  NE2 HIS A 572      -9.703  20.632  -0.287  1.00 26.50           N  
ATOM   4272  N   GLY A 573      -6.517  14.608  -0.447  1.00 26.64           N  
ATOM   4273  H   GLY A 573      -5.922  15.359  -0.765  1.00 26.64           H  
ATOM   4274  CA  GLY A 573      -5.886  13.323  -0.296  1.00 26.64           C  
ATOM   4275  HA2 GLY A 573      -6.375  12.599  -0.948  1.00 26.64           H  
ATOM   4276  HA3 GLY A 573      -4.844  13.411  -0.601  1.00 26.64           H  
ATOM   4277  C   GLY A 573      -5.949  12.875   1.147  1.00 26.64           C  
ATOM   4278  O   GLY A 573      -6.409  13.612   2.024  1.00 26.64           O  
ATOM   4279  N   TYR A 574      -5.611  11.608   1.384  1.00 27.96           N  
ATOM   4280  H   TYR A 574      -5.150  11.032   0.694  1.00 27.96           H  
ATOM   4281  CA  TYR A 574      -6.168  10.994   2.564  1.00 27.96           C  
ATOM   4282  HA  TYR A 574      -7.245  11.163   2.552  1.00 27.96           H  
ATOM   4283  C   TYR A 574      -5.575  11.668   3.746  1.00 27.96           C  
ATOM   4284  CB  TYR A 574      -5.910   9.516   2.772  1.00 27.96           C  
ATOM   4285  HB2 TYR A 574      -5.653   9.381   3.822  1.00 27.96           H  
ATOM   4286  HB3 TYR A 574      -5.073   9.151   2.178  1.00 27.96           H  
ATOM   4287  O   TYR A 574      -4.368  11.643   3.960  1.00 27.96           O  
ATOM   4288  CG  TYR A 574      -7.121   8.659   2.701  1.00 27.96           C  
ATOM   4289  CD1 TYR A 574      -8.214   8.860   3.557  1.00 27.96           C  
ATOM   4290  HD1 TYR A 574      -8.221   9.694   4.243  1.00 27.96           H  
ATOM   4291  CD2 TYR A 574      -7.091   7.574   1.849  1.00 27.96           C  
ATOM   4292  HD2 TYR A 574      -6.176   7.373   1.310  1.00 27.96           H  
ATOM   4293  CE1 TYR A 574      -9.258   7.924   3.554  1.00 27.96           C  
ATOM   4294  HE1 TYR A 574     -10.063   8.000   4.270  1.00 27.96           H  
ATOM   4295  CE2 TYR A 574      -8.220   6.775   1.682  1.00 27.96           C  
ATOM   4296  HE2 TYR A 574      -8.232   5.965   0.968  1.00 27.96           H  
ATOM   4297  OH  TYR A 574     -10.197   5.950   2.601  1.00 27.96           O  
ATOM   4298  HH  TYR A 574     -10.852   6.085   3.289  1.00 27.96           H  
ATOM   4299  CZ  TYR A 574      -9.269   6.909   2.582  1.00 27.96           C  
ATOM   4300  N   GLY A 575      -6.495  12.118   4.567  1.00 26.33           N  
ATOM   4301  H   GLY A 575      -7.428  12.290   4.220  1.00 26.33           H  
ATOM   4302  CA  GLY A 575      -6.095  12.638   5.810  1.00 26.33           C  
ATOM   4303  HA2 GLY A 575      -5.340  13.399   5.610  1.00 26.33           H  
ATOM   4304  HA3 GLY A 575      -6.977  13.064   6.288  1.00 26.33           H  
ATOM   4305  C   GLY A 575      -5.469  11.575   6.698  1.00 26.33           C  
ATOM   4306  O   GLY A 575      -4.266  11.428   6.833  1.00 26.33           O  
ATOM   4307  N   GLY A 576      -6.295  10.784   7.350  1.00 26.42           N  
ATOM   4308  H   GLY A 576      -7.262  10.838   7.064  1.00 26.42           H  
ATOM   4309  CA  GLY A 576      -6.107  10.831   8.782  1.00 26.42           C  
ATOM   4310  HA2 GLY A 576      -7.127  10.753   9.161  1.00 26.42           H  
ATOM   4311  HA3 GLY A 576      -5.787  11.846   9.014  1.00 26.42           H  
ATOM   4312  C   GLY A 576      -5.176   9.892   9.576  1.00 26.42           C  
ATOM   4313  O   GLY A 576      -4.142   9.421   9.118  1.00 26.42           O  
ATOM   4314  N   ASP A 577      -5.611   9.607  10.809  1.00 25.79           N  
ATOM   4315  H   ASP A 577      -6.549   9.940  10.979  1.00 25.79           H  
ATOM   4316  CA  ASP A 577      -4.993   9.002  11.990  1.00 25.79           C  
ATOM   4317  HA  ASP A 577      -4.018   9.477  12.100  1.00 25.79           H  
ATOM   4318  C   ASP A 577      -4.794   7.516  11.775  1.00 25.79           C  
ATOM   4319  CB  ASP A 577      -5.753   9.235  13.311  1.00 25.79           C  
ATOM   4320  HB2 ASP A 577      -5.373   8.543  14.063  1.00 25.79           H  
ATOM   4321  HB3 ASP A 577      -6.816   9.022  13.193  1.00 25.79           H  
ATOM   4322  O   ASP A 577      -5.248   6.609  12.485  1.00 25.79           O  
ATOM   4323  CG  ASP A 577      -5.555  10.620  13.899  1.00 25.79           C  
ATOM   4324  OD1 ASP A 577      -4.381  10.992  14.093  1.00 25.79           O  
ATOM   4325  OD2 ASP A 577      -6.592  11.273  14.138  1.00 25.79           O  
ATOM   4326  N   PHE A 578      -3.955   7.283  10.803  1.00 27.08           N  
ATOM   4327  H   PHE A 578      -3.787   8.042  10.159  1.00 27.08           H  
ATOM   4328  CA  PHE A 578      -2.806   6.507  11.113  1.00 27.08           C  
ATOM   4329  HA  PHE A 578      -2.903   6.063  12.103  1.00 27.08           H  
ATOM   4330  C   PHE A 578      -1.605   7.427  11.258  1.00 27.08           C  
ATOM   4331  CB  PHE A 578      -2.651   5.402  10.117  1.00 27.08           C  
ATOM   4332  HB2 PHE A 578      -1.862   4.774  10.530  1.00 27.08           H  
ATOM   4333  HB3 PHE A 578      -2.283   5.909   9.226  1.00 27.08           H  
ATOM   4334  O   PHE A 578      -0.532   7.193  10.718  1.00 27.08           O  
ATOM   4335  CG  PHE A 578      -3.821   4.477   9.771  1.00 27.08           C  
ATOM   4336  CD1 PHE A 578      -3.663   3.081   9.867  1.00 27.08           C  
ATOM   4337  HD1 PHE A 578      -2.723   2.678  10.215  1.00 27.08           H  
ATOM   4338  CD2 PHE A 578      -5.008   4.973   9.215  1.00 27.08           C  
ATOM   4339  HD2 PHE A 578      -5.079   6.032   9.017  1.00 27.08           H  
ATOM   4340  CE1 PHE A 578      -4.686   2.207   9.463  1.00 27.08           C  
ATOM   4341  HE1 PHE A 578      -4.525   1.139   9.476  1.00 27.08           H  
ATOM   4342  CE2 PHE A 578      -6.064   4.111   8.872  1.00 27.08           C  
ATOM   4343  HE2 PHE A 578      -6.981   4.494   8.449  1.00 27.08           H  
ATOM   4344  CZ  PHE A 578      -5.908   2.729   9.016  1.00 27.08           C  
ATOM   4345  HZ  PHE A 578      -6.703   2.067   8.707  1.00 27.08           H  
ATOM   4346  N   ALA A 579      -1.745   8.352  12.208  1.00 26.81           N  
ATOM   4347  H   ALA A 579      -2.682   8.638  12.454  1.00 26.81           H  
ATOM   4348  CA  ALA A 579      -0.816   8.390  13.316  1.00 26.81           C  
ATOM   4349  HA  ALA A 579       0.080   8.929  13.009  1.00 26.81           H  
ATOM   4350  C   ALA A 579      -0.410   6.953  13.709  1.00 26.81           C  
ATOM   4351  CB  ALA A 579      -1.478   9.157  14.470  1.00 26.81           C  
ATOM   4352  HB1 ALA A 579      -1.724  10.170  14.151  1.00 26.81           H  
ATOM   4353  HB2 ALA A 579      -2.395   8.657  14.782  1.00 26.81           H  
ATOM   4354  HB3 ALA A 579      -0.794   9.203  15.317  1.00 26.81           H  
ATOM   4355  O   ALA A 579      -0.943   6.328  14.625  1.00 26.81           O  
ATOM   4356  N   THR A 580       0.592   6.441  12.996  1.00 27.23           N  
ATOM   4357  H   THR A 580       0.771   6.881  12.105  1.00 27.23           H  
ATOM   4358  CA  THR A 580       1.764   5.840  13.606  1.00 27.23           C  
ATOM   4359  HA  THR A 580       1.569   4.787  13.810  1.00 27.23           H  
ATOM   4360  C   THR A 580       2.007   6.653  14.876  1.00 27.23           C  
ATOM   4361  CB  THR A 580       2.994   6.002  12.675  1.00 27.23           C  
ATOM   4362  HB  THR A 580       3.456   6.973  12.853  1.00 27.23           H  
ATOM   4363  O   THR A 580       2.054   7.892  14.777  1.00 27.23           O  
ATOM   4364  CG2 THR A 580       4.063   4.919  12.844  1.00 27.23           C  
ATOM   4365 HG21 THR A 580       4.873   5.084  12.133  1.00 27.23           H  
ATOM   4366 HG22 THR A 580       3.647   3.928  12.663  1.00 27.23           H  
ATOM   4367 HG23 THR A 580       4.468   4.923  13.856  1.00 27.23           H  
ATOM   4368  OG1 THR A 580       2.589   5.978  11.323  1.00 27.23           O  
ATOM   4369  HG1 THR A 580       3.304   6.285  10.760  1.00 27.23           H  
ATOM   4370  N   PRO A 581       2.192   6.036  16.057  1.00 25.81           N  
ATOM   4371  CA  PRO A 581       2.926   6.757  17.083  1.00 25.81           C  
ATOM   4372  HA  PRO A 581       2.317   7.570  17.478  1.00 25.81           H  
ATOM   4373  C   PRO A 581       4.196   7.310  16.417  1.00 25.81           C  
ATOM   4374  CB  PRO A 581       3.231   5.741  18.186  1.00 25.81           C  
ATOM   4375  HB2 PRO A 581       2.426   5.751  18.921  1.00 25.81           H  
ATOM   4376  HB3 PRO A 581       4.189   5.929  18.670  1.00 25.81           H  
ATOM   4377  O   PRO A 581       4.706   6.700  15.465  1.00 25.81           O  
ATOM   4378  CG  PRO A 581       3.224   4.404  17.443  1.00 25.81           C  
ATOM   4379  HG2 PRO A 581       2.970   3.575  18.104  1.00 25.81           H  
ATOM   4380  HG3 PRO A 581       4.196   4.239  16.980  1.00 25.81           H  
ATOM   4381  CD  PRO A 581       2.168   4.611  16.358  1.00 25.81           C  
ATOM   4382  HD2 PRO A 581       1.183   4.341  16.741  1.00 25.81           H  
ATOM   4383  HD3 PRO A 581       2.422   3.994  15.496  1.00 25.81           H  
ATOM   4384  N   PRO A 582       4.701   8.483  16.817  1.00 25.35           N  
ATOM   4385  CA  PRO A 582       6.025   8.843  16.359  1.00 25.35           C  
ATOM   4386  HA  PRO A 582       6.051   8.959  15.275  1.00 25.35           H  
ATOM   4387  C   PRO A 582       6.946   7.688  16.786  1.00 25.35           C  
ATOM   4388  CB  PRO A 582       6.336  10.183  17.036  1.00 25.35           C  
ATOM   4389  HB2 PRO A 582       7.397  10.290  17.262  1.00 25.35           H  
ATOM   4390  HB3 PRO A 582       6.007  10.997  16.389  1.00 25.35           H  
ATOM   4391  O   PRO A 582       7.157   7.504  17.981  1.00 25.35           O  
ATOM   4392  CG  PRO A 582       5.483  10.165  18.309  1.00 25.35           C  
ATOM   4393  HG2 PRO A 582       5.181  11.169  18.607  1.00 25.35           H  
ATOM   4394  HG3 PRO A 582       6.042   9.689  19.114  1.00 25.35           H  
ATOM   4395  CD  PRO A 582       4.277   9.295  17.946  1.00 25.35           C  
ATOM   4396  HD2 PRO A 582       3.431   9.918  17.655  1.00 25.35           H  
ATOM   4397  HD3 PRO A 582       4.006   8.673  18.798  1.00 25.35           H  
ATOM   4398  N   ILE A 583       7.483   6.906  15.829  1.00 26.17           N  
ATOM   4399  H   ILE A 583       7.153   6.997  14.878  1.00 26.17           H  
ATOM   4400  CA  ILE A 583       8.835   6.377  16.021  1.00 26.17           C  
ATOM   4401  HA  ILE A 583       8.811   5.644  16.828  1.00 26.17           H  
ATOM   4402  C   ILE A 583       9.600   7.630  16.417  1.00 26.17           C  
ATOM   4403  CB  ILE A 583       9.493   5.740  14.771  1.00 26.17           C  
ATOM   4404  HB  ILE A 583       9.566   6.495  13.988  1.00 26.17           H  
ATOM   4405  O   ILE A 583       9.485   8.619  15.670  1.00 26.17           O  
ATOM   4406  CG1 ILE A 583       8.664   4.552  14.239  1.00 26.17           C  
ATOM   4407 HG12 ILE A 583       7.691   4.918  13.911  1.00 26.17           H  
ATOM   4408 HG13 ILE A 583       8.494   3.842  15.048  1.00 26.17           H  
ATOM   4409  CG2 ILE A 583      10.933   5.300  15.101  1.00 26.17           C  
ATOM   4410 HG21 ILE A 583      11.445   4.951  14.204  1.00 26.17           H  
ATOM   4411 HG22 ILE A 583      11.525   6.131  15.485  1.00 26.17           H  
ATOM   4412 HG23 ILE A 583      10.929   4.497  15.838  1.00 26.17           H  
ATOM   4413  CD1 ILE A 583       9.313   3.800  13.066  1.00 26.17           C  
ATOM   4414 HD11 ILE A 583      10.110   3.154  13.433  1.00 26.17           H  
ATOM   4415 HD12 ILE A 583       8.566   3.179  12.571  1.00 26.17           H  
ATOM   4416 HD13 ILE A 583       9.735   4.501  12.346  1.00 26.17           H  
ATOM   4417  N   PRO A 584      10.204   7.651  17.615  1.00 24.72           N  
ATOM   4418  CA  PRO A 584      10.890   8.831  18.087  1.00 24.72           C  
ATOM   4419  HA  PRO A 584      10.181   9.634  18.290  1.00 24.72           H  
ATOM   4420  C   PRO A 584      11.843   9.243  16.977  1.00 24.72           C  
ATOM   4421  CB  PRO A 584      11.602   8.416  19.381  1.00 24.72           C  
ATOM   4422  HB2 PRO A 584      10.981   8.685  20.235  1.00 24.72           H  
ATOM   4423  HB3 PRO A 584      12.586   8.875  19.473  1.00 24.72           H  
ATOM   4424  O   PRO A 584      12.685   8.447  16.564  1.00 24.72           O  
ATOM   4425  CG  PRO A 584      11.697   6.893  19.286  1.00 24.72           C  
ATOM   4426  HG2 PRO A 584      11.721   6.423  20.269  1.00 24.72           H  
ATOM   4427  HG3 PRO A 584      12.577   6.614  18.706  1.00 24.72           H  
ATOM   4428  CD  PRO A 584      10.436   6.529  18.512  1.00 24.72           C  
ATOM   4429  HD2 PRO A 584       9.594   6.429  19.197  1.00 24.72           H  
ATOM   4430  HD3 PRO A 584      10.604   5.596  17.974  1.00 24.72           H  
ATOM   4431  N   THR A 585      11.654  10.453  16.443  1.00 27.72           N  
ATOM   4432  H   THR A 585      10.887  11.034  16.747  1.00 27.72           H  
ATOM   4433  CA  THR A 585      12.681  11.068  15.608  1.00 27.72           C  
ATOM   4434  HA  THR A 585      12.754  10.524  14.666  1.00 27.72           H  
ATOM   4435  C   THR A 585      13.966  10.941  16.423  1.00 27.72           C  
ATOM   4436  CB  THR A 585      12.370  12.550  15.342  1.00 27.72           C  
ATOM   4437  HB  THR A 585      12.502  13.117  16.264  1.00 27.72           H  
ATOM   4438  O   THR A 585      13.918  11.310  17.607  1.00 27.72           O  
ATOM   4439  CG2 THR A 585      13.261  13.148  14.258  1.00 27.72           C  
ATOM   4440 HG21 THR A 585      13.158  12.586  13.330  1.00 27.72           H  
ATOM   4441 HG22 THR A 585      12.981  14.187  14.080  1.00 27.72           H  
ATOM   4442 HG23 THR A 585      14.303  13.120  14.576  1.00 27.72           H  
ATOM   4443  OG1 THR A 585      11.031  12.717  14.915  1.00 27.72           O  
ATOM   4444  HG1 THR A 585      11.057  12.894  13.972  1.00 27.72           H  
ATOM   4445  N   PRO A 586      15.061  10.373  15.878  1.00 26.41           N  
ATOM   4446  CA  PRO A 586      16.315  10.325  16.615  1.00 26.41           C  
ATOM   4447  HA  PRO A 586      16.233   9.637  17.456  1.00 26.41           H  
ATOM   4448  C   PRO A 586      16.574  11.739  17.117  1.00 26.41           C  
ATOM   4449  CB  PRO A 586      17.378   9.823  15.633  1.00 26.41           C  
ATOM   4450  HB2 PRO A 586      18.338  10.320  15.772  1.00 26.41           H  
ATOM   4451  HB3 PRO A 586      17.492   8.744  15.746  1.00 26.41           H  
ATOM   4452  O   PRO A 586      16.402  12.700  16.359  1.00 26.41           O  
ATOM   4453  CG  PRO A 586      16.777  10.125  14.260  1.00 26.41           C  
ATOM   4454  HG2 PRO A 586      17.139   9.436  13.497  1.00 26.41           H  
ATOM   4455  HG3 PRO A 586      16.998  11.155  13.981  1.00 26.41           H  
ATOM   4456  CD  PRO A 586      15.275   9.969  14.496  1.00 26.41           C  
ATOM   4457  HD2 PRO A 586      14.987   8.924  14.374  1.00 26.41           H  
ATOM   4458  HD3 PRO A 586      14.731  10.596  13.790  1.00 26.41           H  
ATOM   4459  N   SER A 587      16.826  11.874  18.425  1.00 26.66           N  
ATOM   4460  H   SER A 587      16.936  11.040  18.983  1.00 26.66           H  
ATOM   4461  CA  SER A 587      16.872  13.191  19.061  1.00 26.66           C  
ATOM   4462  HA  SER A 587      15.874  13.629  19.065  1.00 26.66           H  
ATOM   4463  C   SER A 587      17.807  14.066  18.250  1.00 26.66           C  
ATOM   4464  CB  SER A 587      17.400  13.129  20.497  1.00 26.66           C  
ATOM   4465  HB2 SER A 587      18.322  12.549  20.531  1.00 26.66           H  
ATOM   4466  HB3 SER A 587      17.617  14.142  20.835  1.00 26.66           H  
ATOM   4467  O   SER A 587      18.986  13.732  18.137  1.00 26.66           O  
ATOM   4468  OG  SER A 587      16.435  12.568  21.363  1.00 26.66           O  
ATOM   4469  HG  SER A 587      16.397  11.622  21.203  1.00 26.66           H  
ATOM   4470  N   ALA A 588      17.284  15.161  17.684  1.00 28.17           N  
ATOM   4471  H   ALA A 588      16.285  15.305  17.712  1.00 28.17           H  
ATOM   4472  CA  ALA A 588      18.129  16.122  16.996  1.00 28.17           C  
ATOM   4473  HA  ALA A 588      18.492  15.658  16.079  1.00 28.17           H  
ATOM   4474  C   ALA A 588      19.295  16.432  17.943  1.00 28.17           C  
ATOM   4475  CB  ALA A 588      17.323  17.380  16.650  1.00 28.17           C  
ATOM   4476  HB1 ALA A 588      16.500  17.116  15.986  1.00 28.17           H  
ATOM   4477  HB2 ALA A 588      17.970  18.097  16.146  1.00 28.17           H  
ATOM   4478  HB3 ALA A 588      16.926  17.832  17.560  1.00 28.17           H  
ATOM   4479  O   ALA A 588      19.024  16.739  19.117  1.00 28.17           O  
ATOM   4480  N   PRO A 589      20.561  16.295  17.500  1.00 28.18           N  
ATOM   4481  CA  PRO A 589      21.691  16.536  18.378  1.00 28.18           C  
ATOM   4482  HA  PRO A 589      21.723  15.780  19.163  1.00 28.18           H  
ATOM   4483  C   PRO A 589      21.481  17.915  18.983  1.00 28.18           C  
ATOM   4484  CB  PRO A 589      22.947  16.438  17.505  1.00 28.18           C  
ATOM   4485  HB2 PRO A 589      23.704  17.170  17.785  1.00 28.18           H  
ATOM   4486  HB3 PRO A 589      23.353  15.429  17.574  1.00 28.18           H  
ATOM   4487  O   PRO A 589      21.179  18.869  18.255  1.00 28.18           O  
ATOM   4488  CG  PRO A 589      22.424  16.676  16.088  1.00 28.18           C  
ATOM   4489  HG2 PRO A 589      22.359  17.746  15.894  1.00 28.18           H  
ATOM   4490  HG3 PRO A 589      23.046  16.186  15.339  1.00 28.18           H  
ATOM   4491  CD  PRO A 589      21.019  16.076  16.137  1.00 28.18           C  
ATOM   4492  HD2 PRO A 589      21.062  15.005  15.938  1.00 28.18           H  
ATOM   4493  HD3 PRO A 589      20.380  16.573  15.407  1.00 28.18           H  
ATOM   4494  N   ARG A 590      21.538  18.004  20.321  1.00 28.52           N  
ATOM   4495  H   ARG A 590      21.737  17.161  20.841  1.00 28.52           H  
ATOM   4496  CA  ARG A 590      21.347  19.275  21.025  1.00 28.52           C  
ATOM   4497  HA  ARG A 590      20.305  19.585  20.951  1.00 28.52           H  
ATOM   4498  C   ARG A 590      22.214  20.298  20.313  1.00 28.52           C  
ATOM   4499  CB  ARG A 590      21.795  19.192  22.496  1.00 28.52           C  
ATOM   4500  HB2 ARG A 590      22.592  18.455  22.598  1.00 28.52           H  
ATOM   4501  HB3 ARG A 590      22.208  20.159  22.782  1.00 28.52           H  
ATOM   4502  O   ARG A 590      23.436  20.159  20.329  1.00 28.52           O  
ATOM   4503  CG  ARG A 590      20.662  18.881  23.480  1.00 28.52           C  
ATOM   4504  HG2 ARG A 590      19.879  19.631  23.374  1.00 28.52           H  
ATOM   4505  HG3 ARG A 590      20.251  17.892  23.274  1.00 28.52           H  
ATOM   4506  CD  ARG A 590      21.234  18.931  24.905  1.00 28.52           C  
ATOM   4507  HD2 ARG A 590      21.776  19.868  25.032  1.00 28.52           H  
ATOM   4508  HD3 ARG A 590      21.938  18.106  25.022  1.00 28.52           H  
ATOM   4509  NE  ARG A 590      20.185  18.847  25.938  1.00 28.52           N  
ATOM   4510  HE  ARG A 590      19.229  18.810  25.615  1.00 28.52           H  
ATOM   4511  NH1 ARG A 590      21.587  18.829  27.760  1.00 28.52           N  
ATOM   4512 HH11 ARG A 590      22.383  18.821  27.138  1.00 28.52           H  
ATOM   4513 HH12 ARG A 590      21.726  18.762  28.758  1.00 28.52           H  
ATOM   4514  NH2 ARG A 590      19.381  18.771  28.070  1.00 28.52           N  
ATOM   4515 HH21 ARG A 590      19.544  18.745  29.066  1.00 28.52           H  
ATOM   4516 HH22 ARG A 590      18.439  18.695  27.715  1.00 28.52           H  
ATOM   4517  CZ  ARG A 590      20.389  18.817  27.245  1.00 28.52           C  
ATOM   4518  N   ARG A 591      21.598  21.330  19.724  1.00 29.78           N  
ATOM   4519  H   ARG A 591      20.590  21.318  19.648  1.00 29.78           H  
ATOM   4520  CA  ARG A 591      22.362  22.512  19.338  1.00 29.78           C  
ATOM   4521  HA  ARG A 591      23.110  22.234  18.595  1.00 29.78           H  
ATOM   4522  C   ARG A 591      23.087  22.953  20.595  1.00 29.78           C  
ATOM   4523  CB  ARG A 591      21.489  23.655  18.797  1.00 29.78           C  
ATOM   4524  HB2 ARG A 591      20.574  23.739  19.383  1.00 29.78           H  
ATOM   4525  HB3 ARG A 591      22.050  24.582  18.911  1.00 29.78           H  
ATOM   4526  O   ARG A 591      22.444  23.346  21.571  1.00 29.78           O  
ATOM   4527  CG  ARG A 591      21.153  23.487  17.310  1.00 29.78           C  
ATOM   4528  HG2 ARG A 591      22.065  23.264  16.756  1.00 29.78           H  
ATOM   4529  HG3 ARG A 591      20.447  22.666  17.182  1.00 29.78           H  
ATOM   4530  CD  ARG A 591      20.552  24.792  16.771  1.00 29.78           C  
ATOM   4531  HD2 ARG A 591      21.266  25.597  16.950  1.00 29.78           H  
ATOM   4532  HD3 ARG A 591      19.633  25.010  17.314  1.00 29.78           H  
ATOM   4533  NE  ARG A 591      20.263  24.708  15.327  1.00 29.78           N  
ATOM   4534  HE  ARG A 591      20.287  23.787  14.913  1.00 29.78           H  
ATOM   4535  NH1 ARG A 591      19.969  26.956  14.936  1.00 29.78           N  
ATOM   4536 HH11 ARG A 591      20.202  27.149  15.899  1.00 29.78           H  
ATOM   4537 HH12 ARG A 591      19.805  27.715  14.289  1.00 29.78           H  
ATOM   4538  NH2 ARG A 591      19.759  25.508  13.255  1.00 29.78           N  
ATOM   4539 HH21 ARG A 591      19.580  26.281  12.630  1.00 29.78           H  
ATOM   4540 HH22 ARG A 591      19.800  24.571  12.879  1.00 29.78           H  
ATOM   4541  CZ  ARG A 591      19.999  25.721  14.517  1.00 29.78           C  
ATOM   4542  N   VAL A 592      24.412  22.865  20.562  1.00 31.05           N  
ATOM   4543  H   VAL A 592      24.854  22.419  19.771  1.00 31.05           H  
ATOM   4544  CA  VAL A 592      25.241  23.616  21.486  1.00 31.05           C  
ATOM   4545  HA  VAL A 592      24.993  23.341  22.511  1.00 31.05           H  
ATOM   4546  C   VAL A 592      24.855  25.064  21.233  1.00 31.05           C  
ATOM   4547  CB  VAL A 592      26.741  23.352  21.252  1.00 31.05           C  
ATOM   4548  HB  VAL A 592      27.006  23.620  20.229  1.00 31.05           H  
ATOM   4549  O   VAL A 592      25.108  25.609  20.161  1.00 31.05           O  
ATOM   4550  CG1 VAL A 592      27.596  24.172  22.223  1.00 31.05           C  
ATOM   4551 HG11 VAL A 592      28.650  23.946  22.062  1.00 31.05           H  
ATOM   4552 HG12 VAL A 592      27.459  25.238  22.039  1.00 31.05           H  
ATOM   4553 HG13 VAL A 592      27.335  23.942  23.256  1.00 31.05           H  
ATOM   4554  CG2 VAL A 592      27.068  21.867  21.470  1.00 31.05           C  
ATOM   4555 HG21 VAL A 592      26.802  21.565  22.483  1.00 31.05           H  
ATOM   4556 HG22 VAL A 592      28.134  21.703  21.316  1.00 31.05           H  
ATOM   4557 HG23 VAL A 592      26.526  21.247  20.755  1.00 31.05           H  
ATOM   4558  N   GLN A 593      24.142  25.659  22.187  1.00 25.33           N  
ATOM   4559  H   GLN A 593      23.869  25.123  22.998  1.00 25.33           H  
ATOM   4560  CA  GLN A 593      24.029  27.103  22.240  1.00 25.33           C  
ATOM   4561  HA  GLN A 593      23.747  27.501  21.265  1.00 25.33           H  
ATOM   4562  C   GLN A 593      25.423  27.614  22.583  1.00 25.33           C  
ATOM   4563  CB  GLN A 593      22.997  27.550  23.289  1.00 25.33           C  
ATOM   4564  HB2 GLN A 593      23.156  28.609  23.491  1.00 25.33           H  
ATOM   4565  HB3 GLN A 593      23.163  27.001  24.216  1.00 25.33           H  
ATOM   4566  O   GLN A 593      25.756  27.776  23.758  1.00 25.33           O  
ATOM   4567  CG  GLN A 593      21.540  27.375  22.843  1.00 25.33           C  
ATOM   4568  HG2 GLN A 593      21.333  26.319  22.669  1.00 25.33           H  
ATOM   4569  HG3 GLN A 593      21.389  27.916  21.908  1.00 25.33           H  
ATOM   4570  CD  GLN A 593      20.554  27.907  23.885  1.00 25.33           C  
ATOM   4571  NE2 GLN A 593      19.318  28.154  23.515  1.00 25.33           N  
ATOM   4572 HE21 GLN A 593      18.712  28.522  24.234  1.00 25.33           H  
ATOM   4573 HE22 GLN A 593      19.025  28.023  22.557  1.00 25.33           H  
ATOM   4574  OE1 GLN A 593      20.857  28.108  25.050  1.00 25.33           O  
ATOM   4575  N   GLU A 594      26.243  27.862  21.563  1.00 28.53           N  
ATOM   4576  H   GLU A 594      25.985  27.588  20.626  1.00 28.53           H  
ATOM   4577  CA  GLU A 594      27.317  28.822  21.733  1.00 28.53           C  
ATOM   4578  HA  GLU A 594      27.942  28.517  22.573  1.00 28.53           H  
ATOM   4579  C   GLU A 594      26.661  30.152  22.090  1.00 28.53           C  
ATOM   4580  CB  GLU A 594      28.224  28.938  20.504  1.00 28.53           C  
ATOM   4581  HB2 GLU A 594      28.803  29.857  20.600  1.00 28.53           H  
ATOM   4582  HB3 GLU A 594      27.626  28.991  19.595  1.00 28.53           H  
ATOM   4583  O   GLU A 594      26.012  30.813  21.276  1.00 28.53           O  
ATOM   4584  CG  GLU A 594      29.202  27.757  20.439  1.00 28.53           C  
ATOM   4585  HG2 GLU A 594      28.668  26.867  20.106  1.00 28.53           H  
ATOM   4586  HG3 GLU A 594      29.588  27.559  21.439  1.00 28.53           H  
ATOM   4587  CD  GLU A 594      30.374  28.053  19.496  1.00 28.53           C  
ATOM   4588  OE1 GLU A 594      31.523  27.813  19.927  1.00 28.53           O  
ATOM   4589  OE2 GLU A 594      30.099  28.518  18.368  1.00 28.53           O  
ATOM   4590  N   LYS A 595      26.801  30.520  23.364  1.00 27.34           N  
ATOM   4591  H   LYS A 595      27.258  29.867  23.984  1.00 27.34           H  
ATOM   4592  CA  LYS A 595      26.656  31.901  23.789  1.00 27.34           C  
ATOM   4593  HA  LYS A 595      25.706  32.314  23.449  1.00 27.34           H  
ATOM   4594  C   LYS A 595      27.782  32.677  23.116  1.00 27.34           C  
ATOM   4595  CB  LYS A 595      26.777  32.017  25.316  1.00 27.34           C  
ATOM   4596  HB2 LYS A 595      27.660  31.470  25.647  1.00 27.34           H  
ATOM   4597  HB3 LYS A 595      26.925  33.069  25.560  1.00 27.34           H  
ATOM   4598  O   LYS A 595      28.863  32.780  23.690  1.00 27.34           O  
ATOM   4599  CG  LYS A 595      25.554  31.521  26.090  1.00 27.34           C  
ATOM   4600  HG2 LYS A 595      25.376  30.468  25.872  1.00 27.34           H  
ATOM   4601  HG3 LYS A 595      24.681  32.104  25.799  1.00 27.34           H  
ATOM   4602  CD  LYS A 595      25.829  31.704  27.588  1.00 27.34           C  
ATOM   4603  HD2 LYS A 595      26.102  32.742  27.777  1.00 27.34           H  
ATOM   4604  HD3 LYS A 595      26.661  31.060  27.874  1.00 27.34           H  
ATOM   4605  CE  LYS A 595      24.591  31.349  28.413  1.00 27.34           C  
ATOM   4606  HE2 LYS A 595      23.775  32.005  28.111  1.00 27.34           H  
ATOM   4607  HE3 LYS A 595      24.300  30.326  28.175  1.00 27.34           H  
ATOM   4608  NZ  LYS A 595      24.861  31.487  29.865  1.00 27.34           N  
ATOM   4609  HZ1 LYS A 595      24.035  31.254  30.399  1.00 27.34           H  
ATOM   4610  HZ2 LYS A 595      25.607  30.864  30.139  1.00 27.34           H  
ATOM   4611  HZ3 LYS A 595      25.132  32.435  30.083  1.00 27.34           H  
ATOM   4612  N   ILE A 596      27.520  33.238  21.937  1.00 28.52           N  
ATOM   4613  H   ILE A 596      26.663  33.003  21.458  1.00 28.52           H  
ATOM   4614  CA  ILE A 596      28.314  34.380  21.495  1.00 28.52           C  
ATOM   4615  HA  ILE A 596      29.365  34.095  21.527  1.00 28.52           H  
ATOM   4616  C   ILE A 596      28.091  35.479  22.533  1.00 28.52           C  
ATOM   4617  CB  ILE A 596      28.013  34.820  20.048  1.00 28.52           C  
ATOM   4618  HB  ILE A 596      26.945  35.012  19.945  1.00 28.52           H  
ATOM   4619  O   ILE A 596      26.962  35.910  22.789  1.00 28.52           O  
ATOM   4620  CG1 ILE A 596      28.422  33.678  19.087  1.00 28.52           C  
ATOM   4621 HG12 ILE A 596      27.836  32.790  19.322  1.00 28.52           H  
ATOM   4622 HG13 ILE A 596      29.473  33.433  19.241  1.00 28.52           H  
ATOM   4623  CG2 ILE A 596      28.784  36.117  19.728  1.00 28.52           C  
ATOM   4624 HG21 ILE A 596      28.485  36.922  20.399  1.00 28.52           H  
ATOM   4625 HG22 ILE A 596      28.568  36.452  18.714  1.00 28.52           H  
ATOM   4626 HG23 ILE A 596      29.857  35.956  19.830  1.00 28.52           H  
ATOM   4627  CD1 ILE A 596      28.215  33.983  17.598  1.00 28.52           C  
ATOM   4628 HD11 ILE A 596      28.388  33.076  17.020  1.00 28.52           H  
ATOM   4629 HD12 ILE A 596      27.193  34.323  17.427  1.00 28.52           H  
ATOM   4630 HD13 ILE A 596      28.919  34.744  17.261  1.00 28.52           H  
ATOM   4631  N   ARG A 597      29.198  35.847  23.164  1.00 23.72           N  
ATOM   4632  H   ARG A 597      30.066  35.469  22.813  1.00 23.72           H  
ATOM   4633  CA  ARG A 597      29.383  37.006  24.019  1.00 23.72           C  
ATOM   4634  HA  ARG A 597      28.471  37.603  24.052  1.00 23.72           H  
ATOM   4635  C   ARG A 597      30.457  37.868  23.369  1.00 23.72           C  
ATOM   4636  CB  ARG A 597      29.796  36.542  25.421  1.00 23.72           C  
ATOM   4637  HB2 ARG A 597      29.134  35.739  25.745  1.00 23.72           H  
ATOM   4638  HB3 ARG A 597      30.817  36.161  25.382  1.00 23.72           H  
ATOM   4639  O   ARG A 597      31.348  37.260  22.738  1.00 23.72           O  
ATOM   4640  CG  ARG A 597      29.705  37.696  26.423  1.00 23.72           C  
ATOM   4641  HG2 ARG A 597      30.254  38.565  26.061  1.00 23.72           H  
ATOM   4642  HG3 ARG A 597      28.656  37.967  26.548  1.00 23.72           H  
ATOM   4643  CD  ARG A 597      30.298  37.280  27.768  1.00 23.72           C  
ATOM   4644  HD2 ARG A 597      29.919  36.293  28.034  1.00 23.72           H  
ATOM   4645  HD3 ARG A 597      31.381  37.227  27.664  1.00 23.72           H  
ATOM   4646  NE  ARG A 597      29.923  38.235  28.825  1.00 23.72           N  
ATOM   4647  HE  ARG A 597      29.166  38.865  28.597  1.00 23.72           H  
ATOM   4648  NH1 ARG A 597      31.561  37.697  30.334  1.00 23.72           N  
ATOM   4649 HH11 ARG A 597      31.982  37.105  29.633  1.00 23.72           H  
ATOM   4650 HH12 ARG A 597      32.024  37.850  31.219  1.00 23.72           H  
ATOM   4651  NH2 ARG A 597      30.009  39.206  30.874  1.00 23.72           N  
ATOM   4652 HH21 ARG A 597      29.218  39.782  30.624  1.00 23.72           H  
ATOM   4653 HH22 ARG A 597      30.475  39.342  31.760  1.00 23.72           H  
ATOM   4654  CZ  ARG A 597      30.499  38.374  30.001  1.00 23.72           C  
ATOM   4655  OXT ARG A 597      30.363  39.094  23.564  1.00 23.72           O  
TER    4656      ARG A 597                                                      
ATOM      3  N   THR B  48      21.106 -10.180  -1.187  1.00 84.54           N  
ATOM      4  H   THR B  48      20.727 -10.185  -0.251  1.00 84.54           H  
ATOM      5  H2  THR B  48      21.851 -10.857  -1.266  1.00 84.54           H  
ATOM      6  H3  THR B  48      20.375 -10.432  -1.838  1.00 84.54           H  
ATOM      7  CA  THR B  48      21.600  -8.826  -1.511  1.00 84.54           C  
ATOM      8  HA  THR B  48      22.403  -8.550  -0.828  1.00 84.54           H  
ATOM      9  C   THR B  48      20.478  -7.823  -1.338  1.00 84.54           C  
ATOM     10  CB  THR B  48      22.109  -8.743  -2.952  1.00 84.54           C  
ATOM     11  HB  THR B  48      22.443  -7.727  -3.159  1.00 84.54           H  
ATOM     12  O   THR B  48      19.316  -8.231  -1.279  1.00 84.54           O  
ATOM     13  CG2 THR B  48      23.257  -9.710  -3.226  1.00 84.54           C  
ATOM     14 HG21 THR B  48      23.659  -9.519  -4.221  1.00 84.54           H  
ATOM     15 HG22 THR B  48      22.922 -10.746  -3.178  1.00 84.54           H  
ATOM     16 HG23 THR B  48      24.057  -9.548  -2.504  1.00 84.54           H  
ATOM     17  OG1 THR B  48      21.073  -9.080  -3.842  1.00 84.54           O  
ATOM     18  HG1 THR B  48      21.377  -8.821  -4.716  1.00 84.54           H  
ATOM     19  N   GLU B  49      20.799  -6.530  -1.305  1.00 86.88           N  
ATOM     20  H   GLU B  49      21.764  -6.240  -1.235  1.00 86.88           H  
ATOM     21  CA  GLU B  49      19.810  -5.455  -1.186  1.00 86.88           C  
ATOM     22  HA  GLU B  49      19.260  -5.557  -0.250  1.00 86.88           H  
ATOM     23  C   GLU B  49      18.783  -5.489  -2.319  1.00 86.88           C  
ATOM     24  CB  GLU B  49      20.548  -4.120  -1.132  1.00 86.88           C  
ATOM     25  HB2 GLU B  49      21.135  -3.997  -2.042  1.00 86.88           H  
ATOM     26  HB3 GLU B  49      21.220  -4.136  -0.274  1.00 86.88           H  
ATOM     27  O   GLU B  49      17.587  -5.530  -2.053  1.00 86.88           O  
ATOM     28  CG  GLU B  49      19.566  -2.952  -0.986  1.00 86.88           C  
ATOM     29  HG2 GLU B  49      18.957  -2.875  -1.887  1.00 86.88           H  
ATOM     30  HG3 GLU B  49      18.905  -3.156  -0.144  1.00 86.88           H  
ATOM     31  CD  GLU B  49      20.288  -1.625  -0.760  1.00 86.88           C  
ATOM     32  OE1 GLU B  49      19.616  -0.685  -0.286  1.00 86.88           O  
ATOM     33  OE2 GLU B  49      21.512  -1.570  -0.987  1.00 86.88           O  
ATOM     34  N   THR B  50      19.218  -5.618  -3.575  1.00 88.81           N  
ATOM     35  H   THR B  50      20.204  -5.492  -3.758  1.00 88.81           H  
ATOM     36  CA  THR B  50      18.322  -5.671  -4.745  1.00 88.81           C  
ATOM     37  HA  THR B  50      17.801  -4.717  -4.822  1.00 88.81           H  
ATOM     38  C   THR B  50      17.268  -6.781  -4.638  1.00 88.81           C  
ATOM     39  CB  THR B  50      19.133  -5.902  -6.031  1.00 88.81           C  
ATOM     40  HB  THR B  50      19.343  -6.967  -6.124  1.00 88.81           H  
ATOM     41  O   THR B  50      16.111  -6.578  -4.999  1.00 88.81           O  
ATOM     42  CG2 THR B  50      18.397  -5.437  -7.283  1.00 88.81           C  
ATOM     43 HG21 THR B  50      18.163  -4.375  -7.210  1.00 88.81           H  
ATOM     44 HG22 THR B  50      17.471  -5.998  -7.405  1.00 88.81           H  
ATOM     45 HG23 THR B  50      19.025  -5.605  -8.159  1.00 88.81           H  
ATOM     46  OG1 THR B  50      20.374  -5.237  -5.975  1.00 88.81           O  
ATOM     47  HG1 THR B  50      20.240  -4.312  -6.193  1.00 88.81           H  
ATOM     48  N   GLN B  51      17.633  -7.953  -4.102  1.00 87.59           N  
ATOM     49  H   GLN B  51      18.577  -8.035  -3.753  1.00 87.59           H  
ATOM     50  CA  GLN B  51      16.696  -9.064  -3.873  1.00 87.59           C  
ATOM     51  HA  GLN B  51      16.127  -9.257  -4.782  1.00 87.59           H  
ATOM     52  C   GLN B  51      15.692  -8.748  -2.754  1.00 87.59           C  
ATOM     53  CB  GLN B  51      17.479 -10.327  -3.485  1.00 87.59           C  
ATOM     54  HB2 GLN B  51      16.777 -11.093  -3.154  1.00 87.59           H  
ATOM     55  HB3 GLN B  51      18.125 -10.082  -2.641  1.00 87.59           H  
ATOM     56  O   GLN B  51      14.519  -9.095  -2.861  1.00 87.59           O  
ATOM     57  CG  GLN B  51      18.320 -10.915  -4.627  1.00 87.59           C  
ATOM     58  HG2 GLN B  51      17.651 -11.344  -5.373  1.00 87.59           H  
ATOM     59  HG3 GLN B  51      18.901 -10.130  -5.109  1.00 87.59           H  
ATOM     60  CD  GLN B  51      19.295 -11.987  -4.139  1.00 87.59           C  
ATOM     61  NE2 GLN B  51      19.723 -12.880  -5.004  1.00 87.59           N  
ATOM     62 HE21 GLN B  51      20.420 -13.536  -4.680  1.00 87.59           H  
ATOM     63 HE22 GLN B  51      19.453 -12.827  -5.976  1.00 87.59           H  
ATOM     64  OE1 GLN B  51      19.712 -12.028  -2.986  1.00 87.59           O  
ATOM     65  N   SER B  52      16.160  -8.095  -1.691  1.00 89.37           N  
ATOM     66  H   SER B  52      17.117  -7.773  -1.724  1.00 89.37           H  
ATOM     67  CA  SER B  52      15.358  -7.661  -0.544  1.00 89.37           C  
ATOM     68  HA  SER B  52      14.781  -8.506  -0.167  1.00 89.37           H  
ATOM     69  C   SER B  52      14.353  -6.573  -0.956  1.00 89.37           C  
ATOM     70  CB  SER B  52      16.346  -7.235   0.547  1.00 89.37           C  
ATOM     71  HB2 SER B  52      16.800  -8.124   0.985  1.00 89.37           H  
ATOM     72  HB3 SER B  52      17.142  -6.641   0.098  1.00 89.37           H  
ATOM     73  O   SER B  52      13.151  -6.759  -0.768  1.00 89.37           O  
ATOM     74  OG  SER B  52      15.775  -6.457   1.562  1.00 89.37           O  
ATOM     75  HG  SER B  52      15.200  -6.974   2.131  1.00 89.37           H  
ATOM     76  N   LEU B  53      14.809  -5.538  -1.668  1.00 93.05           N  
ATOM     77  H   LEU B  53      15.809  -5.439  -1.765  1.00 93.05           H  
ATOM     78  CA  LEU B  53      13.977  -4.509  -2.299  1.00 93.05           C  
ATOM     79  HA  LEU B  53      13.448  -3.961  -1.519  1.00 93.05           H  
ATOM     80  C   LEU B  53      12.934  -5.117  -3.254  1.00 93.05           C  
ATOM     81  CB  LEU B  53      14.922  -3.543  -3.041  1.00 93.05           C  
ATOM     82  HB2 LEU B  53      15.598  -3.089  -2.316  1.00 93.05           H  
ATOM     83  HB3 LEU B  53      15.527  -4.117  -3.742  1.00 93.05           H  
ATOM     84  O   LEU B  53      11.756  -4.765  -3.199  1.00 93.05           O  
ATOM     85  CG  LEU B  53      14.217  -2.420  -3.824  1.00 93.05           C  
ATOM     86  HG  LEU B  53      13.532  -2.855  -4.551  1.00 93.05           H  
ATOM     87  CD1 LEU B  53      13.433  -1.482  -2.911  1.00 93.05           C  
ATOM     88 HD11 LEU B  53      13.044  -0.633  -3.473  1.00 93.05           H  
ATOM     89 HD12 LEU B  53      14.085  -1.100  -2.125  1.00 93.05           H  
ATOM     90 HD13 LEU B  53      12.601  -2.013  -2.449  1.00 93.05           H  
ATOM     91  CD2 LEU B  53      15.251  -1.604  -4.594  1.00 93.05           C  
ATOM     92 HD21 LEU B  53      14.748  -0.857  -5.207  1.00 93.05           H  
ATOM     93 HD22 LEU B  53      15.919  -1.097  -3.898  1.00 93.05           H  
ATOM     94 HD23 LEU B  53      15.837  -2.253  -5.245  1.00 93.05           H  
ATOM     95  N   THR B  54      13.339  -6.072  -4.100  1.00 90.93           N  
ATOM     96  H   THR B  54      14.325  -6.287  -4.130  1.00 90.93           H  
ATOM     97  CA  THR B  54      12.422  -6.768  -5.023  1.00 90.93           C  
ATOM     98  HA  THR B  54      11.935  -6.027  -5.656  1.00 90.93           H  
ATOM     99  C   THR B  54      11.321  -7.517  -4.268  1.00 90.93           C  
ATOM    100  CB  THR B  54      13.182  -7.744  -5.936  1.00 90.93           C  
ATOM    101  HB  THR B  54      13.705  -8.483  -5.329  1.00 90.93           H  
ATOM    102  O   THR B  54      10.159  -7.458  -4.668  1.00 90.93           O  
ATOM    103  CG2 THR B  54      12.276  -8.472  -6.929  1.00 90.93           C  
ATOM    104 HG21 THR B  54      12.887  -9.037  -7.634  1.00 90.93           H  
ATOM    105 HG22 THR B  54      11.621  -9.165  -6.401  1.00 90.93           H  
ATOM    106 HG23 THR B  54      11.674  -7.749  -7.479  1.00 90.93           H  
ATOM    107  OG1 THR B  54      14.124  -7.053  -6.718  1.00 90.93           O  
ATOM    108  HG1 THR B  54      14.835  -6.762  -6.144  1.00 90.93           H  
ATOM    109  N   LEU B  55      11.649  -8.192  -3.159  1.00 89.81           N  
ATOM    110  H   LEU B  55      12.611  -8.181  -2.851  1.00 89.81           H  
ATOM    111  CA  LEU B  55      10.656  -8.868  -2.317  1.00 89.81           C  
ATOM    112  HA  LEU B  55      10.046  -9.513  -2.950  1.00 89.81           H  
ATOM    113  C   LEU B  55       9.679  -7.877  -1.669  1.00 89.81           C  
ATOM    114  CB  LEU B  55      11.357  -9.730  -1.250  1.00 89.81           C  
ATOM    115  HB2 LEU B  55      12.143  -9.138  -0.782  1.00 89.81           H  
ATOM    116  HB3 LEU B  55      10.636  -9.981  -0.472  1.00 89.81           H  
ATOM    117  O   LEU B  55       8.480  -8.142  -1.687  1.00 89.81           O  
ATOM    118  CG  LEU B  55      11.958 -11.042  -1.786  1.00 89.81           C  
ATOM    119  HG  LEU B  55      12.558 -10.843  -2.674  1.00 89.81           H  
ATOM    120  CD1 LEU B  55      12.856 -11.672  -0.720  1.00 89.81           C  
ATOM    121 HD11 LEU B  55      13.663 -10.981  -0.475  1.00 89.81           H  
ATOM    122 HD12 LEU B  55      13.289 -12.600  -1.096  1.00 89.81           H  
ATOM    123 HD13 LEU B  55      12.276 -11.875   0.180  1.00 89.81           H  
ATOM    124  CD2 LEU B  55      10.880 -12.071  -2.146  1.00 89.81           C  
ATOM    125 HD21 LEU B  55      11.350 -12.995  -2.481  1.00 89.81           H  
ATOM    126 HD22 LEU B  55      10.250 -11.689  -2.949  1.00 89.81           H  
ATOM    127 HD23 LEU B  55      10.259 -12.277  -1.274  1.00 89.81           H  
ATOM    128  N   VAL B  56      10.156  -6.733  -1.165  1.00 94.00           N  
ATOM    129  H   VAL B  56      11.155  -6.589  -1.167  1.00 94.00           H  
ATOM    130  CA  VAL B  56       9.303  -5.688  -0.566  1.00 94.00           C  
ATOM    131  HA  VAL B  56       8.678  -6.144   0.201  1.00 94.00           H  
ATOM    132  C   VAL B  56       8.356  -5.072  -1.597  1.00 94.00           C  
ATOM    133  CB  VAL B  56      10.165  -4.604   0.109  1.00 94.00           C  
ATOM    134  HB  VAL B  56      10.927  -4.261  -0.591  1.00 94.00           H  
ATOM    135  O   VAL B  56       7.148  -5.026  -1.364  1.00 94.00           O  
ATOM    136  CG1 VAL B  56       9.352  -3.389   0.571  1.00 94.00           C  
ATOM    137 HG11 VAL B  56       8.529  -3.711   1.210  1.00 94.00           H  
ATOM    138 HG12 VAL B  56       9.993  -2.708   1.131  1.00 94.00           H  
ATOM    139 HG13 VAL B  56       8.952  -2.843  -0.284  1.00 94.00           H  
ATOM    140  CG2 VAL B  56      10.853  -5.181   1.347  1.00 94.00           C  
ATOM    141 HG21 VAL B  56      11.525  -4.421   1.745  1.00 94.00           H  
ATOM    142 HG22 VAL B  56      10.117  -5.441   2.109  1.00 94.00           H  
ATOM    143 HG23 VAL B  56      11.441  -6.064   1.095  1.00 94.00           H  
ATOM    144  N   LYS B  57       8.863  -4.664  -2.768  1.00 94.15           N  
ATOM    145  H   LYS B  57       9.863  -4.716  -2.901  1.00 94.15           H  
ATOM    146  CA  LYS B  57       8.022  -4.124  -3.850  1.00 94.15           C  
ATOM    147  HA  LYS B  57       7.467  -3.259  -3.484  1.00 94.15           H  
ATOM    148  C   LYS B  57       6.980  -5.138  -4.320  1.00 94.15           C  
ATOM    149  CB  LYS B  57       8.883  -3.689  -5.040  1.00 94.15           C  
ATOM    150  HB2 LYS B  57       9.518  -4.518  -5.352  1.00 94.15           H  
ATOM    151  HB3 LYS B  57       8.209  -3.448  -5.862  1.00 94.15           H  
ATOM    152  O   LYS B  57       5.809  -4.798  -4.470  1.00 94.15           O  
ATOM    153  CG  LYS B  57       9.753  -2.457  -4.754  1.00 94.15           C  
ATOM    154  HG2 LYS B  57       9.131  -1.645  -4.378  1.00 94.15           H  
ATOM    155  HG3 LYS B  57      10.521  -2.688  -4.016  1.00 94.15           H  
ATOM    156  CD  LYS B  57      10.401  -2.034  -6.075  1.00 94.15           C  
ATOM    157  HD2 LYS B  57       9.603  -1.810  -6.782  1.00 94.15           H  
ATOM    158  HD3 LYS B  57      10.997  -2.857  -6.470  1.00 94.15           H  
ATOM    159  CE  LYS B  57      11.291  -0.800  -5.933  1.00 94.15           C  
ATOM    160  HE2 LYS B  57      12.240  -1.081  -5.477  1.00 94.15           H  
ATOM    161  HE3 LYS B  57      10.808  -0.074  -5.279  1.00 94.15           H  
ATOM    162  NZ  LYS B  57      11.512  -0.195  -7.266  1.00 94.15           N  
ATOM    163  HZ1 LYS B  57      11.982  -0.810  -7.914  1.00 94.15           H  
ATOM    164  HZ2 LYS B  57      10.659   0.147  -7.685  1.00 94.15           H  
ATOM    165  HZ3 LYS B  57      12.119   0.611  -7.221  1.00 94.15           H  
ATOM    166  N   ASN B  58       7.380  -6.399  -4.503  1.00 90.85           N  
ATOM    167  H   ASN B  58       8.360  -6.615  -4.385  1.00 90.85           H  
ATOM    168  CA  ASN B  58       6.460  -7.465  -4.898  1.00 90.85           C  
ATOM    169  HA  ASN B  58       5.910  -7.138  -5.781  1.00 90.85           H  
ATOM    170  C   ASN B  58       5.409  -7.746  -3.819  1.00 90.85           C  
ATOM    171  CB  ASN B  58       7.250  -8.733  -5.256  1.00 90.85           C  
ATOM    172  HB2 ASN B  58       7.946  -8.971  -4.451  1.00 90.85           H  
ATOM    173  HB3 ASN B  58       6.551  -9.564  -5.356  1.00 90.85           H  
ATOM    174  O   ASN B  58       4.244  -7.930  -4.162  1.00 90.85           O  
ATOM    175  CG  ASN B  58       8.008  -8.615  -6.568  1.00 90.85           C  
ATOM    176  ND2 ASN B  58       8.799  -9.603  -6.907  1.00 90.85           N  
ATOM    177 HD21 ASN B  58       9.287  -9.488  -7.784  1.00 90.85           H  
ATOM    178 HD22 ASN B  58       8.929 -10.391  -6.289  1.00 90.85           H  
ATOM    179  OD1 ASN B  58       7.877  -7.670  -7.330  1.00 90.85           O  
ATOM    180  N   LEU B  59       5.786  -7.734  -2.536  1.00 93.34           N  
ATOM    181  H   LEU B  59       6.762  -7.601  -2.314  1.00 93.34           H  
ATOM    182  CA  LEU B  59       4.846  -7.867  -1.424  1.00 93.34           C  
ATOM    183  HA  LEU B  59       4.323  -8.817  -1.533  1.00 93.34           H  
ATOM    184  C   LEU B  59       3.794  -6.755  -1.455  1.00 93.34           C  
ATOM    185  CB  LEU B  59       5.617  -7.870  -0.089  1.00 93.34           C  
ATOM    186  HB2 LEU B  59       6.240  -8.763  -0.037  1.00 93.34           H  
ATOM    187  HB3 LEU B  59       6.290  -7.012  -0.066  1.00 93.34           H  
ATOM    188  O   LEU B  59       2.601  -7.051  -1.385  1.00 93.34           O  
ATOM    189  CG  LEU B  59       4.724  -7.783   1.163  1.00 93.34           C  
ATOM    190  HG  LEU B  59       4.220  -6.817   1.176  1.00 93.34           H  
ATOM    191  CD1 LEU B  59       3.671  -8.883   1.255  1.00 93.34           C  
ATOM    192 HD11 LEU B  59       2.987  -8.609   2.058  1.00 93.34           H  
ATOM    193 HD12 LEU B  59       4.132  -9.844   1.488  1.00 93.34           H  
ATOM    194 HD13 LEU B  59       3.087  -8.966   0.339  1.00 93.34           H  
ATOM    195  CD2 LEU B  59       5.580  -7.887   2.419  1.00 93.34           C  
ATOM    196 HD21 LEU B  59       6.341  -7.106   2.421  1.00 93.34           H  
ATOM    197 HD22 LEU B  59       4.958  -7.777   3.307  1.00 93.34           H  
ATOM    198 HD23 LEU B  59       6.059  -8.866   2.454  1.00 93.34           H  
ATOM    199  N   ILE B  60       4.219  -5.496  -1.594  1.00 96.10           N  
ATOM    200  H   ILE B  60       5.214  -5.326  -1.639  1.00 96.10           H  
ATOM    201  CA  ILE B  60       3.306  -4.350  -1.664  1.00 96.10           C  
ATOM    202  HA  ILE B  60       2.661  -4.367  -0.785  1.00 96.10           H  
ATOM    203  C   ILE B  60       2.390  -4.490  -2.887  1.00 96.10           C  
ATOM    204  CB  ILE B  60       4.090  -3.017  -1.647  1.00 96.10           C  
ATOM    205  HB  ILE B  60       4.852  -3.062  -2.424  1.00 96.10           H  
ATOM    206  O   ILE B  60       1.171  -4.494  -2.730  1.00 96.10           O  
ATOM    207  CG1 ILE B  60       4.784  -2.797  -0.280  1.00 96.10           C  
ATOM    208 HG12 ILE B  60       4.033  -2.558   0.473  1.00 96.10           H  
ATOM    209 HG13 ILE B  60       5.281  -3.716   0.030  1.00 96.10           H  
ATOM    210  CG2 ILE B  60       3.132  -1.849  -1.946  1.00 96.10           C  
ATOM    211 HG21 ILE B  60       2.782  -1.888  -2.978  1.00 96.10           H  
ATOM    212 HG22 ILE B  60       3.619  -0.884  -1.804  1.00 96.10           H  
ATOM    213 HG23 ILE B  60       2.273  -1.911  -1.279  1.00 96.10           H  
ATOM    214  CD1 ILE B  60       5.847  -1.688  -0.293  1.00 96.10           C  
ATOM    215 HD11 ILE B  60       6.583  -1.888  -1.071  1.00 96.10           H  
ATOM    216 HD12 ILE B  60       5.390  -0.713  -0.465  1.00 96.10           H  
ATOM    217 HD13 ILE B  60       6.353  -1.664   0.672  1.00 96.10           H  
ATOM    218  N   ARG B  61       2.950  -4.706  -4.087  1.00 93.40           N  
ATOM    219  H   ARG B  61       3.958  -4.718  -4.140  1.00 93.40           H  
ATOM    220  CA  ARG B  61       2.181  -4.847  -5.336  1.00 93.40           C  
ATOM    221  HA  ARG B  61       1.631  -3.922  -5.510  1.00 93.40           H  
ATOM    222  C   ARG B  61       1.138  -5.963  -5.253  1.00 93.40           C  
ATOM    223  CB  ARG B  61       3.150  -5.069  -6.510  1.00 93.40           C  
ATOM    224  HB2 ARG B  61       3.927  -4.306  -6.474  1.00 93.40           H  
ATOM    225  HB3 ARG B  61       3.624  -6.046  -6.415  1.00 93.40           H  
ATOM    226  O   ARG B  61      -0.025  -5.735  -5.584  1.00 93.40           O  
ATOM    227  CG  ARG B  61       2.432  -4.967  -7.868  1.00 93.40           C  
ATOM    228  HG2 ARG B  61       1.591  -5.660  -7.893  1.00 93.40           H  
ATOM    229  HG3 ARG B  61       2.045  -3.956  -7.990  1.00 93.40           H  
ATOM    230  CD  ARG B  61       3.343  -5.298  -9.057  1.00 93.40           C  
ATOM    231  HD2 ARG B  61       2.748  -5.219  -9.967  1.00 93.40           H  
ATOM    232  HD3 ARG B  61       3.685  -6.330  -8.979  1.00 93.40           H  
ATOM    233  NE  ARG B  61       4.480  -4.367  -9.170  1.00 93.40           N  
ATOM    234  HE  ARG B  61       4.291  -3.448  -9.543  1.00 93.40           H  
ATOM    235  NH1 ARG B  61       6.171  -5.693  -8.407  1.00 93.40           N  
ATOM    236 HH11 ARG B  61       7.144  -5.881  -8.214  1.00 93.40           H  
ATOM    237 HH12 ARG B  61       5.490  -6.428  -8.276  1.00 93.40           H  
ATOM    238  NH2 ARG B  61       6.622  -3.626  -9.147  1.00 93.40           N  
ATOM    239 HH21 ARG B  61       7.618  -3.743  -9.028  1.00 93.40           H  
ATOM    240 HH22 ARG B  61       6.281  -2.760  -9.539  1.00 93.40           H  
ATOM    241  CZ  ARG B  61       5.756  -4.563  -8.905  1.00 93.40           C  
ATOM    242  N   VAL B  62       1.526  -7.154  -4.788  1.00 92.55           N  
ATOM    243  H   VAL B  62       2.495  -7.273  -4.528  1.00 92.55           H  
ATOM    244  CA  VAL B  62       0.608  -8.297  -4.642  1.00 92.55           C  
ATOM    245  HA  VAL B  62       0.059  -8.418  -5.575  1.00 92.55           H  
ATOM    246  C   VAL B  62      -0.436  -8.031  -3.561  1.00 92.55           C  
ATOM    247  CB  VAL B  62       1.366  -9.615  -4.377  1.00 92.55           C  
ATOM    248  HB  VAL B  62       2.040  -9.485  -3.530  1.00 92.55           H  
ATOM    249  O   VAL B  62      -1.600  -8.354  -3.779  1.00 92.55           O  
ATOM    250  CG1 VAL B  62       0.418 -10.784  -4.070  1.00 92.55           C  
ATOM    251 HG11 VAL B  62       0.980 -11.716  -4.016  1.00 92.55           H  
ATOM    252 HG12 VAL B  62      -0.337 -10.870  -4.852  1.00 92.55           H  
ATOM    253 HG13 VAL B  62      -0.079 -10.631  -3.112  1.00 92.55           H  
ATOM    254  CG2 VAL B  62       2.180 -10.022  -5.614  1.00 92.55           C  
ATOM    255 HG21 VAL B  62       2.760 -10.918  -5.396  1.00 92.55           H  
ATOM    256 HG22 VAL B  62       2.869  -9.227  -5.899  1.00 92.55           H  
ATOM    257 HG23 VAL B  62       1.512 -10.222  -6.452  1.00 92.55           H  
ATOM    258  N   SER B  63      -0.073  -7.407  -2.438  1.00 95.09           N  
ATOM    259  H   SER B  63       0.895  -7.146  -2.310  1.00 95.09           H  
ATOM    260  CA  SER B  63      -1.034  -7.076  -1.379  1.00 95.09           C  
ATOM    261  HA  SER B  63      -1.555  -7.987  -1.084  1.00 95.09           H  
ATOM    262  C   SER B  63      -2.085  -6.077  -1.862  1.00 95.09           C  
ATOM    263  CB  SER B  63      -0.339  -6.513  -0.142  1.00 95.09           C  
ATOM    264  HB2 SER B  63       0.169  -5.587  -0.413  1.00 95.09           H  
ATOM    265  HB3 SER B  63      -1.086  -6.299   0.622  1.00 95.09           H  
ATOM    266  O   SER B  63      -3.274  -6.341  -1.712  1.00 95.09           O  
ATOM    267  OG  SER B  63       0.600  -7.434   0.373  1.00 95.09           O  
ATOM    268  HG  SER B  63       1.353  -7.436  -0.223  1.00 95.09           H  
ATOM    269  N   ILE B  64      -1.674  -4.980  -2.508  1.00 95.45           N  
ATOM    270  H   ILE B  64      -0.683  -4.821  -2.623  1.00 95.45           H  
ATOM    271  CA  ILE B  64      -2.605  -3.989  -3.067  1.00 95.45           C  
ATOM    272  HA  ILE B  64      -3.293  -3.677  -2.281  1.00 95.45           H  
ATOM    273  C   ILE B  64      -3.484  -4.609  -4.152  1.00 95.45           C  
ATOM    274  CB  ILE B  64      -1.849  -2.740  -3.578  1.00 95.45           C  
ATOM    275  HB  ILE B  64      -1.119  -3.052  -4.325  1.00 95.45           H  
ATOM    276  O   ILE B  64      -4.699  -4.435  -4.112  1.00 95.45           O  
ATOM    277  CG1 ILE B  64      -1.084  -2.011  -2.450  1.00 95.45           C  
ATOM    278 HG12 ILE B  64      -0.676  -1.079  -2.841  1.00 95.45           H  
ATOM    279 HG13 ILE B  64      -0.240  -2.614  -2.118  1.00 95.45           H  
ATOM    280  CG2 ILE B  64      -2.825  -1.760  -4.258  1.00 95.45           C  
ATOM    281 HG21 ILE B  64      -3.175  -2.166  -5.207  1.00 95.45           H  
ATOM    282 HG22 ILE B  64      -2.333  -0.810  -4.468  1.00 95.45           H  
ATOM    283 HG23 ILE B  64      -3.688  -1.567  -3.621  1.00 95.45           H  
ATOM    284  CD1 ILE B  64      -1.934  -1.696  -1.220  1.00 95.45           C  
ATOM    285 HD11 ILE B  64      -2.846  -1.185  -1.529  1.00 95.45           H  
ATOM    286 HD12 ILE B  64      -1.369  -1.060  -0.539  1.00 95.45           H  
ATOM    287 HD13 ILE B  64      -2.196  -2.612  -0.691  1.00 95.45           H  
ATOM    288  N   SER B  65      -2.909  -5.402  -5.060  1.00 94.30           N  
ATOM    289  H   SER B  65      -1.904  -5.499  -5.046  1.00 94.30           H  
ATOM    290  CA  SER B  65      -3.681  -6.113  -6.089  1.00 94.30           C  
ATOM    291  HA  SER B  65      -4.216  -5.388  -6.702  1.00 94.30           H  
ATOM    292  C   SER B  65      -4.712  -7.070  -5.477  1.00 94.30           C  
ATOM    293  CB  SER B  65      -2.766  -6.934  -6.995  1.00 94.30           C  
ATOM    294  HB2 SER B  65      -3.388  -7.361  -7.782  1.00 94.30           H  
ATOM    295  HB3 SER B  65      -2.311  -7.745  -6.427  1.00 94.30           H  
ATOM    296  O   SER B  65      -5.868  -7.085  -5.889  1.00 94.30           O  
ATOM    297  OG  SER B  65      -1.745  -6.160  -7.596  1.00 94.30           O  
ATOM    298  HG  SER B  65      -1.150  -5.859  -6.906  1.00 94.30           H  
ATOM    299  N   THR B  66      -4.309  -7.821  -4.447  1.00 92.91           N  
ATOM    300  H   THR B  66      -3.347  -7.736  -4.150  1.00 92.91           H  
ATOM    301  CA  THR B  66      -5.165  -8.776  -3.731  1.00 92.91           C  
ATOM    302  HA  THR B  66      -5.604  -9.464  -4.455  1.00 92.91           H  
ATOM    303  C   THR B  66      -6.313  -8.063  -3.024  1.00 92.91           C  
ATOM    304  CB  THR B  66      -4.344  -9.600  -2.726  1.00 92.91           C  
ATOM    305  HB  THR B  66      -3.851  -8.928  -2.023  1.00 92.91           H  
ATOM    306  O   THR B  66      -7.456  -8.479  -3.174  1.00 92.91           O  
ATOM    307  CG2 THR B  66      -5.171 -10.607  -1.935  1.00 92.91           C  
ATOM    308 HG21 THR B  66      -5.746 -11.234  -2.617  1.00 92.91           H  
ATOM    309 HG22 THR B  66      -5.846 -10.081  -1.260  1.00 92.91           H  
ATOM    310 HG23 THR B  66      -4.504 -11.229  -1.338  1.00 92.91           H  
ATOM    311  OG1 THR B  66      -3.357 -10.342  -3.405  1.00 92.91           O  
ATOM    312  HG1 THR B  66      -2.689  -9.707  -3.674  1.00 92.91           H  
ATOM    313  N   VAL B  67      -6.046  -6.958  -2.316  1.00 94.57           N  
ATOM    314  H   VAL B  67      -5.087  -6.653  -2.232  1.00 94.57           H  
ATOM    315  CA  VAL B  67      -7.100  -6.118  -1.723  1.00 94.57           C  
ATOM    316  HA  VAL B  67      -7.708  -6.728  -1.055  1.00 94.57           H  
ATOM    317  C   VAL B  67      -8.029  -5.589  -2.813  1.00 94.57           C  
ATOM    318  CB  VAL B  67      -6.502  -4.956  -0.903  1.00 94.57           C  
ATOM    319  HB  VAL B  67      -5.779  -4.416  -1.515  1.00 94.57           H  
ATOM    320  O   VAL B  67      -9.239  -5.766  -2.718  1.00 94.57           O  
ATOM    321  CG1 VAL B  67      -7.568  -3.965  -0.422  1.00 94.57           C  
ATOM    322 HG11 VAL B  67      -8.100  -3.520  -1.263  1.00 94.57           H  
ATOM    323 HG12 VAL B  67      -8.287  -4.466   0.225  1.00 94.57           H  
ATOM    324 HG13 VAL B  67      -7.090  -3.159   0.136  1.00 94.57           H  
ATOM    325  CG2 VAL B  67      -5.797  -5.488   0.347  1.00 94.57           C  
ATOM    326 HG21 VAL B  67      -6.521  -5.986   0.992  1.00 94.57           H  
ATOM    327 HG22 VAL B  67      -5.339  -4.662   0.891  1.00 94.57           H  
ATOM    328 HG23 VAL B  67      -5.018  -6.200   0.074  1.00 94.57           H  
ATOM    329  N   CYS B  68      -7.492  -5.003  -3.885  1.00 92.10           N  
ATOM    330  H   CYS B  68      -6.489  -4.896  -3.942  1.00 92.10           H  
ATOM    331  CA  CYS B  68      -8.320  -4.423  -4.940  1.00 92.10           C  
ATOM    332  HA  CYS B  68      -8.980  -3.691  -4.474  1.00 92.10           H  
ATOM    333  C   CYS B  68      -9.231  -5.462  -5.613  1.00 92.10           C  
ATOM    334  CB  CYS B  68      -7.441  -3.685  -5.953  1.00 92.10           C  
ATOM    335  HB2 CYS B  68      -6.675  -4.352  -6.350  1.00 92.10           H  
ATOM    336  HB3 CYS B  68      -8.067  -3.328  -6.771  1.00 92.10           H  
ATOM    337  O   CYS B  68     -10.374  -5.150  -5.943  1.00 92.10           O  
ATOM    338  SG  CYS B  68      -6.673  -2.248  -5.159  1.00 92.10           S  
ATOM    339  HG  CYS B  68      -5.804  -2.931  -4.409  1.00 92.10           H  
ATOM    340  N   HIS B  69      -8.759  -6.700  -5.768  1.00 93.23           N  
ATOM    341  H   HIS B  69      -7.794  -6.882  -5.533  1.00 93.23           H  
ATOM    342  CA  HIS B  69      -9.567  -7.802  -6.275  1.00 93.23           C  
ATOM    343  HA  HIS B  69     -10.098  -7.466  -7.166  1.00 93.23           H  
ATOM    344  C   HIS B  69     -10.627  -8.259  -5.258  1.00 93.23           C  
ATOM    345  CB  HIS B  69      -8.635  -8.948  -6.687  1.00 93.23           C  
ATOM    346  HB2 HIS B  69      -8.070  -9.295  -5.822  1.00 93.23           H  
ATOM    347  HB3 HIS B  69      -7.925  -8.585  -7.430  1.00 93.23           H  
ATOM    348  O   HIS B  69     -11.818  -8.253  -5.560  1.00 93.23           O  
ATOM    349  CG  HIS B  69      -9.396 -10.103  -7.273  1.00 93.23           C  
ATOM    350  CD2 HIS B  69      -9.747 -10.259  -8.587  1.00 93.23           C  
ATOM    351  HD2 HIS B  69      -9.489  -9.592  -9.396  1.00 93.23           H  
ATOM    352  ND1 HIS B  69      -9.974 -11.135  -6.570  1.00 93.23           N  
ATOM    353  HD1 HIS B  69      -9.987 -11.241  -5.566  1.00 93.23           H  
ATOM    354  CE1 HIS B  69     -10.660 -11.892  -7.443  1.00 93.23           C  
ATOM    355  HE1 HIS B  69     -11.254 -12.756  -7.185  1.00 93.23           H  
ATOM    356  NE2 HIS B  69     -10.544 -11.402  -8.685  1.00 93.23           N  
ATOM    357  N   LEU B  70     -10.217  -8.629  -4.037  1.00 91.76           N  
ATOM    358  H   LEU B  70      -9.237  -8.536  -3.813  1.00 91.76           H  
ATOM    359  CA  LEU B  70     -11.113  -9.187  -3.010  1.00 91.76           C  
ATOM    360  HA  LEU B  70     -11.650 -10.041  -3.424  1.00 91.76           H  
ATOM    361  C   LEU B  70     -12.186  -8.202  -2.540  1.00 91.76           C  
ATOM    362  CB  LEU B  70     -10.293  -9.634  -1.788  1.00 91.76           C  
ATOM    363  HB2 LEU B  70      -9.705  -8.786  -1.439  1.00 91.76           H  
ATOM    364  HB3 LEU B  70     -10.984  -9.908  -0.990  1.00 91.76           H  
ATOM    365  O   LEU B  70     -13.280  -8.614  -2.173  1.00 91.76           O  
ATOM    366  CG  LEU B  70      -9.358 -10.826  -2.034  1.00 91.76           C  
ATOM    367  HG  LEU B  70      -8.661 -10.599  -2.840  1.00 91.76           H  
ATOM    368  CD1 LEU B  70      -8.561 -11.098  -0.764  1.00 91.76           C  
ATOM    369 HD11 LEU B  70      -7.802 -11.846  -0.992  1.00 91.76           H  
ATOM    370 HD12 LEU B  70      -8.072 -10.184  -0.425  1.00 91.76           H  
ATOM    371 HD13 LEU B  70      -9.221 -11.468   0.021  1.00 91.76           H  
ATOM    372  CD2 LEU B  70     -10.102 -12.103  -2.417  1.00 91.76           C  
ATOM    373 HD21 LEU B  70     -10.867 -12.317  -1.670  1.00 91.76           H  
ATOM    374 HD22 LEU B  70     -10.585 -11.986  -3.387  1.00 91.76           H  
ATOM    375 HD23 LEU B  70      -9.407 -12.942  -2.467  1.00 91.76           H  
ATOM    376  N   ARG B  71     -11.878  -6.903  -2.544  1.00 90.14           N  
ATOM    377  H   ARG B  71     -10.941  -6.639  -2.817  1.00 90.14           H  
ATOM    378  CA  ARG B  71     -12.799  -5.841  -2.125  1.00 90.14           C  
ATOM    379  HA  ARG B  71     -13.561  -6.281  -1.481  1.00 90.14           H  
ATOM    380  C   ARG B  71     -13.599  -5.250  -3.299  1.00 90.14           C  
ATOM    381  CB  ARG B  71     -12.042  -4.804  -1.270  1.00 90.14           C  
ATOM    382  HB2 ARG B  71     -12.780  -4.146  -0.811  1.00 90.14           H  
ATOM    383  HB3 ARG B  71     -11.405  -4.199  -1.917  1.00 90.14           H  
ATOM    384  O   ARG B  71     -14.264  -4.231  -3.137  1.00 90.14           O  
ATOM    385  CG  ARG B  71     -11.155  -5.368  -0.138  1.00 90.14           C  
ATOM    386  HG2 ARG B  71     -10.767  -4.532   0.444  1.00 90.14           H  
ATOM    387  HG3 ARG B  71     -10.297  -5.892  -0.560  1.00 90.14           H  
ATOM    388  CD  ARG B  71     -11.853  -6.350   0.807  1.00 90.14           C  
ATOM    389  HD2 ARG B  71     -11.116  -6.735   1.513  1.00 90.14           H  
ATOM    390  HD3 ARG B  71     -12.251  -7.189   0.237  1.00 90.14           H  
ATOM    391  NE  ARG B  71     -12.911  -5.680   1.559  1.00 90.14           N  
ATOM    392  HE  ARG B  71     -12.702  -4.765   1.931  1.00 90.14           H  
ATOM    393  NH1 ARG B  71     -14.500  -7.359   1.654  1.00 90.14           N  
ATOM    394 HH11 ARG B  71     -13.856  -8.038   1.276  1.00 90.14           H  
ATOM    395 HH12 ARG B  71     -15.328  -7.700   2.122  1.00 90.14           H  
ATOM    396  NH2 ARG B  71     -14.879  -5.344   2.526  1.00 90.14           N  
ATOM    397 HH21 ARG B  71     -14.486  -4.459   2.814  1.00 90.14           H  
ATOM    398 HH22 ARG B  71     -15.793  -5.628   2.848  1.00 90.14           H  
ATOM    399  CZ  ARG B  71     -14.094  -6.144   1.894  1.00 90.14           C  
ATOM    400  N   GLY B  72     -13.535  -5.878  -4.481  1.00 90.15           N  
ATOM    401  H   GLY B  72     -12.974  -6.716  -4.539  1.00 90.15           H  
ATOM    402  CA  GLY B  72     -14.332  -5.521  -5.662  1.00 90.15           C  
ATOM    403  HA2 GLY B  72     -15.391  -5.595  -5.414  1.00 90.15           H  
ATOM    404  HA3 GLY B  72     -14.111  -6.233  -6.457  1.00 90.15           H  
ATOM    405  C   GLY B  72     -14.060  -4.114  -6.200  1.00 90.15           C  
ATOM    406  O   GLY B  72     -14.982  -3.451  -6.680  1.00 90.15           O  
ATOM    407  N   ILE B  73     -12.819  -3.634  -6.066  1.00 86.24           N  
ATOM    408  H   ILE B  73     -12.110  -4.270  -5.730  1.00 86.24           H  
ATOM    409  CA  ILE B  73     -12.433  -2.234  -6.279  1.00 86.24           C  
ATOM    410  HA  ILE B  73     -13.176  -1.599  -5.798  1.00 86.24           H  
ATOM    411  C   ILE B  73     -12.420  -1.846  -7.756  1.00 86.24           C  
ATOM    412  CB  ILE B  73     -11.070  -1.956  -5.619  1.00 86.24           C  
ATOM    413  HB  ILE B  73     -10.330  -2.618  -6.070  1.00 86.24           H  
ATOM    414  O   ILE B  73     -12.951  -0.791  -8.101  1.00 86.24           O  
ATOM    415  CG1 ILE B  73     -11.078  -2.218  -4.098  1.00 86.24           C  
ATOM    416 HG12 ILE B  73     -11.248  -3.283  -3.940  1.00 86.24           H  
ATOM    417 HG13 ILE B  73     -10.095  -1.983  -3.691  1.00 86.24           H  
ATOM    418  CG2 ILE B  73     -10.602  -0.536  -5.908  1.00 86.24           C  
ATOM    419 HG21 ILE B  73      -9.728  -0.302  -5.301  1.00 86.24           H  
ATOM    420 HG22 ILE B  73     -10.311  -0.442  -6.954  1.00 86.24           H  
ATOM    421 HG23 ILE B  73     -11.410   0.170  -5.713  1.00 86.24           H  
ATOM    422  CD1 ILE B  73     -12.115  -1.446  -3.280  1.00 86.24           C  
ATOM    423 HD11 ILE B  73     -11.902  -0.377  -3.315  1.00 86.24           H  
ATOM    424 HD12 ILE B  73     -13.126  -1.645  -3.635  1.00 86.24           H  
ATOM    425 HD13 ILE B  73     -12.048  -1.780  -2.245  1.00 86.24           H  
ATOM    426  N   PHE B  74     -11.881  -2.711  -8.613  1.00 89.48           N  
ATOM    427  H   PHE B  74     -11.545  -3.593  -8.252  1.00 89.48           H  
ATOM    428  CA  PHE B  74     -11.817  -2.499 -10.059  1.00 89.48           C  
ATOM    429  HA  PHE B  74     -12.313  -1.557 -10.294  1.00 89.48           H  
ATOM    430  C   PHE B  74     -12.537  -3.623 -10.816  1.00 89.48           C  
ATOM    431  CB  PHE B  74     -10.357  -2.375 -10.513  1.00 89.48           C  
ATOM    432  HB2 PHE B  74      -9.856  -3.331 -10.360  1.00 89.48           H  
ATOM    433  HB3 PHE B  74     -10.329  -2.162 -11.581  1.00 89.48           H  
ATOM    434  O   PHE B  74     -12.704  -4.721 -10.277  1.00 89.48           O  
ATOM    435  CG  PHE B  74      -9.579  -1.286  -9.809  1.00 89.48           C  
ATOM    436  CD1 PHE B  74     -10.001   0.055  -9.891  1.00 89.48           C  
ATOM    437  HD1 PHE B  74     -10.874   0.330 -10.464  1.00 89.48           H  
ATOM    438  CD2 PHE B  74      -8.427  -1.613  -9.074  1.00 89.48           C  
ATOM    439  HD2 PHE B  74      -8.094  -2.639  -9.020  1.00 89.48           H  
ATOM    440  CE1 PHE B  74      -9.270   1.058  -9.235  1.00 89.48           C  
ATOM    441  HE1 PHE B  74      -9.601   2.084  -9.293  1.00 89.48           H  
ATOM    442  CE2 PHE B  74      -7.690  -0.606  -8.435  1.00 89.48           C  
ATOM    443  HE2 PHE B  74      -6.798  -0.865  -7.884  1.00 89.48           H  
ATOM    444  CZ  PHE B  74      -8.103   0.733  -8.526  1.00 89.48           C  
ATOM    445  HZ  PHE B  74      -7.522   1.520  -8.066  1.00 89.48           H  
ATOM    446  N   PRO B  75     -12.941  -3.397 -12.078  1.00 90.92           N  
ATOM    447  CA  PRO B  75     -13.484  -4.447 -12.935  1.00 90.92           C  
ATOM    448  HA  PRO B  75     -14.423  -4.795 -12.505  1.00 90.92           H  
ATOM    449  C   PRO B  75     -12.518  -5.629 -13.108  1.00 90.92           C  
ATOM    450  CB  PRO B  75     -13.754  -3.754 -14.275  1.00 90.92           C  
ATOM    451  HB2 PRO B  75     -14.614  -4.181 -14.791  1.00 90.92           H  
ATOM    452  HB3 PRO B  75     -12.861  -3.803 -14.898  1.00 90.92           H  
ATOM    453  O   PRO B  75     -11.309  -5.431 -13.224  1.00 90.92           O  
ATOM    454  CG  PRO B  75     -13.980  -2.293 -13.898  1.00 90.92           C  
ATOM    455  HG2 PRO B  75     -14.998  -2.154 -13.535  1.00 90.92           H  
ATOM    456  HG3 PRO B  75     -13.767  -1.616 -14.726  1.00 90.92           H  
ATOM    457  CD  PRO B  75     -12.993  -2.104 -12.753  1.00 90.92           C  
ATOM    458  HD2 PRO B  75     -13.350  -1.308 -12.099  1.00 90.92           H  
ATOM    459  HD3 PRO B  75     -12.011  -1.846 -13.148  1.00 90.92           H  
ATOM    460  N   ALA B  76     -13.046  -6.850 -13.247  1.00 92.55           N  
ATOM    461  H   ALA B  76     -14.039  -6.959 -13.097  1.00 92.55           H  
ATOM    462  CA  ALA B  76     -12.246  -8.076 -13.393  1.00 92.55           C  
ATOM    463  HA  ALA B  76     -11.694  -8.236 -12.467  1.00 92.55           H  
ATOM    464  C   ALA B  76     -11.209  -8.028 -14.540  1.00 92.55           C  
ATOM    465  CB  ALA B  76     -13.210  -9.256 -13.571  1.00 92.55           C  
ATOM    466  HB1 ALA B  76     -13.793  -9.137 -14.484  1.00 92.55           H  
ATOM    467  HB2 ALA B  76     -13.882  -9.320 -12.715  1.00 92.55           H  
ATOM    468  HB3 ALA B  76     -12.639 -10.182 -13.632  1.00 92.55           H  
ATOM    469  O   ALA B  76     -10.128  -8.592 -14.410  1.00 92.55           O  
ATOM    470  N   LYS B  77     -11.490  -7.289 -15.628  1.00 92.99           N  
ATOM    471  H   LYS B  77     -12.395  -6.842 -15.656  1.00 92.99           H  
ATOM    472  CA  LYS B  77     -10.556  -7.060 -16.755  1.00 92.99           C  
ATOM    473  HA  LYS B  77     -10.269  -8.032 -17.157  1.00 92.99           H  
ATOM    474  C   LYS B  77      -9.230  -6.383 -16.356  1.00 92.99           C  
ATOM    475  CB  LYS B  77     -11.255  -6.260 -17.877  1.00 92.99           C  
ATOM    476  HB2 LYS B  77     -12.139  -6.801 -18.212  1.00 92.99           H  
ATOM    477  HB3 LYS B  77     -10.569  -6.184 -18.720  1.00 92.99           H  
ATOM    478  O   LYS B  77      -8.264  -6.450 -17.112  1.00 92.99           O  
ATOM    479  CG  LYS B  77     -11.663  -4.841 -17.436  1.00 92.99           C  
ATOM    480  HG2 LYS B  77     -10.810  -4.357 -16.962  1.00 92.99           H  
ATOM    481  HG3 LYS B  77     -12.471  -4.928 -16.709  1.00 92.99           H  
ATOM    482  CD  LYS B  77     -12.131  -3.932 -18.580  1.00 92.99           C  
ATOM    483  HD2 LYS B  77     -13.084  -4.287 -18.972  1.00 92.99           H  
ATOM    484  HD3 LYS B  77     -11.384  -3.942 -19.373  1.00 92.99           H  
ATOM    485  CE  LYS B  77     -12.272  -2.502 -18.032  1.00 92.99           C  
ATOM    486  HE2 LYS B  77     -11.325  -2.225 -17.568  1.00 92.99           H  
ATOM    487  HE3 LYS B  77     -13.031  -2.474 -17.250  1.00 92.99           H  
ATOM    488  NZ  LYS B  77     -12.580  -1.508 -19.088  1.00 92.99           N  
ATOM    489  HZ1 LYS B  77     -12.312  -0.597 -18.744  1.00 92.99           H  
ATOM    490  HZ2 LYS B  77     -13.551  -1.503 -19.365  1.00 92.99           H  
ATOM    491  HZ3 LYS B  77     -11.975  -1.634 -19.887  1.00 92.99           H  
ATOM    492  N   CYS B  78      -9.193  -5.722 -15.198  1.00 94.48           N  
ATOM    493  H   CYS B  78     -10.025  -5.708 -14.625  1.00 94.48           H  
ATOM    494  CA  CYS B  78      -8.021  -5.030 -14.658  1.00 94.48           C  
ATOM    495  HA  CYS B  78      -7.422  -4.643 -15.483  1.00 94.48           H  
ATOM    496  C   CYS B  78      -7.114  -5.964 -13.851  1.00 94.48           C  
ATOM    497  CB  CYS B  78      -8.471  -3.841 -13.796  1.00 94.48           C  
ATOM    498  HB2 CYS B  78      -8.864  -4.201 -12.845  1.00 94.48           H  
ATOM    499  HB3 CYS B  78      -7.612  -3.202 -13.591  1.00 94.48           H  
ATOM    500  O   CYS B  78      -6.144  -5.499 -13.259  1.00 94.48           O  
ATOM    501  SG  CYS B  78      -9.748  -2.885 -14.653  1.00 94.48           S  
ATOM    502  HG  CYS B  78     -10.766  -3.413 -13.968  1.00 94.48           H  
ATOM    503  N   PHE B  79      -7.429  -7.260 -13.790  1.00 94.59           N  
ATOM    504  H   PHE B  79      -8.245  -7.597 -14.280  1.00 94.59           H  
ATOM    505  CA  PHE B  79      -6.659  -8.250 -13.052  1.00 94.59           C  
ATOM    506  HA  PHE B  79      -5.759  -7.777 -12.661  1.00 94.59           H  
ATOM    507  C   PHE B  79      -6.224  -9.402 -13.945  1.00 94.59           C  
ATOM    508  CB  PHE B  79      -7.462  -8.776 -11.862  1.00 94.59           C  
ATOM    509  HB2 PHE B  79      -6.872  -9.547 -11.366  1.00 94.59           H  
ATOM    510  HB3 PHE B  79      -8.376  -9.248 -12.225  1.00 94.59           H  
ATOM    511  O   PHE B  79      -6.958  -9.866 -14.816  1.00 94.59           O  
ATOM    512  CG  PHE B  79      -7.813  -7.709 -10.850  1.00 94.59           C  
ATOM    513  CD1 PHE B  79      -6.869  -7.304  -9.888  1.00 94.59           C  
ATOM    514  HD1 PHE B  79      -5.890  -7.760  -9.862  1.00 94.59           H  
ATOM    515  CD2 PHE B  79      -9.080  -7.103 -10.890  1.00 94.59           C  
ATOM    516  HD2 PHE B  79      -9.799  -7.398 -11.640  1.00 94.59           H  
ATOM    517  CE1 PHE B  79      -7.197  -6.294  -8.967  1.00 94.59           C  
ATOM    518  HE1 PHE B  79      -6.472  -5.981  -8.231  1.00 94.59           H  
ATOM    519  CE2 PHE B  79      -9.411  -6.104  -9.963  1.00 94.59           C  
ATOM    520  HE2 PHE B  79     -10.391  -5.651  -9.988  1.00 94.59           H  
ATOM    521  CZ  PHE B  79      -8.468  -5.693  -9.008  1.00 94.59           C  
ATOM    522  HZ  PHE B  79      -8.729  -4.915  -8.307  1.00 94.59           H  
ATOM    523  N   GLN B  80      -5.035  -9.915 -13.657  1.00 93.25           N  
ATOM    524  H   GLN B  80      -4.476  -9.448 -12.957  1.00 93.25           H  
ATOM    525  CA  GLN B  80      -4.499 -11.118 -14.263  1.00 93.25           C  
ATOM    526  HA  GLN B  80      -5.184 -11.479 -15.029  1.00 93.25           H  
ATOM    527  C   GLN B  80      -4.352 -12.199 -13.191  1.00 93.25           C  
ATOM    528  CB  GLN B  80      -3.182 -10.746 -14.943  1.00 93.25           C  
ATOM    529  HB2 GLN B  80      -2.442 -10.480 -14.189  1.00 93.25           H  
ATOM    530  HB3 GLN B  80      -3.353  -9.875 -15.577  1.00 93.25           H  
ATOM    531  O   GLN B  80      -3.669 -11.997 -12.182  1.00 93.25           O  
ATOM    532  CG  GLN B  80      -2.645 -11.873 -15.825  1.00 93.25           C  
ATOM    533  HG2 GLN B  80      -2.370 -12.732 -15.213  1.00 93.25           H  
ATOM    534  HG3 GLN B  80      -3.413 -12.176 -16.536  1.00 93.25           H  
ATOM    535  CD  GLN B  80      -1.420 -11.380 -16.574  1.00 93.25           C  
ATOM    536  NE2 GLN B  80      -1.412 -11.416 -17.887  1.00 93.25           N  
ATOM    537 HE21 GLN B  80      -2.280 -11.604 -18.368  1.00 93.25           H  
ATOM    538 HE22 GLN B  80      -0.724 -10.826 -18.333  1.00 93.25           H  
ATOM    539  OE1 GLN B  80      -0.426 -10.979 -15.982  1.00 93.25           O  
ATOM    540  N   GLU B  81      -4.988 -13.353 -13.402  1.00 93.42           N  
ATOM    541  H   GLU B  81      -5.558 -13.464 -14.229  1.00 93.42           H  
ATOM    542  CA  GLU B  81      -4.803 -14.508 -12.522  1.00 93.42           C  
ATOM    543  HA  GLU B  81      -4.938 -14.168 -11.496  1.00 93.42           H  
ATOM    544  C   GLU B  81      -3.373 -15.052 -12.671  1.00 93.42           C  
ATOM    545  CB  GLU B  81      -5.851 -15.606 -12.790  1.00 93.42           C  
ATOM    546  HB2 GLU B  81      -5.605 -16.128 -13.715  1.00 93.42           H  
ATOM    547  HB3 GLU B  81      -6.838 -15.155 -12.892  1.00 93.42           H  
ATOM    548  O   GLU B  81      -2.880 -15.283 -13.778  1.00 93.42           O  
ATOM    549  CG  GLU B  81      -5.881 -16.602 -11.618  1.00 93.42           C  
ATOM    550  HG2 GLU B  81      -4.860 -16.887 -11.363  1.00 93.42           H  
ATOM    551  HG3 GLU B  81      -6.301 -16.109 -10.742  1.00 93.42           H  
ATOM    552  CD  GLU B  81      -6.671 -17.883 -11.909  1.00 93.42           C  
ATOM    553  OE1 GLU B  81      -6.067 -18.978 -11.834  1.00 93.42           O  
ATOM    554  OE2 GLU B  81      -7.909 -17.861 -12.073  1.00 93.42           O  
ATOM    555  N   ARG B  82      -2.702 -15.273 -11.541  1.00 89.19           N  
ATOM    556  H   ARG B  82      -3.157 -15.020 -10.676  1.00 89.19           H  
ATOM    557  CA  ARG B  82      -1.386 -15.909 -11.446  1.00 89.19           C  
ATOM    558  HA  ARG B  82      -1.172 -16.420 -12.384  1.00 89.19           H  
ATOM    559  C   ARG B  82      -1.420 -16.972 -10.352  1.00 89.19           C  
ATOM    560  CB  ARG B  82      -0.309 -14.837 -11.173  1.00 89.19           C  
ATOM    561  HB2 ARG B  82       0.649 -15.334 -11.021  1.00 89.19           H  
ATOM    562  HB3 ARG B  82      -0.561 -14.318 -10.248  1.00 89.19           H  
ATOM    563  O   ARG B  82      -2.110 -16.823  -9.347  1.00 89.19           O  
ATOM    564  CG  ARG B  82      -0.137 -13.771 -12.274  1.00 89.19           C  
ATOM    565  HG2 ARG B  82       0.613 -13.052 -11.942  1.00 89.19           H  
ATOM    566  HG3 ARG B  82      -1.073 -13.235 -12.430  1.00 89.19           H  
ATOM    567  CD  ARG B  82       0.327 -14.394 -13.596  1.00 89.19           C  
ATOM    568  HD2 ARG B  82       1.204 -15.009 -13.397  1.00 89.19           H  
ATOM    569  HD3 ARG B  82      -0.465 -15.034 -13.985  1.00 89.19           H  
ATOM    570  NE  ARG B  82       0.673 -13.385 -14.616  1.00 89.19           N  
ATOM    571  HE  ARG B  82       0.487 -12.414 -14.412  1.00 89.19           H  
ATOM    572  NH1 ARG B  82       1.266 -14.859 -16.270  1.00 89.19           N  
ATOM    573 HH11 ARG B  82       0.884 -15.607 -15.708  1.00 89.19           H  
ATOM    574 HH12 ARG B  82       1.576 -15.024 -17.217  1.00 89.19           H  
ATOM    575  NH2 ARG B  82       1.555 -12.680 -16.597  1.00 89.19           N  
ATOM    576 HH21 ARG B  82       1.891 -12.859 -17.533  1.00 89.19           H  
ATOM    577 HH22 ARG B  82       1.232 -11.753 -16.362  1.00 89.19           H  
ATOM    578  CZ  ARG B  82       1.164 -13.642 -15.816  1.00 89.19           C  
ATOM    579  N   THR B  83      -0.645 -18.042 -10.510  1.00 89.51           N  
ATOM    580  H   THR B  83      -0.122 -18.150 -11.367  1.00 89.51           H  
ATOM    581  CA  THR B  83      -0.487 -19.058  -9.460  1.00 89.51           C  
ATOM    582  HA  THR B  83      -1.326 -18.977  -8.769  1.00 89.51           H  
ATOM    583  C   THR B  83       0.800 -18.812  -8.678  1.00 89.51           C  
ATOM    584  CB  THR B  83      -0.527 -20.485 -10.019  1.00 89.51           C  
ATOM    585  HB  THR B  83       0.384 -20.681 -10.584  1.00 89.51           H  
ATOM    586  O   THR B  83       1.883 -18.776  -9.259  1.00 89.51           O  
ATOM    587  CG2 THR B  83      -0.664 -21.530  -8.910  1.00 89.51           C  
ATOM    588 HG21 THR B  83       0.228 -21.530  -8.284  1.00 89.51           H  
ATOM    589 HG22 THR B  83      -0.774 -22.517  -9.361  1.00 89.51           H  
ATOM    590 HG23 THR B  83      -1.540 -21.318  -8.299  1.00 89.51           H  
ATOM    591  OG1 THR B  83      -1.627 -20.646 -10.882  1.00 89.51           O  
ATOM    592  HG1 THR B  83      -2.419 -20.299 -10.466  1.00 89.51           H  
ATOM    593  N   TYR B  84       0.702 -18.675  -7.356  1.00 84.63           N  
ATOM    594  H   TYR B  84      -0.219 -18.701  -6.942  1.00 84.63           H  
ATOM    595  CA  TYR B  84       1.845 -18.467  -6.468  1.00 84.63           C  
ATOM    596  HA  TYR B  84       2.761 -18.718  -7.003  1.00 84.63           H  
ATOM    597  C   TYR B  84       1.751 -19.378  -5.240  1.00 84.63           C  
ATOM    598  CB  TYR B  84       1.931 -16.986  -6.080  1.00 84.63           C  
ATOM    599  HB2 TYR B  84       1.056 -16.717  -5.490  1.00 84.63           H  
ATOM    600  HB3 TYR B  84       1.914 -16.384  -6.989  1.00 84.63           H  
ATOM    601  O   TYR B  84       0.783 -19.324  -4.487  1.00 84.63           O  
ATOM    602  CG  TYR B  84       3.194 -16.646  -5.314  1.00 84.63           C  
ATOM    603  CD1 TYR B  84       3.142 -16.391  -3.929  1.00 84.63           C  
ATOM    604  HD1 TYR B  84       2.193 -16.409  -3.414  1.00 84.63           H  
ATOM    605  CD2 TYR B  84       4.427 -16.601  -5.992  1.00 84.63           C  
ATOM    606  HD2 TYR B  84       4.461 -16.775  -7.058  1.00 84.63           H  
ATOM    607  CE1 TYR B  84       4.323 -16.091  -3.223  1.00 84.63           C  
ATOM    608  HE1 TYR B  84       4.274 -15.867  -2.167  1.00 84.63           H  
ATOM    609  CE2 TYR B  84       5.613 -16.321  -5.285  1.00 84.63           C  
ATOM    610  HE2 TYR B  84       6.562 -16.282  -5.799  1.00 84.63           H  
ATOM    611  OH  TYR B  84       6.710 -15.823  -3.211  1.00 84.63           O  
ATOM    612  HH  TYR B  84       6.523 -15.647  -2.286  1.00 84.63           H  
ATOM    613  CZ  TYR B  84       5.563 -16.071  -3.898  1.00 84.63           C  
ATOM    614  N   ALA B  85       2.753 -20.242  -5.042  1.00 85.32           N  
ATOM    615  H   ALA B  85       3.529 -20.213  -5.688  1.00 85.32           H  
ATOM    616  CA  ALA B  85       2.828 -21.190  -3.920  1.00 85.32           C  
ATOM    617  HA  ALA B  85       3.593 -21.923  -4.179  1.00 85.32           H  
ATOM    618  C   ALA B  85       1.536 -22.014  -3.680  1.00 85.32           C  
ATOM    619  CB  ALA B  85       3.331 -20.445  -2.681  1.00 85.32           C  
ATOM    620  HB1 ALA B  85       2.595 -19.703  -2.371  1.00 85.32           H  
ATOM    621  HB2 ALA B  85       4.272 -19.946  -2.914  1.00 85.32           H  
ATOM    622  HB3 ALA B  85       3.490 -21.152  -1.867  1.00 85.32           H  
ATOM    623  O   ALA B  85       1.095 -22.192  -2.540  1.00 85.32           O  
ATOM    624  N   GLY B  86       0.929 -22.493  -4.773  1.00 86.11           N  
ATOM    625  H   GLY B  86       1.344 -22.288  -5.671  1.00 86.11           H  
ATOM    626  CA  GLY B  86      -0.314 -23.275  -4.775  1.00 86.11           C  
ATOM    627  HA2 GLY B  86      -0.306 -23.965  -3.930  1.00 86.11           H  
ATOM    628  HA3 GLY B  86      -0.361 -23.866  -5.689  1.00 86.11           H  
ATOM    629  C   GLY B  86      -1.606 -22.452  -4.689  1.00 86.11           C  
ATOM    630  O   GLY B  86      -2.686 -23.027  -4.741  1.00 86.11           O  
ATOM    631  N   MET B  87      -1.521 -21.125  -4.576  1.00 87.09           N  
ATOM    632  H   MET B  87      -0.609 -20.691  -4.547  1.00 87.09           H  
ATOM    633  CA  MET B  87      -2.678 -20.230  -4.502  1.00 87.09           C  
ATOM    634  HA  MET B  87      -3.569 -20.796  -4.234  1.00 87.09           H  
ATOM    635  C   MET B  87      -2.922 -19.533  -5.834  1.00 87.09           C  
ATOM    636  CB  MET B  87      -2.451 -19.156  -3.435  1.00 87.09           C  
ATOM    637  HB2 MET B  87      -3.346 -18.541  -3.349  1.00 87.09           H  
ATOM    638  HB3 MET B  87      -1.629 -18.513  -3.749  1.00 87.09           H  
ATOM    639  O   MET B  87      -1.967 -19.142  -6.507  1.00 87.09           O  
ATOM    640  CG  MET B  87      -2.132 -19.753  -2.066  1.00 87.09           C  
ATOM    641  HG2 MET B  87      -2.983 -20.350  -1.739  1.00 87.09           H  
ATOM    642  HG3 MET B  87      -1.258 -20.401  -2.135  1.00 87.09           H  
ATOM    643  SD  MET B  87      -1.802 -18.489  -0.829  1.00 87.09           S  
ATOM    644  CE  MET B  87      -0.205 -17.837  -1.385  1.00 87.09           C  
ATOM    645  HE1 MET B  87       0.192 -17.159  -0.629  1.00 87.09           H  
ATOM    646  HE2 MET B  87      -0.336 -17.289  -2.318  1.00 87.09           H  
ATOM    647  HE3 MET B  87       0.495 -18.657  -1.545  1.00 87.09           H  
ATOM    648  N   LYS B  88      -4.191 -19.289  -6.168  1.00 89.10           N  
ATOM    649  H   LYS B  88      -4.919 -19.619  -5.550  1.00 89.10           H  
ATOM    650  CA  LYS B  88      -4.558 -18.258  -7.144  1.00 89.10           C  
ATOM    651  HA  LYS B  88      -3.887 -18.295  -8.001  1.00 89.10           H  
ATOM    652  C   LYS B  88      -4.402 -16.889  -6.480  1.00 89.10           C  
ATOM    653  CB  LYS B  88      -5.997 -18.463  -7.642  1.00 89.10           C  
ATOM    654  HB2 LYS B  88      -6.673 -18.495  -6.787  1.00 89.10           H  
ATOM    655  HB3 LYS B  88      -6.272 -17.606  -8.256  1.00 89.10           H  
ATOM    656  O   LYS B  88      -4.966 -16.657  -5.413  1.00 89.10           O  
ATOM    657  CG  LYS B  88      -6.175 -19.738  -8.484  1.00 89.10           C  
ATOM    658  HG2 LYS B  88      -5.902 -20.616  -7.898  1.00 89.10           H  
ATOM    659  HG3 LYS B  88      -5.526 -19.682  -9.358  1.00 89.10           H  
ATOM    660  CD  LYS B  88      -7.642 -19.861  -8.926  1.00 89.10           C  
ATOM    661  HD2 LYS B  88      -8.255 -20.042  -8.043  1.00 89.10           H  
ATOM    662  HD3 LYS B  88      -7.964 -18.916  -9.362  1.00 89.10           H  
ATOM    663  CE  LYS B  88      -7.881 -21.001  -9.928  1.00 89.10           C  
ATOM    664  HE2 LYS B  88      -6.984 -21.618  -9.991  1.00 89.10           H  
ATOM    665  HE3 LYS B  88      -8.700 -21.618  -9.559  1.00 89.10           H  
ATOM    666  NZ  LYS B  88      -8.222 -20.473 -11.272  1.00 89.10           N  
ATOM    667  HZ1 LYS B  88      -8.500 -21.175 -11.943  1.00 89.10           H  
ATOM    668  HZ2 LYS B  88      -7.422 -19.987 -11.651  1.00 89.10           H  
ATOM    669  HZ3 LYS B  88      -8.884 -19.711 -11.248  1.00 89.10           H  
ATOM    670  N   ILE B  89      -3.638 -16.006  -7.107  1.00 89.63           N  
ATOM    671  H   ILE B  89      -3.216 -16.285  -7.981  1.00 89.63           H  
ATOM    672  CA  ILE B  89      -3.541 -14.587  -6.765  1.00 89.63           C  
ATOM    673  HA  ILE B  89      -4.269 -14.362  -5.986  1.00 89.63           H  
ATOM    674  C   ILE B  89      -3.938 -13.767  -7.991  1.00 89.63           C  
ATOM    675  CB  ILE B  89      -2.145 -14.198  -6.218  1.00 89.63           C  
ATOM    676  HB  ILE B  89      -2.191 -13.143  -5.950  1.00 89.63           H  
ATOM    677  O   ILE B  89      -3.753 -14.206  -9.126  1.00 89.63           O  
ATOM    678  CG1 ILE B  89      -1.011 -14.371  -7.255  1.00 89.63           C  
ATOM    679 HG12 ILE B  89      -1.307 -13.888  -8.186  1.00 89.63           H  
ATOM    680 HG13 ILE B  89      -0.852 -15.431  -7.452  1.00 89.63           H  
ATOM    681  CG2 ILE B  89      -1.842 -14.989  -4.933  1.00 89.63           C  
ATOM    682 HG21 ILE B  89      -2.685 -14.909  -4.247  1.00 89.63           H  
ATOM    683 HG22 ILE B  89      -1.673 -16.041  -5.164  1.00 89.63           H  
ATOM    684 HG23 ILE B  89      -0.960 -14.580  -4.440  1.00 89.63           H  
ATOM    685  CD1 ILE B  89       0.323 -13.739  -6.835  1.00 89.63           C  
ATOM    686 HD11 ILE B  89       0.183 -12.676  -6.641  1.00 89.63           H  
ATOM    687 HD12 ILE B  89       0.716 -14.223  -5.941  1.00 89.63           H  
ATOM    688 HD13 ILE B  89       1.046 -13.857  -7.643  1.00 89.63           H  
ATOM    689  N   TYR B  90      -4.457 -12.568  -7.763  1.00 90.91           N  
ATOM    690  H   TYR B  90      -4.564 -12.244  -6.813  1.00 90.91           H  
ATOM    691  CA  TYR B  90      -4.843 -11.650  -8.827  1.00 90.91           C  
ATOM    692  HA  TYR B  90      -4.719 -12.122  -9.802  1.00 90.91           H  
ATOM    693  C   TYR B  90      -3.918 -10.445  -8.766  1.00 90.91           C  
ATOM    694  CB  TYR B  90      -6.324 -11.303  -8.679  1.00 90.91           C  
ATOM    695  HB2 TYR B  90      -6.585 -10.532  -9.404  1.00 90.91           H  
ATOM    696  HB3 TYR B  90      -6.503 -10.891  -7.686  1.00 90.91           H  
ATOM    697  O   TYR B  90      -3.884  -9.735  -7.762  1.00 90.91           O  
ATOM    698  CG  TYR B  90      -7.218 -12.509  -8.898  1.00 90.91           C  
ATOM    699  CD1 TYR B  90      -7.615 -12.869 -10.202  1.00 90.91           C  
ATOM    700  HD1 TYR B  90      -7.304 -12.276 -11.049  1.00 90.91           H  
ATOM    701  CD2 TYR B  90      -7.629 -13.285  -7.797  1.00 90.91           C  
ATOM    702  HD2 TYR B  90      -7.328 -13.003  -6.799  1.00 90.91           H  
ATOM    703  CE1 TYR B  90      -8.447 -13.988 -10.399  1.00 90.91           C  
ATOM    704  HE1 TYR B  90      -8.780 -14.265 -11.388  1.00 90.91           H  
ATOM    705  CE2 TYR B  90      -8.465 -14.400  -7.989  1.00 90.91           C  
ATOM    706  HE2 TYR B  90      -8.800 -14.978  -7.140  1.00 90.91           H  
ATOM    707  OH  TYR B  90      -9.723 -15.799  -9.474  1.00 90.91           O  
ATOM    708  HH  TYR B  90     -10.039 -16.150  -8.638  1.00 90.91           H  
ATOM    709  CZ  TYR B  90      -8.887 -14.743  -9.292  1.00 90.91           C  
ATOM    710  N   GLN B  91      -3.120 -10.257  -9.815  1.00 93.16           N  
ATOM    711  H   GLN B  91      -3.225 -10.864 -10.615  1.00 93.16           H  
ATOM    712  CA  GLN B  91      -2.237  -9.104  -9.951  1.00 93.16           C  
ATOM    713  HA  GLN B  91      -1.999  -8.716  -8.960  1.00 93.16           H  
ATOM    714  C   GLN B  91      -2.963  -8.009 -10.733  1.00 93.16           C  
ATOM    715  CB  GLN B  91      -0.917  -9.537 -10.601  1.00 93.16           C  
ATOM    716  HB2 GLN B  91      -0.484 -10.343 -10.007  1.00 93.16           H  
ATOM    717  HB3 GLN B  91      -1.106  -9.907 -11.609  1.00 93.16           H  
ATOM    718  O   GLN B  91      -3.617  -8.310 -11.730  1.00 93.16           O  
ATOM    719  CG  GLN B  91       0.076  -8.367 -10.662  1.00 93.16           C  
ATOM    720  HG2 GLN B  91      -0.326  -7.597 -11.321  1.00 93.16           H  
ATOM    721  HG3 GLN B  91       0.200  -7.935  -9.669  1.00 93.16           H  
ATOM    722  CD  GLN B  91       1.452  -8.765 -11.181  1.00 93.16           C  
ATOM    723  NE2 GLN B  91       2.135  -7.866 -11.855  1.00 93.16           N  
ATOM    724 HE21 GLN B  91       3.005  -8.168 -12.269  1.00 93.16           H  
ATOM    725 HE22 GLN B  91       1.684  -7.005 -12.129  1.00 93.16           H  
ATOM    726  OE1 GLN B  91       1.952  -9.861 -10.970  1.00 93.16           O  
ATOM    727  N   LEU B  92      -2.846  -6.757 -10.287  1.00 94.41           N  
ATOM    728  H   LEU B  92      -2.300  -6.570  -9.458  1.00 94.41           H  
ATOM    729  CA  LEU B  92      -3.371  -5.606 -11.010  1.00 94.41           C  
ATOM    730  HA  LEU B  92      -4.418  -5.808 -11.237  1.00 94.41           H  
ATOM    731  C   LEU B  92      -2.602  -5.463 -12.333  1.00 94.41           C  
ATOM    732  CB  LEU B  92      -3.284  -4.358 -10.109  1.00 94.41           C  
ATOM    733  HB2 LEU B  92      -3.602  -4.626  -9.101  1.00 94.41           H  
ATOM    734  HB3 LEU B  92      -2.242  -4.046 -10.056  1.00 94.41           H  
ATOM    735  O   LEU B  92      -1.372  -5.416 -12.355  1.00 94.41           O  
ATOM    736  CG  LEU B  92      -4.141  -3.164 -10.572  1.00 94.41           C  
ATOM    737  HG  LEU B  92      -3.916  -2.927 -11.612  1.00 94.41           H  
ATOM    738  CD1 LEU B  92      -5.638  -3.446 -10.419  1.00 94.41           C  
ATOM    739 HD11 LEU B  92      -5.869  -3.688  -9.381  1.00 94.41           H  
ATOM    740 HD12 LEU B  92      -5.945  -4.273 -11.059  1.00 94.41           H  
ATOM    741 HD13 LEU B  92      -6.205  -2.563 -10.712  1.00 94.41           H  
ATOM    742  CD2 LEU B  92      -3.835  -1.950  -9.696  1.00 94.41           C  
ATOM    743 HD21 LEU B  92      -4.068  -2.160  -8.652  1.00 94.41           H  
ATOM    744 HD22 LEU B  92      -2.780  -1.690  -9.785  1.00 94.41           H  
ATOM    745 HD23 LEU B  92      -4.423  -1.096 -10.032  1.00 94.41           H  
ATOM    746  N   ASP B  93      -3.355  -5.449 -13.423  1.00 92.34           N  
ATOM    747  H   ASP B  93      -4.354  -5.496 -13.283  1.00 92.34           H  
ATOM    748  CA  ASP B  93      -2.915  -5.418 -14.814  1.00 92.34           C  
ATOM    749  HA  ASP B  93      -1.876  -5.092 -14.874  1.00 92.34           H  
ATOM    750  C   ASP B  93      -3.787  -4.376 -15.530  1.00 92.34           C  
ATOM    751  CB  ASP B  93      -3.015  -6.839 -15.402  1.00 92.34           C  
ATOM    752  HB2 ASP B  93      -4.040  -7.197 -15.301  1.00 92.34           H  
ATOM    753  HB3 ASP B  93      -2.369  -7.505 -14.830  1.00 92.34           H  
ATOM    754  O   ASP B  93      -4.700  -4.695 -16.295  1.00 92.34           O  
ATOM    755  CG  ASP B  93      -2.598  -6.902 -16.873  1.00 92.34           C  
ATOM    756  OD1 ASP B  93      -1.701  -6.134 -17.262  1.00 92.34           O  
ATOM    757  OD2 ASP B  93      -3.225  -7.684 -17.629  1.00 92.34           O  
ATOM    758  N   ALA B  94      -3.598  -3.111 -15.145  1.00 90.42           N  
ATOM    759  H   ALA B  94      -2.867  -2.929 -14.474  1.00 90.42           H  
ATOM    760  CA  ALA B  94      -4.508  -2.012 -15.465  1.00 90.42           C  
ATOM    761  HA  ALA B  94      -5.535  -2.372 -15.392  1.00 90.42           H  
ATOM    762  C   ALA B  94      -4.333  -1.425 -16.875  1.00 90.42           C  
ATOM    763  CB  ALA B  94      -4.310  -0.935 -14.405  1.00 90.42           C  
ATOM    764  HB1 ALA B  94      -5.012  -0.126 -14.608  1.00 90.42           H  
ATOM    765  HB2 ALA B  94      -4.504  -1.340 -13.412  1.00 90.42           H  
ATOM    766  HB3 ALA B  94      -3.291  -0.549 -14.444  1.00 90.42           H  
ATOM    767  O   ALA B  94      -5.232  -0.748 -17.375  1.00 90.42           O  
ATOM    768  N   ALA B  95      -3.204  -1.692 -17.529  1.00 89.38           N  
ATOM    769  H   ALA B  95      -2.520  -2.295 -17.095  1.00 89.38           H  
ATOM    770  CA  ALA B  95      -2.935  -1.285 -18.900  1.00 89.38           C  
ATOM    771  HA  ALA B  95      -3.880  -1.176 -19.432  1.00 89.38           H  
ATOM    772  C   ALA B  95      -2.114  -2.350 -19.626  1.00 89.38           C  
ATOM    773  CB  ALA B  95      -2.220   0.069 -18.909  1.00 89.38           C  
ATOM    774  HB1 ALA B  95      -2.030   0.370 -19.939  1.00 89.38           H  
ATOM    775  HB2 ALA B  95      -2.857   0.822 -18.444  1.00 89.38           H  
ATOM    776  HB3 ALA B  95      -1.274   0.000 -18.373  1.00 89.38           H  
ATOM    777  O   ALA B  95      -1.318  -3.060 -19.019  1.00 89.38           O  
ATOM    778  N   THR B  96      -2.302  -2.431 -20.935  1.00 89.53           N  
ATOM    779  H   THR B  96      -2.956  -1.789 -21.360  1.00 89.53           H  
ATOM    780  CA  THR B  96      -1.553  -3.304 -21.845  1.00 89.53           C  
ATOM    781  HA  THR B  96      -0.798  -3.859 -21.288  1.00 89.53           H  
ATOM    782  C   THR B  96      -0.830  -2.455 -22.877  1.00 89.53           C  
ATOM    783  CB  THR B  96      -2.480  -4.312 -22.547  1.00 89.53           C  
ATOM    784  HB  THR B  96      -2.004  -4.679 -23.456  1.00 89.53           H  
ATOM    785  O   THR B  96      -1.340  -1.408 -23.267  1.00 89.53           O  
ATOM    786  CG2 THR B  96      -2.759  -5.505 -21.634  1.00 89.53           C  
ATOM    787 HG21 THR B  96      -3.535  -6.132 -22.074  1.00 89.53           H  
ATOM    788 HG22 THR B  96      -1.849  -6.095 -21.523  1.00 89.53           H  
ATOM    789 HG23 THR B  96      -3.067  -5.158 -20.648  1.00 89.53           H  
ATOM    790  OG1 THR B  96      -3.730  -3.741 -22.877  1.00 89.53           O  
ATOM    791  HG1 THR B  96      -3.571  -3.042 -23.515  1.00 89.53           H  
ATOM    792  N   ARG B  97       0.331  -2.908 -23.355  1.00 87.58           N  
ATOM    793  H   ARG B  97       0.676  -3.802 -23.037  1.00 87.58           H  
ATOM    794  CA  ARG B  97       0.888  -2.377 -24.603  1.00 87.58           C  
ATOM    795  HA  ARG B  97       0.705  -1.305 -24.667  1.00 87.58           H  
ATOM    796  C   ARG B  97       0.159  -3.006 -25.781  1.00 87.58           C  
ATOM    797  CB  ARG B  97       2.399  -2.607 -24.695  1.00 87.58           C  
ATOM    798  HB2 ARG B  97       2.711  -2.480 -25.732  1.00 87.58           H  
ATOM    799  HB3 ARG B  97       2.646  -3.620 -24.379  1.00 87.58           H  
ATOM    800  O   ARG B  97      -0.041  -4.222 -25.788  1.00 87.58           O  
ATOM    801  CG  ARG B  97       3.141  -1.575 -23.840  1.00 87.58           C  
ATOM    802  HG2 ARG B  97       2.909  -0.580 -24.219  1.00 87.58           H  
ATOM    803  HG3 ARG B  97       2.826  -1.645 -22.799  1.00 87.58           H  
ATOM    804  CD  ARG B  97       4.649  -1.806 -23.935  1.00 87.58           C  
ATOM    805  HD2 ARG B  97       4.896  -1.959 -24.986  1.00 87.58           H  
ATOM    806  HD3 ARG B  97       4.913  -2.713 -23.391  1.00 87.58           H  
ATOM    807  NE  ARG B  97       5.392  -0.655 -23.390  1.00 87.58           N  
ATOM    808  HE  ARG B  97       4.971  -0.169 -22.611  1.00 87.58           H  
ATOM    809  NH1 ARG B  97       7.021  -0.549 -25.012  1.00 87.58           N  
ATOM    810 HH11 ARG B  97       6.476  -1.198 -25.562  1.00 87.58           H  
ATOM    811 HH12 ARG B  97       7.361   0.096 -25.711  1.00 87.58           H  
ATOM    812  NH2 ARG B  97       6.914   1.037 -23.489  1.00 87.58           N  
ATOM    813 HH21 ARG B  97       6.399   1.553 -22.790  1.00 87.58           H  
ATOM    814 HH22 ARG B  97       7.630   1.480 -24.046  1.00 87.58           H  
ATOM    815  CZ  ARG B  97       6.431  -0.072 -23.965  1.00 87.58           C  
ATOM    816  N   ASP B  98      -0.243  -2.175 -26.728  1.00 88.16           N  
ATOM    817  H   ASP B  98      -0.043  -1.190 -26.629  1.00 88.16           H  
ATOM    818  CA  ASP B  98      -0.693  -2.624 -28.036  1.00 88.16           C  
ATOM    819  HA  ASP B  98      -1.461  -3.387 -27.910  1.00 88.16           H  
ATOM    820  C   ASP B  98       0.487  -3.234 -28.809  1.00 88.16           C  
ATOM    821  CB  ASP B  98      -1.315  -1.446 -28.781  1.00 88.16           C  
ATOM    822  HB2 ASP B  98      -0.542  -0.705 -28.985  1.00 88.16           H  
ATOM    823  HB3 ASP B  98      -2.087  -0.985 -28.165  1.00 88.16           H  
ATOM    824  O   ASP B  98       1.616  -2.749 -28.716  1.00 88.16           O  
ATOM    825  CG  ASP B  98      -1.937  -1.954 -30.072  1.00 88.16           C  
ATOM    826  OD1 ASP B  98      -1.191  -2.035 -31.072  1.00 88.16           O  
ATOM    827  OD2 ASP B  98      -3.105  -2.395 -29.993  1.00 88.16           O  
ATOM    828  N   ALA B  99       0.248  -4.336 -29.521  1.00 88.99           N  
ATOM    829  H   ALA B  99      -0.710  -4.609 -29.685  1.00 88.99           H  
ATOM    830  CA  ALA B  99       1.315  -5.088 -30.179  1.00 88.99           C  
ATOM    831  HA  ALA B  99       2.195  -5.082 -29.536  1.00 88.99           H  
ATOM    832  C   ALA B  99       1.751  -4.481 -31.523  1.00 88.99           C  
ATOM    833  CB  ALA B  99       0.851  -6.540 -30.340  1.00 88.99           C  
ATOM    834  HB1 ALA B  99      -0.022  -6.575 -30.992  1.00 88.99           H  
ATOM    835  HB2 ALA B  99       1.651  -7.125 -30.794  1.00 88.99           H  
ATOM    836  HB3 ALA B  99       0.602  -6.961 -29.367  1.00 88.99           H  
ATOM    837  O   ALA B  99       2.883  -4.719 -31.944  1.00 88.99           O  
ATOM    838  N   ASP B 100       0.875  -3.711 -32.175  1.00 91.21           N  
ATOM    839  H   ASP B 100       0.001  -3.467 -31.730  1.00 91.21           H  
ATOM    840  CA  ASP B 100       1.109  -3.135 -33.499  1.00 91.21           C  
ATOM    841  HA  ASP B 100       1.880  -3.709 -34.013  1.00 91.21           H  
ATOM    842  C   ASP B 100       1.610  -1.682 -33.405  1.00 91.21           C  
ATOM    843  CB  ASP B 100      -0.184  -3.236 -34.333  1.00 91.21           C  
ATOM    844  HB2 ASP B 100      -0.988  -2.717 -33.810  1.00 91.21           H  
ATOM    845  HB3 ASP B 100      -0.023  -2.723 -35.281  1.00 91.21           H  
ATOM    846  O   ASP B 100       2.388  -1.244 -34.255  1.00 91.21           O  
ATOM    847  CG  ASP B 100      -0.618  -4.679 -34.645  1.00 91.21           C  
ATOM    848  OD1 ASP B 100       0.260  -5.504 -34.992  1.00 91.21           O  
ATOM    849  OD2 ASP B 100      -1.840  -4.952 -34.602  1.00 91.21           O  
ATOM    850  N   THR B 101       1.204  -0.934 -32.367  1.00 90.66           N  
ATOM    851  H   THR B 101       0.479  -1.315 -31.776  1.00 90.66           H  
ATOM    852  CA  THR B 101       1.566   0.488 -32.182  1.00 90.66           C  
ATOM    853  HA  THR B 101       2.065   0.840 -33.085  1.00 90.66           H  
ATOM    854  C   THR B 101       2.547   0.772 -31.035  1.00 90.66           C  
ATOM    855  CB  THR B 101       0.314   1.362 -32.005  1.00 90.66           C  
ATOM    856  HB  THR B 101       0.621   2.409 -31.996  1.00 90.66           H  
ATOM    857  O   THR B 101       3.078   1.878 -30.964  1.00 90.66           O  
ATOM    858  CG2 THR B 101      -0.719   1.181 -33.118  1.00 90.66           C  
ATOM    859 HG21 THR B 101      -1.154   0.183 -33.067  1.00 90.66           H  
ATOM    860 HG22 THR B 101      -0.238   1.314 -34.087  1.00 90.66           H  
ATOM    861 HG23 THR B 101      -1.509   1.923 -33.005  1.00 90.66           H  
ATOM    862  OG1 THR B 101      -0.325   1.070 -30.789  1.00 90.66           O  
ATOM    863  HG1 THR B 101      -1.170   1.525 -30.795  1.00 90.66           H  
ATOM    864  N   ASP B 102       2.795  -0.191 -30.135  1.00 88.81           N  
ATOM    865  H   ASP B 102       2.325  -1.074 -30.273  1.00 88.81           H  
ATOM    866  CA  ASP B 102       3.503  -0.023 -28.843  1.00 88.81           C  
ATOM    867  HA  ASP B 102       3.392  -0.980 -28.334  1.00 88.81           H  
ATOM    868  C   ASP B 102       2.856   1.008 -27.881  1.00 88.81           C  
ATOM    869  CB  ASP B 102       5.024   0.173 -29.053  1.00 88.81           C  
ATOM    870  HB2 ASP B 102       5.353  -0.477 -29.864  1.00 88.81           H  
ATOM    871  HB3 ASP B 102       5.215   1.204 -29.351  1.00 88.81           H  
ATOM    872  O   ASP B 102       3.416   1.348 -26.832  1.00 88.81           O  
ATOM    873  CG  ASP B 102       5.867  -0.168 -27.811  1.00 88.81           C  
ATOM    874  OD1 ASP B 102       5.622  -1.220 -27.169  1.00 88.81           O  
ATOM    875  OD2 ASP B 102       6.821   0.577 -27.464  1.00 88.81           O  
ATOM    876  N   GLU B 103       1.646   1.492 -28.191  1.00 87.75           N  
ATOM    877  H   GLU B 103       1.216   1.189 -29.053  1.00 87.75           H  
ATOM    878  CA  GLU B 103       0.915   2.441 -27.348  1.00 87.75           C  
ATOM    879  HA  GLU B 103       1.629   3.197 -27.020  1.00 87.75           H  
ATOM    880  C   GLU B 103       0.350   1.777 -26.082  1.00 87.75           C  
ATOM    881  CB  GLU B 103      -0.193   3.176 -28.124  1.00 87.75           C  
ATOM    882  HB2 GLU B 103      -0.764   3.765 -27.408  1.00 87.75           H  
ATOM    883  HB3 GLU B 103      -0.866   2.449 -28.580  1.00 87.75           H  
ATOM    884  O   GLU B 103       0.045   0.584 -26.034  1.00 87.75           O  
ATOM    885  CG  GLU B 103       0.365   4.135 -29.192  1.00 87.75           C  
ATOM    886  HG2 GLU B 103       0.879   3.558 -29.960  1.00 87.75           H  
ATOM    887  HG3 GLU B 103       1.101   4.783 -28.714  1.00 87.75           H  
ATOM    888  CD  GLU B 103      -0.710   5.020 -29.852  1.00 87.75           C  
ATOM    889  OE1 GLU B 103      -0.317   5.909 -30.642  1.00 87.75           O  
ATOM    890  OE2 GLU B 103      -1.912   4.844 -29.544  1.00 87.75           O  
ATOM    891  N   THR B 104       0.196   2.561 -25.011  1.00 86.79           N  
ATOM    892  H   THR B 104       0.334   3.554 -25.130  1.00 86.79           H  
ATOM    893  CA  THR B 104      -0.346   2.069 -23.735  1.00 86.79           C  
ATOM    894  HA  THR B 104      -0.089   1.016 -23.623  1.00 86.79           H  
ATOM    895  C   THR B 104      -1.869   2.170 -23.723  1.00 86.79           C  
ATOM    896  CB  THR B 104       0.286   2.808 -22.550  1.00 86.79           C  
ATOM    897  HB  THR B 104       0.104   3.878 -22.644  1.00 86.79           H  
ATOM    898  O   THR B 104      -2.436   3.240 -23.517  1.00 86.79           O  
ATOM    899  CG2 THR B 104      -0.209   2.318 -21.189  1.00 86.79           C  
ATOM    900 HG21 THR B 104       0.307   2.870 -20.403  1.00 86.79           H  
ATOM    901 HG22 THR B 104      -1.279   2.498 -21.089  1.00 86.79           H  
ATOM    902 HG23 THR B 104      -0.002   1.253 -21.083  1.00 86.79           H  
ATOM    903  OG1 THR B 104       1.676   2.563 -22.583  1.00 86.79           O  
ATOM    904  HG1 THR B 104       1.916   2.527 -23.511  1.00 86.79           H  
ATOM    905  N   VAL B 105      -2.535   1.029 -23.886  1.00 91.49           N  
ATOM    906  H   VAL B 105      -1.996   0.190 -24.046  1.00 91.49           H  
ATOM    907  CA  VAL B 105      -3.991   0.889 -23.801  1.00 91.49           C  
ATOM    908  HA  VAL B 105      -4.450   1.801 -24.183  1.00 91.49           H  
ATOM    909  C   VAL B 105      -4.397   0.717 -22.338  1.00 91.49           C  
ATOM    910  CB  VAL B 105      -4.486  -0.275 -24.681  1.00 91.49           C  
ATOM    911  HB  VAL B 105      -4.062  -1.212 -24.319  1.00 91.49           H  
ATOM    912  O   VAL B 105      -4.244  -0.355 -21.745  1.00 91.49           O  
ATOM    913  CG1 VAL B 105      -6.017  -0.383 -24.646  1.00 91.49           C  
ATOM    914 HG11 VAL B 105      -6.339  -1.186 -25.308  1.00 91.49           H  
ATOM    915 HG12 VAL B 105      -6.359  -0.612 -23.636  1.00 91.49           H  
ATOM    916 HG13 VAL B 105      -6.465   0.553 -24.979  1.00 91.49           H  
ATOM    917  CG2 VAL B 105      -4.059  -0.084 -26.140  1.00 91.49           C  
ATOM    918 HG21 VAL B 105      -4.445   0.856 -26.533  1.00 91.49           H  
ATOM    919 HG22 VAL B 105      -2.972  -0.075 -26.219  1.00 91.49           H  
ATOM    920 HG23 VAL B 105      -4.428  -0.906 -26.755  1.00 91.49           H  
ATOM    921  N   VAL B 106      -4.927   1.786 -21.744  1.00 88.05           N  
ATOM    922  H   VAL B 106      -4.969   2.644 -22.275  1.00 88.05           H  
ATOM    923  CA  VAL B 106      -5.469   1.789 -20.378  1.00 88.05           C  
ATOM    924  HA  VAL B 106      -4.784   1.244 -19.729  1.00 88.05           H  
ATOM    925  C   VAL B 106      -6.818   1.067 -20.349  1.00 88.05           C  
ATOM    926  CB  VAL B 106      -5.572   3.230 -19.839  1.00 88.05           C  
ATOM    927  HB  VAL B 106      -6.136   3.839 -20.545  1.00 88.05           H  
ATOM    928  O   VAL B 106      -7.751   1.428 -21.065  1.00 88.05           O  
ATOM    929  CG1 VAL B 106      -6.277   3.289 -18.480  1.00 88.05           C  
ATOM    930 HG11 VAL B 106      -7.336   3.058 -18.597  1.00 88.05           H  
ATOM    931 HG12 VAL B 106      -6.202   4.297 -18.072  1.00 88.05           H  
ATOM    932 HG13 VAL B 106      -5.821   2.585 -17.784  1.00 88.05           H  
ATOM    933  CG2 VAL B 106      -4.172   3.838 -19.680  1.00 88.05           C  
ATOM    934 HG21 VAL B 106      -3.579   3.250 -18.980  1.00 88.05           H  
ATOM    935 HG22 VAL B 106      -3.661   3.877 -20.642  1.00 88.05           H  
ATOM    936 HG23 VAL B 106      -4.255   4.857 -19.300  1.00 88.05           H  
ATOM    937  N   LYS B 107      -6.946   0.040 -19.501  1.00 91.24           N  
ATOM    938  H   LYS B 107      -6.157  -0.195 -18.915  1.00 91.24           H  
ATOM    939  CA  LYS B 107      -8.198  -0.716 -19.334  1.00 91.24           C  
ATOM    940  HA  LYS B 107      -8.679  -0.806 -20.308  1.00 91.24           H  
ATOM    941  C   LYS B 107      -9.173   0.012 -18.413  1.00 91.24           C  
ATOM    942  CB  LYS B 107      -7.916  -2.119 -18.779  1.00 91.24           C  
ATOM    943  HB2 LYS B 107      -7.548  -2.022 -17.758  1.00 91.24           H  
ATOM    944  HB3 LYS B 107      -8.856  -2.670 -18.744  1.00 91.24           H  
ATOM    945  O   LYS B 107     -10.384  -0.077 -18.617  1.00 91.24           O  
ATOM    946  CG  LYS B 107      -6.898  -2.929 -19.598  1.00 91.24           C  
ATOM    947  HG2 LYS B 107      -5.930  -2.427 -19.582  1.00 91.24           H  
ATOM    948  HG3 LYS B 107      -7.234  -3.028 -20.630  1.00 91.24           H  
ATOM    949  CD  LYS B 107      -6.755  -4.312 -18.960  1.00 91.24           C  
ATOM    950  HD2 LYS B 107      -7.646  -4.903 -19.174  1.00 91.24           H  
ATOM    951  HD3 LYS B 107      -6.674  -4.184 -17.881  1.00 91.24           H  
ATOM    952  CE  LYS B 107      -5.513  -5.057 -19.453  1.00 91.24           C  
ATOM    953  HE2 LYS B 107      -5.658  -5.392 -20.480  1.00 91.24           H  
ATOM    954  HE3 LYS B 107      -4.667  -4.371 -19.435  1.00 91.24           H  
ATOM    955  NZ  LYS B 107      -5.232  -6.192 -18.547  1.00 91.24           N  
ATOM    956  HZ1 LYS B 107      -5.995  -6.851 -18.486  1.00 91.24           H  
ATOM    957  HZ2 LYS B 107      -5.076  -5.831 -17.617  1.00 91.24           H  
ATOM    958  HZ3 LYS B 107      -4.370  -6.680 -18.741  1.00 91.24           H  
ATOM    959  N   ASP B 108      -8.654   0.675 -17.389  1.00 83.88           N  
ATOM    960  H   ASP B 108      -7.649   0.679 -17.290  1.00 83.88           H  
ATOM    961  CA  ASP B 108      -9.395   1.410 -16.366  1.00 83.88           C  
ATOM    962  HA  ASP B 108     -10.261   1.901 -16.809  1.00 83.88           H  
ATOM    963  C   ASP B 108      -8.461   2.472 -15.769  1.00 83.88           C  
ATOM    964  CB  ASP B 108      -9.873   0.408 -15.312  1.00 83.88           C  
ATOM    965  HB2 ASP B 108     -10.464  -0.357 -15.815  1.00 83.88           H  
ATOM    966  HB3 ASP B 108      -9.010  -0.079 -14.858  1.00 83.88           H  
ATOM    967  O   ASP B 108      -7.324   2.155 -15.410  1.00 83.88           O  
ATOM    968  CG  ASP B 108     -10.729   1.042 -14.222  1.00 83.88           C  
ATOM    969  OD1 ASP B 108     -10.168   1.843 -13.442  1.00 83.88           O  
ATOM    970  OD2 ASP B 108     -11.934   0.701 -14.202  1.00 83.88           O  
ATOM    971  N   GLN B 109      -8.907   3.731 -15.732  1.00 79.51           N  
ATOM    972  H   GLN B 109      -9.865   3.928 -15.984  1.00 79.51           H  
ATOM    973  CA  GLN B 109      -8.039   4.851 -15.367  1.00 79.51           C  
ATOM    974  HA  GLN B 109      -7.100   4.739 -15.910  1.00 79.51           H  
ATOM    975  C   GLN B 109      -7.692   4.845 -13.876  1.00 79.51           C  
ATOM    976  CB  GLN B 109      -8.679   6.183 -15.793  1.00 79.51           C  
ATOM    977  HB2 GLN B 109      -8.995   6.116 -16.834  1.00 79.51           H  
ATOM    978  HB3 GLN B 109      -9.562   6.368 -15.181  1.00 79.51           H  
ATOM    979  O   GLN B 109      -6.526   5.019 -13.543  1.00 79.51           O  
ATOM    980  CG  GLN B 109      -7.712   7.373 -15.643  1.00 79.51           C  
ATOM    981  HG2 GLN B 109      -7.378   7.452 -14.609  1.00 79.51           H  
ATOM    982  HG3 GLN B 109      -8.244   8.294 -15.885  1.00 79.51           H  
ATOM    983  CD  GLN B 109      -6.503   7.274 -16.570  1.00 79.51           C  
ATOM    984  NE2 GLN B 109      -5.294   7.434 -16.085  1.00 79.51           N  
ATOM    985 HE21 GLN B 109      -4.522   7.374 -16.733  1.00 79.51           H  
ATOM    986 HE22 GLN B 109      -5.122   7.581 -15.101  1.00 79.51           H  
ATOM    987  OE1 GLN B 109      -6.630   7.042 -17.762  1.00 79.51           O  
ATOM    988  N   GLU B 110      -8.652   4.573 -12.984  1.00 79.61           N  
ATOM    989  H   GLU B 110      -9.561   4.273 -13.306  1.00 79.61           H  
ATOM    990  CA  GLU B 110      -8.394   4.548 -11.536  1.00 79.61           C  
ATOM    991  HA  GLU B 110      -7.909   5.479 -11.245  1.00 79.61           H  
ATOM    992  C   GLU B 110      -7.435   3.395 -11.172  1.00 79.61           C  
ATOM    993  CB  GLU B 110      -9.715   4.417 -10.748  1.00 79.61           C  
ATOM    994  HB2 GLU B 110     -10.208   3.492 -11.044  1.00 79.61           H  
ATOM    995  HB3 GLU B 110      -9.455   4.347  -9.692  1.00 79.61           H  
ATOM    996  O   GLU B 110      -6.551   3.545 -10.323  1.00 79.61           O  
ATOM    997  CG  GLU B 110     -10.717   5.581 -10.907  1.00 79.61           C  
ATOM    998  HG2 GLU B 110     -11.043   5.624 -11.946  1.00 79.61           H  
ATOM    999  HG3 GLU B 110     -10.199   6.512 -10.679  1.00 79.61           H  
ATOM   1000  CD  GLU B 110     -11.961   5.460  -9.990  1.00 79.61           C  
ATOM   1001  OE1 GLU B 110     -12.787   6.407  -9.973  1.00 79.61           O  
ATOM   1002  OE2 GLU B 110     -12.109   4.429  -9.290  1.00 79.61           O  
ATOM   1003  N   ALA B 111      -7.553   2.253 -11.861  1.00 84.69           N  
ATOM   1004  H   ALA B 111      -8.331   2.167 -12.500  1.00 84.69           H  
ATOM   1005  CA  ALA B 111      -6.623   1.132 -11.721  1.00 84.69           C  
ATOM   1006  HA  ALA B 111      -6.524   0.890 -10.663  1.00 84.69           H  
ATOM   1007  C   ALA B 111      -5.215   1.455 -12.256  1.00 84.69           C  
ATOM   1008  CB  ALA B 111      -7.223  -0.075 -12.449  1.00 84.69           C  
ATOM   1009  HB1 ALA B 111      -7.244   0.123 -13.521  1.00 84.69           H  
ATOM   1010  HB2 ALA B 111      -6.613  -0.958 -12.263  1.00 84.69           H  
ATOM   1011  HB3 ALA B 111      -8.240  -0.254 -12.101  1.00 84.69           H  
ATOM   1012  O   ALA B 111      -4.209   1.027 -11.675  1.00 84.69           O  
ATOM   1013  N   TYR B 112      -5.126   2.186 -13.371  1.00 83.45           N  
ATOM   1014  H   TYR B 112      -5.978   2.498 -13.815  1.00 83.45           H  
ATOM   1015  CA  TYR B 112      -3.851   2.582 -13.966  1.00 83.45           C  
ATOM   1016  HA  TYR B 112      -3.192   1.715 -14.013  1.00 83.45           H  
ATOM   1017  C   TYR B 112      -3.144   3.627 -13.110  1.00 83.45           C  
ATOM   1018  CB  TYR B 112      -4.070   3.084 -15.393  1.00 83.45           C  
ATOM   1019  HB2 TYR B 112      -4.784   3.909 -15.384  1.00 83.45           H  
ATOM   1020  HB3 TYR B 112      -4.499   2.272 -15.980  1.00 83.45           H  
ATOM   1021  O   TYR B 112      -1.964   3.461 -12.804  1.00 83.45           O  
ATOM   1022  CG  TYR B 112      -2.788   3.539 -16.059  1.00 83.45           C  
ATOM   1023  CD1 TYR B 112      -2.503   4.912 -16.183  1.00 83.45           C  
ATOM   1024  HD1 TYR B 112      -3.192   5.644 -15.787  1.00 83.45           H  
ATOM   1025  CD2 TYR B 112      -1.859   2.582 -16.510  1.00 83.45           C  
ATOM   1026  HD2 TYR B 112      -2.065   1.531 -16.373  1.00 83.45           H  
ATOM   1027  CE1 TYR B 112      -1.309   5.328 -16.801  1.00 83.45           C  
ATOM   1028  HE1 TYR B 112      -1.082   6.379 -16.901  1.00 83.45           H  
ATOM   1029  CE2 TYR B 112      -0.662   2.994 -17.128  1.00 83.45           C  
ATOM   1030  HE2 TYR B 112       0.049   2.261 -17.479  1.00 83.45           H  
ATOM   1031  OH  TYR B 112       0.759   4.777 -17.878  1.00 83.45           O  
ATOM   1032  HH  TYR B 112       1.313   4.034 -18.128  1.00 83.45           H  
ATOM   1033  CZ  TYR B 112      -0.391   4.372 -17.280  1.00 83.45           C  
ATOM   1034  N   ASP B 113      -3.885   4.622 -12.631  1.00 79.77           N  
ATOM   1035  H   ASP B 113      -4.836   4.717 -12.958  1.00 79.77           H  
ATOM   1036  CA  ASP B 113      -3.403   5.623 -11.691  1.00 79.77           C  
ATOM   1037  HA  ASP B 113      -2.582   6.170 -12.154  1.00 79.77           H  
ATOM   1038  C   ASP B 113      -2.841   4.924 -10.446  1.00 79.77           C  
ATOM   1039  CB  ASP B 113      -4.535   6.621 -11.380  1.00 79.77           C  
ATOM   1040  HB2 ASP B 113      -5.424   6.071 -11.074  1.00 79.77           H  
ATOM   1041  HB3 ASP B 113      -4.234   7.248 -10.540  1.00 79.77           H  
ATOM   1042  O   ASP B 113      -1.647   5.035 -10.182  1.00 79.77           O  
ATOM   1043  CG  ASP B 113      -4.888   7.545 -12.560  1.00 79.77           C  
ATOM   1044  OD1 ASP B 113      -4.120   7.594 -13.550  1.00 79.77           O  
ATOM   1045  OD2 ASP B 113      -5.916   8.245 -12.464  1.00 79.77           O  
ATOM   1046  N   LEU B 114      -3.607   4.062  -9.763  1.00 84.07           N  
ATOM   1047  H   LEU B 114      -4.576   3.960 -10.029  1.00 84.07           H  
ATOM   1048  CA  LEU B 114      -3.088   3.308  -8.610  1.00 84.07           C  
ATOM   1049  HA  LEU B 114      -2.851   4.034  -7.833  1.00 84.07           H  
ATOM   1050  C   LEU B 114      -1.791   2.532  -8.923  1.00 84.07           C  
ATOM   1051  CB  LEU B 114      -4.178   2.350  -8.099  1.00 84.07           C  
ATOM   1052  HB2 LEU B 114      -4.401   1.627  -8.883  1.00 84.07           H  
ATOM   1053  HB3 LEU B 114      -5.085   2.920  -7.902  1.00 84.07           H  
ATOM   1054  O   LEU B 114      -0.892   2.468  -8.082  1.00 84.07           O  
ATOM   1055  CG  LEU B 114      -3.770   1.591  -6.819  1.00 84.07           C  
ATOM   1056  HG  LEU B 114      -2.841   1.045  -6.979  1.00 84.07           H  
ATOM   1057  CD1 LEU B 114      -3.593   2.524  -5.620  1.00 84.07           C  
ATOM   1058 HD11 LEU B 114      -2.735   3.175  -5.788  1.00 84.07           H  
ATOM   1059 HD12 LEU B 114      -4.487   3.134  -5.489  1.00 84.07           H  
ATOM   1060 HD13 LEU B 114      -3.412   1.937  -4.719  1.00 84.07           H  
ATOM   1061  CD2 LEU B 114      -4.837   0.564  -6.461  1.00 84.07           C  
ATOM   1062 HD21 LEU B 114      -4.599   0.085  -5.511  1.00 84.07           H  
ATOM   1063 HD22 LEU B 114      -4.855  -0.197  -7.241  1.00 84.07           H  
ATOM   1064 HD23 LEU B 114      -5.812   1.046  -6.386  1.00 84.07           H  
ATOM   1065  N   THR B 115      -1.671   1.969 -10.129  1.00 86.41           N  
ATOM   1066  H   THR B 115      -2.419   2.122 -10.791  1.00 86.41           H  
ATOM   1067  CA  THR B 115      -0.448   1.286 -10.582  1.00 86.41           C  
ATOM   1068  HA  THR B 115      -0.180   0.531  -9.842  1.00 86.41           H  
ATOM   1069  C   THR B 115       0.727   2.263 -10.682  1.00 86.41           C  
ATOM   1070  CB  THR B 115      -0.669   0.571 -11.927  1.00 86.41           C  
ATOM   1071  HB  THR B 115      -0.862   1.298 -12.715  1.00 86.41           H  
ATOM   1072  O   THR B 115       1.790   2.006 -10.116  1.00 86.41           O  
ATOM   1073  CG2 THR B 115       0.538  -0.274 -12.335  1.00 86.41           C  
ATOM   1074 HG21 THR B 115       0.782  -0.983 -11.544  1.00 86.41           H  
ATOM   1075 HG22 THR B 115       1.399   0.368 -12.525  1.00 86.41           H  
ATOM   1076 HG23 THR B 115       0.305  -0.819 -13.249  1.00 86.41           H  
ATOM   1077  OG1 THR B 115      -1.767  -0.314 -11.845  1.00 86.41           O  
ATOM   1078  HG1 THR B 115      -2.565   0.211 -11.753  1.00 86.41           H  
ATOM   1079  N   MET B 116       0.537   3.412 -11.333  1.00 80.62           N  
ATOM   1080  H   MET B 116      -0.376   3.598 -11.724  1.00 80.62           H  
ATOM   1081  CA  MET B 116       1.567   4.445 -11.478  1.00 80.62           C  
ATOM   1082  HA  MET B 116       2.454   3.994 -11.924  1.00 80.62           H  
ATOM   1083  C   MET B 116       2.011   5.029 -10.131  1.00 80.62           C  
ATOM   1084  CB  MET B 116       1.052   5.558 -12.405  1.00 80.62           C  
ATOM   1085  HB2 MET B 116       1.760   6.386 -12.381  1.00 80.62           H  
ATOM   1086  HB3 MET B 116       0.092   5.928 -12.046  1.00 80.62           H  
ATOM   1087  O   MET B 116       3.196   5.305  -9.938  1.00 80.62           O  
ATOM   1088  CG  MET B 116       0.893   5.103 -13.862  1.00 80.62           C  
ATOM   1089  HG2 MET B 116       0.594   5.965 -14.459  1.00 80.62           H  
ATOM   1090  HG3 MET B 116       0.082   4.377 -13.918  1.00 80.62           H  
ATOM   1091  SD  MET B 116       2.364   4.354 -14.626  1.00 80.62           S  
ATOM   1092  CE  MET B 116       3.533   5.735 -14.532  1.00 80.62           C  
ATOM   1093  HE1 MET B 116       3.725   5.990 -13.490  1.00 80.62           H  
ATOM   1094  HE2 MET B 116       3.117   6.594 -15.059  1.00 80.62           H  
ATOM   1095  HE3 MET B 116       4.472   5.444 -15.002  1.00 80.62           H  
ATOM   1096  N   TRP B 117       1.096   5.159  -9.168  1.00 84.58           N  
ATOM   1097  H   TRP B 117       0.132   4.954  -9.388  1.00 84.58           H  
ATOM   1098  CA  TRP B 117       1.410   5.742  -7.862  1.00 84.58           C  
ATOM   1099  HA  TRP B 117       2.055   6.607  -8.016  1.00 84.58           H  
ATOM   1100  C   TRP B 117       2.197   4.741  -7.008  1.00 84.58           C  
ATOM   1101  CB  TRP B 117       0.139   6.244  -7.157  1.00 84.58           C  
ATOM   1102  HB2 TRP B 117       0.435   6.710  -6.218  1.00 84.58           H  
ATOM   1103  HB3 TRP B 117      -0.472   5.377  -6.908  1.00 84.58           H  
ATOM   1104  O   TRP B 117       2.994   5.154  -6.171  1.00 84.58           O  
ATOM   1105  CG  TRP B 117      -0.751   7.219  -7.892  1.00 84.58           C  
ATOM   1106  CD1 TRP B 117      -0.813   7.444  -9.225  1.00 84.58           C  
ATOM   1107  HD1 TRP B 117      -0.194   6.990  -9.985  1.00 84.58           H  
ATOM   1108  CD2 TRP B 117      -1.709   8.184  -7.361  1.00 84.58           C  
ATOM   1109  CE2 TRP B 117      -2.576   8.596  -8.414  1.00 84.58           C  
ATOM   1110  CE3 TRP B 117      -1.856   8.884  -6.152  1.00 84.58           C  
ATOM   1111  HE3 TRP B 117      -1.110   8.770  -5.379  1.00 84.58           H  
ATOM   1112  NE1 TRP B 117      -1.949   8.149  -9.538  1.00 84.58           N  
ATOM   1113  HE1 TRP B 117      -2.257   8.320 -10.485  1.00 84.58           H  
ATOM   1114  CH2 TRP B 117      -3.824  10.074  -7.005  1.00 84.58           C  
ATOM   1115  HH2 TRP B 117      -4.577  10.834  -6.859  1.00 84.58           H  
ATOM   1116  CZ2 TRP B 117      -3.677   9.437  -8.240  1.00 84.58           C  
ATOM   1117  HZ2 TRP B 117      -4.304   9.695  -9.081  1.00 84.58           H  
ATOM   1118  CZ3 TRP B 117      -2.878   9.840  -6.002  1.00 84.58           C  
ATOM   1119  HZ3 TRP B 117      -2.913  10.475  -5.130  1.00 84.58           H  
ATOM   1120  N   LEU B 118       2.065   3.430  -7.252  1.00 90.28           N  
ATOM   1121  H   LEU B 118       1.385   3.141  -7.941  1.00 90.28           H  
ATOM   1122  CA  LEU B 118       2.986   2.429  -6.709  1.00 90.28           C  
ATOM   1123  HA  LEU B 118       3.180   2.665  -5.662  1.00 90.28           H  
ATOM   1124  C   LEU B 118       4.355   2.473  -7.404  1.00 90.28           C  
ATOM   1125  CB  LEU B 118       2.368   1.021  -6.774  1.00 90.28           C  
ATOM   1126  HB2 LEU B 118       2.067   0.818  -7.802  1.00 90.28           H  
ATOM   1127  HB3 LEU B 118       3.142   0.300  -6.511  1.00 90.28           H  
ATOM   1128  O   LEU B 118       5.364   2.624  -6.718  1.00 90.28           O  
ATOM   1129  CG  LEU B 118       1.158   0.789  -5.851  1.00 90.28           C  
ATOM   1130  HG  LEU B 118       0.358   1.489  -6.093  1.00 90.28           H  
ATOM   1131  CD1 LEU B 118       0.647  -0.638  -6.062  1.00 90.28           C  
ATOM   1132 HD11 LEU B 118      -0.233  -0.805  -5.440  1.00 90.28           H  
ATOM   1133 HD12 LEU B 118       1.425  -1.358  -5.810  1.00 90.28           H  
ATOM   1134 HD13 LEU B 118       0.358  -0.760  -7.106  1.00 90.28           H  
ATOM   1135  CD2 LEU B 118       1.503   0.947  -4.367  1.00 90.28           C  
ATOM   1136 HD21 LEU B 118       0.644   0.673  -3.755  1.00 90.28           H  
ATOM   1137 HD22 LEU B 118       2.360   0.325  -4.108  1.00 90.28           H  
ATOM   1138 HD23 LEU B 118       1.735   1.991  -4.157  1.00 90.28           H  
ATOM   1139  N   GLU B 119       4.407   2.353  -8.736  1.00 87.66           N  
ATOM   1140  H   GLU B 119       3.538   2.267  -9.244  1.00 87.66           H  
ATOM   1141  CA  GLU B 119       5.670   2.171  -9.473  1.00 87.66           C  
ATOM   1142  HA  GLU B 119       6.255   1.401  -8.971  1.00 87.66           H  
ATOM   1143  C   GLU B 119       6.564   3.422  -9.493  1.00 87.66           C  
ATOM   1144  CB  GLU B 119       5.413   1.687 -10.912  1.00 87.66           C  
ATOM   1145  HB2 GLU B 119       4.818   2.438 -11.431  1.00 87.66           H  
ATOM   1146  HB3 GLU B 119       6.372   1.615 -11.426  1.00 87.66           H  
ATOM   1147  O   GLU B 119       7.757   3.325  -9.193  1.00 87.66           O  
ATOM   1148  CG  GLU B 119       4.698   0.332 -11.045  1.00 87.66           C  
ATOM   1149  HG2 GLU B 119       4.586   0.114 -12.107  1.00 87.66           H  
ATOM   1150  HG3 GLU B 119       3.694   0.422 -10.630  1.00 87.66           H  
ATOM   1151  CD  GLU B 119       5.396  -0.861 -10.376  1.00 87.66           C  
ATOM   1152  OE1 GLU B 119       4.693  -1.827 -10.007  1.00 87.66           O  
ATOM   1153  OE2 GLU B 119       6.635  -0.912 -10.204  1.00 87.66           O  
ATOM   1154  N   SER B 120       6.001   4.592  -9.808  1.00 80.84           N  
ATOM   1155  H   SER B 120       5.022   4.608 -10.055  1.00 80.84           H  
ATOM   1156  CA  SER B 120       6.727   5.873  -9.842  1.00 80.84           C  
ATOM   1157  HA  SER B 120       7.774   5.695 -10.090  1.00 80.84           H  
ATOM   1158  C   SER B 120       6.688   6.614  -8.504  1.00 80.84           C  
ATOM   1159  CB  SER B 120       6.139   6.789 -10.915  1.00 80.84           C  
ATOM   1160  HB2 SER B 120       5.099   6.996 -10.662  1.00 80.84           H  
ATOM   1161  HB3 SER B 120       6.695   7.726 -10.919  1.00 80.84           H  
ATOM   1162  O   SER B 120       7.590   7.390  -8.202  1.00 80.84           O  
ATOM   1163  OG  SER B 120       6.212   6.214 -12.206  1.00 80.84           O  
ATOM   1164  HG  SER B 120       6.720   6.826 -12.744  1.00 80.84           H  
ATOM   1165  N   GLY B 121       5.662   6.367  -7.688  1.00 86.09           N  
ATOM   1166  H   GLY B 121       4.940   5.740  -8.014  1.00 86.09           H  
ATOM   1167  CA  GLY B 121       5.487   7.011  -6.391  1.00 86.09           C  
ATOM   1168  HA2 GLY B 121       4.421   7.116  -6.188  1.00 86.09           H  
ATOM   1169  HA3 GLY B 121       5.876   8.028  -6.441  1.00 86.09           H  
ATOM   1170  C   GLY B 121       6.152   6.234  -5.247  1.00 86.09           C  
ATOM   1171  O   GLY B 121       7.317   6.430  -4.892  1.00 86.09           O  
ATOM   1172  N   VAL B 122       5.394   5.308  -4.656  1.00 90.85           N  
ATOM   1173  H   VAL B 122       4.469   5.174  -5.039  1.00 90.85           H  
ATOM   1174  CA  VAL B 122       5.770   4.550  -3.450  1.00 90.85           C  
ATOM   1175  HA  VAL B 122       5.859   5.249  -2.618  1.00 90.85           H  
ATOM   1176  C   VAL B 122       7.112   3.839  -3.602  1.00 90.85           C  
ATOM   1177  CB  VAL B 122       4.683   3.511  -3.106  1.00 90.85           C  
ATOM   1178  HB  VAL B 122       4.643   2.759  -3.894  1.00 90.85           H  
ATOM   1179  O   VAL B 122       7.945   3.876  -2.698  1.00 90.85           O  
ATOM   1180  CG1 VAL B 122       4.988   2.778  -1.791  1.00 90.85           C  
ATOM   1181 HG11 VAL B 122       4.243   1.999  -1.632  1.00 90.85           H  
ATOM   1182 HG12 VAL B 122       4.967   3.479  -0.957  1.00 90.85           H  
ATOM   1183 HG13 VAL B 122       5.962   2.291  -1.832  1.00 90.85           H  
ATOM   1184  CG2 VAL B 122       3.305   4.181  -3.009  1.00 90.85           C  
ATOM   1185 HG21 VAL B 122       2.800   4.129  -3.973  1.00 90.85           H  
ATOM   1186 HG22 VAL B 122       2.670   3.678  -2.279  1.00 90.85           H  
ATOM   1187 HG23 VAL B 122       3.409   5.233  -2.743  1.00 90.85           H  
ATOM   1188  N   PHE B 123       7.357   3.191  -4.739  1.00 93.79           N  
ATOM   1189  H   PHE B 123       6.648   3.179  -5.458  1.00 93.79           H  
ATOM   1190  CA  PHE B 123       8.561   2.391  -4.935  1.00 93.79           C  
ATOM   1191  HA  PHE B 123       8.751   1.825  -4.023  1.00 93.79           H  
ATOM   1192  C   PHE B 123       9.832   3.223  -5.120  1.00 93.79           C  
ATOM   1193  CB  PHE B 123       8.323   1.390  -6.068  1.00 93.79           C  
ATOM   1194  HB2 PHE B 123       8.026   1.945  -6.959  1.00 93.79           H  
ATOM   1195  HB3 PHE B 123       9.268   0.899  -6.301  1.00 93.79           H  
ATOM   1196  O   PHE B 123      10.905   2.689  -4.835  1.00 93.79           O  
ATOM   1197  CG  PHE B 123       7.289   0.303  -5.805  1.00 93.79           C  
ATOM   1198  CD1 PHE B 123       6.800   0.022  -4.510  1.00 93.79           C  
ATOM   1199  HD1 PHE B 123       7.150   0.564  -3.644  1.00 93.79           H  
ATOM   1200  CD2 PHE B 123       6.780  -0.423  -6.895  1.00 93.79           C  
ATOM   1201  HD2 PHE B 123       7.140  -0.215  -7.892  1.00 93.79           H  
ATOM   1202  CE1 PHE B 123       5.801  -0.944  -4.324  1.00 93.79           C  
ATOM   1203  HE1 PHE B 123       5.412  -1.112  -3.330  1.00 93.79           H  
ATOM   1204  CE2 PHE B 123       5.765  -1.376  -6.709  1.00 93.79           C  
ATOM   1205  HE2 PHE B 123       5.331  -1.871  -7.565  1.00 93.79           H  
ATOM   1206  CZ  PHE B 123       5.273  -1.640  -5.422  1.00 93.79           C  
ATOM   1207  HZ  PHE B 123       4.476  -2.354  -5.280  1.00 93.79           H  
ATOM   1208  N   LYS B 124       9.731   4.513  -5.474  1.00 90.72           N  
ATOM   1209  H   LYS B 124       8.816   4.885  -5.686  1.00 90.72           H  
ATOM   1210  CA  LYS B 124      10.850   5.466  -5.365  1.00 90.72           C  
ATOM   1211  HA  LYS B 124      11.749   5.002  -5.770  1.00 90.72           H  
ATOM   1212  C   LYS B 124      11.176   5.776  -3.907  1.00 90.72           C  
ATOM   1213  CB  LYS B 124      10.541   6.763  -6.143  1.00 90.72           C  
ATOM   1214  HB2 LYS B 124       9.561   7.142  -5.850  1.00 90.72           H  
ATOM   1215  HB3 LYS B 124      11.276   7.524  -5.881  1.00 90.72           H  
ATOM   1216  O   LYS B 124      12.342   5.759  -3.524  1.00 90.72           O  
ATOM   1217  CG  LYS B 124      10.561   6.576  -7.666  1.00 90.72           C  
ATOM   1218  HG2 LYS B 124      10.134   7.460  -8.140  1.00 90.72           H  
ATOM   1219  HG3 LYS B 124       9.951   5.712  -7.930  1.00 90.72           H  
ATOM   1220  CD  LYS B 124      11.989   6.406  -8.194  1.00 90.72           C  
ATOM   1221  HD2 LYS B 124      12.462   7.383  -8.289  1.00 90.72           H  
ATOM   1222  HD3 LYS B 124      12.578   5.820  -7.488  1.00 90.72           H  
ATOM   1223  CE  LYS B 124      11.979   5.692  -9.544  1.00 90.72           C  
ATOM   1224  HE2 LYS B 124      11.218   4.912  -9.513  1.00 90.72           H  
ATOM   1225  HE3 LYS B 124      11.711   6.401 -10.327  1.00 90.72           H  
ATOM   1226  NZ  LYS B 124      13.301   5.075  -9.787  1.00 90.72           N  
ATOM   1227  HZ1 LYS B 124      13.307   4.514 -10.626  1.00 90.72           H  
ATOM   1228  HZ2 LYS B 124      13.522   4.468  -9.010  1.00 90.72           H  
ATOM   1229  HZ3 LYS B 124      14.029   5.775  -9.810  1.00 90.72           H  
ATOM   1230  N   ALA B 125      10.157   5.963  -3.067  1.00 90.84           N  
ATOM   1231  H   ALA B 125       9.218   5.964  -3.438  1.00 90.84           H  
ATOM   1232  CA  ALA B 125      10.361   6.167  -1.633  1.00 90.84           C  
ATOM   1233  HA  ALA B 125      11.066   6.989  -1.503  1.00 90.84           H  
ATOM   1234  C   ALA B 125      10.995   4.937  -0.951  1.00 90.84           C  
ATOM   1235  CB  ALA B 125       9.031   6.584  -0.991  1.00 90.84           C  
ATOM   1236  HB1 ALA B 125       8.607   7.442  -1.514  1.00 90.84           H  
ATOM   1237  HB2 ALA B 125       8.316   5.762  -1.031  1.00 90.84           H  
ATOM   1238  HB3 ALA B 125       9.204   6.864   0.048  1.00 90.84           H  
ATOM   1239  O   ALA B 125      11.814   5.108  -0.050  1.00 90.84           O  
ATOM   1240  N   VAL B 126      10.674   3.709  -1.386  1.00 95.09           N  
ATOM   1241  H   VAL B 126       9.935   3.631  -2.070  1.00 95.09           H  
ATOM   1242  CA  VAL B 126      11.358   2.489  -0.901  1.00 95.09           C  
ATOM   1243  HA  VAL B 126      11.445   2.557   0.183  1.00 95.09           H  
ATOM   1244  C   VAL B 126      12.788   2.386  -1.448  1.00 95.09           C  
ATOM   1245  CB  VAL B 126      10.576   1.196  -1.220  1.00 95.09           C  
ATOM   1246  HB  VAL B 126      10.568   1.036  -2.299  1.00 95.09           H  
ATOM   1247  O   VAL B 126      13.696   2.072  -0.688  1.00 95.09           O  
ATOM   1248  CG1 VAL B 126      11.200  -0.029  -0.537  1.00 95.09           C  
ATOM   1249 HG11 VAL B 126      10.661  -0.935  -0.815  1.00 95.09           H  
ATOM   1250 HG12 VAL B 126      12.244  -0.144  -0.828  1.00 95.09           H  
ATOM   1251 HG13 VAL B 126      11.173   0.094   0.546  1.00 95.09           H  
ATOM   1252  CG2 VAL B 126       9.129   1.235  -0.721  1.00 95.09           C  
ATOM   1253 HG21 VAL B 126       9.131   1.379   0.359  1.00 95.09           H  
ATOM   1254 HG22 VAL B 126       8.621   0.301  -0.961  1.00 95.09           H  
ATOM   1255 HG23 VAL B 126       8.584   2.054  -1.189  1.00 95.09           H  
ATOM   1256  N   GLU B 127      13.017   2.673  -2.737  1.00 95.60           N  
ATOM   1257  H   GLU B 127      12.241   2.947  -3.322  1.00 95.60           H  
ATOM   1258  CA  GLU B 127      14.360   2.654  -3.356  1.00 95.60           C  
ATOM   1259  HA  GLU B 127      14.770   1.644  -3.317  1.00 95.60           H  
ATOM   1260  C   GLU B 127      15.365   3.551  -2.631  1.00 95.60           C  
ATOM   1261  CB  GLU B 127      14.286   3.125  -4.820  1.00 95.60           C  
ATOM   1262  HB2 GLU B 127      13.524   3.899  -4.915  1.00 95.60           H  
ATOM   1263  HB3 GLU B 127      15.243   3.558  -5.111  1.00 95.60           H  
ATOM   1264  O   GLU B 127      16.490   3.132  -2.378  1.00 95.60           O  
ATOM   1265  CG  GLU B 127      13.989   1.984  -5.792  1.00 95.60           C  
ATOM   1266  HG2 GLU B 127      13.137   1.410  -5.427  1.00 95.60           H  
ATOM   1267  HG3 GLU B 127      14.852   1.318  -5.809  1.00 95.60           H  
ATOM   1268  CD  GLU B 127      13.706   2.455  -7.226  1.00 95.60           C  
ATOM   1269  OE1 GLU B 127      13.246   1.599  -8.013  1.00 95.60           O  
ATOM   1270  OE2 GLU B 127      13.898   3.637  -7.581  1.00 95.60           O  
ATOM   1271  N   HIS B 128      14.958   4.767  -2.269  1.00 93.50           N  
ATOM   1272  H   HIS B 128      14.041   5.076  -2.558  1.00 93.50           H  
ATOM   1273  CA  HIS B 128      15.812   5.705  -1.541  1.00 93.50           C  
ATOM   1274  HA  HIS B 128      16.828   5.618  -1.925  1.00 93.50           H  
ATOM   1275  C   HIS B 128      15.911   5.417  -0.033  1.00 93.50           C  
ATOM   1276  CB  HIS B 128      15.322   7.127  -1.825  1.00 93.50           C  
ATOM   1277  HB2 HIS B 128      15.887   7.810  -1.192  1.00 93.50           H  
ATOM   1278  HB3 HIS B 128      14.265   7.211  -1.571  1.00 93.50           H  
ATOM   1279  O   HIS B 128      16.518   6.192   0.703  1.00 93.50           O  
ATOM   1280  CG  HIS B 128      15.547   7.559  -3.249  1.00 93.50           C  
ATOM   1281  CD2 HIS B 128      14.598   7.927  -4.163  1.00 93.50           C  
ATOM   1282  HD2 HIS B 128      13.532   7.957  -3.988  1.00 93.50           H  
ATOM   1283  ND1 HIS B 128      16.770   7.684  -3.862  1.00 93.50           N  
ATOM   1284  HD1 HIS B 128      17.667   7.511  -3.430  1.00 93.50           H  
ATOM   1285  CE1 HIS B 128      16.563   8.107  -5.119  1.00 93.50           C  
ATOM   1286  HE1 HIS B 128      17.341   8.302  -5.842  1.00 93.50           H  
ATOM   1287  NE2 HIS B 128      15.251   8.268  -5.354  1.00 93.50           N  
ATOM   1288  N   ARG B 129      15.294   4.327   0.445  1.00 92.22           N  
ATOM   1289  H   ARG B 129      14.899   3.685  -0.227  1.00 92.22           H  
ATOM   1290  CA  ARG B 129      15.092   4.011   1.868  1.00 92.22           C  
ATOM   1291  HA  ARG B 129      14.396   3.173   1.888  1.00 92.22           H  
ATOM   1292  C   ARG B 129      14.412   5.127   2.668  1.00 92.22           C  
ATOM   1293  CB  ARG B 129      16.394   3.539   2.530  1.00 92.22           C  
ATOM   1294  HB2 ARG B 129      16.159   3.215   3.544  1.00 92.22           H  
ATOM   1295  HB3 ARG B 129      17.083   4.381   2.602  1.00 92.22           H  
ATOM   1296  O   ARG B 129      14.559   5.216   3.885  1.00 92.22           O  
ATOM   1297  CG  ARG B 129      17.095   2.383   1.805  1.00 92.22           C  
ATOM   1298  HG2 ARG B 129      16.404   1.553   1.653  1.00 92.22           H  
ATOM   1299  HG3 ARG B 129      17.483   2.719   0.844  1.00 92.22           H  
ATOM   1300  CD  ARG B 129      18.248   1.944   2.707  1.00 92.22           C  
ATOM   1301  HD2 ARG B 129      18.868   2.813   2.928  1.00 92.22           H  
ATOM   1302  HD3 ARG B 129      17.831   1.577   3.645  1.00 92.22           H  
ATOM   1303  NE  ARG B 129      19.100   0.900   2.117  1.00 92.22           N  
ATOM   1304  HE  ARG B 129      18.974   0.615   1.156  1.00 92.22           H  
ATOM   1305  NH1 ARG B 129      20.441   0.613   3.969  1.00 92.22           N  
ATOM   1306 HH11 ARG B 129      19.926   1.277   4.529  1.00 92.22           H  
ATOM   1307 HH12 ARG B 129      21.275   0.160   4.314  1.00 92.22           H  
ATOM   1308  NH2 ARG B 129      20.884  -0.499   2.133  1.00 92.22           N  
ATOM   1309 HH21 ARG B 129      20.746  -0.646   1.143  1.00 92.22           H  
ATOM   1310 HH22 ARG B 129      21.671  -0.876   2.642  1.00 92.22           H  
ATOM   1311  CZ  ARG B 129      20.120   0.347   2.739  1.00 92.22           C  
ATOM   1312  N   TYR B 130      13.657   5.988   1.991  1.00 87.00           N  
ATOM   1313  H   TYR B 130      13.550   5.843   0.998  1.00 87.00           H  
ATOM   1314  CA  TYR B 130      12.905   7.061   2.625  1.00 87.00           C  
ATOM   1315  HA  TYR B 130      13.499   7.501   3.426  1.00 87.00           H  
ATOM   1316  C   TYR B 130      11.660   6.491   3.296  1.00 87.00           C  
ATOM   1317  CB  TYR B 130      12.605   8.167   1.596  1.00 87.00           C  
ATOM   1318  HB2 TYR B 130      12.029   7.736   0.777  1.00 87.00           H  
ATOM   1319  HB3 TYR B 130      11.978   8.924   2.066  1.00 87.00           H  
ATOM   1320  O   TYR B 130      11.408   6.815   4.446  1.00 87.00           O  
ATOM   1321  CG  TYR B 130      13.813   8.890   1.007  1.00 87.00           C  
ATOM   1322  CD1 TYR B 130      15.087   8.825   1.611  1.00 87.00           C  
ATOM   1323  HD1 TYR B 130      15.256   8.246   2.507  1.00 87.00           H  
ATOM   1324  CD2 TYR B 130      13.651   9.651  -0.168  1.00 87.00           C  
ATOM   1325  HD2 TYR B 130      12.679   9.720  -0.633  1.00 87.00           H  
ATOM   1326  CE1 TYR B 130      16.187   9.482   1.035  1.00 87.00           C  
ATOM   1327  HE1 TYR B 130      17.157   9.409   1.503  1.00 87.00           H  
ATOM   1328  CE2 TYR B 130      14.749  10.318  -0.747  1.00 87.00           C  
ATOM   1329  HE2 TYR B 130      14.625  10.894  -1.653  1.00 87.00           H  
ATOM   1330  OH  TYR B 130      17.096  10.836  -0.714  1.00 87.00           O  
ATOM   1331  HH  TYR B 130      17.876  10.708  -0.169  1.00 87.00           H  
ATOM   1332  CZ  TYR B 130      16.023  10.220  -0.153  1.00 87.00           C  
ATOM   1333  N   LEU B 131      10.912   5.593   2.643  1.00 88.60           N  
ATOM   1334  H   LEU B 131      11.234   5.301   1.732  1.00 88.60           H  
ATOM   1335  CA  LEU B 131       9.619   5.102   3.130  1.00 88.60           C  
ATOM   1336  HA  LEU B 131       8.992   5.978   3.294  1.00 88.60           H  
ATOM   1337  C   LEU B 131       9.716   4.341   4.468  1.00 88.60           C  
ATOM   1338  CB  LEU B 131       8.947   4.242   2.045  1.00 88.60           C  
ATOM   1339  HB2 LEU B 131       9.447   3.274   2.016  1.00 88.60           H  
ATOM   1340  HB3 LEU B 131       9.082   4.706   1.067  1.00 88.60           H  
ATOM   1341  O   LEU B 131      10.304   3.271   4.554  1.00 88.60           O  
ATOM   1342  CG  LEU B 131       7.440   4.043   2.286  1.00 88.60           C  
ATOM   1343  HG  LEU B 131       7.253   3.842   3.341  1.00 88.60           H  
ATOM   1344  CD1 LEU B 131       6.622   5.258   1.845  1.00 88.60           C  
ATOM   1345 HD11 LEU B 131       6.904   6.140   2.420  1.00 88.60           H  
ATOM   1346 HD12 LEU B 131       6.784   5.460   0.787  1.00 88.60           H  
ATOM   1347 HD13 LEU B 131       5.562   5.068   2.013  1.00 88.60           H  
ATOM   1348  CD2 LEU B 131       6.933   2.852   1.482  1.00 88.60           C  
ATOM   1349 HD21 LEU B 131       7.474   1.953   1.776  1.00 88.60           H  
ATOM   1350 HD22 LEU B 131       5.876   2.692   1.698  1.00 88.60           H  
ATOM   1351 HD23 LEU B 131       7.068   3.036   0.416  1.00 88.60           H  
ATOM   1352  N   ARG B 132       9.039   4.857   5.488  1.00 83.58           N  
ATOM   1353  H   ARG B 132       8.625   5.761   5.310  1.00 83.58           H  
ATOM   1354  CA  ARG B 132       8.770   4.260   6.802  1.00 83.58           C  
ATOM   1355  HA  ARG B 132       9.501   3.482   7.022  1.00 83.58           H  
ATOM   1356  C   ARG B 132       7.384   3.636   6.910  1.00 83.58           C  
ATOM   1357  CB  ARG B 132       8.902   5.393   7.814  1.00 83.58           C  
ATOM   1358  HB2 ARG B 132       9.896   5.831   7.721  1.00 83.58           H  
ATOM   1359  HB3 ARG B 132       8.166   6.158   7.570  1.00 83.58           H  
ATOM   1360  O   ARG B 132       7.164   2.756   7.737  1.00 83.58           O  
ATOM   1361  CG  ARG B 132       8.679   4.969   9.264  1.00 83.58           C  
ATOM   1362  HG2 ARG B 132       9.304   4.112   9.515  1.00 83.58           H  
ATOM   1363  HG3 ARG B 132       7.632   4.700   9.401  1.00 83.58           H  
ATOM   1364  CD  ARG B 132       9.031   6.151  10.167  1.00 83.58           C  
ATOM   1365  HD2 ARG B 132       9.041   7.069   9.580  1.00 83.58           H  
ATOM   1366  HD3 ARG B 132      10.031   6.004  10.575  1.00 83.58           H  
ATOM   1367  NE  ARG B 132       8.050   6.309  11.248  1.00 83.58           N  
ATOM   1368  HE  ARG B 132       7.378   5.564  11.358  1.00 83.58           H  
ATOM   1369  NH1 ARG B 132       8.898   8.292  12.026  1.00 83.58           N  
ATOM   1370 HH11 ARG B 132       9.637   8.227  11.340  1.00 83.58           H  
ATOM   1371 HH12 ARG B 132       8.970   9.013  12.730  1.00 83.58           H  
ATOM   1372  NH2 ARG B 132       7.022   7.474  12.905  1.00 83.58           N  
ATOM   1373 HH21 ARG B 132       6.996   8.332  13.438  1.00 83.58           H  
ATOM   1374 HH22 ARG B 132       6.297   6.773  12.955  1.00 83.58           H  
ATOM   1375  CZ  ARG B 132       7.997   7.351  12.050  1.00 83.58           C  
ATOM   1376  N   ARG B 133       6.412   4.102   6.127  1.00 83.54           N  
ATOM   1377  H   ARG B 133       6.631   4.863   5.500  1.00 83.54           H  
ATOM   1378  CA  ARG B 133       5.088   3.480   6.045  1.00 83.54           C  
ATOM   1379  HA  ARG B 133       5.243   2.402   6.093  1.00 83.54           H  
ATOM   1380  C   ARG B 133       4.407   3.811   4.726  1.00 83.54           C  
ATOM   1381  CB  ARG B 133       4.235   3.915   7.250  1.00 83.54           C  
ATOM   1382  HB2 ARG B 133       4.156   5.002   7.242  1.00 83.54           H  
ATOM   1383  HB3 ARG B 133       4.723   3.608   8.174  1.00 83.54           H  
ATOM   1384  O   ARG B 133       4.422   4.958   4.323  1.00 83.54           O  
ATOM   1385  CG  ARG B 133       2.805   3.379   7.244  1.00 83.54           C  
ATOM   1386  HG2 ARG B 133       2.301   3.695   6.330  1.00 83.54           H  
ATOM   1387  HG3 ARG B 133       2.793   2.291   7.304  1.00 83.54           H  
ATOM   1388  CD  ARG B 133       2.041   3.993   8.410  1.00 83.54           C  
ATOM   1389  HD2 ARG B 133       2.313   5.041   8.539  1.00 83.54           H  
ATOM   1390  HD3 ARG B 133       0.987   3.959   8.137  1.00 83.54           H  
ATOM   1391  NE  ARG B 133       2.265   3.265   9.659  1.00 83.54           N  
ATOM   1392  HE  ARG B 133       3.070   2.658   9.730  1.00 83.54           H  
ATOM   1393  NH1 ARG B 133       0.406   3.993  10.764  1.00 83.54           N  
ATOM   1394 HH11 ARG B 133      -0.140   3.919   9.917  1.00 83.54           H  
ATOM   1395 HH12 ARG B 133       0.642   4.973  10.824  1.00 83.54           H  
ATOM   1396  NH2 ARG B 133       1.785   2.564  11.739  1.00 83.54           N  
ATOM   1397 HH21 ARG B 133       1.148   2.525  12.522  1.00 83.54           H  
ATOM   1398 HH22 ARG B 133       2.635   2.028  11.636  1.00 83.54           H  
ATOM   1399  CZ  ARG B 133       1.478   3.272  10.703  1.00 83.54           C  
ATOM   1400  N   MET B 134       3.718   2.862   4.112  1.00 89.49           N  
ATOM   1401  H   MET B 134       3.753   1.934   4.510  1.00 89.49           H  
ATOM   1402  CA  MET B 134       2.625   3.160   3.183  1.00 89.49           C  
ATOM   1403  HA  MET B 134       2.625   4.225   2.953  1.00 89.49           H  
ATOM   1404  C   MET B 134       1.300   2.801   3.848  1.00 89.49           C  
ATOM   1405  CB  MET B 134       2.806   2.401   1.862  1.00 89.49           C  
ATOM   1406  HB2 MET B 134       2.776   1.329   2.058  1.00 89.49           H  
ATOM   1407  HB3 MET B 134       3.775   2.649   1.428  1.00 89.49           H  
ATOM   1408  O   MET B 134       1.241   1.837   4.603  1.00 89.49           O  
ATOM   1409  CG  MET B 134       1.736   2.759   0.825  1.00 89.49           C  
ATOM   1410  HG2 MET B 134       0.742   2.702   1.268  1.00 89.49           H  
ATOM   1411  HG3 MET B 134       1.906   3.787   0.505  1.00 89.49           H  
ATOM   1412  SD  MET B 134       1.692   1.710  -0.640  1.00 89.49           S  
ATOM   1413  CE  MET B 134       1.051   0.195   0.090  1.00 89.49           C  
ATOM   1414  HE1 MET B 134       0.764  -0.486  -0.711  1.00 89.49           H  
ATOM   1415  HE2 MET B 134       0.172   0.423   0.695  1.00 89.49           H  
ATOM   1416  HE3 MET B 134       1.820  -0.273   0.704  1.00 89.49           H  
ATOM   1417  N   GLU B 135       0.220   3.502   3.535  1.00 86.33           N  
ATOM   1418  H   GLU B 135       0.328   4.322   2.955  1.00 86.33           H  
ATOM   1419  CA  GLU B 135      -1.128   3.007   3.801  1.00 86.33           C  
ATOM   1420  HA  GLU B 135      -1.090   1.962   4.108  1.00 86.33           H  
ATOM   1421  C   GLU B 135      -2.012   3.094   2.596  1.00 86.33           C  
ATOM   1422  CB  GLU B 135      -1.796   3.814   4.892  1.00 86.33           C  
ATOM   1423  HB2 GLU B 135      -1.560   4.873   4.782  1.00 86.33           H  
ATOM   1424  HB3 GLU B 135      -2.876   3.671   4.858  1.00 86.33           H  
ATOM   1425  O   GLU B 135      -2.318   4.198   2.185  1.00 86.33           O  
ATOM   1426  CG  GLU B 135      -1.319   3.261   6.202  1.00 86.33           C  
ATOM   1427  HG2 GLU B 135      -0.233   3.173   6.223  1.00 86.33           H  
ATOM   1428  HG3 GLU B 135      -1.786   2.282   6.318  1.00 86.33           H  
ATOM   1429  CD  GLU B 135      -1.757   4.098   7.356  1.00 86.33           C  
ATOM   1430  OE1 GLU B 135      -1.218   3.747   8.439  1.00 86.33           O  
ATOM   1431  OE2 GLU B 135      -2.608   5.003   7.165  1.00 86.33           O  
ATOM   1432  N   PHE B 136      -2.498   1.964   2.104  1.00 89.55           N  
ATOM   1433  H   PHE B 136      -2.269   1.097   2.570  1.00 89.55           H  
ATOM   1434  CA  PHE B 136      -3.613   1.963   1.169  1.00 89.55           C  
ATOM   1435  HA  PHE B 136      -3.603   2.876   0.574  1.00 89.55           H  
ATOM   1436  C   PHE B 136      -4.920   1.911   1.943  1.00 89.55           C  
ATOM   1437  CB  PHE B 136      -3.470   0.785   0.226  1.00 89.55           C  
ATOM   1438  HB2 PHE B 136      -3.379  -0.132   0.808  1.00 89.55           H  
ATOM   1439  HB3 PHE B 136      -2.552   0.925  -0.345  1.00 89.55           H  
ATOM   1440  O   PHE B 136      -5.097   1.062   2.811  1.00 89.55           O  
ATOM   1441  CG  PHE B 136      -4.620   0.650  -0.746  1.00 89.55           C  
ATOM   1442  CD1 PHE B 136      -5.533  -0.415  -0.632  1.00 89.55           C  
ATOM   1443  HD1 PHE B 136      -5.440  -1.133   0.170  1.00 89.55           H  
ATOM   1444  CD2 PHE B 136      -4.755   1.579  -1.791  1.00 89.55           C  
ATOM   1445  HD2 PHE B 136      -4.052   2.393  -1.891  1.00 89.55           H  
ATOM   1446  CE1 PHE B 136      -6.561  -0.555  -1.580  1.00 89.55           C  
ATOM   1447  HE1 PHE B 136      -7.260  -1.375  -1.511  1.00 89.55           H  
ATOM   1448  CE2 PHE B 136      -5.783   1.439  -2.736  1.00 89.55           C  
ATOM   1449  HE2 PHE B 136      -5.866   2.138  -3.554  1.00 89.55           H  
ATOM   1450  CZ  PHE B 136      -6.682   0.366  -2.634  1.00 89.55           C  
ATOM   1451  HZ  PHE B 136      -7.458   0.242  -3.374  1.00 89.55           H  
ATOM   1452  N   ILE B 137      -5.815   2.842   1.667  1.00 84.58           N  
ATOM   1453  H   ILE B 137      -5.602   3.521   0.950  1.00 84.58           H  
ATOM   1454  CA  ILE B 137      -6.985   3.126   2.486  1.00 84.58           C  
ATOM   1455  HA  ILE B 137      -7.178   2.306   3.177  1.00 84.58           H  
ATOM   1456  C   ILE B 137      -8.194   3.249   1.537  1.00 84.58           C  
ATOM   1457  CB  ILE B 137      -6.707   4.415   3.291  1.00 84.58           C  
ATOM   1458  HB  ILE B 137      -6.706   5.182   2.518  1.00 84.58           H  
ATOM   1459  O   ILE B 137      -8.042   3.654   0.383  1.00 84.58           O  
ATOM   1460  CG1 ILE B 137      -5.345   4.615   4.001  1.00 84.58           C  
ATOM   1461 HG12 ILE B 137      -5.398   4.340   5.055  1.00 84.58           H  
ATOM   1462 HG13 ILE B 137      -4.574   4.008   3.525  1.00 84.58           H  
ATOM   1463  CG2 ILE B 137      -7.809   4.704   4.314  1.00 84.58           C  
ATOM   1464 HG21 ILE B 137      -8.789   4.412   3.936  1.00 84.58           H  
ATOM   1465 HG22 ILE B 137      -7.642   4.161   5.244  1.00 84.58           H  
ATOM   1466 HG23 ILE B 137      -7.815   5.773   4.526  1.00 84.58           H  
ATOM   1467  CD1 ILE B 137      -4.865   6.062   3.971  1.00 84.58           C  
ATOM   1468 HD11 ILE B 137      -5.624   6.707   4.412  1.00 84.58           H  
ATOM   1469 HD12 ILE B 137      -4.661   6.370   2.946  1.00 84.58           H  
ATOM   1470 HD13 ILE B 137      -3.941   6.130   4.545  1.00 84.58           H  
ATOM   1471  N   ILE B 138      -9.391   2.879   1.998  1.00 82.36           N  
ATOM   1472  H   ILE B 138      -9.448   2.544   2.949  1.00 82.36           H  
ATOM   1473  CA  ILE B 138     -10.631   2.909   1.213  1.00 82.36           C  
ATOM   1474  HA  ILE B 138     -10.439   3.486   0.309  1.00 82.36           H  
ATOM   1475  C   ILE B 138     -11.738   3.630   1.999  1.00 82.36           C  
ATOM   1476  CB  ILE B 138     -11.049   1.490   0.765  1.00 82.36           C  
ATOM   1477  HB  ILE B 138     -11.391   0.940   1.642  1.00 82.36           H  
ATOM   1478  O   ILE B 138     -11.993   3.336   3.170  1.00 82.36           O  
ATOM   1479  CG1 ILE B 138      -9.899   0.685   0.101  1.00 82.36           C  
ATOM   1480 HG12 ILE B 138      -8.959   0.829   0.634  1.00 82.36           H  
ATOM   1481 HG13 ILE B 138      -9.753   1.026  -0.924  1.00 82.36           H  
ATOM   1482  CG2 ILE B 138     -12.225   1.640  -0.220  1.00 82.36           C  
ATOM   1483 HG21 ILE B 138     -12.022   2.436  -0.936  1.00 82.36           H  
ATOM   1484 HG22 ILE B 138     -13.143   1.868   0.321  1.00 82.36           H  
ATOM   1485 HG23 ILE B 138     -12.366   0.719  -0.786  1.00 82.36           H  
ATOM   1486  CD1 ILE B 138     -10.146  -0.827   0.110  1.00 82.36           C  
ATOM   1487 HD11 ILE B 138     -10.229  -1.179   1.138  1.00 82.36           H  
ATOM   1488 HD12 ILE B 138      -9.312  -1.338  -0.370  1.00 82.36           H  
ATOM   1489 HD13 ILE B 138     -11.064  -1.070  -0.426  1.00 82.36           H  
ATOM   1490  N   MET B 139     -12.375   4.625   1.378  1.00 76.00           N  
ATOM   1491  H   MET B 139     -12.060   4.834   0.441  1.00 76.00           H  
ATOM   1492  CA  MET B 139     -13.327   5.569   1.991  1.00 76.00           C  
ATOM   1493  HA  MET B 139     -13.454   5.344   3.050  1.00 76.00           H  
ATOM   1494  C   MET B 139     -14.678   5.470   1.309  1.00 76.00           C  
ATOM   1495  CB  MET B 139     -12.857   7.031   1.822  1.00 76.00           C  
ATOM   1496  HB2 MET B 139     -11.925   7.063   1.259  1.00 76.00           H  
ATOM   1497  HB3 MET B 139     -13.587   7.581   1.228  1.00 76.00           H  
ATOM   1498  O   MET B 139     -14.753   5.131   0.135  1.00 76.00           O  
ATOM   1499  CG  MET B 139     -12.708   7.847   3.102  1.00 76.00           C  
ATOM   1500  HG2 MET B 139     -13.700   8.054   3.501  1.00 76.00           H  
ATOM   1501  HG3 MET B 139     -12.140   7.293   3.850  1.00 76.00           H  
ATOM   1502  SD  MET B 139     -11.872   9.414   2.726  1.00 76.00           S  
ATOM   1503  CE  MET B 139     -12.463  10.439   4.084  1.00 76.00           C  
ATOM   1504  HE1 MET B 139     -13.477  10.774   3.865  1.00 76.00           H  
ATOM   1505  HE2 MET B 139     -12.455   9.860   5.007  1.00 76.00           H  
ATOM   1506  HE3 MET B 139     -11.820  11.312   4.193  1.00 76.00           H  
ATOM   1507  N   SER B 140     -15.721   5.916   2.000  1.00 69.35           N  
ATOM   1508  H   SER B 140     -15.567   6.227   2.949  1.00 69.35           H  
ATOM   1509  CA  SER B 140     -16.984   6.312   1.373  1.00 69.35           C  
ATOM   1510  HA  SER B 140     -17.095   5.812   0.411  1.00 69.35           H  
ATOM   1511  C   SER B 140     -17.018   7.840   1.191  1.00 69.35           C  
ATOM   1512  CB  SER B 140     -18.146   5.894   2.267  1.00 69.35           C  
ATOM   1513  HB2 SER B 140     -18.089   6.479   3.185  1.00 69.35           H  
ATOM   1514  HB3 SER B 140     -19.091   6.096   1.762  1.00 69.35           H  
ATOM   1515  O   SER B 140     -16.574   8.540   2.101  1.00 69.35           O  
ATOM   1516  OG  SER B 140     -18.070   4.526   2.613  1.00 69.35           O  
ATOM   1517  HG  SER B 140     -17.982   4.034   1.794  1.00 69.35           H  
ATOM   1518  N   PRO B 141     -17.596   8.394   0.106  1.00 62.31           N  
ATOM   1519  CA  PRO B 141     -17.651   9.844  -0.138  1.00 62.31           C  
ATOM   1520  HA  PRO B 141     -16.641  10.200  -0.341  1.00 62.31           H  
ATOM   1521  C   PRO B 141     -18.209  10.707   0.989  1.00 62.31           C  
ATOM   1522  CB  PRO B 141     -18.499  10.006  -1.399  1.00 62.31           C  
ATOM   1523  HB2 PRO B 141     -18.256  10.913  -1.952  1.00 62.31           H  
ATOM   1524  HB3 PRO B 141     -19.562   9.978  -1.157  1.00 62.31           H  
ATOM   1525  O   PRO B 141     -17.762  11.845   1.148  1.00 62.31           O  
ATOM   1526  CG  PRO B 141     -18.119   8.759  -2.176  1.00 62.31           C  
ATOM   1527  HG2 PRO B 141     -18.860   8.536  -2.944  1.00 62.31           H  
ATOM   1528  HG3 PRO B 141     -17.129   8.902  -2.609  1.00 62.31           H  
ATOM   1529  CD  PRO B 141     -18.041   7.690  -1.090  1.00 62.31           C  
ATOM   1530  HD2 PRO B 141     -17.328   6.924  -1.393  1.00 62.31           H  
ATOM   1531  HD3 PRO B 141     -19.026   7.252  -0.924  1.00 62.31           H  
ATOM   1532  N   ASN B 142     -19.141  10.156   1.765  1.00 62.73           N  
ATOM   1533  H   ASN B 142     -19.460   9.233   1.508  1.00 62.73           H  
ATOM   1534  CA  ASN B 142     -19.895  10.868   2.796  1.00 62.73           C  
ATOM   1535  HA  ASN B 142     -19.743  11.939   2.661  1.00 62.73           H  
ATOM   1536  C   ASN B 142     -19.407  10.553   4.223  1.00 62.73           C  
ATOM   1537  CB  ASN B 142     -21.393  10.583   2.568  1.00 62.73           C  
ATOM   1538  HB2 ASN B 142     -21.592   9.525   2.738  1.00 62.73           H  
ATOM   1539  HB3 ASN B 142     -21.987  11.155   3.282  1.00 62.73           H  
ATOM   1540  O   ASN B 142     -20.087  10.883   5.189  1.00 62.73           O  
ATOM   1541  CG  ASN B 142     -21.844  10.965   1.163  1.00 62.73           C  
ATOM   1542  ND2 ASN B 142     -22.843  10.306   0.628  1.00 62.73           N  
ATOM   1543 HD21 ASN B 142     -23.351   9.600   1.141  1.00 62.73           H  
ATOM   1544 HD22 ASN B 142     -23.053  10.522  -0.336  1.00 62.73           H  
ATOM   1545  OD1 ASN B 142     -21.272  11.818   0.507  1.00 62.73           O  
ATOM   1546  N   HIS B 143     -18.245   9.904   4.371  1.00 62.85           N  
ATOM   1547  H   HIS B 143     -17.692   9.699   3.551  1.00 62.85           H  
ATOM   1548  CA  HIS B 143     -17.662   9.576   5.672  1.00 62.85           C  
ATOM   1549  HA  HIS B 143     -18.248  10.042   6.464  1.00 62.85           H  
ATOM   1550  C   HIS B 143     -16.233  10.108   5.778  1.00 62.85           C  
ATOM   1551  CB  HIS B 143     -17.693   8.058   5.899  1.00 62.85           C  
ATOM   1552  HB2 HIS B 143     -17.208   7.558   5.061  1.00 62.85           H  
ATOM   1553  HB3 HIS B 143     -17.112   7.830   6.793  1.00 62.85           H  
ATOM   1554  O   HIS B 143     -15.386   9.791   4.952  1.00 62.85           O  
ATOM   1555  CG  HIS B 143     -19.078   7.491   6.093  1.00 62.85           C  
ATOM   1556  CD2 HIS B 143     -19.951   7.094   5.117  1.00 62.85           C  
ATOM   1557  HD2 HIS B 143     -19.805   7.183   4.050  1.00 62.85           H  
ATOM   1558  ND1 HIS B 143     -19.705   7.270   7.299  1.00 62.85           N  
ATOM   1559  HD1 HIS B 143     -19.348   7.501   8.215  1.00 62.85           H  
ATOM   1560  CE1 HIS B 143     -20.914   6.740   7.053  1.00 62.85           C  
ATOM   1561  HE1 HIS B 143     -21.639   6.469   7.807  1.00 62.85           H  
ATOM   1562  NE2 HIS B 143     -21.090   6.573   5.732  1.00 62.85           N  
ATOM   1563  N   GLU B 144     -15.941  10.863   6.840  1.00 62.07           N  
ATOM   1564  H   GLU B 144     -16.693  11.165   7.442  1.00 62.07           H  
ATOM   1565  CA  GLU B 144     -14.585  11.368   7.132  1.00 62.07           C  
ATOM   1566  HA  GLU B 144     -14.181  11.848   6.241  1.00 62.07           H  
ATOM   1567  C   GLU B 144     -13.612  10.253   7.549  1.00 62.07           C  
ATOM   1568  CB  GLU B 144     -14.647  12.402   8.267  1.00 62.07           C  
ATOM   1569  HB2 GLU B 144     -13.663  12.862   8.359  1.00 62.07           H  
ATOM   1570  HB3 GLU B 144     -14.875  11.893   9.204  1.00 62.07           H  
ATOM   1571  O   GLU B 144     -12.392  10.394   7.462  1.00 62.07           O  
ATOM   1572  CG  GLU B 144     -15.690  13.506   8.042  1.00 62.07           C  
ATOM   1573  HG2 GLU B 144     -16.691  13.095   8.179  1.00 62.07           H  
ATOM   1574  HG3 GLU B 144     -15.605  13.865   7.016  1.00 62.07           H  
ATOM   1575  CD  GLU B 144     -15.481  14.671   9.013  1.00 62.07           C  
ATOM   1576  OE1 GLU B 144     -15.298  15.814   8.541  1.00 62.07           O  
ATOM   1577  OE2 GLU B 144     -15.400  14.455  10.242  1.00 62.07           O  
ATOM   1578  N   ASN B 145     -14.163   9.135   8.020  1.00 66.69           N  
ATOM   1579  H   ASN B 145     -15.169   9.065   7.971  1.00 66.69           H  
ATOM   1580  CA  ASN B 145     -13.420   7.968   8.459  1.00 66.69           C  
ATOM   1581  HA  ASN B 145     -12.425   8.296   8.760  1.00 66.69           H  
ATOM   1582  C   ASN B 145     -13.252   6.950   7.313  1.00 66.69           C  
ATOM   1583  CB  ASN B 145     -14.126   7.382   9.690  1.00 66.69           C  
ATOM   1584  HB2 ASN B 145     -13.831   6.337   9.789  1.00 66.69           H  
ATOM   1585  HB3 ASN B 145     -15.208   7.408   9.563  1.00 66.69           H  
ATOM   1586  O   ASN B 145     -14.159   6.783   6.493  1.00 66.69           O  
ATOM   1587  CG  ASN B 145     -13.716   8.090  10.967  1.00 66.69           C  
ATOM   1588  ND2 ASN B 145     -14.617   8.736  11.664  1.00 66.69           N  
ATOM   1589 HD21 ASN B 145     -14.287   9.254  12.466  1.00 66.69           H  
ATOM   1590 HD22 ASN B 145     -15.581   8.790  11.369  1.00 66.69           H  
ATOM   1591  OD1 ASN B 145     -12.573   8.001  11.385  1.00 66.69           O  
ATOM   1592  N   PRO B 146     -12.118   6.230   7.261  1.00 75.62           N  
ATOM   1593  CA  PRO B 146     -11.903   5.182   6.277  1.00 75.62           C  
ATOM   1594  HA  PRO B 146     -12.145   5.531   5.274  1.00 75.62           H  
ATOM   1595  C   PRO B 146     -12.777   3.976   6.624  1.00 75.62           C  
ATOM   1596  CB  PRO B 146     -10.414   4.868   6.375  1.00 75.62           C  
ATOM   1597  HB2 PRO B 146     -10.182   3.856   6.042  1.00 75.62           H  
ATOM   1598  HB3 PRO B 146      -9.864   5.610   5.797  1.00 75.62           H  
ATOM   1599  O   PRO B 146     -12.915   3.634   7.798  1.00 75.62           O  
ATOM   1600  CG  PRO B 146     -10.114   5.066   7.859  1.00 75.62           C  
ATOM   1601  HG2 PRO B 146     -10.381   4.168   8.416  1.00 75.62           H  
ATOM   1602  HG3 PRO B 146      -9.067   5.319   8.029  1.00 75.62           H  
ATOM   1603  CD  PRO B 146     -11.044   6.217   8.246  1.00 75.62           C  
ATOM   1604  HD2 PRO B 146     -10.502   7.162   8.197  1.00 75.62           H  
ATOM   1605  HD3 PRO B 146     -11.430   6.061   9.253  1.00 75.62           H  
ATOM   1606  N   ARG B 147     -13.339   3.312   5.614  1.00 80.85           N  
ATOM   1607  H   ARG B 147     -13.090   3.584   4.674  1.00 80.85           H  
ATOM   1608  CA  ARG B 147     -13.972   1.998   5.791  1.00 80.85           C  
ATOM   1609  HA  ARG B 147     -14.624   2.012   6.665  1.00 80.85           H  
ATOM   1610  C   ARG B 147     -12.906   0.954   6.104  1.00 80.85           C  
ATOM   1611  CB  ARG B 147     -14.777   1.622   4.532  1.00 80.85           C  
ATOM   1612  HB2 ARG B 147     -15.090   0.581   4.612  1.00 80.85           H  
ATOM   1613  HB3 ARG B 147     -14.135   1.702   3.655  1.00 80.85           H  
ATOM   1614  O   ARG B 147     -13.060   0.188   7.048  1.00 80.85           O  
ATOM   1615  CG  ARG B 147     -16.028   2.491   4.313  1.00 80.85           C  
ATOM   1616  HG2 ARG B 147     -16.466   2.224   3.351  1.00 80.85           H  
ATOM   1617  HG3 ARG B 147     -15.750   3.545   4.287  1.00 80.85           H  
ATOM   1618  CD  ARG B 147     -17.073   2.254   5.413  1.00 80.85           C  
ATOM   1619  HD2 ARG B 147     -17.300   1.188   5.438  1.00 80.85           H  
ATOM   1620  HD3 ARG B 147     -16.655   2.540   6.379  1.00 80.85           H  
ATOM   1621  NE  ARG B 147     -18.316   3.023   5.198  1.00 80.85           N  
ATOM   1622  HE  ARG B 147     -18.300   3.743   4.490  1.00 80.85           H  
ATOM   1623  NH1 ARG B 147     -19.643   1.795   6.624  1.00 80.85           N  
ATOM   1624 HH11 ARG B 147     -18.896   1.130   6.765  1.00 80.85           H  
ATOM   1625 HH12 ARG B 147     -20.542   1.615   7.048  1.00 80.85           H  
ATOM   1626  NH2 ARG B 147     -20.494   3.587   5.637  1.00 80.85           N  
ATOM   1627 HH21 ARG B 147     -21.371   3.368   6.088  1.00 80.85           H  
ATOM   1628 HH22 ARG B 147     -20.408   4.480   5.173  1.00 80.85           H  
ATOM   1629  CZ  ARG B 147     -19.469   2.802   5.811  1.00 80.85           C  
ATOM   1630  N   GLU B 148     -11.799   1.008   5.370  1.00 86.26           N  
ATOM   1631  H   GLU B 148     -11.750   1.703   4.639  1.00 86.26           H  
ATOM   1632  CA  GLU B 148     -10.668   0.090   5.480  1.00 86.26           C  
ATOM   1633  HA  GLU B 148     -10.668  -0.409   6.449  1.00 86.26           H  
ATOM   1634  C   GLU B 148      -9.346   0.831   5.307  1.00 86.26           C  
ATOM   1635  CB  GLU B 148     -10.751  -0.965   4.371  1.00 86.26           C  
ATOM   1636  HB2 GLU B 148     -10.792  -0.461   3.406  1.00 86.26           H  
ATOM   1637  HB3 GLU B 148      -9.845  -1.571   4.400  1.00 86.26           H  
ATOM   1638  O   GLU B 148      -9.277   1.832   4.594  1.00 86.26           O  
ATOM   1639  CG  GLU B 148     -11.972  -1.877   4.512  1.00 86.26           C  
ATOM   1640  HG2 GLU B 148     -12.876  -1.270   4.498  1.00 86.26           H  
ATOM   1641  HG3 GLU B 148     -11.929  -2.395   5.470  1.00 86.26           H  
ATOM   1642  CD  GLU B 148     -12.065  -2.898   3.380  1.00 86.26           C  
ATOM   1643  OE1 GLU B 148     -13.186  -3.386   3.143  1.00 86.26           O  
ATOM   1644  OE2 GLU B 148     -11.055  -3.196   2.715  1.00 86.26           O  
ATOM   1645  N   ALA B 149      -8.277   0.303   5.893  1.00 86.96           N  
ATOM   1646  H   ALA B 149      -8.408  -0.428   6.578  1.00 86.96           H  
ATOM   1647  CA  ALA B 149      -6.924   0.558   5.444  1.00 86.96           C  
ATOM   1648  HA  ALA B 149      -6.958   0.613   4.356  1.00 86.96           H  
ATOM   1649  C   ALA B 149      -5.936  -0.537   5.807  1.00 86.96           C  
ATOM   1650  CB  ALA B 149      -6.383   1.867   5.993  1.00 86.96           C  
ATOM   1651  HB1 ALA B 149      -5.628   1.671   6.755  1.00 86.96           H  
ATOM   1652  HB2 ALA B 149      -5.866   2.350   5.163  1.00 86.96           H  
ATOM   1653  HB3 ALA B 149      -7.181   2.486   6.401  1.00 86.96           H  
ATOM   1654  O   ALA B 149      -6.105  -1.278   6.772  1.00 86.96           O  
ATOM   1655  N   TYR B 150      -4.847  -0.523   5.054  1.00 90.43           N  
ATOM   1656  H   TYR B 150      -4.832   0.167   4.315  1.00 90.43           H  
ATOM   1657  CA  TYR B 150      -3.777  -1.491   5.014  1.00 90.43           C  
ATOM   1658  HA  TYR B 150      -3.895  -2.221   5.815  1.00 90.43           H  
ATOM   1659  C   TYR B 150      -2.455  -0.737   5.190  1.00 90.43           C  
ATOM   1660  CB  TYR B 150      -3.888  -2.216   3.662  1.00 90.43           C  
ATOM   1661  HB2 TYR B 150      -3.060  -2.920   3.569  1.00 90.43           H  
ATOM   1662  HB3 TYR B 150      -3.789  -1.493   2.852  1.00 90.43           H  
ATOM   1663  O   TYR B 150      -1.933  -0.168   4.231  1.00 90.43           O  
ATOM   1664  CG  TYR B 150      -5.197  -2.966   3.484  1.00 90.43           C  
ATOM   1665  CD1 TYR B 150      -5.287  -4.307   3.902  1.00 90.43           C  
ATOM   1666  HD1 TYR B 150      -4.423  -4.798   4.324  1.00 90.43           H  
ATOM   1667  CD2 TYR B 150      -6.330  -2.321   2.939  1.00 90.43           C  
ATOM   1668  HD2 TYR B 150      -6.271  -1.290   2.621  1.00 90.43           H  
ATOM   1669  CE1 TYR B 150      -6.496  -5.011   3.764  1.00 90.43           C  
ATOM   1670  HE1 TYR B 150      -6.563  -6.046   4.068  1.00 90.43           H  
ATOM   1671  CE2 TYR B 150      -7.547  -3.020   2.817  1.00 90.43           C  
ATOM   1672  HE2 TYR B 150      -8.430  -2.550   2.407  1.00 90.43           H  
ATOM   1673  OH  TYR B 150      -8.778  -5.066   3.057  1.00 90.43           O  
ATOM   1674  HH  TYR B 150      -8.771  -5.936   3.462  1.00 90.43           H  
ATOM   1675  CZ  TYR B 150      -7.626  -4.370   3.214  1.00 90.43           C  
ATOM   1676  N   SER B 151      -1.939  -0.696   6.421  1.00 88.25           N  
ATOM   1677  H   SER B 151      -2.430  -1.197   7.148  1.00 88.25           H  
ATOM   1678  CA  SER B 151      -0.640  -0.114   6.774  1.00 88.25           C  
ATOM   1679  HA  SER B 151      -0.449   0.757   6.147  1.00 88.25           H  
ATOM   1680  C   SER B 151       0.484  -1.099   6.520  1.00 88.25           C  
ATOM   1681  CB  SER B 151      -0.551   0.310   8.248  1.00 88.25           C  
ATOM   1682  HB2 SER B 151      -0.502  -0.586   8.866  1.00 88.25           H  
ATOM   1683  HB3 SER B 151       0.368   0.875   8.402  1.00 88.25           H  
ATOM   1684  O   SER B 151       0.519  -2.169   7.118  1.00 88.25           O  
ATOM   1685  OG  SER B 151      -1.652   1.076   8.687  1.00 88.25           O  
ATOM   1686  HG  SER B 151      -1.506   1.996   8.453  1.00 88.25           H  
ATOM   1687  N   PHE B 152       1.425  -0.690   5.687  1.00 91.65           N  
ATOM   1688  H   PHE B 152       1.290   0.213   5.254  1.00 91.65           H  
ATOM   1689  CA  PHE B 152       2.695  -1.333   5.416  1.00 91.65           C  
ATOM   1690  HA  PHE B 152       2.705  -2.355   5.797  1.00 91.65           H  
ATOM   1691  C   PHE B 152       3.757  -0.504   6.132  1.00 91.65           C  
ATOM   1692  CB  PHE B 152       2.933  -1.343   3.896  1.00 91.65           C  
ATOM   1693  HB2 PHE B 152       2.986  -0.314   3.538  1.00 91.65           H  
ATOM   1694  HB3 PHE B 152       3.907  -1.794   3.705  1.00 91.65           H  
ATOM   1695  O   PHE B 152       4.186   0.511   5.601  1.00 91.65           O  
ATOM   1696  CG  PHE B 152       1.879  -2.054   3.073  1.00 91.65           C  
ATOM   1697  CD1 PHE B 152       2.145  -3.321   2.525  1.00 91.65           C  
ATOM   1698  HD1 PHE B 152       3.101  -3.796   2.686  1.00 91.65           H  
ATOM   1699  CD2 PHE B 152       0.634  -1.441   2.834  1.00 91.65           C  
ATOM   1700  HD2 PHE B 152       0.428  -0.458   3.230  1.00 91.65           H  
ATOM   1701  CE1 PHE B 152       1.166  -3.979   1.765  1.00 91.65           C  
ATOM   1702  HE1 PHE B 152       1.377  -4.961   1.368  1.00 91.65           H  
ATOM   1703  CE2 PHE B 152      -0.349  -2.101   2.080  1.00 91.65           C  
ATOM   1704  HE2 PHE B 152      -1.307  -1.631   1.917  1.00 91.65           H  
ATOM   1705  CZ  PHE B 152      -0.083  -3.372   1.544  1.00 91.65           C  
ATOM   1706  HZ  PHE B 152      -0.845  -3.878   0.970  1.00 91.65           H  
ATOM   1707  N   ASP B 153       4.142  -0.870   7.347  1.00 86.08           N  
ATOM   1708  H   ASP B 153       3.753  -1.718   7.736  1.00 86.08           H  
ATOM   1709  CA  ASP B 153       5.224  -0.201   8.078  1.00 86.08           C  
ATOM   1710  HA  ASP B 153       5.239   0.864   7.843  1.00 86.08           H  
ATOM   1711  C   ASP B 153       6.571  -0.801   7.672  1.00 86.08           C  
ATOM   1712  CB  ASP B 153       5.001  -0.358   9.581  1.00 86.08           C  
ATOM   1713  HB2 ASP B 153       5.915  -0.074  10.102  1.00 86.08           H  
ATOM   1714  HB3 ASP B 153       4.797  -1.403   9.817  1.00 86.08           H  
ATOM   1715  O   ASP B 153       6.716  -2.016   7.742  1.00 86.08           O  
ATOM   1716  CG  ASP B 153       3.862   0.510  10.098  1.00 86.08           C  
ATOM   1717  OD1 ASP B 153       4.131   1.519  10.784  1.00 86.08           O  
ATOM   1718  OD2 ASP B 153       2.674   0.120  10.064  1.00 86.08           O  
ATOM   1719  N   LEU B 154       7.535   0.028   7.270  1.00 88.06           N  
ATOM   1720  H   LEU B 154       7.377   1.021   7.364  1.00 88.06           H  
ATOM   1721  CA  LEU B 154       8.871  -0.369   6.823  1.00 88.06           C  
ATOM   1722  HA  LEU B 154       8.919  -1.458   6.790  1.00 88.06           H  
ATOM   1723  C   LEU B 154       9.962   0.108   7.793  1.00 88.06           C  
ATOM   1724  CB  LEU B 154       9.177   0.167   5.408  1.00 88.06           C  
ATOM   1725  HB2 LEU B 154      10.251   0.063   5.253  1.00 88.06           H  
ATOM   1726  HB3 LEU B 154       8.955   1.234   5.373  1.00 88.06           H  
ATOM   1727  O   LEU B 154       9.855   1.173   8.405  1.00 88.06           O  
ATOM   1728  CG  LEU B 154       8.480  -0.547   4.236  1.00 88.06           C  
ATOM   1729  HG  LEU B 154       8.485  -1.623   4.410  1.00 88.06           H  
ATOM   1730  CD1 LEU B 154       7.038  -0.079   4.031  1.00 88.06           C  
ATOM   1731 HD11 LEU B 154       6.629  -0.502   3.113  1.00 88.06           H  
ATOM   1732 HD12 LEU B 154       6.996   1.009   3.982  1.00 88.06           H  
ATOM   1733 HD13 LEU B 154       6.432  -0.430   4.866  1.00 88.06           H  
ATOM   1734  CD2 LEU B 154       9.243  -0.272   2.938  1.00 88.06           C  
ATOM   1735 HD21 LEU B 154       9.335   0.804   2.785  1.00 88.06           H  
ATOM   1736 HD22 LEU B 154      10.246  -0.693   3.010  1.00 88.06           H  
ATOM   1737 HD23 LEU B 154       8.729  -0.724   2.090  1.00 88.06           H  
ATOM   1738  N   SER B 155      11.052  -0.652   7.859  1.00 85.39           N  
ATOM   1739  H   SER B 155      11.047  -1.531   7.362  1.00 85.39           H  
ATOM   1740  CA  SER B 155      12.343  -0.213   8.403  1.00 85.39           C  
ATOM   1741  HA  SER B 155      12.442   0.862   8.248  1.00 85.39           H  
ATOM   1742  C   SER B 155      13.498  -0.891   7.662  1.00 85.39           C  
ATOM   1743  CB  SER B 155      12.438  -0.488   9.909  1.00 85.39           C  
ATOM   1744  HB2 SER B 155      11.611   0.007  10.417  1.00 85.39           H  
ATOM   1745  HB3 SER B 155      13.372  -0.069  10.283  1.00 85.39           H  
ATOM   1746  O   SER B 155      13.313  -1.962   7.075  1.00 85.39           O  
ATOM   1747  OG  SER B 155      12.407  -1.875  10.196  1.00 85.39           O  
ATOM   1748  HG  SER B 155      12.714  -1.995  11.098  1.00 85.39           H  
ATOM   1749  N   TYR B 156      14.689  -0.293   7.697  1.00 87.02           N  
ATOM   1750  H   TYR B 156      14.801   0.593   8.171  1.00 87.02           H  
ATOM   1751  CA  TYR B 156      15.883  -0.809   7.028  1.00 87.02           C  
ATOM   1752  HA  TYR B 156      15.629  -1.707   6.465  1.00 87.02           H  
ATOM   1753  C   TYR B 156      16.923  -1.152   8.112  1.00 87.02           C  
ATOM   1754  CB  TYR B 156      16.383   0.199   5.975  1.00 87.02           C  
ATOM   1755  HB2 TYR B 156      17.088  -0.314   5.322  1.00 87.02           H  
ATOM   1756  HB3 TYR B 156      16.945   0.999   6.456  1.00 87.02           H  
ATOM   1757  O   TYR B 156      17.413  -0.246   8.779  1.00 87.02           O  
ATOM   1758  CG  TYR B 156      15.279   0.818   5.129  1.00 87.02           C  
ATOM   1759  CD1 TYR B 156      14.970   0.265   3.873  1.00 87.02           C  
ATOM   1760  HD1 TYR B 156      15.550  -0.562   3.490  1.00 87.02           H  
ATOM   1761  CD2 TYR B 156      14.549   1.929   5.604  1.00 87.02           C  
ATOM   1762  HD2 TYR B 156      14.827   2.392   6.540  1.00 87.02           H  
ATOM   1763  CE1 TYR B 156      13.918   0.802   3.107  1.00 87.02           C  
ATOM   1764  HE1 TYR B 156      13.705   0.424   2.117  1.00 87.02           H  
ATOM   1765  CE2 TYR B 156      13.462   2.430   4.860  1.00 87.02           C  
ATOM   1766  HE2 TYR B 156      12.913   3.292   5.210  1.00 87.02           H  
ATOM   1767  OH  TYR B 156      12.085   2.309   2.892  1.00 87.02           O  
ATOM   1768  HH  TYR B 156      11.511   2.826   3.462  1.00 87.02           H  
ATOM   1769  CZ  TYR B 156      13.134   1.850   3.619  1.00 87.02           C  
ATOM   1770  N   PRO B 157      17.242  -2.438   8.368  1.00 79.27           N  
ATOM   1771  CA  PRO B 157      18.068  -2.834   9.516  1.00 79.27           C  
ATOM   1772  HA  PRO B 157      17.542  -2.555  10.429  1.00 79.27           H  
ATOM   1773  C   PRO B 157      19.469  -2.212   9.578  1.00 79.27           C  
ATOM   1774  CB  PRO B 157      18.157  -4.360   9.444  1.00 79.27           C  
ATOM   1775  HB2 PRO B 157      18.267  -4.802  10.434  1.00 79.27           H  
ATOM   1776  HB3 PRO B 157      18.980  -4.660   8.796  1.00 79.27           H  
ATOM   1777  O   PRO B 157      20.006  -2.066  10.666  1.00 79.27           O  
ATOM   1778  CG  PRO B 157      16.832  -4.742   8.795  1.00 79.27           C  
ATOM   1779  HG2 PRO B 157      16.878  -5.720   8.317  1.00 79.27           H  
ATOM   1780  HG3 PRO B 157      16.037  -4.706   9.540  1.00 79.27           H  
ATOM   1781  CD  PRO B 157      16.643  -3.622   7.777  1.00 79.27           C  
ATOM   1782  HD2 PRO B 157      17.200  -3.871   6.874  1.00 79.27           H  
ATOM   1783  HD3 PRO B 157      15.582  -3.493   7.565  1.00 79.27           H  
ATOM   1784  N   GLU B 158      20.044  -1.813   8.441  1.00 71.42           N  
ATOM   1785  H   GLU B 158      19.541  -1.933   7.574  1.00 71.42           H  
ATOM   1786  CA  GLU B 158      21.338  -1.108   8.391  1.00 71.42           C  
ATOM   1787  HA  GLU B 158      22.083  -1.682   8.942  1.00 71.42           H  
ATOM   1788  C   GLU B 158      21.300   0.285   9.049  1.00 71.42           C  
ATOM   1789  CB  GLU B 158      21.791  -0.988   6.926  1.00 71.42           C  
ATOM   1790  HB2 GLU B 158      22.668  -0.343   6.872  1.00 71.42           H  
ATOM   1791  HB3 GLU B 158      20.984  -0.524   6.359  1.00 71.42           H  
ATOM   1792  O   GLU B 158      22.351   0.836   9.353  1.00 71.42           O  
ATOM   1793  CG  GLU B 158      22.149  -2.344   6.289  1.00 71.42           C  
ATOM   1794  HG2 GLU B 158      21.322  -3.038   6.444  1.00 71.42           H  
ATOM   1795  HG3 GLU B 158      23.026  -2.751   6.792  1.00 71.42           H  
ATOM   1796  CD  GLU B 158      22.421  -2.252   4.779  1.00 71.42           C  
ATOM   1797  OE1 GLU B 158      22.431  -3.316   4.119  1.00 71.42           O  
ATOM   1798  OE2 GLU B 158      22.519  -1.131   4.231  1.00 71.42           O  
ATOM   1799  N   ASP B 159      20.108   0.840   9.298  1.00 58.56           N  
ATOM   1800  H   ASP B 159      19.276   0.344   9.012  1.00 58.56           H  
ATOM   1801  CA  ASP B 159      19.915   2.110  10.012  1.00 58.56           C  
ATOM   1802  HA  ASP B 159      20.640   2.844   9.661  1.00 58.56           H  
ATOM   1803  C   ASP B 159      20.049   1.972  11.533  1.00 58.56           C  
ATOM   1804  CB  ASP B 159      18.490   2.623   9.763  1.00 58.56           C  
ATOM   1805  HB2 ASP B 159      17.783   1.955  10.254  1.00 58.56           H  
ATOM   1806  HB3 ASP B 159      18.387   3.603  10.228  1.00 58.56           H  
ATOM   1807  O   ASP B 159      20.196   2.967  12.242  1.00 58.56           O  
ATOM   1808  CG  ASP B 159      18.097   2.754   8.301  1.00 58.56           C  
ATOM   1809  OD1 ASP B 159      18.977   3.005   7.443  1.00 58.56           O  
ATOM   1810  OD2 ASP B 159      16.878   2.786   8.026  1.00 58.56           O  
ATOM   1811  N   GLN B 160      19.897   0.751  12.050  1.00 51.16           N  
ATOM   1812  H   GLN B 160      19.881  -0.037  11.418  1.00 51.16           H  
ATOM   1813  CA  GLN B 160      19.891   0.472  13.480  1.00 51.16           C  
ATOM   1814  HA  GLN B 160      19.641   1.384  14.023  1.00 51.16           H  
ATOM   1815  C   GLN B 160      21.302   0.078  13.919  1.00 51.16           C  
ATOM   1816  CB  GLN B 160      18.810  -0.574  13.822  1.00 51.16           C  
ATOM   1817  HB2 GLN B 160      18.869  -0.792  14.889  1.00 51.16           H  
ATOM   1818  HB3 GLN B 160      18.994  -1.496  13.270  1.00 51.16           H  
ATOM   1819  O   GLN B 160      21.607  -1.105  14.041  1.00 51.16           O  
ATOM   1820  CG  GLN B 160      17.399  -0.055  13.502  1.00 51.16           C  
ATOM   1821  HG2 GLN B 160      17.300   0.954  13.903  1.00 51.16           H  
ATOM   1822  HG3 GLN B 160      17.264  -0.003  12.422  1.00 51.16           H  
ATOM   1823  CD  GLN B 160      16.290  -0.928  14.087  1.00 51.16           C  
ATOM   1824  NE2 GLN B 160      15.348  -0.350  14.801  1.00 51.16           N  
ATOM   1825 HE21 GLN B 160      15.479   0.611  15.083  1.00 51.16           H  
ATOM   1826 HE22 GLN B 160      14.763  -0.992  15.315  1.00 51.16           H  
ATOM   1827  OE1 GLN B 160      16.203  -2.130  13.899  1.00 51.16           O  
ATOM   1828  N   GLU B 161      22.152   1.084  14.150  1.00 45.08           N  
ATOM   1829  H   GLU B 161      21.868   2.021  13.900  1.00 45.08           H  
ATOM   1830  CA  GLU B 161      23.496   0.896  14.719  1.00 45.08           C  
ATOM   1831  HA  GLU B 161      24.065   0.222  14.079  1.00 45.08           H  
ATOM   1832  C   GLU B 161      23.433   0.249  16.118  1.00 45.08           C  
ATOM   1833  CB  GLU B 161      24.253   2.240  14.816  1.00 45.08           C  
ATOM   1834  HB2 GLU B 161      23.656   2.934  15.409  1.00 45.08           H  
ATOM   1835  HB3 GLU B 161      25.188   2.060  15.345  1.00 45.08           H  
ATOM   1836  O   GLU B 161      23.895  -0.876  16.305  1.00 45.08           O  
ATOM   1837  CG  GLU B 161      24.592   2.909  13.474  1.00 45.08           C  
ATOM   1838  HG2 GLU B 161      23.666   3.177  12.967  1.00 45.08           H  
ATOM   1839  HG3 GLU B 161      25.121   2.185  12.854  1.00 45.08           H  
ATOM   1840  CD  GLU B 161      25.462   4.173  13.652  1.00 45.08           C  
ATOM   1841  OE1 GLU B 161      26.306   4.430  12.762  1.00 45.08           O  
ATOM   1842  OE2 GLU B 161      25.276   4.892  14.660  1.00 45.08           O  
ATOM   1843  N   ASP B 162      22.856   0.964  17.095  1.00 38.76           N  
ATOM   1844  H   ASP B 162      22.572   1.904  16.858  1.00 38.76           H  
ATOM   1845  CA  ASP B 162      22.944   0.637  18.528  1.00 38.76           C  
ATOM   1846  HA  ASP B 162      23.960   0.315  18.760  1.00 38.76           H  
ATOM   1847  C   ASP B 162      22.007  -0.495  18.957  1.00 38.76           C  
ATOM   1848  CB  ASP B 162      22.609   1.877  19.377  1.00 38.76           C  
ATOM   1849  HB2 ASP B 162      22.302   1.546  20.369  1.00 38.76           H  
ATOM   1850  HB3 ASP B 162      21.760   2.397  18.934  1.00 38.76           H  
ATOM   1851  O   ASP B 162      22.451  -1.544  19.428  1.00 38.76           O  
ATOM   1852  CG  ASP B 162      23.764   2.854  19.586  1.00 38.76           C  
ATOM   1853  OD1 ASP B 162      24.919   2.389  19.702  1.00 38.76           O  
ATOM   1854  OD2 ASP B 162      23.450   4.057  19.733  1.00 38.76           O  
ATOM   1855  N   GLU B 163      20.690  -0.305  18.792  1.00 32.96           N  
ATOM   1856  H   GLU B 163      20.388   0.577  18.406  1.00 32.96           H  
ATOM   1857  CA  GLU B 163      19.690  -1.347  19.058  1.00 32.96           C  
ATOM   1858  HA  GLU B 163      20.056  -1.932  19.902  1.00 32.96           H  
ATOM   1859  C   GLU B 163      19.629  -2.353  17.900  1.00 32.96           C  
ATOM   1860  CB  GLU B 163      18.317  -0.800  19.497  1.00 32.96           C  
ATOM   1861  HB2 GLU B 163      17.609  -1.628  19.475  1.00 32.96           H  
ATOM   1862  HB3 GLU B 163      17.979  -0.033  18.800  1.00 32.96           H  
ATOM   1863  O   GLU B 163      18.566  -2.736  17.405  1.00 32.96           O  
ATOM   1864  CG  GLU B 163      18.330  -0.245  20.935  1.00 32.96           C  
ATOM   1865  HG2 GLU B 163      18.866  -0.949  21.572  1.00 32.96           H  
ATOM   1866  HG3 GLU B 163      18.879   0.697  20.942  1.00 32.96           H  
ATOM   1867  CD  GLU B 163      16.925  -0.028  21.539  1.00 32.96           C  
ATOM   1868  OE1 GLU B 163      16.862   0.382  22.722  1.00 32.96           O  
ATOM   1869  OE2 GLU B 163      15.909  -0.286  20.848  1.00 32.96           O  
ATOM   1870  N   ALA B 164      20.803  -2.893  17.569  1.00 34.19           N  
ATOM   1871  H   ALA B 164      21.625  -2.436  17.938  1.00 34.19           H  
ATOM   1872  CA  ALA B 164      20.941  -4.311  17.330  1.00 34.19           C  
ATOM   1873  HA  ALA B 164      20.384  -4.574  16.431  1.00 34.19           H  
ATOM   1874  C   ALA B 164      20.342  -5.062  18.532  1.00 34.19           C  
ATOM   1875  CB  ALA B 164      22.425  -4.631  17.108  1.00 34.19           C  
ATOM   1876  HB1 ALA B 164      23.004  -4.341  17.984  1.00 34.19           H  
ATOM   1877  HB2 ALA B 164      22.553  -5.698  16.925  1.00 34.19           H  
ATOM   1878  HB3 ALA B 164      22.793  -4.070  16.248  1.00 34.19           H  
ATOM   1879  O   ALA B 164      21.038  -5.526  19.438  1.00 34.19           O  
ATOM   1880  N   VAL B 165      19.015  -5.221  18.523  1.00 32.11           N  
ATOM   1881  H   VAL B 165      18.490  -4.667  17.861  1.00 32.11           H  
ATOM   1882  CA  VAL B 165      18.349  -6.280  19.267  1.00 32.11           C  
ATOM   1883  HA  VAL B 165      18.649  -6.216  20.313  1.00 32.11           H  
ATOM   1884  C   VAL B 165      18.889  -7.569  18.674  1.00 32.11           C  
ATOM   1885  CB  VAL B 165      16.810  -6.201  19.205  1.00 32.11           C  
ATOM   1886  HB  VAL B 165      16.475  -6.279  18.170  1.00 32.11           H  
ATOM   1887  O   VAL B 165      18.364  -8.102  17.694  1.00 32.11           O  
ATOM   1888  CG1 VAL B 165      16.174  -7.337  20.024  1.00 32.11           C  
ATOM   1889 HG11 VAL B 165      16.468  -8.307  19.623  1.00 32.11           H  
ATOM   1890 HG12 VAL B 165      15.088  -7.258  19.975  1.00 32.11           H  
ATOM   1891 HG13 VAL B 165      16.492  -7.267  21.064  1.00 32.11           H  
ATOM   1892  CG2 VAL B 165      16.301  -4.877  19.783  1.00 32.11           C  
ATOM   1893 HG21 VAL B 165      16.667  -4.042  19.186  1.00 32.11           H  
ATOM   1894 HG22 VAL B 165      16.650  -4.747  20.808  1.00 32.11           H  
ATOM   1895 HG23 VAL B 165      15.211  -4.850  19.766  1.00 32.11           H  
ATOM   1896  N   ILE B 166      19.974  -8.053  19.283  1.00 32.27           N  
ATOM   1897  H   ILE B 166      20.450  -7.426  19.915  1.00 32.27           H  
ATOM   1898  CA  ILE B 166      20.491  -9.402  19.127  1.00 32.27           C  
ATOM   1899  HA  ILE B 166      20.649  -9.597  18.066  1.00 32.27           H  
ATOM   1900  C   ILE B 166      19.380 -10.316  19.641  1.00 32.27           C  
ATOM   1901  CB  ILE B 166      21.838  -9.604  19.872  1.00 32.27           C  
ATOM   1902  HB  ILE B 166      21.665  -9.484  20.942  1.00 32.27           H  
ATOM   1903  O   ILE B 166      19.378 -10.770  20.786  1.00 32.27           O  
ATOM   1904  CG1 ILE B 166      22.912  -8.575  19.446  1.00 32.27           C  
ATOM   1905 HG12 ILE B 166      23.152  -8.710  18.391  1.00 32.27           H  
ATOM   1906 HG13 ILE B 166      22.515  -7.568  19.572  1.00 32.27           H  
ATOM   1907  CG2 ILE B 166      22.349 -11.036  19.611  1.00 32.27           C  
ATOM   1908 HG21 ILE B 166      23.255 -11.227  20.186  1.00 32.27           H  
ATOM   1909 HG22 ILE B 166      22.560 -11.171  18.550  1.00 32.27           H  
ATOM   1910 HG23 ILE B 166      21.608 -11.772  19.923  1.00 32.27           H  
ATOM   1911  CD1 ILE B 166      24.206  -8.633  20.270  1.00 32.27           C  
ATOM   1912 HD11 ILE B 166      24.742  -9.564  20.085  1.00 32.27           H  
ATOM   1913 HD12 ILE B 166      24.850  -7.803  19.980  1.00 32.27           H  
ATOM   1914 HD13 ILE B 166      23.976  -8.544  21.332  1.00 32.27           H  
ATOM   1915  N   PHE B 167      18.396 -10.576  18.782  1.00 32.42           N  
ATOM   1916  H   PHE B 167      18.372 -10.038  17.928  1.00 32.42           H  
ATOM   1917  CA  PHE B 167      17.496 -11.700  18.932  1.00 32.42           C  
ATOM   1918  HA  PHE B 167      16.999 -11.634  19.900  1.00 32.42           H  
ATOM   1919  C   PHE B 167      18.407 -12.924  18.919  1.00 32.42           C  
ATOM   1920  CB  PHE B 167      16.432 -11.701  17.816  1.00 32.42           C  
ATOM   1921  HB2 PHE B 167      16.490 -12.628  17.246  1.00 32.42           H  
ATOM   1922  HB3 PHE B 167      16.623 -10.889  17.113  1.00 32.42           H  
ATOM   1923  O   PHE B 167      18.867 -13.339  17.863  1.00 32.42           O  
ATOM   1924  CG  PHE B 167      15.024 -11.560  18.355  1.00 32.42           C  
ATOM   1925  CD1 PHE B 167      14.340 -12.691  18.840  1.00 32.42           C  
ATOM   1926  HD1 PHE B 167      14.810 -13.663  18.799  1.00 32.42           H  
ATOM   1927  CD2 PHE B 167      14.414 -10.294  18.417  1.00 32.42           C  
ATOM   1928  HD2 PHE B 167      14.938  -9.422  18.054  1.00 32.42           H  
ATOM   1929  CE1 PHE B 167      13.051 -12.555  19.388  1.00 32.42           C  
ATOM   1930  HE1 PHE B 167      12.531 -13.420  19.772  1.00 32.42           H  
ATOM   1931  CE2 PHE B 167      13.126 -10.157  18.965  1.00 32.42           C  
ATOM   1932  HE2 PHE B 167      12.668  -9.181  19.020  1.00 32.42           H  
ATOM   1933  CZ  PHE B 167      12.446 -11.287  19.453  1.00 32.42           C  
ATOM   1934  HZ  PHE B 167      11.462 -11.175  19.884  1.00 32.42           H  
ATOM   1935  N   SER B 168      18.727 -13.429  20.116  1.00 36.72           N  
ATOM   1936  H   SER B 168      18.436 -12.871  20.906  1.00 36.72           H  
ATOM   1937  CA  SER B 168      19.795 -14.411  20.365  1.00 36.72           C  
ATOM   1938  HA  SER B 168      20.762 -13.920  20.257  1.00 36.72           H  
ATOM   1939  C   SER B 168      19.760 -15.583  19.385  1.00 36.72           C  
ATOM   1940  CB  SER B 168      19.652 -14.911  21.807  1.00 36.72           C  
ATOM   1941  HB2 SER B 168      20.027 -14.152  22.493  1.00 36.72           H  
ATOM   1942  HB3 SER B 168      18.597 -15.082  22.024  1.00 36.72           H  
ATOM   1943  O   SER B 168      20.787 -15.981  18.837  1.00 36.72           O  
ATOM   1944  OG  SER B 168      20.338 -16.127  22.016  1.00 36.72           O  
ATOM   1945  HG  SER B 168      21.275 -15.990  21.862  1.00 36.72           H  
ATOM   1946  N   GLY B 169      18.556 -16.084  19.102  1.00 35.23           N  
ATOM   1947  H   GLY B 169      17.764 -15.682  19.582  1.00 35.23           H  
ATOM   1948  CA  GLY B 169      18.309 -16.890  17.921  1.00 35.23           C  
ATOM   1949  HA2 GLY B 169      17.324 -17.352  17.992  1.00 35.23           H  
ATOM   1950  HA3 GLY B 169      19.063 -17.673  17.844  1.00 35.23           H  
ATOM   1951  C   GLY B 169      18.358 -16.021  16.670  1.00 35.23           C  
ATOM   1952  O   GLY B 169      17.297 -15.691  16.135  1.00 35.23           O  
ATOM   1953  N   THR B 170      19.571 -15.704  16.199  1.00 39.88           N  
ATOM   1954  H   THR B 170      20.357 -15.834  16.820  1.00 39.88           H  
ATOM   1955  CA  THR B 170      19.836 -15.044  14.916  1.00 39.88           C  
ATOM   1956  HA  THR B 170      19.277 -14.109  14.888  1.00 39.88           H  
ATOM   1957  C   THR B 170      19.344 -15.958  13.801  1.00 39.88           C  
ATOM   1958  CB  THR B 170      21.331 -14.708  14.725  1.00 39.88           C  
ATOM   1959  HB  THR B 170      21.909 -15.626  14.628  1.00 39.88           H  
ATOM   1960  O   THR B 170      20.106 -16.697  13.175  1.00 39.88           O  
ATOM   1961  CG2 THR B 170      21.580 -13.815  13.505  1.00 39.88           C  
ATOM   1962 HG21 THR B 170      21.282 -14.331  12.593  1.00 39.88           H  
ATOM   1963 HG22 THR B 170      21.011 -12.890  13.601  1.00 39.88           H  
ATOM   1964 HG23 THR B 170      22.641 -13.575  13.436  1.00 39.88           H  
ATOM   1965  OG1 THR B 170      21.807 -14.002  15.841  1.00 39.88           O  
ATOM   1966  HG1 THR B 170      22.709 -13.720  15.671  1.00 39.88           H  
ATOM   1967  N   LYS B 171      18.030 -15.944  13.557  1.00 43.75           N  
ATOM   1968  H   LYS B 171      17.457 -15.422  14.205  1.00 43.75           H  
ATOM   1969  CA  LYS B 171      17.411 -16.548  12.385  1.00 43.75           C  
ATOM   1970  HA  LYS B 171      17.773 -17.568  12.260  1.00 43.75           H  
ATOM   1971  C   LYS B 171      17.884 -15.740  11.192  1.00 43.75           C  
ATOM   1972  CB  LYS B 171      15.877 -16.560  12.496  1.00 43.75           C  
ATOM   1973  HB2 LYS B 171      15.460 -16.665  11.494  1.00 43.75           H  
ATOM   1974  HB3 LYS B 171      15.529 -15.613  12.909  1.00 43.75           H  
ATOM   1975  O   LYS B 171      17.206 -14.807  10.769  1.00 43.75           O  
ATOM   1976  CG  LYS B 171      15.359 -17.727  13.345  1.00 43.75           C  
ATOM   1977  HG2 LYS B 171      15.724 -17.628  14.367  1.00 43.75           H  
ATOM   1978  HG3 LYS B 171      15.719 -18.666  12.924  1.00 43.75           H  
ATOM   1979  CD  LYS B 171      13.826 -17.721  13.339  1.00 43.75           C  
ATOM   1980  HD2 LYS B 171      13.481 -16.798  13.805  1.00 43.75           H  
ATOM   1981  HD3 LYS B 171      13.467 -17.750  12.310  1.00 43.75           H  
ATOM   1982  CE  LYS B 171      13.275 -18.926  14.107  1.00 43.75           C  
ATOM   1983  HE2 LYS B 171      13.712 -18.925  15.105  1.00 43.75           H  
ATOM   1984  HE3 LYS B 171      13.593 -19.839  13.602  1.00 43.75           H  
ATOM   1985  NZ  LYS B 171      11.796 -18.866  14.198  1.00 43.75           N  
ATOM   1986  HZ1 LYS B 171      11.433 -19.661  14.703  1.00 43.75           H  
ATOM   1987  HZ2 LYS B 171      11.381 -18.837  13.277  1.00 43.75           H  
ATOM   1988  HZ3 LYS B 171      11.517 -18.028  14.688  1.00 43.75           H  
ATOM   1989  N   VAL B 172      19.059 -16.122  10.682  1.00 46.89           N  
ATOM   1990  H   VAL B 172      19.598 -16.770  11.237  1.00 46.89           H  
ATOM   1991  CA  VAL B 172      19.611 -15.685   9.400  1.00 46.89           C  
ATOM   1992  HA  VAL B 172      20.019 -14.679   9.496  1.00 46.89           H  
ATOM   1993  C   VAL B 172      18.448 -15.682   8.430  1.00 46.89           C  
ATOM   1994  CB  VAL B 172      20.714 -16.647   8.909  1.00 46.89           C  
ATOM   1995  HB  VAL B 172      20.322 -17.663   8.872  1.00 46.89           H  
ATOM   1996  O   VAL B 172      17.918 -16.747   8.099  1.00 46.89           O  
ATOM   1997  CG1 VAL B 172      21.212 -16.270   7.506  1.00 46.89           C  
ATOM   1998 HG11 VAL B 172      22.020 -16.941   7.212  1.00 46.89           H  
ATOM   1999 HG12 VAL B 172      20.409 -16.363   6.775  1.00 46.89           H  
ATOM   2000 HG13 VAL B 172      21.587 -15.246   7.506  1.00 46.89           H  
ATOM   2001  CG2 VAL B 172      21.918 -16.635   9.857  1.00 46.89           C  
ATOM   2002 HG21 VAL B 172      22.327 -15.628   9.937  1.00 46.89           H  
ATOM   2003 HG22 VAL B 172      21.626 -16.977  10.850  1.00 46.89           H  
ATOM   2004 HG23 VAL B 172      22.694 -17.304   9.484  1.00 46.89           H  
ATOM   2005  N   THR B 173      17.986 -14.488   8.060  1.00 59.77           N  
ATOM   2006  H   THR B 173      18.366 -13.658   8.491  1.00 59.77           H  
ATOM   2007  CA  THR B 173      16.735 -14.340   7.323  1.00 59.77           C  
ATOM   2008  HA  THR B 173      16.035 -15.085   7.701  1.00 59.77           H  
ATOM   2009  C   THR B 173      17.013 -14.664   5.869  1.00 59.77           C  
ATOM   2010  CB  THR B 173      16.076 -12.971   7.526  1.00 59.77           C  
ATOM   2011  HB  THR B 173      16.491 -12.243   6.829  1.00 59.77           H  
ATOM   2012  O   THR B 173      17.215 -13.803   5.012  1.00 59.77           O  
ATOM   2013  CG2 THR B 173      14.576 -13.096   7.304  1.00 59.77           C  
ATOM   2014 HG21 THR B 173      14.134 -13.802   8.007  1.00 59.77           H  
ATOM   2015 HG22 THR B 173      14.122 -12.119   7.471  1.00 59.77           H  
ATOM   2016 HG23 THR B 173      14.366 -13.406   6.280  1.00 59.77           H  
ATOM   2017  OG1 THR B 173      16.285 -12.488   8.833  1.00 59.77           O  
ATOM   2018  HG1 THR B 173      16.055 -13.167   9.472  1.00 59.77           H  
ATOM   2019  N   THR B 174      17.154 -15.963   5.617  1.00 65.37           N  
ATOM   2020  H   THR B 174      17.106 -16.580   6.415  1.00 65.37           H  
ATOM   2021  CA  THR B 174      17.460 -16.504   4.305  1.00 65.37           C  
ATOM   2022  HA  THR B 174      18.418 -16.098   3.981  1.00 65.37           H  
ATOM   2023  C   THR B 174      16.386 -16.059   3.321  1.00 65.37           C  
ATOM   2024  CB  THR B 174      17.549 -18.040   4.311  1.00 65.37           C  
ATOM   2025  HB  THR B 174      17.779 -18.368   3.297  1.00 65.37           H  
ATOM   2026  O   THR B 174      15.212 -15.919   3.663  1.00 65.37           O  
ATOM   2027  CG2 THR B 174      18.630 -18.597   5.234  1.00 65.37           C  
ATOM   2028 HG21 THR B 174      18.727 -19.670   5.074  1.00 65.37           H  
ATOM   2029 HG22 THR B 174      18.374 -18.422   6.279  1.00 65.37           H  
ATOM   2030 HG23 THR B 174      19.586 -18.121   5.016  1.00 65.37           H  
ATOM   2031  OG1 THR B 174      16.317 -18.611   4.687  1.00 65.37           O  
ATOM   2032  HG1 THR B 174      16.114 -18.271   5.561  1.00 65.37           H  
ATOM   2033  N   VAL B 175      16.751 -15.962   2.044  1.00 66.95           N  
ATOM   2034  H   VAL B 175      17.733 -16.010   1.813  1.00 66.95           H  
ATOM   2035  CA  VAL B 175      15.775 -15.738   0.966  1.00 66.95           C  
ATOM   2036  HA  VAL B 175      15.305 -14.767   1.126  1.00 66.95           H  
ATOM   2037  C   VAL B 175      14.647 -16.793   0.996  1.00 66.95           C  
ATOM   2038  CB  VAL B 175      16.507 -15.707  -0.393  1.00 66.95           C  
ATOM   2039  HB  VAL B 175      17.005 -16.664  -0.547  1.00 66.95           H  
ATOM   2040  O   VAL B 175      13.543 -16.531   0.526  1.00 66.95           O  
ATOM   2041  CG1 VAL B 175      15.558 -15.467  -1.574  1.00 66.95           C  
ATOM   2042 HG11 VAL B 175      16.131 -15.365  -2.495  1.00 66.95           H  
ATOM   2043 HG12 VAL B 175      14.983 -14.556  -1.406  1.00 66.95           H  
ATOM   2044 HG13 VAL B 175      14.877 -16.312  -1.684  1.00 66.95           H  
ATOM   2045  CG2 VAL B 175      17.569 -14.596  -0.427  1.00 66.95           C  
ATOM   2046 HG21 VAL B 175      18.052 -14.568  -1.403  1.00 66.95           H  
ATOM   2047 HG22 VAL B 175      17.104 -13.628  -0.236  1.00 66.95           H  
ATOM   2048 HG23 VAL B 175      18.342 -14.771   0.321  1.00 66.95           H  
ATOM   2049  N   LYS B 176      14.886 -17.973   1.592  1.00 70.15           N  
ATOM   2050  H   LYS B 176      15.786 -18.090   2.036  1.00 70.15           H  
ATOM   2051  CA  LYS B 176      13.877 -19.016   1.819  1.00 70.15           C  
ATOM   2052  HA  LYS B 176      13.271 -19.104   0.917  1.00 70.15           H  
ATOM   2053  C   LYS B 176      12.888 -18.675   2.947  1.00 70.15           C  
ATOM   2054  CB  LYS B 176      14.590 -20.359   2.053  1.00 70.15           C  
ATOM   2055  HB2 LYS B 176      15.321 -20.510   1.258  1.00 70.15           H  
ATOM   2056  HB3 LYS B 176      15.121 -20.329   3.004  1.00 70.15           H  
ATOM   2057  O   LYS B 176      11.698 -18.902   2.749  1.00 70.15           O  
ATOM   2058  CG  LYS B 176      13.618 -21.550   2.054  1.00 70.15           C  
ATOM   2059  HG2 LYS B 176      12.905 -21.440   2.871  1.00 70.15           H  
ATOM   2060  HG3 LYS B 176      13.072 -21.568   1.111  1.00 70.15           H  
ATOM   2061  CD  LYS B 176      14.370 -22.879   2.228  1.00 70.15           C  
ATOM   2062  HD2 LYS B 176      14.909 -22.860   3.175  1.00 70.15           H  
ATOM   2063  HD3 LYS B 176      15.087 -22.993   1.415  1.00 70.15           H  
ATOM   2064  CE  LYS B 176      13.385 -24.056   2.215  1.00 70.15           C  
ATOM   2065  HE2 LYS B 176      12.659 -23.907   3.013  1.00 70.15           H  
ATOM   2066  HE3 LYS B 176      12.844 -24.047   1.269  1.00 70.15           H  
ATOM   2067  NZ  LYS B 176      14.076 -25.361   2.395  1.00 70.15           N  
ATOM   2068  HZ1 LYS B 176      14.571 -25.388   3.275  1.00 70.15           H  
ATOM   2069  HZ2 LYS B 176      13.412 -26.122   2.388  1.00 70.15           H  
ATOM   2070  HZ3 LYS B 176      14.742 -25.523   1.654  1.00 70.15           H  
ATOM   2071  N   SER B 177      13.328 -18.131   4.088  1.00 81.27           N  
ATOM   2072  H   SER B 177      14.298 -17.862   4.171  1.00 81.27           H  
ATOM   2073  CA  SER B 177      12.401 -17.718   5.160  1.00 81.27           C  
ATOM   2074  HA  SER B 177      11.709 -18.540   5.344  1.00 81.27           H  
ATOM   2075  C   SER B 177      11.551 -16.531   4.713  1.00 81.27           C  
ATOM   2076  CB  SER B 177      13.109 -17.441   6.494  1.00 81.27           C  
ATOM   2077  HB2 SER B 177      13.684 -18.323   6.779  1.00 81.27           H  
ATOM   2078  HB3 SER B 177      12.359 -17.257   7.263  1.00 81.27           H  
ATOM   2079  O   SER B 177      10.329 -16.632   4.746  1.00 81.27           O  
ATOM   2080  OG  SER B 177      13.973 -16.330   6.431  1.00 81.27           O  
ATOM   2081  HG  SER B 177      13.459 -15.575   6.727  1.00 81.27           H  
ATOM   2082  N   ALA B 178      12.176 -15.513   4.114  1.00 83.94           N  
ATOM   2083  H   ALA B 178      13.185 -15.491   4.152  1.00 83.94           H  
ATOM   2084  CA  ALA B 178      11.489 -14.357   3.539  1.00 83.94           C  
ATOM   2085  HA  ALA B 178      10.999 -13.801   4.339  1.00 83.94           H  
ATOM   2086  C   ALA B 178      10.417 -14.749   2.496  1.00 83.94           C  
ATOM   2087  CB  ALA B 178      12.562 -13.466   2.907  1.00 83.94           C  
ATOM   2088  HB1 ALA B 178      13.099 -14.008   2.129  1.00 83.94           H  
ATOM   2089  HB2 ALA B 178      12.083 -12.590   2.471  1.00 83.94           H  
ATOM   2090  HB3 ALA B 178      13.265 -13.139   3.674  1.00 83.94           H  
ATOM   2091  O   ALA B 178       9.316 -14.202   2.475  1.00 83.94           O  
ATOM   2092  N   LYS B 179      10.693 -15.747   1.640  1.00 81.48           N  
ATOM   2093  H   LYS B 179      11.620 -16.147   1.660  1.00 81.48           H  
ATOM   2094  CA  LYS B 179       9.689 -16.283   0.701  1.00 81.48           C  
ATOM   2095  HA  LYS B 179       9.238 -15.448   0.166  1.00 81.48           H  
ATOM   2096  C   LYS B 179       8.524 -16.975   1.413  1.00 81.48           C  
ATOM   2097  CB  LYS B 179      10.345 -17.228  -0.315  1.00 81.48           C  
ATOM   2098  HB2 LYS B 179      11.071 -17.864   0.192  1.00 81.48           H  
ATOM   2099  HB3 LYS B 179       9.577 -17.869  -0.749  1.00 81.48           H  
ATOM   2100  O   LYS B 179       7.386 -16.800   0.988  1.00 81.48           O  
ATOM   2101  CG  LYS B 179      11.016 -16.449  -1.455  1.00 81.48           C  
ATOM   2102  HG2 LYS B 179      11.723 -15.725  -1.052  1.00 81.48           H  
ATOM   2103  HG3 LYS B 179      10.250 -15.906  -2.009  1.00 81.48           H  
ATOM   2104  CD  LYS B 179      11.743 -17.407  -2.407  1.00 81.48           C  
ATOM   2105  HD2 LYS B 179      12.519 -17.939  -1.856  1.00 81.48           H  
ATOM   2106  HD3 LYS B 179      11.024 -18.124  -2.802  1.00 81.48           H  
ATOM   2107  CE  LYS B 179      12.372 -16.615  -3.558  1.00 81.48           C  
ATOM   2108  HE2 LYS B 179      13.124 -15.941  -3.146  1.00 81.48           H  
ATOM   2109  HE3 LYS B 179      11.596 -16.001  -4.014  1.00 81.48           H  
ATOM   2110  NZ  LYS B 179      12.975 -17.507  -4.582  1.00 81.48           N  
ATOM   2111  HZ1 LYS B 179      13.369 -16.963  -5.335  1.00 81.48           H  
ATOM   2112  HZ2 LYS B 179      13.706 -18.075  -4.178  1.00 81.48           H  
ATOM   2113  HZ3 LYS B 179      12.271 -18.115  -4.975  1.00 81.48           H  
ATOM   2114  N   ASN B 180       8.778 -17.731   2.481  1.00 86.56           N  
ATOM   2115  H   ASN B 180       9.733 -17.806   2.802  1.00 86.56           H  
ATOM   2116  CA  ASN B 180       7.721 -18.374   3.267  1.00 86.56           C  
ATOM   2117  HA  ASN B 180       7.045 -18.902   2.594  1.00 86.56           H  
ATOM   2118  C   ASN B 180       6.867 -17.346   4.029  1.00 86.56           C  
ATOM   2119  CB  ASN B 180       8.344 -19.395   4.231  1.00 86.56           C  
ATOM   2120  HB2 ASN B 180       7.575 -19.720   4.932  1.00 86.56           H  
ATOM   2121  HB3 ASN B 180       9.139 -18.921   4.806  1.00 86.56           H  
ATOM   2122  O   ASN B 180       5.648 -17.488   4.080  1.00 86.56           O  
ATOM   2123  CG  ASN B 180       8.894 -20.641   3.559  1.00 86.56           C  
ATOM   2124  ND2 ASN B 180       9.531 -21.496   4.323  1.00 86.56           N  
ATOM   2125 HD21 ASN B 180       9.630 -21.307   5.310  1.00 86.56           H  
ATOM   2126 HD22 ASN B 180       9.792 -22.368   3.884  1.00 86.56           H  
ATOM   2127  OD1 ASN B 180       8.732 -20.909   2.380  1.00 86.56           O  
ATOM   2128  N   GLU B 181       7.489 -16.301   4.574  1.00 89.20           N  
ATOM   2129  H   GLU B 181       8.498 -16.275   4.547  1.00 89.20           H  
ATOM   2130  CA  GLU B 181       6.818 -15.166   5.219  1.00 89.20           C  
ATOM   2131  HA  GLU B 181       6.184 -15.521   6.032  1.00 89.20           H  
ATOM   2132  C   GLU B 181       5.907 -14.428   4.229  1.00 89.20           C  
ATOM   2133  CB  GLU B 181       7.884 -14.233   5.813  1.00 89.20           C  
ATOM   2134  HB2 GLU B 181       7.420 -13.290   6.100  1.00 89.20           H  
ATOM   2135  HB3 GLU B 181       8.628 -14.027   5.043  1.00 89.20           H  
ATOM   2136  O   GLU B 181       4.716 -14.284   4.494  1.00 89.20           O  
ATOM   2137  CG  GLU B 181       8.571 -14.845   7.049  1.00 89.20           C  
ATOM   2138  HG2 GLU B 181       8.673 -15.922   6.915  1.00 89.20           H  
ATOM   2139  HG3 GLU B 181       7.939 -14.686   7.922  1.00 89.20           H  
ATOM   2140  CD  GLU B 181       9.964 -14.244   7.290  1.00 89.20           C  
ATOM   2141  OE1 GLU B 181      10.876 -15.025   7.665  1.00 89.20           O  
ATOM   2142  OE2 GLU B 181      10.126 -13.030   7.038  1.00 89.20           O  
ATOM   2143  N   LEU B 182       6.411 -14.095   3.032  1.00 86.78           N  
ATOM   2144  H   LEU B 182       7.406 -14.204   2.898  1.00 86.78           H  
ATOM   2145  CA  LEU B 182       5.620 -13.529   1.930  1.00 86.78           C  
ATOM   2146  HA  LEU B 182       5.238 -12.558   2.245  1.00 86.78           H  
ATOM   2147  C   LEU B 182       4.404 -14.404   1.571  1.00 86.78           C  
ATOM   2148  CB  LEU B 182       6.567 -13.330   0.727  1.00 86.78           C  
ATOM   2149  HB2 LEU B 182       7.302 -12.572   0.998  1.00 86.78           H  
ATOM   2150  HB3 LEU B 182       7.106 -14.260   0.552  1.00 86.78           H  
ATOM   2151  O   LEU B 182       3.291 -13.900   1.440  1.00 86.78           O  
ATOM   2152  CG  LEU B 182       5.896 -12.922  -0.598  1.00 86.78           C  
ATOM   2153  HG  LEU B 182       5.233 -13.719  -0.934  1.00 86.78           H  
ATOM   2154  CD1 LEU B 182       5.105 -11.627  -0.470  1.00 86.78           C  
ATOM   2155 HD11 LEU B 182       4.781 -11.282  -1.452  1.00 86.78           H  
ATOM   2156 HD12 LEU B 182       4.221 -11.789   0.146  1.00 86.78           H  
ATOM   2157 HD13 LEU B 182       5.735 -10.869  -0.005  1.00 86.78           H  
ATOM   2158  CD2 LEU B 182       6.966 -12.712  -1.672  1.00 86.78           C  
ATOM   2159 HD21 LEU B 182       7.596 -13.598  -1.753  1.00 86.78           H  
ATOM   2160 HD22 LEU B 182       6.487 -12.525  -2.633  1.00 86.78           H  
ATOM   2161 HD23 LEU B 182       7.587 -11.855  -1.410  1.00 86.78           H  
ATOM   2162  N   ILE B 183       4.597 -15.720   1.433  1.00 88.59           N  
ATOM   2163  H   ILE B 183       5.533 -16.076   1.567  1.00 88.59           H  
ATOM   2164  CA  ILE B 183       3.510 -16.669   1.141  1.00 88.59           C  
ATOM   2165  HA  ILE B 183       2.997 -16.349   0.234  1.00 88.59           H  
ATOM   2166  C   ILE B 183       2.461 -16.671   2.263  1.00 88.59           C  
ATOM   2167  CB  ILE B 183       4.099 -18.080   0.904  1.00 88.59           C  
ATOM   2168  HB  ILE B 183       4.784 -18.307   1.721  1.00 88.59           H  
ATOM   2169  O   ILE B 183       1.263 -16.648   1.981  1.00 88.59           O  
ATOM   2170  CG1 ILE B 183       4.882 -18.130  -0.425  1.00 88.59           C  
ATOM   2171 HG12 ILE B 183       4.178 -18.160  -1.257  1.00 88.59           H  
ATOM   2172 HG13 ILE B 183       5.471 -17.221  -0.543  1.00 88.59           H  
ATOM   2173  CG2 ILE B 183       3.005 -19.159   0.890  1.00 88.59           C  
ATOM   2174 HG21 ILE B 183       2.543 -19.217   1.876  1.00 88.59           H  
ATOM   2175 HG22 ILE B 183       3.433 -20.136   0.666  1.00 88.59           H  
ATOM   2176 HG23 ILE B 183       2.244 -18.914   0.149  1.00 88.59           H  
ATOM   2177  CD1 ILE B 183       5.847 -19.320  -0.525  1.00 88.59           C  
ATOM   2178 HD11 ILE B 183       6.510 -19.340   0.340  1.00 88.59           H  
ATOM   2179 HD12 ILE B 183       5.301 -20.262  -0.575  1.00 88.59           H  
ATOM   2180 HD13 ILE B 183       6.450 -19.215  -1.427  1.00 88.59           H  
ATOM   2181  N   ASN B 184       2.893 -16.693   3.524  1.00 91.51           N  
ATOM   2182  H   ASN B 184       3.888 -16.698   3.696  1.00 91.51           H  
ATOM   2183  CA  ASN B 184       1.992 -16.711   4.674  1.00 91.51           C  
ATOM   2184  HA  ASN B 184       1.233 -17.478   4.519  1.00 91.51           H  
ATOM   2185  C   ASN B 184       1.235 -15.388   4.834  1.00 91.51           C  
ATOM   2186  CB  ASN B 184       2.793 -17.071   5.933  1.00 91.51           C  
ATOM   2187  HB2 ASN B 184       3.673 -16.432   6.000  1.00 91.51           H  
ATOM   2188  HB3 ASN B 184       2.173 -16.885   6.810  1.00 91.51           H  
ATOM   2189  O   ASN B 184       0.042 -15.415   5.106  1.00 91.51           O  
ATOM   2190  CG  ASN B 184       3.220 -18.529   5.980  1.00 91.51           C  
ATOM   2191  ND2 ASN B 184       4.121 -18.853   6.879  1.00 91.51           N  
ATOM   2192 HD21 ASN B 184       4.370 -19.829   6.945  1.00 91.51           H  
ATOM   2193 HD22 ASN B 184       4.512 -18.136   7.474  1.00 91.51           H  
ATOM   2194  OD1 ASN B 184       2.740 -19.400   5.260  1.00 91.51           O  
ATOM   2195  N   LEU B 185       1.881 -14.247   4.591  1.00 91.21           N  
ATOM   2196  H   LEU B 185       2.873 -14.283   4.404  1.00 91.21           H  
ATOM   2197  CA  LEU B 185       1.238 -12.935   4.614  1.00 91.21           C  
ATOM   2198  HA  LEU B 185       0.742 -12.812   5.577  1.00 91.21           H  
ATOM   2199  C   LEU B 185       0.151 -12.836   3.530  1.00 91.21           C  
ATOM   2200  CB  LEU B 185       2.349 -11.878   4.505  1.00 91.21           C  
ATOM   2201  HB2 LEU B 185       2.859 -11.980   3.547  1.00 91.21           H  
ATOM   2202  HB3 LEU B 185       3.079 -12.099   5.284  1.00 91.21           H  
ATOM   2203  O   LEU B 185      -0.961 -12.408   3.831  1.00 91.21           O  
ATOM   2204  CG  LEU B 185       1.898 -10.418   4.692  1.00 91.21           C  
ATOM   2205  HG  LEU B 185       1.274 -10.334   5.581  1.00 91.21           H  
ATOM   2206  CD1 LEU B 185       3.144  -9.558   4.904  1.00 91.21           C  
ATOM   2207 HD11 LEU B 185       3.824  -9.675   4.060  1.00 91.21           H  
ATOM   2208 HD12 LEU B 185       3.662  -9.876   5.809  1.00 91.21           H  
ATOM   2209 HD13 LEU B 185       2.869  -8.509   5.017  1.00 91.21           H  
ATOM   2210  CD2 LEU B 185       1.122  -9.887   3.483  1.00 91.21           C  
ATOM   2211 HD21 LEU B 185       0.065 -10.134   3.576  1.00 91.21           H  
ATOM   2212 HD22 LEU B 185       1.511 -10.312   2.557  1.00 91.21           H  
ATOM   2213 HD23 LEU B 185       1.201  -8.801   3.431  1.00 91.21           H  
ATOM   2214  N   ILE B 186       0.419 -13.311   2.306  1.00 90.92           N  
ATOM   2215  H   ILE B 186       1.359 -13.627   2.112  1.00 90.92           H  
ATOM   2216  CA  ILE B 186      -0.593 -13.385   1.236  1.00 90.92           C  
ATOM   2217  HA  ILE B 186      -1.012 -12.389   1.092  1.00 90.92           H  
ATOM   2218  C   ILE B 186      -1.765 -14.296   1.651  1.00 90.92           C  
ATOM   2219  CB  ILE B 186       0.056 -13.826  -0.099  1.00 90.92           C  
ATOM   2220  HB  ILE B 186       0.623 -14.738   0.083  1.00 90.92           H  
ATOM   2221  O   ILE B 186      -2.919 -13.921   1.454  1.00 90.92           O  
ATOM   2222  CG1 ILE B 186       1.020 -12.736  -0.628  1.00 90.92           C  
ATOM   2223 HG12 ILE B 186       0.441 -11.907  -1.036  1.00 90.92           H  
ATOM   2224 HG13 ILE B 186       1.618 -12.337   0.191  1.00 90.92           H  
ATOM   2225  CG2 ILE B 186      -1.010 -14.125  -1.173  1.00 90.92           C  
ATOM   2226 HG21 ILE B 186      -0.541 -14.402  -2.117  1.00 90.92           H  
ATOM   2227 HG22 ILE B 186      -1.641 -13.250  -1.332  1.00 90.92           H  
ATOM   2228 HG23 ILE B 186      -1.638 -14.962  -0.868  1.00 90.92           H  
ATOM   2229  CD1 ILE B 186       1.994 -13.250  -1.699  1.00 90.92           C  
ATOM   2230 HD11 ILE B 186       2.594 -14.064  -1.292  1.00 90.92           H  
ATOM   2231 HD12 ILE B 186       1.457 -13.603  -2.580  1.00 90.92           H  
ATOM   2232 HD13 ILE B 186       2.655 -12.438  -2.002  1.00 90.92           H  
ATOM   2233  N   ARG B 187      -1.502 -15.454   2.281  1.00 93.15           N  
ATOM   2234  H   ARG B 187      -0.533 -15.705   2.418  1.00 93.15           H  
ATOM   2235  CA  ARG B 187      -2.557 -16.341   2.822  1.00 93.15           C  
ATOM   2236  HA  ARG B 187      -3.239 -16.614   2.017  1.00 93.15           H  
ATOM   2237  C   ARG B 187      -3.417 -15.640   3.865  1.00 93.15           C  
ATOM   2238  CB  ARG B 187      -1.961 -17.616   3.442  1.00 93.15           C  
ATOM   2239  HB2 ARG B 187      -2.721 -18.120   4.040  1.00 93.15           H  
ATOM   2240  HB3 ARG B 187      -1.124 -17.365   4.092  1.00 93.15           H  
ATOM   2241  O   ARG B 187      -4.639 -15.671   3.745  1.00 93.15           O  
ATOM   2242  CG  ARG B 187      -1.500 -18.570   2.351  1.00 93.15           C  
ATOM   2243  HG2 ARG B 187      -0.849 -18.025   1.668  1.00 93.15           H  
ATOM   2244  HG3 ARG B 187      -2.382 -18.931   1.821  1.00 93.15           H  
ATOM   2245  CD  ARG B 187      -0.723 -19.766   2.886  1.00 93.15           C  
ATOM   2246  HD2 ARG B 187      -1.368 -20.353   3.538  1.00 93.15           H  
ATOM   2247  HD3 ARG B 187       0.125 -19.393   3.461  1.00 93.15           H  
ATOM   2248  NE  ARG B 187      -0.253 -20.595   1.760  1.00 93.15           N  
ATOM   2249  HE  ARG B 187      -0.766 -20.502   0.895  1.00 93.15           H  
ATOM   2250  NH1 ARG B 187       1.523 -21.572   2.831  1.00 93.15           N  
ATOM   2251 HH11 ARG B 187       2.315 -22.200   2.830  1.00 93.15           H  
ATOM   2252 HH12 ARG B 187       1.352 -20.989   3.637  1.00 93.15           H  
ATOM   2253  NH2 ARG B 187       1.101 -22.085   0.693  1.00 93.15           N  
ATOM   2254 HH21 ARG B 187       1.865 -22.746   0.713  1.00 93.15           H  
ATOM   2255 HH22 ARG B 187       0.594 -21.959  -0.171  1.00 93.15           H  
ATOM   2256  CZ  ARG B 187       0.779 -21.416   1.768  1.00 93.15           C  
ATOM   2257  N   SER B 188      -2.790 -14.998   4.849  1.00 93.78           N  
ATOM   2258  H   SER B 188      -1.784 -15.063   4.911  1.00 93.78           H  
ATOM   2259  CA  SER B 188      -3.486 -14.227   5.882  1.00 93.78           C  
ATOM   2260  HA  SER B 188      -4.142 -14.887   6.449  1.00 93.78           H  
ATOM   2261  C   SER B 188      -4.337 -13.121   5.267  1.00 93.78           C  
ATOM   2262  CB  SER B 188      -2.487 -13.588   6.846  1.00 93.78           C  
ATOM   2263  HB2 SER B 188      -3.031 -12.960   7.552  1.00 93.78           H  
ATOM   2264  HB3 SER B 188      -1.790 -12.961   6.290  1.00 93.78           H  
ATOM   2265  O   SER B 188      -5.495 -12.975   5.640  1.00 93.78           O  
ATOM   2266  OG  SER B 188      -1.761 -14.556   7.572  1.00 93.78           O  
ATOM   2267  HG  SER B 188      -1.208 -14.066   8.185  1.00 93.78           H  
ATOM   2268  N   LEU B 189      -3.799 -12.381   4.291  1.00 93.00           N  
ATOM   2269  H   LEU B 189      -2.835 -12.547   4.038  1.00 93.00           H  
ATOM   2270  CA  LEU B 189      -4.508 -11.301   3.606  1.00 93.00           C  
ATOM   2271  HA  LEU B 189      -4.867 -10.604   4.364  1.00 93.00           H  
ATOM   2272  C   LEU B 189      -5.735 -11.810   2.838  1.00 93.00           C  
ATOM   2273  CB  LEU B 189      -3.524 -10.572   2.675  1.00 93.00           C  
ATOM   2274  HB2 LEU B 189      -2.679 -10.209   3.260  1.00 93.00           H  
ATOM   2275  HB3 LEU B 189      -3.139 -11.288   1.949  1.00 93.00           H  
ATOM   2276  O   LEU B 189      -6.790 -11.191   2.930  1.00 93.00           O  
ATOM   2277  CG  LEU B 189      -4.141  -9.389   1.905  1.00 93.00           C  
ATOM   2278  HG  LEU B 189      -4.980  -9.735   1.302  1.00 93.00           H  
ATOM   2279  CD1 LEU B 189      -4.616  -8.265   2.826  1.00 93.00           C  
ATOM   2280 HD11 LEU B 189      -3.768  -7.867   3.383  1.00 93.00           H  
ATOM   2281 HD12 LEU B 189      -5.051  -7.466   2.226  1.00 93.00           H  
ATOM   2282 HD13 LEU B 189      -5.383  -8.630   3.509  1.00 93.00           H  
ATOM   2283  CD2 LEU B 189      -3.088  -8.810   0.966  1.00 93.00           C  
ATOM   2284 HD21 LEU B 189      -2.227  -8.456   1.534  1.00 93.00           H  
ATOM   2285 HD22 LEU B 189      -2.765  -9.578   0.264  1.00 93.00           H  
ATOM   2286 HD23 LEU B 189      -3.519  -7.981   0.406  1.00 93.00           H  
ATOM   2287  N   ILE B 190      -5.620 -12.934   2.122  1.00 92.16           N  
ATOM   2288  H   ILE B 190      -4.713 -13.375   2.062  1.00 92.16           H  
ATOM   2289  CA  ILE B 190      -6.752 -13.542   1.406  1.00 92.16           C  
ATOM   2290  HA  ILE B 190      -7.242 -12.762   0.824  1.00 92.16           H  
ATOM   2291  C   ILE B 190      -7.801 -14.056   2.394  1.00 92.16           C  
ATOM   2292  CB  ILE B 190      -6.274 -14.648   0.432  1.00 92.16           C  
ATOM   2293  HB  ILE B 190      -5.656 -15.352   0.988  1.00 92.16           H  
ATOM   2294  O   ILE B 190      -8.980 -13.739   2.263  1.00 92.16           O  
ATOM   2295  CG1 ILE B 190      -5.431 -14.041  -0.713  1.00 92.16           C  
ATOM   2296 HG12 ILE B 190      -4.698 -13.349  -0.298  1.00 92.16           H  
ATOM   2297 HG13 ILE B 190      -6.078 -13.473  -1.381  1.00 92.16           H  
ATOM   2298  CG2 ILE B 190      -7.472 -15.417  -0.165  1.00 92.16           C  
ATOM   2299 HG21 ILE B 190      -7.134 -16.164  -0.884  1.00 92.16           H  
ATOM   2300 HG22 ILE B 190      -8.150 -14.723  -0.661  1.00 92.16           H  
ATOM   2301 HG23 ILE B 190      -8.017 -15.946   0.617  1.00 92.16           H  
ATOM   2302  CD1 ILE B 190      -4.656 -15.077  -1.540  1.00 92.16           C  
ATOM   2303 HD11 ILE B 190      -3.999 -14.555  -2.236  1.00 92.16           H  
ATOM   2304 HD12 ILE B 190      -4.051 -15.701  -0.883  1.00 92.16           H  
ATOM   2305 HD13 ILE B 190      -5.338 -15.703  -2.116  1.00 92.16           H  
ATOM   2306  N   SER B 191      -7.375 -14.817   3.406  1.00 91.48           N  
ATOM   2307  H   SER B 191      -6.389 -15.021   3.477  1.00 91.48           H  
ATOM   2308  CA  SER B 191      -8.284 -15.382   4.408  1.00 91.48           C  
ATOM   2309  HA  SER B 191      -9.018 -16.008   3.900  1.00 91.48           H  
ATOM   2310  C   SER B 191      -9.040 -14.297   5.172  1.00 91.48           C  
ATOM   2311  CB  SER B 191      -7.503 -16.249   5.396  1.00 91.48           C  
ATOM   2312  HB2 SER B 191      -6.899 -15.617   6.047  1.00 91.48           H  
ATOM   2313  HB3 SER B 191      -6.843 -16.920   4.846  1.00 91.48           H  
ATOM   2314  O   SER B 191     -10.217 -14.475   5.455  1.00 91.48           O  
ATOM   2315  OG  SER B 191      -8.393 -17.028   6.170  1.00 91.48           O  
ATOM   2316  HG  SER B 191      -9.116 -16.477   6.480  1.00 91.48           H  
ATOM   2317  N   PHE B 192      -8.378 -13.181   5.483  1.00 90.03           N  
ATOM   2318  H   PHE B 192      -7.393 -13.127   5.263  1.00 90.03           H  
ATOM   2319  CA  PHE B 192      -8.974 -12.048   6.181  1.00 90.03           C  
ATOM   2320  HA  PHE B 192      -9.638 -12.419   6.961  1.00 90.03           H  
ATOM   2321  C   PHE B 192      -9.832 -11.159   5.265  1.00 90.03           C  
ATOM   2322  CB  PHE B 192      -7.838 -11.256   6.840  1.00 90.03           C  
ATOM   2323  HB2 PHE B 192      -7.366 -11.869   7.609  1.00 90.03           H  
ATOM   2324  HB3 PHE B 192      -7.091 -11.012   6.086  1.00 90.03           H  
ATOM   2325  O   PHE B 192     -10.930 -10.761   5.641  1.00 90.03           O  
ATOM   2326  CG  PHE B 192      -8.330  -9.977   7.461  1.00 90.03           C  
ATOM   2327  CD1 PHE B 192      -7.953  -8.743   6.904  1.00 90.03           C  
ATOM   2328  HD1 PHE B 192      -7.247  -8.703   6.088  1.00 90.03           H  
ATOM   2329  CD2 PHE B 192      -9.298 -10.034   8.478  1.00 90.03           C  
ATOM   2330  HD2 PHE B 192      -9.632 -10.985   8.867  1.00 90.03           H  
ATOM   2331  CE1 PHE B 192      -8.557  -7.565   7.363  1.00 90.03           C  
ATOM   2332  HE1 PHE B 192      -8.316  -6.622   6.894  1.00 90.03           H  
ATOM   2333  CE2 PHE B 192      -9.912  -8.855   8.920  1.00 90.03           C  
ATOM   2334  HE2 PHE B 192     -10.706  -8.905   9.651  1.00 90.03           H  
ATOM   2335  CZ  PHE B 192      -9.531  -7.621   8.374  1.00 90.03           C  
ATOM   2336  HZ  PHE B 192     -10.029  -6.720   8.701  1.00 90.03           H  
ATOM   2337  N   GLY B 193      -9.390 -10.876   4.035  1.00 87.36           N  
ATOM   2338  H   GLY B 193      -8.484 -11.216   3.746  1.00 87.36           H  
ATOM   2339  CA  GLY B 193     -10.172 -10.086   3.075  1.00 87.36           C  
ATOM   2340  HA2 GLY B 193      -9.607 -10.001   2.147  1.00 87.36           H  
ATOM   2341  HA3 GLY B 193     -10.343  -9.089   3.481  1.00 87.36           H  
ATOM   2342  C   GLY B 193     -11.534 -10.710   2.744  1.00 87.36           C  
ATOM   2343  O   GLY B 193     -12.484  -9.981   2.466  1.00 87.36           O  
ATOM   2344  N   ASN B 194     -11.631 -12.040   2.847  1.00 87.63           N  
ATOM   2345  H   ASN B 194     -10.783 -12.554   3.039  1.00 87.63           H  
ATOM   2346  CA  ASN B 194     -12.860 -12.815   2.668  1.00 87.63           C  
ATOM   2347  HA  ASN B 194     -13.419 -12.402   1.829  1.00 87.63           H  
ATOM   2348  C   ASN B 194     -13.822 -12.790   3.874  1.00 87.63           C  
ATOM   2349  CB  ASN B 194     -12.465 -14.266   2.333  1.00 87.63           C  
ATOM   2350  HB2 ASN B 194     -11.753 -14.626   3.075  1.00 87.63           H  
ATOM   2351  HB3 ASN B 194     -13.353 -14.896   2.387  1.00 87.63           H  
ATOM   2352  O   ASN B 194     -14.963 -13.212   3.714  1.00 87.63           O  
ATOM   2353  CG  ASN B 194     -11.885 -14.447   0.942  1.00 87.63           C  
ATOM   2354  ND2 ASN B 194     -11.158 -15.516   0.720  1.00 87.63           N  
ATOM   2355 HD21 ASN B 194     -10.793 -15.607  -0.217  1.00 87.63           H  
ATOM   2356 HD22 ASN B 194     -10.964 -16.153   1.479  1.00 87.63           H  
ATOM   2357  OD1 ASN B 194     -12.091 -13.676   0.023  1.00 87.63           O  
ATOM   2358  N   THR B 195     -13.410 -12.333   5.067  1.00 87.23           N  
ATOM   2359  H   THR B 195     -12.459 -12.013   5.182  1.00 87.23           H  
ATOM   2360  CA  THR B 195     -14.324 -12.202   6.226  1.00 87.23           C  
ATOM   2361  HA  THR B 195     -15.147 -12.906   6.105  1.00 87.23           H  
ATOM   2362  C   THR B 195     -14.980 -10.823   6.321  1.00 87.23           C  
ATOM   2363  CB  THR B 195     -13.650 -12.552   7.567  1.00 87.23           C  
ATOM   2364  HB  THR B 195     -14.387 -12.448   8.364  1.00 87.23           H  
ATOM   2365  O   THR B 195     -15.937 -10.650   7.069  1.00 87.23           O  
ATOM   2366  CG2 THR B 195     -13.128 -13.987   7.591  1.00 87.23           C  
ATOM   2367 HG21 THR B 195     -12.353 -14.117   6.836  1.00 87.23           H  
ATOM   2368 HG22 THR B 195     -13.948 -14.677   7.391  1.00 87.23           H  
ATOM   2369 HG23 THR B 195     -12.712 -14.202   8.575  1.00 87.23           H  
ATOM   2370  OG1 THR B 195     -12.554 -11.717   7.863  1.00 87.23           O  
ATOM   2371  HG1 THR B 195     -12.883 -10.821   7.970  1.00 87.23           H  
ATOM   2372  N   LEU B 196     -14.476  -9.832   5.582  1.00 86.86           N  
ATOM   2373  H   LEU B 196     -13.724 -10.050   4.944  1.00 86.86           H  
ATOM   2374  CA  LEU B 196     -14.998  -8.466   5.587  1.00 86.86           C  
ATOM   2375  HA  LEU B 196     -15.276  -8.192   6.604  1.00 86.86           H  
ATOM   2376  C   LEU B 196     -16.261  -8.350   4.714  1.00 86.86           C  
ATOM   2377  CB  LEU B 196     -13.895  -7.512   5.093  1.00 86.86           C  
ATOM   2378  HB2 LEU B 196     -13.555  -7.866   4.120  1.00 86.86           H  
ATOM   2379  HB3 LEU B 196     -14.332  -6.522   4.962  1.00 86.86           H  
ATOM   2380  O   LEU B 196     -16.213  -8.653   3.519  1.00 86.86           O  
ATOM   2381  CG  LEU B 196     -12.663  -7.372   6.002  1.00 86.86           C  
ATOM   2382  HG  LEU B 196     -12.218  -8.351   6.184  1.00 86.86           H  
ATOM   2383  CD1 LEU B 196     -11.628  -6.491   5.297  1.00 86.86           C  
ATOM   2384 HD11 LEU B 196     -12.047  -5.505   5.101  1.00 86.86           H  
ATOM   2385 HD12 LEU B 196     -10.743  -6.389   5.925  1.00 86.86           H  
ATOM   2386 HD13 LEU B 196     -11.342  -6.948   4.349  1.00 86.86           H  
ATOM   2387  CD2 LEU B 196     -13.025  -6.728   7.341  1.00 86.86           C  
ATOM   2388 HD21 LEU B 196     -13.541  -5.783   7.175  1.00 86.86           H  
ATOM   2389 HD22 LEU B 196     -13.671  -7.392   7.915  1.00 86.86           H  
ATOM   2390 HD23 LEU B 196     -12.123  -6.543   7.924  1.00 86.86           H  
ATOM   2391  N   GLY B 197     -17.360  -7.841   5.284  1.00 85.20           N  
ATOM   2392  H   GLY B 197     -17.323  -7.595   6.263  1.00 85.20           H  
ATOM   2393  CA  GLY B 197     -18.602  -7.545   4.550  1.00 85.20           C  
ATOM   2394  HA2 GLY B 197     -18.999  -8.472   4.135  1.00 85.20           H  
ATOM   2395  HA3 GLY B 197     -19.343  -7.131   5.234  1.00 85.20           H  
ATOM   2396  C   GLY B 197     -18.392  -6.547   3.402  1.00 85.20           C  
ATOM   2397  O   GLY B 197     -17.385  -5.847   3.376  1.00 85.20           O  
ATOM   2398  N   GLU B 198     -19.295  -6.494   2.420  1.00 84.80           N  
ATOM   2399  H   GLU B 198     -20.126  -7.064   2.482  1.00 84.80           H  
ATOM   2400  CA  GLU B 198     -19.073  -5.745   1.169  1.00 84.80           C  
ATOM   2401  HA  GLU B 198     -18.200  -6.177   0.680  1.00 84.80           H  
ATOM   2402  C   GLU B 198     -18.782  -4.244   1.365  1.00 84.80           C  
ATOM   2403  CB  GLU B 198     -20.262  -5.901   0.209  1.00 84.80           C  
ATOM   2404  HB2 GLU B 198     -21.168  -5.540   0.695  1.00 84.80           H  
ATOM   2405  HB3 GLU B 198     -20.067  -5.282  -0.667  1.00 84.80           H  
ATOM   2406  O   GLU B 198     -19.344  -3.575   2.236  1.00 84.80           O  
ATOM   2407  CG  GLU B 198     -20.471  -7.349  -0.261  1.00 84.80           C  
ATOM   2408  HG2 GLU B 198     -20.773  -7.958   0.591  1.00 84.80           H  
ATOM   2409  HG3 GLU B 198     -19.518  -7.731  -0.628  1.00 84.80           H  
ATOM   2410  CD  GLU B 198     -21.525  -7.477  -1.378  1.00 84.80           C  
ATOM   2411  OE1 GLU B 198     -21.609  -8.585  -1.952  1.00 84.80           O  
ATOM   2412  OE2 GLU B 198     -22.218  -6.477  -1.679  1.00 84.80           O  
ATOM   2413  N   LEU B 199     -17.925  -3.690   0.500  1.00 82.85           N  
ATOM   2414  H   LEU B 199     -17.540  -4.269  -0.233  1.00 82.85           H  
ATOM   2415  CA  LEU B 199     -17.720  -2.245   0.416  1.00 82.85           C  
ATOM   2416  HA  LEU B 199     -17.755  -1.851   1.431  1.00 82.85           H  
ATOM   2417  C   LEU B 199     -18.832  -1.561  -0.393  1.00 82.85           C  
ATOM   2418  CB  LEU B 199     -16.358  -1.920  -0.217  1.00 82.85           C  
ATOM   2419  HB2 LEU B 199     -16.217  -2.562  -1.086  1.00 82.85           H  
ATOM   2420  HB3 LEU B 199     -16.377  -0.891  -0.575  1.00 82.85           H  
ATOM   2421  O   LEU B 199     -19.320  -2.122  -1.377  1.00 82.85           O  
ATOM   2422  CG  LEU B 199     -15.157  -2.067   0.727  1.00 82.85           C  
ATOM   2423  HG  LEU B 199     -15.080  -3.099   1.070  1.00 82.85           H  
ATOM   2424  CD1 LEU B 199     -13.916  -1.707  -0.073  1.00 82.85           C  
ATOM   2425 HD11 LEU B 199     -13.030  -1.920   0.524  1.00 82.85           H  
ATOM   2426 HD12 LEU B 199     -13.955  -0.652  -0.343  1.00 82.85           H  
ATOM   2427 HD13 LEU B 199     -13.893  -2.302  -0.986  1.00 82.85           H  
ATOM   2428  CD2 LEU B 199     -15.216  -1.111   1.924  1.00 82.85           C  
ATOM   2429 HD21 LEU B 199     -15.999  -1.428   2.613  1.00 82.85           H  
ATOM   2430 HD22 LEU B 199     -14.269  -1.152   2.463  1.00 82.85           H  
ATOM   2431 HD23 LEU B 199     -15.389  -0.088   1.588  1.00 82.85           H  
ATOM   2432  N   PRO B 200     -19.171  -0.298  -0.070  1.00 75.76           N  
ATOM   2433  CA  PRO B 200     -20.049   0.498  -0.913  1.00 75.76           C  
ATOM   2434  HA  PRO B 200     -21.013  -0.006  -0.992  1.00 75.76           H  
ATOM   2435  C   PRO B 200     -19.472   0.674  -2.326  1.00 75.76           C  
ATOM   2436  CB  PRO B 200     -20.241   1.830  -0.183  1.00 75.76           C  
ATOM   2437  HB2 PRO B 200     -21.128   1.768   0.448  1.00 75.76           H  
ATOM   2438  HB3 PRO B 200     -20.323   2.673  -0.869  1.00 75.76           H  
ATOM   2439  O   PRO B 200     -18.255   0.725  -2.539  1.00 75.76           O  
ATOM   2440  CG  PRO B 200     -19.001   1.942   0.700  1.00 75.76           C  
ATOM   2441  HG2 PRO B 200     -18.183   2.390   0.134  1.00 75.76           H  
ATOM   2442  HG3 PRO B 200     -19.219   2.510   1.604  1.00 75.76           H  
ATOM   2443  CD  PRO B 200     -18.663   0.494   1.039  1.00 75.76           C  
ATOM   2444  HD2 PRO B 200     -19.172   0.196   1.955  1.00 75.76           H  
ATOM   2445  HD3 PRO B 200     -17.584   0.387   1.153  1.00 75.76           H  
ATOM   2446  N   ARG B 201     -20.378   0.794  -3.305  1.00 74.65           N  
ATOM   2447  H   ARG B 201     -21.350   0.699  -3.049  1.00 74.65           H  
ATOM   2448  CA  ARG B 201     -20.032   1.022  -4.718  1.00 74.65           C  
ATOM   2449  HA  ARG B 201     -19.357   0.236  -5.057  1.00 74.65           H  
ATOM   2450  C   ARG B 201     -19.272   2.331  -4.907  1.00 74.65           C  
ATOM   2451  CB  ARG B 201     -21.295   1.027  -5.589  1.00 74.65           C  
ATOM   2452  HB2 ARG B 201     -21.014   1.334  -6.596  1.00 74.65           H  
ATOM   2453  HB3 ARG B 201     -22.008   1.753  -5.199  1.00 74.65           H  
ATOM   2454  O   ARG B 201     -18.233   2.349  -5.555  1.00 74.65           O  
ATOM   2455  CG  ARG B 201     -21.961  -0.351  -5.673  1.00 74.65           C  
ATOM   2456  HG2 ARG B 201     -22.300  -0.665  -4.686  1.00 74.65           H  
ATOM   2457  HG3 ARG B 201     -21.241  -1.077  -6.051  1.00 74.65           H  
ATOM   2458  CD  ARG B 201     -23.159  -0.277  -6.624  1.00 74.65           C  
ATOM   2459  HD2 ARG B 201     -22.814   0.093  -7.590  1.00 74.65           H  
ATOM   2460  HD3 ARG B 201     -23.890   0.422  -6.218  1.00 74.65           H  
ATOM   2461  NE  ARG B 201     -23.785  -1.598  -6.803  1.00 74.65           N  
ATOM   2462  HE  ARG B 201     -23.454  -2.344  -6.208  1.00 74.65           H  
ATOM   2463  NH1 ARG B 201     -25.257  -1.005  -8.465  1.00 74.65           N  
ATOM   2464 HH11 ARG B 201     -25.990  -1.254  -9.113  1.00 74.65           H  
ATOM   2465 HH12 ARG B 201     -24.927  -0.053  -8.405  1.00 74.65           H  
ATOM   2466  NH2 ARG B 201     -25.193  -3.117  -7.741  1.00 74.65           N  
ATOM   2467 HH21 ARG B 201     -25.934  -3.352  -8.386  1.00 74.65           H  
ATOM   2468 HH22 ARG B 201     -24.832  -3.829  -7.122  1.00 74.65           H  
ATOM   2469  CZ  ARG B 201     -24.739  -1.899  -7.667  1.00 74.65           C  
ATOM   2470  N   GLU B 202     -19.785   3.407  -4.318  1.00 71.79           N  
ATOM   2471  H   GLU B 202     -20.640   3.314  -3.789  1.00 71.79           H  
ATOM   2472  CA  GLU B 202     -19.101   4.694  -4.288  1.00 71.79           C  
ATOM   2473  HA  GLU B 202     -18.633   4.873  -5.256  1.00 71.79           H  
ATOM   2474  C   GLU B 202     -18.014   4.681  -3.217  1.00 71.79           C  
ATOM   2475  CB  GLU B 202     -20.082   5.834  -4.034  1.00 71.79           C  
ATOM   2476  HB2 GLU B 202     -20.652   5.634  -3.126  1.00 71.79           H  
ATOM   2477  HB3 GLU B 202     -19.491   6.739  -3.896  1.00 71.79           H  
ATOM   2478  O   GLU B 202     -18.285   4.556  -2.016  1.00 71.79           O  
ATOM   2479  CG  GLU B 202     -21.034   6.060  -5.212  1.00 71.79           C  
ATOM   2480  HG2 GLU B 202     -20.443   6.247  -6.109  1.00 71.79           H  
ATOM   2481  HG3 GLU B 202     -21.619   5.155  -5.372  1.00 71.79           H  
ATOM   2482  CD  GLU B 202     -21.982   7.243  -4.972  1.00 71.79           C  
ATOM   2483  OE1 GLU B 202     -22.944   7.353  -5.761  1.00 71.79           O  
ATOM   2484  OE2 GLU B 202     -21.759   8.003  -3.999  1.00 71.79           O  
ATOM   2485  N   ARG B 203     -16.768   4.797  -3.673  1.00 74.57           N  
ATOM   2486  H   ARG B 203     -16.621   4.895  -4.668  1.00 74.57           H  
ATOM   2487  CA  ARG B 203     -15.580   4.661  -2.844  1.00 74.57           C  
ATOM   2488  HA  ARG B 203     -15.846   5.025  -1.851  1.00 74.57           H  
ATOM   2489  C   ARG B 203     -14.418   5.497  -3.347  1.00 74.57           C  
ATOM   2490  CB  ARG B 203     -15.187   3.182  -2.737  1.00 74.57           C  
ATOM   2491  HB2 ARG B 203     -14.347   3.068  -2.053  1.00 74.57           H  
ATOM   2492  HB3 ARG B 203     -16.033   2.625  -2.334  1.00 74.57           H  
ATOM   2493  O   ARG B 203     -14.333   5.856  -4.513  1.00 74.57           O  
ATOM   2494  CG  ARG B 203     -14.808   2.619  -4.113  1.00 74.57           C  
ATOM   2495  HG2 ARG B 203     -13.873   3.058  -4.463  1.00 74.57           H  
ATOM   2496  HG3 ARG B 203     -15.592   2.850  -4.834  1.00 74.57           H  
ATOM   2497  CD  ARG B 203     -14.656   1.110  -4.050  1.00 74.57           C  
ATOM   2498  HD2 ARG B 203     -15.445   0.697  -3.422  1.00 74.57           H  
ATOM   2499  HD3 ARG B 203     -13.695   0.870  -3.594  1.00 74.57           H  
ATOM   2500  NE  ARG B 203     -14.726   0.558  -5.410  1.00 74.57           N  
ATOM   2501  HE  ARG B 203     -14.060   0.899  -6.089  1.00 74.57           H  
ATOM   2502  NH1 ARG B 203     -16.562  -0.807  -5.113  1.00 74.57           N  
ATOM   2503 HH11 ARG B 203     -16.730  -0.417  -4.197  1.00 74.57           H  
ATOM   2504 HH12 ARG B 203     -17.122  -1.572  -5.462  1.00 74.57           H  
ATOM   2505  NH2 ARG B 203     -15.492  -0.774  -7.060  1.00 74.57           N  
ATOM   2506 HH21 ARG B 203     -15.804  -1.721  -7.219  1.00 74.57           H  
ATOM   2507 HH22 ARG B 203     -14.703  -0.472  -7.614  1.00 74.57           H  
ATOM   2508  CZ  ARG B 203     -15.602  -0.322  -5.851  1.00 74.57           C  
ATOM   2509  N   ILE B 204     -13.507   5.768  -2.430  1.00 73.70           N  
ATOM   2510  H   ILE B 204     -13.675   5.397  -1.506  1.00 73.70           H  
ATOM   2511  CA  ILE B 204     -12.336   6.620  -2.616  1.00 73.70           C  
ATOM   2512  HA  ILE B 204     -12.230   6.923  -3.657  1.00 73.70           H  
ATOM   2513  C   ILE B 204     -11.131   5.789  -2.213  1.00 73.70           C  
ATOM   2514  CB  ILE B 204     -12.525   7.859  -1.729  1.00 73.70           C  
ATOM   2515  HB  ILE B 204     -12.850   7.483  -0.759  1.00 73.70           H  
ATOM   2516  O   ILE B 204     -11.056   5.356  -1.063  1.00 73.70           O  
ATOM   2517  CG1 ILE B 204     -13.685   8.710  -2.281  1.00 73.70           C  
ATOM   2518 HG12 ILE B 204     -13.358   9.270  -3.158  1.00 73.70           H  
ATOM   2519 HG13 ILE B 204     -14.514   8.081  -2.605  1.00 73.70           H  
ATOM   2520  CG2 ILE B 204     -11.228   8.654  -1.474  1.00 73.70           C  
ATOM   2521 HG21 ILE B 204     -11.427   9.547  -0.882  1.00 73.70           H  
ATOM   2522 HG22 ILE B 204     -10.752   8.933  -2.414  1.00 73.70           H  
ATOM   2523 HG23 ILE B 204     -10.527   8.041  -0.908  1.00 73.70           H  
ATOM   2524  CD1 ILE B 204     -14.261   9.644  -1.228  1.00 73.70           C  
ATOM   2525 HD11 ILE B 204     -13.503  10.327  -0.843  1.00 73.70           H  
ATOM   2526 HD12 ILE B 204     -14.669   9.060  -0.403  1.00 73.70           H  
ATOM   2527 HD13 ILE B 204     -15.060  10.210  -1.707  1.00 73.70           H  
ATOM   2528  N   LEU B 205     -10.223   5.545  -3.152  1.00 78.68           N  
ATOM   2529  H   LEU B 205     -10.321   5.984  -4.056  1.00 78.68           H  
ATOM   2530  CA  LEU B 205      -9.019   4.745  -2.941  1.00 78.68           C  
ATOM   2531  HA  LEU B 205      -9.130   4.077  -2.086  1.00 78.68           H  
ATOM   2532  C   LEU B 205      -7.863   5.670  -2.703  1.00 78.68           C  
ATOM   2533  CB  LEU B 205      -8.673   3.946  -4.198  1.00 78.68           C  
ATOM   2534  HB2 LEU B 205      -8.377   4.633  -4.990  1.00 78.68           H  
ATOM   2535  HB3 LEU B 205      -7.821   3.304  -3.977  1.00 78.68           H  
ATOM   2536  O   LEU B 205      -7.546   6.463  -3.586  1.00 78.68           O  
ATOM   2537  CG  LEU B 205      -9.807   3.100  -4.745  1.00 78.68           C  
ATOM   2538  HG  LEU B 205     -10.641   3.741  -5.031  1.00 78.68           H  
ATOM   2539  CD1 LEU B 205      -9.270   2.423  -5.996  1.00 78.68           C  
ATOM   2540 HD11 LEU B 205      -8.837   3.166  -6.666  1.00 78.68           H  
ATOM   2541 HD12 LEU B 205     -10.096   1.968  -6.542  1.00 78.68           H  
ATOM   2542 HD13 LEU B 205      -8.513   1.680  -5.745  1.00 78.68           H  
ATOM   2543  CD2 LEU B 205     -10.292   2.092  -3.702  1.00 78.68           C  
ATOM   2544 HD21 LEU B 205     -11.170   1.583  -4.100  1.00 78.68           H  
ATOM   2545 HD22 LEU B 205     -10.604   2.604  -2.791  1.00 78.68           H  
ATOM   2546 HD23 LEU B 205      -9.507   1.372  -3.470  1.00 78.68           H  
ATOM   2547  N   ASN B 206      -7.215   5.601  -1.546  1.00 78.55           N  
ATOM   2548  H   ASN B 206      -7.462   4.916  -0.845  1.00 78.55           H  
ATOM   2549  CA  ASN B 206      -6.214   6.609  -1.290  1.00 78.55           C  
ATOM   2550  HA  ASN B 206      -5.727   6.710  -2.260  1.00 78.55           H  
ATOM   2551  C   ASN B 206      -5.005   6.126  -0.460  1.00 78.55           C  
ATOM   2552  CB  ASN B 206      -7.020   7.930  -1.093  1.00 78.55           C  
ATOM   2553  HB2 ASN B 206      -7.385   8.244  -2.070  1.00 78.55           H  
ATOM   2554  HB3 ASN B 206      -7.951   7.730  -0.561  1.00 78.55           H  
ATOM   2555  O   ASN B 206      -5.160   5.358   0.486  1.00 78.55           O  
ATOM   2556  CG  ASN B 206      -6.420   9.185  -0.546  1.00 78.55           C  
ATOM   2557  ND2 ASN B 206      -7.290  10.157  -0.403  1.00 78.55           N  
ATOM   2558 HD21 ASN B 206      -8.255   9.998  -0.658  1.00 78.55           H  
ATOM   2559 HD22 ASN B 206      -6.978  11.046  -0.040  1.00 78.55           H  
ATOM   2560  OD1 ASN B 206      -5.242   9.308  -0.260  1.00 78.55           O  
ATOM   2561  N   ILE B 207      -3.785   6.468  -0.904  1.00 84.43           N  
ATOM   2562  H   ILE B 207      -3.706   7.089  -1.697  1.00 84.43           H  
ATOM   2563  CA  ILE B 207      -2.524   6.012  -0.301  1.00 84.43           C  
ATOM   2564  HA  ILE B 207      -2.778   5.150   0.316  1.00 84.43           H  
ATOM   2565  C   ILE B 207      -1.930   7.111   0.563  1.00 84.43           C  
ATOM   2566  CB  ILE B 207      -1.471   5.511  -1.324  1.00 84.43           C  
ATOM   2567  HB  ILE B 207      -1.354   6.264  -2.103  1.00 84.43           H  
ATOM   2568  O   ILE B 207      -1.810   8.226   0.083  1.00 84.43           O  
ATOM   2569  CG1 ILE B 207      -1.923   4.170  -1.941  1.00 84.43           C  
ATOM   2570 HG12 ILE B 207      -1.876   3.391  -1.180  1.00 84.43           H  
ATOM   2571 HG13 ILE B 207      -2.961   4.261  -2.259  1.00 84.43           H  
ATOM   2572  CG2 ILE B 207      -0.086   5.319  -0.679  1.00 84.43           C  
ATOM   2573 HG21 ILE B 207      -0.174   4.667   0.190  1.00 84.43           H  
ATOM   2574 HG22 ILE B 207       0.333   6.279  -0.379  1.00 84.43           H  
ATOM   2575 HG23 ILE B 207       0.619   4.889  -1.390  1.00 84.43           H  
ATOM   2576  CD1 ILE B 207      -1.101   3.720  -3.159  1.00 84.43           C  
ATOM   2577 HD11 ILE B 207      -0.078   3.475  -2.872  1.00 84.43           H  
ATOM   2578 HD12 ILE B 207      -1.548   2.818  -3.577  1.00 84.43           H  
ATOM   2579 HD13 ILE B 207      -1.085   4.498  -3.921  1.00 84.43           H  
ATOM   2580  N   LYS B 208      -1.435   6.793   1.761  1.00 82.18           N  
ATOM   2581  H   LYS B 208      -1.582   5.847   2.083  1.00 82.18           H  
ATOM   2582  CA  LYS B 208      -0.468   7.644   2.467  1.00 82.18           C  
ATOM   2583  HA  LYS B 208      -0.456   8.602   1.946  1.00 82.18           H  
ATOM   2584  C   LYS B 208       0.943   7.107   2.447  1.00 82.18           C  
ATOM   2585  CB  LYS B 208      -0.858   7.885   3.905  1.00 82.18           C  
ATOM   2586  HB2 LYS B 208      -0.053   8.384   4.444  1.00 82.18           H  
ATOM   2587  HB3 LYS B 208      -1.021   6.901   4.345  1.00 82.18           H  
ATOM   2588  O   LYS B 208       1.126   5.897   2.380  1.00 82.18           O  
ATOM   2589  CG  LYS B 208      -2.108   8.734   4.012  1.00 82.18           C  
ATOM   2590  HG2 LYS B 208      -1.903   9.782   3.795  1.00 82.18           H  
ATOM   2591  HG3 LYS B 208      -2.869   8.354   3.330  1.00 82.18           H  
ATOM   2592  CD  LYS B 208      -2.547   8.590   5.451  1.00 82.18           C  
ATOM   2593  HD2 LYS B 208      -2.451   7.548   5.758  1.00 82.18           H  
ATOM   2594  HD3 LYS B 208      -1.996   9.261   6.110  1.00 82.18           H  
ATOM   2595  CE  LYS B 208      -4.003   8.883   5.450  1.00 82.18           C  
ATOM   2596  HE2 LYS B 208      -4.153   9.949   5.281  1.00 82.18           H  
ATOM   2597  HE3 LYS B 208      -4.431   8.317   4.623  1.00 82.18           H  
ATOM   2598  NZ  LYS B 208      -4.585   8.421   6.699  1.00 82.18           N  
ATOM   2599  HZ1 LYS B 208      -5.588   8.536   6.707  1.00 82.18           H  
ATOM   2600  HZ2 LYS B 208      -4.207   9.000   7.435  1.00 82.18           H  
ATOM   2601  HZ3 LYS B 208      -4.314   7.464   6.875  1.00 82.18           H  
ATOM   2602  N   LEU B 209       1.914   8.005   2.593  1.00 84.38           N  
ATOM   2603  H   LEU B 209       1.665   8.978   2.700  1.00 84.38           H  
ATOM   2604  CA  LEU B 209       3.331   7.702   2.672  1.00 84.38           C  
ATOM   2605  HA  LEU B 209       3.470   6.631   2.818  1.00 84.38           H  
ATOM   2606  C   LEU B 209       3.963   8.417   3.862  1.00 84.38           C  
ATOM   2607  CB  LEU B 209       4.039   8.118   1.372  1.00 84.38           C  
ATOM   2608  HB2 LEU B 209       4.012   9.204   1.285  1.00 84.38           H  
ATOM   2609  HB3 LEU B 209       5.081   7.812   1.468  1.00 84.38           H  
ATOM   2610  O   LEU B 209       4.022   9.641   3.893  1.00 84.38           O  
ATOM   2611  CG  LEU B 209       3.480   7.520   0.076  1.00 84.38           C  
ATOM   2612  HG  LEU B 209       2.444   7.835  -0.046  1.00 84.38           H  
ATOM   2613  CD1 LEU B 209       4.294   8.022  -1.114  1.00 84.38           C  
ATOM   2614 HD11 LEU B 209       3.894   7.608  -2.040  1.00 84.38           H  
ATOM   2615 HD12 LEU B 209       4.234   9.109  -1.169  1.00 84.38           H  
ATOM   2616 HD13 LEU B 209       5.341   7.733  -1.020  1.00 84.38           H  
ATOM   2617  CD2 LEU B 209       3.538   5.993   0.061  1.00 84.38           C  
ATOM   2618 HD21 LEU B 209       4.552   5.656  -0.153  1.00 84.38           H  
ATOM   2619 HD22 LEU B 209       2.857   5.633  -0.709  1.00 84.38           H  
ATOM   2620 HD23 LEU B 209       3.215   5.570   1.012  1.00 84.38           H  
ATOM   2621  N   TRP B 210       4.494   7.628   4.795  1.00 79.56           N  
ATOM   2622  H   TRP B 210       4.424   6.633   4.638  1.00 79.56           H  
ATOM   2623  CA  TRP B 210       5.497   8.062   5.746  1.00 79.56           C  
ATOM   2624  HA  TRP B 210       5.566   9.142   5.619  1.00 79.56           H  
ATOM   2625  C   TRP B 210       6.885   7.727   5.297  1.00 79.56           C  
ATOM   2626  CB  TRP B 210       5.224   7.652   7.221  1.00 79.56           C  
ATOM   2627  HB2 TRP B 210       6.007   8.111   7.825  1.00 79.56           H  
ATOM   2628  HB3 TRP B 210       5.414   6.583   7.313  1.00 79.56           H  
ATOM   2629  O   TRP B 210       7.127   6.608   4.861  1.00 79.56           O  
ATOM   2630  CG  TRP B 210       3.893   7.991   7.872  1.00 79.56           C  
ATOM   2631  CD1 TRP B 210       3.739   8.778   8.966  1.00 79.56           C  
ATOM   2632  HD1 TRP B 210       4.557   9.246   9.494  1.00 79.56           H  
ATOM   2633  CD2 TRP B 210       2.530   7.622   7.480  1.00 79.56           C  
ATOM   2634  CE2 TRP B 210       1.612   8.348   8.300  1.00 79.56           C  
ATOM   2635  CE3 TRP B 210       1.967   6.735   6.539  1.00 79.56           C  
ATOM   2636  HE3 TRP B 210       2.612   6.178   5.875  1.00 79.56           H  
ATOM   2637  NE1 TRP B 210       2.401   9.057   9.167  1.00 79.56           N  
ATOM   2638  HE1 TRP B 210       2.042   9.728   9.832  1.00 79.56           H  
ATOM   2639  CH2 TRP B 210      -0.278   7.235   7.340  1.00 79.56           C  
ATOM   2640  HH2 TRP B 210      -1.335   7.012   7.371  1.00 79.56           H  
ATOM   2641  CZ2 TRP B 210       0.227   8.228   8.180  1.00 79.56           C  
ATOM   2642  HZ2 TRP B 210      -0.434   8.808   8.807  1.00 79.56           H  
ATOM   2643  CZ3 TRP B 210       0.584   6.502   6.509  1.00 79.56           C  
ATOM   2644  HZ3 TRP B 210       0.188   5.747   5.846  1.00 79.56           H  
ATOM   2645  N   TYR B 211       7.779   8.699   5.445  1.00 81.76           N  
ATOM   2646  H   TYR B 211       7.476   9.601   5.784  1.00 81.76           H  
ATOM   2647  CA  TYR B 211       9.199   8.555   5.231  1.00 81.76           C  
ATOM   2648  HA  TYR B 211       9.343   7.567   4.793  1.00 81.76           H  
ATOM   2649  C   TYR B 211       9.946   8.578   6.584  1.00 81.76           C  
ATOM   2650  CB  TYR B 211       9.706   9.589   4.196  1.00 81.76           C  
ATOM   2651  HB2 TYR B 211      10.646   9.210   3.793  1.00 81.76           H  
ATOM   2652  HB3 TYR B 211       9.950  10.518   4.711  1.00 81.76           H  
ATOM   2653  O   TYR B 211       9.347   8.391   7.648  1.00 81.76           O  
ATOM   2654  CG  TYR B 211       8.815   9.919   3.001  1.00 81.76           C  
ATOM   2655  CD1 TYR B 211       8.220   8.897   2.239  1.00 81.76           C  
ATOM   2656  HD1 TYR B 211       8.410   7.863   2.488  1.00 81.76           H  
ATOM   2657  CD2 TYR B 211       8.626  11.260   2.605  1.00 81.76           C  
ATOM   2658  HD2 TYR B 211       9.153  12.055   3.112  1.00 81.76           H  
ATOM   2659  CE1 TYR B 211       7.386   9.219   1.149  1.00 81.76           C  
ATOM   2660  HE1 TYR B 211       6.942   8.442   0.545  1.00 81.76           H  
ATOM   2661  CE2 TYR B 211       7.772  11.591   1.539  1.00 81.76           C  
ATOM   2662  HE2 TYR B 211       7.626  12.623   1.255  1.00 81.76           H  
ATOM   2663  OH  TYR B 211       6.257  10.879  -0.173  1.00 81.76           O  
ATOM   2664  HH  TYR B 211       6.160  11.828  -0.281  1.00 81.76           H  
ATOM   2665  CZ  TYR B 211       7.120  10.568   0.828  1.00 81.76           C  
ATOM   2666  N   PHE B 212      11.253   8.797   6.556  1.00 78.02           N  
ATOM   2667  H   PHE B 212      11.691   8.863   5.648  1.00 78.02           H  
ATOM   2668  CA  PHE B 212      12.112   8.983   7.722  1.00 78.02           C  
ATOM   2669  HA  PHE B 212      11.544   8.899   8.649  1.00 78.02           H  
ATOM   2670  C   PHE B 212      12.710  10.400   7.650  1.00 78.02           C  
ATOM   2671  CB  PHE B 212      13.169   7.868   7.696  1.00 78.02           C  
ATOM   2672  HB2 PHE B 212      13.485   7.756   6.659  1.00 78.02           H  
ATOM   2673  HB3 PHE B 212      14.040   8.185   8.271  1.00 78.02           H  
ATOM   2674  O   PHE B 212      13.455  10.706   6.715  1.00 78.02           O  
ATOM   2675  CG  PHE B 212      12.748   6.503   8.217  1.00 78.02           C  
ATOM   2676  CD1 PHE B 212      12.742   6.256   9.602  1.00 78.02           C  
ATOM   2677  HD1 PHE B 212      13.053   7.037  10.280  1.00 78.02           H  
ATOM   2678  CD2 PHE B 212      12.455   5.449   7.327  1.00 78.02           C  
ATOM   2679  HD2 PHE B 212      12.519   5.608   6.261  1.00 78.02           H  
ATOM   2680  CE1 PHE B 212      12.408   4.980  10.096  1.00 78.02           C  
ATOM   2681  HE1 PHE B 212      12.451   4.786  11.158  1.00 78.02           H  
ATOM   2682  CE2 PHE B 212      12.099   4.179   7.822  1.00 78.02           C  
ATOM   2683  HE2 PHE B 212      11.864   3.375   7.141  1.00 78.02           H  
ATOM   2684  CZ  PHE B 212      12.070   3.946   9.206  1.00 78.02           C  
ATOM   2685  HZ  PHE B 212      11.821   2.964   9.579  1.00 78.02           H  
ATOM   2686  N   ASP B 213      12.335  11.285   8.584  1.00 74.86           N  
ATOM   2687  H   ASP B 213      11.643  11.003   9.263  1.00 74.86           H  
ATOM   2688  CA  ASP B 213      12.687  12.723   8.569  1.00 74.86           C  
ATOM   2689  HA  ASP B 213      12.258  13.186   7.680  1.00 74.86           H  
ATOM   2690  C   ASP B 213      14.213  12.965   8.549  1.00 74.86           C  
ATOM   2691  CB  ASP B 213      12.119  13.442   9.820  1.00 74.86           C  
ATOM   2692  HB2 ASP B 213      12.338  14.506   9.729  1.00 74.86           H  
ATOM   2693  HB3 ASP B 213      12.661  13.076  10.692  1.00 74.86           H  
ATOM   2694  O   ASP B 213      14.686  13.959   8.009  1.00 74.86           O  
ATOM   2695  CG  ASP B 213      10.616  13.295  10.110  1.00 74.86           C  
ATOM   2696  OD1 ASP B 213       9.855  12.920   9.202  1.00 74.86           O  
ATOM   2697  OD2 ASP B 213      10.221  13.467  11.292  1.00 74.86           O  
ATOM   2698  N   ASP B 214      14.984  12.048   9.141  1.00 77.54           N  
ATOM   2699  H   ASP B 214      14.528  11.233   9.525  1.00 77.54           H  
ATOM   2700  CA  ASP B 214      16.448  12.075   9.275  1.00 77.54           C  
ATOM   2701  HA  ASP B 214      16.747  13.026   9.717  1.00 77.54           H  
ATOM   2702  C   ASP B 214      17.211  11.940   7.948  1.00 77.54           C  
ATOM   2703  CB  ASP B 214      16.862  10.936  10.232  1.00 77.54           C  
ATOM   2704  HB2 ASP B 214      16.537  11.197  11.239  1.00 77.54           H  
ATOM   2705  HB3 ASP B 214      17.949  10.852  10.251  1.00 77.54           H  
ATOM   2706  O   ASP B 214      18.342  12.412   7.833  1.00 77.54           O  
ATOM   2707  CG  ASP B 214      16.239   9.579   9.857  1.00 77.54           C  
ATOM   2708  OD1 ASP B 214      15.027   9.428  10.142  1.00 77.54           O  
ATOM   2709  OD2 ASP B 214      16.924   8.721   9.247  1.00 77.54           O  
ATOM   2710  N   ARG B 215      16.594  11.304   6.949  1.00 81.89           N  
ATOM   2711  H   ARG B 215      15.661  10.973   7.150  1.00 81.89           H  
ATOM   2712  CA  ARG B 215      17.231  10.904   5.679  1.00 81.89           C  
ATOM   2713  HA  ARG B 215      18.241  11.312   5.637  1.00 81.89           H  
ATOM   2714  C   ARG B 215      16.515  11.400   4.434  1.00 81.89           C  
ATOM   2715  CB  ARG B 215      17.326   9.377   5.642  1.00 81.89           C  
ATOM   2716  HB2 ARG B 215      17.858   9.065   4.744  1.00 81.89           H  
ATOM   2717  HB3 ARG B 215      17.904   9.055   6.509  1.00 81.89           H  
ATOM   2718  O   ARG B 215      17.103  11.407   3.356  1.00 81.89           O  
ATOM   2719  CG  ARG B 215      15.924   8.736   5.654  1.00 81.89           C  
ATOM   2720  HG2 ARG B 215      15.381   8.984   4.742  1.00 81.89           H  
ATOM   2721  HG3 ARG B 215      15.366   9.101   6.516  1.00 81.89           H  
ATOM   2722  CD  ARG B 215      16.013   7.229   5.768  1.00 81.89           C  
ATOM   2723  HD2 ARG B 215      15.021   6.782   5.708  1.00 81.89           H  
ATOM   2724  HD3 ARG B 215      16.600   6.866   4.925  1.00 81.89           H  
ATOM   2725  NE  ARG B 215      16.636   6.869   7.046  1.00 81.89           N  
ATOM   2726  HE  ARG B 215      16.621   7.537   7.803  1.00 81.89           H  
ATOM   2727  NH1 ARG B 215      17.540   4.950   6.259  1.00 81.89           N  
ATOM   2728 HH11 ARG B 215      18.025   4.109   6.537  1.00 81.89           H  
ATOM   2729 HH12 ARG B 215      16.778   4.882   5.599  1.00 81.89           H  
ATOM   2730  NH2 ARG B 215      18.241   5.803   8.210  1.00 81.89           N  
ATOM   2731 HH21 ARG B 215      18.872   5.017   8.271  1.00 81.89           H  
ATOM   2732 HH22 ARG B 215      18.181   6.526   8.914  1.00 81.89           H  
ATOM   2733  CZ  ARG B 215      17.463   5.867   7.176  1.00 81.89           C  
ATOM   2734  N   THR B 216      15.243  11.764   4.565  1.00 81.58           N  
ATOM   2735  H   THR B 216      14.843  11.790   5.492  1.00 81.58           H  
ATOM   2736  CA  THR B 216      14.428  12.199   3.432  1.00 81.58           C  
ATOM   2737  HA  THR B 216      14.725  11.618   2.559  1.00 81.58           H  
ATOM   2738  C   THR B 216      14.676  13.686   3.199  1.00 81.58           C  
ATOM   2739  CB  THR B 216      12.940  11.926   3.653  1.00 81.58           C  
ATOM   2740  HB  THR B 216      12.536  12.607   4.402  1.00 81.58           H  
ATOM   2741  O   THR B 216      14.462  14.471   4.123  1.00 81.58           O  
ATOM   2742  CG2 THR B 216      12.178  12.100   2.340  1.00 81.58           C  
ATOM   2743 HG21 THR B 216      12.723  11.639   1.516  1.00 81.58           H  
ATOM   2744 HG22 THR B 216      11.204  11.617   2.414  1.00 81.58           H  
ATOM   2745 HG23 THR B 216      12.041  13.161   2.131  1.00 81.58           H  
ATOM   2746  OG1 THR B 216      12.762  10.604   4.114  1.00 81.58           O  
ATOM   2747  HG1 THR B 216      13.096  10.605   5.014  1.00 81.58           H  
ATOM   2748  N   PRO B 217      15.134  14.115   2.008  1.00 84.02           N  
ATOM   2749  CA  PRO B 217      15.453  15.513   1.775  1.00 84.02           C  
ATOM   2750  HA  PRO B 217      16.259  15.773   2.461  1.00 84.02           H  
ATOM   2751  C   PRO B 217      14.224  16.411   1.995  1.00 84.02           C  
ATOM   2752  CB  PRO B 217      15.994  15.604   0.345  1.00 84.02           C  
ATOM   2753  HB2 PRO B 217      16.794  16.340   0.267  1.00 84.02           H  
ATOM   2754  HB3 PRO B 217      15.193  15.848  -0.352  1.00 84.02           H  
ATOM   2755  O   PRO B 217      13.137  16.076   1.516  1.00 84.02           O  
ATOM   2756  CG  PRO B 217      16.503  14.190   0.070  1.00 84.02           C  
ATOM   2757  HG2 PRO B 217      17.515  14.083   0.461  1.00 84.02           H  
ATOM   2758  HG3 PRO B 217      16.473  13.946  -0.992  1.00 84.02           H  
ATOM   2759  CD  PRO B 217      15.552  13.311   0.876  1.00 84.02           C  
ATOM   2760  HD2 PRO B 217      16.090  12.422   1.206  1.00 84.02           H  
ATOM   2761  HD3 PRO B 217      14.684  13.041   0.275  1.00 84.02           H  
ATOM   2762  N   PRO B 218      14.371  17.564   2.674  1.00 76.67           N  
ATOM   2763  CA  PRO B 218      13.285  18.517   2.875  1.00 76.67           C  
ATOM   2764  HA  PRO B 218      12.576  18.081   3.579  1.00 76.67           H  
ATOM   2765  C   PRO B 218      12.566  18.875   1.568  1.00 76.67           C  
ATOM   2766  CB  PRO B 218      13.960  19.738   3.517  1.00 76.67           C  
ATOM   2767  HB2 PRO B 218      13.287  20.317   4.149  1.00 76.67           H  
ATOM   2768  HB3 PRO B 218      14.398  20.378   2.751  1.00 76.67           H  
ATOM   2769  O   PRO B 218      13.173  19.406   0.641  1.00 76.67           O  
ATOM   2770  CG  PRO B 218      15.080  19.106   4.336  1.00 76.67           C  
ATOM   2771  HG2 PRO B 218      14.674  18.690   5.258  1.00 76.67           H  
ATOM   2772  HG3 PRO B 218      15.881  19.814   4.548  1.00 76.67           H  
ATOM   2773  CD  PRO B 218      15.548  17.977   3.424  1.00 76.67           C  
ATOM   2774  HD2 PRO B 218      15.941  17.162   4.031  1.00 76.67           H  
ATOM   2775  HD3 PRO B 218      16.309  18.344   2.735  1.00 76.67           H  
ATOM   2776  N   GLY B 219      11.262  18.599   1.502  1.00 71.68           N  
ATOM   2777  H   GLY B 219      10.851  18.073   2.261  1.00 71.68           H  
ATOM   2778  CA  GLY B 219      10.423  18.888   0.332  1.00 71.68           C  
ATOM   2779  HA2 GLY B 219      10.691  19.864  -0.073  1.00 71.68           H  
ATOM   2780  HA3 GLY B 219       9.379  18.923   0.643  1.00 71.68           H  
ATOM   2781  C   GLY B 219      10.529  17.865  -0.805  1.00 71.68           C  
ATOM   2782  O   GLY B 219       9.901  18.062  -1.845  1.00 71.68           O  
ATOM   2783  N   TRP B 220      11.278  16.772  -0.627  1.00 79.74           N  
ATOM   2784  H   TRP B 220      11.780  16.650   0.241  1.00 79.74           H  
ATOM   2785  CA  TRP B 220      11.247  15.645  -1.556  1.00 79.74           C  
ATOM   2786  HA  TRP B 220      11.459  16.017  -2.559  1.00 79.74           H  
ATOM   2787  C   TRP B 220       9.858  15.006  -1.560  1.00 79.74           C  
ATOM   2788  CB  TRP B 220      12.321  14.614  -1.193  1.00 79.74           C  
ATOM   2789  HB2 TRP B 220      13.291  15.111  -1.194  1.00 79.74           H  
ATOM   2790  HB3 TRP B 220      12.135  14.242  -0.185  1.00 79.74           H  
ATOM   2791  O   TRP B 220       9.330  14.632  -0.512  1.00 79.74           O  
ATOM   2792  CG  TRP B 220      12.395  13.442  -2.121  1.00 79.74           C  
ATOM   2793  CD1 TRP B 220      13.152  13.374  -3.240  1.00 79.74           C  
ATOM   2794  HD1 TRP B 220      13.806  14.159  -3.590  1.00 79.74           H  
ATOM   2795  CD2 TRP B 220      11.662  12.179  -2.057  1.00 79.74           C  
ATOM   2796  CE2 TRP B 220      12.018  11.397  -3.197  1.00 79.74           C  
ATOM   2797  CE3 TRP B 220      10.721  11.620  -1.164  1.00 79.74           C  
ATOM   2798  HE3 TRP B 220      10.418  12.185  -0.295  1.00 79.74           H  
ATOM   2799  NE1 TRP B 220      12.937  12.167  -3.875  1.00 79.74           N  
ATOM   2800  HE1 TRP B 220      13.376  11.905  -4.745  1.00 79.74           H  
ATOM   2801  CH2 TRP B 220      10.528   9.616  -2.544  1.00 79.74           C  
ATOM   2802  HH2 TRP B 220      10.064   8.662  -2.746  1.00 79.74           H  
ATOM   2803  CZ2 TRP B 220      11.463  10.137  -3.450  1.00 79.74           C  
ATOM   2804  HZ2 TRP B 220      11.737   9.591  -4.341  1.00 79.74           H  
ATOM   2805  CZ3 TRP B 220      10.166  10.347  -1.399  1.00 79.74           C  
ATOM   2806  HZ3 TRP B 220       9.441   9.945  -0.707  1.00 79.74           H  
ATOM   2807  N   GLN B 221       9.283  14.861  -2.751  1.00 77.24           N  
ATOM   2808  H   GLN B 221       9.778  15.176  -3.573  1.00 77.24           H  
ATOM   2809  CA  GLN B 221       8.067  14.094  -2.990  1.00 77.24           C  
ATOM   2810  HA  GLN B 221       7.887  13.454  -2.126  1.00 77.24           H  
ATOM   2811  C   GLN B 221       8.283  13.209  -4.221  1.00 77.24           C  
ATOM   2812  CB  GLN B 221       6.850  15.017  -3.191  1.00 77.24           C  
ATOM   2813  HB2 GLN B 221       7.031  15.665  -4.048  1.00 77.24           H  
ATOM   2814  HB3 GLN B 221       5.979  14.401  -3.416  1.00 77.24           H  
ATOM   2815  O   GLN B 221       8.905  13.669  -5.183  1.00 77.24           O  
ATOM   2816  CG  GLN B 221       6.529  15.894  -1.969  1.00 77.24           C  
ATOM   2817  HG2 GLN B 221       5.654  16.503  -2.195  1.00 77.24           H  
ATOM   2818  HG3 GLN B 221       7.362  16.574  -1.787  1.00 77.24           H  
ATOM   2819  CD  GLN B 221       6.245  15.104  -0.691  1.00 77.24           C  
ATOM   2820  NE2 GLN B 221       6.360  15.733   0.456  1.00 77.24           N  
ATOM   2821 HE21 GLN B 221       6.226  15.186   1.295  1.00 77.24           H  
ATOM   2822 HE22 GLN B 221       6.672  16.693   0.501  1.00 77.24           H  
ATOM   2823  OE1 GLN B 221       5.883  13.932  -0.687  1.00 77.24           O  
ATOM   2824  N   PRO B 222       7.798  11.959  -4.211  1.00 79.76           N  
ATOM   2825  CA  PRO B 222       7.811  11.108  -5.385  1.00 79.76           C  
ATOM   2826  HA  PRO B 222       8.742  11.224  -5.940  1.00 79.76           H  
ATOM   2827  C   PRO B 222       6.634  11.452  -6.312  1.00 79.76           C  
ATOM   2828  CB  PRO B 222       7.735   9.702  -4.808  1.00 79.76           C  
ATOM   2829  HB2 PRO B 222       8.725   9.395  -4.473  1.00 79.76           H  
ATOM   2830  HB3 PRO B 222       7.370   8.984  -5.542  1.00 79.76           H  
ATOM   2831  O   PRO B 222       5.689  12.139  -5.915  1.00 79.76           O  
ATOM   2832  CG  PRO B 222       6.803   9.870  -3.606  1.00 79.76           C  
ATOM   2833  HG2 PRO B 222       5.765   9.845  -3.939  1.00 79.76           H  
ATOM   2834  HG3 PRO B 222       6.982   9.110  -2.845  1.00 79.76           H  
ATOM   2835  CD  PRO B 222       7.152  11.272  -3.102  1.00 79.76           C  
ATOM   2836  HD2 PRO B 222       6.250  11.797  -2.789  1.00 79.76           H  
ATOM   2837  HD3 PRO B 222       7.851  11.198  -2.268  1.00 79.76           H  
ATOM   2838  N   ASP B 223       6.675  10.949  -7.546  1.00 73.68           N  
ATOM   2839  H   ASP B 223       7.473  10.400  -7.834  1.00 73.68           H  
ATOM   2840  CA  ASP B 223       5.651  11.235  -8.555  1.00 73.68           C  
ATOM   2841  HA  ASP B 223       5.676  12.303  -8.769  1.00 73.68           H  
ATOM   2842  C   ASP B 223       4.242  10.870  -8.059  1.00 73.68           C  
ATOM   2843  CB  ASP B 223       5.945  10.478  -9.857  1.00 73.68           C  
ATOM   2844  HB2 ASP B 223       5.145  10.685 -10.568  1.00 73.68           H  
ATOM   2845  HB3 ASP B 223       5.931   9.409  -9.642  1.00 73.68           H  
ATOM   2846  O   ASP B 223       4.061   9.889  -7.338  1.00 73.68           O  
ATOM   2847  CG  ASP B 223       7.274  10.851 -10.519  1.00 73.68           C  
ATOM   2848  OD1 ASP B 223       7.708  12.012 -10.359  1.00 73.68           O  
ATOM   2849  OD2 ASP B 223       7.835   9.960 -11.198  1.00 73.68           O  
ATOM   2850  N   TYR B 224       3.239  11.641  -8.489  1.00 72.28           N  
ATOM   2851  H   TYR B 224       3.484  12.376  -9.138  1.00 72.28           H  
ATOM   2852  CA  TYR B 224       1.823  11.554  -8.084  1.00 72.28           C  
ATOM   2853  HA  TYR B 224       1.292  12.275  -8.706  1.00 72.28           H  
ATOM   2854  C   TYR B 224       1.499  11.980  -6.639  1.00 72.28           C  
ATOM   2855  CB  TYR B 224       1.219  10.181  -8.442  1.00 72.28           C  
ATOM   2856  HB2 TYR B 224       1.605   9.416  -7.769  1.00 72.28           H  
ATOM   2857  HB3 TYR B 224       0.142  10.229  -8.280  1.00 72.28           H  
ATOM   2858  O   TYR B 224       0.328  12.193  -6.330  1.00 72.28           O  
ATOM   2859  CG  TYR B 224       1.472   9.765  -9.879  1.00 72.28           C  
ATOM   2860  CD1 TYR B 224       0.603  10.211 -10.892  1.00 72.28           C  
ATOM   2861  HD1 TYR B 224      -0.274  10.785 -10.633  1.00 72.28           H  
ATOM   2862  CD2 TYR B 224       2.601   8.989 -10.211  1.00 72.28           C  
ATOM   2863  HD2 TYR B 224       3.260   8.633  -9.432  1.00 72.28           H  
ATOM   2864  CE1 TYR B 224       0.877   9.911 -12.239  1.00 72.28           C  
ATOM   2865  HE1 TYR B 224       0.215  10.244 -13.025  1.00 72.28           H  
ATOM   2866  CE2 TYR B 224       2.896   8.718 -11.559  1.00 72.28           C  
ATOM   2867  HE2 TYR B 224       3.780   8.157 -11.825  1.00 72.28           H  
ATOM   2868  OH  TYR B 224       2.326   8.924 -13.874  1.00 72.28           O  
ATOM   2869  HH  TYR B 224       3.170   8.473 -13.961  1.00 72.28           H  
ATOM   2870  CZ  TYR B 224       2.035   9.183 -12.574  1.00 72.28           C  
ATOM   2871  N   PHE B 225       2.495  12.210  -5.777  1.00 77.45           N  
ATOM   2872  H   PHE B 225       3.447  12.051  -6.076  1.00 77.45           H  
ATOM   2873  CA  PHE B 225       2.281  12.657  -4.398  1.00 77.45           C  
ATOM   2874  HA  PHE B 225       1.231  12.506  -4.146  1.00 77.45           H  
ATOM   2875  C   PHE B 225       2.566  14.158  -4.205  1.00 77.45           C  
ATOM   2876  CB  PHE B 225       3.084  11.764  -3.434  1.00 77.45           C  
ATOM   2877  HB2 PHE B 225       4.127  11.744  -3.751  1.00 77.45           H  
ATOM   2878  HB3 PHE B 225       3.056  12.205  -2.438  1.00 77.45           H  
ATOM   2879  O   PHE B 225       3.459  14.743  -4.816  1.00 77.45           O  
ATOM   2880  CG  PHE B 225       2.550  10.342  -3.353  1.00 77.45           C  
ATOM   2881  CD1 PHE B 225       1.599  10.002  -2.377  1.00 77.45           C  
ATOM   2882  HD1 PHE B 225       1.316  10.752  -1.653  1.00 77.45           H  
ATOM   2883  CD2 PHE B 225       2.942   9.374  -4.293  1.00 77.45           C  
ATOM   2884  HD2 PHE B 225       3.678   9.628  -5.040  1.00 77.45           H  
ATOM   2885  CE1 PHE B 225       1.010   8.721  -2.365  1.00 77.45           C  
ATOM   2886  HE1 PHE B 225       0.247   8.479  -1.640  1.00 77.45           H  
ATOM   2887  CE2 PHE B 225       2.349   8.100  -4.294  1.00 77.45           C  
ATOM   2888  HE2 PHE B 225       2.616   7.383  -5.056  1.00 77.45           H  
ATOM   2889  CZ  PHE B 225       1.379   7.772  -3.334  1.00 77.45           C  
ATOM   2890  HZ  PHE B 225       0.907   6.800  -3.355  1.00 77.45           H  
ATOM   2891  N   ARG B 226       1.822  14.782  -3.284  1.00 73.96           N  
ATOM   2892  H   ARG B 226       1.110  14.226  -2.832  1.00 73.96           H  
ATOM   2893  CA  ARG B 226       2.193  16.035  -2.601  1.00 73.96           C  
ATOM   2894  HA  ARG B 226       3.216  16.289  -2.879  1.00 73.96           H  
ATOM   2895  C   ARG B 226       2.192  15.779  -1.089  1.00 73.96           C  
ATOM   2896  CB  ARG B 226       1.277  17.218  -3.019  1.00 73.96           C  
ATOM   2897  HB2 ARG B 226       1.413  17.419  -4.082  1.00 73.96           H  
ATOM   2898  HB3 ARG B 226       1.613  18.102  -2.477  1.00 73.96           H  
ATOM   2899  O   ARG B 226       1.460  14.900  -0.627  1.00 73.96           O  
ATOM   2900  CG  ARG B 226      -0.226  16.995  -2.736  1.00 73.96           C  
ATOM   2901  HG2 ARG B 226      -0.692  16.502  -3.588  1.00 73.96           H  
ATOM   2902  HG3 ARG B 226      -0.288  16.312  -1.889  1.00 73.96           H  
ATOM   2903  CD  ARG B 226      -1.008  18.282  -2.383  1.00 73.96           C  
ATOM   2904  HD2 ARG B 226      -1.092  18.887  -3.285  1.00 73.96           H  
ATOM   2905  HD3 ARG B 226      -0.430  18.848  -1.652  1.00 73.96           H  
ATOM   2906  NE  ARG B 226      -2.377  18.025  -1.866  1.00 73.96           N  
ATOM   2907  HE  ARG B 226      -2.895  17.292  -2.328  1.00 73.96           H  
ATOM   2908  NH1 ARG B 226      -2.214  18.903   0.271  1.00 73.96           N  
ATOM   2909 HH11 ARG B 226      -1.210  18.991   0.200  1.00 73.96           H  
ATOM   2910 HH12 ARG B 226      -2.665  18.920   1.175  1.00 73.96           H  
ATOM   2911  NH2 ARG B 226      -4.084  17.972  -0.348  1.00 73.96           N  
ATOM   2912 HH21 ARG B 226      -4.419  18.072   0.600  1.00 73.96           H  
ATOM   2913 HH22 ARG B 226      -4.624  17.396  -0.977  1.00 73.96           H  
ATOM   2914  CZ  ARG B 226      -2.884  18.326  -0.675  1.00 73.96           C  
ATOM   2915  N   GLU B 227       2.929  16.571  -0.306  1.00 69.97           N  
ATOM   2916  H   GLU B 227       3.548  17.257  -0.714  1.00 69.97           H  
ATOM   2917  CA  GLU B 227       2.689  16.631   1.148  1.00 69.97           C  
ATOM   2918  HA  GLU B 227       2.841  15.636   1.566  1.00 69.97           H  
ATOM   2919  C   GLU B 227       1.219  17.049   1.390  1.00 69.97           C  
ATOM   2920  CB  GLU B 227       3.685  17.592   1.834  1.00 69.97           C  
ATOM   2921  HB2 GLU B 227       4.686  17.412   1.444  1.00 69.97           H  
ATOM   2922  HB3 GLU B 227       3.399  18.595   1.518  1.00 69.97           H  
ATOM   2923  O   GLU B 227       0.580  17.712   0.556  1.00 69.97           O  
ATOM   2924  CG  GLU B 227       3.763  17.551   3.381  1.00 69.97           C  
ATOM   2925  HG2 GLU B 227       4.610  16.925   3.662  1.00 69.97           H  
ATOM   2926  HG3 GLU B 227       2.875  17.057   3.775  1.00 69.97           H  
ATOM   2927  CD  GLU B 227       3.879  18.942   4.056  1.00 69.97           C  
ATOM   2928  OE1 GLU B 227       4.605  19.076   5.077  1.00 69.97           O  
ATOM   2929  OE2 GLU B 227       3.169  19.870   3.602  1.00 69.97           O  
ATOM   2930  N   ALA B 228       0.638  16.614   2.506  1.00 68.33           N  
ATOM   2931  H   ALA B 228       1.209  16.153   3.199  1.00 68.33           H  
ATOM   2932  CA  ALA B 228      -0.693  17.053   2.911  1.00 68.33           C  
ATOM   2933  HA  ALA B 228      -1.106  17.708   2.144  1.00 68.33           H  
ATOM   2934  C   ALA B 228      -0.650  17.894   4.171  1.00 68.33           C  
ATOM   2935  CB  ALA B 228      -1.668  15.880   3.041  1.00 68.33           C  
ATOM   2936  HB1 ALA B 228      -1.259  14.990   2.562  1.00 68.33           H  
ATOM   2937  HB2 ALA B 228      -2.602  16.103   2.526  1.00 68.33           H  
ATOM   2938  HB3 ALA B 228      -1.916  15.713   4.089  1.00 68.33           H  
ATOM   2939  O   ALA B 228       0.279  17.816   4.971  1.00 68.33           O  
ATOM   2940  N   ASP B 229      -1.735  18.628   4.367  1.00 62.95           N  
ATOM   2941  H   ASP B 229      -2.513  18.535   3.730  1.00 62.95           H  
ATOM   2942  CA  ASP B 229      -1.941  19.377   5.588  1.00 62.95           C  
ATOM   2943  HA  ASP B 229      -1.125  20.093   5.679  1.00 62.95           H  
ATOM   2944  C   ASP B 229      -1.954  18.419   6.806  1.00 62.95           C  
ATOM   2945  CB  ASP B 229      -3.247  20.162   5.430  1.00 62.95           C  
ATOM   2946  HB2 ASP B 229      -3.263  20.647   4.454  1.00 62.95           H  
ATOM   2947  HB3 ASP B 229      -4.092  19.476   5.484  1.00 62.95           H  
ATOM   2948  O   ASP B 229      -2.524  17.325   6.732  1.00 62.95           O  
ATOM   2949  CG  ASP B 229      -3.392  21.224   6.509  1.00 62.95           C  
ATOM   2950  OD1 ASP B 229      -3.606  20.822   7.677  1.00 62.95           O  
ATOM   2951  OD2 ASP B 229      -3.291  22.422   6.187  1.00 62.95           O  
ATOM   2952  N   PRO B 230      -1.377  18.785   7.963  1.00 59.27           N  
ATOM   2953  CA  PRO B 230      -1.506  18.008   9.197  1.00 59.27           C  
ATOM   2954  HA  PRO B 230      -0.976  17.065   9.063  1.00 59.27           H  
ATOM   2955  C   PRO B 230      -2.958  17.717   9.630  1.00 59.27           C  
ATOM   2956  CB  PRO B 230      -0.768  18.832  10.253  1.00 59.27           C  
ATOM   2957  HB2 PRO B 230      -1.445  19.560  10.700  1.00 59.27           H  
ATOM   2958  HB3 PRO B 230      -0.322  18.197  11.019  1.00 59.27           H  
ATOM   2959  O   PRO B 230      -3.191  16.740  10.341  1.00 59.27           O  
ATOM   2960  CG  PRO B 230       0.295  19.567   9.436  1.00 59.27           C  
ATOM   2961  HG2 PRO B 230       0.638  20.474   9.934  1.00 59.27           H  
ATOM   2962  HG3 PRO B 230       1.130  18.898   9.229  1.00 59.27           H  
ATOM   2963  CD  PRO B 230      -0.442  19.881   8.138  1.00 59.27           C  
ATOM   2964  HD2 PRO B 230      -0.990  20.819   8.234  1.00 59.27           H  
ATOM   2965  HD3 PRO B 230       0.270  19.937   7.314  1.00 59.27           H  
ATOM   2966  N   SER B 231      -3.917  18.557   9.221  1.00 61.68           N  
ATOM   2967  H   SER B 231      -3.631  19.352   8.666  1.00 61.68           H  
ATOM   2968  CA  SER B 231      -5.365  18.390   9.423  1.00 61.68           C  
ATOM   2969  HA  SER B 231      -5.527  17.916  10.391  1.00 61.68           H  
ATOM   2970  C   SER B 231      -6.037  17.510   8.374  1.00 61.68           C  
ATOM   2971  CB  SER B 231      -6.072  19.746   9.436  1.00 61.68           C  
ATOM   2972  HB2 SER B 231      -7.100  19.601   9.767  1.00 61.68           H  
ATOM   2973  HB3 SER B 231      -5.572  20.413  10.139  1.00 61.68           H  
ATOM   2974  O   SER B 231      -7.072  16.914   8.673  1.00 61.68           O  
ATOM   2975  OG  SER B 231      -6.090  20.338   8.156  1.00 61.68           O  
ATOM   2976  HG  SER B 231      -5.196  20.621   7.950  1.00 61.68           H  
ATOM   2977  N   GLU B 232      -5.417  17.356   7.197  1.00 59.87           N  
ATOM   2978  H   GLU B 232      -4.578  17.891   7.022  1.00 59.87           H  
ATOM   2979  CA  GLU B 232      -5.601  16.135   6.434  1.00 59.87           C  
ATOM   2980  HA  GLU B 232      -6.672  15.966   6.324  1.00 59.87           H  
ATOM   2981  C   GLU B 232      -5.091  15.020   7.382  1.00 59.87           C  
ATOM   2982  CB  GLU B 232      -5.021  16.245   4.981  1.00 59.87           C  
ATOM   2983  HB2 GLU B 232      -5.127  15.284   4.477  1.00 59.87           H  
ATOM   2984  HB3 GLU B 232      -3.959  16.489   5.007  1.00 59.87           H  
ATOM   2985  O   GLU B 232      -5.914  14.274   7.899  1.00 59.87           O  
ATOM   2986  CG  GLU B 232      -5.773  17.320   4.143  1.00 59.87           C  
ATOM   2987  HG2 GLU B 232      -5.839  18.237   4.729  1.00 59.87           H  
ATOM   2988  HG3 GLU B 232      -6.797  16.969   4.014  1.00 59.87           H  
ATOM   2989  CD  GLU B 232      -5.205  17.715   2.749  1.00 59.87           C  
ATOM   2990  OE1 GLU B 232      -6.006  17.857   1.792  1.00 59.87           O  
ATOM   2991  OE2 GLU B 232      -3.994  18.012   2.583  1.00 59.87           O  
ATOM   2992  N   LEU B 233      -3.813  14.968   7.773  1.00 56.36           N  
ATOM   2993  H   LEU B 233      -3.214  15.701   7.420  1.00 56.36           H  
ATOM   2994  CA  LEU B 233      -3.164  13.840   8.485  1.00 56.36           C  
ATOM   2995  HA  LEU B 233      -3.112  13.056   7.730  1.00 56.36           H  
ATOM   2996  C   LEU B 233      -3.822  13.198   9.748  1.00 56.36           C  
ATOM   2997  CB  LEU B 233      -1.707  14.198   8.795  1.00 56.36           C  
ATOM   2998  HB2 LEU B 233      -1.474  15.162   8.343  1.00 56.36           H  
ATOM   2999  HB3 LEU B 233      -1.594  14.307   9.873  1.00 56.36           H  
ATOM   3000  O   LEU B 233      -3.342  12.161  10.212  1.00 56.36           O  
ATOM   3001  CG  LEU B 233      -0.667  13.208   8.247  1.00 56.36           C  
ATOM   3002  HG  LEU B 233      -0.486  13.467   7.204  1.00 56.36           H  
ATOM   3003  CD1 LEU B 233       0.623  13.461   8.990  1.00 56.36           C  
ATOM   3004 HD11 LEU B 233       0.870  14.521   8.920  1.00 56.36           H  
ATOM   3005 HD12 LEU B 233       1.395  12.877   8.489  1.00 56.36           H  
ATOM   3006 HD13 LEU B 233       0.522  13.165  10.034  1.00 56.36           H  
ATOM   3007  CD2 LEU B 233      -0.919  11.696   8.339  1.00 56.36           C  
ATOM   3008 HD21 LEU B 233      -1.802  11.418   7.763  1.00 56.36           H  
ATOM   3009 HD22 LEU B 233      -0.073  11.150   7.921  1.00 56.36           H  
ATOM   3010 HD23 LEU B 233      -1.067  11.400   9.377  1.00 56.36           H  
ATOM   3011  N   ALA B 234      -4.909  13.741  10.313  1.00 50.30           N  
ATOM   3012  H   ALA B 234      -5.317  14.518   9.814  1.00 50.30           H  
ATOM   3013  CA  ALA B 234      -5.694  13.168  11.421  1.00 50.30           C  
ATOM   3014  HA  ALA B 234      -5.134  12.333  11.843  1.00 50.30           H  
ATOM   3015  C   ALA B 234      -7.088  12.620  10.988  1.00 50.30           C  
ATOM   3016  CB  ALA B 234      -5.792  14.224  12.522  1.00 50.30           C  
ATOM   3017  HB1 ALA B 234      -6.311  13.811  13.387  1.00 50.30           H  
ATOM   3018  HB2 ALA B 234      -4.790  14.530  12.825  1.00 50.30           H  
ATOM   3019  HB3 ALA B 234      -6.337  15.092  12.153  1.00 50.30           H  
ATOM   3020  O   ALA B 234      -7.821  13.222  10.212  1.00 50.30           O  
ATOM   3021  N   PHE B 235      -7.479  11.419  11.444  1.00 50.75           N  
ATOM   3022  H   PHE B 235      -7.045  11.138  12.312  1.00 50.75           H  
ATOM   3023  CA  PHE B 235      -8.668  10.640  10.987  1.00 50.75           C  
ATOM   3024  HA  PHE B 235      -9.138  11.129  10.134  1.00 50.75           H  
ATOM   3025  C   PHE B 235      -9.556  10.827  12.152  1.00 50.75           C  
ATOM   3026  CB  PHE B 235      -8.556   9.096  10.697  1.00 50.75           C  
ATOM   3027  HB2 PHE B 235      -7.888   8.604  11.403  1.00 50.75           H  
ATOM   3028  HB3 PHE B 235      -9.537   8.662  10.894  1.00 50.75           H  
ATOM   3029  O   PHE B 235      -9.656   9.908  12.970  1.00 50.75           O  
ATOM   3030  CG  PHE B 235      -8.281   8.620   9.286  1.00 50.75           C  
ATOM   3031  CD1 PHE B 235      -9.022   9.172   8.228  1.00 50.75           C  
ATOM   3032  HD1 PHE B 235      -9.791   9.907   8.415  1.00 50.75           H  
ATOM   3033  CD2 PHE B 235      -7.348   7.596   9.025  1.00 50.75           C  
ATOM   3034  HD2 PHE B 235      -6.828   7.123   9.846  1.00 50.75           H  
ATOM   3035  CE1 PHE B 235      -8.784   8.760   6.913  1.00 50.75           C  
ATOM   3036  HE1 PHE B 235      -9.372   9.192   6.117  1.00 50.75           H  
ATOM   3037  CE2 PHE B 235      -7.107   7.192   7.698  1.00 50.75           C  
ATOM   3038  HE2 PHE B 235      -6.411   6.403   7.453  1.00 50.75           H  
ATOM   3039  CZ  PHE B 235      -7.805   7.794   6.648  1.00 50.75           C  
ATOM   3040  HZ  PHE B 235      -7.603   7.491   5.631  1.00 50.75           H  
ATOM   3041  N   LYS B 236     -10.014  12.087  12.226  1.00 45.61           N  
ATOM   3042  H   LYS B 236      -9.729  12.696  11.473  1.00 45.61           H  
ATOM   3043  CA  LYS B 236     -10.760  12.701  13.310  1.00 45.61           C  
ATOM   3044  HA  LYS B 236     -10.122  13.364  13.893  1.00 45.61           H  
ATOM   3045  C   LYS B 236     -11.267  11.597  14.199  1.00 45.61           C  
ATOM   3046  CB  LYS B 236     -11.927  13.485  12.710  1.00 45.61           C  
ATOM   3047  HB2 LYS B 236     -12.456  12.852  11.998  1.00 45.61           H  
ATOM   3048  HB3 LYS B 236     -12.622  13.748  13.508  1.00 45.61           H  
ATOM   3049  O   LYS B 236     -12.278  10.970  13.869  1.00 45.61           O  
ATOM   3050  CG  LYS B 236     -11.473  14.775  12.017  1.00 45.61           C  
ATOM   3051  HG2 LYS B 236     -10.676  14.576  11.301  1.00 45.61           H  
ATOM   3052  HG3 LYS B 236     -11.127  15.489  12.765  1.00 45.61           H  
ATOM   3053  CD  LYS B 236     -12.690  15.328  11.280  1.00 45.61           C  
ATOM   3054  HD2 LYS B 236     -12.907  14.663  10.444  1.00 45.61           H  
ATOM   3055  HD3 LYS B 236     -13.546  15.328  11.955  1.00 45.61           H  
ATOM   3056  CE  LYS B 236     -12.493  16.741  10.743  1.00 45.61           C  
ATOM   3057  HE2 LYS B 236     -11.701  16.733   9.993  1.00 45.61           H  
ATOM   3058  HE3 LYS B 236     -12.192  17.394  11.562  1.00 45.61           H  
ATOM   3059  NZ  LYS B 236     -13.764  17.213  10.150  1.00 45.61           N  
ATOM   3060  HZ1 LYS B 236     -14.048  16.621   9.382  1.00 45.61           H  
ATOM   3061  HZ2 LYS B 236     -14.544  17.081  10.778  1.00 45.61           H  
ATOM   3062  HZ3 LYS B 236     -13.725  18.158   9.798  1.00 45.61           H  
ATOM   3063  N   ASN B 237     -10.460  11.253  15.209  1.00 41.81           N  
ATOM   3064  H   ASN B 237      -9.571  11.719  15.322  1.00 41.81           H  
ATOM   3065  CA  ASN B 237     -10.812  10.134  16.060  1.00 41.81           C  
ATOM   3066  HA  ASN B 237     -10.937   9.246  15.441  1.00 41.81           H  
ATOM   3067  C   ASN B 237     -12.172  10.525  16.620  1.00 41.81           C  
ATOM   3068  CB  ASN B 237      -9.736   9.862  17.124  1.00 41.81           C  
ATOM   3069  HB2 ASN B 237     -10.193   9.343  17.967  1.00 41.81           H  
ATOM   3070  HB3 ASN B 237      -9.334  10.804  17.497  1.00 41.81           H  
ATOM   3071  O   ASN B 237     -12.284  11.585  17.241  1.00 41.81           O  
ATOM   3072  CG  ASN B 237      -8.624   8.969  16.596  1.00 41.81           C  
ATOM   3073  ND2 ASN B 237      -7.385   9.377  16.741  1.00 41.81           N  
ATOM   3074 HD21 ASN B 237      -7.206  10.325  17.040  1.00 41.81           H  
ATOM   3075 HD22 ASN B 237      -6.668   8.845  16.268  1.00 41.81           H  
ATOM   3076  OD1 ASN B 237      -8.861   7.889  16.058  1.00 41.81           O  
ATOM   3077  N   GLY B 238     -13.198   9.755  16.232  1.00 40.64           N  
ATOM   3078  H   GLY B 238     -13.023   8.968  15.625  1.00 40.64           H  
ATOM   3079  CA  GLY B 238     -14.586  10.070  16.540  1.00 40.64           C  
ATOM   3080  HA2 GLY B 238     -14.916  10.929  15.956  1.00 40.64           H  
ATOM   3081  HA3 GLY B 238     -15.228   9.215  16.325  1.00 40.64           H  
ATOM   3082  C   GLY B 238     -14.658  10.382  18.022  1.00 40.64           C  
ATOM   3083  O   GLY B 238     -14.013   9.687  18.807  1.00 40.64           O  
ATOM   3084  N   LYS B 239     -15.310  11.494  18.388  1.00 41.18           N  
ATOM   3085  H   LYS B 239     -15.841  11.970  17.672  1.00 41.18           H  
ATOM   3086  CA  LYS B 239     -15.107  12.151  19.696  1.00 41.18           C  
ATOM   3087  HA  LYS B 239     -14.119  12.612  19.725  1.00 41.18           H  
ATOM   3088  C   LYS B 239     -15.163  11.186  20.878  1.00 41.18           C  
ATOM   3089  CB  LYS B 239     -16.201  13.195  19.950  1.00 41.18           C  
ATOM   3090  HB2 LYS B 239     -17.168  12.764  19.691  1.00 41.18           H  
ATOM   3091  HB3 LYS B 239     -16.216  13.413  21.017  1.00 41.18           H  
ATOM   3092  O   LYS B 239     -14.525  11.439  21.893  1.00 41.18           O  
ATOM   3093  CG  LYS B 239     -16.021  14.528  19.220  1.00 41.18           C  
ATOM   3094  HG2 LYS B 239     -15.064  14.970  19.497  1.00 41.18           H  
ATOM   3095  HG3 LYS B 239     -16.057  14.374  18.141  1.00 41.18           H  
ATOM   3096  CD  LYS B 239     -17.169  15.446  19.664  1.00 41.18           C  
ATOM   3097  HD2 LYS B 239     -18.113  15.007  19.340  1.00 41.18           H  
ATOM   3098  HD3 LYS B 239     -17.170  15.515  20.752  1.00 41.18           H  
ATOM   3099  CE  LYS B 239     -17.033  16.851  19.080  1.00 41.18           C  
ATOM   3100  HE2 LYS B 239     -17.000  16.774  17.993  1.00 41.18           H  
ATOM   3101  HE3 LYS B 239     -16.087  17.277  19.415  1.00 41.18           H  
ATOM   3102  NZ  LYS B 239     -18.168  17.709  19.503  1.00 41.18           N  
ATOM   3103  HZ1 LYS B 239     -19.041  17.320  19.177  1.00 41.18           H  
ATOM   3104  HZ2 LYS B 239     -18.204  17.775  20.511  1.00 41.18           H  
ATOM   3105  HZ3 LYS B 239     -18.072  18.640  19.123  1.00 41.18           H  
ATOM   3106  N   SER B 240     -16.001  10.157  20.772  1.00 37.76           N  
ATOM   3107  H   SER B 240     -16.351   9.946  19.848  1.00 37.76           H  
ATOM   3108  CA  SER B 240     -16.189   9.168  21.820  1.00 37.76           C  
ATOM   3109  HA  SER B 240     -15.882   9.609  22.768  1.00 37.76           H  
ATOM   3110  C   SER B 240     -15.315   7.938  21.587  1.00 37.76           C  
ATOM   3111  CB  SER B 240     -17.676   8.820  21.961  1.00 37.76           C  
ATOM   3112  HB2 SER B 240     -18.258   9.741  22.001  1.00 37.76           H  
ATOM   3113  HB3 SER B 240     -17.816   8.293  22.904  1.00 37.76           H  
ATOM   3114  O   SER B 240     -15.327   7.351  20.505  1.00 37.76           O  
ATOM   3115  OG  SER B 240     -18.172   7.998  20.922  1.00 37.76           O  
ATOM   3116  HG  SER B 240     -18.057   8.422  20.068  1.00 37.76           H  
ATOM   3117  N   ASP B 241     -14.653   7.470  22.648  1.00 37.16           N  
ATOM   3118  H   ASP B 241     -14.561   8.047  23.472  1.00 37.16           H  
ATOM   3119  CA  ASP B 241     -13.932   6.189  22.652  1.00 37.16           C  
ATOM   3120  HA  ASP B 241     -13.062   6.263  21.999  1.00 37.16           H  
ATOM   3121  C   ASP B 241     -14.804   5.022  22.162  1.00 37.16           C  
ATOM   3122  CB  ASP B 241     -13.454   5.881  24.077  1.00 37.16           C  
ATOM   3123  HB2 ASP B 241     -12.995   4.893  24.091  1.00 37.16           H  
ATOM   3124  HB3 ASP B 241     -14.311   5.862  24.750  1.00 37.16           H  
ATOM   3125  O   ASP B 241     -14.294   4.063  21.586  1.00 37.16           O  
ATOM   3126  CG  ASP B 241     -12.426   6.899  24.562  1.00 37.16           C  
ATOM   3127  OD1 ASP B 241     -11.336   6.938  23.950  1.00 37.16           O  
ATOM   3128  OD2 ASP B 241     -12.773   7.641  25.505  1.00 37.16           O  
ATOM   3129  N   LYS B 242     -16.129   5.125  22.333  1.00 39.57           N  
ATOM   3130  H   LYS B 242     -16.460   5.977  22.763  1.00 39.57           H  
ATOM   3131  CA  LYS B 242     -17.122   4.152  21.860  1.00 39.57           C  
ATOM   3132  HA  LYS B 242     -16.890   3.174  22.282  1.00 39.57           H  
ATOM   3133  C   LYS B 242     -17.108   3.961  20.341  1.00 39.57           C  
ATOM   3134  CB  LYS B 242     -18.525   4.562  22.326  1.00 39.57           C  
ATOM   3135  HB2 LYS B 242     -19.243   3.875  21.877  1.00 39.57           H  
ATOM   3136  HB3 LYS B 242     -18.752   5.569  21.975  1.00 39.57           H  
ATOM   3137  O   LYS B 242     -17.178   2.830  19.888  1.00 39.57           O  
ATOM   3138  CG  LYS B 242     -18.675   4.497  23.852  1.00 39.57           C  
ATOM   3139  HG2 LYS B 242     -18.393   3.501  24.195  1.00 39.57           H  
ATOM   3140  HG3 LYS B 242     -18.023   5.232  24.324  1.00 39.57           H  
ATOM   3141  CD  LYS B 242     -20.129   4.775  24.250  1.00 39.57           C  
ATOM   3142  HD2 LYS B 242     -20.392   5.793  23.965  1.00 39.57           H  
ATOM   3143  HD3 LYS B 242     -20.776   4.078  23.718  1.00 39.57           H  
ATOM   3144  CE  LYS B 242     -20.307   4.585  25.759  1.00 39.57           C  
ATOM   3145  HE2 LYS B 242     -19.933   3.596  26.024  1.00 39.57           H  
ATOM   3146  HE3 LYS B 242     -19.697   5.322  26.281  1.00 39.57           H  
ATOM   3147  NZ  LYS B 242     -21.733   4.709  26.150  1.00 39.57           N  
ATOM   3148  HZ1 LYS B 242     -21.842   4.561  27.143  1.00 39.57           H  
ATOM   3149  HZ2 LYS B 242     -22.090   5.623  25.911  1.00 39.57           H  
ATOM   3150  HZ3 LYS B 242     -22.283   4.014  25.666  1.00 39.57           H  
ATOM   3151  N   GLU B 243     -16.935   5.014  19.542  1.00 43.52           N  
ATOM   3152  H   GLU B 243     -16.806   5.927  19.954  1.00 43.52           H  
ATOM   3153  CA  GLU B 243     -16.825   4.878  18.074  1.00 43.52           C  
ATOM   3154  HA  GLU B 243     -17.608   4.212  17.712  1.00 43.52           H  
ATOM   3155  C   GLU B 243     -15.484   4.257  17.641  1.00 43.52           C  
ATOM   3156  CB  GLU B 243     -17.010   6.247  17.404  1.00 43.52           C  
ATOM   3157  HB2 GLU B 243     -16.324   6.953  17.870  1.00 43.52           H  
ATOM   3158  HB3 GLU B 243     -16.754   6.166  16.347  1.00 43.52           H  
ATOM   3159  O   GLU B 243     -15.339   3.773  16.519  1.00 43.52           O  
ATOM   3160  CG  GLU B 243     -18.455   6.761  17.508  1.00 43.52           C  
ATOM   3161  HG2 GLU B 243     -19.106   6.077  16.965  1.00 43.52           H  
ATOM   3162  HG3 GLU B 243     -18.762   6.759  18.554  1.00 43.52           H  
ATOM   3163  CD  GLU B 243     -18.623   8.186  16.955  1.00 43.52           C  
ATOM   3164  OE1 GLU B 243     -19.780   8.567  16.683  1.00 43.52           O  
ATOM   3165  OE2 GLU B 243     -17.613   8.930  16.880  1.00 43.52           O  
ATOM   3166  N   ILE B 244     -14.493   4.235  18.539  1.00 44.95           N  
ATOM   3167  H   ILE B 244     -14.670   4.649  19.443  1.00 44.95           H  
ATOM   3168  CA  ILE B 244     -13.232   3.510  18.350  1.00 44.95           C  
ATOM   3169  HA  ILE B 244     -12.954   3.593  17.299  1.00 44.95           H  
ATOM   3170  C   ILE B 244     -13.421   2.008  18.631  1.00 44.95           C  
ATOM   3171  CB  ILE B 244     -12.091   4.153  19.191  1.00 44.95           C  
ATOM   3172  HB  ILE B 244     -12.308   4.005  20.249  1.00 44.95           H  
ATOM   3173  O   ILE B 244     -12.628   1.219  18.121  1.00 44.95           O  
ATOM   3174  CG1 ILE B 244     -12.008   5.681  18.931  1.00 44.95           C  
ATOM   3175 HG12 ILE B 244     -11.833   5.860  17.870  1.00 44.95           H  
ATOM   3176 HG13 ILE B 244     -12.959   6.142  19.196  1.00 44.95           H  
ATOM   3177  CG2 ILE B 244     -10.719   3.490  18.938  1.00 44.95           C  
ATOM   3178 HG21 ILE B 244     -10.415   3.631  17.901  1.00 44.95           H  
ATOM   3179 HG22 ILE B 244     -10.768   2.426  19.170  1.00 44.95           H  
ATOM   3180 HG23 ILE B 244      -9.973   3.920  19.606  1.00 44.95           H  
ATOM   3181  CD1 ILE B 244     -10.935   6.421  19.741  1.00 44.95           C  
ATOM   3182 HD11 ILE B 244     -11.014   6.158  20.796  1.00 44.95           H  
ATOM   3183 HD12 ILE B 244      -9.938   6.176  19.373  1.00 44.95           H  
ATOM   3184 HD13 ILE B 244     -11.087   7.495  19.636  1.00 44.95           H  
ATOM   3185  N   HIS B 245     -14.455   1.585  19.377  1.00 43.35           N  
ATOM   3186  H   HIS B 245     -15.147   2.250  19.693  1.00 43.35           H  
ATOM   3187  CA  HIS B 245     -14.663   0.168  19.725  1.00 43.35           C  
ATOM   3188  HA  HIS B 245     -13.769  -0.201  20.227  1.00 43.35           H  
ATOM   3189  C   HIS B 245     -14.850  -0.707  18.476  1.00 43.35           C  
ATOM   3190  CB  HIS B 245     -15.845  -0.008  20.697  1.00 43.35           C  
ATOM   3191  HB2 HIS B 245     -16.753   0.401  20.253  1.00 43.35           H  
ATOM   3192  HB3 HIS B 245     -16.017  -1.078  20.814  1.00 43.35           H  
ATOM   3193  O   HIS B 245     -14.199  -1.741  18.361  1.00 43.35           O  
ATOM   3194  CG  HIS B 245     -15.655   0.567  22.086  1.00 43.35           C  
ATOM   3195  CD2 HIS B 245     -16.405   0.261  23.190  1.00 43.35           C  
ATOM   3196  HD2 HIS B 245     -17.232  -0.433  23.213  1.00 43.35           H  
ATOM   3197  ND1 HIS B 245     -14.711   1.482  22.496  1.00 43.35           N  
ATOM   3198  HD1 HIS B 245     -14.139   2.054  21.892  1.00 43.35           H  
ATOM   3199  CE1 HIS B 245     -14.888   1.720  23.804  1.00 43.35           C  
ATOM   3200  HE1 HIS B 245     -14.328   2.440  24.382  1.00 43.35           H  
ATOM   3201  NE2 HIS B 245     -15.923   1.008  24.274  1.00 43.35           N  
ATOM   3202  N   ASN B 246     -15.620  -0.240  17.488  1.00 50.13           N  
ATOM   3203  H   ASN B 246     -16.204   0.560  17.685  1.00 50.13           H  
ATOM   3204  CA  ASN B 246     -15.869  -0.978  16.242  1.00 50.13           C  
ATOM   3205  HA  ASN B 246     -15.871  -2.041  16.482  1.00 50.13           H  
ATOM   3206  C   ASN B 246     -14.750  -0.805  15.192  1.00 50.13           C  
ATOM   3207  CB  ASN B 246     -17.282  -0.648  15.715  1.00 50.13           C  
ATOM   3208  HB2 ASN B 246     -17.396  -1.087  14.724  1.00 50.13           H  
ATOM   3209  HB3 ASN B 246     -17.420   0.429  15.630  1.00 50.13           H  
ATOM   3210  O   ASN B 246     -14.892  -1.256  14.054  1.00 50.13           O  
ATOM   3211  CG  ASN B 246     -18.375  -1.220  16.609  1.00 50.13           C  
ATOM   3212  ND2 ASN B 246     -19.393  -1.795  16.022  1.00 50.13           N  
ATOM   3213 HD21 ASN B 246     -19.389  -1.968  15.027  1.00 50.13           H  
ATOM   3214 HD22 ASN B 246     -19.885  -2.489  16.567  1.00 50.13           H  
ATOM   3215  OD1 ASN B 246     -18.308  -1.131  17.825  1.00 50.13           O  
ATOM   3216  N   LYS B 247     -13.614  -0.176  15.546  1.00 64.90           N  
ATOM   3217  H   LYS B 247     -13.531   0.124  16.507  1.00 64.90           H  
ATOM   3218  CA  LYS B 247     -12.409  -0.163  14.701  1.00 64.90           C  
ATOM   3219  HA  LYS B 247     -12.724  -0.133  13.658  1.00 64.90           H  
ATOM   3220  C   LYS B 247     -11.631  -1.465  14.895  1.00 64.90           C  
ATOM   3221  CB  LYS B 247     -11.519   1.069  14.952  1.00 64.90           C  
ATOM   3222  HB2 LYS B 247     -10.592   0.929  14.396  1.00 64.90           H  
ATOM   3223  HB3 LYS B 247     -11.267   1.131  16.011  1.00 64.90           H  
ATOM   3224  O   LYS B 247     -10.721  -1.529  15.725  1.00 64.90           O  
ATOM   3225  CG  LYS B 247     -12.152   2.390  14.490  1.00 64.90           C  
ATOM   3226  HG2 LYS B 247     -12.403   2.312  13.432  1.00 64.90           H  
ATOM   3227  HG3 LYS B 247     -13.067   2.570  15.054  1.00 64.90           H  
ATOM   3228  CD  LYS B 247     -11.185   3.573  14.694  1.00 64.90           C  
ATOM   3229  HD2 LYS B 247     -10.265   3.387  14.139  1.00 64.90           H  
ATOM   3230  HD3 LYS B 247     -10.960   3.665  15.756  1.00 64.90           H  
ATOM   3231  CE  LYS B 247     -11.835   4.870  14.197  1.00 64.90           C  
ATOM   3232  HE2 LYS B 247     -12.795   4.985  14.699  1.00 64.90           H  
ATOM   3233  HE3 LYS B 247     -12.051   4.745  13.136  1.00 64.90           H  
ATOM   3234  NZ  LYS B 247     -11.006   6.094  14.398  1.00 64.90           N  
ATOM   3235  HZ1 LYS B 247     -10.850   6.291  15.376  1.00 64.90           H  
ATOM   3236  HZ2 LYS B 247     -10.106   6.030  13.944  1.00 64.90           H  
ATOM   3237  HZ3 LYS B 247     -11.475   6.894  13.997  1.00 64.90           H  
ATOM   3238  N   LEU B 248     -11.938  -2.469  14.080  1.00 73.44           N  
ATOM   3239  H   LEU B 248     -12.679  -2.308  13.413  1.00 73.44           H  
ATOM   3240  CA  LEU B 248     -11.157  -3.697  13.957  1.00 73.44           C  
ATOM   3241  HA  LEU B 248     -11.205  -4.220  14.912  1.00 73.44           H  
ATOM   3242  C   LEU B 248      -9.693  -3.350  13.632  1.00 73.44           C  
ATOM   3243  CB  LEU B 248     -11.813  -4.565  12.863  1.00 73.44           C  
ATOM   3244  HB2 LEU B 248     -11.738  -4.040  11.911  1.00 73.44           H  
ATOM   3245  HB3 LEU B 248     -12.874  -4.666  13.092  1.00 73.44           H  
ATOM   3246  O   LEU B 248      -9.425  -2.598  12.695  1.00 73.44           O  
ATOM   3247  CG  LEU B 248     -11.225  -5.977  12.699  1.00 73.44           C  
ATOM   3248  HG  LEU B 248     -10.164  -5.904  12.462  1.00 73.44           H  
ATOM   3249  CD1 LEU B 248     -11.397  -6.806  13.973  1.00 73.44           C  
ATOM   3250 HD11 LEU B 248     -10.783  -6.411  14.782  1.00 73.44           H  
ATOM   3251 HD12 LEU B 248     -12.444  -6.799  14.275  1.00 73.44           H  
ATOM   3252 HD13 LEU B 248     -11.109  -7.842  13.792  1.00 73.44           H  
ATOM   3253  CD2 LEU B 248     -11.933  -6.695  11.551  1.00 73.44           C  
ATOM   3254 HD21 LEU B 248     -13.004  -6.745  11.747  1.00 73.44           H  
ATOM   3255 HD22 LEU B 248     -11.562  -7.715  11.455  1.00 73.44           H  
ATOM   3256 HD23 LEU B 248     -11.776  -6.164  10.612  1.00 73.44           H  
ATOM   3257  N   LYS B 249      -8.735  -3.880  14.404  1.00 79.83           N  
ATOM   3258  H   LYS B 249      -9.030  -4.471  15.168  1.00 79.83           H  
ATOM   3259  CA  LYS B 249      -7.287  -3.707  14.180  1.00 79.83           C  
ATOM   3260  HA  LYS B 249      -7.126  -3.233  13.212  1.00 79.83           H  
ATOM   3261  C   LYS B 249      -6.623  -5.076  14.147  1.00 79.83           C  
ATOM   3262  CB  LYS B 249      -6.633  -2.835  15.271  1.00 79.83           C  
ATOM   3263  HB2 LYS B 249      -5.577  -2.720  15.027  1.00 79.83           H  
ATOM   3264  HB3 LYS B 249      -6.705  -3.354  16.227  1.00 79.83           H  
ATOM   3265  O   LYS B 249      -6.571  -5.752  15.170  1.00 79.83           O  
ATOM   3266  CG  LYS B 249      -7.259  -1.446  15.432  1.00 79.83           C  
ATOM   3267  HG2 LYS B 249      -7.270  -0.919  14.478  1.00 79.83           H  
ATOM   3268  HG3 LYS B 249      -8.287  -1.571  15.771  1.00 79.83           H  
ATOM   3269  CD  LYS B 249      -6.512  -0.621  16.487  1.00 79.83           C  
ATOM   3270  HD2 LYS B 249      -6.485  -1.196  17.413  1.00 79.83           H  
ATOM   3271  HD3 LYS B 249      -5.491  -0.423  16.159  1.00 79.83           H  
ATOM   3272  CE  LYS B 249      -7.265   0.694  16.727  1.00 79.83           C  
ATOM   3273  HE2 LYS B 249      -8.325   0.456  16.809  1.00 79.83           H  
ATOM   3274  HE3 LYS B 249      -7.140   1.344  15.861  1.00 79.83           H  
ATOM   3275  NZ  LYS B 249      -6.817   1.368  17.972  1.00 79.83           N  
ATOM   3276  HZ1 LYS B 249      -5.835   1.603  17.942  1.00 79.83           H  
ATOM   3277  HZ2 LYS B 249      -7.359   2.203  18.139  1.00 79.83           H  
ATOM   3278  HZ3 LYS B 249      -6.979   0.758  18.761  1.00 79.83           H  
ATOM   3279  N   ILE B 250      -6.096  -5.474  12.994  1.00 84.56           N  
ATOM   3280  H   ILE B 250      -6.116  -4.836  12.212  1.00 84.56           H  
ATOM   3281  CA  ILE B 250      -5.516  -6.808  12.788  1.00 84.56           C  
ATOM   3282  HA  ILE B 250      -5.433  -7.316  13.749  1.00 84.56           H  
ATOM   3283  C   ILE B 250      -4.098  -6.681  12.246  1.00 84.56           C  
ATOM   3284  CB  ILE B 250      -6.449  -7.669  11.903  1.00 84.56           C  
ATOM   3285  HB  ILE B 250      -6.823  -7.053  11.086  1.00 84.56           H  
ATOM   3286  O   ILE B 250      -3.827  -5.901  11.337  1.00 84.56           O  
ATOM   3287  CG1 ILE B 250      -7.642  -8.133  12.770  1.00 84.56           C  
ATOM   3288 HG12 ILE B 250      -7.298  -8.869  13.497  1.00 84.56           H  
ATOM   3289 HG13 ILE B 250      -8.054  -7.287  13.320  1.00 84.56           H  
ATOM   3290  CG2 ILE B 250      -5.730  -8.887  11.286  1.00 84.56           C  
ATOM   3291 HG21 ILE B 250      -6.420  -9.464  10.671  1.00 84.56           H  
ATOM   3292 HG22 ILE B 250      -5.329  -9.535  12.066  1.00 84.56           H  
ATOM   3293 HG23 ILE B 250      -4.927  -8.565  10.623  1.00 84.56           H  
ATOM   3294  CD1 ILE B 250      -8.793  -8.733  11.966  1.00 84.56           C  
ATOM   3295 HD11 ILE B 250      -8.470  -9.609  11.403  1.00 84.56           H  
ATOM   3296 HD12 ILE B 250      -9.586  -9.046  12.645  1.00 84.56           H  
ATOM   3297 HD13 ILE B 250      -9.177  -7.970  11.289  1.00 84.56           H  
ATOM   3298  N   LYS B 251      -3.178  -7.481  12.784  1.00 88.51           N  
ATOM   3299  H   LYS B 251      -3.481  -8.130  13.497  1.00 88.51           H  
ATOM   3300  CA  LYS B 251      -1.869  -7.711  12.174  1.00 88.51           C  
ATOM   3301  HA  LYS B 251      -1.566  -6.831  11.606  1.00 88.51           H  
ATOM   3302  C   LYS B 251      -2.001  -8.872  11.191  1.00 88.51           C  
ATOM   3303  CB  LYS B 251      -0.843  -7.955  13.284  1.00 88.51           C  
ATOM   3304  HB2 LYS B 251      -0.861  -7.112  13.974  1.00 88.51           H  
ATOM   3305  HB3 LYS B 251      -1.104  -8.861  13.832  1.00 88.51           H  
ATOM   3306  O   LYS B 251      -2.310  -9.981  11.606  1.00 88.51           O  
ATOM   3307  CG  LYS B 251       0.566  -8.094  12.706  1.00 88.51           C  
ATOM   3308  HG2 LYS B 251       0.814  -7.197  12.138  1.00 88.51           H  
ATOM   3309  HG3 LYS B 251       0.603  -8.955  12.039  1.00 88.51           H  
ATOM   3310  CD  LYS B 251       1.588  -8.287  13.829  1.00 88.51           C  
ATOM   3311  HD2 LYS B 251       1.354  -9.193  14.388  1.00 88.51           H  
ATOM   3312  HD3 LYS B 251       1.581  -7.423  14.495  1.00 88.51           H  
ATOM   3313  CE  LYS B 251       2.946  -8.423  13.155  1.00 88.51           C  
ATOM   3314  HE2 LYS B 251       2.911  -9.253  12.450  1.00 88.51           H  
ATOM   3315  HE3 LYS B 251       3.151  -7.531  12.563  1.00 88.51           H  
ATOM   3316  NZ  LYS B 251       4.061  -8.656  14.098  1.00 88.51           N  
ATOM   3317  HZ1 LYS B 251       4.849  -8.892  13.513  1.00 88.51           H  
ATOM   3318  HZ2 LYS B 251       4.306  -7.832  14.628  1.00 88.51           H  
ATOM   3319  HZ3 LYS B 251       3.902  -9.466  14.680  1.00 88.51           H  
ATOM   3320  N   ILE B 252      -1.795  -8.603   9.903  1.00 92.20           N  
ATOM   3321  H   ILE B 252      -1.468  -7.682   9.648  1.00 92.20           H  
ATOM   3322  CA  ILE B 252      -1.962  -9.592   8.827  1.00 92.20           C  
ATOM   3323  HA  ILE B 252      -2.790 -10.257   9.072  1.00 92.20           H  
ATOM   3324  C   ILE B 252      -0.704 -10.463   8.716  1.00 92.20           C  
ATOM   3325  CB  ILE B 252      -2.304  -8.867   7.503  1.00 92.20           C  
ATOM   3326  HB  ILE B 252      -1.517  -8.140   7.299  1.00 92.20           H  
ATOM   3327  O   ILE B 252      -0.792 -11.680   8.562  1.00 92.20           O  
ATOM   3328  CG1 ILE B 252      -3.662  -8.128   7.624  1.00 92.20           C  
ATOM   3329 HG12 ILE B 252      -4.462  -8.867   7.655  1.00 92.20           H  
ATOM   3330 HG13 ILE B 252      -3.704  -7.563   8.555  1.00 92.20           H  
ATOM   3331  CG2 ILE B 252      -2.353  -9.866   6.332  1.00 92.20           C  
ATOM   3332 HG21 ILE B 252      -2.556  -9.349   5.394  1.00 92.20           H  
ATOM   3333 HG22 ILE B 252      -1.400 -10.380   6.208  1.00 92.20           H  
ATOM   3334 HG23 ILE B 252      -3.138 -10.601   6.506  1.00 92.20           H  
ATOM   3335  CD1 ILE B 252      -3.959  -7.128   6.498  1.00 92.20           C  
ATOM   3336 HD11 ILE B 252      -3.445  -6.186   6.689  1.00 92.20           H  
ATOM   3337 HD12 ILE B 252      -5.033  -6.950   6.451  1.00 92.20           H  
ATOM   3338 HD13 ILE B 252      -3.644  -7.514   5.528  1.00 92.20           H  
ATOM   3339  N   GLY B 253       0.472  -9.848   8.832  1.00 90.91           N  
ATOM   3340  H   GLY B 253       0.496  -8.842   8.915  1.00 90.91           H  
ATOM   3341  CA  GLY B 253       1.751 -10.549   8.826  1.00 90.91           C  
ATOM   3342  HA2 GLY B 253       1.833 -11.158   9.726  1.00 90.91           H  
ATOM   3343  HA3 GLY B 253       1.803 -11.208   7.959  1.00 90.91           H  
ATOM   3344  C   GLY B 253       2.935  -9.593   8.773  1.00 90.91           C  
ATOM   3345  O   GLY B 253       2.761  -8.381   8.650  1.00 90.91           O  
ATOM   3346  N   ASP B 254       4.134 -10.159   8.841  1.00 90.60           N  
ATOM   3347  H   ASP B 254       4.203 -11.166   8.878  1.00 90.60           H  
ATOM   3348  CA  ASP B 254       5.390  -9.450   8.611  1.00 90.60           C  
ATOM   3349  HA  ASP B 254       5.177  -8.427   8.299  1.00 90.60           H  
ATOM   3350  C   ASP B 254       6.177 -10.137   7.489  1.00 90.60           C  
ATOM   3351  CB  ASP B 254       6.248  -9.390   9.885  1.00 90.60           C  
ATOM   3352  HB2 ASP B 254       7.093  -8.724   9.709  1.00 90.60           H  
ATOM   3353  HB3 ASP B 254       6.646 -10.386  10.079  1.00 90.60           H  
ATOM   3354  O   ASP B 254       5.966 -11.315   7.193  1.00 90.60           O  
ATOM   3355  CG  ASP B 254       5.501  -8.911  11.126  1.00 90.60           C  
ATOM   3356  OD1 ASP B 254       4.952  -7.783  11.152  1.00 90.60           O  
ATOM   3357  OD2 ASP B 254       5.452  -9.678  12.114  1.00 90.60           O  
ATOM   3358  N   LEU B 255       7.110  -9.396   6.902  1.00 91.41           N  
ATOM   3359  H   LEU B 255       7.169  -8.428   7.185  1.00 91.41           H  
ATOM   3360  CA  LEU B 255       8.191  -9.889   6.063  1.00 91.41           C  
ATOM   3361  HA  LEU B 255       8.223 -10.977   6.099  1.00 91.41           H  
ATOM   3362  C   LEU B 255       9.500  -9.342   6.629  1.00 91.41           C  
ATOM   3363  CB  LEU B 255       7.953  -9.423   4.613  1.00 91.41           C  
ATOM   3364  HB2 LEU B 255       7.060  -9.921   4.235  1.00 91.41           H  
ATOM   3365  HB3 LEU B 255       7.767  -8.349   4.625  1.00 91.41           H  
ATOM   3366  O   LEU B 255       9.683  -8.126   6.694  1.00 91.41           O  
ATOM   3367  CG  LEU B 255       9.136  -9.696   3.665  1.00 91.41           C  
ATOM   3368  HG  LEU B 255      10.046  -9.264   4.081  1.00 91.41           H  
ATOM   3369  CD1 LEU B 255       9.351 -11.193   3.459  1.00 91.41           C  
ATOM   3370 HD11 LEU B 255      10.129 -11.354   2.713  1.00 91.41           H  
ATOM   3371 HD12 LEU B 255       9.672 -11.651   4.394  1.00 91.41           H  
ATOM   3372 HD13 LEU B 255       8.425 -11.665   3.130  1.00 91.41           H  
ATOM   3373  CD2 LEU B 255       8.926  -9.056   2.290  1.00 91.41           C  
ATOM   3374 HD21 LEU B 255       9.842  -9.147   1.707  1.00 91.41           H  
ATOM   3375 HD22 LEU B 255       8.112  -9.550   1.761  1.00 91.41           H  
ATOM   3376 HD23 LEU B 255       8.702  -7.996   2.411  1.00 91.41           H  
ATOM   3377  N   GLN B 256      10.430 -10.223   6.978  1.00 89.34           N  
ATOM   3378  H   GLN B 256      10.228 -11.212   6.932  1.00 89.34           H  
ATOM   3379  CA  GLN B 256      11.796  -9.847   7.305  1.00 89.34           C  
ATOM   3380  HA  GLN B 256      11.851  -8.763   7.401  1.00 89.34           H  
ATOM   3381  C   GLN B 256      12.725 -10.247   6.153  1.00 89.34           C  
ATOM   3382  CB  GLN B 256      12.172 -10.427   8.678  1.00 89.34           C  
ATOM   3383  HB2 GLN B 256      12.241 -11.514   8.616  1.00 89.34           H  
ATOM   3384  HB3 GLN B 256      11.375 -10.181   9.381  1.00 89.34           H  
ATOM   3385  O   GLN B 256      12.612 -11.307   5.537  1.00 89.34           O  
ATOM   3386  CG  GLN B 256      13.485  -9.840   9.225  1.00 89.34           C  
ATOM   3387  HG2 GLN B 256      13.413  -8.752   9.215  1.00 89.34           H  
ATOM   3388  HG3 GLN B 256      14.320 -10.126   8.585  1.00 89.34           H  
ATOM   3389  CD  GLN B 256      13.802 -10.269  10.657  1.00 89.34           C  
ATOM   3390  NE2 GLN B 256      14.883  -9.781  11.224  1.00 89.34           N  
ATOM   3391 HE21 GLN B 256      15.044 -10.047  12.185  1.00 89.34           H  
ATOM   3392 HE22 GLN B 256      15.486  -9.138  10.732  1.00 89.34           H  
ATOM   3393  OE1 GLN B 256      13.100 -11.033  11.300  1.00 89.34           O  
ATOM   3394  N   THR B 257      13.676  -9.376   5.839  1.00 87.02           N  
ATOM   3395  H   THR B 257      13.708  -8.492   6.327  1.00 87.02           H  
ATOM   3396  CA  THR B 257      14.769  -9.642   4.901  1.00 87.02           C  
ATOM   3397  HA  THR B 257      14.930 -10.719   4.851  1.00 87.02           H  
ATOM   3398  C   THR B 257      16.045  -8.977   5.435  1.00 87.02           C  
ATOM   3399  CB  THR B 257      14.450  -9.123   3.488  1.00 87.02           C  
ATOM   3400  HB  THR B 257      15.213  -9.500   2.806  1.00 87.02           H  
ATOM   3401  O   THR B 257      15.942  -8.108   6.300  1.00 87.02           O  
ATOM   3402  CG2 THR B 257      13.090  -9.499   2.907  1.00 87.02           C  
ATOM   3403 HG21 THR B 257      12.293  -9.035   3.488  1.00 87.02           H  
ATOM   3404 HG22 THR B 257      13.020  -9.154   1.876  1.00 87.02           H  
ATOM   3405 HG23 THR B 257      12.971 -10.582   2.937  1.00 87.02           H  
ATOM   3406  OG1 THR B 257      14.503  -7.726   3.462  1.00 87.02           O  
ATOM   3407  HG1 THR B 257      13.971  -7.404   4.193  1.00 87.02           H  
ATOM   3408  N   PRO B 258      17.245  -9.307   4.924  1.00 85.12           N  
ATOM   3409  CA  PRO B 258      18.487  -8.744   5.462  1.00 85.12           C  
ATOM   3410  HA  PRO B 258      18.558  -9.027   6.513  1.00 85.12           H  
ATOM   3411  C   PRO B 258      18.617  -7.211   5.389  1.00 85.12           C  
ATOM   3412  CB  PRO B 258      19.613  -9.444   4.695  1.00 85.12           C  
ATOM   3413  HB2 PRO B 258      20.502  -9.568   5.314  1.00 85.12           H  
ATOM   3414  HB3 PRO B 258      19.856  -8.887   3.790  1.00 85.12           H  
ATOM   3415  O   PRO B 258      19.336  -6.651   6.203  1.00 85.12           O  
ATOM   3416  CG  PRO B 258      18.992 -10.787   4.316  1.00 85.12           C  
ATOM   3417  HG2 PRO B 258      19.030 -11.464   5.170  1.00 85.12           H  
ATOM   3418  HG3 PRO B 258      19.481 -11.232   3.449  1.00 85.12           H  
ATOM   3419  CD  PRO B 258      17.543 -10.409   4.020  1.00 85.12           C  
ATOM   3420  HD2 PRO B 258      16.896 -11.270   4.194  1.00 85.12           H  
ATOM   3421  HD3 PRO B 258      17.454 -10.067   2.989  1.00 85.12           H  
ATOM   3422  N   HIS B 259      17.932  -6.539   4.452  1.00 90.04           N  
ATOM   3423  H   HIS B 259      17.328  -7.057   3.831  1.00 90.04           H  
ATOM   3424  CA  HIS B 259      18.060  -5.085   4.233  1.00 90.04           C  
ATOM   3425  HA  HIS B 259      18.769  -4.674   4.953  1.00 90.04           H  
ATOM   3426  C   HIS B 259      16.747  -4.305   4.436  1.00 90.04           C  
ATOM   3427  CB  HIS B 259      18.642  -4.818   2.834  1.00 90.04           C  
ATOM   3428  HB2 HIS B 259      17.883  -5.017   2.078  1.00 90.04           H  
ATOM   3429  HB3 HIS B 259      18.899  -3.761   2.763  1.00 90.04           H  
ATOM   3430  O   HIS B 259      16.751  -3.080   4.416  1.00 90.04           O  
ATOM   3431  CG  HIS B 259      19.873  -5.627   2.500  1.00 90.04           C  
ATOM   3432  CD2 HIS B 259      19.910  -6.853   1.895  1.00 90.04           C  
ATOM   3433  HD2 HIS B 259      19.044  -7.416   1.580  1.00 90.04           H  
ATOM   3434  ND1 HIS B 259      21.174  -5.267   2.731  1.00 90.04           N  
ATOM   3435  HD1 HIS B 259      21.506  -4.446   3.216  1.00 90.04           H  
ATOM   3436  CE1 HIS B 259      21.972  -6.243   2.280  1.00 90.04           C  
ATOM   3437  HE1 HIS B 259      23.048  -6.219   2.364  1.00 90.04           H  
ATOM   3438  NE2 HIS B 259      21.247  -7.246   1.733  1.00 90.04           N  
ATOM   3439  N   HIS B 260      15.622  -4.999   4.639  1.00 91.17           N  
ATOM   3440  H   HIS B 260      15.695  -5.999   4.759  1.00 91.17           H  
ATOM   3441  CA  HIS B 260      14.301  -4.395   4.833  1.00 91.17           C  
ATOM   3442  HA  HIS B 260      14.407  -3.406   5.279  1.00 91.17           H  
ATOM   3443  C   HIS B 260      13.445  -5.274   5.751  1.00 91.17           C  
ATOM   3444  CB  HIS B 260      13.547  -4.261   3.498  1.00 91.17           C  
ATOM   3445  HB2 HIS B 260      12.565  -3.844   3.722  1.00 91.17           H  
ATOM   3446  HB3 HIS B 260      13.391  -5.255   3.080  1.00 91.17           H  
ATOM   3447  O   HIS B 260      13.426  -6.500   5.592  1.00 91.17           O  
ATOM   3448  CG  HIS B 260      14.171  -3.406   2.421  1.00 91.17           C  
ATOM   3449  CD2 HIS B 260      13.668  -2.238   1.920  1.00 91.17           C  
ATOM   3450  HD2 HIS B 260      12.778  -1.734   2.265  1.00 91.17           H  
ATOM   3451  ND1 HIS B 260      15.274  -3.712   1.660  1.00 91.17           N  
ATOM   3452  HD1 HIS B 260      15.834  -4.547   1.754  1.00 91.17           H  
ATOM   3453  CE1 HIS B 260      15.472  -2.729   0.770  1.00 91.17           C  
ATOM   3454  HE1 HIS B 260      16.291  -2.671   0.068  1.00 91.17           H  
ATOM   3455  NE2 HIS B 260      14.486  -1.830   0.862  1.00 91.17           N  
ATOM   3456  N   THR B 261      12.647  -4.662   6.620  1.00 88.54           N  
ATOM   3457  H   THR B 261      12.713  -3.658   6.705  1.00 88.54           H  
ATOM   3458  CA  THR B 261      11.499  -5.312   7.266  1.00 88.54           C  
ATOM   3459  HA  THR B 261      11.421  -6.331   6.887  1.00 88.54           H  
ATOM   3460  C   THR B 261      10.210  -4.602   6.862  1.00 88.54           C  
ATOM   3461  CB  THR B 261      11.637  -5.439   8.795  1.00 88.54           C  
ATOM   3462  HB  THR B 261      11.024  -6.288   9.097  1.00 88.54           H  
ATOM   3463  O   THR B 261      10.227  -3.404   6.575  1.00 88.54           O  
ATOM   3464  CG2 THR B 261      13.065  -5.703   9.269  1.00 88.54           C  
ATOM   3465 HG21 THR B 261      13.507  -6.512   8.688  1.00 88.54           H  
ATOM   3466 HG22 THR B 261      13.053  -5.977  10.324  1.00 88.54           H  
ATOM   3467 HG23 THR B 261      13.668  -4.803   9.146  1.00 88.54           H  
ATOM   3468  OG1 THR B 261      11.153  -4.314   9.486  1.00 88.54           O  
ATOM   3469  HG1 THR B 261      11.762  -3.576   9.399  1.00 88.54           H  
ATOM   3470  N   LEU B 262       9.101  -5.341   6.797  1.00 92.67           N  
ATOM   3471  H   LEU B 262       9.171  -6.329   6.993  1.00 92.67           H  
ATOM   3472  CA  LEU B 262       7.771  -4.801   6.532  1.00 92.67           C  
ATOM   3473  HA  LEU B 262       7.804  -3.737   6.765  1.00 92.67           H  
ATOM   3474  C   LEU B 262       6.738  -5.470   7.444  1.00 92.67           C  
ATOM   3475  CB  LEU B 262       7.441  -4.934   5.030  1.00 92.67           C  
ATOM   3476  HB2 LEU B 262       7.325  -5.985   4.763  1.00 92.67           H  
ATOM   3477  HB3 LEU B 262       8.296  -4.542   4.481  1.00 92.67           H  
ATOM   3478  O   LEU B 262       6.680  -6.694   7.502  1.00 92.67           O  
ATOM   3479  CG  LEU B 262       6.187  -4.142   4.600  1.00 92.67           C  
ATOM   3480  HG  LEU B 262       6.123  -3.224   5.185  1.00 92.67           H  
ATOM   3481  CD1 LEU B 262       6.301  -3.758   3.123  1.00 92.67           C  
ATOM   3482 HD11 LEU B 262       7.157  -3.097   2.992  1.00 92.67           H  
ATOM   3483 HD12 LEU B 262       5.408  -3.223   2.801  1.00 92.67           H  
ATOM   3484 HD13 LEU B 262       6.433  -4.648   2.506  1.00 92.67           H  
ATOM   3485  CD2 LEU B 262       4.872  -4.918   4.755  1.00 92.67           C  
ATOM   3486 HD21 LEU B 262       4.767  -5.653   3.957  1.00 92.67           H  
ATOM   3487 HD22 LEU B 262       4.826  -5.439   5.711  1.00 92.67           H  
ATOM   3488 HD23 LEU B 262       4.037  -4.219   4.715  1.00 92.67           H  
ATOM   3489  N   SER B 263       5.879  -4.691   8.101  1.00 88.55           N  
ATOM   3490  H   SER B 263       6.002  -3.693   8.011  1.00 88.55           H  
ATOM   3491  CA  SER B 263       4.721  -5.185   8.863  1.00 88.55           C  
ATOM   3492  HA  SER B 263       4.736  -6.275   8.890  1.00 88.55           H  
ATOM   3493  C   SER B 263       3.425  -4.733   8.193  1.00 88.55           C  
ATOM   3494  CB  SER B 263       4.798  -4.687  10.311  1.00 88.55           C  
ATOM   3495  HB2 SER B 263       4.559  -3.624  10.347  1.00 88.55           H  
ATOM   3496  HB3 SER B 263       5.815  -4.826  10.677  1.00 88.55           H  
ATOM   3497  O   SER B 263       3.212  -3.530   8.041  1.00 88.55           O  
ATOM   3498  OG  SER B 263       3.917  -5.410  11.156  1.00 88.55           O  
ATOM   3499  HG  SER B 263       4.251  -6.309  11.130  1.00 88.55           H  
ATOM   3500  N   LEU B 264       2.559  -5.674   7.798  1.00 93.87           N  
ATOM   3501  H   LEU B 264       2.775  -6.638   8.007  1.00 93.87           H  
ATOM   3502  CA  LEU B 264       1.239  -5.381   7.233  1.00 93.87           C  
ATOM   3503  HA  LEU B 264       1.266  -4.357   6.861  1.00 93.87           H  
ATOM   3504  C   LEU B 264       0.153  -5.472   8.312  1.00 93.87           C  
ATOM   3505  CB  LEU B 264       0.936  -6.266   6.009  1.00 93.87           C  
ATOM   3506  HB2 LEU B 264       0.970  -7.312   6.314  1.00 93.87           H  
ATOM   3507  HB3 LEU B 264       1.711  -6.102   5.261  1.00 93.87           H  
ATOM   3508  O   LEU B 264      -0.045  -6.510   8.954  1.00 93.87           O  
ATOM   3509  CG  LEU B 264      -0.444  -5.978   5.372  1.00 93.87           C  
ATOM   3510  HG  LEU B 264      -1.224  -6.208   6.098  1.00 93.87           H  
ATOM   3511  CD1 LEU B 264      -0.630  -4.527   4.931  1.00 93.87           C  
ATOM   3512 HD11 LEU B 264      -1.494  -4.438   4.272  1.00 93.87           H  
ATOM   3513 HD12 LEU B 264       0.258  -4.179   4.404  1.00 93.87           H  
ATOM   3514 HD13 LEU B 264      -0.806  -3.886   5.795  1.00 93.87           H  
ATOM   3515  CD2 LEU B 264      -0.674  -6.867   4.155  1.00 93.87           C  
ATOM   3516 HD21 LEU B 264      -0.644  -7.913   4.461  1.00 93.87           H  
ATOM   3517 HD22 LEU B 264      -1.654  -6.665   3.723  1.00 93.87           H  
ATOM   3518 HD23 LEU B 264       0.090  -6.675   3.402  1.00 93.87           H  
ATOM   3519  N   ARG B 265      -0.597  -4.384   8.482  1.00 88.07           N  
ATOM   3520  H   ARG B 265      -0.356  -3.573   7.931  1.00 88.07           H  
ATOM   3521  CA  ARG B 265      -1.703  -4.256   9.435  1.00 88.07           C  
ATOM   3522  HA  ARG B 265      -1.956  -5.237   9.836  1.00 88.07           H  
ATOM   3523  C   ARG B 265      -2.953  -3.717   8.758  1.00 88.07           C  
ATOM   3524  CB  ARG B 265      -1.279  -3.341  10.591  1.00 88.07           C  
ATOM   3525  HB2 ARG B 265      -2.144  -3.163  11.230  1.00 88.07           H  
ATOM   3526  HB3 ARG B 265      -0.939  -2.385  10.192  1.00 88.07           H  
ATOM   3527  O   ARG B 265      -2.877  -2.775   7.982  1.00 88.07           O  
ATOM   3528  CG  ARG B 265      -0.165  -3.978  11.433  1.00 88.07           C  
ATOM   3529  HG2 ARG B 265      -0.533  -4.923  11.833  1.00 88.07           H  
ATOM   3530  HG3 ARG B 265       0.717  -4.180  10.825  1.00 88.07           H  
ATOM   3531  CD  ARG B 265       0.228  -3.084  12.607  1.00 88.07           C  
ATOM   3532  HD2 ARG B 265      -0.669  -2.639  13.037  1.00 88.07           H  
ATOM   3533  HD3 ARG B 265       0.675  -3.712  13.378  1.00 88.07           H  
ATOM   3534  NE  ARG B 265       1.172  -2.018  12.216  1.00 88.07           N  
ATOM   3535  HE  ARG B 265       0.835  -1.265  11.634  1.00 88.07           H  
ATOM   3536  NH1 ARG B 265       3.102  -2.922  13.091  1.00 88.07           N  
ATOM   3537 HH11 ARG B 265       4.077  -2.797  13.322  1.00 88.07           H  
ATOM   3538 HH12 ARG B 265       2.801  -3.844  12.811  1.00 88.07           H  
ATOM   3539  NH2 ARG B 265       3.017  -0.767  12.576  1.00 88.07           N  
ATOM   3540 HH21 ARG B 265       2.712  -0.183  11.811  1.00 88.07           H  
ATOM   3541 HH22 ARG B 265       3.990  -0.682  12.833  1.00 88.07           H  
ATOM   3542  CZ  ARG B 265       2.421  -1.913  12.629  1.00 88.07           C  
ATOM   3543  N   PHE B 266      -4.102  -4.271   9.109  1.00 89.35           N  
ATOM   3544  H   PHE B 266      -4.081  -5.000   9.807  1.00 89.35           H  
ATOM   3545  CA  PHE B 266      -5.406  -3.726   8.766  1.00 89.35           C  
ATOM   3546  HA  PHE B 266      -5.314  -3.131   7.858  1.00 89.35           H  
ATOM   3547  C   PHE B 266      -5.947  -2.851   9.894  1.00 89.35           C  
ATOM   3548  CB  PHE B 266      -6.379  -4.864   8.473  1.00 89.35           C  
ATOM   3549  HB2 PHE B 266      -6.025  -5.406   7.596  1.00 89.35           H  
ATOM   3550  HB3 PHE B 266      -6.386  -5.559   9.313  1.00 89.35           H  
ATOM   3551  O   PHE B 266      -5.825  -3.213  11.071  1.00 89.35           O  
ATOM   3552  CG  PHE B 266      -7.795  -4.404   8.203  1.00 89.35           C  
ATOM   3553  CD1 PHE B 266      -8.759  -4.421   9.231  1.00 89.35           C  
ATOM   3554  HD1 PHE B 266      -8.487  -4.724  10.231  1.00 89.35           H  
ATOM   3555  CD2 PHE B 266      -8.162  -4.005   6.904  1.00 89.35           C  
ATOM   3556  HD2 PHE B 266      -7.425  -3.970   6.115  1.00 89.35           H  
ATOM   3557  CE1 PHE B 266     -10.094  -4.089   8.944  1.00 89.35           C  
ATOM   3558  HE1 PHE B 266     -10.846  -4.124   9.719  1.00 89.35           H  
ATOM   3559  CE2 PHE B 266      -9.503  -3.713   6.613  1.00 89.35           C  
ATOM   3560  HE2 PHE B 266      -9.794  -3.491   5.597  1.00 89.35           H  
ATOM   3561  CZ  PHE B 266     -10.470  -3.761   7.631  1.00 89.35           C  
ATOM   3562  HZ  PHE B 266     -11.507  -3.563   7.402  1.00 89.35           H  
ATOM   3563  N   ARG B 267      -6.631  -1.759   9.540  1.00 84.59           N  
ATOM   3564  H   ARG B 267      -6.657  -1.532   8.557  1.00 84.59           H  
ATOM   3565  CA  ARG B 267      -7.667  -1.169  10.393  1.00 84.59           C  
ATOM   3566  HA  ARG B 267      -7.976  -1.936  11.103  1.00 84.59           H  
ATOM   3567  C   ARG B 267      -8.898  -0.803   9.579  1.00 84.59           C  
ATOM   3568  CB  ARG B 267      -7.178   0.054  11.178  1.00 84.59           C  
ATOM   3569  HB2 ARG B 267      -6.992   0.880  10.492  1.00 84.59           H  
ATOM   3570  HB3 ARG B 267      -7.984   0.350  11.849  1.00 84.59           H  
ATOM   3571  O   ARG B 267      -8.762  -0.189   8.530  1.00 84.59           O  
ATOM   3572  CG  ARG B 267      -5.916  -0.215  12.002  1.00 84.59           C  
ATOM   3573  HG2 ARG B 267      -6.062  -1.144  12.554  1.00 84.59           H  
ATOM   3574  HG3 ARG B 267      -5.049  -0.338  11.353  1.00 84.59           H  
ATOM   3575  CD  ARG B 267      -5.674   0.898  13.024  1.00 84.59           C  
ATOM   3576  HD2 ARG B 267      -5.226   0.432  13.902  1.00 84.59           H  
ATOM   3577  HD3 ARG B 267      -6.625   1.327  13.338  1.00 84.59           H  
ATOM   3578  NE  ARG B 267      -4.742   1.940  12.567  1.00 84.59           N  
ATOM   3579  HE  ARG B 267      -3.815   1.637  12.304  1.00 84.59           H  
ATOM   3580  NH1 ARG B 267      -6.089   3.820  12.594  1.00 84.59           N  
ATOM   3581 HH11 ARG B 267      -6.093   4.829  12.546  1.00 84.59           H  
ATOM   3582 HH12 ARG B 267      -6.847   3.291  12.188  1.00 84.59           H  
ATOM   3583  NH2 ARG B 267      -3.923   4.037  12.830  1.00 84.59           N  
ATOM   3584 HH21 ARG B 267      -4.132   5.026  12.844  1.00 84.59           H  
ATOM   3585 HH22 ARG B 267      -2.971   3.703  12.789  1.00 84.59           H  
ATOM   3586  CZ  ARG B 267      -4.927   3.244  12.650  1.00 84.59           C  
ATOM   3587  N   GLY B 268     -10.083  -1.080  10.094  1.00 82.13           N  
ATOM   3588  H   GLY B 268     -10.142  -1.577  10.972  1.00 82.13           H  
ATOM   3589  CA  GLY B 268     -11.336  -0.731   9.430  1.00 82.13           C  
ATOM   3590  HA2 GLY B 268     -11.504  -1.393   8.581  1.00 82.13           H  
ATOM   3591  HA3 GLY B 268     -11.292   0.294   9.061  1.00 82.13           H  
ATOM   3592  C   GLY B 268     -12.517  -0.850  10.374  1.00 82.13           C  
ATOM   3593  O   GLY B 268     -12.340  -1.224  11.532  1.00 82.13           O  
ATOM   3594  N   TYR B 269     -13.704  -0.521   9.884  1.00 70.19           N  
ATOM   3595  H   TYR B 269     -13.770  -0.308   8.899  1.00 70.19           H  
ATOM   3596  CA  TYR B 269     -14.942  -0.798  10.604  1.00 70.19           C  
ATOM   3597  HA  TYR B 269     -14.746  -0.855  11.675  1.00 70.19           H  
ATOM   3598  C   TYR B 269     -15.470  -2.145  10.147  1.00 70.19           C  
ATOM   3599  CB  TYR B 269     -15.971   0.312  10.384  1.00 70.19           C  
ATOM   3600  HB2 TYR B 269     -16.154   0.430   9.316  1.00 70.19           H  
ATOM   3601  HB3 TYR B 269     -16.911   0.014  10.849  1.00 70.19           H  
ATOM   3602  O   TYR B 269     -15.627  -2.351   8.943  1.00 70.19           O  
ATOM   3603  CG  TYR B 269     -15.531   1.634  10.971  1.00 70.19           C  
ATOM   3604  CD1 TYR B 269     -15.906   1.996  12.279  1.00 70.19           C  
ATOM   3605  HD1 TYR B 269     -16.527   1.334  12.864  1.00 70.19           H  
ATOM   3606  CD2 TYR B 269     -14.689   2.472  10.223  1.00 70.19           C  
ATOM   3607  HD2 TYR B 269     -14.371   2.168   9.237  1.00 70.19           H  
ATOM   3608  CE1 TYR B 269     -15.471   3.221  12.824  1.00 70.19           C  
ATOM   3609  HE1 TYR B 269     -15.769   3.511  13.821  1.00 70.19           H  
ATOM   3610  CE2 TYR B 269     -14.236   3.683  10.768  1.00 70.19           C  
ATOM   3611  HE2 TYR B 269     -13.558   4.289  10.185  1.00 70.19           H  
ATOM   3612  OH  TYR B 269     -14.250   5.275  12.555  1.00 70.19           O  
ATOM   3613  HH  TYR B 269     -13.839   5.815  11.875  1.00 70.19           H  
ATOM   3614  CZ  TYR B 269     -14.651   4.075  12.058  1.00 70.19           C  
ATOM   3615  N   ASP B 270     -15.756  -3.038  11.091  1.00 57.16           N  
ATOM   3616  H   ASP B 270     -15.660  -2.795  12.067  1.00 57.16           H  
ATOM   3617  CA  ASP B 270     -16.557  -4.206  10.756  1.00 57.16           C  
ATOM   3618  HA  ASP B 270     -16.195  -4.612   9.811  1.00 57.16           H  
ATOM   3619  C   ASP B 270     -18.007  -3.748  10.561  1.00 57.16           C  
ATOM   3620  CB  ASP B 270     -16.412  -5.316  11.804  1.00 57.16           C  
ATOM   3621  HB2 ASP B 270     -15.364  -5.390  12.094  1.00 57.16           H  
ATOM   3622  HB3 ASP B 270     -16.999  -5.078  12.691  1.00 57.16           H  
ATOM   3623  O   ASP B 270     -18.645  -3.237  11.484  1.00 57.16           O  
ATOM   3624  CG  ASP B 270     -16.855  -6.664  11.224  1.00 57.16           C  
ATOM   3625  OD1 ASP B 270     -17.626  -6.649  10.233  1.00 57.16           O  
ATOM   3626  OD2 ASP B 270     -16.334  -7.687  11.714  1.00 57.16           O  
ATOM   3627  N   THR B 271     -18.498  -3.844   9.328  1.00 55.50           N  
ATOM   3628  H   THR B 271     -17.926  -4.264   8.609  1.00 55.50           H  
ATOM   3629  CA  THR B 271     -19.870  -3.479   8.970  1.00 55.50           C  
ATOM   3630  HA  THR B 271     -20.197  -2.675   9.629  1.00 55.50           H  
ATOM   3631  C   THR B 271     -20.870  -4.607   9.213  1.00 55.50           C  
ATOM   3632  CB  THR B 271     -19.966  -2.955   7.525  1.00 55.50           C  
ATOM   3633  HB  THR B 271     -21.006  -2.951   7.198  1.00 55.50           H  
ATOM   3634  O   THR B 271     -22.049  -4.385   8.970  1.00 55.50           O  
ATOM   3635  CG2 THR B 271     -19.428  -1.526   7.420  1.00 55.50           C  
ATOM   3636 HG21 THR B 271     -19.525  -1.186   6.389  1.00 55.50           H  
ATOM   3637 HG22 THR B 271     -20.006  -0.878   8.078  1.00 55.50           H  
ATOM   3638 HG23 THR B 271     -18.379  -1.511   7.717  1.00 55.50           H  
ATOM   3639  OG1 THR B 271     -19.200  -3.736   6.634  1.00 55.50           O  
ATOM   3640  HG1 THR B 271     -19.719  -3.878   5.839  1.00 55.50           H  
ATOM   3641  N   GLN B 272     -20.450  -5.780   9.713  1.00 49.95           N  
ATOM   3642  H   GLN B 272     -19.468  -5.930   9.893  1.00 49.95           H  
ATOM   3643  CA  GLN B 272     -21.383  -6.859  10.072  1.00 49.95           C  
ATOM   3644  HA  GLN B 272     -22.050  -7.033   9.228  1.00 49.95           H  
ATOM   3645  C   GLN B 272     -22.299  -6.522  11.267  1.00 49.95           C  
ATOM   3646  CB  GLN B 272     -20.622  -8.167  10.357  1.00 49.95           C  
ATOM   3647  HB2 GLN B 272     -21.344  -8.889  10.740  1.00 49.95           H  
ATOM   3648  HB3 GLN B 272     -19.874  -8.000  11.132  1.00 49.95           H  
ATOM   3649  O   GLN B 272     -23.322  -7.177  11.434  1.00 49.95           O  
ATOM   3650  CG  GLN B 272     -19.951  -8.782   9.116  1.00 49.95           C  
ATOM   3651  HG2 GLN B 272     -20.670  -8.810   8.297  1.00 49.95           H  
ATOM   3652  HG3 GLN B 272     -19.111  -8.158   8.807  1.00 49.95           H  
ATOM   3653  CD  GLN B 272     -19.455 -10.212   9.346  1.00 49.95           C  
ATOM   3654  NE2 GLN B 272     -18.554 -10.719   8.535  1.00 49.95           N  
ATOM   3655 HE21 GLN B 272     -18.021 -10.133   7.908  1.00 49.95           H  
ATOM   3656 HE22 GLN B 272     -18.236 -11.645   8.782  1.00 49.95           H  
ATOM   3657  OE1 GLN B 272     -19.895 -10.951  10.213  1.00 49.95           O  
ATOM   3658  N   GLU B 273     -21.967  -5.519  12.092  1.00 41.53           N  
ATOM   3659  H   GLU B 273     -21.096  -5.035  11.926  1.00 41.53           H  
ATOM   3660  CA  GLU B 273     -22.775  -5.113  13.260  1.00 41.53           C  
ATOM   3661  HA  GLU B 273     -23.342  -5.981  13.595  1.00 41.53           H  
ATOM   3662  C   GLU B 273     -23.850  -4.034  12.968  1.00 41.53           C  
ATOM   3663  CB  GLU B 273     -21.867  -4.695  14.439  1.00 41.53           C  
ATOM   3664  HB2 GLU B 273     -21.207  -3.890  14.116  1.00 41.53           H  
ATOM   3665  HB3 GLU B 273     -22.500  -4.314  15.240  1.00 41.53           H  
ATOM   3666  O   GLU B 273     -24.364  -3.427  13.911  1.00 41.53           O  
ATOM   3667  CG  GLU B 273     -21.031  -5.833  15.049  1.00 41.53           C  
ATOM   3668  HG2 GLU B 273     -20.221  -6.087  14.364  1.00 41.53           H  
ATOM   3669  HG3 GLU B 273     -21.670  -6.709  15.163  1.00 41.53           H  
ATOM   3670  CD  GLU B 273     -20.445  -5.457  16.427  1.00 41.53           C  
ATOM   3671  OE1 GLU B 273     -20.131  -6.383  17.207  1.00 41.53           O  
ATOM   3672  OE2 GLU B 273     -20.301  -4.242  16.711  1.00 41.53           O  
ATOM   3673  N   GLN B 274     -24.193  -3.757  11.699  1.00 37.16           N  
ATOM   3674  H   GLN B 274     -23.826  -4.347  10.965  1.00 37.16           H  
ATOM   3675  CA  GLN B 274     -25.308  -2.860  11.323  1.00 37.16           C  
ATOM   3676  HA  GLN B 274     -25.729  -2.419  12.227  1.00 37.16           H  
ATOM   3677  C   GLN B 274     -26.494  -3.609  10.709  1.00 37.16           C  
ATOM   3678  CB  GLN B 274     -24.841  -1.711  10.409  1.00 37.16           C  
ATOM   3679  HB2 GLN B 274     -24.291  -2.111   9.557  1.00 37.16           H  
ATOM   3680  HB3 GLN B 274     -25.728  -1.201  10.036  1.00 37.16           H  
ATOM   3681  O   GLN B 274     -26.263  -4.389   9.761  1.00 37.16           O  
ATOM   3682  CG  GLN B 274     -23.980  -0.696  11.173  1.00 37.16           C  
ATOM   3683  HG2 GLN B 274     -22.975  -1.097  11.302  1.00 37.16           H  
ATOM   3684  HG3 GLN B 274     -24.409  -0.562  12.166  1.00 37.16           H  
ATOM   3685  CD  GLN B 274     -23.890   0.685  10.512  1.00 37.16           C  
ATOM   3686  NE2 GLN B 274     -23.746   1.730  11.300  1.00 37.16           N  
ATOM   3687 HE21 GLN B 274     -23.772   1.585  12.299  1.00 37.16           H  
ATOM   3688 HE22 GLN B 274     -23.785   2.634  10.853  1.00 37.16           H  
ATOM   3689  OE1 GLN B 274     -23.909   0.892   9.306  1.00 37.16           O  
ATOM   3690  OXT GLN B 274     -27.624  -3.321  11.164  1.00 37.16           O  
TER    3691      GLN B 274                                                      
END                                                                             
