# Supplementary material for: Characterization of meiotic axis proteins in the model brown alga Ectocarpus
Source: EMBO Rep. 2025 Oct 23;26(23):5673–702. doi: 10.1038/s44319-025-00605-3 (PMC12678776; doi:10.1038/s44319-025-00605-3)
Supplement: Supplementary file 6 — Source data Fig. 2 [file 44319_2025_605_MOESM6_ESM.zip › Figure 2/2H-J/Figure2H_HORMA-25uM_CM-H1-A-350uM_CM-H1-B-350uM_Raw-Data.csv]

HORMA-25.93uM_CM-H1-B_Set1	HORMA-25.93uM_CM-H1-B_Set2	HORMA-25.93uM_CM-H1-A_Set1	HORMA-25.93uM_CM-H1-A_Set2
0.083333	0	0.083333	0
0.1	0.012267	0.1	0.002847
0.116667	0.016915	0.116667	0.003768
0.133333	0.021436	0.133333	0.004647
0.15	0.025665	0.15	0.005275
0.166667	0.027717	0.166667	0.006029
0.183333	0.031275	0.183333	0.007536
0.2	0.03542	0.2	0.008122
0.216667	0.039105	0.216667	0.00896
0.233333	0.042831	0.233333	0.010509
0.25	0.046641	0.25	0.012519
0.266667	0.04999	0.266667	0.0139
0.283333	0.052209	0.283333	0.015449
0.3	0.056103	0.3	0.017501
0.316667	0.06029	0.316667	0.019176
0.333333	0.062886	0.333333	0.020683
0.35	0.067198	0.35	0.021729
0.366667	0.069836	0.366667	0.022316
0.383333	0.07285	0.383333	0.023823
0.4	0.076451	0.4	0.025456
0.416667	0.080847	0.416667	0.028261
0.433333	0.084573	0.433333	0.032113
0.45	0.087253	0.45	0.034918
0.466667	0.090895	0.466667	0.038016
0.483333	0.095333	0.483333	0.040444
0.5	0.098264	0.5	0.042622
0.516667	0.101069	0.516667	0.045804
0.533333	0.104335	0.533333	0.051456
0.55	0.108773	0.55	0.056564
0.566667	0.111955	0.566667	0.06209
0.583333	0.115263	0.583333	0.059578
0.6	0.119952	0.6	0.053424
0.616667	0.124892	0.616667	0.034457
0.633333	0.128912	0.633333	0.029098
0.65	0.134229	0.65	0.033913
0.666667	0.137243	0.666667	0.03743
0.683333	0.141723	0.683333	0.040738
0.7	0.148631	0.7	0.043375
0.716667	0.156126	0.716667	0.04618
0.733333	0.163746	0.733333	0.049823
0.75	0.165337	0.75	0.051623
0.766667	0.164918	0.766667	0.055015
0.783333	0.169524	0.783333	0.051581
0.8	0.175469	0.8	0.040654
0.816667	0.179069	0.816667	0.03429
0.833333	0.179404	0.833333	0.036593
0.85	0.181079	0.85	0.058448
0.866667	0.189536	0.866667	0.064937
0.883333	0.197115	0.883333	0.062007
0.9	0.203813	0.9	0.059536
0.916667	0.211894	0.916667	0.059746
0.933333	0.220519	0.933333	0.060457
0.95	0.226883	0.95	0.059327
0.966667	0.232744	0.966667	0.059788
0.983333	0.237936	0.983333	0.062928
1	0.246393	1	0.065984
1.016667	0.247733	1.016667	0.069794
1.033333	0.26448	1.033333	0.093659
1.05	0.131466	1.05	0.025246
1.066667	-0.258116	1.066667	-0.318406
1.083333	-0.589669	1.083333	-0.622284
1.1	-0.745753	1.1	-0.797711
1.116667	-0.757308	1.116667	-0.828735
1.133333	-0.685044	1.133333	-0.766519
1.15	-0.57782	1.15	-0.63296
1.166667	-0.454896	1.166667	-0.511753
1.183333	-0.333688	1.183333	-0.414828
1.2	-0.21809	1.2	-0.325817
1.216667	-0.135024	1.216667	-0.256358
1.233333	-0.07218	1.233333	-0.193179
1.25	-0.025246	1.25	-0.164332
1.266667	0.022232	1.266667	-0.131884
1.283333	0.051749	1.283333	-0.112792
1.3	0.071343	1.3	-0.083945
1.316667	0.100316	1.316667	-0.068538
1.333333	0.125353	1.333333	-0.058155
1.35	0.142142	1.35	-0.029266
1.366667	0.163997	1.366667	0.00628
1.383333	0.184596	1.383333	0.011974
1.4	0.197115	1.4	0.007369
1.416667	0.228055	1.416667	0.005987
1.433333	0.243546	1.433333	0.008457
1.45	0.249282	1.45	0.009169
1.466667	0.252841	1.466667	0.013523
1.483333	0.255897	1.483333	0.020767
1.5	0.259079	1.5	0.024953
1.516667	0.264941	1.516667	0.028973
1.533333	0.271263	1.533333	0.033997
1.55	0.275701	1.55	0.037807
1.566667	0.279762	1.566667	0.042915
1.583333	0.284409	1.583333	0.045678
1.6	0.289559	1.6	0.047897
1.616667	0.295253	1.616667	0.050535
1.633333	0.300989	1.633333	0.052293
1.65	0.30505	1.65	0.053424
1.666667	0.310367	1.666667	0.054177
1.683333	0.317066	1.683333	0.056061
1.7	0.321923	1.7	0.057066
1.716667	0.324812	1.716667	0.057862
1.733333	0.326026	1.733333	0.058992
1.75	0.327157	1.75	0.05962
1.766667	0.329041	1.766667	0.061002
1.783333	0.332013	1.783333	0.062132
1.8	0.334316	1.8	0.062844
1.816667	0.335656	1.816667	0.063556
1.833333	0.337456	1.833333	0.063472
1.85	0.339131	1.85	0.063723
1.866667	0.341308	1.866667	0.064393
1.883333	0.342271	1.883333	0.065523
1.9	0.343066	1.9	0.067491
1.916667	0.344909	1.916667	0.069794
1.933333	0.345578	1.933333	0.074441
1.95	0.34629	1.95	0.078293
1.966667	0.348509	1.966667	0.079842
1.983333	0.351859	1.983333	0.082312
2	0.354329	2	0.084699
2.016667	0.356841	2.016667	0.085453
2.033333	0.360693	2.033333	0.086248
2.05	0.361321	2.05	0.088551
2.066667	0.366471	2.066667	0.090184
2.083333	0.371704	2.083333	0.091105
2.1	0.374844	2.1	0.092235
2.116667	0.371118	2.116667	0.092026
2.133333	0.370783	2.133333	0.090728
2.15	0.371872	2.15	0.091482
2.166667	0.373839	2.166667	0.091063
2.183333	0.375305	2.183333	0.090519
2.2	0.377231	2.2	0.089472
2.216667	0.38125	2.216667	0.088802
2.233333	0.383804	2.233333	0.088509
2.25	0.384265	2.25	0.088969
2.266667	0.38372	2.266667	0.090854
2.283333	0.385855	2.283333	0.092612
2.3	0.388828	2.3	0.094664
2.316667	0.392429	2.316667	0.094622
2.333333	0.393517	2.333333	0.094077
2.35	0.39515	2.35	0.095543
2.366667	0.397327	2.366667	0.097552
2.383333	0.398165	2.383333	0.10019
2.4	0.398374	2.4	0.103079
2.416667	0.399211	2.416667	0.105759
2.433333	0.401095	2.433333	0.109108
2.45	0.401472	2.45	0.113169
2.466667	0.402561	2.466667	0.116979
2.483333	0.403566	2.483333	0.120371
2.5	0.404738	2.5	0.123134
2.516667	0.405785	2.516667	0.125311
2.533333	0.406622	2.533333	0.128325
2.55	0.40859	2.55	0.130712
2.566667	0.410474	2.566667	0.134313
2.583333	0.411814	2.583333	0.137662
2.6	0.412065	2.6	0.141807
2.616667	0.412609	2.616667	0.14524
2.633333	0.412567	2.633333	0.147292
2.65	0.413321	2.65	0.14704
2.666667	0.415456	2.666667	0.147292
2.683333	0.418052	2.683333	0.148966
2.7	0.420648	2.7	0.151311
2.716667	0.422783	2.716667	0.152609
2.733333	0.425002	2.733333	0.154828
2.75	0.426886	2.75	0.155079
2.766667	0.426802	2.766667	0.155498
2.783333	0.427514	2.783333	0.158177
2.8	0.428142	2.8	0.163997
2.816667	0.429524	2.816667	0.169649
2.833333	0.430738	2.833333	0.174255
2.85	0.432036	2.85	0.183842
2.866667	0.434925	2.866667	0.187611
2.883333	0.438065	2.883333	0.184554
2.9	0.441666	2.9	0.184135
2.916667	0.445057	2.916667	0.184177
2.933333	0.448323	2.933333	0.18468
2.95	0.449034	2.95	0.185266
2.966667	0.449914	2.966667	0.185475
2.983333	0.45343	2.983333	0.184722
3	0.457073	3	0.184763
3.016667	0.459376	3.016667	0.186313
3.033333	0.461972	3.033333	0.187736
3.05	0.463186	3.05	0.188908
3.066667	0.464986	3.066667	0.189495
3.083333	0.468461	3.083333	0.189746
3.1	0.471308	3.1	0.190458
3.116667	0.471434	3.116667	0.190876
3.133333	0.470931	3.133333	0.191379
3.15	0.470554	3.15	0.192886
3.166667	0.471015	3.166667	0.195272
3.183333	0.471224	3.183333	0.197324
3.2	0.470429	3.2	0.198161
3.216667	0.469215	3.216667	0.197743
3.233333	0.468084	3.233333	0.202474
3.25	0.46754	3.25	0.210261
3.266667	0.468922	3.266667	0.21495
3.283333	0.469382	3.283333	0.218467
3.3	0.469843	3.3	0.219723
3.316667	0.470052	3.316667	0.221565
3.333333	0.470094	3.333333	0.224538
3.35	0.469257	3.35	0.225836
3.366667	0.469968	3.366667	0.225836
3.383333	0.472062	3.383333	0.225794
3.4	0.473025	3.4	0.225292
3.416667	0.473318	3.416667	0.224789
3.433333	0.473025	3.433333	0.223408
3.45	0.473108	3.45	0.224078
3.466667	0.473988	3.466667	0.22278
3.483333	0.477128	3.483333	0.220644
3.5	0.468084	3.5	0.215536
3.516667	0.480058	3.516667	0.220728
3.533333	-0.077288	3.533333	-0.009211
3.55	-3.053517	3.55	-1.892057
3.566667	-8.861697	3.566667	-6.030081
3.583333	-17.133014	3.583333	-11.963697
3.6	-26.754196	3.6	-18.918851
3.616667	-36.235624	3.616667	-25.866092
3.633333	-44.148508	3.633333	-31.866614
3.65	-48.780365	3.65	-35.655961
3.666667	-49.499197	3.666667	-36.563576
3.683333	-46.923142	3.683333	-34.929468
3.7	-41.908486	3.7	-31.659995
3.716667	-35.018563	3.716667	-27.760284
3.733333	-26.920245	3.733333	-23.875185
3.75	-18.832436	3.75	-20.401565
3.766667	-11.959845	3.766667	-17.416334
3.783333	-6.875689	3.783333	-14.893704
3.8	-3.570922	3.8	-12.813492
3.816667	-1.702185	3.816667	-11.112563
3.833333	-0.811025	3.833333	-9.715804
3.85	-0.484078	3.85	-8.540235
3.866667	-0.455817	3.866667	-7.536407
3.883333	-0.584226	3.883333	-6.676564
3.9	-0.741064	3.9	-5.922145
3.916667	-0.879647	3.916667	-5.232746
3.933333	-0.964429	3.933333	-4.624823
3.95	-0.98126	3.95	-4.130613
3.966667	-1.004162	3.966667	-3.677057
3.983333	-1.010024	3.983333	-3.270812
4	-1.018146	4	-2.916734
4.016667	-1.031418	4.016667	-2.598956
4.033333	-1.043895	4.033333	-2.32987
4.05	-1.041341	4.05	-2.144144
4.066667	-1.052729	4.066667	-1.961809
4.083333	-1.062861	4.083333	-1.788936
4.1	-1.06822	4.1	-1.667184
4.116667	-1.066671	4.116667	-1.567161
4.133333	-1.056372	4.133333	-1.456462
4.15	-1.054404	4.15	-1.331067
4.166667	-1.037657	4.166667	-1.258426
4.183333	-1.020742	4.183333	-1.198178
4.2	-0.995412	4.2	-1.147267
4.216667	-0.965727	4.216667	-1.092085
4.233333	-0.938597	4.233333	-1.0346
4.25	-0.910336	4.25	-1.009521
4.266667	-0.908201	4.266667	-0.97385
4.283333	-0.905019	4.283333	-0.935875
4.3	-0.875837	4.3	-0.915737
4.316667	-0.868426	4.316667	-0.857666
4.333333	-0.854191	4.333333	-0.84117
4.35	-0.865788	4.35	-0.829991
4.366667	-0.830117	4.366667	-0.803531
4.383333	-0.791096	4.383333	-0.764719
4.4	-0.781466	4.4	-0.750316
4.416667	-0.775772	4.416667	-0.713598
4.433333	-0.724484	4.433333	-0.713598
4.45	-0.717911	4.45	-0.724777
4.466667	-0.72373	4.466667	-0.729592
4.483333	-0.690487	4.483333	-0.710039
4.5	-0.659002	4.5	-0.706397
4.516667	-0.629025	4.516667	-0.679894
4.533333	-0.623498	4.533333	-0.64439
4.55	-0.613324	4.55	-0.624712
4.566667	-0.612194	4.566667	-0.614455
4.583333	-0.618851	4.583333	-0.594316
4.6	-0.60516	4.6	-0.590129
4.616667	-0.572419	4.616667	-0.593102
4.633333	-0.535073	4.633333	-0.56974
4.65	-0.50296	4.65	-0.544158
4.666667	-0.49668	4.666667	-0.51079
4.683333	-0.479682	4.683333	-0.490902
4.7	-0.468419	4.7	-0.47248
4.716667	-0.457952	4.716667	-0.474992
4.733333	-0.448281	4.733333	-0.466075
4.75	-0.444554	4.75	-0.449788
4.766667	-0.447904	4.766667	-0.460339
4.783333	-0.430361	4.783333	-0.468545
4.8	-0.427933	4.8	-0.464023
4.816667	-0.442712	4.816667	-0.467121
4.833333	-0.441833	4.833333	-0.465823
4.85	-0.414577	4.85	-0.431575
4.866667	-0.398207	4.866667	-0.405492
4.883333	-0.35839	4.883333	-0.395485
4.9	-0.32611	4.9	-0.392764
4.916667	-0.312126	4.916667	-0.398876
4.933333	-0.320834	4.933333	-0.401179
4.95	-0.315643	4.95	-0.404654
4.966667	-0.286796	4.966667	-0.367308
4.983333	-0.28533	4.983333	-0.355752
5	-0.275031	5	-0.352361
5.016667	-0.262973	5.016667	-0.337875
5.033333	-0.256441	5.033333	-0.329627
5.05	-0.23467	5.05	-0.326822
5.066667	-0.238689	5.066667	-0.335195
5.083333	-0.241453	5.083333	-0.343443
5.1	-0.257195	5.1	-0.32431
5.116667	-0.263475	5.116667	-0.310116
5.133333	-0.238941	5.133333	-0.291946
5.15	-0.233247	5.15	-0.259372
5.166667	-0.218635	5.166667	-0.240113
5.183333	-0.218132	5.183333	-0.267871
5.2	-0.21135	5.2	-0.272058
5.216667	-0.203813	5.216667	-0.277124
5.233333	-0.203772	5.233333	-0.291987
5.25	-0.189704	5.25	-0.291569
5.266667	-0.174045	5.266667	-0.286712
5.283333	-0.164458	5.283333	-0.25887
5.3	-0.143649	5.3	-0.235884
5.316667	-0.121292	5.316667	-0.222612
5.333333	-0.101949	5.333333	-0.211936
5.35	-0.097134	5.35	-0.183507
5.366667	-0.098222	5.366667	-0.173417
5.383333	-0.091356	5.383333	-0.184596
5.4	-0.108773	5.4	-0.204818
5.416667	-0.091942	5.416667	-0.196361
5.433333	-0.08047	5.433333	-0.19904
5.45	-0.067282	5.45	-0.207205
5.466667	-0.038812	5.466667	-0.202809
5.483333	-0.030606	5.483333	-0.197617
5.5	-0.023069	5.5	-0.214113
5.516667	-0.005108	5.516667	-0.21001
5.533333	0.004187	5.533333	-0.185936
5.55	0.00067	5.55	-0.164416
5.566667	0.009588	5.566667	-0.143356
5.583333	0.028387	5.583333	-0.146119
5.6	0.040989	5.6	-0.145491
5.616667	0.043124	5.616667	-0.156335
5.633333	0.045636	5.633333	-0.142477
5.65	0.052251	5.65	-0.139965
5.666667	0.062718	5.666667	-0.164541
5.683333	0.073646	5.683333	-0.134313
5.7	0.087337	5.7	-0.132638
5.716667	0.09571	5.716667	-0.138416
5.733333	0.103163	5.733333	-0.133517
5.75	0.092528	5.75	-0.116728
5.766667	0.072306	5.766667	-0.105842
5.783333	0.076828	5.783333	-0.114048
5.8	0.089723	5.8	-0.103456
5.816667	0.104586	5.816667	-0.099562
5.833333	0.115011	5.833333	-0.116686
5.85	0.117565	5.85	-0.113755
5.866667	0.118821	5.866667	-0.105507
5.883333	0.115681	5.883333	-0.101865
5.9	0.111201	5.9	-0.089681
5.916667	0.108941	5.916667	-0.068496
5.933333	0.108773	5.933333	-0.080722
5.95	0.110155	5.95	-0.054889
5.966667	0.113379	5.966667	-0.030061
5.983333	0.119994	5.983333	-0.045887
6	0.123385	6	-0.05087
6.016667	0.132177	6.016667	-0.046097
6.033333	-0.131466	6.033333	-0.198706
6.05	-2.070456	6.05	-1.672124
6.066667	-6.502477	6.066667	-5.067242
6.083333	-13.065663	6.083333	-9.885453
6.1	-20.698827	6.1	-15.416761
6.116667	-28.179844	6.116667	-20.864625
6.133333	-34.438063	6.133333	-25.443979
6.15	-38.072205	6.15	-28.151164
6.166667	-38.25228	6.166667	-28.525045
6.183333	-35.393993	6.183333	-26.90601
6.2	-30.91307	6.2	-24.105585
6.216667	-26.041101	6.216667	-20.912982
6.233333	-21.479205	6.233333	-17.812866
6.25	-17.557471	6.25	-15.071433
6.266667	-14.396019	6.266667	-12.757766
6.283333	-11.939874	6.283333	-10.830037
6.3	-10.023115	6.3	-9.256052
6.316667	-8.54438	6.316667	-7.986112
6.333333	-7.362069	6.333333	-6.959341
6.35	-6.389434	6.35	-6.10561
6.366667	-5.556637	6.366667	-5.394106
6.383333	-4.830646	6.383333	-4.790913
6.4	-4.19509	6.4	-4.242987
6.416667	-3.641051	6.416667	-3.774735
6.433333	-3.17192	6.433333	-3.361289
6.45	-2.770196	6.45	-2.973214
6.466667	-2.4054	6.466667	-2.609674
6.483333	-2.079458	6.483333	-2.293068
6.5	-1.827496	6.5	-1.999071
6.516667	-1.597976	6.516667	-1.768923
6.533333	-1.395	6.533333	-1.595171
6.55	-1.219154	6.55	-1.454997
6.566667	-1.038326	6.566667	-1.337096
6.583333	-0.926413	6.583333	-1.221918
6.6	-0.826098	6.6	-1.107199
6.616667	-0.74546	6.616667	-0.999054
6.633333	-0.705308	6.633333	-0.916239
6.65	-0.659421	6.65	-0.818519
6.666667	-0.583138	6.666667	-0.722977
6.683333	-0.526197	6.683333	-0.640957
6.7	-0.498439	6.7	-0.554123
6.716667	-0.474323	6.716667	-0.482696
6.733333	-0.424542	6.733333	-0.450583
6.75	-0.340638	6.75	-0.464484
6.766667	-0.245556	6.766667	-0.492912
6.783333	-0.213694	6.783333	-0.498732
6.8	-0.247482	6.8	-0.432538
6.816667	-0.263643	6.816667	-0.374342
6.833333	-0.269086	6.833333	-0.351859
6.85	-0.259623	6.85	-0.353115
6.866667	-0.233121	6.866667	-0.332809
6.883333	-0.187276	6.883333	-0.303082
6.9	-0.123929	6.9	-0.236429
6.916667	-0.123385	6.916667	-0.191546
6.933333	-0.144235	6.933333	-0.194268
6.95	-0.151269	6.95	-0.193388
6.966667	-0.159098	6.966667	-0.235005
6.983333	-0.167891	6.983333	-0.29295
7	-0.172412	7	-0.314889
7.016667	-0.179656	7.016667	-0.300403
7.033333	-0.169356	7.033333	-0.272603
7.05	-0.140718	7.05	-0.287131
7.066667	-0.11497	7.066667	-0.309363
7.083333	-0.069585	7.083333	-0.346541
7.1	-0.039356	7.1	-0.408967
7.116667	-0.018087	7.116667	-0.417466
7.133333	-0.016663	7.133333	-0.419266
7.15	-0.024325	7.15	-0.393559
7.166667	-0.021395	7.166667	-0.351524
7.183333	-0.019259	7.183333	-0.282651
7.2	-0.020097	7.2	-0.259875
7.216667	-0.010676	7.216667	-0.239527
7.233333	-0.003684	7.233333	-0.193933
7.25	0.017836	7.25	-0.177144
7.266667	0.039105	7.266667	-0.145617
7.283333	0.044213	7.283333	-0.130712
7.3	0.038225	7.3	-0.134271
7.316667	0.041784	7.316667	-0.150934
7.333333	0.040528	7.333333	-0.223115
7.35	0.036383	7.35	-0.246561
7.366667	0.030689	7.366667	-0.240657
7.383333	0.029768	7.383333	-0.231781
7.4	0.026209	7.4	-0.221356
7.416667	0.022902	7.416667	-0.175427
7.433333	0.022106	7.433333	-0.142602
7.45	0.014696	7.45	-0.110992
7.466667	0.010425	7.466667	-0.101614
7.483333	0.007578	7.483333	-0.105717
7.5	0.007829	7.5	-0.113295
7.516667	0.008667	7.516667	-0.092277
7.533333	0.000335	7.533333	-0.07553
7.55	-0.002596	7.55	-0.08047
7.566667	0.010844	7.566667	-0.083862
7.583333	0.030606	7.583333	-0.070841
7.6	0.039691	7.6	-0.048902
7.616667	0.053926	7.616667	-0.046515
7.633333	0.064267	7.633333	-0.04392
7.65	0.062635	7.65	-0.02713
7.666667	0.065565	7.666667	-0.011807
7.683333	0.071469	7.683333	0.000837
7.7	0.070548	7.7	0.025037
7.716667	0.072892	7.716667	0.032322
7.733333	0.085997	7.733333	-0.006322
7.75	0.069292	7.75	-0.037765
7.766667	0.014863	7.766667	-0.030647
7.783333	-0.011011	7.783333	-0.046767
7.8	-0.018841	7.8	-0.056271
7.816667	0.011891	7.816667	-0.03362
7.833333	0.031903	7.833333	-0.018171
7.85	0.026084	7.85	-0.069794
7.866667	0.029768	7.866667	-0.132261
7.883333	0.03249	7.883333	-0.141891
7.9	0.038728	7.9	-0.131842
7.916667	0.045469	7.916667	-0.108396
7.933333	0.052796	7.933333	-0.095878
7.95	0.05895	7.95	-0.063597
7.966667	0.067575	7.966667	-0.059159
7.983333	0.076325	7.983333	-0.066654
8	0.082271	8	-0.060081
8.016667	0.090226	8.016667	-0.035504
8.033333	0.097846	8.033333	-0.008206
8.05	0.106805	8.05	0.008709
8.066667	0.111453	8.066667	0.032783
8.083333	0.112457	8.083333	0.064854
8.1	0.108941	8.1	0.05761
8.116667	0.10287	8.116667	0.036258
8.133333	0.102786	8.133333	0.040319
8.15	0.099478	8.15	0.004815
8.166667	0.093114	8.166667	-0.04505
8.183333	0.087337	8.183333	-0.032699
8.2	0.077288	8.2	0.009169
8.216667	0.070966	8.216667	0.012016
8.233333	0.073688	8.233333	0.031024
8.25	0.089011	8.25	0.041156
8.266667	0.12171	8.266667	0.047395
8.283333	0.153321	8.283333	0.053507
8.3	0.153823	8.3	0.041366
8.316667	0.157047	8.316667	0.037765
8.333333	0.159391	8.333333	0.048818
8.35	0.159182	8.35	0.04011
8.366667	0.163118	8.366667	0.022274
8.383333	0.16676	8.383333	0.001005
8.4	0.168937	8.4	-0.007746
8.416667	0.17124	8.416667	-0.003894
8.433333	0.176348	8.433333	0.025623
8.45	0.18535	8.45	0.060206
8.466667	0.194812	8.466667	0.056145
8.483333	0.187024	8.483333	0.048232
8.5	0.079675	8.5	0.023111
8.516667	-0.014403	8.516667	0.001717
8.533333	-0.164081	8.533333	-0.094119
8.55	-1.229998	8.55	-1.094095
8.566667	-4.241731	8.566667	-3.683756
8.583333	-9.061784	8.583333	-7.535654
8.6	-14.991382	8.6	-12.060036
8.616667	-21.046667	8.616667	-16.580147
8.633333	-26.325845	8.633333	-20.478141
8.65	-29.785774	8.65	-22.8974
8.666667	-30.51411	8.666667	-23.370801
8.683333	-28.601706	8.683333	-22.160774
8.7	-25.105393	8.7	-19.90187
8.716667	-21.159794	8.716667	-17.236721
8.733333	-17.371201	8.733333	-14.616412
8.75	-14.104324	8.75	-12.301572
8.766667	-11.465468	8.766667	-10.332604
8.783333	-9.429595	8.783333	-8.703562
8.8	-7.895551	8.8	-7.387274
8.816667	-6.72375	8.816667	-6.33488
8.833333	-5.810609	8.833333	-5.470766
8.85	-5.060669	8.85	-4.745277
8.866667	-4.43177	8.866667	-4.148323
8.883333	-3.894059	8.883333	-3.6722
8.9	-3.419988	8.9	-3.281363
8.916667	-3.006206	8.916667	-2.932979
8.933333	-2.636595	8.933333	-2.611768
8.95	-2.306215	8.95	-2.322167
8.966667	-1.996727	8.966667	-2.066856
8.983333	-1.7173	8.983333	-1.829506
9	-1.501386	9	-1.615979
9.016667	-1.340069	9.016667	-1.434649
9.033333	-1.186079	9.033333	-1.281119
9.05	-1.011489	9.05	-1.154217
9.066667	-0.914146	9.066667	-1.056455
9.083333	-0.849292	9.083333	-0.980758
9.1	-0.759486	9.1	-0.895557
9.116667	-0.678429	9.116667	-0.805038
9.133333	-0.595824	9.133333	-0.718497
9.15	-0.528918	9.15	-0.620191
9.166667	-0.466577	9.166667	-0.558645
9.183333	-0.400091	9.183333	-0.499695
9.2	-0.410809	9.2	-0.467875
9.216667	-0.469885	9.216667	-0.467121
9.233333	-0.503881	9.233333	-0.42517
9.25	-0.50564	9.25	-0.386023
9.266667	-0.492577	9.266667	-0.395108
9.283333	-0.462097	9.283333	-0.419936
9.3	-0.411186	9.3	-0.446773
9.316667	-0.372374	9.316667	-0.429147
9.333333	-0.365005	9.333333	-0.400802
9.35	-0.358851	9.35	-0.408129
9.366667	-0.345411	9.366667	-0.388451
9.383333	-0.330213	9.383333	-0.387781
9.4	-0.289433	9.4	-0.37744
9.416667	-0.261717	9.416667	-0.385688
9.433333	-0.266783	9.433333	-0.370992
9.45	-0.272309	9.45	-0.342773
9.466667	-0.274947	9.466667	-0.304464
9.483333	-0.279176	9.483333	-0.264522
9.5	-0.279804	9.5	-0.240197
9.516667	-0.276371	9.516667	-0.231572
9.533333	-0.23735	9.533333	-0.241243
9.55	-0.216751	9.55	-0.226925
9.566667	-0.218132	9.566667	-0.222947
9.583333	-0.222738	9.583333	-0.237015
9.6	-0.216751	9.6	-0.23982
9.616667	-0.211726	9.616667	-0.21428
9.633333	-0.206995	9.633333	-0.210764
9.65	-0.202516	9.65	-0.200464
9.666667	-0.197994	9.666667	-0.192383
9.683333	-0.193263	9.683333	-0.186313
9.7	-0.188867	9.7	-0.178609
9.716667	-0.184638	9.716667	-0.188532
9.733333	-0.18133	9.733333	-0.226171
9.75	-0.179865	9.75	-0.240532
9.766667	-0.178358	9.766667	-0.224747
9.783333	-0.176432	9.783333	-0.209759
9.8	-0.174673	9.8	-0.207079
9.816667	-0.174171	9.816667	-0.20373
9.833333	-0.178818	9.833333	-0.195189
9.85	-0.1784	9.85	-0.192718
9.866667	-0.172705	9.866667	-0.196863
9.883333	-0.142184	9.883333	-0.203772
9.9	-0.125981	9.9	-0.213485
9.916667	-0.118486	9.916667	-0.203353
9.933333	-0.111704	9.933333	-0.19657
9.95	-0.112541	9.95	-0.198789
9.966667	-0.108647	9.966667	-0.199878
9.983333	-0.112457	9.983333	-0.207456
10	-0.120245	10	-0.195775
10.016667	-0.127614	10.016667	-0.165923
10.033333	-0.135736	10.033333	-0.162699
10.05	-0.139462	10.05	-0.171156
10.066667	-0.145868	10.066667	-0.17773
10.083333	-0.129247	10.083333	-0.172036
10.1	-0.103791	10.1	-0.165169
10.116667	-0.073102	10.116667	-0.158261
10.133333	-0.069626	10.133333	-0.156
10.15	-0.072683	10.15	-0.151813
10.166667	-0.075111	10.166667	-0.146957
10.183333	-0.056564	10.183333	-0.142267
10.2	-0.044757	10.2	-0.135778
10.216667	-0.037765	10.216667	-0.128953
10.233333	-0.031234	10.233333	-0.126274
10.25	-0.02801	10.25	-0.12485
10.266667	-0.028303	10.266667	-0.125018
10.283333	-0.027675	10.283333	-0.124055
10.3	-0.025079	10.3	-0.124306
10.316667	-0.022274	10.316667	-0.126567
10.333333	-0.023446	10.333333	-0.123971
10.35	-0.027633	10.35	-0.120454
10.366667	-0.027675	10.366667	-0.116561
10.383333	-0.03115	10.383333	-0.10982
10.4	-0.05895	10.4	-0.103707
10.416667	-0.084825	10.416667	-0.099855
10.433333	-0.118026	10.433333	-0.097552
10.45	-0.146999	10.45	-0.096841
10.466667	-0.163076	10.466667	-0.094789
10.483333	-0.168058	10.483333	-0.095752
10.5	-0.170528	10.5	-0.096129
10.516667	-0.171994	10.516667	-0.098557
10.533333	-0.178106	10.533333	-0.1022
10.55	-0.209047	10.55	-0.10601
10.566667	-0.24476	10.566667	-0.108229
10.583333	-0.245012	10.583333	-0.108689
10.6	-0.238983	10.6	-0.108271
10.616667	-0.23333	10.616667	-0.105717
10.633333	-0.224371	10.633333	-0.104335
10.65	-0.216793	10.65	-0.098515
10.666667	-0.208586	10.666667	-0.097804
10.683333	-0.197115	10.683333	-0.068747
10.7	-0.190709	10.7	-0.056187
10.716667	-0.190081	10.716667	-0.056564
10.733333	-0.195775	10.733333	-0.086834
10.75	-0.194309	10.75	-0.111578
10.766667	-0.198999	10.766667	-0.144235
10.783333	-0.201385	10.783333	-0.192342
10.8	-0.207163	10.8	-0.205949
10.816667	-0.211852	10.816667	-0.20666
10.833333	-0.207247	10.833333	-0.18221
10.85	-0.228222	10.85	-0.151562
10.866667	-0.254222	10.866667	-0.120412
10.883333	-0.273942	10.883333	-0.074944
10.9	-0.311247	10.9	-0.052837
10.916667	-0.324142	10.916667	-0.046348
10.933333	-0.316103	10.933333	-0.041994
10.95	-0.308525	10.95	-0.040277
10.966667	-0.299649	10.966667	-0.038728
10.983333	-0.290983	10.983333	-0.04124
11	-0.273231	11	-0.055182
11.016667	-0.245556	11.016667	-0.05962
11.033333	-0.293285	11.033333	-0.14097
11.05	-1.177412	11.05	-0.860304
11.066667	-3.652941	11.066667	-2.897266
11.083333	-7.719622	11.083333	-6.148065
11.1	-12.745373	11.1	-10.031238
11.116667	-17.854776	11.116667	-13.953516
11.133333	-22.333689	11.133333	-17.416962
11.15	-25.250256	11.15	-19.691609
11.166667	-25.820247	11.166667	-20.24435
11.183333	-24.138409	11.183333	-19.22319
11.2	-21.11466	11.2	-17.22483
11.216667	-17.732438	11.216667	-14.861423
11.233333	-14.505713	11.233333	-12.587865
11.25	-11.730618	11.25	-10.554923
11.266667	-9.486912	11.266667	-8.830673
11.283333	-7.766095	11.283333	-7.393093
11.3	-6.47698	11.3	-6.209904
11.316667	-5.52465	11.316667	-5.238482
11.333333	-4.785136	11.333333	-4.465683
11.35	-4.20652	11.35	-3.858932
11.366667	-3.740864	11.366667	-3.377198
11.383333	-3.348854	11.383333	-2.952406
11.4	-3.001559	11.4	-2.625082
11.416667	-2.694876	11.416667	-2.324135
11.433333	-2.437471	11.433333	-2.072466
11.45	-2.199703	11.45	-1.865806
11.466667	-1.993964	11.466667	-1.669612
11.483333	-1.846379	11.483333	-1.505196
11.5	-1.696826	11.5	-1.363096
11.516667	-1.562639	11.516667	-1.226146
11.533333	-1.436575	11.533333	-1.098574
11.55	-1.305319	11.55	-0.974938
11.566667	-1.198806	11.566667	-0.869515
11.583333	-1.085595	11.583333	-0.78917
11.6	-0.97766	11.6	-0.727666
11.616667	-0.907656	11.616667	-0.686886
11.633333	-0.866877	11.633333	-0.641585
11.65	-0.842091	11.65	-0.597498
11.666667	-0.818268	11.666667	-0.539679
11.683333	-0.788333	11.683333	-0.460087
11.7	-0.749144	11.7	-0.431492
11.716667	-0.717157	11.716667	-0.406748
11.733333	-0.671479	11.733333	-0.394313
11.75	-0.620316	11.75	-0.399588
11.766667	-0.606165	11.766667	-0.370867
11.783333	-0.60717	11.783333	-0.34269
11.8	-0.604239	11.8	-0.335279
11.816667	-0.595782	11.816667	-0.339884
11.833333	-0.583933	11.833333	-0.33419
11.85	-0.554416	11.85	-0.31849
11.866667	-0.516065	11.866667	-0.28487
11.883333	-0.50564	11.883333	-0.269797
11.9	-0.482152	11.9	-0.269797
11.916667	-0.479054	11.916667	-0.260126
11.933333	-0.48458	11.933333	-0.244342
11.95	-0.486925	11.95	-0.241578
11.966667	-0.491907	11.966667	-0.243881
11.983333	-0.495968	11.983333	-0.248487
12	-0.489521	12	-0.251124
12.016667	-0.465028	12.016667	-0.257279
12.033333	-0.441038	12.033333	-0.257572
12.05	-0.424332	12.05	-0.241913
12.066667	-0.421527	12.066667	-0.223073
12.083333	-0.431324	12.083333	-0.224454
12.1	-0.453724	12.1	-0.256316
12.116667	-0.471517	12.116667	-0.288303
12.133333	-0.471643	12.133333	-0.276413
12.15	-0.47248	12.15	-0.262638
12.166667	-0.468963	12.166667	-0.254557
12.183333	-0.456529	12.183333	-0.251459
12.2	-0.426593	12.2	-0.249826
12.216667	-0.415414	12.216667	-0.248277
12.233333	-0.417256	12.233333	-0.248863
12.25	-0.431073	12.25	-0.213736
12.266667	-0.433836	12.266667	-0.194519
12.283333	-0.544954	12.283333	-0.182921
12.3	-0.763086	12.3	-0.185852
12.316667	-0.908075	12.316667	-0.193305
12.333333	-0.923734	12.333333	-0.203646
12.35	-0.835476	12.35	-0.211308
12.366667	-0.779791	12.366667	-0.206116
12.383333	-0.71879	12.383333	-0.181288
12.4	-0.678722	12.4	-0.171408
12.416667	-0.596912	12.416667	-0.163285
12.433333	-0.542567	12.433333	-0.165211
12.45	-0.484455	12.45	-0.163327
12.466667	-0.450583	12.466667	-0.161485
12.483333	-0.429566	12.483333	-0.158931
12.5	-0.416754	12.5	-0.14792
12.516667	-0.407166	12.516667	-0.181582
12.533333	-0.40143	12.533333	-0.202976
12.55	-0.394355	12.55	-0.201343
12.566667	-0.390084	12.566667	-0.176306
12.583333	-0.385311	12.583333	-0.172538
12.6	-0.363833	12.6	-0.20285
12.616667	-0.338	12.616667	-0.20687
12.633333	-0.32745	12.633333	-0.200129
12.65	-0.319453	12.65	-0.197994
12.666667	-0.319704	12.666667	-0.19724
12.683333	-0.31648	12.683333	-0.200883
12.7	-0.331846	12.7	-0.17752
12.716667	-0.349137	12.716667	-0.142267
12.733333	-0.348928	12.733333	-0.139923
12.75	-0.323807	12.75	-0.139169
12.766667	-0.295881	12.766667	-0.144235
12.783333	-0.29877	12.783333	-0.148631
12.8	-0.369611	12.8	-0.155749
12.816667	-0.43639	12.816667	-0.164792
12.833333	-0.467666	12.833333	-0.165211
12.85	-0.466116	12.85	-0.164709
12.866667	-0.459543	12.866667	-0.164709
12.883333	-0.451086	12.883333	-0.162657
12.9	-0.427849	12.9	-0.161443
12.916667	-0.415917	12.916667	-0.162029
12.933333	-0.400258	12.933333	-0.15935
12.95	-0.389707	12.95	-0.157633
12.966667	-0.384893	12.966667	-0.155665
12.983333	-0.378864	12.983333	-0.150892
13	-0.371746	13	-0.149846
13.016667	-0.368103	13.016667	-0.136657
13.033333	-0.363917	13.033333	-0.115849
13.05	-0.349388	13.05	-0.101153
13.066667	-0.341057	13.066667	-0.119868
13.083333	-0.337247	13.083333	-0.149176
13.1	-0.336158	13.1	-0.153446
13.116667	-0.335279	13.116667	-0.145533
13.133333	-0.333646	13.133333	-0.140635
13.15	-0.329082	13.15	-0.136783
13.166667	-0.326194	13.166667	-0.129749
13.183333	-0.325775	13.183333	-0.10019
13.2	-0.324979	13.2	-0.077581
13.216667	-0.324184	13.216667	-0.074902
13.233333	-0.32297	13.233333	-0.068245
13.25	-0.323765	13.25	-0.068789
13.266667	-0.322007	13.266667	-0.075488
13.283333	-0.320751	13.283333	-0.099646
13.3	-0.328329	13.3	-0.107601
13.316667	-0.33059	13.316667	-0.117398
13.333333	-0.311582	13.333333	-0.121082
13.35	-0.286838	13.35	-0.12125
13.366667	-0.291569	13.366667	-0.122715
13.383333	-0.29743	13.383333	-0.126106
13.4	-0.291694	13.4	-0.129665
13.416667	-0.261466	13.416667	-0.129498
13.433333	-0.246268	13.433333	-0.130503
13.45	-0.250371	13.45	-0.136992
13.466667	-0.27076	13.466667	-0.143105
13.483333	-0.293034	13.483333	-0.135778
13.5	-0.300403	13.5	-0.09257
13.516667	-0.26783	13.516667	-0.079968
13.533333	-0.289475	13.533333	-0.137536
13.55	-1.073872	13.55	-0.612948
13.566667	-3.276338	13.566667	-2.162398
13.583333	-6.764655	13.583333	-4.809419
13.6	-11.042476	13.6	-8.182682
13.616667	-15.37573	13.616667	-11.713578
13.633333	-19.171985	13.633333	-14.922216
13.65	-21.620551	13.65	-17.185851
13.666667	-22.086333	13.666667	-18.023839
13.683333	-20.655075	13.683333	-17.388157
13.7	-18.066921	13.7	-15.706194
13.716667	-15.150187	13.716667	-13.590437
13.733333	-12.380493	13.733333	-11.461867
13.75	-9.986188	13.75	-9.546616
13.766667	-8.08291	13.766667	-7.936624
13.783333	-6.641102	13.783333	-6.614265
13.8	-5.560196	13.8	-5.54102
13.816667	-4.753442	13.816667	-4.656057
13.833333	-4.16729	13.833333	-3.9564
13.85	-3.689827	13.85	-3.371588
13.866667	-3.307949	13.866667	-2.882528
13.883333	-2.978824	13.883333	-2.498808
13.9	-2.663307	13.9	-2.231397
13.916667	-2.357503	13.916667	-2.029216
13.933333	-2.0916	13.933333	-1.805599
13.95	-1.854376	13.95	-1.611667
13.966667	-1.668398	13.966667	-1.491589
13.983333	-1.528852	13.983333	-1.373815
14	-1.377834	14	-1.265125
14.016667	-1.233515	14.016667	-1.157566
14.033333	-1.120974	14.033333	-1.055702
14.05	-1.01802	14.05	-0.97452
14.066667	-0.934536	14.066667	-0.896352
14.083333	-0.838951	14.083333	-0.812951
14.1	-0.752159	14.1	-0.711965
14.116667	-0.702378	14.116667	-0.686049
14.133333	-0.699865	14.133333	-0.668674
14.15	-0.662477	14.15	-0.622787
14.166667	-0.634384	14.166667	-0.588162
14.183333	-0.589836	14.183333	-0.564883
14.2	-0.545749	14.2	-0.554458
14.216667	-0.533398	14.216667	-0.518284
14.233333	-0.530761	14.233333	-0.505891
14.25	-0.523769	14.25	-0.491698
14.266667	-0.499653	14.266667	-0.460213
14.283333	-0.476835	14.283333	-0.43907
14.3	-0.441038	14.3	-0.408925
14.316667	-0.412693	14.316667	-0.389582
14.333333	-0.407459	14.333333	-0.390503
14.35	-0.395108	14.35	-0.392345
14.366667	-0.371788	14.366667	-0.376519
14.383333	-0.350812	14.383333	-0.332516
14.4	-0.351398	14.4	-0.343904
14.416667	-0.363079	14.416667	-0.343276
14.433333	-0.385772	14.433333	-0.342648
14.45	-0.404026	14.45	-0.345913
14.466667	-0.426133	14.466667	-0.347463
14.483333	-0.413363	14.483333	-0.347463
14.5	-0.350477	14.5	-0.35324
14.516667	-0.330464	14.516667	-0.355292
14.533333	-0.3344	14.533333	-0.339466
14.55	-0.330757	14.55	-0.323053
14.566667	-0.387237	14.566667	-0.302915
14.583333	-0.481608	14.583333	-0.292783
14.6	-0.518786	14.6	-0.291736
14.616667	-0.470136	14.616667	-0.286628
14.633333	-0.399002	14.633333	-0.283404
14.65	-0.32971	14.65	-0.280934
14.666667	-0.309237	14.666667	-0.275785
14.683333	-0.308567	14.683333	-0.274487
14.7	-0.30258	14.7	-0.273775
14.716667	-0.298142	14.716667	-0.298268
14.733333	-0.288387	14.733333	-0.313675
14.75	-0.307269	14.75	-0.311917
14.766667	-0.342983	14.766667	-0.28935
14.783333	-0.339759	14.783333	-0.271765
14.8	-0.325607	14.8	-0.267202
14.816667	-0.323556	14.816667	-0.269002
14.833333	-0.325524	14.833333	-0.265736
14.85	-0.32163	14.85	-0.265192
14.866667	-0.326529	14.866667	-0.260545
14.883333	-0.33419	14.883333	-0.261801
14.9	-0.323514	14.9	-0.280348
14.916667	-0.287173	14.916667	-0.31334
14.933333	-0.253846	14.933333	-0.327952
14.95	-0.234335	14.95	-0.318783
14.966667	-0.229102	14.966667	-0.317024
14.983333	-0.231949	14.983333	-0.311875
15	-0.23802	15	-0.314764
15.016667	-0.242667	15.016667	-0.298142
15.033333	-0.250329	15.033333	-0.289517
15.05	-0.262387	15.05	-0.276329
15.066667	-0.273189	15.066667	-0.264648
15.083333	-0.301952	15.083333	-0.251585
15.1	-0.343653	15.1	-0.211643
15.116667	-0.351649	15.116667	-0.189201
15.133333	-0.329459	15.133333	-0.198873
15.15	-0.31849	15.15	-0.263015
15.166667	-0.290773	15.166667	-0.287675
15.183333	-0.256441	15.183333	-0.341517
15.2	-0.297681	15.2	-0.390587
15.216667	-0.429356	15.216667	-0.361572
15.233333	-0.506226	15.233333	-0.323682
15.25	-0.504719	15.25	-0.280139
15.266667	-0.474448	15.266667	-0.266783
15.283333	-0.430487	15.283333	-0.265108
15.3	-0.407585	15.3	-0.261005
15.316667	-0.39201	15.316667	-0.301533
15.333333	-0.36848	15.333333	-0.33352
15.35	-0.347756	15.35	-0.347086
15.366667	-0.307144	15.366667	-0.31087
15.383333	-0.292532	15.383333	-0.288973
15.4	-0.277124	15.4	-0.284535
15.416667	-0.270384	15.416667	-0.285456
15.433333	-0.273272	15.433333	-0.285665
15.45	-0.277585	15.45	-0.285707
15.466667	-0.280306	15.466667	-0.285707
15.483333	-0.279553	15.483333	-0.282567
15.5	-0.27591	15.5	-0.270551
15.516667	-0.273984	15.516667	-0.25439
15.533333	-0.275366	15.533333	-0.281814
15.55	-0.277124	15.55	-0.313549
15.566667	-0.274487	15.566667	-0.318574
15.583333	-0.271765	15.583333	-0.315601
15.6	-0.264313	15.6	-0.311917
15.616667	-0.258912	15.616667	-0.308442
15.633333	-0.265527	15.633333	-0.305469
15.65	-0.263182	15.65	-0.300738
15.666667	-0.210512	15.666667	-0.299566
15.683333	-0.159266	15.683333	-0.283698
15.7	-0.157507	15.7	-0.264606
15.716667	-0.225627	15.716667	-0.224538
15.733333	-0.269337	15.733333	-0.219388
15.75	-0.271514	15.75	-0.231991
15.766667	-0.27164	15.766667	-0.265862
15.783333	-0.275868	15.783333	-0.299566
15.8	-0.287256	15.8	-0.351859
15.816667	-0.273063	15.816667	-0.362033
15.833333	-0.226966	15.833333	-0.352152
15.85	-0.220686	15.85	-0.331092
15.866667	-0.231446	15.866667	-0.308148
15.883333	-0.239569	15.883333	-0.308818
15.9	-0.246477	15.9	-0.307688
15.916667	-0.237433	15.916667	-0.309405
15.933333	-0.19297	15.933333	-0.309111
15.95	-0.157089	15.95	-0.314764
15.966667	-0.164751	15.966667	-0.305971
15.983333	-0.170152	15.983333	-0.26448
16	-0.172873	16	-0.27076
16.016667	-0.182879	16.016667	-0.291276
16.033333	-0.229227	16.033333	-0.322425
16.05	-0.530928	16.05	-0.756764
16.066667	-1.800198	16.066667	-2.124885
16.083333	-4.367502	16.083333	-4.494614
16.1	-7.948514	16.1	-7.494874
16.116667	-11.898969	16.116667	-10.683416
16.133333	-15.632506	16.133333	-13.635193
16.15	-18.515411	16.15	-15.729221
16.166667	-19.775429	16.166667	-16.475351
16.183333	-19.127396	16.183333	-15.848713
16.2	-17.059368	16.2	-14.286576
16.216667	-14.414273	16.216667	-12.343775
16.233333	-11.764447	16.233333	-10.413744
16.25	-9.436001	16.25	-8.70352
16.266667	-7.539673	16.266667	-7.238098
16.283333	-6.06592	16.283333	-6.027275
16.3	-4.97396	16.3	-5.046015
16.316667	-4.176417	16.316667	-4.219457
16.333333	-3.567237	16.333333	-3.601737
16.35	-3.12218	16.35	-3.140728
16.366667	-2.770866	16.366667	-2.770908
16.383333	-2.448441	16.383333	-2.423906
16.4	-2.195516	16.4	-2.124173
16.416667	-1.983162	16.416667	-1.885232
16.433333	-1.798942	16.433333	-1.70654
16.45	-1.62159	16.45	-1.558997
16.466667	-1.433602	16.466667	-1.415892
16.483333	-1.28652	16.483333	-1.28338
16.5	-1.175277	16.5	-1.163805
16.516667	-1.077306	16.516667	-1.077975
16.533333	-0.996249	16.533333	-1.032256
16.55	-0.910503	16.55	-0.9705
16.566667	-0.811486	16.566667	-0.879856
16.583333	-0.722307	16.583333	-0.791849
16.6	-0.617302	16.6	-0.726452
16.616667	-0.521675	16.616667	-0.683746
16.633333	-0.476416	16.633333	-0.635138
16.65	-0.430529	16.65	-0.613827
16.666667	-0.385604	16.666667	-0.569991
16.683333	-0.350226	16.683333	-0.529881
16.7	-0.302664	16.7	-0.49982
16.716667	-0.253092	16.716667	-0.490609
16.733333	-0.238648	16.733333	-0.501244
16.75	-0.229855	16.75	-0.512046
16.766667	-0.276371	16.766667	-0.514725
16.783333	-0.32163	16.783333	-0.514139
16.8	-0.347379	16.8	-0.516316
16.816667	-0.352612	16.816667	-0.515939
16.833333	-0.342983	16.833333	-0.515144
16.85	-0.330129	16.85	-0.516567
16.866667	-0.311582	16.866667	-0.496554
16.883333	-0.296886	16.883333	-0.482906
16.9	-0.280223	16.9	-0.438693
16.916667	-0.243379	16.916667	-0.421988
16.933333	-0.188783	16.933333	-0.425672
16.95	-0.155623	16.95	-0.42249
16.966667	-0.148924	16.966667	-0.385688
16.983333	-0.136155	16.983333	-0.364042
17	-0.128912	17	-0.338126
17.016667	-0.119031	17.016667	-0.344825
17.033333	-0.114844	17.033333	-0.351607
17.05	-0.11095	17.05	-0.372793
17.066667	-0.109778	17.066667	-0.396113
17.083333	-0.111997	17.083333	-0.397076
17.1	-0.110238	17.1	-0.394815
17.116667	-0.107894	17.116667	-0.398458
17.133333	-0.106847	17.133333	-0.401389
17.15	-0.111411	17.15	-0.401723
17.166667	-0.115304	17.166667	-0.402728
17.183333	-0.124934	17.183333	-0.406622
17.2	-0.140216	17.2	-0.407334
17.216667	-0.138457	17.216667	-0.402854
17.233333	-0.137201	17.233333	-0.398876
17.25	-0.119449	17.25	-0.380538
17.266667	-0.156879	17.266667	-0.334149
17.283333	-0.198873	17.283333	-0.321463
17.3	-0.213024	17.3	-0.35257
17.316667	-0.223701	17.316667	-0.372123
17.333333	-0.226297	17.333333	-0.373044
17.35	-0.178902	17.35	-0.339173
17.366667	-0.14344	17.366667	-0.315517
17.383333	-0.106428	17.383333	-0.305427
17.4	-0.11744	17.4	-0.296049
17.416667	-0.133768	17.416667	-0.296467
17.433333	-0.147166	17.433333	-0.300403
17.45	-0.12037	17.45	-0.304087
17.466667	-0.073395	17.466667	-0.31154
17.483333	-0.040989	17.483333	-0.323137
17.5	-0.040738	17.5	-0.34449
17.516667	-0.117691	17.516667	-0.365801
17.533333	-0.166593	17.533333	-0.358348
17.55	-0.161527	17.55	-0.347923
17.566667	-0.164039	17.566667	-0.314722
17.583333	-0.165379	17.583333	-0.291527
17.6	-0.160941	17.6	-0.287884
17.616667	-0.138164	17.616667	-0.288052
17.633333	-0.094831	17.633333	-0.284786
17.65	-0.072348	17.65	-0.284954
17.666667	-0.061797	17.666667	-0.288136
17.683333	-0.054219	17.683333	-0.289978
17.7	-0.088635	17.7	-0.290355
17.716667	-0.116351	17.716667	-0.295211
17.733333	-0.127028	17.733333	-0.303376
17.75	-0.133182	17.75	-0.313131
17.766667	-0.167807	17.766667	-0.314847
17.783333	-0.186522	17.783333	-0.316983
17.8	-0.189243	17.8	-0.316145
17.816667	-0.193514	17.816667	-0.311582
17.833333	-0.193765	17.833333	-0.30371
17.85	-0.196528	17.85	-0.300445
17.866667	-0.196738	17.866667	-0.286
17.883333	-0.179991	17.883333	-0.264983
17.9	-0.183089	17.9	-0.259749
17.916667	-0.11229	17.916667	-0.258954
17.933333	-0.099227	17.933333	-0.259079
17.95	-0.104293	17.95	-0.259749
17.966667	-0.113546	17.966667	-0.260712
17.983333	-0.118235	17.983333	-0.263601
18	-0.118486	18	-0.261298
18.016667	-0.121585	18.016667	-0.233079
18.033333	-0.125604	18.033333	-0.200171
18.05	-0.119408	18.05	-0.17191
18.066667	-0.114467	18.066667	-0.157298
18.083333	-0.089891	18.083333	-0.189034
18.1	-0.055684	18.1	-0.263475
18.116667	-0.034415	18.116667	-0.306976
18.133333	-0.044296	18.133333	-0.30078
18.15	-0.048986	18.15	-0.282902
18.166667	-0.055601	18.166667	-0.251124
18.183333	-0.043543	18.183333	-0.239946
18.2	-0.021143	18.2	-0.227678
18.216667	-0.008834	18.216667	-0.221649
18.233333	0.002261	18.233333	-0.209005
18.25	0.004187	18.25	-0.199543
18.266667	-0.000293	18.266667	-0.183926
18.283333	0.001968	18.283333	-0.171868
18.3	0.003014	18.3	-0.188615
18.316667	-0.003182	18.316667	-0.255604
18.333333	-0.011849	18.333333	-0.285121
18.35	-0.004647	18.35	-0.290815
18.366667	-0.036844	18.366667	-0.290187
18.383333	-0.084699	18.383333	-0.28688
18.4	-0.08068	18.4	-0.285079
18.416667	-0.073897	18.416667	-0.281227
18.433333	-0.043501	18.433333	-0.279888
18.45	-0.003014	18.45	-0.261173
18.466667	0.031862	18.466667	-0.236219
18.483333	0.025288	18.483333	-0.240071
18.5	-0.001507	18.5	-0.24162
18.516667	-0.038937	18.516667	-0.22592
18.533333	-0.120203	18.533333	-0.234377
18.55	-0.616967	18.55	-0.597833
18.566667	-2.129909	18.566667	-1.841564
18.583333	-4.802511	18.583333	-4.00099
18.6	-8.192898	18.6	-6.752513
18.616667	-11.741797	18.616667	-9.670671
18.633333	-14.925272	18.633333	-12.386271
18.65	-17.105716	18.65	-14.304956
18.666667	-17.718119	18.666667	-14.982338
18.683333	-16.660115	18.683333	-14.4234
18.7	-14.544441	18.7	-13.015589
18.716667	-12.118902	18.716667	-11.233101
18.733333	-9.772159	18.733333	-9.438471
18.75	-7.734401	18.75	-7.860131
18.766667	-6.089784	18.766667	-6.558873
18.783333	-4.817374	18.783333	-5.473027
18.8	-3.895859	18.8	-4.601837
18.816667	-3.222622	18.816667	-3.90373
18.833333	-2.677626	18.833333	-3.32905
18.85	-2.266231	18.85	-2.830989
18.866667	-1.973699	18.866667	-2.412309
18.883333	-1.764611	18.883333	-2.107049
18.9	-1.619664	18.9	-1.861661
18.916667	-1.468981	18.916667	-1.659982
18.933333	-1.329937	18.933333	-1.470614
18.95	-1.22175	18.95	-1.290749
18.966667	-1.193824	18.966667	-1.162339
18.983333	-1.122607	18.983333	-1.088442
19	-1.024552	19	-1.028697
19.016667	-0.93822	19.016667	-0.951785
19.033333	-0.825469	19.033333	-0.909164
19.05	-0.752535	19.05	-0.860429
19.066667	-0.681737	19.066667	-0.826767
19.083333	-0.627811	19.083333	-0.802316
19.1	-0.595363	19.1	-0.783308
19.116667	-0.523183	19.116667	-0.746465
19.133333	-0.452342	19.133333	-0.689273
19.15	-0.418513	19.15	-0.693753
19.166667	-0.416628	19.166667	-0.672777
19.183333	-0.424835	19.183333	-0.643051
19.2	-0.437269	19.2	-0.61165
19.216667	-0.446857	19.216667	-0.585189
19.233333	-0.369988	19.233333	-0.544535
19.25	-0.333186	19.25	-0.527495
19.266667	-0.344239	19.266667	-0.525234
19.283333	-0.317736	19.283333	-0.503798
19.3	-0.280767	19.3	-0.485836
19.316667	-0.27478	19.316667	-0.4886
19.333333	-0.264438	19.333333	-0.496303
19.35	-0.233917	19.35	-0.505765
19.366667	-0.196319	19.366667	-0.509157
19.383333	-0.156544	19.383333	-0.530342
19.4	-0.13762	19.4	-0.52515
19.416667	-0.132847	19.416667	-0.514097
19.433333	-0.145408	19.433333	-0.509534
19.45	-0.155916	19.45	-0.495173
19.466667	-0.170152	19.466667	-0.466912
19.483333	-0.183717	19.483333	-0.473611
19.5	-0.149134	19.5	-0.55965
19.516667	-0.092821	19.516667	-0.575266
19.533333	-0.106177	19.533333	-0.554207
19.55	-0.137411	19.55	-0.552574
19.566667	-0.145031	19.566667	-0.54801
19.583333	-0.143272	19.583333	-0.516274
19.6	-0.141346	19.6	-0.500071
19.616667	-0.143942	19.616667	-0.469424
19.633333	-0.143314	19.633333	-0.451672
19.65	-0.156084	19.65	-0.429273
19.666667	-0.148799	19.666667	-0.406371
19.683333	-0.087337	19.683333	-0.408464
19.7	-0.02734	19.7	-0.40725
19.716667	-0.025498	19.716667	-0.401807
19.733333	-0.068789	19.733333	-0.391801
19.75	-0.0883	19.75	-0.367434
19.766667	-0.086541	19.766667	-0.35659
19.783333	-0.079717	19.783333	-0.373211
19.8	-0.073185	19.8	-0.388912
19.816667	-0.070171	19.816667	-0.388074
19.833333	-0.062802	19.833333	-0.38573
19.85	-0.05648	19.85	-0.392219
19.866667	-0.050786	19.866667	-0.413781
19.883333	-0.049069	19.883333	-0.429398
19.9	-0.044129	19.9	-0.413698
19.916667	-0.044673	19.916667	-0.379408
19.933333	-0.04572	19.933333	-0.363875
19.95	-0.056982	19.95	-0.336368
19.966667	-0.058657	19.966667	-0.331888
19.983333	-0.062676	19.983333	-0.363456
20	-0.070715	20	-0.401347
20.016667	-0.074358	20.016667	-0.393936
20.033333	-0.075237	20.033333	-0.39649
20.05	-0.084238	20.05	-0.432622
20.066667	-0.092193	20.066667	-0.480268
20.083333	-0.056354	20.083333	-0.504258
20.1	-0.039649	20.1	-0.469298
20.116667	-0.031192	20.116667	-0.438986
20.133333	-0.020139	20.133333	-0.408255
20.15	-0.016957	20.15	-0.404654
20.166667	-0.013733	20.166667	-0.398667
20.183333	-0.007411	20.183333	-0.390796
20.2	-0.011053	20.2	-0.37049
20.216667	-0.021353	20.216667	-0.340638
20.233333	-0.042496	20.233333	-0.336786
20.25	-0.054596	20.25	-0.324519
20.266667	-0.058657	20.266667	-0.231028
20.283333	-0.05761	20.283333	-0.16542
20.3	-0.035504	20.3	-0.128325
20.316667	0.000586	20.316667	-0.102786
20.333333	0.032196	20.333333	-0.103707
20.35	0.015198	20.35	-0.141598
20.366667	-0.002303	20.366667	-0.175427
20.383333	-0.002554	20.383333	-0.217044
20.4	0.032029	20.4	-0.248863
20.416667	0.051958	20.416667	-0.384139
20.433333	0.02018	20.433333	-0.482906
20.45	-0.057652	20.45	-0.491614
20.466667	-0.076618	20.466667	-0.451588
20.483333	-0.085788	20.483333	-0.384139
20.5	-0.090854	20.5	-0.361446
20.516667	-0.063765	20.516667	-0.377147
20.533333	-0.020222	20.533333	-0.386274
20.55	0.038435	20.55	-0.387112
20.566667	0.056438	20.566667	-0.360358
20.583333	0.071385	20.583333	-0.324728
20.6	0.069292	20.6	-0.30505
20.616667	0.037556	20.616667	-0.284284
20.633333	-0.05694	20.633333	-0.292029
20.65	-0.111034	20.65	-0.295462
20.666667	-0.120789	20.666667	-0.299398
20.683333	-0.122422	20.683333	-0.297933
20.7	-0.094329	20.7	-0.27859
20.716667	-0.064435	20.716667	-0.269797
20.733333	-0.017417	20.733333	-0.272393
20.75	-0.014779	20.75	-0.279092
20.766667	-0.022106	20.766667	-0.276119
20.783333	-0.021813	20.783333	-0.230107
20.8	0.036551	20.8	-0.219514
20.816667	0.077121	20.816667	-0.243965
20.833333	0.070631	20.833333	-0.300277
20.85	0.058825	20.85	-0.346625
20.866667	0.044296	20.866667	-0.343527
20.883333	0.024535	20.883333	-0.327617
20.9	0.010551	20.9	-0.287173
20.916667	0.007411	20.916667	-0.278883
20.933333	0.012602	20.933333	-0.301868
20.95	0.010341	20.95	-0.359521
20.966667	0.010341	20.966667	-0.391424
20.983333	0.007159	20.983333	-0.393099
21	0.00134	21	-0.401095
21.016667	0.015282	21.016667	-0.373965
21.033333	0.001842	21.033333	-0.34001
21.05	-0.313047	21.05	-0.647405
21.066667	-1.51738	21.066667	-1.808363
21.083333	-3.826945	21.083333	-3.856043
21.1	-6.896999	21.1	-6.472667
21.116667	-10.149976	21.116667	-9.222641
21.133333	-13.081364	21.133333	-11.69323
21.15	-15.175643	21.15	-13.40718
21.166667	-15.969921	21.166667	-13.966202
21.183333	-15.211607	21.183333	-13.354594
21.2	-13.379171	21.2	-11.982538
21.216667	-11.160376	21.216667	-10.261009
21.233333	-8.984957	21.233333	-8.543668
21.25	-7.073599	21.25	-7.061708
21.266667	-5.501665	21.266667	-5.853733
21.283333	-4.308259	21.283333	-4.907516
21.3	-3.443141	21.3	-4.099045
21.316667	-2.830235	21.316667	-3.454236
21.333333	-2.367552	21.333333	-2.915604
21.35	-2.014437	21.35	-2.466779
21.366667	-1.766537	21.366667	-2.118479
21.383333	-1.566784	21.383333	-1.832604
21.4	-1.418153	21.4	-1.596552
21.416667	-1.293386	21.416667	-1.409026
21.433333	-1.175653	21.433333	-1.252021
21.45	-1.027734	21.45	-1.131692
21.466667	-0.868803	21.466667	-1.027022
21.483333	-0.811821	21.483333	-0.967318
21.5	-0.787956	21.5	-0.89183
21.516667	-0.687891	21.516667	-0.808429
21.533333	-0.60784	21.533333	-0.762416
21.55	-0.490065	21.55	-0.721846
21.566667	-0.399798	21.566667	-0.657997
21.583333	-0.315475	21.583333	-0.627853
21.6	-0.288638	21.6	-0.709453
21.616667	-0.287005	21.616667	-0.881698
21.633333	-0.300905	21.633333	-0.960996
21.65	-0.30526	21.65	-0.967486
21.666667	-0.305092	21.666667	-0.955051
21.683333	-0.295965	21.683333	-0.93441
21.7	-0.269337	21.7	-0.905521
21.716667	-0.220184	21.716667	-0.835476
21.733333	-0.179069	21.733333	-0.781969
21.75	-0.127028	21.75	-0.736416
21.766667	-0.114383	21.766667	-0.680062
21.783333	-0.123427	21.783333	-0.640162
21.8	-0.132931	21.8	-0.605244
21.816667	-0.141011	21.816667	-0.551276
21.833333	-0.16249	21.833333	-0.515814
21.85	-0.15868	21.85	-0.502081
21.866667	-0.076325	21.866667	-0.492075
21.883333	-0.012937	21.883333	-0.486339
21.9	0.003056	21.9	-0.479724
21.916667	-0.011891	21.916667	-0.471099
21.933333	-0.049027	21.933333	-0.45812
21.95	-0.068161	21.95	-0.448783
21.966667	-0.098013	21.966667	-0.445182
21.983333	-0.115974	21.983333	-0.442712
22	-0.114048	22	-0.444722
22.016667	-0.097301	22.016667	-0.435176
22.033333	-0.072306	22.033333	-0.414326
22.05	-0.014528	22.05	-0.4021
22.066667	0.022776	22.066667	-0.413028
22.083333	0.01838	22.083333	-0.420229
22.1	0.013481	22.1	-0.421653
22.116667	0.007285	22.116667	-0.424793
22.133333	-0.014528	22.133333	-0.424918
22.15	-0.066319	22.15	-0.426342
22.166667	-0.121585	22.166667	-0.417801
22.183333	-0.100274	22.183333	-0.401054
22.2	-0.083736	22.2	-0.369778
22.216667	-0.070171	22.216667	-0.380789
22.233333	-0.061672	22.233333	-0.363875
22.25	-0.04011	22.25	-0.329208
22.266667	-0.028638	22.266667	-0.332348
22.283333	-0.041533	22.283333	-0.34068
22.3	-0.069124	22.3	-0.346332
22.316667	-0.119156	22.316667	-0.351147
22.333333	-0.176348	22.333333	-0.354036
22.35	-0.206535	22.35	-0.357553
22.366667	-0.184135	22.366667	-0.362409
22.383333	-0.098055	22.383333	-0.365633
22.4	-0.072934	22.4	-0.367099
22.416667	-0.07105	22.416667	-0.370699
22.433333	-0.063556	22.433333	-0.378947
22.45	-0.064519	22.45	-0.384725
22.466667	-0.066361	22.466667	-0.375807
22.483333	-0.080219	22.483333	-0.358223
22.5	-0.087002	22.5	-0.360149
22.516667	-0.147333	22.516667	-0.362954
22.533333	-0.203144	22.533333	-0.369025
22.55	-0.217462	22.55	-0.366094
22.566667	-0.230986	22.566667	-0.334023
22.583333	-0.218844	22.583333	-0.29944
22.6	-0.190792	22.6	-0.274905
22.616667	-0.170319	22.616667	-0.273984
22.633333	-0.133517	22.633333	-0.281646
22.65	-0.095333	22.65	-0.264606
22.666667	-0.058113	22.666667	-0.236052
22.683333	-0.04011	22.683333	-0.254474
22.7	-0.037263	22.7	-0.319453
22.716667	-0.043543	22.716667	-0.372876
22.733333	-0.054554	22.733333	-0.390587
22.75	-0.026963	22.75	-0.378026
22.766667	0.014319	22.766667	-0.377901
22.783333	0.014403	22.783333	-0.379324
22.8	-0.010258	22.8	-0.373714
22.816667	-0.050409	22.816667	-0.349682
22.833333	-0.066821	22.833333	-0.347421
22.85	-0.072808	22.85	-0.356297
22.866667	-0.064937	22.866667	-0.364503
22.883333	-0.039816	22.883333	-0.355292
22.9	-0.000461	22.9	-0.331092
22.916667	0.007955	22.916667	-0.311791
22.933333	0.01524	22.933333	-0.268123
22.95	0.01277	22.95	-0.24363
22.966667	-0.033453	22.966667	-0.253176
22.983333	-0.082689	22.983333	-0.258912
23	-0.165755	23	-0.263433
23.016667	-0.196696	23.016667	-0.258326
23.033333	-0.173836	23.033333	-0.250538
23.05	-0.0883	23.05	-0.246686
23.066667	-0.033118	23.066667	-0.243086
23.083333	0.015072	23.083333	-0.241536
23.1	0.035002	23.1	-0.249156
23.116667	0.065356	23.116667	-0.258995
23.133333	0.075572	23.133333	-0.256609
23.15	0.078879	23.15	-0.249115
23.166667	0.080554	23.166667	-0.25707
23.183333	0.082312	23.183333	-0.290522
23.2	0.081266	23.2	-0.293369
23.216667	0.071343	23.216667	-0.264271
23.233333	0.135862	23.233333	-0.216374
23.25	0.181037	23.25	-0.206493
23.266667	0.194477	23.266667	-0.207749
23.283333	0.133391	23.283333	-0.209131
23.3	0.057485	23.3	-0.210764
23.316667	-0.034499	23.316667	-0.214783
23.333333	-0.081936	23.333333	-0.226003
23.35	-0.081852	23.35	-0.257739
23.366667	-0.075655	23.366667	-0.285875
23.383333	-0.071762	23.383333	-0.289224
23.4	-0.066445	23.4	-0.293369
23.416667	-0.058197	23.416667	-0.325105
23.433333	-0.003391	23.433333	-0.339968
23.45	0.057024	23.45	-0.346248
23.466667	0.105465	23.466667	-0.318029
23.483333	0.121878	23.483333	-0.268834
23.5	0.11723	23.5	-0.263308
23.516667	0.071217	23.516667	-0.256818
23.533333	-0.00381	23.533333	-0.261298
23.55	-0.272603	23.55	-0.40993
23.566667	-1.202114	23.566667	-1.065624
23.583333	-3.099153	23.583333	-2.557256
23.6	-5.698486	23.6	-4.780991
23.616667	-8.600525	23.616667	-7.339628
23.633333	-11.378843	23.633333	-9.82575
23.65	-13.497783	23.65	-11.846341
23.666667	-14.444125	23.666667	-12.936333
23.683333	-14.003129	23.683333	-12.868088
23.7	-12.483865	23.7	-11.854254
23.716667	-10.460134	23.716667	-10.371918
23.733333	-8.435062	23.733333	-8.872541
23.75	-6.63679	23.75	-7.460626
23.766667	-5.14273	23.766667	-6.191691
23.783333	-4.018784	23.783333	-5.100946
23.8	-3.180251	23.8	-4.219206
23.816667	-2.55512	23.816667	-3.502258
23.833333	-2.122205	23.833333	-2.948219
23.85	-1.801999	23.85	-2.523175
23.866667	-1.536597	23.866667	-2.157919
23.883333	-1.33672	23.883333	-1.847174
23.9	-1.189721	23.9	-1.587132
23.916667	-1.065624	23.916667	-1.397051
23.933333	-0.954632	23.933333	-1.26165
23.95	-0.827772	23.95	-1.157943
23.966667	-0.718539	23.966667	-1.06889
23.983333	-0.686007	23.983333	-0.992858
24	-0.685002	24	-0.960368
24.016667	-0.634551	24.016667	-0.909457
24.033333	-0.584687	24.033333	-0.874455
24.05	-0.498899	24.05	-0.814542
24.066667	-0.451044	24.066667	-0.724819
24.083333	-0.392094	24.083333	-0.660133
24.1	-0.34516	24.1	-0.63451
24.116667	-0.291066	24.116667	-0.608761
24.133333	-0.249324	24.133333	-0.567186
24.15	-0.198747	24.15	-0.561324
24.166667	-0.175385	24.166667	-0.568819
24.183333	-0.176013	24.183333	-0.534026
24.2	-0.152734	24.2	-0.512004
24.216667	-0.104377	24.216667	-0.482906
24.233333	-0.105759	24.233333	-0.469717
24.25	-0.106177	24.25	-0.456236
24.266667	-0.106135	24.266667	-0.411772
24.283333	-0.103875	24.283333	-0.403231
24.3	-0.094119	24.3	-0.403901
24.316667	-0.063765	24.316667	-0.402854
24.333333	-0.062635	24.333333	-0.401012
24.35	-0.070757	24.35	-0.38393
24.366667	-0.071511	24.366667	-0.406622
24.383333	-0.068831	24.383333	-0.513469
24.4	-0.0659	24.4	-0.550606
24.416667	-0.067198	24.416667	-0.542526
24.433333	-0.064142	24.433333	-0.533566
24.45	-0.059704	24.45	-0.530677
24.466667	-0.052419	24.466667	-0.494963
24.483333	-0.052042	24.483333	-0.48144
24.5	-0.038519	24.5	-0.477923
24.516667	0.023781	24.516667	-0.450081
24.533333	0.074274	24.533333	-0.427054
24.55	0.074483	24.55	-0.389331
24.566667	0.067826	24.566667	-0.352905
24.583333	0.060374	24.583333	-0.337456
24.6	0.054428	24.6	-0.29944
24.616667	0.04886	24.616667	-0.274989
24.633333	0.063514	24.633333	-0.285917
24.65	0.083903	24.65	-0.302538
24.666667	0.118486	24.666667	-0.301282
24.683333	0.123176	24.683333	-0.298644
24.7	0.117984	24.7	-0.2981
24.716667	-0.012309	24.716667	-0.311875
24.733333	-0.140844	24.733333	-0.323137
24.75	-0.193221	24.75	-0.312293
24.766667	-0.129372	24.766667	-0.289182
24.783333	-0.099562	24.783333	-0.270342
24.8	-0.102325	24.8	-0.266825
24.816667	-0.104963	24.816667	-0.262429
24.833333	-0.085829	24.833333	-0.27457
24.85	-0.04706	24.85	-0.350896
24.866667	-0.004103	24.866667	-0.379031
24.883333	0.047771	24.883333	-0.380036
24.9	0.081559	24.9	-0.365089
24.916667	0.070087	24.916667	-0.355292
24.933333	0.057066	24.933333	-0.343736
24.95	0.061337	24.95	-0.338461
24.966667	0.059118	24.966667	-0.326487
24.983333	0.068203	24.983333	-0.295797
25	0.084113	25	-0.286963
25.016667	0.09906	25.016667	-0.244467
25.033333	0.109736	25.033333	-0.193514
25.05	0.120957	25.05	-0.196863
25.066667	0.12439	25.066667	-0.200255
25.083333	0.096841	25.083333	-0.198538
25.1	0.075153	25.1	-0.212103
25.116667	0.085788	25.116667	-0.240322
25.133333	0.102493	25.133333	-0.239904
25.15	0.105424	25.15	-0.284074
25.166667	0.100567	25.166667	-0.347672
25.183333	0.096589	25.183333	-0.372458
25.2	0.091482	25.2	-0.367308
25.216667	0.090937	25.216667	-0.365298
25.233333	0.089556	25.233333	-0.355041
25.25	0.091984	25.25	-0.319453
25.266667	0.08943	25.266667	-0.267202
25.283333	0.089304	25.283333	-0.224831
25.3	0.093156	25.3	-0.201929
25.316667	0.095375	25.316667	-0.248905
25.333333	0.100065	25.333333	-0.290773
25.35	0.103288	25.35	-0.308651
25.366667	0.104544	25.366667	-0.294793
25.383333	0.106512	25.383333	-0.283907
25.4	0.111369	25.4	-0.257028
25.416667	0.109736	25.416667	-0.212606
25.433333	0.106345	25.433333	-0.185559
25.45	0.103749	25.45	-0.180409
25.466667	0.107684	25.466667	-0.193598
25.483333	0.152567	25.483333	-0.243797
25.5	0.192258	25.5	-0.238103
25.516667	0.171408	25.516667	-0.23467
25.533333	0.143858	25.533333	-0.229772
25.55	0.127111	25.55	-0.227888
25.566667	0.123092	25.566667	-0.224999
25.583333	0.17459	25.583333	-0.222319
25.6	0.22726	25.6	-0.221231
25.616667	0.210931	25.616667	-0.22077
25.633333	0.190332	25.633333	-0.205907
25.65	0.163034	25.65	-0.190164
25.666667	0.166467	25.666667	-0.184638
25.683333	0.169524	25.683333	-0.175092
25.7	0.152986	25.7	-0.164499
25.716667	0.129749	25.716667	-0.16161
25.733333	0.126274	25.733333	-0.195272
25.75	0.13314	25.75	-0.241285
25.766667	0.141305	25.766667	-0.227218
25.783333	0.150348	25.783333	-0.23153
25.8	0.164792	25.8	-0.242332
25.816667	0.179991	25.816667	-0.247607
25.833333	0.199459	25.833333	-0.242458
25.85	0.207707	25.85	-0.23668
25.866667	0.166342	25.866667	-0.233833
25.883333	0.119156	25.883333	-0.230693
25.9	0.126483	25.9	-0.225334
25.916667	0.114676	25.916667	-0.223198
25.933333	0.120454	25.933333	-0.227469
25.95	0.128493	25.95	-0.215118
25.966667	0.13381	25.966667	-0.244467
25.983333	0.14591	25.983333	-0.344741
26	0.156042	26	-0.396448
26.016667	0.164458	26.016667	-0.413781
26.033333	0.16249	26.033333	-0.412107
26.05	-0.080805	26.05	-0.592265
26.066667	-0.951325	26.066667	-1.359035
26.083333	-2.711707	26.083333	-2.902876
26.1	-5.152737	26.1	-5.012563
26.116667	-7.89396	26.116667	-7.34348
26.133333	-10.458082	26.133333	-9.558506
26.15	-12.390081	26.15	-11.248676
26.166667	-13.202362	26.166667	-12.020973
26.183333	-12.737209	26.183333	-11.725259
26.2	-11.303565	26.2	-10.640836
26.216667	-9.46221	26.216667	-9.192789
26.233333	-7.566804	26.233333	-7.719329
26.25	-5.881491	26.25	-6.400989
26.266667	-4.511151	26.266667	-5.280225
26.283333	-3.446364	26.283333	-4.333087
26.3	-2.649323	26.3	-3.55564
26.316667	-2.065642	26.316667	-2.972879
26.333333	-1.684685	26.333333	-2.51074
26.35	-1.422926	26.35	-2.078495
26.366667	-1.229873	26.366667	-1.752176
26.383333	-1.071277	26.383333	-1.540533
26.4	-0.94965	26.4	-1.367618
26.416667	-0.878474	26.416667	-1.194368
26.433333	-0.764049	26.433333	-1.037824
26.45	-0.632542	26.45	-0.923734
26.466667	-0.549434	26.466667	-0.812658
26.483333	-0.505765	26.483333	-0.741482
26.5	-0.477505	26.5	-0.701833
26.516667	-0.469298	26.516667	-0.684877
26.533333	-0.463395	26.533333	-0.656658
26.55	-0.43505	26.55	-0.622033
26.566667	-0.384809	26.566667	-0.595112
26.583333	-0.325942	26.583333	-0.588413
26.6	-0.250915	26.6	-0.600973
26.616667	-0.182335	26.616667	-0.596033
26.633333	-0.089556	26.633333	-0.576062
26.65	-0.044757	26.65	-0.560319
26.666667	-0.052628	26.666667	-0.531431
26.683333	-0.056689	26.683333	-0.478258
26.7	-0.04237	26.7	-0.457617
26.716667	-0.003014	26.716667	-0.448574
26.733333	0.015407	26.733333	-0.454812
26.75	0.007201	26.75	-0.447318
26.766667	-0.034583	26.766667	-0.411939
26.783333	-0.045469	26.783333	-0.392638
26.8	-0.044673	26.8	-0.385562
26.816667	-0.051037	26.816667	-0.362158
26.833333	-0.057987	26.833333	-0.345244
26.85	-0.066235	26.85	-0.317024
26.866667	-0.079005	26.866667	-0.288764
26.883333	-0.078879	26.883333	-0.28353
26.9	-0.042035	26.9	-0.37945
26.916667	-0.028596	26.916667	-0.461385
26.933333	-0.004271	26.933333	-0.515856
26.95	0.017208	26.95	-0.510036
26.966667	0.039607	26.966667	-0.464693
26.983333	0.106596	26.983333	-0.394815
27	0.139546	27	-0.335865
27.016667	0.125562	27.016667	-0.31962
27.033333	0.111536	27.033333	-0.316606
27.05	0.098767	27.05	-0.338293
27.066667	0.080847	27.066667	-0.359018
27.083333	0.08001	27.083333	-0.358139
27.1	0.076828	27.1	-0.355417
27.116667	0.069836	27.116667	-0.353115
27.133333	0.045427	27.133333	-0.365131
27.15	0.047018	27.15	-0.378738
27.166667	0.05581	27.166667	-0.426928
27.183333	0.067575	27.183333	-0.472062
27.2	0.081768	27.2	-0.488055
27.216667	0.102953	27.216667	-0.511376
27.233333	0.134941	27.233333	-0.495005
27.25	0.145868	27.25	-0.445978
27.266667	0.142895	27.266667	-0.369778
27.283333	0.133894	27.283333	-0.350016
27.3	0.113211	27.3	-0.356129
27.316667	0.081433	27.316667	-0.356925
27.333333	0.073143	27.333333	-0.377063
27.35	0.082815	27.35	-0.38774
27.366667	0.100944	27.366667	-0.391005
27.383333	0.116561	27.383333	-0.394271
27.4	0.054638	27.4	-0.393308
27.416667	-0.024493	27.416667	-0.347672
27.433333	-0.031652	27.433333	-0.343485
27.45	-0.023948	27.45	-0.342187
27.466667	-0.023572	27.466667	-0.350854
27.483333	-0.043585	27.483333	-0.372416
27.5	-0.068664	27.5	-0.400467
27.516667	-0.065188	27.516667	-0.364461
27.533333	-0.013858	27.533333	-0.338084
27.55	0.034122	27.55	-0.326863
27.566667	0.0798	27.566667	-0.31334
27.583333	0.112332	27.583333	-0.330004
27.6	0.116016	27.6	-0.360107
27.616667	0.07867	27.616667	-0.390252
27.633333	0.018589	27.633333	-0.398625
27.65	-0.004857	27.65	-0.395276
27.666667	-0.000544	27.666667	-0.398793
27.683333	0.001842	27.683333	-0.400091
27.7	0.008583	27.7	-0.403859
27.716667	0.0363	27.716667	-0.407627
27.733333	0.111662	27.733333	-0.392764
27.75	0.126818	27.75	-0.378194
27.766667	0.111829	27.766667	-0.3725
27.783333	0.100944	27.783333	-0.366512
27.8	0.08897	27.8	-0.36153
27.816667	0.081266	27.816667	-0.356213
27.833333	0.072222	27.833333	-0.35638
27.85	0.094036	27.85	-0.332181
27.866667	0.046432	27.866667	-0.304045
27.883333	-0.065398	27.883333	-0.30752
27.9	-0.158931	27.9	-0.332892
27.916667	-0.153949	27.916667	-0.356255
27.933333	-0.14411	27.933333	-0.364293
27.95	-0.116854	27.95	-0.356925
27.966667	-0.087797	27.966667	-0.340512
27.983333	-0.0121	27.983333	-0.333855
28	0.06992	28	-0.322342
28.016667	0.109443	28.016667	-0.322886
28.033333	0.108899	28.033333	-0.37095
28.05	0.101949	28.05	-0.402435
28.066667	0.09391	28.066667	-0.400174
28.083333	0.084992	28.083333	-0.382548
28.1	0.07599	28.1	-0.375472
28.116667	0.055768	28.116667	-0.387279
28.133333	0.053172	28.133333	-0.401514
28.15	0.013649	28.15	-0.375514
28.166667	-0.011179	28.166667	-0.336577
28.183333	-0.042245	28.183333	-0.326277
28.2	-0.04572	28.2	-0.325733
28.216667	-0.040989	28.216667	-0.359353
28.233333	-0.052	28.233333	-0.400342
28.25	-0.088551	28.25	-0.404822
28.266667	-0.107475	28.266667	-0.421694
28.283333	-0.124474	28.283333	-0.426928
28.3	-0.091942	28.3	-0.42115
28.316667	-0.019008	28.316667	-0.416922
28.333333	0.018673	28.333333	-0.408087
28.35	0.014193	28.35	-0.404026
28.366667	0.018045	28.366667	-0.402435
28.383333	0.039858	28.383333	-0.443968
28.4	0.056103	28.4	-0.449955
28.416667	0.063346	28.416667	-0.445852
28.433333	0.067659	28.433333	-0.449746
28.45	0.068789	28.45	-0.451798
28.466667	0.073311	28.466667	-0.460087
28.483333	0.045845	28.483333	-0.429733
28.5	0.025163	28.5	-0.41286
28.516667	0.041533	28.516667	-0.403608
28.533333	0.122338	28.533333	-0.429147
28.55	0.020348	28.55	-0.645521
28.566667	-0.6585	28.566667	-1.335505
28.583333	-2.169893	28.583333	-2.713465
28.6	-4.368926	28.6	-4.628717
28.616667	-6.925888	28.616667	-6.80242
28.633333	-9.391704	28.633333	-8.920019
28.65	-11.34066	28.65	-10.565599
28.666667	-12.363704	28.666667	-11.3698
28.683333	-12.16592	28.683333	-11.182357
28.7	-10.916704	28.7	-10.22538
28.716667	-9.160383	28.716667	-8.873839
28.733333	-7.334604	28.733333	-7.451332
28.75	-5.681488	28.75	-6.137807
28.766667	-4.357663	28.766667	-5.049532
28.783333	-3.345588	28.783333	-4.178468
28.8	-2.631697	28.8	-3.475337
28.816667	-2.102234	28.816667	-2.918576
28.833333	-1.714788	28.833333	-2.501906
28.85	-1.422842	28.85	-2.17856
28.866667	-1.235148	28.866667	-1.870704
28.883333	-1.075673	28.883333	-1.579135
28.9	-0.904265	28.9	-1.361422
28.916667	-0.75668	28.916667	-1.16862
28.933333	-0.657663	28.933333	-1.049254
28.95	-0.600973	28.95	-1.015299
28.966667	-0.546838	28.966667	-1.021119
28.983333	-0.45678	28.983333	-1.025808
29	-0.383553	29	-0.983103
29.016667	-0.353826	29.016667	-0.912346
29.033333	-0.322132	29.033333	-0.864114
29.05	-0.318783	29.05	-0.790007
29.066667	-0.300235	29.066667	-0.743324
29.083333	-0.229562	29.083333	-0.737295
29.1	-0.13515	29.1	-0.719543
29.116667	-0.129707	29.116667	-0.720297
29.133333	-0.144361	29.133333	-0.681109
29.15	-0.149092	29.15	-0.638948
29.166667	-0.151897	29.166667	-0.614329
29.183333	-0.150181	29.183333	-0.557389
29.2	-0.129247	29.2	-0.575769
29.216667	-0.084615	29.216667	-0.622326
29.233333	-0.024786	29.233333	-0.637608
29.25	0.014361	29.25	-0.639157
29.266667	0.015072	29.266667	-0.641711
29.283333	-0.046515	29.283333	-0.618977
29.3	-0.094873	29.3	-0.582844
29.316667	-0.139253	29.316667	-0.532142
29.333333	-0.139379	29.333333	-0.505682
29.35	-0.137578	29.35	-0.50811
29.366667	-0.138834	29.366667	-0.513427
29.383333	-0.127111	29.383333	-0.504342
29.4	-0.069417	29.4	-0.481775
29.416667	-0.013272	29.416667	-0.470973
29.433333	-0.010676	29.433333	-0.458831
29.45	-0.045678	29.45	-0.459794
29.466667	-0.086332	29.466667	-0.463772
29.483333	-0.058741	29.483333	-0.449704
29.5	0.010634	29.5	-0.421988
29.516667	0.019385	29.516667	-0.419099
29.533333	0.026837	29.533333	-0.419392
29.55	0.038728	29.55	-0.418345
29.566667	0.050577	29.566667	-0.417424
29.583333	0.063597	29.583333	-0.413028
29.6	0.075907	29.6	-0.394983
29.616667	0.083903	29.616667	-0.387949
29.633333	0.083275	29.633333	-0.388703
29.65	0.088383	29.65	-0.393643
29.666667	0.092528	29.666667	-0.395904
29.683333	0.087337	29.683333	-0.395862
29.7	0.083903	29.7	-0.397872
29.716667	0.098557	29.716667	-0.400007
29.733333	0.118905	29.733333	-0.400802
29.75	0.128493	29.75	-0.40097
29.766667	0.138123	29.766667	-0.401221
29.783333	0.159224	29.783333	-0.400091
29.8	0.176641	29.8	-0.387195
29.816667	0.187569	29.816667	-0.384348
29.833333	0.155163	29.833333	-0.377482
29.85	0.098725	29.85	-0.372416
29.866667	0.096715	29.866667	-0.368145
29.883333	0.118445	29.883333	-0.364921
29.9	0.130293	29.9	-0.377021
29.916667	0.136532	29.916667	-0.397285
29.933333	0.120119	29.933333	-0.40143
29.95	0.081978	29.95	-0.378361
29.966667	0.033578	29.966667	-0.347672
29.983333	0.0242	29.983333	-0.338335
30	0.042831	30	-0.336954
30.016667	0.097762	30.016667	-0.331971
30.033333	0.153321	30.033333	-0.320583
30.05	0.133224	30.05	-0.340429
30.066667	0.120873	30.066667	-0.388661
30.083333	0.113923	30.083333	-0.395443
30.1	0.124599	30.1	-0.388786
30.116667	0.159517	30.116667	-0.385144
30.133333	0.201846	30.133333	-0.386149
30.15	0.21449	30.15	-0.376142
30.166667	0.201971	30.166667	-0.317736
30.183333	0.171366	30.183333	-0.263475
30.2	0.146412	30.2	-0.261089
30.216667	0.115179	30.216667	-0.292113
30.233333	0.096045	30.233333	-0.337498
30.25	0.075823	30.25	-0.339005
30.266667	0.058783	30.266667	-0.339759
30.283333	0.049614	30.283333	-0.320541
30.3	0.039398	30.3	-0.320374
30.316667	0.029056	30.316667	-0.327366
30.333333	0.016203	30.333333	-0.314805
30.35	-0.008583	30.35	-0.281562
30.366667	-0.029182	30.366667	-0.269462
30.383333	0.020515	30.383333	-0.252757
30.4	0.077205	30.4	-0.248235
30.416667	0.067156	30.416667	-0.270258
30.433333	0.014863	30.433333	-0.294834
30.45	-0.06858	30.45	-0.350393
30.466667	-0.107224	30.466667	-0.369653
30.483333	-0.06456	30.483333	-0.356087
30.5	-0.013733	30.5	-0.351607
30.516667	0.070296	30.516667	-0.379659
30.533333	0.127069	30.533333	-0.402184
30.55	0.100525	30.55	-0.389205
30.566667	0.076032	30.566667	-0.347881
30.583333	0.111369	30.583333	-0.29743
30.6	0.155205	30.6	-0.246016
30.616667	0.081601	30.616667	-0.231949
30.633333	0.039984	30.633333	-0.291359
30.65	0.060834	30.65	-0.352989
30.666667	0.075865	30.666667	-0.410097
30.683333	0.087127	30.683333	-0.388744
30.7	0.098264	30.7	-0.358641
30.716667	0.109359	30.716667	-0.336954
30.733333	0.119198	30.733333	-0.313759
30.75	0.128995	30.75	-0.275826
30.766667	0.134647	30.766667	-0.263936
30.783333	0.131214	30.783333	-0.277794
30.8	0.064016	30.8	-0.315434
30.816667	-0.022023	30.816667	-0.308986
30.833333	-0.022818	30.833333	-0.300947
30.85	-0.019678	30.85	-0.321923
30.866667	-0.019804	30.866667	-0.376184
30.883333	0.019804	30.883333	-0.411981
30.9	0.081643	30.9	-0.429147
30.916667	0.092738	30.916667	-0.449788
30.933333	0.108857	30.933333	-0.470554
30.95	0.122171	30.95	-0.536622
30.966667	0.134689	30.966667	-0.598629
30.983333	0.12238	30.983333	-0.622452
31	0.064979	31	-0.63811
31.016667	0.004354	31.016667	-0.635849
31.033333	-0.083359	31.033333	-0.597708
31.05	-0.277669	31.05	-0.647865
31.066667	-0.861057	31.066667	-1.1489
31.083333	-2.123754	31.083333	-2.314002
31.1	-4.097914	31.1	-4.03059
31.116667	-6.45705	31.116667	-6.077098
31.133333	-8.737559	31.133333	-8.139893
31.15	-10.593399	31.15	-9.825582
31.166667	-11.54284	31.166667	-10.732527
31.183333	-11.368125	31.183333	-10.702842
31.2	-10.186191	31.2	-9.910867
31.216667	-8.555014	31.216667	-8.662322
31.233333	-6.894613	31.233333	-7.29508
31.25	-5.367143	31.25	-6.034895
31.266667	-4.09356	31.266667	-4.962823
31.283333	-3.106354	31.283333	-4.084935
31.3	-2.348083	31.3	-3.367108
31.316667	-1.858562	31.316667	-2.788493
31.333333	-1.542878	31.333333	-2.360225
31.35	-1.270987	31.35	-2.017158
31.366667	-1.049756	31.366667	-1.737187
31.383333	-0.88375	31.383333	-1.544678
31.4	-0.793106	31.4	-1.379927
31.416667	-0.716948	31.416667	-1.227067
31.433333	-0.613869	31.433333	-1.104813
31.45	-0.536455	31.45	-0.998677
31.466667	-0.505933	31.466667	-0.914439
31.483333	-0.41688	31.483333	-0.864449
31.5	-0.33821	31.5	-0.826474
31.516667	-0.327366	31.516667	-0.776484
31.533333	-0.320918	31.533333	-0.740687
31.55	-0.281102	31.55	-0.708448
31.566667	-0.23735	31.566667	-0.694465
31.583333	-0.230525	31.583333	-0.708532
31.6	-0.213024	31.6	-0.718329
31.616667	-0.202474	31.616667	-0.687138
31.633333	-0.202767	31.633333	-0.656323
31.65	-0.198203	31.65	-0.646651
31.666667	-0.194435	31.666667	-0.615711
31.683333	-0.187987	31.683333	-0.56593
31.7	-0.185266	31.7	-0.557807
31.716667	-0.183926	31.716667	-0.547801
31.733333	-0.175636	31.733333	-0.528081
31.75	-0.171868	31.75	-0.499611
31.766667	-0.155372	31.766667	-0.497434
31.783333	-0.140467	31.783333	-0.500071
31.8	-0.114216	31.8	-0.504133
31.816667	-0.107852	31.816667	-0.508445
31.833333	-0.114132	31.833333	-0.512799
31.85	-0.118319	31.85	-0.518033
31.866667	-0.126651	31.866667	-0.47964
31.883333	-0.134899	31.883333	-0.475704
31.9	-0.112457	31.9	-0.483408
31.916667	-0.077414	31.916667	-0.485418
31.933333	-0.021018	31.933333	-0.48726
31.95	0.027214	31.95	-0.486213
31.966667	0.004689	31.966667	-0.515688
31.983333	-0.03944	31.983333	-0.56145
32	-0.05313	32	-0.568609
32.016667	-0.061546	32.016667	-0.5581
32.033333	-0.069878	32.033333	-0.534403
32.05	-0.072264	32.05	-0.500741
32.066667	-0.068747	32.066667	-0.503672
32.083333	-0.068998	32.083333	-0.47717
32.1	-0.070673	32.1	-0.461009
32.116667	-0.06791	32.116667	-0.451128
32.133333	-0.060583	32.133333	-0.455315
32.15	-0.063263	32.15	-0.471057
32.166667	-0.065105	32.166667	-0.482612
32.183333	-0.105089	32.183333	-0.536203
32.2	-0.153111	32.2	-0.56078
32.216667	-0.155916	32.216667	-0.539051
32.233333	-0.084573	32.233333	-0.513888
32.25	-0.050409	32.25	-0.48458
32.266667	-0.068035	32.266667	-0.483115
32.283333	-0.082103	32.283333	-0.493038
32.3	-0.044296	32.3	-0.498522
32.316667	0.041533	32.316667	-0.503965
32.333333	0.093994	32.333333	-0.508947
32.35	0.102744	32.35	-0.508864
32.366667	0.066486	32.366667	-0.501327
32.383333	-0.009965	32.383333	-0.471978
32.4	-0.079926	32.4	-0.439614
32.416667	-0.070589	32.416667	-0.446355
32.433333	-0.040444	32.433333	-0.455524
32.45	-0.007997	32.45	-0.440703
32.466667	0.039607	32.466667	-0.420522
32.483333	0.096883	32.483333	-0.428058
32.5	0.105089	32.5	-0.45879
32.516667	0.141807	32.516667	-0.479263
32.533333	0.171575	32.533333	-0.50003
32.55	0.132177	32.55	-0.494126
32.566667	0.058741	32.566667	-0.454352
32.583333	-0.00113	32.583333	-0.414451
32.6	0.026084	32.6	-0.404947
32.616667	0.053884	32.616667	-0.403314
32.633333	0.049321	32.633333	-0.399546
32.65	0.023614	32.65	-0.393894
32.666667	0.006573	32.666667	-0.389875
32.683333	-0.026586	32.683333	-0.384013
32.7	-0.069333	32.7	-0.378277
32.716667	-0.115974	32.716667	-0.372541
32.733333	-0.110825	32.733333	-0.351231
32.75	-0.094873	32.75	-0.340806
32.766667	-0.08516	32.766667	-0.380413
32.783333	-0.077916	32.783333	-0.431868
32.8	-0.072432	32.8	-0.444094
32.816667	-0.064979	32.816667	-0.44782
32.833333	-0.059201	32.833333	-0.450332
32.85	-0.054721	32.85	-0.448909
32.866667	-0.051288	32.866667	-0.41667
32.883333	-0.05267	32.883333	-0.410934
32.9	-0.088509	32.9	-0.407627
32.916667	-0.118821	32.916667	-0.407292
32.933333	-0.131424	32.933333	-0.406287
32.95	-0.163662	32.95	-0.406915
32.966667	-0.173459	32.966667	-0.407669
32.983333	-0.165044	32.983333	-0.427807
33	-0.143607	33	-0.451421
33.016667	-0.084657	33.016667	-0.455733
33.033333	-0.012267	33.033333	-0.461846
33.05	0.033955	33.05	-0.467038
33.066667	0.065021	33.066667	-0.453054
33.083333	0.068747	33.083333	-0.419936
33.1	0.071008	33.1	-0.382548
33.116667	0.068873	33.116667	-0.37229
33.133333	0.065691	33.133333	-0.37497
33.15	0.064644	33.15	-0.375765
33.166667	0.066319	33.166667	-0.388577
33.183333	0.071845	33.183333	-0.412567
33.2	0.074483	33.2	-0.419769
33.216667	0.073143	33.216667	-0.423076
33.233333	0.082103	33.233333	-0.424374
33.25	0.090435	33.25	-0.424039
33.266667	0.090602	33.266667	-0.424374
33.283333	0.044966	33.283333	-0.425714
33.3	0.044087	33.3	-0.426426
33.316667	0.028847	33.316667	-0.426174
33.333333	0.019845	33.333333	-0.427012
33.35	0.01591	33.35	-0.433585
33.366667	0.012267	33.366667	-0.425379
33.383333	0.003894	33.383333	-0.39448
[truncated: 8 more rows]
