# Supplementary material for: Characterization of meiotic axis proteins in the model brown alga Ectocarpus
Source: EMBO Rep. 2025 Oct 23;26(23):5673–702. doi: 10.1038/s44319-025-00605-3 (PMC12678776; doi:10.1038/s44319-025-00605-3)
Supplement: Supplementary file 6 — Source data Fig. 2 [file 44319_2025_605_MOESM6_ESM.zip › Figure 2/2H-J/Figure2H_Merged-Data_HORMA-25uM_All-CMs-350uM.xlsx]

## Sheet: Raw-Plot
HORMA-25.93uM_CM-H1-A_Set1	HORMA-25.93uM_CM-H1-A_Set2	HORMA-25.93uM_CM-H1-B_Set1	HORMA-25.93uM_CM-H1-B_Set2	25uM-HORMA_CM-H2-A-350uM_Set1	25uM-HORMA_CM-H2-A-350uM_Set2
0.083333	0	0.083333	0	0.083333	10.847
0.1	0.002847	0.1	0.012267	0.1	10.8451
0.116667	0.003768	0.116667	0.016915	0.116667	10.8447
0.133333	0.004647	0.133333	0.021436	0.133333	10.8439
0.15	0.005275	0.15	0.025665	0.15	10.843
0.166667	0.006029	0.166667	0.027717	0.166667	10.842
0.183333	0.007536	0.183333	0.031275	0.183333	10.8408
0.2	0.008122	0.2	0.03542	0.2	10.8397
0.216667	0.00896	0.216667	0.039105	0.216667	10.8385
0.233333	0.010509	0.233333	0.042831	0.233333	10.8377
0.25	0.012519	0.25	0.046641	0.25	10.8375
0.266667	0.0139	0.266667	0.04999	0.266667	10.837
0.283333	0.015449	0.283333	0.052209	0.283333	10.8365
0.3	0.017501	0.3	0.056103	0.3	10.8358
0.316667	0.019176	0.316667	0.06029	0.316667	10.8349
0.333333	0.020683	0.333333	0.062886	0.333333	10.8343
0.35	0.021729	0.35	0.067198	0.35	10.8337
0.366667	0.022316	0.366667	0.069836	0.366667	10.8335
0.383333	0.023823	0.383333	0.07285	0.383333	10.8331
0.4	0.025456	0.4	0.076451	0.4	10.8324
0.416667	0.028261	0.416667	0.080847	0.416667	10.8322
0.433333	0.032113	0.433333	0.084573	0.433333	10.8321
0.45	0.034918	0.45	0.087253	0.45	10.8314
0.466667	0.038016	0.466667	0.090895	0.466667	10.8309
0.483333	0.040444	0.483333	0.095333	0.483333	10.8307
0.5	0.042622	0.5	0.098264	0.5	10.8306
0.516667	0.045804	0.516667	0.101069	0.516667	10.8306
0.533333	0.051456	0.533333	0.104335	0.533333	10.8303
0.55	0.056564	0.55	0.108773	0.55	10.8299
0.566667	0.06209	0.566667	0.111955	0.566667	10.8293
0.583333	0.059578	0.583333	0.115263	0.583333	10.8288
0.6	0.053424	0.6	0.119952	0.6	10.8284
0.616667	0.034457	0.616667	0.124892	0.616667	10.8279
0.633333	0.029098	0.633333	0.128912	0.633333	10.8272
0.65	0.033913	0.65	0.134229	0.65	10.8264
0.666667	0.03743	0.666667	0.137243	0.666667	10.8254
0.683333	0.040738	0.683333	0.141723	0.683333	10.8241
0.7	0.043375	0.7	0.148631	0.7	10.8239
0.716667	0.04618	0.716667	0.156126	0.716667	10.8236
0.733333	0.049823	0.733333	0.163746	0.733333	10.8236
0.75	0.051623	0.75	0.165337	0.75	10.8228
0.766667	0.055015	0.766667	0.164918	0.766667	10.8217
0.783333	0.051581	0.783333	0.169524	0.783333	10.8217
0.8	0.040654	0.8	0.175469	0.8	10.8216
0.816667	0.03429	0.816667	0.179069	0.816667	10.8206
0.833333	0.036593	0.833333	0.179404	0.833333	10.8198
0.85	0.058448	0.85	0.181079	0.85	10.8201
0.866667	0.064937	0.866667	0.189536	0.866667	10.8198
0.883333	0.062007	0.883333	0.197115	0.883333	10.8194
0.9	0.059536	0.9	0.203813	0.9	10.8186
0.916667	0.059746	0.916667	0.211894	0.916667	10.8178
0.933333	0.060457	0.933333	0.220519	0.933333	10.8168
0.95	0.059327	0.95	0.226883	0.95	10.8175
0.966667	0.059788	0.966667	0.232744	0.966667	10.8176
0.983333	0.062928	0.983333	0.237936	0.983333	10.8143
1	0.065984	1	0.246393	1	10.8111
1.01667	0.069794	1.01667	0.247733	1.01667	10.8113
1.03333	0.093659	1.03333	0.26448	1.03333	10.8114
1.05	0.025246	1.05	0.131466	1.05	10.8118
1.06667	-0.318406	1.06667	-0.258116	1.06667	10.8262
1.08333	-0.622284	1.08333	-0.589669	1.08333	10.8418
1.1	-0.797711	1.1	-0.745753	1.1	10.8507
1.11667	-0.828735	1.11667	-0.757308	1.11667	10.8523
1.13333	-0.766519	1.13333	-0.685044	1.13333	10.8525
1.15	-0.63296	1.15	-0.57782	1.15	10.8506
1.16667	-0.511753	1.16667	-0.454896	1.16667	10.8468
1.18333	-0.414828	1.18333	-0.333688	1.18333	10.8434
1.2	-0.325817	1.2	-0.21809	1.2	10.8411
1.21667	-0.256358	1.21667	-0.135024	1.21667	10.837
1.23333	-0.193179	1.23333	-0.07218	1.23333	10.8322
1.25	-0.164332	1.25	-0.025246	1.25	10.8292
1.26667	-0.131884	1.26667	0.022232	1.26667	10.8269
1.28333	-0.112792	1.28333	0.051749	1.28333	10.8254
1.3	-0.083945	1.3	0.071343	1.3	10.8239
1.31667	-0.068538	1.31667	0.100316	1.31667	10.8227
1.33333	-0.058155	1.33333	0.125353	1.33333	10.8216
1.35	-0.029266	1.35	0.142142	1.35	10.8206
1.36667	0.00628	1.36667	0.163997	1.36667	10.8186
1.38333	0.011974	1.38333	0.184596	1.38333	10.8169
1.4	0.007369	1.4	0.197115	1.4	10.8162
1.41667	0.005987	1.41667	0.228055	1.41667	10.8158
1.43333	0.008457	1.43333	0.243546	1.43333	10.8151
1.45	0.009169	1.45	0.249282	1.45	10.8146
1.46667	0.013523	1.46667	0.252841	1.46667	10.8141
1.48333	0.020767	1.48333	0.255897	1.48333	10.8138
1.5	0.024953	1.5	0.259079	1.5	10.8134
1.51667	0.028973	1.51667	0.264941	1.51667	10.8129
1.53333	0.033997	1.53333	0.271263	1.53333	10.8123
1.55	0.037807	1.55	0.275701	1.55	10.8119
1.56667	0.042915	1.56667	0.279762	1.56667	10.8115
1.58333	0.045678	1.58333	0.284409	1.58333	10.8111
1.6	0.047897	1.6	0.289559	1.6	10.8109
1.61667	0.050535	1.61667	0.295253	1.61667	10.811
1.63333	0.052293	1.63333	0.300989	1.63333	10.8111
1.65	0.053424	1.65	0.30505	1.65	10.8118
1.66667	0.054177	1.66667	0.310367	1.66667	10.8122
1.68333	0.056061	1.68333	0.317066	1.68333	10.8121
1.7	0.057066	1.7	0.321923	1.7	10.8117
1.71667	0.057862	1.71667	0.324812	1.71667	10.8115
1.73333	0.058992	1.73333	0.326026	1.73333	10.8116
1.75	0.05962	1.75	0.327157	1.75	10.812
1.76667	0.061002	1.76667	0.329041	1.76667	10.8122
1.78333	0.062132	1.78333	0.332013	1.78333	10.8123
1.8	0.062844	1.8	0.334316	1.8	10.813
1.81667	0.063556	1.81667	0.335656	1.81667	10.8137
1.83333	0.063472	1.83333	0.337456	1.83333	10.8143
1.85	0.063723	1.85	0.339131	1.85	10.8137
1.86667	0.064393	1.86667	0.341308	1.86667	10.8134
1.88333	0.065523	1.88333	0.342271	1.88333	10.8118
1.9	0.067491	1.9	0.343066	1.9	10.8107
1.91667	0.069794	1.91667	0.344909	1.91667	10.8097
1.93333	0.074441	1.93333	0.345578	1.93333	10.8083
1.95	0.078293	1.95	0.34629	1.95	10.8068
1.96667	0.079842	1.96667	0.348509	1.96667	10.8061
1.98333	0.082312	1.98333	0.351859	1.98333	10.8052
2	0.084699	2	0.354329	2	10.8048
2.01667	0.085453	2.01667	0.356841	2.01667	10.8042
2.03333	0.086248	2.03333	0.360693	2.03333	10.8036
2.05	0.088551	2.05	0.361321	2.05	10.8032
2.06667	0.090184	2.06667	0.366471	2.06667	10.8022
2.08333	0.091105	2.08333	0.371704	2.08333	10.8011
2.1	0.092235	2.1	0.374844	2.1	10.8003
2.11667	0.092026	2.11667	0.371118	2.11667	10.7997
2.13333	0.090728	2.13333	0.370783	2.13333	10.7997
2.15	0.091482	2.15	0.371872	2.15	10.7997
2.16667	0.091063	2.16667	0.373839	2.16667	10.7995
2.18333	0.090519	2.18333	0.375305	2.18333	10.7995
2.2	0.089472	2.2	0.377231	2.2	10.7997
2.21667	0.088802	2.21667	0.38125	2.21667	10.7996
2.23333	0.088509	2.23333	0.383804	2.23333	10.7993
2.25	0.088969	2.25	0.384265	2.25	10.7992
2.26667	0.090854	2.26667	0.38372	2.26667	10.7986
2.28333	0.092612	2.28333	0.385855	2.28333	10.7985
2.3	0.094664	2.3	0.388828	2.3	10.7985
2.31667	0.094622	2.31667	0.392429	2.31667	10.7983
2.33333	0.094077	2.33333	0.393517	2.33333	10.7984
2.35	0.095543	2.35	0.39515	2.35	10.7983
2.36667	0.097552	2.36667	0.397327	2.36667	10.7988
2.38333	0.10019	2.38333	0.398165	2.38333	10.7994
2.4	0.103079	2.4	0.398374	2.4	10.7997
2.41667	0.105759	2.41667	0.399211	2.41667	10.8001
2.43333	0.109108	2.43333	0.401095	2.43333	10.8004
2.45	0.113169	2.45	0.401472	2.45	10.8005
2.46667	0.116979	2.46667	0.402561	2.46667	10.8001
2.48333	0.120371	2.48333	0.403566	2.48333	10.7994
2.5	0.123134	2.5	0.404738	2.5	10.7983
2.51667	0.125311	2.51667	0.405785	2.51667	10.7972
2.53333	0.128325	2.53333	0.406622	2.53333	10.797
2.55	0.130712	2.55	0.40859	2.55	10.7973
2.56667	0.134313	2.56667	0.410474	2.56667	10.7973
2.58333	0.137662	2.58333	0.411814	2.58333	10.7969
2.6	0.141807	2.6	0.412065	2.6	10.7956
2.61667	0.14524	2.61667	0.412609	2.61667	10.7941
2.63333	0.147292	2.63333	0.412567	2.63333	10.7915
2.65	0.14704	2.65	0.413321	2.65	10.791
2.66667	0.147292	2.66667	0.415456	2.66667	10.7927
2.68333	0.148966	2.68333	0.418052	2.68333	10.7931
2.7	0.151311	2.7	0.420648	2.7	10.7918
2.71667	0.152609	2.71667	0.422783	2.71667	10.7905
2.73333	0.154828	2.73333	0.425002	2.73333	10.7898
2.75	0.155079	2.75	0.426886	2.75	10.7897
2.76667	0.155498	2.76667	0.426802	2.76667	10.7909
2.78333	0.158177	2.78333	0.427514	2.78333	10.7914
2.8	0.163997	2.8	0.428142	2.8	10.7905
2.81667	0.169649	2.81667	0.429524	2.81667	10.7894
2.83333	0.174255	2.83333	0.430738	2.83333	10.7885
2.85	0.183842	2.85	0.432036	2.85	10.7877
2.86667	0.187611	2.86667	0.434925	2.86667	10.7876
2.88333	0.184554	2.88333	0.438065	2.88333	10.7877
2.9	0.184135	2.9	0.441666	2.9	10.7873
2.91667	0.184177	2.91667	0.445057	2.91667	10.7866
2.93333	0.18468	2.93333	0.448323	2.93333	10.7868
2.95	0.185266	2.95	0.449034	2.95	10.7871
2.96667	0.185475	2.96667	0.449914	2.96667	10.7872
2.98333	0.184722	2.98333	0.45343	2.98333	10.7871
3	0.184763	3	0.457073	3	10.787
3.01667	0.186313	3.01667	0.459376	3.01667	10.7876
3.03333	0.187736	3.03333	0.461972	3.03333	10.7883
3.05	0.188908	3.05	0.463186	3.05	10.7884
3.06667	0.189495	3.06667	0.464986	3.06667	10.789
3.08333	0.189746	3.08333	0.468461	3.08333	10.7894
3.1	0.190458	3.1	0.471308	3.1	10.7906
3.11667	0.190876	3.11667	0.471434	3.11667	10.7919
3.13333	0.191379	3.13333	0.470931	3.13333	10.7926
3.15	0.192886	3.15	0.470554	3.15	10.7923
3.16667	0.195272	3.16667	0.471015	3.16667	10.7918
3.18333	0.197324	3.18333	0.471224	3.18333	10.7925
3.2	0.198161	3.2	0.470429	3.2	10.7921
3.21667	0.197743	3.21667	0.469215	3.21667	10.7911
3.23333	0.202474	3.23333	0.468084	3.23333	10.7903
3.25	0.210261	3.25	0.46754	3.25	10.7905
3.26667	0.21495	3.26667	0.468922	3.26667	10.7905
3.28333	0.218467	3.28333	0.469382	3.28333	10.7904
3.3	0.219723	3.3	0.469843	3.3	10.7895
3.31667	0.221565	3.31667	0.470052	3.31667	10.7909
3.33333	0.224538	3.33333	0.470094	3.33333	10.7904
3.35	0.225836	3.35	0.469257	3.35	10.789
3.36667	0.225836	3.36667	0.469968	3.36667	10.7881
3.38333	0.225794	3.38333	0.472062	3.38333	10.7884
3.4	0.225292	3.4	0.473025	3.4	10.7883
3.41667	0.224789	3.41667	0.473318	3.41667	10.7901
3.43333	0.223408	3.43333	0.473025	3.43333	10.7869
3.45	0.224078	3.45	0.473108	3.45	10.782
3.46667	0.22278	3.46667	0.473988	3.46667	10.7778
3.48333	0.220644	3.48333	0.477128	3.48333	10.774
3.5	0.215536	3.5	0.468084	3.5	10.7738
3.51667	0.220728	3.51667	0.480058	3.51667	10.7756
3.53333	-0.009211	3.53333	-0.077288	3.53333	10.7655
3.55	-1.89206	3.55	-3.05352	3.55	10.795
3.56667	-6.03008	3.56667	-8.8617	3.56667	10.9163
3.58333	-11.9637	3.58333	-17.133	3.58333	11.1124
3.6	-18.9189	3.6	-26.7542	3.6	11.3426
3.61667	-25.8661	3.61667	-36.2356	3.61667	11.5806
3.63333	-31.8666	3.63333	-44.1485	3.63333	11.8111
3.65	-35.656	3.65	-48.7804	3.65	11.949
3.66667	-36.5636	3.66667	-49.4992	3.66667	11.9685
3.68333	-34.9295	3.68333	-46.9231	3.68333	11.886
3.7	-31.66	3.7	-41.9085	3.7	11.7362
3.71667	-27.7603	3.71667	-35.0186	3.71667	11.5667
3.73333	-23.8752	3.73333	-26.9202	3.73333	11.4068
3.75	-20.4016	3.75	-18.8324	3.75	11.2737
3.76667	-17.4163	3.76667	-11.9598	3.76667	11.1733
3.78333	-14.8937	3.78333	-6.87569	3.78333	11.1009
3.8	-12.8135	3.8	-3.57092	3.8	11.0505
3.81667	-11.1126	3.81667	-1.70219	3.81667	11.0101
3.83333	-9.7158	3.83333	-0.811025	3.83333	10.9779
3.85	-8.54023	3.85	-0.484078	3.85	10.9546
3.86667	-7.53641	3.86667	-0.455817	3.86667	10.9356
3.88333	-6.67656	3.88333	-0.584226	3.88333	10.9114
3.9	-5.92215	3.9	-0.741064	3.9	10.8934
3.91667	-5.23275	3.91667	-0.879647	3.91667	10.8791
3.93333	-4.62482	3.93333	-0.964429	3.93333	10.8648
3.95	-4.13061	3.95	-0.98126	3.95	10.8472
3.96667	-3.67706	3.96667	-1.00416	3.96667	10.8366
3.98333	-3.27081	3.98333	-1.01002	3.98333	10.831
4	-2.91673	4	-1.01815	4	10.8245
4.01667	-2.59896	4.01667	-1.03142	4.01667	10.8157
4.03333	-2.32987	4.03333	-1.0439	4.03333	10.8071
4.05	-2.14414	4.05	-1.04134	4.05	10.8026
4.06667	-1.96181	4.06667	-1.05273	4.06667	10.7993
4.08333	-1.78894	4.08333	-1.06286	4.08333	10.7982
4.1	-1.66718	4.1	-1.06822	4.1	10.7963
4.11667	-1.56716	4.11667	-1.06667	4.11667	10.7944
4.13333	-1.45646	4.13333	-1.05637	4.13333	10.7926
4.15	-1.33107	4.15	-1.0544	4.15	10.7909
4.16667	-1.25843	4.16667	-1.03766	4.16667	10.7886
4.18333	-1.19818	4.18333	-1.02074	4.18333	10.7865
4.2	-1.14727	4.2	-0.995412	4.2	10.7852
4.21667	-1.09208	4.21667	-0.965727	4.21667	10.7839
4.23333	-1.0346	4.23333	-0.938597	4.23333	10.7823
4.25	-1.00952	4.25	-0.910336	4.25	10.7812
4.26667	-0.97385	4.26667	-0.908201	4.26667	10.7793
4.28333	-0.935875	4.28333	-0.905019	4.28333	10.7776
4.3	-0.915737	4.3	-0.875837	4.3	10.7766
4.31667	-0.857666	4.31667	-0.868426	4.31667	10.7765
4.33333	-0.84117	4.33333	-0.854191	4.33333	10.7761
4.35	-0.829991	4.35	-0.865788	4.35	10.7755
4.36667	-0.803531	4.36667	-0.830117	4.36667	10.775
4.38333	-0.764719	4.38333	-0.791096	4.38333	10.7742
4.4	-0.750316	4.4	-0.781466	4.4	10.7734
4.41667	-0.713598	4.41667	-0.775772	4.41667	10.7735
4.43333	-0.713598	4.43333	-0.724484	4.43333	10.7734
4.45	-0.724777	4.45	-0.717911	4.45	10.7733
4.46667	-0.729592	4.46667	-0.72373	4.46667	10.7733
4.48333	-0.710039	4.48333	-0.690487	4.48333	10.7735
4.5	-0.706397	4.5	-0.659002	4.5	10.7737
4.51667	-0.679894	4.51667	-0.629025	4.51667	10.7741
4.53333	-0.64439	4.53333	-0.623498	4.53333	10.7741
4.55	-0.624712	4.55	-0.613324	4.55	10.7742
4.56667	-0.614455	4.56667	-0.612194	4.56667	10.7749
4.58333	-0.594316	4.58333	-0.618851	4.58333	10.7757
4.6	-0.590129	4.6	-0.60516	4.6	10.7765
4.61667	-0.593102	4.61667	-0.572419	4.61667	10.7775
4.63333	-0.56974	4.63333	-0.535073	4.63333	10.7784
4.65	-0.544158	4.65	-0.50296	4.65	10.7789
4.66667	-0.51079	4.66667	-0.49668	4.66667	10.7793
4.68333	-0.490902	4.68333	-0.479682	4.68333	10.78
4.7	-0.47248	4.7	-0.468419	4.7	10.7814
4.71667	-0.474992	4.71667	-0.457952	4.71667	10.7834
4.73333	-0.466075	4.73333	-0.448281	4.73333	10.7851
4.75	-0.449788	4.75	-0.444554	4.75	10.7846
4.76667	-0.460339	4.76667	-0.447904	4.76667	10.7868
4.78333	-0.468545	4.78333	-0.430361	4.78333	10.7883
4.8	-0.464023	4.8	-0.427933	4.8	10.7836
4.81667	-0.467121	4.81667	-0.442712	4.81667	10.7775
4.83333	-0.465823	4.83333	-0.441833	4.83333	10.7771
4.85	-0.431575	4.85	-0.414577	4.85	10.7777
4.86667	-0.405492	4.86667	-0.398207	4.86667	10.7783
4.88333	-0.395485	4.88333	-0.35839	4.88333	10.7794
4.9	-0.392764	4.9	-0.32611	4.9	10.7806
4.91667	-0.398876	4.91667	-0.312126	4.91667	10.7816
4.93333	-0.401179	4.93333	-0.320834	4.93333	10.782
4.95	-0.404654	4.95	-0.315643	4.95	10.7818
4.96667	-0.367308	4.96667	-0.286796	4.96667	10.7813
4.98333	-0.355752	4.98333	-0.28533	4.98333	10.7812
5	-0.352361	5	-0.275031	5	10.7816
5.01667	-0.337875	5.01667	-0.262973	5.01667	10.7824
5.03333	-0.329627	5.03333	-0.256441	5.03333	10.7829
5.05	-0.326822	5.05	-0.23467	5.05	10.7831
5.06667	-0.335195	5.06667	-0.238689	5.06667	10.7828
5.08333	-0.343443	5.08333	-0.241453	5.08333	10.7828
5.1	-0.32431	5.1	-0.257195	5.1	10.7827
5.11667	-0.310116	5.11667	-0.263475	5.11667	10.7819
5.13333	-0.291946	5.13333	-0.238941	5.13333	10.7811
5.15	-0.259372	5.15	-0.233247	5.15	10.7799
5.16667	-0.240113	5.16667	-0.218635	5.16667	10.7789
5.18333	-0.267871	5.18333	-0.218132	5.18333	10.7778
5.2	-0.272058	5.2	-0.21135	5.2	10.7778
5.21667	-0.277124	5.21667	-0.203813	5.21667	10.7781
5.23333	-0.291987	5.23333	-0.203772	5.23333	10.7788
5.25	-0.291569	5.25	-0.189704	5.25	10.7795
5.26667	-0.286712	5.26667	-0.174045	5.26667	10.7796
5.28333	-0.25887	5.28333	-0.164458	5.28333	10.7796
5.3	-0.235884	5.3	-0.143649	5.3	10.7803
5.31667	-0.222612	5.31667	-0.121292	5.31667	10.7798
5.33333	-0.211936	5.33333	-0.101949	5.33333	10.7796
5.35	-0.183507	5.35	-0.097134	5.35	10.7797
5.36667	-0.173417	5.36667	-0.098222	5.36667	10.7794
5.38333	-0.184596	5.38333	-0.091356	5.38333	10.7794
5.4	-0.204818	5.4	-0.108773	5.4	10.7803
5.41667	-0.196361	5.41667	-0.091942	5.41667	10.7812
5.43333	-0.19904	5.43333	-0.08047	5.43333	10.7808
5.45	-0.207205	5.45	-0.067282	5.45	10.7803
5.46667	-0.202809	5.46667	-0.038812	5.46667	10.7797
5.48333	-0.197617	5.48333	-0.030606	5.48333	10.7795
5.5	-0.214113	5.5	-0.023069	5.5	10.7797
5.51667	-0.21001	5.51667	-0.005108	5.51667	10.7797
5.53333	-0.185936	5.53333	0.004187	5.53333	10.7794
5.55	-0.164416	5.55	0.00067	5.55	10.779
5.56667	-0.143356	5.56667	0.009588	5.56667	10.7786
5.58333	-0.146119	5.58333	0.028387	5.58333	10.7782
5.6	-0.145491	5.6	0.040989	5.6	10.7778
5.61667	-0.156335	5.61667	0.043124	5.61667	10.7775
5.63333	-0.142477	5.63333	0.045636	5.63333	10.777
5.65	-0.139965	5.65	0.052251	5.65	10.7763
5.66667	-0.164541	5.66667	0.062718	5.66667	10.7758
5.68333	-0.134313	5.68333	0.073646	5.68333	10.7756
5.7	-0.132638	5.7	0.087337	5.7	10.7752
5.71667	-0.138416	5.71667	0.09571	5.71667	10.7752
5.73333	-0.133517	5.73333	0.103163	5.73333	10.7751
5.75	-0.116728	5.75	0.092528	5.75	10.7741
5.76667	-0.105842	5.76667	0.072306	5.76667	10.7731
5.78333	-0.114048	5.78333	0.076828	5.78333	10.7727
5.8	-0.103456	5.8	0.089723	5.8	10.7721
5.81667	-0.099562	5.81667	0.104586	5.81667	10.7715
5.83333	-0.116686	5.83333	0.115011	5.83333	10.7705
5.85	-0.113755	5.85	0.117565	5.85	10.7701
5.86667	-0.105507	5.86667	0.118821	5.86667	10.7705
5.88333	-0.101865	5.88333	0.115681	5.88333	10.7707
5.9	-0.089681	5.9	0.111201	5.9	10.7712
5.91667	-0.068496	5.91667	0.108941	5.91667	10.771
5.93333	-0.080722	5.93333	0.108773	5.93333	10.771
5.95	-0.054889	5.95	0.110155	5.95	10.773
5.96667	-0.030061	5.96667	0.113379	5.96667	10.7754
5.98333	-0.045887	5.98333	0.119994	5.98333	10.7792
6	-0.05087	6	0.123385	6	10.7845
6.01667	-0.046097	6.01667	0.132177	6.01667	10.7841
6.03333	-0.198706	6.03333	-0.131466	6.03333	10.7619
6.05	-1.67212	6.05	-2.07046	6.05	10.7899
6.06667	-5.06724	6.06667	-6.50248	6.06667	10.9189
6.08333	-9.88545	6.08333	-13.0657	6.08333	11.1255
6.1	-15.4168	6.1	-20.6988	6.1	11.3686
6.11667	-20.8646	6.11667	-28.1798	6.11667	11.6133
6.13333	-25.444	6.13333	-34.4381	6.13333	11.849
6.15	-28.1512	6.15	-38.0722	6.15	11.9879
6.16667	-28.525	6.16667	-38.2523	6.16667	11.9932
6.18333	-26.906	6.18333	-35.394	6.18333	11.895
6.2	-24.1056	6.2	-30.9131	6.2	11.736
6.21667	-20.913	6.21667	-26.0411	6.21667	11.5538
6.23333	-17.8129	6.23333	-21.4792	6.23333	11.3826
6.25	-15.0714	6.25	-17.5575	6.25	11.2414
6.26667	-12.7578	6.26667	-14.396	6.26667	11.1336
6.28333	-10.83	6.28333	-11.9399	6.28333	11.0618
6.3	-9.25605	6.3	-10.0231	6.3	11.018
6.31667	-7.98611	6.31667	-8.54438	6.31667	10.9858
6.33333	-6.95934	6.33333	-7.36207	6.33333	10.9627
6.35	-6.10561	6.35	-6.38943	6.35	10.9415
6.36667	-5.39411	6.36667	-5.55664	6.36667	10.924
6.38333	-4.79091	6.38333	-4.83065	6.38333	10.9099
6.4	-4.24299	6.4	-4.19509	6.4	10.8922
6.41667	-3.77474	6.41667	-3.64105	6.41667	10.8764
6.43333	-3.36129	6.43333	-3.17192	6.43333	10.856
6.45	-2.97321	6.45	-2.7702	6.45	10.8397
6.46667	-2.60967	6.46667	-2.4054	6.46667	10.823
6.48333	-2.29307	6.48333	-2.07946	6.48333	10.8109
6.5	-1.99907	6.5	-1.8275	6.5	10.8068
6.51667	-1.76892	6.51667	-1.59798	6.51667	10.8026
6.53333	-1.59517	6.53333	-1.395	6.53333	10.7978
6.55	-1.455	6.55	-1.21915	6.55	10.7951
6.56667	-1.3371	6.56667	-1.03833	6.56667	10.7941
6.58333	-1.22192	6.58333	-0.926413	6.58333	10.7946
6.6	-1.1072	6.6	-0.826098	6.6	10.7954
6.61667	-0.999054	6.61667	-0.74546	6.61667	10.7956
6.63333	-0.916239	6.63333	-0.705308	6.63333	10.795
6.65	-0.818519	6.65	-0.659421	6.65	10.7935
6.66667	-0.722977	6.66667	-0.583138	6.66667	10.7932
6.68333	-0.640957	6.68333	-0.526197	6.68333	10.7934
6.7	-0.554123	6.7	-0.498439	6.7	10.7932
6.71667	-0.482696	6.71667	-0.474323	6.71667	10.7927
6.73333	-0.450583	6.73333	-0.424542	6.73333	10.7927
6.75	-0.464484	6.75	-0.340638	6.75	10.7929
6.76667	-0.492912	6.76667	-0.245556	6.76667	10.7933
6.78333	-0.498732	6.78333	-0.213694	6.78333	10.7929
6.8	-0.432538	6.8	-0.247482	6.8	10.7926
6.81667	-0.374342	6.81667	-0.263643	6.81667	10.792
6.83333	-0.351859	6.83333	-0.269086	6.83333	10.7912
6.85	-0.353115	6.85	-0.259623	6.85	10.7902
6.86667	-0.332809	6.86667	-0.233121	6.86667	10.789
6.88333	-0.303082	6.88333	-0.187276	6.88333	10.7879
6.9	-0.236429	6.9	-0.123929	6.9	10.7867
6.91667	-0.191546	6.91667	-0.123385	6.91667	10.7854
6.93333	-0.194268	6.93333	-0.144235	6.93333	10.7846
6.95	-0.193388	6.95	-0.151269	6.95	10.7839
6.96667	-0.235005	6.96667	-0.159098	6.96667	10.7838
6.98333	-0.29295	6.98333	-0.167891	6.98333	10.7831
7	-0.314889	7	-0.172412	7	10.7823
7.01667	-0.300403	7.01667	-0.179656	7.01667	10.7815
7.03333	-0.272603	7.03333	-0.169356	7.03333	10.7808
7.05	-0.287131	7.05	-0.140718	7.05	10.78
7.06667	-0.309363	7.06667	-0.11497	7.06667	10.7791
7.08333	-0.346541	7.08333	-0.069585	7.08333	10.7786
7.1	-0.408967	7.1	-0.039356	7.1	10.7784
7.11667	-0.417466	7.11667	-0.018087	7.11667	10.778
7.13333	-0.419266	7.13333	-0.016663	7.13333	10.7768
7.15	-0.393559	7.15	-0.024325	7.15	10.776
7.16667	-0.351524	7.16667	-0.021395	7.16667	10.7752
7.18333	-0.282651	7.18333	-0.019259	7.18333	10.7738
7.2	-0.259875	7.2	-0.020097	7.2	10.7729
7.21667	-0.239527	7.21667	-0.010676	7.21667	10.7724
7.23333	-0.193933	7.23333	-0.003684	7.23333	10.7721
7.25	-0.177144	7.25	0.017836	7.25	10.7712
7.26667	-0.145617	7.26667	0.039105	7.26667	10.7704
7.28333	-0.130712	7.28333	0.044213	7.28333	10.7698
7.3	-0.134271	7.3	0.038225	7.3	10.7687
7.31667	-0.150934	7.31667	0.041784	7.31667	10.7674
7.33333	-0.223115	7.33333	0.040528	7.33333	10.7668
7.35	-0.246561	7.35	0.036383	7.35	10.7683
7.36667	-0.240657	7.36667	0.030689	7.36667	10.7691
7.38333	-0.231781	7.38333	0.029768	7.38333	10.7688
7.4	-0.221356	7.4	0.026209	7.4	10.7691
7.41667	-0.175427	7.41667	0.022902	7.41667	10.7702
7.43333	-0.142602	7.43333	0.022106	7.43333	10.7722
7.45	-0.110992	7.45	0.014696	7.45	10.7741
7.46667	-0.101614	7.46667	0.010425	7.46667	10.7773
7.48333	-0.105717	7.48333	0.007578	7.48333	10.7783
7.5	-0.113295	7.5	0.007829	7.5	10.7786
7.51667	-0.092277	7.51667	0.008667	7.51667	10.7792
7.53333	-0.07553	7.53333	0.000335	7.53333	10.779
7.55	-0.08047	7.55	-0.002596	7.55	10.7784
7.56667	-0.083862	7.56667	0.010844	7.56667	10.7789
7.58333	-0.070841	7.58333	0.030606	7.58333	10.7799
7.6	-0.048902	7.6	0.039691	7.6	10.7813
7.61667	-0.046515	7.61667	0.053926	7.61667	10.7819
7.63333	-0.04392	7.63333	0.064267	7.63333	10.7818
7.65	-0.02713	7.65	0.062635	7.65	10.7814
7.66667	-0.011807	7.66667	0.065565	7.66667	10.7811
7.68333	0.000837	7.68333	0.071469	7.68333	10.7812
7.7	0.025037	7.7	0.070548	7.7	10.7815
7.71667	0.032322	7.71667	0.072892	7.71667	10.7816
7.73333	-0.006322	7.73333	0.085997	7.73333	10.7806
7.75	-0.037765	7.75	0.069292	7.75	10.7795
7.76667	-0.030647	7.76667	0.014863	7.76667	10.7782
7.78333	-0.046767	7.78333	-0.011011	7.78333	10.7773
7.8	-0.056271	7.8	-0.018841	7.8	10.7769
7.81667	-0.03362	7.81667	0.011891	7.81667	10.7771
7.83333	-0.018171	7.83333	0.031903	7.83333	10.777
7.85	-0.069794	7.85	0.026084	7.85	10.7755
7.86667	-0.132261	7.86667	0.029768	7.86667	10.7742
7.88333	-0.141891	7.88333	0.03249	7.88333	10.7736
7.9	-0.131842	7.9	0.038728	7.9	10.7728
7.91667	-0.108396	7.91667	0.045469	7.91667	10.7724
7.93333	-0.095878	7.93333	0.052796	7.93333	10.7717
7.95	-0.063597	7.95	0.05895	7.95	10.7711
7.96667	-0.059159	7.96667	0.067575	7.96667	10.7704
7.98333	-0.066654	7.98333	0.076325	7.98333	10.7694
8	-0.060081	8	0.082271	8	10.7688
8.01667	-0.035504	8.01667	0.090226	8.01667	10.7684
8.03333	-0.008206	8.03333	0.097846	8.03333	10.7682
8.05	0.008709	8.05	0.106805	8.05	10.7684
8.06667	0.032783	8.06667	0.111453	8.06667	10.7689
8.08333	0.064854	8.08333	0.112457	8.08333	10.7688
8.1	0.05761	8.1	0.108941	8.1	10.7686
8.11667	0.036258	8.11667	0.10287	8.11667	10.7685
8.13333	0.040319	8.13333	0.102786	8.13333	10.7687
8.15	0.004815	8.15	0.099478	8.15	10.7689
8.16667	-0.04505	8.16667	0.093114	8.16667	10.7695
8.18333	-0.032699	8.18333	0.087337	8.18333	10.7698
8.2	0.009169	8.2	0.077288	8.2	10.7696
8.21667	0.012016	8.21667	0.070966	8.21667	10.7689
8.23333	0.031024	8.23333	0.073688	8.23333	10.7679
8.25	0.041156	8.25	0.089011	8.25	10.7667
8.26667	0.047395	8.26667	0.12171	8.26667	10.7656
8.28333	0.053507	8.28333	0.153321	8.28333	10.7648
8.3	0.041366	8.3	0.153823	8.3	10.7641
8.31667	0.037765	8.31667	0.157047	8.31667	10.7637
8.33333	0.048818	8.33333	0.159391	8.33333	10.7632
8.35	0.04011	8.35	0.159182	8.35	10.762
8.36667	0.022274	8.36667	0.163118	8.36667	10.7613
8.38333	0.001005	8.38333	0.16676	8.38333	10.7611
8.4	-0.007746	8.4	0.168937	8.4	10.7604
8.41667	-0.003894	8.41667	0.17124	8.41667	10.759
8.43333	0.025623	8.43333	0.176348	8.43333	10.7572
8.45	0.060206	8.45	0.18535	8.45	10.7563
8.46667	0.056145	8.46667	0.194812	8.46667	10.7569
8.48333	0.048232	8.48333	0.187024	8.48333	10.7585
8.5	0.023111	8.5	0.079675	8.5	10.7601
8.51667	0.001717	8.51667	-0.014403	8.51667	10.7623
8.53333	-0.094119	8.53333	-0.164081	8.53333	10.743
8.55	-1.0941	8.55	-1.23	8.55	10.766
8.56667	-3.68376	8.56667	-4.24173	8.56667	10.8869
8.58333	-7.53565	8.58333	-9.06178	8.58333	11.0814
8.6	-12.06	8.6	-14.9914	8.6	11.3193
8.61667	-16.5801	8.61667	-21.0467	8.61667	11.5626
8.63333	-20.4781	8.63333	-26.3258	8.63333	11.7982
8.65	-22.8974	8.65	-29.7858	8.65	11.9507
8.66667	-23.3708	8.66667	-30.5141	8.66667	11.9663
8.68333	-22.1608	8.68333	-28.6017	8.68333	11.876
8.7	-19.9019	8.7	-25.1054	8.7	11.7143
8.71667	-17.2367	8.71667	-21.1598	8.71667	11.5259
8.73333	-14.6164	8.73333	-17.3712	8.73333	11.3561
8.75	-12.3016	8.75	-14.1043	8.75	11.2207
8.76667	-10.3326	8.76667	-11.4655	8.76667	11.1209
8.78333	-8.70356	8.78333	-9.4296	8.78333	11.0547
8.8	-7.38727	8.8	-7.89555	8.8	11.012
8.81667	-6.33488	8.81667	-6.72375	8.81667	10.9769
8.83333	-5.47077	8.83333	-5.81061	8.83333	10.9422
8.85	-4.74528	8.85	-5.06067	8.85	10.9209
8.86667	-4.14832	8.86667	-4.43177	8.86667	10.9072
8.88333	-3.6722	8.88333	-3.89406	8.88333	10.8947
8.9	-3.28136	8.9	-3.41999	8.9	10.8847
8.91667	-2.93298	8.91667	-3.00621	8.91667	10.8702
8.93333	-2.61177	8.93333	-2.63659	8.93333	10.8588
8.95	-2.32217	8.95	-2.30621	8.95	10.8488
8.96667	-2.06686	8.96667	-1.99673	8.96667	10.8423
8.98333	-1.82951	8.98333	-1.7173	8.98333	10.8354
9	-1.61598	9	-1.50139	9	10.8284
9.01667	-1.43465	9.01667	-1.34007	9.01667	10.8201
9.03333	-1.28112	9.03333	-1.18608	9.03333	10.812
9.05	-1.15422	9.05	-1.01149	9.05	10.8
9.06667	-1.05645	9.06667	-0.914146	9.06667	10.7916
9.08333	-0.980758	9.08333	-0.849292	9.08333	10.7854
9.1	-0.895557	9.1	-0.759486	9.1	10.7827
9.11667	-0.805038	9.11667	-0.678429	9.11667	10.7828
9.13333	-0.718497	9.13333	-0.595824	9.13333	10.7851
9.15	-0.620191	9.15	-0.528918	9.15	10.787
9.16667	-0.558645	9.16667	-0.466577	9.16667	10.7869
9.18333	-0.499695	9.18333	-0.400091	9.18333	10.7868
9.2	-0.467875	9.2	-0.410809	9.2	10.7856
9.21667	-0.467121	9.21667	-0.469885	9.21667	10.7869
9.23333	-0.42517	9.23333	-0.503881	9.23333	10.7887
9.25	-0.386023	9.25	-0.50564	9.25	10.7884
9.26667	-0.395108	9.26667	-0.492577	9.26667	10.7846
9.28333	-0.419936	9.28333	-0.462097	9.28333	10.7803
9.3	-0.446773	9.3	-0.411186	9.3	10.7774
9.31667	-0.429147	9.31667	-0.372374	9.31667	10.7754
9.33333	-0.400802	9.33333	-0.365005	9.33333	10.7744
9.35	-0.408129	9.35	-0.358851	9.35	10.7733
9.36667	-0.388451	9.36667	-0.345411	9.36667	10.7717
9.38333	-0.387781	9.38333	-0.330213	9.38333	10.7701
9.4	-0.37744	9.4	-0.289433	9.4	10.7698
9.41667	-0.385688	9.41667	-0.261717	9.41667	10.7691
9.43333	-0.370992	9.43333	-0.266783	9.43333	10.7686
9.45	-0.342773	9.45	-0.272309	9.45	10.7686
9.46667	-0.304464	9.46667	-0.274947	9.46667	10.7685
9.48333	-0.264522	9.48333	-0.279176	9.48333	10.7688
9.5	-0.240197	9.5	-0.279804	9.5	10.7693
9.51667	-0.231572	9.51667	-0.276371	9.51667	10.7698
9.53333	-0.241243	9.53333	-0.23735	9.53333	10.7704
9.55	-0.226925	9.55	-0.216751	9.55	10.7708
9.56667	-0.222947	9.56667	-0.218132	9.56667	10.7712
9.58333	-0.237015	9.58333	-0.222738	9.58333	10.7718
9.6	-0.23982	9.6	-0.216751	9.6	10.7727
9.61667	-0.21428	9.61667	-0.211726	9.61667	10.7744
9.63333	-0.210764	9.63333	-0.206995	9.63333	10.7759
9.65	-0.200464	9.65	-0.202516	9.65	10.7773
9.66667	-0.192383	9.66667	-0.197994	9.66667	10.7788
9.68333	-0.186313	9.68333	-0.193263	9.68333	10.7804
9.7	-0.178609	9.7	-0.188867	9.7	10.7819
9.71667	-0.188532	9.71667	-0.184638	9.71667	10.7829
9.73333	-0.226171	9.73333	-0.18133	9.73333	10.7832
9.75	-0.240532	9.75	-0.179865	9.75	10.7837
9.76667	-0.224747	9.76667	-0.178358	9.76667	10.7844
9.78333	-0.209759	9.78333	-0.176432	9.78333	10.7849
9.8	-0.207079	9.8	-0.174673	9.8	10.785
9.81667	-0.20373	9.81667	-0.174171	9.81667	10.7849
9.83333	-0.195189	9.83333	-0.178818	9.83333	10.785
9.85	-0.192718	9.85	-0.1784	9.85	10.7855
9.86667	-0.196863	9.86667	-0.172705	9.86667	10.7863
9.88333	-0.203772	9.88333	-0.142184	9.88333	10.7866
9.9	-0.213485	9.9	-0.125981	9.9	10.7867
9.91667	-0.203353	9.91667	-0.118486	9.91667	10.7863
9.93333	-0.19657	9.93333	-0.111704	9.93333	10.7858
9.95	-0.198789	9.95	-0.112541	9.95	10.7859
9.96667	-0.199878	9.96667	-0.108647	9.96667	10.7859
9.98333	-0.207456	9.98333	-0.112457	9.98333	10.7861
10	-0.195775	10	-0.120245	10	10.7869
10.0167	-0.165923	10.0167	-0.127614	10.0167	10.7873
10.0333	-0.162699	10.0333	-0.135736	10.0333	10.7871
10.05	-0.171156	10.05	-0.139462	10.05	10.787
10.0667	-0.17773	10.0667	-0.145868	10.0667	10.7869
10.0833	-0.172036	10.0833	-0.129247	10.0833	10.7874
10.1	-0.165169	10.1	-0.103791	10.1	10.7885
10.1167	-0.158261	10.1167	-0.073102	10.1167	10.7882
10.1333	-0.156	10.1333	-0.069626	10.1333	10.7878
10.15	-0.151813	10.15	-0.072683	10.15	10.7873
10.1667	-0.146957	10.1667	-0.075111	10.1667	10.7864
10.1833	-0.142267	10.1833	-0.056564	10.1833	10.7858
10.2	-0.135778	10.2	-0.044757	10.2	10.7851
10.2167	-0.128953	10.2167	-0.037765	10.2167	10.7846
10.2333	-0.126274	10.2333	-0.031234	10.2333	10.7838
10.25	-0.12485	10.25	-0.02801	10.25	10.7832
10.2667	-0.125018	10.2667	-0.028303	10.2667	10.7825
10.2833	-0.124055	10.2833	-0.027675	10.2833	10.782
10.3	-0.124306	10.3	-0.025079	10.3	10.7817
10.3167	-0.126567	10.3167	-0.022274	10.3167	10.7819
10.3333	-0.123971	10.3333	-0.023446	10.3333	10.7826
10.35	-0.120454	10.35	-0.027633	10.35	10.7831
10.3667	-0.116561	10.3667	-0.027675	10.3667	10.7836
10.3833	-0.10982	10.3833	-0.03115	10.3833	10.7841
10.4	-0.103707	10.4	-0.05895	10.4	10.7844
10.4167	-0.099855	10.4167	-0.084825	10.4167	10.7848
10.4333	-0.097552	10.4333	-0.118026	10.4333	10.7854
10.45	-0.096841	10.45	-0.146999	10.45	10.7864
10.4667	-0.094789	10.4667	-0.163076	10.4667	10.7881
10.4833	-0.095752	10.4833	-0.168058	10.4833	10.7891
10.5	-0.096129	10.5	-0.170528	10.5	10.7898
10.5167	-0.098557	10.5167	-0.171994	10.5167	10.7902
10.5333	-0.1022	10.5333	-0.178106	10.5333	10.7899
10.55	-0.10601	10.55	-0.209047	10.55	10.7886
10.5667	-0.108229	10.5667	-0.24476	10.5667	10.7877
10.5833	-0.108689	10.5833	-0.245012	10.5833	10.7876
10.6	-0.108271	10.6	-0.238983	10.6	10.7871
10.6167	-0.105717	10.6167	-0.23333	10.6167	10.7853
10.6333	-0.104335	10.6333	-0.224371	10.6333	10.7834
10.65	-0.098515	10.65	-0.216793	10.65	10.7814
10.6667	-0.097804	10.6667	-0.208586	10.6667	10.7806
10.6833	-0.068747	10.6833	-0.197115	10.6833	10.7821
10.7	-0.056187	10.7	-0.190709	10.7	10.7809
10.7167	-0.056564	10.7167	-0.190081	10.7167	10.7795
10.7333	-0.086834	10.7333	-0.195775	10.7333	10.7806
10.75	-0.111578	10.75	-0.194309	10.75	10.7815
10.7667	-0.144235	10.7667	-0.198999	10.7667	10.783
10.7833	-0.192342	10.7833	-0.201385	10.7833	10.7839
10.8	-0.205949	10.8	-0.207163	10.8	10.7845
10.8167	-0.20666	10.8167	-0.211852	10.8167	10.785
10.8333	-0.18221	10.8333	-0.207247	10.8333	10.7865
10.85	-0.151562	10.85	-0.228222	10.85	10.7876
10.8667	-0.120412	10.8667	-0.254222	10.8667	10.7882
10.8833	-0.074944	10.8833	-0.273942	10.8833	10.7885
10.9	-0.052837	10.9	-0.311247	10.9	10.7885
10.9167	-0.046348	10.9167	-0.324142	10.9167	10.7892
10.9333	-0.041994	10.9333	-0.316103	10.9333	10.7892
10.95	-0.040277	10.95	-0.308525	10.95	10.789
10.9667	-0.038728	10.9667	-0.299649	10.9667	10.7889
10.9833	-0.04124	10.9833	-0.290983	10.9833	10.7897
11	-0.055182	11	-0.273231	11	10.7926
11.0167	-0.05962	11.0167	-0.245556	11.0167	10.7986
11.0333	-0.14097	11.0333	-0.293285	11.0333	10.7807
11.05	-0.860304	11.05	-1.17741	11.05	10.769
11.0667	-2.89727	11.0667	-3.65294	11.0667	10.8459
11.0833	-6.14806	11.0833	-7.71962	11.0833	11.0077
11.1	-10.0312	11.1	-12.7454	11.1	11.2312
11.1167	-13.9535	11.1167	-17.8548	11.1167	11.481
11.1333	-17.417	11.1333	-22.3337	11.1333	11.7288
11.15	-19.6916	11.15	-25.2503	11.15	11.9154
11.1667	-20.2444	11.1667	-25.8202	11.1667	11.969
11.1833	-19.2232	11.1833	-24.1384	11.1833	11.9059
11.2	-17.2248	11.2	-21.1147	11.2	11.7654
11.2167	-14.8614	11.2167	-17.7324	11.2167	11.5945
11.2333	-12.5879	11.2333	-14.5057	11.2333	11.4227
11.25	-10.5549	11.25	-11.7306	11.25	11.2738
11.2667	-8.83067	11.2667	-9.48691	11.2667	11.1618
11.2833	-7.39309	11.2833	-7.76609	11.2833	11.0852
11.3	-6.2099	11.3	-6.47698	11.3	11.0297
11.3167	-5.23848	11.3167	-5.52465	11.3167	10.9936
11.3333	-4.46568	11.3333	-4.78514	11.3333	10.9723
11.35	-3.85893	11.35	-4.20652	11.35	10.9542
11.3667	-3.3772	11.3667	-3.74086	11.3667	10.9362
11.3833	-2.95241	11.3833	-3.34885	11.3833	10.923
11.4	-2.62508	11.4	-3.00156	11.4	10.9073
11.4167	-2.32414	11.4167	-2.69488	11.4167	10.892
11.4333	-2.07247	11.4333	-2.43747	11.4333	10.8785
11.45	-1.86581	11.45	-2.1997	11.45	10.8628
11.4667	-1.66961	11.4667	-1.99396	11.4667	10.8478
11.4833	-1.5052	11.4833	-1.84638	11.4833	10.8389
11.5	-1.3631	11.5	-1.69683	11.5	10.8314
11.5167	-1.22615	11.5167	-1.56264	11.5167	10.8205
11.5333	-1.09857	11.5333	-1.43657	11.5333	10.8135
11.55	-0.974938	11.55	-1.30532	11.55	10.8092
11.5667	-0.869515	11.5667	-1.19881	11.5667	10.806
11.5833	-0.78917	11.5833	-1.0856	11.5833	10.8046
11.6	-0.727666	11.6	-0.97766	11.6	10.8043
11.6167	-0.686886	11.6167	-0.907656	11.6167	10.8034
11.6333	-0.641585	11.6333	-0.866877	11.6333	10.8019
11.65	-0.597498	11.65	-0.842091	11.65	10.7996
11.6667	-0.539679	11.6667	-0.818268	11.6667	10.7975
11.6833	-0.460087	11.6833	-0.788333	11.6833	10.7954
11.7	-0.431492	11.7	-0.749144	11.7	10.7938
11.7167	-0.406748	11.7167	-0.717157	11.7167	10.7929
11.7333	-0.394313	11.7333	-0.671479	11.7333	10.792
11.75	-0.399588	11.75	-0.620316	11.75	10.7902
11.7667	-0.370867	11.7667	-0.606165	11.7667	10.7888
11.7833	-0.34269	11.7833	-0.60717	11.7833	10.7876
11.8	-0.335279	11.8	-0.604239	11.8	10.7852
11.8167	-0.339884	11.8167	-0.595782	11.8167	10.7831
11.8333	-0.33419	11.8333	-0.583933	11.8333	10.7836
11.85	-0.31849	11.85	-0.554416	11.85	10.786
11.8667	-0.28487	11.8667	-0.516065	11.8667	10.7933
11.8833	-0.269797	11.8833	-0.50564	11.8833	10.8008
11.9	-0.269797	11.9	-0.482152	11.9	10.8002
11.9167	-0.260126	11.9167	-0.479054	11.9167	10.7982
11.9333	-0.244342	11.9333	-0.48458	11.9333	10.7958
11.95	-0.241578	11.95	-0.486925	11.95	10.7952
11.9667	-0.243881	11.9667	-0.491907	11.9667	10.7951
11.9833	-0.248487	11.9833	-0.495968	11.9833	10.7954
12	-0.251124	12	-0.489521	12	10.7954
12.0167	-0.257279	12.0167	-0.465028	12.0167	10.7957
12.0333	-0.257572	12.0333	-0.441038	12.0333	10.7959
12.05	-0.241913	12.05	-0.424332	12.05	10.796
12.0667	-0.223073	12.0667	-0.421527	12.0667	10.7954
12.0833	-0.224454	12.0833	-0.431324	12.0833	10.7951
12.1	-0.256316	12.1	-0.453724	12.1	10.7951
12.1167	-0.288303	12.1167	-0.471517	12.1167	10.7952
12.1333	-0.276413	12.1333	-0.471643	12.1333	10.7951
12.15	-0.262638	12.15	-0.47248	12.15	10.7952
12.1667	-0.254557	12.1667	-0.468963	12.1667	10.7957
12.1833	-0.251459	12.1833	-0.456529	12.1833	10.7958
12.2	-0.249826	12.2	-0.426593	12.2	10.7955
12.2167	-0.248277	12.2167	-0.415414	12.2167	10.7954
12.2333	-0.248863	12.2333	-0.417256	12.2333	10.7954
12.25	-0.213736	12.25	-0.431073	12.25	10.7952
12.2667	-0.194519	12.2667	-0.433836	12.2667	10.7951
12.2833	-0.182921	12.2833	-0.544954	12.2833	10.7948
12.3	-0.185852	12.3	-0.763086	12.3	10.7944
12.3167	-0.193305	12.3167	-0.908075	12.3167	10.7939
12.3333	-0.203646	12.3333	-0.923734	12.3333	10.7935
12.35	-0.211308	12.35	-0.835476	12.35	10.7932
12.3667	-0.206116	12.3667	-0.779791	12.3667	10.7927
12.3833	-0.181288	12.3833	-0.71879	12.3833	10.7932
12.4	-0.171408	12.4	-0.678722	12.4	10.7934
12.4167	-0.163285	12.4167	-0.596912	12.4167	10.7931
12.4333	-0.165211	12.4333	-0.542567	12.4333	10.7927
12.45	-0.163327	12.45	-0.484455	12.45	10.7922
12.4667	-0.161485	12.4667	-0.450583	12.4667	10.792
12.4833	-0.158931	12.4833	-0.429566	12.4833	10.7919
12.5	-0.14792	12.5	-0.416754	12.5	10.7923
12.5167	-0.181582	12.5167	-0.407166	12.5167	10.7921
12.5333	-0.202976	12.5333	-0.40143	12.5333	10.7917
12.55	-0.201343	12.55	-0.394355	12.55	10.7913
12.5667	-0.176306	12.5667	-0.390084	12.5667	10.7914
12.5833	-0.172538	12.5833	-0.385311	12.5833	10.7916
12.6	-0.20285	12.6	-0.363833	12.6	10.7913
12.6167	-0.20687	12.6167	-0.338	12.6167	10.7908
12.6333	-0.200129	12.6333	-0.32745	12.6333	10.7908
12.65	-0.197994	12.65	-0.319453	12.65	10.7909
12.6667	-0.19724	12.6667	-0.319704	12.6667	10.7904
12.6833	-0.200883	12.6833	-0.31648	12.6833	10.7892
12.7	-0.17752	12.7	-0.331846	12.7	10.7887
12.7167	-0.142267	12.7167	-0.349137	12.7167	10.7891
12.7333	-0.139923	12.7333	-0.348928	12.7333	10.7889
12.75	-0.139169	12.75	-0.323807	12.75	10.7879
12.7667	-0.144235	12.7667	-0.295881	12.7667	10.7869
12.7833	-0.148631	12.7833	-0.29877	12.7833	10.7863
12.8	-0.155749	12.8	-0.369611	12.8	10.7856
12.8167	-0.164792	12.8167	-0.43639	12.8167	10.785
12.8333	-0.165211	12.8333	-0.467666	12.8333	10.7845
12.85	-0.164709	12.85	-0.466116	12.85	10.7835
12.8667	-0.164709	12.8667	-0.459543	12.8667	10.7828
12.8833	-0.162657	12.8833	-0.451086	12.8833	10.7825
12.9	-0.161443	12.9	-0.427849	12.9	10.7825
12.9167	-0.162029	12.9167	-0.415917	12.9167	10.7834
12.9333	-0.15935	12.9333	-0.400258	12.9333	10.784
12.95	-0.157633	12.95	-0.389707	12.95	10.7846
12.9667	-0.155665	12.9667	-0.384893	12.9667	10.7847
12.9833	-0.150892	12.9833	-0.378864	12.9833	10.7844
13	-0.149846	13	-0.371746	13	10.7841
13.0167	-0.136657	13.0167	-0.368103	13.0167	10.7842
13.0333	-0.115849	13.0333	-0.363917	13.0333	10.7844
13.05	-0.101153	13.05	-0.349388	13.05	10.7847
13.0667	-0.119868	13.0667	-0.341057	13.0667	10.7852
13.0833	-0.149176	13.0833	-0.337247	13.0833	10.7857
13.1	-0.153446	13.1	-0.336158	13.1	10.7868
13.1167	-0.145533	13.1167	-0.335279	13.1167	10.7881
13.1333	-0.140635	13.1333	-0.333646	13.1333	10.788
13.15	-0.136783	13.15	-0.329082	13.15	10.7874
13.1667	-0.129749	13.1667	-0.326194	13.1667	10.7873
13.1833	-0.10019	13.1833	-0.325775	13.1833	10.7869
13.2	-0.077581	13.2	-0.324979	13.2	10.7863
13.2167	-0.074902	13.2167	-0.324184	13.2167	10.7859
13.2333	-0.068245	13.2333	-0.32297	13.2333	10.7854
13.25	-0.068789	13.25	-0.323765	13.25	10.7846
13.2667	-0.075488	13.2667	-0.322007	13.2667	10.7843
13.2833	-0.099646	13.2833	-0.320751	13.2833	10.7843
13.3	-0.107601	13.3	-0.328329	13.3	10.7843
13.3167	-0.117398	13.3167	-0.33059	13.3167	10.7844
13.3333	-0.121082	13.3333	-0.311582	13.3333	10.7844
13.35	-0.12125	13.35	-0.286838	13.35	10.7843
13.3667	-0.122715	13.3667	-0.291569	13.3667	10.7841
13.3833	-0.126106	13.3833	-0.29743	13.3833	10.7839
13.4	-0.129665	13.4	-0.291694	13.4	10.7838
13.4167	-0.129498	13.4167	-0.261466	13.4167	10.7844
13.4333	-0.130503	13.4333	-0.246268	13.4333	10.7852
13.45	-0.136992	13.45	-0.250371	13.45	10.7862
13.4667	-0.143105	13.4667	-0.27076	13.4667	10.7866
13.4833	-0.135778	13.4833	-0.293034	13.4833	10.7866
13.5	-0.09257	13.5	-0.300403	13.5	10.7873
13.5167	-0.079968	13.5167	-0.26783	13.5167	10.7883
13.5333	-0.137536	13.5333	-0.289475	13.5333	10.783
13.55	-0.612948	13.55	-1.07387	13.55	10.77
13.5667	-2.1624	13.5667	-3.27634	13.5667	10.8391
13.5833	-4.80942	13.5833	-6.76466	13.5833	10.9914
13.6	-8.18268	13.6	-11.0425	13.6	11.1981
13.6167	-11.7136	13.6167	-15.3757	13.6167	11.4258
13.6333	-14.9222	13.6333	-19.172	13.6333	11.6515
13.65	-17.1859	13.65	-21.6206	13.65	11.8498
13.6667	-18.0238	13.6667	-22.0863	13.6667	11.9238
13.6833	-17.3882	13.6833	-20.6551	13.6833	11.8787
13.7	-15.7062	13.7	-18.0669	13.7	11.7468
13.7167	-13.5904	13.7167	-15.1502	13.7167	11.575
13.7333	-11.4619	13.7333	-12.3805	13.7333	11.407
13.75	-9.54662	13.75	-9.98619	13.75	11.2697
13.7667	-7.93662	13.7667	-8.08291	13.7667	11.1586
13.7833	-6.61426	13.7833	-6.6411	13.7833	11.0797
13.8	-5.54102	13.8	-5.5602	13.8	11.0196
13.8167	-4.65606	13.8167	-4.75344	13.8167	10.9789
13.8333	-3.9564	13.8333	-4.16729	13.8333	10.9507
13.85	-3.37159	13.85	-3.68983	13.85	10.9347
13.8667	-2.88253	13.8667	-3.30795	13.8667	10.9178
13.8833	-2.49881	13.8833	-2.97882	13.8833	10.9095
13.9	-2.2314	13.9	-2.66331	13.9	10.8981
13.9167	-2.02922	13.9167	-2.3575	13.9167	10.886
13.9333	-1.8056	13.9333	-2.0916	13.9333	10.874
13.95	-1.61167	13.95	-1.85438	13.95	10.8604
13.9667	-1.49159	13.9667	-1.6684	13.9667	10.8464
13.9833	-1.37382	13.9833	-1.52885	13.9833	10.8364
14	-1.26513	14	-1.37783	14	10.8298
14.0167	-1.15757	14.0167	-1.23351	14.0167	10.8233
14.0333	-1.0557	14.0333	-1.12097	14.0333	10.8177
14.05	-0.97452	14.05	-1.01802	14.05	10.814
14.0667	-0.896352	14.0667	-0.934536	14.0667	10.8123
14.0833	-0.812951	14.0833	-0.838951	14.0833	10.8118
14.1	-0.711965	14.1	-0.752159	14.1	10.8106
14.1167	-0.686049	14.1167	-0.702378	14.1167	10.8094
14.1333	-0.668674	14.1333	-0.699865	14.1333	10.8074
14.15	-0.622787	14.15	-0.662477	14.15	10.8054
14.1667	-0.588162	14.1667	-0.634384	14.1667	10.8036
14.1833	-0.564883	14.1833	-0.589836	14.1833	10.8031
14.2	-0.554458	14.2	-0.545749	14.2	10.8031
14.2167	-0.518284	14.2167	-0.533398	14.2167	10.8026
14.2333	-0.505891	14.2333	-0.530761	14.2333	10.8022
14.25	-0.491698	14.25	-0.523769	14.25	10.8023
14.2667	-0.460213	14.2667	-0.499653	14.2667	10.8017
14.2833	-0.43907	14.2833	-0.476835	14.2833	10.8004
14.3	-0.408925	14.3	-0.441038	14.3	10.799
14.3167	-0.389582	14.3167	-0.412693	14.3167	10.7983
14.3333	-0.390503	14.3333	-0.407459	14.3333	10.7973
14.35	-0.392345	14.35	-0.395108	14.35	10.7979
14.3667	-0.376519	14.3667	-0.371788	14.3667	10.7969
14.3833	-0.332516	14.3833	-0.350812	14.3833	10.7905
14.4	-0.343904	14.4	-0.351398	14.4	10.7871
14.4167	-0.343276	14.4167	-0.363079	14.4167	10.7879
14.4333	-0.342648	14.4333	-0.385772	14.4333	10.7904
14.45	-0.345913	14.45	-0.404026	14.45	10.7927
14.4667	-0.347463	14.4667	-0.426133	14.4667	10.7939
14.4833	-0.347463	14.4833	-0.413363	14.4833	10.7945
14.5	-0.35324	14.5	-0.350477	14.5	10.7954
14.5167	-0.355292	14.5167	-0.330464	14.5167	10.7961
14.5333	-0.339466	14.5333	-0.3344	14.5333	10.7965
14.55	-0.323053	14.55	-0.330757	14.55	10.7964
14.5667	-0.302915	14.5667	-0.387237	14.5667	10.7963
14.5833	-0.292783	14.5833	-0.481608	14.5833	10.7964
14.6	-0.291736	14.6	-0.518786	14.6	10.7968
14.6167	-0.286628	14.6167	-0.470136	14.6167	10.7973
14.6333	-0.283404	14.6333	-0.399002	14.6333	10.7979
14.65	-0.280934	14.65	-0.32971	14.65	10.7976
14.6667	-0.275785	14.6667	-0.309237	14.6667	10.7967
14.6833	-0.274487	14.6833	-0.308567	14.6833	10.7956
14.7	-0.273775	14.7	-0.30258	14.7	10.7945
14.7167	-0.298268	14.7167	-0.298142	14.7167	10.7946
14.7333	-0.313675	14.7333	-0.288387	14.7333	10.7952
14.75	-0.311917	14.75	-0.307269	14.75	10.7952
14.7667	-0.28935	14.7667	-0.342983	14.7667	10.7948
14.7833	-0.271765	14.7833	-0.339759	14.7833	10.7948
14.8	-0.267202	14.8	-0.325607	14.8	10.7955
14.8167	-0.269002	14.8167	-0.323556	14.8167	10.7964
14.8333	-0.265736	14.8333	-0.325524	14.8333	10.7972
14.85	-0.265192	14.85	-0.32163	14.85	10.7976
14.8667	-0.260545	14.8667	-0.326529	14.8667	10.7977
14.8833	-0.261801	14.8833	-0.33419	14.8833	10.798
14.9	-0.280348	14.9	-0.323514	14.9	10.7985
14.9167	-0.31334	14.9167	-0.287173	14.9167	10.7988
14.9333	-0.327952	14.9333	-0.253846	14.9333	10.7987
14.95	-0.318783	14.95	-0.234335	14.95	10.7984
14.9667	-0.317024	14.9667	-0.229102	14.9667	10.7981
14.9833	-0.311875	14.9833	-0.231949	14.9833	10.7979
15	-0.314764	15	-0.23802	15	10.7978
15.0167	-0.298142	15.0167	-0.242667	15.0167	10.7975
15.0333	-0.289517	15.0333	-0.250329	15.0333	10.7974
15.05	-0.276329	15.05	-0.262387	15.05	10.797
15.0667	-0.264648	15.0667	-0.273189	15.0667	10.7968
15.0833	-0.251585	15.0833	-0.301952	15.0833	10.7965
15.1	-0.211643	15.1	-0.343653	15.1	10.7963
15.1167	-0.189201	15.1167	-0.351649	15.1167	10.7966
15.1333	-0.198873	15.1333	-0.329459	15.1333	10.7967
15.15	-0.263015	15.15	-0.31849	15.15	10.7967
15.1667	-0.287675	15.1667	-0.290773	15.1667	10.7973
15.1833	-0.341517	15.1833	-0.256441	15.1833	10.7971
15.2	-0.390587	15.2	-0.297681	15.2	10.7967
15.2167	-0.361572	15.2167	-0.429356	15.2167	10.7971
15.2333	-0.323682	15.2333	-0.506226	15.2333	10.7985
15.25	-0.280139	15.25	-0.504719	15.25	10.7982
15.2667	-0.266783	15.2667	-0.474448	15.2667	10.7962
15.2833	-0.265108	15.2833	-0.430487	15.2833	10.796
15.3	-0.261005	15.3	-0.407585	15.3	10.7958
15.3167	-0.301533	15.3167	-0.39201	15.3167	10.7957
15.3333	-0.33352	15.3333	-0.36848	15.3333	10.7953
15.35	-0.347086	15.35	-0.347756	15.35	10.793
15.3667	-0.31087	15.3667	-0.307144	15.3667	10.7916
15.3833	-0.288973	15.3833	-0.292532	15.3833	10.7925
15.4	-0.284535	15.4	-0.277124	15.4	10.7929
15.4167	-0.285456	15.4167	-0.270384	15.4167	10.7915
15.4333	-0.285665	15.4333	-0.273272	15.4333	10.7912
15.45	-0.285707	15.45	-0.277585	15.45	10.7915
15.4667	-0.285707	15.4667	-0.280306	15.4667	10.792
15.4833	-0.282567	15.4833	-0.279553	15.4833	10.7919
15.5	-0.270551	15.5	-0.27591	15.5	10.7934
15.5167	-0.25439	15.5167	-0.273984	15.5167	10.7949
15.5333	-0.281814	15.5333	-0.275366	15.5333	10.7958
15.55	-0.313549	15.55	-0.277124	15.55	10.7971
15.5667	-0.318574	15.5667	-0.274487	15.5667	10.7985
15.5833	-0.315601	15.5833	-0.271765	15.5833	10.799
15.6	-0.311917	15.6	-0.264313	15.6	10.7993
15.6167	-0.308442	15.6167	-0.258912	15.6167	10.8004
15.6333	-0.305469	15.6333	-0.265527	15.6333	10.8006
15.65	-0.300738	15.65	-0.263182	15.65	10.8002
15.6667	-0.299566	15.6667	-0.210512	15.6667	10.8006
15.6833	-0.283698	15.6833	-0.159266	15.6833	10.8011
15.7	-0.264606	15.7	-0.157507	15.7	10.8021
15.7167	-0.224538	15.7167	-0.225627	15.7167	10.8024
15.7333	-0.219388	15.7333	-0.269337	15.7333	10.8023
15.75	-0.231991	15.75	-0.271514	15.75	10.8015
15.7667	-0.265862	15.7667	-0.27164	15.7667	10.8005
15.7833	-0.299566	15.7833	-0.275868	15.7833	10.8012
15.8	-0.351859	15.8	-0.287256	15.8	10.803
15.8167	-0.362033	15.8167	-0.273063	15.8167	10.8041
15.8333	-0.352152	15.8333	-0.226966	15.8333	10.8034
15.85	-0.331092	15.85	-0.220686	15.85	10.8043
15.8667	-0.308148	15.8667	-0.231446	15.8667	10.805
15.8833	-0.308818	15.8833	-0.239569	15.8833	10.8047
15.9	-0.307688	15.9	-0.246477	15.9	10.805
15.9167	-0.309405	15.9167	-0.237433	15.9167	10.8066
15.9333	-0.309111	15.9333	-0.19297	15.9333	10.8087
15.95	-0.314764	15.95	-0.157089	15.95	10.8091
15.9667	-0.305971	15.9667	-0.164751	15.9667	10.8078
15.9833	-0.26448	15.9833	-0.170152	15.9833	10.8053
16	-0.27076	16	-0.172873	16	10.8047
16.0167	-0.291276	16.0167	-0.182879	16.0167	10.8056
16.0333	-0.322425	16.0333	-0.229227	16.0333	10.7977
16.05	-0.756764	16.05	-0.530928	16.05	10.7937
16.0667	-2.12488	16.0667	-1.8002	16.0667	10.8753
16.0833	-4.49461	16.0833	-4.3675	16.0833	11.0351
16.1	-7.49487	16.1	-7.94851	16.1	11.24
16.1167	-10.6834	16.1167	-11.899	16.1167	11.4623
16.1333	-13.6352	16.1333	-15.6325	16.1333	11.6845
16.15	-15.7292	16.15	-18.5154	16.15	11.8602
16.1667	-16.4754	16.1667	-19.7754	16.1667	11.9085
16.1833	-15.8487	16.1833	-19.1274	16.1833	11.8486
16.2	-14.2866	16.2	-17.0594	16.2	11.7134
16.2167	-12.3438	16.2167	-14.4143	16.2167	11.547
16.2333	-10.4137	16.2333	-11.7644	16.2333	11.3887
16.25	-8.70352	16.25	-9.436	16.25	11.2581
16.2667	-7.2381	16.2667	-7.53967	16.2667	11.1603
16.2833	-6.02728	16.2833	-6.06592	16.2833	11.0944
16.3	-5.04601	16.3	-4.97396	16.3	11.0448
16.3167	-4.21946	16.3167	-4.17642	16.3167	11.0044
16.3333	-3.60174	16.3333	-3.56724	16.3333	10.9804
16.35	-3.14073	16.35	-3.12218	16.35	10.9657
16.3667	-2.77091	16.3667	-2.77087	16.3667	10.9534
16.3833	-2.42391	16.3833	-2.44844	16.3833	10.9376
16.4	-2.12417	16.4	-2.19552	16.4	10.9241
16.4167	-1.88523	16.4167	-1.98316	16.4167	10.9078
16.4333	-1.70654	16.4333	-1.79894	16.4333	10.8939
16.45	-1.559	16.45	-1.62159	16.45	10.8825
16.4667	-1.41589	16.4667	-1.4336	16.4667	10.8673
16.4833	-1.28338	16.4833	-1.28652	16.4833	10.8537
16.5	-1.1638	16.5	-1.17528	16.5	10.8468
16.5167	-1.07797	16.5167	-1.07731	16.5167	10.8445
16.5333	-1.03226	16.5333	-0.996249	16.5333	10.8412
16.55	-0.9705	16.55	-0.910503	16.55	10.839
16.5667	-0.879856	16.5667	-0.811486	16.5667	10.8367
16.5833	-0.791849	16.5833	-0.722307	16.5833	10.8341
16.6	-0.726452	16.6	-0.617302	16.6	10.8314
16.6167	-0.683746	16.6167	-0.521675	16.6167	10.83
16.6333	-0.635138	16.6333	-0.476416	16.6333	10.8269
16.65	-0.613827	16.65	-0.430529	16.65	10.819
16.6667	-0.569991	16.6667	-0.385604	16.6667	10.8074
16.6833	-0.529881	16.6833	-0.350226	16.6833	10.7872
16.7	-0.49982	16.7	-0.302664	16.7	10.7813
16.7167	-0.490609	16.7167	-0.253092	16.7167	10.7839
16.7333	-0.501244	16.7333	-0.238648	16.7333	10.7871
16.75	-0.512046	16.75	-0.229855	16.75	10.7901
16.7667	-0.514725	16.7667	-0.276371	16.7667	10.7935
16.7833	-0.514139	16.7833	-0.32163	16.7833	10.7964
16.8	-0.516316	16.8	-0.347379	16.8	10.7983
16.8167	-0.515939	16.8167	-0.352612	16.8167	10.7998
16.8333	-0.515144	16.8333	-0.342983	16.8333	10.8007
16.85	-0.516567	16.85	-0.330129	16.85	10.8013
16.8667	-0.496554	16.8667	-0.311582	16.8667	10.802
16.8833	-0.482906	16.8833	-0.296886	16.8833	10.803
16.9	-0.438693	16.9	-0.280223	16.9	10.8038
16.9167	-0.421988	16.9167	-0.243379	16.9167	10.8047
16.9333	-0.425672	16.9333	-0.188783	16.9333	10.8056
16.95	-0.42249	16.95	-0.155623	16.95	10.8065
16.9667	-0.385688	16.9667	-0.148924	16.9667	10.8073
16.9833	-0.364042	16.9833	-0.136155	16.9833	10.8082
17	-0.338126	17	-0.128912	17	10.8086
17.0167	-0.344825	17.0167	-0.119031	17.0167	10.8086
17.0333	-0.351607	17.0333	-0.114844	17.0333	10.8082
17.05	-0.372793	17.05	-0.11095	17.05	10.8079
17.0667	-0.396113	17.0667	-0.109778	17.0667	10.8076
17.0833	-0.397076	17.0833	-0.111997	17.0833	10.8069
17.1	-0.394815	17.1	-0.110238	17.1	10.8066
17.1167	-0.398458	17.1167	-0.107894	17.1167	10.8066
17.1333	-0.401389	17.1333	-0.106847	17.1333	10.8069
17.15	-0.401723	17.15	-0.111411	17.15	10.8077
17.1667	-0.402728	17.1667	-0.115304	17.1667	10.8087
17.1833	-0.406622	17.1833	-0.124934	17.1833	10.8086
17.2	-0.407334	17.2	-0.140216	17.2	10.8087
17.2167	-0.402854	17.2167	-0.138457	17.2167	10.8088
17.2333	-0.398876	17.2333	-0.137201	17.2333	10.809
17.25	-0.380538	17.25	-0.119449	17.25	10.8089
17.2667	-0.334149	17.2667	-0.156879	17.2667	10.8088
17.2833	-0.321463	17.2833	-0.198873	17.2833	10.8085
17.3	-0.35257	17.3	-0.213024	17.3	10.808
17.3167	-0.372123	17.3167	-0.223701	17.3167	10.8071
17.3333	-0.373044	17.3333	-0.226297	17.3333	10.8064
17.35	-0.339173	17.35	-0.178902	17.35	10.8064
17.3667	-0.315517	17.3667	-0.14344	17.3667	10.8066
17.3833	-0.305427	17.3833	-0.106428	17.3833	10.8068
17.4	-0.296049	17.4	-0.11744	17.4	10.807
17.4167	-0.296467	17.4167	-0.133768	17.4167	10.8074
17.4333	-0.300403	17.4333	-0.147166	17.4333	10.8075
17.45	-0.304087	17.45	-0.12037	17.45	10.8076
17.4667	-0.31154	17.4667	-0.073395	17.4667	10.8078
17.4833	-0.323137	17.4833	-0.040989	17.4833	10.8079
17.5	-0.34449	17.5	-0.040738	17.5	10.8084
17.5167	-0.365801	17.5167	-0.117691	17.5167	10.8083
17.5333	-0.358348	17.5333	-0.166593	17.5333	10.8081
17.55	-0.347923	17.55	-0.161527	17.55	10.8079
17.5667	-0.314722	17.5667	-0.164039	17.5667	10.8074
17.5833	-0.291527	17.5833	-0.165379	17.5833	10.8072
17.6	-0.287884	17.6	-0.160941	17.6	10.8073
17.6167	-0.288052	17.6167	-0.138164	17.6167	10.8078
17.6333	-0.284786	17.6333	-0.094831	17.6333	10.8085
17.65	-0.284954	17.65	-0.072348	17.65	10.8092
17.6667	-0.288136	17.6667	-0.061797	17.6667	10.8095
17.6833	-0.289978	17.6833	-0.054219	17.6833	10.8099
17.7	-0.290355	17.7	-0.088635	17.7	10.8094
17.7167	-0.295211	17.7167	-0.116351	17.7167	10.809
17.7333	-0.303376	17.7333	-0.127028	17.7333	10.8085
17.75	-0.313131	17.75	-0.133182	17.75	10.808
17.7667	-0.314847	17.7667	-0.167807	17.7667	10.8078
17.7833	-0.316983	17.7833	-0.186522	17.7833	10.8073
17.8	-0.316145	17.8	-0.189243	17.8	10.8068
17.8167	-0.311582	17.8167	-0.193514	17.8167	10.8071
17.8333	-0.30371	17.8333	-0.193765	17.8333	10.8075
17.85	-0.300445	17.85	-0.196528	17.85	10.8081
17.8667	-0.286	17.8667	-0.196738	17.8667	10.8085
17.8833	-0.264983	17.8833	-0.179991	17.8833	10.8083
17.9	-0.259749	17.9	-0.183089	17.9	10.8081
17.9167	-0.258954	17.9167	-0.11229	17.9167	10.8075
17.9333	-0.259079	17.9333	-0.099227	17.9333	10.8068
17.95	-0.259749	17.95	-0.104293	17.95	10.806
17.9667	-0.260712	17.9667	-0.113546	17.9667	10.8056
17.9833	-0.263601	17.9833	-0.118235	17.9833	10.8057
18	-0.261298	18	-0.118486	18	10.8059
18.0167	-0.233079	18.0167	-0.121585	18.0167	10.8063
18.0333	-0.200171	18.0333	-0.125604	18.0333	10.8065
18.05	-0.17191	18.05	-0.119408	18.05	10.8063
18.0667	-0.157298	18.0667	-0.114467	18.0667	10.8061
18.0833	-0.189034	18.0833	-0.089891	18.0833	10.8055
18.1	-0.263475	18.1	-0.055684	18.1	10.8046
18.1167	-0.306976	18.1167	-0.034415	18.1167	10.8041
18.1333	-0.30078	18.1333	-0.044296	18.1333	10.8051
18.15	-0.282902	18.15	-0.048986	18.15	10.8065
18.1667	-0.251124	18.1667	-0.055601	18.1667	10.8083
18.1833	-0.239946	18.1833	-0.043543	18.1833	10.809
18.2	-0.227678	18.2	-0.021143	18.2	10.8101
18.2167	-0.221649	18.2167	-0.008834	18.2167	10.8117
18.2333	-0.209005	18.2333	0.002261	18.2333	10.8116
18.25	-0.199543	18.25	0.004187	18.25	10.8114
18.2667	-0.183926	18.2667	-0.000293	18.2667	10.8117
18.2833	-0.171868	18.2833	0.001968	18.2833	10.8118
18.3	-0.188615	18.3	0.003014	18.3	10.8116
18.3167	-0.255604	18.3167	-0.003182	18.3167	10.8105
18.3333	-0.285121	18.3333	-0.011849	18.3333	10.8104
18.35	-0.290815	18.35	-0.004647	18.35	10.8094
18.3667	-0.290187	18.3667	-0.036844	18.3667	10.8088
18.3833	-0.28688	18.3833	-0.084699	18.3833	10.808
18.4	-0.285079	18.4	-0.08068	18.4	10.8065
18.4167	-0.281227	18.4167	-0.073897	18.4167	10.8052
18.4333	-0.279888	18.4333	-0.043501	18.4333	10.8048
18.45	-0.261173	18.45	-0.003014	18.45	10.8039
18.4667	-0.236219	18.4667	0.031862	18.4667	10.8022
18.4833	-0.240071	18.4833	0.025288	18.4833	10.8014
18.5	-0.24162	18.5	-0.001507	18.5	10.8019
18.5167	-0.22592	18.5167	-0.038937	18.5167	10.8078
18.5333	-0.234377	18.5333	-0.120203	18.5333	10.8047
18.55	-0.597833	18.55	-0.616967	18.55	10.7864
18.5667	-1.84156	18.5667	-2.12991	18.5667	10.8433
18.5833	-4.00099	18.5833	-4.80251	18.5833	10.9834
18.6	-6.75251	18.6	-8.1929	18.6	11.1669
18.6167	-9.67067	18.6167	-11.7418	18.6167	11.3727
18.6333	-12.3863	18.6333	-14.9253	18.6333	11.5928
18.65	-14.305	18.65	-17.1057	18.65	11.783
18.6667	-14.9823	18.6667	-17.7181	18.6667	11.8583
18.6833	-14.4234	18.6833	-16.6601	18.6833	11.8207
18.7	-13.0156	18.7	-14.5444	18.7	11.7059
18.7167	-11.2331	18.7167	-12.1189	18.7167	11.551
18.7333	-9.43847	18.7333	-9.77216	18.7333	11.3954
18.75	-7.86013	18.75	-7.7344	18.75	11.2635
18.7667	-6.55887	18.7667	-6.08978	18.7667	11.1605
18.7833	-5.47303	18.7833	-4.81737	18.7833	11.0899
18.8	-4.60184	18.8	-3.89586	18.8	11.0416
18.8167	-3.90373	18.8167	-3.22262	18.8167	11.009
18.8333	-3.32905	18.8333	-2.67763	18.8333	10.9885
18.85	-2.83099	18.85	-2.26623	18.85	10.9638
18.8667	-2.41231	18.8667	-1.9737	18.8667	10.9424
18.8833	-2.10705	18.8833	-1.76461	18.8833	10.9216
18.9	-1.86166	18.9	-1.61966	18.9	10.9017
18.9167	-1.65998	18.9167	-1.46898	18.9167	10.8875
18.9333	-1.47061	18.9333	-1.32994	18.9333	10.8774
18.95	-1.29075	18.95	-1.22175	18.95	10.8706
18.9667	-1.16234	18.9667	-1.19382	18.9667	10.8636
18.9833	-1.08844	18.9833	-1.12261	18.9833	10.8586
19	-1.0287	19	-1.02455	19	10.8537
19.0167	-0.951785	19.0167	-0.93822	19.0167	10.8493
19.0333	-0.909164	19.0333	-0.825469	19.0333	10.8463
19.05	-0.860429	19.05	-0.752535	19.05	10.8422
19.0667	-0.826767	19.0667	-0.681737	19.0667	10.8393
19.0833	-0.802316	19.0833	-0.627811	19.0833	10.8361
19.1	-0.783308	19.1	-0.595363	19.1	10.8327
19.1167	-0.746465	19.1167	-0.523183	19.1167	10.8295
19.1333	-0.689273	19.1333	-0.452342	19.1333	10.8263
19.15	-0.693753	19.15	-0.418513	19.15	10.8236
19.1667	-0.672777	19.1667	-0.416628	19.1667	10.8218
19.1833	-0.643051	19.1833	-0.424835	19.1833	10.8193
19.2	-0.61165	19.2	-0.437269	19.2	10.8171
19.2167	-0.585189	19.2167	-0.446857	19.2167	10.8163
19.2333	-0.544535	19.2333	-0.369988	19.2333	10.8156
19.25	-0.527495	19.25	-0.333186	19.25	10.8149
19.2667	-0.525234	19.2667	-0.344239	19.2667	10.8142
19.2833	-0.503798	19.2833	-0.317736	19.2833	10.8123
19.3	-0.485836	19.3	-0.280767	19.3	10.8104
19.3167	-0.4886	19.3167	-0.27478	19.3167	10.8095
19.3333	-0.496303	19.3333	-0.264438	19.3333	10.8093
19.35	-0.505765	19.35	-0.233917	19.35	10.809
19.3667	-0.509157	19.3667	-0.196319	19.3667	10.8087
19.3833	-0.530342	19.3833	-0.156544	19.3833	10.8085
19.4	-0.52515	19.4	-0.13762	19.4	10.8083
19.4167	-0.514097	19.4167	-0.132847	19.4167	10.808
19.4333	-0.509534	19.4333	-0.145408	19.4333	10.8076
19.45	-0.495173	19.45	-0.155916	19.45	10.8066
19.4667	-0.466912	19.4667	-0.170152	19.4667	10.8057
19.4833	-0.473611	19.4833	-0.183717	19.4833	10.8049
19.5	-0.55965	19.5	-0.149134	19.5	10.8039
19.5167	-0.575266	19.5167	-0.092821	19.5167	10.803
19.5333	-0.554207	19.5333	-0.106177	19.5333	10.8022
19.55	-0.552574	19.55	-0.137411	19.55	10.8013
19.5667	-0.54801	19.5667	-0.145031	19.5667	10.8002
19.5833	-0.516274	19.5833	-0.143272	19.5833	10.7983
19.6	-0.500071	19.6	-0.141346	19.6	10.7976
19.6167	-0.469424	19.6167	-0.143942	19.6167	10.7984
19.6333	-0.451672	19.6333	-0.143314	19.6333	10.8005
19.65	-0.429273	19.65	-0.156084	19.65	10.8014
19.6667	-0.406371	19.6667	-0.148799	19.6667	10.8015
19.6833	-0.408464	19.6833	-0.087337	19.6833	10.8013
19.7	-0.40725	19.7	-0.02734	19.7	10.8011
19.7167	-0.401807	19.7167	-0.025498	19.7167	10.8027
19.7333	-0.391801	19.7333	-0.068789	19.7333	10.8022
19.75	-0.367434	19.75	-0.0883	19.75	10.8023
19.7667	-0.35659	19.7667	-0.086541	19.7667	10.8011
19.7833	-0.373211	19.7833	-0.079717	19.7833	10.8015
19.8	-0.388912	19.8	-0.073185	19.8	10.8017
19.8167	-0.388074	19.8167	-0.070171	19.8167	10.8014
19.8333	-0.38573	19.8333	-0.062802	19.8333	10.7999
19.85	-0.392219	19.85	-0.05648	19.85	10.799
19.8667	-0.413781	19.8667	-0.050786	19.8667	10.7988
19.8833	-0.429398	19.8833	-0.049069	19.8833	10.7976
19.9	-0.413698	19.9	-0.044129	19.9	10.7962
19.9167	-0.379408	19.9167	-0.044673	19.9167	10.7961
19.9333	-0.363875	19.9333	-0.04572	19.9333	10.796
19.95	-0.336368	19.95	-0.056982	19.95	10.7962
19.9667	-0.331888	19.9667	-0.058657	19.9667	10.7967
19.9833	-0.363456	19.9833	-0.062676	19.9833	10.7968
20	-0.401347	20	-0.070715	20	10.7965
20.0167	-0.393936	20.0167	-0.074358	20.0167	10.7967
20.0333	-0.39649	20.0333	-0.075237	20.0333	10.7971
20.05	-0.432622	20.05	-0.084238	20.05	10.7976
20.0667	-0.480268	20.0667	-0.092193	20.0667	10.7977
20.0833	-0.504258	20.0833	-0.056354	20.0833	10.7981
20.1	-0.469298	20.1	-0.039649	20.1	10.7987
20.1167	-0.438986	20.1167	-0.031192	20.1167	10.7993
20.1333	-0.408255	20.1333	-0.020139	20.1333	10.7994
20.15	-0.404654	20.15	-0.016957	20.15	10.7995
20.1667	-0.398667	20.1667	-0.013733	20.1667	10.7996
20.1833	-0.390796	20.1833	-0.007411	20.1833	10.7992
20.2	-0.37049	20.2	-0.011053	20.2	10.7988
20.2167	-0.340638	20.2167	-0.021353	20.2167	10.7982
20.2333	-0.336786	20.2333	-0.042496	20.2333	10.7978
20.25	-0.324519	20.25	-0.054596	20.25	10.7976
20.2667	-0.231028	20.2667	-0.058657	20.2667	10.7975
20.2833	-0.16542	20.2833	-0.05761	20.2833	10.7973
20.3	-0.128325	20.3	-0.035504	20.3	10.7973
20.3167	-0.102786	20.3167	0.000586	20.3167	10.7976
20.3333	-0.103707	20.3333	0.032196	20.3333	10.7968
20.35	-0.141598	20.35	0.015198	20.35	10.7961
20.3667	-0.175427	20.3667	-0.002303	20.3667	10.7959
20.3833	-0.217044	20.3833	-0.002554	20.3833	10.7952
20.4	-0.248863	20.4	0.032029	20.4	10.7943
20.4167	-0.384139	20.4167	0.051958	20.4167	10.7936
20.4333	-0.482906	20.4333	0.02018	20.4333	10.7932
20.45	-0.491614	20.45	-0.057652	20.45	10.7927
20.4667	-0.451588	20.4667	-0.076618	20.4667	10.7919
20.4833	-0.384139	20.4833	-0.085788	20.4833	10.7915
20.5	-0.361446	20.5	-0.090854	20.5	10.7913
20.5167	-0.377147	20.5167	-0.063765	20.5167	10.7909
20.5333	-0.386274	20.5333	-0.020222	20.5333	10.7905
20.55	-0.387112	20.55	0.038435	20.55	10.7896
20.5667	-0.360358	20.5667	0.056438	20.5667	10.7888
20.5833	-0.324728	20.5833	0.071385	20.5833	10.7872
20.6	-0.30505	20.6	0.069292	20.6	10.7857
20.6167	-0.284284	20.6167	0.037556	20.6167	10.785
20.6333	-0.292029	20.6333	-0.05694	20.6333	10.785
20.65	-0.295462	20.65	-0.111034	20.65	10.7838
20.6667	-0.299398	20.6667	-0.120789	20.6667	10.7825
20.6833	-0.297933	20.6833	-0.122422	20.6833	10.7817
20.7	-0.27859	20.7	-0.094329	20.7	10.78
20.7167	-0.269797	20.7167	-0.064435	20.7167	10.7775
20.7333	-0.272393	20.7333	-0.017417	20.7333	10.7748
20.75	-0.279092	20.75	-0.014779	20.75	10.7734
20.7667	-0.276119	20.7667	-0.022106	20.7667	10.7754
20.7833	-0.230107	20.7833	-0.021813	20.7833	10.7867
20.8	-0.219514	20.8	0.036551	20.8	10.7969
20.8167	-0.243965	20.8167	0.077121	20.8167	10.8001
20.8333	-0.300277	20.8333	0.070631	20.8333	10.8009
20.85	-0.346625	20.85	0.058825	20.85	10.801
20.8667	-0.343527	20.8667	0.044296	20.8667	10.801
20.8833	-0.327617	20.8833	0.024535	20.8833	10.8008
20.9	-0.287173	20.9	0.010551	20.9	10.8006
20.9167	-0.278883	20.9167	0.007411	20.9167	10.8012
20.9333	-0.301868	20.9333	0.012602	20.9333	10.8011
20.95	-0.359521	20.95	0.010341	20.95	10.8009
20.9667	-0.391424	20.9667	0.010341	20.9667	10.8008
20.9833	-0.393099	20.9833	0.007159	20.9833	10.8007
21	-0.401095	21	0.00134	21	10.8011
21.0167	-0.373965	21.0167	0.015282	21.0167	10.805
21.0333	-0.34001	21.0333	0.001842	21.0333	10.8024
21.05	-0.647405	21.05	-0.313047	21.05	10.7863
21.0667	-1.80836	21.0667	-1.51738	21.0667	10.8475
21.0833	-3.85604	21.0833	-3.82694	21.0833	10.9829
21.1	-6.47267	21.1	-6.897	21.1	11.1673
21.1167	-9.22264	21.1167	-10.15	21.1167	11.3659
21.1333	-11.6932	21.1333	-13.0814	21.1333	11.5586
21.15	-13.4072	21.15	-15.1756	21.15	11.7273
21.1667	-13.9662	21.1667	-15.9699	21.1667	11.7941
21.1833	-13.3546	21.1833	-15.2116	21.1833	11.7533
21.2	-11.9825	21.2	-13.3792	21.2	11.6421
21.2167	-10.261	21.2167	-11.1604	21.2167	11.5009
21.2333	-8.54367	21.2333	-8.98496	21.2333	11.3638
21.25	-7.06171	21.25	-7.0736	21.25	11.2448
21.2667	-5.85373	21.2667	-5.50167	21.2667	11.1556
21.2833	-4.90752	21.2833	-4.30826	21.2833	11.0893
21.3	-4.09905	21.3	-3.44314	21.3	11.0395
21.3167	-3.45424	21.3167	-2.83024	21.3167	10.9994
21.3333	-2.9156	21.3333	-2.36755	21.3333	10.9739
21.35	-2.46678	21.35	-2.01444	21.35	10.9564
21.3667	-2.11848	21.3667	-1.76654	21.3667	10.9452
21.3833	-1.8326	21.3833	-1.56678	21.3833	10.9238
21.4	-1.59655	21.4	-1.41815	21.4	10.9035
21.4167	-1.40903	21.4167	-1.29339	21.4167	10.8874
21.4333	-1.25202	21.4333	-1.17565	21.4333	10.8787
21.45	-1.13169	21.45	-1.02773	21.45	10.8663
21.4667	-1.02702	21.4667	-0.868803	21.4667	10.8549
21.4833	-0.967318	21.4833	-0.811821	21.4833	10.8487
21.5	-0.89183	21.5	-0.787956	21.5	10.8415
21.5167	-0.808429	21.5167	-0.687891	21.5167	10.8352
21.5333	-0.762416	21.5333	-0.60784	21.5333	10.831
21.55	-0.721846	21.55	-0.490065	21.55	10.828
21.5667	-0.657997	21.5667	-0.399798	21.5667	10.825
21.5833	-0.627853	21.5833	-0.315475	21.5833	10.8217
21.6	-0.709453	21.6	-0.288638	21.6	10.8196
21.6167	-0.881698	21.6167	-0.287005	21.6167	10.8179
21.6333	-0.960996	21.6333	-0.300905	21.6333	10.8145
21.65	-0.967486	21.65	-0.30526	21.65	10.812
21.6667	-0.955051	21.6667	-0.305092	21.6667	10.8106
21.6833	-0.93441	21.6833	-0.295965	21.6833	10.8093
21.7	-0.905521	21.7	-0.269337	21.7	10.8086
21.7167	-0.835476	21.7167	-0.220184	21.7167	10.8084
21.7333	-0.781969	21.7333	-0.179069	21.7333	10.8074
21.75	-0.736416	21.75	-0.127028	21.75	10.8072
21.7667	-0.680062	21.7667	-0.114383	21.7667	10.8066
21.7833	-0.640162	21.7833	-0.123427	21.7833	10.8057
21.8	-0.605244	21.8	-0.132931	21.8	10.8051
21.8167	-0.551276	21.8167	-0.141011	21.8167	10.8045
21.8333	-0.515814	21.8333	-0.16249	21.8333	10.8043
21.85	-0.502081	21.85	-0.15868	21.85	10.8044
21.8667	-0.492075	21.8667	-0.076325	21.8667	10.8045
21.8833	-0.486339	21.8833	-0.012937	21.8833	10.8043
21.9	-0.479724	21.9	0.003056	21.9	10.8038
21.9167	-0.471099	21.9167	-0.011891	21.9167	10.8035
21.9333	-0.45812	21.9333	-0.049027	21.9333	10.8034
21.95	-0.448783	21.95	-0.068161	21.95	10.8036
21.9667	-0.445182	21.9667	-0.098013	21.9667	10.8035
21.9833	-0.442712	21.9833	-0.115974	21.9833	10.804
22	-0.444722	22	-0.114048	22	10.8048
22.0167	-0.435176	22.0167	-0.097301	22.0167	10.8049
22.0333	-0.414326	22.0333	-0.072306	22.0333	10.806
22.05	-0.4021	22.05	-0.014528	22.05	10.8067
22.0667	-0.413028	22.0667	0.022776	22.0667	10.807
22.0833	-0.420229	22.0833	0.01838	22.0833	10.8076
22.1	-0.421653	22.1	0.013481	22.1	10.8086
22.1167	-0.424793	22.1167	0.007285	22.1167	10.8099
22.1333	-0.424918	22.1333	-0.014528	22.1333	10.8111
22.15	-0.426342	22.15	-0.066319	22.15	10.8121
22.1667	-0.417801	22.1667	-0.121585	22.1667	10.8134
22.1833	-0.401054	22.1833	-0.100274	22.1833	10.8152
22.2	-0.369778	22.2	-0.083736	22.2	10.8161
22.2167	-0.380789	22.2167	-0.070171	22.2167	10.816
22.2333	-0.363875	22.2333	-0.061672	22.2333	10.8152
22.25	-0.329208	22.25	-0.04011	22.25	10.8151
22.2667	-0.332348	22.2667	-0.028638	22.2667	10.8155
22.2833	-0.34068	22.2833	-0.041533	22.2833	10.8155
22.3	-0.346332	22.3	-0.069124	22.3	10.8156
22.3167	-0.351147	22.3167	-0.119156	22.3167	10.816
22.3333	-0.354036	22.3333	-0.176348	22.3333	10.8158
22.35	-0.357553	22.35	-0.206535	22.35	10.8151
22.3667	-0.362409	22.3667	-0.184135	22.3667	10.8146
22.3833	-0.365633	22.3833	-0.098055	22.3833	10.8144
22.4	-0.367099	22.4	-0.072934	22.4	10.8135
22.4167	-0.370699	22.4167	-0.07105	22.4167	10.8124
22.4333	-0.378947	22.4333	-0.063556	22.4333	10.8113
22.45	-0.384725	22.45	-0.064519	22.45	10.8102
22.4667	-0.375807	22.4667	-0.066361	22.4667	10.8089
22.4833	-0.358223	22.4833	-0.080219	22.4833	10.8076
22.5	-0.360149	22.5	-0.087002	22.5	10.8065
22.5167	-0.362954	22.5167	-0.147333	22.5167	10.8062
22.5333	-0.369025	22.5333	-0.203144	22.5333	10.8055
22.55	-0.366094	22.55	-0.217462	22.55	10.8048
22.5667	-0.334023	22.5667	-0.230986	22.5667	10.8049
22.5833	-0.29944	22.5833	-0.218844	22.5833	10.805
22.6	-0.274905	22.6	-0.190792	22.6	10.8047
22.6167	-0.273984	22.6167	-0.170319	22.6167	10.8044
22.6333	-0.281646	22.6333	-0.133517	22.6333	10.8037
22.65	-0.264606	22.65	-0.095333	22.65	10.8025
22.6667	-0.236052	22.6667	-0.058113	22.6667	10.8017
22.6833	-0.254474	22.6833	-0.04011	22.6833	10.8017
22.7	-0.319453	22.7	-0.037263	22.7	10.8024
22.7167	-0.372876	22.7167	-0.043543	22.7167	10.8035
22.7333	-0.390587	22.7333	-0.054554	22.7333	10.8046
22.75	-0.378026	22.75	-0.026963	22.75	10.805
22.7667	-0.377901	22.7667	0.014319	22.7667	10.8054
22.7833	-0.379324	22.7833	0.014403	22.7833	10.8059
22.8	-0.373714	22.8	-0.010258	22.8	10.8066
22.8167	-0.349682	22.8167	-0.050409	22.8167	10.8072
22.8333	-0.347421	22.8333	-0.066821	22.8333	10.8079
22.85	-0.356297	22.85	-0.072808	22.85	10.8081
22.8667	-0.364503	22.8667	-0.064937	22.8667	10.808
22.8833	-0.355292	22.8833	-0.039816	22.8833	10.8079
22.9	-0.331092	22.9	-0.000461	22.9	10.8079
22.9167	-0.311791	22.9167	0.007955	22.9167	10.8081
22.9333	-0.268123	22.9333	0.01524	22.9333	10.8084
22.95	-0.24363	22.95	0.01277	22.95	10.8088
22.9667	-0.253176	22.9667	-0.033453	22.9667	10.8093
22.9833	-0.258912	22.9833	-0.082689	22.9833	10.8097
23	-0.263433	23	-0.165755	23	10.8099
23.0167	-0.258326	23.0167	-0.196696	23.0167	10.8102
23.0333	-0.250538	23.0333	-0.173836	23.0333	10.8105
23.05	-0.246686	23.05	-0.0883	23.05	10.8107
23.0667	-0.243086	23.0667	-0.033118	23.0667	10.8108
23.0833	-0.241536	23.0833	0.015072	23.0833	10.8108
23.1	-0.249156	23.1	0.035002	23.1	10.8108
23.1167	-0.258995	23.1167	0.065356	23.1167	10.8107
23.1333	-0.256609	23.1333	0.075572	23.1333	10.8108
23.15	-0.249115	23.15	0.078879	23.15	10.8106
23.1667	-0.25707	23.1667	0.080554	23.1667	10.8112
23.1833	-0.290522	23.1833	0.082312	23.1833	10.8118
23.2	-0.293369	23.2	0.081266	23.2	10.812
23.2167	-0.264271	23.2167	0.071343	23.2167	10.8113
23.2333	-0.216374	23.2333	0.135862	23.2333	10.8107
23.25	-0.206493	23.25	0.181037	23.25	10.8102
23.2667	-0.207749	23.2667	0.194477	23.2667	10.8096
23.2833	-0.209131	23.2833	0.133391	23.2833	10.8088
23.3	-0.210764	23.3	0.057485	23.3	10.8081
23.3167	-0.214783	23.3167	-0.034499	23.3167	10.8075
23.3333	-0.226003	23.3333	-0.081936	23.3333	10.8073
23.35	-0.257739	23.35	-0.081852	23.35	10.807
23.3667	-0.285875	23.3667	-0.075655	23.3667	10.8061
23.3833	-0.289224	23.3833	-0.071762	23.3833	10.8048
23.4	-0.293369	23.4	-0.066445	23.4	10.8044
23.4167	-0.325105	23.4167	-0.058197	23.4167	10.8044
23.4333	-0.339968	23.4333	-0.003391	23.4333	10.8045
23.45	-0.346248	23.45	0.057024	23.45	10.8045
23.4667	-0.318029	23.4667	0.105465	23.4667	10.8043
23.4833	-0.268834	23.4833	0.121878	23.4833	10.805
23.5	-0.263308	23.5	0.11723	23.5	10.807
23.5167	-0.256818	23.5167	0.071217	23.5167	10.8087
23.5333	-0.261298	23.5333	-0.00381	23.5333	10.8056
23.55	-0.40993	23.55	-0.272603	23.55	10.7903
23.5667	-1.06562	23.5667	-1.20211	23.5667	10.8192
23.5833	-2.55726	23.5833	-3.09915	23.5833	10.9299
23.6	-4.78099	23.6	-5.69849	23.6	11.0975
23.6167	-7.33963	23.6167	-8.60052	23.6167	11.2856
23.6333	-9.82575	23.6333	-11.3788	23.6333	11.4758
23.65	-11.8463	23.65	-13.4978	23.65	11.6529
23.6667	-12.9363	23.6667	-14.4441	23.6667	11.7386
23.6833	-12.8681	23.6833	-14.0031	23.6833	11.7188
23.7	-11.8543	23.7	-12.4839	23.7	11.63
23.7167	-10.3719	23.7167	-10.4601	23.7167	11.4987
23.7333	-8.87254	23.7333	-8.43506	23.7333	11.3668
23.75	-7.46063	23.75	-6.63679	23.75	11.2462
23.7667	-6.19169	23.7667	-5.14273	23.7667	11.1511
23.7833	-5.10095	23.7833	-4.01878	23.7833	11.0884
23.8	-4.21921	23.8	-3.18025	23.8	11.0373
23.8167	-3.50226	23.8167	-2.55512	23.8167	11.003
23.8333	-2.94822	23.8333	-2.12221	23.8333	10.9821
23.85	-2.52318	23.85	-1.802	23.85	10.9641
23.8667	-2.15792	23.8667	-1.5366	23.8667	10.943
23.8833	-1.84717	23.8833	-1.33672	23.8833	10.9289
23.9	-1.58713	23.9	-1.18972	23.9	10.9175
23.9167	-1.39705	23.9167	-1.06562	23.9167	10.9041
23.9333	-1.26165	23.9333	-0.954632	23.9333	10.8938
23.95	-1.15794	23.95	-0.827772	23.95	10.8833
23.9667	-1.06889	23.9667	-0.718539	23.9667	10.8731
23.9833	-0.992858	23.9833	-0.686007	23.9833	10.8592
24	-0.960368	24	-0.685002	24	10.8496
24.0167	-0.909457	24.0167	-0.634551	24.0167	10.8451
24.0333	-0.874455	24.0333	-0.584687	24.0333	10.8428
24.05	-0.814542	24.05	-0.498899	24.05	10.8405
24.0667	-0.724819	24.0667	-0.451044	24.0667	10.8378
24.0833	-0.660133	24.0833	-0.392094	24.0833	10.8337
24.1	-0.63451	24.1	-0.34516	24.1	10.8301
24.1167	-0.608761	24.1167	-0.291066	24.1167	10.8273
24.1333	-0.567186	24.1333	-0.249324	24.1333	10.8238
24.15	-0.561324	24.15	-0.198747	24.15	10.8206
24.1667	-0.568819	24.1667	-0.175385	24.1667	10.8182
24.1833	-0.534026	24.1833	-0.176013	24.1833	10.8168
24.2	-0.512004	24.2	-0.152734	24.2	10.8157
24.2167	-0.482906	24.2167	-0.104377	24.2167	10.8149
24.2333	-0.469717	24.2333	-0.105759	24.2333	10.8143
24.25	-0.456236	24.25	-0.106177	24.25	10.8135
24.2667	-0.411772	24.2667	-0.106135	24.2667	10.8122
24.2833	-0.403231	24.2833	-0.103875	24.2833	10.8109
24.3	-0.403901	24.3	-0.094119	24.3	10.8096
24.3167	-0.402854	24.3167	-0.063765	24.3167	10.8088
24.3333	-0.401012	24.3333	-0.062635	24.3333	10.8084
24.35	-0.38393	24.35	-0.070757	24.35	10.8083
24.3667	-0.406622	24.3667	-0.071511	24.3667	10.8084
24.3833	-0.513469	24.3833	-0.068831	24.3833	10.8083
24.4	-0.550606	24.4	-0.0659	24.4	10.8084
24.4167	-0.542526	24.4167	-0.067198	24.4167	10.8085
24.4333	-0.533566	24.4333	-0.064142	24.4333	10.8085
24.45	-0.530677	24.45	-0.059704	24.45	10.8083
24.4667	-0.494963	24.4667	-0.052419	24.4667	10.808
24.4833	-0.48144	24.4833	-0.052042	24.4833	10.8079
24.5	-0.477923	24.5	-0.038519	24.5	10.8079
24.5167	-0.450081	24.5167	0.023781	24.5167	10.8079
24.5333	-0.427054	24.5333	0.074274	24.5333	10.8079
24.55	-0.389331	24.55	0.074483	24.55	10.8078
24.5667	-0.352905	24.5667	0.067826	24.5667	10.8078
24.5833	-0.337456	24.5833	0.060374	24.5833	10.8078
24.6	-0.29944	24.6	0.054428	24.6	10.8078
24.6167	-0.274989	24.6167	0.04886	24.6167	10.8076
24.6333	-0.285917	24.6333	0.063514	24.6333	10.8076
24.65	-0.302538	24.65	0.083903	24.65	10.8076
24.6667	-0.301282	24.6667	0.118486	24.6667	10.8079
24.6833	-0.298644	24.6833	0.123176	24.6833	10.8084
24.7	-0.2981	24.7	0.117984	24.7	10.8088
24.7167	-0.311875	24.7167	-0.012309	24.7167	10.8092
24.7333	-0.323137	24.7333	-0.140844	24.7333	10.8095
24.75	-0.312293	24.75	-0.193221	24.75	10.8097
24.7667	-0.289182	24.7667	-0.129372	24.7667	10.81
24.7833	-0.270342	24.7833	-0.099562	24.7833	10.8104
24.8	-0.266825	24.8	-0.102325	24.8	10.8107
24.8167	-0.262429	24.8167	-0.104963	24.8167	10.811
24.8333	-0.27457	24.8333	-0.085829	24.8333	10.8106
24.85	-0.350896	24.85	-0.04706	24.85	10.8101
24.8667	-0.379031	24.8667	-0.004103	24.8667	10.8093
24.8833	-0.380036	24.8833	0.047771	24.8833	10.8086
24.9	-0.365089	24.9	0.081559	24.9	10.8085
24.9167	-0.355292	24.9167	0.070087	24.9167	10.8085
24.9333	-0.343736	24.9333	0.057066	24.9333	10.8085
24.95	-0.338461	24.95	0.061337	24.95	10.8087
24.9667	-0.326487	24.9667	0.059118	24.9667	10.8089
24.9833	-0.295797	24.9833	0.068203	24.9833	10.809
25	-0.286963	25	0.084113	25	10.8088
25.0167	-0.244467	25.0167	0.09906	25.0167	10.8085
25.0333	-0.193514	25.0333	0.109736	25.0333	10.8083
25.05	-0.196863	25.05	0.120957	25.05	10.8081
25.0667	-0.200255	25.0667	0.12439	25.0667	10.808
25.0833	-0.198538	25.0833	0.096841	25.0833	10.8078
25.1	-0.212103	25.1	0.075153	25.1	10.8087
25.1167	-0.240322	25.1167	0.085788	25.1167	10.8095
25.1333	-0.239904	25.1333	0.102493	25.1333	10.8102
25.15	-0.284074	25.15	0.105424	25.15	10.8107
25.1667	-0.347672	25.1667	0.100567	25.1667	10.8112
25.1833	-0.372458	25.1833	0.096589	25.1833	10.8116
25.2	-0.367308	25.2	0.091482	25.2	10.8118
25.2167	-0.365298	25.2167	0.090937	25.2167	10.812
25.2333	-0.355041	25.2333	0.089556	25.2333	10.8121
25.25	-0.319453	25.25	0.091984	25.25	10.812
25.2667	-0.267202	25.2667	0.08943	25.2667	10.8121
25.2833	-0.224831	25.2833	0.089304	25.2833	10.8125
25.3	-0.201929	25.3	0.093156	25.3	10.8129
25.3167	-0.248905	25.3167	0.095375	25.3167	10.8133
25.3333	-0.290773	25.3333	0.100065	25.3333	10.8134
25.35	-0.308651	25.35	0.103288	25.35	10.8135
25.3667	-0.294793	25.3667	0.104544	25.3667	10.8132
25.3833	-0.283907	25.3833	0.106512	25.3833	10.8128
25.4	-0.257028	25.4	0.111369	25.4	10.8125
25.4167	-0.212606	25.4167	0.109736	25.4167	10.8122
25.4333	-0.185559	25.4333	0.106345	25.4333	10.8124
25.45	-0.180409	25.45	0.103749	25.45	10.8122
25.4667	-0.193598	25.4667	0.107684	25.4667	10.8114
25.4833	-0.243797	25.4833	0.152567	25.4833	10.8109
25.5	-0.238103	25.5	0.192258	25.5	10.8105
25.5167	-0.23467	25.5167	0.171408	25.5167	10.8106
25.5333	-0.229772	25.5333	0.143858	25.5333	10.8111
25.55	-0.227888	25.55	0.127111	25.55	10.8116
25.5667	-0.224999	25.5667	0.123092	25.5667	10.8114
25.5833	-0.222319	25.5833	0.17459	25.5833	10.8108
25.6	-0.221231	25.6	0.22726	25.6	10.8103
25.6167	-0.22077	25.6167	0.210931	25.6167	10.8102
25.6333	-0.205907	25.6333	0.190332	25.6333	10.8095
25.65	-0.190164	25.65	0.163034	25.65	10.8089
25.6667	-0.184638	25.6667	0.166467	25.6667	10.809
25.6833	-0.175092	25.6833	0.169524	25.6833	10.809
25.7	-0.164499	25.7	0.152986	25.7	10.8091
25.7167	-0.16161	25.7167	0.129749	25.7167	10.8086
25.7333	-0.195272	25.7333	0.126274	25.7333	10.8081
25.75	-0.241285	25.75	0.13314	25.75	10.8091
25.7667	-0.227218	25.7667	0.141305	25.7667	10.81
25.7833	-0.23153	25.7833	0.150348	25.7833	10.8107
25.8	-0.242332	25.8	0.164792	25.8	10.8108
25.8167	-0.247607	25.8167	0.179991	25.8167	10.8107
25.8333	-0.242458	25.8333	0.199459	25.8333	10.811
25.85	-0.23668	25.85	0.207707	25.85	10.8113
25.8667	-0.233833	25.8667	0.166342	25.8667	10.8116
25.8833	-0.230693	25.8833	0.119156	25.8833	10.8121
25.9	-0.225334	25.9	0.126483	25.9	10.8132
25.9167	-0.223198	25.9167	0.114676	25.9167	10.8141
25.9333	-0.227469	25.9333	0.120454	25.9333	10.8147
25.95	-0.215118	25.95	0.128493	25.95	10.8148
25.9667	-0.244467	25.9667	0.13381	25.9667	10.8134
25.9833	-0.344741	25.9833	0.14591	25.9833	10.8112
26	-0.396448	26	0.156042	26	10.8121
26.0167	-0.413781	26.0167	0.164458	26.0167	10.8136
26.0333	-0.412107	26.0333	0.16249	26.0333	10.8121
26.05	-0.592265	26.05	-0.080805	26.05	10.7936
26.0667	-1.35903	26.0667	-0.951325	26.0667	10.8303
26.0833	-2.90288	26.0833	-2.71171	26.0833	10.9445
26.1	-5.01256	26.1	-5.15274	26.1	11.1097
26.1167	-7.34348	26.1167	-7.89396	26.1167	11.2953
26.1333	-9.55851	26.1333	-10.4581	26.1333	11.4784
26.15	-11.2487	26.15	-12.3901	26.15	11.6501
26.1667	-12.021	26.1667	-13.2024	26.1667	11.7298
26.1833	-11.7253	26.1833	-12.7372	26.1833	11.7043
26.2	-10.6408	26.2	-11.3036	26.2	11.6175
26.2167	-9.19279	26.2167	-9.46221	26.2167	11.4973
26.2333	-7.71933	26.2333	-7.5668	26.2333	11.376
26.25	-6.40099	26.25	-5.88149	26.25	11.2636
26.2667	-5.28022	26.2667	-4.51115	26.2667	11.1735
26.2833	-4.33309	26.2833	-3.44636	26.2833	11.1075
26.3	-3.55564	26.3	-2.64932	26.3	11.057
26.3167	-2.97288	26.3167	-2.06564	26.3167	11.0182
26.3333	-2.51074	26.3333	-1.68468	26.3333	10.9913
26.35	-2.0785	26.35	-1.42293	26.35	10.9666
26.3667	-1.75218	26.3667	-1.22987	26.3667	10.9455
26.3833	-1.54053	26.3833	-1.07128	26.3833	10.9326
26.4	-1.36762	26.4	-0.94965	26.4	10.931
26.4167	-1.19437	26.4167	-0.878474	26.4167	10.9275
26.4333	-1.03782	26.4333	-0.764049	26.4333	10.9237
26.45	-0.923734	26.45	-0.632542	26.45	10.9192
26.4667	-0.812658	26.4667	-0.549434	26.4667	10.9124
26.4833	-0.741482	26.4833	-0.505765	26.4833	10.9012
26.5	-0.701833	26.5	-0.477505	26.5	10.8873
26.5167	-0.684877	26.5167	-0.469298	26.5167	10.8723
26.5333	-0.656658	26.5333	-0.463395	26.5333	10.8592
26.55	-0.622033	26.55	-0.43505	26.55	10.8543
26.5667	-0.595112	26.5667	-0.384809	26.5667	10.8478
26.5833	-0.588413	26.5833	-0.325942	26.5833	10.8428
26.6	-0.600973	26.6	-0.250915	26.6	10.8405
26.6167	-0.596033	26.6167	-0.182335	26.6167	10.8401
26.6333	-0.576062	26.6333	-0.089556	26.6333	10.8414
26.65	-0.560319	26.65	-0.044757	26.65	10.8431
26.6667	-0.531431	26.6667	-0.052628	26.6667	10.8426
26.6833	-0.478258	26.6833	-0.056689	26.6833	10.8417
26.7	-0.457617	26.7	-0.04237	26.7	10.8432
26.7167	-0.448574	26.7167	-0.003014	26.7167	10.846
26.7333	-0.454812	26.7333	0.015407	26.7333	10.8493
26.75	-0.447318	26.75	0.007201	26.75	10.8526
26.7667	-0.411939	26.7667	-0.034583	26.7667	10.8526
26.7833	-0.392638	26.7833	-0.045469	26.7833	10.8445
26.8	-0.385562	26.8	-0.044673	26.8	10.8284
26.8167	-0.362158	26.8167	-0.051037	26.8167	10.821
26.8333	-0.345244	26.8333	-0.057987	26.8333	10.8169
26.85	-0.317024	26.85	-0.066235	26.85	10.8124
26.8667	-0.288764	26.8667	-0.079005	26.8667	10.8076
26.8833	-0.28353	26.8833	-0.078879	26.8833	10.8055
26.9	-0.37945	26.9	-0.042035	26.9	10.8057
26.9167	-0.461385	26.9167	-0.028596	26.9167	10.8063
26.9333	-0.515856	26.9333	-0.004271	26.9333	10.8067
26.95	-0.510036	26.95	0.017208	26.95	10.8064
26.9667	-0.464693	26.9667	0.039607	26.9667	10.8075
26.9833	-0.394815	26.9833	0.106596	26.9833	10.809
27	-0.335865	27	0.139546	27	10.8106
27.0167	-0.31962	27.0167	0.125562	27.0167	10.8113
27.0333	-0.316606	27.0333	0.111536	27.0333	10.812
27.05	-0.338293	27.05	0.098767	27.05	10.8131
27.0667	-0.359018	27.0667	0.080847	27.0667	10.8151
27.0833	-0.358139	27.0833	0.08001	27.0833	10.8174
27.1	-0.355417	27.1	0.076828	27.1	10.8195
27.1167	-0.353115	27.1167	0.069836	27.1167	10.821
27.1333	-0.365131	27.1333	0.045427	27.1333	10.822
27.15	-0.378738	27.15	0.047018	27.15	10.8228
27.1667	-0.426928	27.1667	0.05581	27.1667	10.8241
27.1833	-0.472062	27.1833	0.067575	27.1833	10.8254
27.2	-0.488055	27.2	0.081768	27.2	10.8266
27.2167	-0.511376	27.2167	0.102953	27.2167	10.827
27.2333	-0.495005	27.2333	0.134941	27.2333	10.8279
27.25	-0.445978	27.25	0.145868	27.25	10.8288
27.2667	-0.369778	27.2667	0.142895	27.2667	10.8294
27.2833	-0.350016	27.2833	0.133894	27.2833	10.8291
27.3	-0.356129	27.3	0.113211	27.3	10.8291
27.3167	-0.356925	27.3167	0.081433	27.3167	10.8293
27.3333	-0.377063	27.3333	0.073143	27.3333	10.8299
27.35	-0.38774	27.35	0.082815	27.35	10.83
27.3667	-0.391005	27.3667	0.100944	27.3667	10.8289
27.3833	-0.394271	27.3833	0.116561	27.3833	10.8279
27.4	-0.393308	27.4	0.054638	27.4	10.8275
27.4167	-0.347672	27.4167	-0.024493	27.4167	10.8263
27.4333	-0.343485	27.4333	-0.031652	27.4333	10.8254
27.45	-0.342187	27.45	-0.023948	27.45	10.8251
27.4667	-0.350854	27.4667	-0.023572	27.4667	10.825
27.4833	-0.372416	27.4833	-0.043585	27.4833	10.8248
27.5	-0.400467	27.5	-0.068664	27.5	10.8257
27.5167	-0.364461	27.5167	-0.065188	27.5167	10.8259
27.5333	-0.338084	27.5333	-0.013858	27.5333	10.8248
27.55	-0.326863	27.55	0.034122	27.55	10.8246
27.5667	-0.31334	27.5667	0.0798	27.5667	10.8242
27.5833	-0.330004	27.5833	0.112332	27.5833	10.8252
27.6	-0.360107	27.6	0.116016	27.6	10.8279
27.6167	-0.390252	27.6167	0.07867	27.6167	10.8306
27.6333	-0.398625	27.6333	0.018589	27.6333	10.8321
27.65	-0.395276	27.65	-0.004857	27.65	10.8326
27.6667	-0.398793	27.6667	-0.000544	27.6667	10.8345
27.6833	-0.400091	27.6833	0.001842	27.6833	10.8368
27.7	-0.403859	27.7	0.008583	27.7	10.8394
27.7167	-0.407627	27.7167	0.0363	27.7167	10.8416
27.7333	-0.392764	27.7333	0.111662	27.7333	10.8427
27.75	-0.378194	27.75	0.126818	27.75	10.8433
27.7667	-0.3725	27.7667	0.111829	27.7667	10.8438
27.7833	-0.366512	27.7833	0.100944	27.7833	10.8452
27.8	-0.36153	27.8	0.08897	27.8	10.8468
27.8167	-0.356213	27.8167	0.081266	27.8167	10.8472
27.8333	-0.35638	27.8333	0.072222	27.8333	10.8473
27.85	-0.332181	27.85	0.094036	27.85	10.847
27.8667	-0.304045	27.8667	0.046432	27.8667	10.8463
27.8833	-0.30752	27.8833	-0.065398	27.8833	10.8447
27.9	-0.332892	27.9	-0.158931	27.9	10.8438
27.9167	-0.356255	27.9167	-0.153949	27.9167	10.843
27.9333	-0.364293	27.9333	-0.14411	27.9333	10.8431
27.95	-0.356925	27.95	-0.116854	27.95	10.8423
27.9667	-0.340512	27.9667	-0.087797	27.9667	10.8408
27.9833	-0.333855	27.9833	-0.0121	27.9833	10.8392
28	-0.322342	28	0.06992	28	10.8382
28.0167	-0.322886	28.0167	0.109443	28.0167	10.8381
28.0333	-0.37095	28.0333	0.108899	28.0333	10.8373
28.05	-0.402435	28.05	0.101949	28.05	10.8373
28.0667	-0.400174	28.0667	0.09391	28.0667	10.8366
28.0833	-0.382548	28.0833	0.084992	28.0833	10.8353
28.1	-0.375472	28.1	0.07599	28.1	10.8341
28.1167	-0.387279	28.1167	0.055768	28.1167	10.8335
28.1333	-0.401514	28.1333	0.053172	28.1333	10.8333
28.15	-0.375514	28.15	0.013649	28.15	10.8333
28.1667	-0.336577	28.1667	-0.011179	28.1667	10.8334
28.1833	-0.326277	28.1833	-0.042245	28.1833	10.8338
28.2	-0.325733	28.2	-0.04572	28.2	10.8339
28.2167	-0.359353	28.2167	-0.040989	28.2167	10.8339
28.2333	-0.400342	28.2333	-0.052	28.2333	10.8341
28.25	-0.404822	28.25	-0.088551	28.25	10.8344
28.2667	-0.421694	28.2667	-0.107475	28.2667	10.8344
28.2833	-0.426928	28.2833	-0.124474	28.2833	10.8342
28.3	-0.42115	28.3	-0.091942	28.3	10.834
28.3167	-0.416922	28.3167	-0.019008	28.3167	10.8345
28.3333	-0.408087	28.3333	0.018673	28.3333	10.8353
28.35	-0.404026	28.35	0.014193	28.35	10.8357
28.3667	-0.402435	28.3667	0.018045	28.3667	10.8357
28.3833	-0.443968	28.3833	0.039858	28.3833	10.8359
28.4	-0.449955	28.4	0.056103	28.4	10.8364
28.4167	-0.445852	28.4167	0.063346	28.4167	10.8369
28.4333	-0.449746	28.4333	0.067659	28.4333	10.8376
28.45	-0.451798	28.45	0.068789	28.45	10.8382
28.4667	-0.460087	28.4667	0.073311	28.4667	10.8389
28.4833	-0.429733	28.4833	0.045845	28.4833	10.8405
28.5	-0.41286	28.5	0.025163	28.5	10.8429
28.5167	-0.403608	28.5167	0.041533	28.5167	10.8422
28.5333	-0.429147	28.5333	0.122338	28.5333	10.8418
28.55	-0.645521	28.55	0.020348	28.55	10.8238
28.5667	-1.3355	28.5667	-0.6585	28.5667	10.8377
28.5833	-2.71346	28.5833	-2.16989	28.5833	10.9307
28.6	-4.62872	28.6	-4.36893	28.6	11.0813
28.6167	-6.80242	28.6167	-6.92589	28.6167	11.257
28.6333	-8.92002	28.6333	-9.3917	28.6333	11.4325
28.65	-10.5656	28.65	-11.3407	28.65	11.6089
28.6667	-11.3698	28.6667	-12.3637	28.6667	11.7154
28.6833	-11.1824	28.6833	-12.1659	28.6833	11.7193
28.7	-10.2254	28.7	-10.9167	28.7	11.6427
28.7167	-8.87384	28.7167	-9.16038	28.7167	11.528
28.7333	-7.45133	28.7333	-7.3346	28.7333	11.4002
28.75	-6.13781	28.75	-5.68149	28.75	11.2865
28.7667	-5.04953	28.7667	-4.35766	28.7667	11.1942
28.7833	-4.17847	28.7833	-3.34559	28.7833	11.123
28.8	-3.47534	28.8	-2.6317	28.8	11.0747
28.8167	-2.91858	28.8167	-2.10223	28.8167	11.0411
28.8333	-2.50191	28.8333	-1.71479	28.8333	11.0144
28.85	-2.17856	28.85	-1.42284	28.85	10.9911
28.8667	-1.8707	28.8667	-1.23515	28.8667	10.9734
28.8833	-1.57913	28.8833	-1.07567	28.8833	10.9575
28.9	-1.36142	28.9	-0.904265	28.9	10.9438
28.9167	-1.16862	28.9167	-0.75668	28.9167	10.9333
28.9333	-1.04925	28.9333	-0.657663	28.9333	10.9266
28.95	-1.0153	28.95	-0.600973	28.95	10.9104
28.9667	-1.02112	28.9667	-0.546838	28.9667	10.8984
28.9833	-1.02581	28.9833	-0.45678	28.9833	10.8913
29	-0.983103	29	-0.383553	29	10.8857
29.0167	-0.912346	29.0167	-0.353826	29.0167	10.8845
29.0333	-0.864114	29.0333	-0.322132	29.0333	10.8827
29.05	-0.790007	29.05	-0.318783	29.05	10.8797
29.0667	-0.743324	29.0667	-0.300235	29.0667	10.8786
29.0833	-0.737295	29.0833	-0.229562	29.0833	10.8765
29.1	-0.719543	29.1	-0.13515	29.1	10.8692
29.1167	-0.720297	29.1167	-0.129707	29.1167	10.8603
29.1333	-0.681109	29.1333	-0.144361	29.1333	10.8537
29.15	-0.638948	29.15	-0.149092	29.15	10.851
29.1667	-0.614329	29.1667	-0.151897	29.1667	10.8499
29.1833	-0.557389	29.1833	-0.150181	29.1833	10.8498
29.2	-0.575769	29.2	-0.129247	29.2	10.8502
29.2167	-0.622326	29.2167	-0.084615	29.2167	10.85
29.2333	-0.637608	29.2333	-0.024786	29.2333	10.8496
29.25	-0.639157	29.25	0.014361	29.25	10.8502
29.2667	-0.641711	29.2667	0.015072	29.2667	10.8502
29.2833	-0.618977	29.2833	-0.046515	29.2833	10.8494
29.3	-0.582844	29.3	-0.094873	29.3	10.8495
29.3167	-0.532142	29.3167	-0.139253	29.3167	10.8502
29.3333	-0.505682	29.3333	-0.139379	29.3333	10.8509
29.35	-0.50811	29.35	-0.137578	29.35	10.8516
29.3667	-0.513427	29.3667	-0.138834	29.3667	10.8523
29.3833	-0.504342	29.3833	-0.127111	29.3833	10.8523
29.4	-0.481775	29.4	-0.069417	29.4	10.8517
29.4167	-0.470973	29.4167	-0.013272	29.4167	10.8516
29.4333	-0.458831	29.4333	-0.010676	29.4333	10.8519
29.45	-0.459794	29.45	-0.045678	29.45	10.8525
29.4667	-0.463772	29.4667	-0.086332	29.4667	10.8529
29.4833	-0.449704	29.4833	-0.058741	29.4833	10.8534
29.5	-0.421988	29.5	0.010634	29.5	10.8542
29.5167	-0.419099	29.5167	0.019385	29.5167	10.8544
29.5333	-0.419392	29.5333	0.026837	29.5333	10.8549
29.55	-0.418345	29.55	0.038728	29.55	10.8549
29.5667	-0.417424	29.5667	0.050577	29.5667	10.8549
29.5833	-0.413028	29.5833	0.063597	29.5833	10.8545
29.6	-0.394983	29.6	0.075907	29.6	10.8538
29.6167	-0.387949	29.6167	0.083903	29.6167	10.8529
29.6333	-0.388703	29.6333	0.083275	29.6333	10.8529
29.65	-0.393643	29.65	0.088383	29.65	10.8539
29.6667	-0.395904	29.6667	0.092528	29.6667	10.8552
29.6833	-0.395862	29.6833	0.087337	29.6833	10.8571
29.7	-0.397872	29.7	0.083903	29.7	10.8587
29.7167	-0.400007	29.7167	0.098557	29.7167	10.86
29.7333	-0.400802	29.7333	0.118905	29.7333	10.8596
29.75	-0.40097	29.75	0.128493	29.75	10.8598
29.7667	-0.401221	29.7667	0.138123	29.7667	10.8623
29.7833	-0.400091	29.7833	0.159224	29.7833	10.8653
29.8	-0.387195	29.8	0.176641	29.8	10.8669
29.8167	-0.384348	29.8167	0.187569	29.8167	10.8664
29.8333	-0.377482	29.8333	0.155163	29.8333	10.8669
29.85	-0.372416	29.85	0.098725	29.85	10.8694
29.8667	-0.368145	29.8667	0.096715	29.8667	10.8701
29.8833	-0.364921	29.8833	0.118445	29.8833	10.868
29.9	-0.377021	29.9	0.130293	29.9	10.8637
29.9167	-0.397285	29.9167	0.136532	29.9167	10.8574
29.9333	-0.40143	29.9333	0.120119	29.9333	10.8495
29.95	-0.378361	29.95	0.081978	29.95	10.84
29.9667	-0.347672	29.9667	0.033578	29.9667	10.8343
29.9833	-0.338335	29.9833	0.0242	29.9833	10.8323
30	-0.336954	30	0.042831	30	10.8322
30.0167	-0.331971	30.0167	0.097762	30.0167	10.8324
30.0333	-0.320583	30.0333	0.153321	30.0333	10.8344
30.05	-0.340429	30.05	0.133224	30.05	10.8376
30.0667	-0.388661	30.0667	0.120873	30.0667	10.8381
30.0833	-0.395443	30.0833	0.113923	30.0833	10.8393
30.1	-0.388786	30.1	0.124599	30.1	10.8419
30.1167	-0.385144	30.1167	0.159517	30.1167	10.8451
30.1333	-0.386149	30.1333	0.201846	30.1333	10.8495
30.15	-0.376142	30.15	0.21449	30.15	10.8543
30.1667	-0.317736	30.1667	0.201971	30.1667	10.8566
30.1833	-0.263475	30.1833	0.171366	30.1833	10.8571
30.2	-0.261089	30.2	0.146412	30.2	10.8581
30.2167	-0.292113	30.2167	0.115179	30.2167	10.8607
30.2333	-0.337498	30.2333	0.096045	30.2333	10.8639
30.25	-0.339005	30.25	0.075823	30.25	10.8661
30.2667	-0.339759	30.2667	0.058783	30.2667	10.8684
30.2833	-0.320541	30.2833	0.049614	30.2833	10.8697
30.3	-0.320374	30.3	0.039398	30.3	10.8708
30.3167	-0.327366	30.3167	0.029056	30.3167	10.871
30.3333	-0.314805	30.3333	0.016203	30.3333	10.8713
30.35	-0.281562	30.35	-0.008583	30.35	10.8716
30.3667	-0.269462	30.3667	-0.029182	30.3667	10.872
30.3833	-0.252757	30.3833	0.020515	30.3833	10.8734
30.4	-0.248235	30.4	0.077205	30.4	10.8754
30.4167	-0.270258	30.4167	0.067156	30.4167	10.8751
30.4333	-0.294834	30.4333	0.014863	30.4333	10.8731
30.45	-0.350393	30.45	-0.06858	30.45	10.8712
30.4667	-0.369653	30.4667	-0.107224	30.4667	10.8709
30.4833	-0.356087	30.4833	-0.06456	30.4833	10.8701
30.5	-0.351607	30.5	-0.013733	30.5	10.868
30.5167	-0.379659	30.5167	0.070296	30.5167	10.8666
30.5333	-0.402184	30.5333	0.127069	30.5333	10.8655
30.55	-0.389205	30.55	0.100525	30.55	10.8631
30.5667	-0.347881	30.5667	0.076032	30.5667	10.8607
30.5833	-0.29743	30.5833	0.111369	30.5833	10.8589
30.6	-0.246016	30.6	0.155205	30.6	10.8566
30.6167	-0.231949	30.6167	0.081601	30.6167	10.854
30.6333	-0.291359	30.6333	0.039984	30.6333	10.8528
30.65	-0.352989	30.65	0.060834	30.65	10.8527
30.6667	-0.410097	30.6667	0.075865	30.6667	10.8518
30.6833	-0.388744	30.6833	0.087127	30.6833	10.8503
30.7	-0.358641	30.7	0.098264	30.7	10.8487
30.7167	-0.336954	30.7167	0.109359	30.7167	10.8469
30.7333	-0.313759	30.7333	0.119198	30.7333	10.8447
30.75	-0.275826	30.75	0.128995	30.75	10.8441
30.7667	-0.263936	30.7667	0.134647	30.7667	10.8437
30.7833	-0.277794	30.7833	0.131214	30.7833	10.8407
30.8	-0.315434	30.8	0.064016	30.8	10.8371
30.8167	-0.308986	30.8167	-0.022023	30.8167	10.8328
30.8333	-0.300947	30.8333	-0.022818	30.8333	10.8314
30.85	-0.321923	30.85	-0.019678	30.85	10.8324
30.8667	-0.376184	30.8667	-0.019804	30.8667	10.8331
30.8833	-0.411981	30.8833	0.019804	30.8833	10.8338
30.9	-0.429147	30.9	0.081643	30.9	10.8354
30.9167	-0.449788	30.9167	0.092738	30.9167	10.8357
30.9333	-0.470554	30.9333	0.108857	30.9333	10.8364
30.95	-0.536622	30.95	0.122171	30.95	10.8386
30.9667	-0.598629	30.9667	0.134689	30.9667	10.8406
30.9833	-0.622452	30.9833	0.12238	30.9833	10.842
31	-0.63811	31	0.064979	31	10.8446
31.0167	-0.635849	31.0167	0.004354	31.0167	10.8495
31.0333	-0.597708	31.0333	-0.083359	31.0333	10.8549
31.05	-0.647865	31.05	-0.277669	31.05	10.8404
31.0667	-1.1489	31.0667	-0.861057	31.0667	10.8358
31.0833	-2.314	31.0833	-2.12375	31.0833	10.9133
31.1	-4.03059	31.1	-4.09791	31.1	11.0549
31.1167	-6.0771	31.1167	-6.45705	31.1167	11.217
31.1333	-8.13989	31.1333	-8.73756	31.1333	11.3848
31.15	-9.82558	31.15	-10.5934	31.15	11.5547
31.1667	-10.7325	31.1667	-11.5428	31.1667	11.6823
31.1833	-10.7028	31.1833	-11.3681	31.1833	11.7055
31.2	-9.91087	31.2	-10.1862	31.2	11.6522
31.2167	-8.66232	31.2167	-8.55501	31.2167	11.5468
31.2333	-7.29508	31.2333	-6.89461	31.2333	11.4316
31.25	-6.03489	31.25	-5.36714	31.25	11.3161
31.2667	-4.96282	31.2667	-4.09356	31.2667	11.2259
31.2833	-4.08493	31.2833	-3.10635	31.2833	11.158
31.3	-3.36711	31.3	-2.34808	31.3	11.1047
31.3167	-2.78849	31.3167	-1.85856	31.3167	11.0581
31.3333	-2.36022	31.3333	-1.54288	31.3333	11.0193
31.35	-2.01716	31.35	-1.27099	31.35	10.9919
31.3667	-1.73719	31.3667	-1.04976	31.3667	10.9668
31.3833	-1.54468	31.3833	-0.88375	31.3833	10.9529
31.4	-1.37993	31.4	-0.793106	31.4	10.9452
31.4167	-1.22707	31.4167	-0.716948	31.4167	10.9362
31.4333	-1.10481	31.4333	-0.613869	31.4333	10.9267
31.45	-0.998677	31.45	-0.536455	31.45	10.9025
31.4667	-0.914439	31.4667	-0.505933	31.4667	10.8805
31.4833	-0.864449	31.4833	-0.41688	31.4833	10.8695
31.5	-0.826474	31.5	-0.33821	31.5	10.8661
31.5167	-0.776484	31.5167	-0.327366	31.5167	10.8614
31.5333	-0.740687	31.5333	-0.320918	31.5333	10.859
31.55	-0.708448	31.55	-0.281102	31.55	10.8562
31.5667	-0.694465	31.5667	-0.23735	31.5667	10.8548
31.5833	-0.708532	31.5833	-0.230525	31.5833	10.8544
31.6	-0.718329	31.6	-0.213024	31.6	10.8543
31.6167	-0.687138	31.6167	-0.202474	31.6167	10.8534
31.6333	-0.656323	31.6333	-0.202767	31.6333	10.8523
31.65	-0.646651	31.65	-0.198203	31.65	10.8513
31.6667	-0.615711	31.6667	-0.194435	31.6667	10.8501
31.6833	-0.56593	31.6833	-0.187987	31.6833	10.849
31.7	-0.557807	31.7	-0.185266	31.7	10.8483
31.7167	-0.547801	31.7167	-0.183926	31.7167	10.8478
31.7333	-0.528081	31.7333	-0.175636	31.7333	10.8476
31.75	-0.499611	31.75	-0.171868	31.75	10.8472
31.7667	-0.497434	31.7667	-0.155372	31.7667	10.8469
31.7833	-0.500071	31.7833	-0.140467	31.7833	10.847
31.8	-0.504133	31.8	-0.114216	31.8	10.8469
31.8167	-0.508445	31.8167	-0.107852	31.8167	10.8465
31.8333	-0.512799	31.8333	-0.114132	31.8333	10.846
31.85	-0.518033	31.85	-0.118319	31.85	10.8456
31.8667	-0.47964	31.8667	-0.126651	31.8667	10.8447
31.8833	-0.475704	31.8833	-0.134899	31.8833	10.8442
31.9	-0.483408	31.9	-0.112457	31.9	10.8445
31.9167	-0.485418	31.9167	-0.077414	31.9167	10.845
31.9333	-0.48726	31.9333	-0.021018	31.9333	10.8453
31.95	-0.486213	31.95	0.027214	31.95	10.8456
31.9667	-0.515688	31.9667	0.004689	31.9667	10.8457
31.9833	-0.56145	31.9833	-0.03944	31.9833	10.8456
32	-0.568609	32	-0.05313	32	10.8454
32.0167	-0.5581	32.0167	-0.061546	32.0167	10.845
32.0333	-0.534403	32.0333	-0.069878	32.0333	10.845
32.05	-0.500741	32.05	-0.072264	32.05	10.8453
32.0667	-0.503672	32.0667	-0.068747	32.0667	10.8458
32.0833	-0.47717	32.0833	-0.068998	32.0833	10.846
32.1	-0.461009	32.1	-0.070673	32.1	10.8461
32.1167	-0.451128	32.1167	-0.06791	32.1167	10.8464
32.1333	-0.455315	32.1333	-0.060583	32.1333	10.8468
32.15	-0.471057	32.15	-0.063263	32.15	10.8474
32.1667	-0.482612	32.1667	-0.065105	32.1667	10.8476
32.1833	-0.536203	32.1833	-0.105089	32.1833	10.8471
32.2	-0.56078	32.2	-0.153111	32.2	10.847
32.2167	-0.539051	32.2167	-0.155916	32.2167	10.8473
32.2333	-0.513888	32.2333	-0.084573	32.2333	10.8468
32.25	-0.48458	32.25	-0.050409	32.25	10.8458
32.2667	-0.483115	32.2667	-0.068035	32.2667	10.8457
32.2833	-0.493038	32.2833	-0.082103	32.2833	10.8457
32.3	-0.498522	32.3	-0.044296	32.3	10.8458
32.3167	-0.503965	32.3167	0.041533	32.3167	10.8464
32.3333	-0.508947	32.3333	0.093994	32.3333	10.8467
32.35	-0.508864	32.35	0.102744	32.35	10.846
32.3667	-0.501327	32.3667	0.066486	32.3667	10.8461
32.3833	-0.471978	32.3833	-0.009965	32.3833	10.8464
32.4	-0.439614	32.4	-0.079926	32.4	10.8462
32.4167	-0.446355	32.4167	-0.070589	32.4167	10.8466
32.4333	-0.455524	32.4333	-0.040444	32.4333	10.8468
32.45	-0.440703	32.45	-0.007997	32.45	10.8467
32.4667	-0.420522	32.4667	0.039607	32.4667	10.8463
32.4833	-0.428058	32.4833	0.096883	32.4833	10.8458
32.5	-0.45879	32.5	0.105089	32.5	10.8452
32.5167	-0.479263	32.5167	0.141807	32.5167	10.8451
32.5333	-0.50003	32.5333	0.171575	32.5333	10.8454
32.55	-0.494126	32.55	0.132177	32.55	10.8459
32.5667	-0.454352	32.5667	0.058741	32.5667	10.8463
32.5833	-0.414451	32.5833	-0.00113	32.5833	10.8465
32.6	-0.404947	32.6	0.026084	32.6	10.8465
32.6167	-0.403314	32.6167	0.053884	32.6167	10.8468
32.6333	-0.399546	32.6333	0.049321	32.6333	10.8468
32.65	-0.393894	32.65	0.023614	32.65	10.8467
32.6667	-0.389875	32.6667	0.006573	32.6667	10.8462
32.6833	-0.384013	32.6833	-0.026586	32.6833	10.8456
32.7	-0.378277	32.7	-0.069333	32.7	10.845
32.7167	-0.372541	32.7167	-0.115974	32.7167	10.8447
32.7333	-0.351231	32.7333	-0.110825	32.7333	10.8448
32.75	-0.340806	32.75	-0.094873	32.75	10.8449
32.7667	-0.380413	32.7667	-0.08516	32.7667	10.8453
32.7833	-0.431868	32.7833	-0.077916	32.7833	10.8456
32.8	-0.444094	32.8	-0.072432	32.8	10.8464
32.8167	-0.44782	32.8167	-0.064979	32.8167	10.8473
32.8333	-0.450332	32.8333	-0.059201	32.8333	10.848
32.85	-0.448909	32.85	-0.054721	32.85	10.8483
32.8667	-0.41667	32.8667	-0.051288	32.8667	10.8483
32.8833	-0.410934	32.8833	-0.05267	32.8833	10.8484
32.9	-0.407627	32.9	-0.088509	32.9	10.8493
32.9167	-0.407292	32.9167	-0.118821	32.9167	10.8504
32.9333	-0.406287	32.9333	-0.131424	32.9333	10.8506
32.95	-0.406915	32.95	-0.163662	32.95	10.8504
32.9667	-0.407669	32.9667	-0.173459	32.9667	10.8503
32.9833	-0.427807	32.9833	-0.165044	32.9833	10.851
33	-0.451421	33	-0.143607	33	10.8516
33.0167	-0.455733	33.0167	-0.084657	33.0167	10.851
33.0333	-0.461846	33.0333	-0.012267	33.0333	10.8514
33.05	-0.467038	33.05	0.033955	33.05	10.8513
33.0667	-0.453054	33.0667	0.065021	33.0667	10.8505
33.0833	-0.419936	33.0833	0.068747	33.0833	10.8501
33.1	-0.382548	33.1	0.071008	33.1	10.8492
33.1167	-0.37229	33.1167	0.068873	33.1167	10.847
33.1333	-0.37497	33.1333	0.065691	33.1333	10.8448
33.15	-0.375765	33.15	0.064644	33.15	10.8436
33.1667	-0.388577	33.1667	0.066319	33.1667	10.842
33.1833	-0.412567	33.1833	0.071845	33.1833	10.8399
33.2	-0.419769	33.2	0.074483	33.2	10.838
33.2167	-0.423076	33.2167	0.073143	33.2167	10.8366
33.2333	-0.424374	33.2333	0.082103	33.2333	10.8346
33.25	-0.424039	33.25	0.090435	33.25	10.8316
33.2667	-0.424374	33.2667	0.090602	33.2667	10.8281
33.2833	-0.425714	33.2833	0.044966	33.2833	10.8254
33.3	-0.426426	33.3	0.044087	33.3	10.8208
33.3167	-0.426174	33.3167	0.028847	33.3167	10.8187
33.3333	-0.427012	33.3333	0.019845	33.3333	10.8225
33.35	-0.433585	33.35	0.01591	33.35	10.8335
33.3667	-0.425379	33.3667	0.012267	33.3667	10.8413
33.3833	-0.39448	33.3833	0.003894	33.3833	10.8562
[truncated: 8 more rows]

## Sheet: Integrated-Heat
25uM-HORMA_CM-H1-A-350uM_Fit_X	25uM-HORMA_CM-H1-A-350uM_Fit_Y	25uM-HORMA_CM-H1-A-350uM_X	25uM-HORMA_CM-H1-A-350uM_Y	25uM-HORMA_CM-H1-B-350uM_Fit_X	25uM-HORMA_CM-H1-B-350uM_Fit_Y	25uM-HORMA_CM-H1-B-350uM_X	25uM-HORMA_CM-H1-B-350uM_Y	25uM-HORMA_CM-H2-A-350uM_Fit_X	25uM-HORMA_CM-H2-A-350uM_Fit_Y	25uM-HORMA_CM-H2-A-350uM_X	25uM-HORMA_CM-H2-A-350uM_Y
0.019812	-2966.69	0.169659	-6311.73	0.019736	-3859.54	0.169006	-6820.49	0.027736	11.2165	0.237522	11.0805
0.169659	-2948.61	0.321709	-4278.42	0.169006	-3796.31	0.320472	-5480.62	0.237522	11.1232	0.450393	10.8347
0.321709	-2916.4	0.475964	-3613.23	0.320472	-3684.17	0.474133	-4380.23	0.450393	10.9458	0.66635	10.8616
0.475964	-2883.59	0.632422	-2992.22	0.474133	-3574.48	0.62999	-3652.85	0.66635	10.7475	0.885391	10.5645
0.632422	-2850.2	0.791084	-2629.14	0.62999	-3467.44	0.788042	-2962.29	0.885391	10.5274	1.10752	10.2634
0.791084	-2816.22	0.95195	-2318.44	0.788042	-3362.42	0.948289	-2576.77	1.10752	10.2846	1.33273	10.345
0.95195	-2781.68	1.11502	-2079.7	0.948289	-3259.92	1.11073	-2426.39	1.33273	10.0179	1.56103	9.58731
1.11502	-2746.59	1.28029	-1995.61	1.11073	-3159.32	1.27537	-2086.38	1.56103	9.7261	1.79241	9.3238
1.28029	-2710.96	1.44777	-1765.16	1.27537	-3061.12	1.4422	-1914.23	1.79241	9.40799	2.02688	8.77321
1.44777	-2674.8	1.61745	-1628.42	1.4422	-2964.71	1.61123	-1719.52	2.02688	9.06212	2.26443	8.88763
1.61745	-2638.13	1.78934	-1515.69	1.61123	-2870.32	1.78245	-1625.95	2.26443	8.68697	2.50507	8.21409
1.78934	-2600.95	1.96342	-1439.32	1.78245	-2778.39	1.95587	-1510.17	2.50507	8.28089	2.74879	7.91699

## Sheet: Normalized-Data
HORMA-25.93uM_CM-H1-A_Set1_X	HORMA-25.93uM_CM-H1-A_Set1_Y	HORMA-25.93uM_CM-H1-A_Set2_X	HORMA-25.93uM_CM-H1-A_Set2_Y	HORMA-25.93uM_CM-H1-B_Set1_X	HORMA-25.93uM_CM-H1-B_Set1_Y	HORMA-25.93uM_CM-H1-B_Set2_X	HORMA-25.93uM_CM-H1-B_Set2_Y
0.019812	-2966.69	0.169659	-6311.73	0.019736	-3859.54	0.169006	-6820.49
0.169659	-2948.61	0.321709	-4278.42	0.169006	-3796.31	0.320472	-5480.62
0.321709	-2916.4	0.475964	-3613.23	0.320472	-3684.17	0.474133	-4380.23
0.475964	-2883.59	0.632422	-2992.22	0.474133	-3574.48	0.62999	-3652.85
0.632422	-2850.2	0.791084	-2629.14	0.62999	-3467.44	0.788042	-2962.29
0.791084	-2816.22	0.95195	-2318.44	0.788042	-3362.42	0.948289	-2576.77
0.95195	-2781.68	1.11502	-2079.7	0.948289	-3259.92	1.11073	-2426.39
1.11502	-2746.59	1.28029	-1995.61	1.11073	-3159.32	1.27537	-2086.38
1.28029	-2710.96	1.44777	-1765.16	1.27537	-3061.12	1.4422	-1914.23
1.44777	-2674.8	1.61745	-1628.42	1.4422	-2964.71	1.61123	-1719.52
1.61745	-2638.13	1.78934	-1515.69	1.61123	-2870.32	1.78245	-1625.95
1.78934	-2600.95	1.96342	-1439.32	1.78245	-2778.39	1.95587	-1510.17
