# Supplementary material for: Characterization of meiotic axis proteins in the model brown alga Ectocarpus
Source: EMBO Rep. 2025 Oct 23;26(23):5673–702. doi: 10.1038/s44319-025-00605-3 (PMC12678776; doi:10.1038/s44319-025-00605-3)
Supplement: Supplementary file 7 — Source data Fig. 3 [file 44319_2025_605_MOESM7_ESM.zip]

Archive with 49 entries (40 files):
- Figure 3/
- Figure 3/.DS_Store
- Figure 3/3A/
- Figure 3/3A/Figure3A_wHTH-WT_v_167bp_MN-wt_MN-dualmethyl.scn
- Figure 3/3A/Figure3C_wHTH-WT_v_167bp_MN-wt_MN-dualmethyl.tif
- Figure 3/3A/README.txt
- Figure 3/3B/
- Figure 3/3B/Figure3B_SUMO-wHTH-WT_167bp-WIDOM_EMSA_Test1.scn
- Figure 3/3B/Figure3B_SUMO-wHTH-WT_167bp-WIDOM_EMSA_Test1.tif
- Figure 3/3C/
- Figure 3/3C/EMSA_Raw Data-all.xlsx
- Figure 3/3C/README.txt
- Figure 3/3D/
- Figure 3/3D/Figure3D_HORMA-fusion-tag_167bp-WIDOM_EMSA.tif
- Figure 3/3D/Figure3D_HORMA_167bp-WIDOM_EMSA.scn
- Figure 3/3E/
- Figure 3/3E/ecwHTH_dsDNA.pdb
- Figure 3/3E/README.txt
- Figure 3/3F/
- Figure 3/3F/Figure3G_SUMO-wHTH_EMSA_ds-ssDNA_50nt-and-90nt.pdf
- Figure 3/3F/Figure3G_SUMO-wHTH_EMSA_ds-ssDNA_50nt.JPG
- Figure 3/3F/Figure3G_SUMO-wHTH_EMSA_ds-ssDNA_90nt.JPG
- Figure 3/3F/README.txt
- Figure 3/3G/
- Figure 3/3G/.DS_Store
- Figure 3/3G/20250512-141350-[Cy2].gel
- Figure 3/3G/20250512-141350-[Cy2].img
- Figure 3/3G/20250512-141350-[Cy2].inf
- Figure 3/3G/20250512-141350-[Cy2].tif
- Figure 3/3G/ecHOP1-wHTH-WT_DNA-shapes_09Apr25.jpg
- Figure 3/3G/ecHOP1-wHTH-WT_DNA-substrates-various_09Apr25-[Cy2]-A.gel
- Figure 3/3G/ecHOP1-wHTH-WT_DNA-substrates-various_09Apr25-[Cy2]-A.img
- Figure 3/3G/ecHOP1-wHTH-WT_DNA-substrates-various_09Apr25-[Cy2]-A.inf
- Figure 3/3G/ecHOP1-wHTH-WT_DNA-substrates-various_09Apr25-[Cy2]-A.tif
- Figure 3/3G/ecHOP1-wHTH-WT_DNA-substrates-various_09Apr25-[Cy2]-Agel.1dxml
- Figure 3/3G/ecHOP1-wHTH-WT_DNA-substrates-various_09Apr25-[Cy2]-B.gel
- Figure 3/3G/ecHOP1-wHTH-WT_DNA-substrates-various_09Apr25-[Cy2]-B.img
- Figure 3/3G/ecHOP1-wHTH-WT_DNA-substrates-various_09Apr25-[Cy2]-B.inf
- Figure 3/3G/ecHOP1-wHTH-WT_DNA-substrates-various_09Apr25-[Cy2]-B.tif
- Figure 3/3G/ecHOP1-wHTH-WT_DNA-substrates-various_09Apr25-[Cy2]-Bgel.1dxml
- Figure 3/3G/Figure3G_His6SUMO-ecHOP1-wHTH-WT_3'-overhang_Triplicates.jpg
- Figure 3/3G/Figure3G_His6SUMO-ecHOP1-wHTH-WT_DNA-Substrates_3'-overhang_5'-overhang-dual-load.tif
- Figure 3/3G/Figure3G_His6SUMO-ecHOP1-wHTH-WT_DNA-Substrates_D-loop_HJ_Y-form_Gel1.tif
- Figure 3/3G/gel2.jpg
- Figure 3/3G/README.txt
- Figure 3/3I/
- Figure 3/3I/Figure3I_SUMO-wHTH-R432A_167bp-WIDOM_EMSA_Test1-inverted.tif
- Figure 3/3I/Figure3I_SUMO-wHTH-R432A_167bp-WIDOM_EMSA_Test1-original.scn
- Figure 3/3I/Figure3I_SUMO-wHTH-R432A_167bp-WIDOM_EMSA_Test1-original.tif
