# Supplementary material for: Characterization of meiotic axis proteins in the model brown alga Ectocarpus
Source: EMBO Rep. 2025 Oct 23;26(23):5673–702. doi: 10.1038/s44319-025-00605-3 (PMC12678776; doi:10.1038/s44319-025-00605-3)
Supplement: Supplementary file 7 — Source data Fig. 3 [file 44319_2025_605_MOESM7_ESM.zip › Figure 3/3A/README.txt]

Notes for Figure 3A: EMSA with SUMO-wHTH and mononucleosome
Figure3A, only the middle region of the gel was used, as th left was a repeated control EMSA with the 167 bp Widom DNA substrate and the right is with a methylated MN nucleosome substrate wanted to test previously. 
