# Supplementary material for: Characterization of meiotic axis proteins in the model brown alga Ectocarpus
Source: EMBO Rep. 2025 Oct 23;26(23):5673–702. doi: 10.1038/s44319-025-00605-3 (PMC12678776; doi:10.1038/s44319-025-00605-3)
Supplement: Supplementary file 7 — Source data Fig. 3 [file 44319_2025_605_MOESM7_ESM.zip › Figure 3/3C/EMSA_Raw Data-all.xlsx]

## Sheet: WT
	wHTH-WT-Test1										Average
	Band No.	[uM]	Mol. Wt. (KDa)	Relative Front	Volume (Int)	Abs. Quant.	Rel. Quant.	Band %	Lane %		Test ID	Test1	Test2	Test3	Average	STDV.S
Lane 1											Lane 1	1	1	1	1	0
Lane 2	1	0	N/A	0.862069	30846522	N/A	1	100	72.5747		Lane 2	0	0	0	0	0
Lane 3	1	0.025	N/A	0.858934	29277192	N/A	0.949125	100	56.4498		Lane 3	0.050875	0.032562	0.023146	0.0355277	0.0141004
Lane 4	1	0.1	N/A	0.786834	7585368	N/A	0.245907	100	12.7333		Lane 4	0.754093	0.512524	0.459788	0.575468	0.156925
Lane 5	1	0.5	N/A	0.564263	6473334	N/A	0.209856	100	7.66919		Lane 5	0.790144	0.669486	0.614118	0.691249	0.0900084
Lane 6	1	1	N/A	0.818182	3536400	N/A	0.114645	100	3.43049		Lane 6	0.885355	0.87682	0.818532	0.860236	0.0363677
Lane 7	1	2	N/A	0.893417	2517606	N/A	0.081617	100	5.36792		Lane 7	0.918383	0.986103	0.92785	0.944112	0.036672
Lane 8	1	2	N/A	0.865204	377034	N/A	0.012223	100	8.00774		Lane 8	0.987777	0.988129	0.980278	0.985395	0.00443466
	wHTH-WT-Test2
	Band No.	[uM]	Mol. Wt. (KDa)	Relative Front	Volume (Int)	Abs. Quant.	Rel. Quant.	Band %	Lane %
Lane 1
Lane 2	1	0	N/A	0.857616	41228754	N/A	1	100	77.7975
Lane 3	1	0.025	N/A	0.834437	39886266	N/A	0.967438	100	61.0164
Lane 4	1	0.1	N/A	0.589404	20098008	N/A	0.487476	100	56.6731
Lane 5	1	0.5	N/A	0.566225	13626690	N/A	0.330514	100	17.3523
Lane 6	1	1	N/A	0.698675	5078556	N/A	0.12318	100	4.92697
Lane 7	1	2	N/A	0.68543	572964	N/A	0.013897	100	0.82215
Lane 8	1	2	N/A	0.854305	489426	N/A	0.011871	100	33.1014
	wHTH-WT-Test3
	Band No.	[uM]	Mol. Wt. (KDa)	Relative Front	Volume (Int)	Abs. Quant.	Rel. Quant.	Band %	Lane %
Lane 1
Lane 2	1	0	N/A	0.822785	7670936	N/A	1	100	57.8265
Lane 3	1	0.025	N/A	0.797468	7493382	N/A	0.976854	100	54.4845
Lane 4	1	0.1	N/A	0.623418	4143930	N/A	0.540212	100	21.2069
Lane 5	1	0.5	N/A	0.626582	2960077	N/A	0.385882	100	6.15705
Lane 6	1	1	N/A	0.613924	1392032	N/A	0.181468	100	4.6848
Lane 7	1	2	N/A	0.522152	553459	N/A	0.07215	100	2.24414
Lane 8	1	2	N/A	0.835443	151290	N/A	0.019722	100	1.3338

## Sheet: R432A
	wHTH-R432A-Test1										Average
	Band No.	[uM]	Mol. Wt. (KDa)	Relative Front	Volume (Int)	Abs. Quant.	Rel. Quant.	Band %	Lane %		Test ID	Test1	Test2	Test3	Average	STDV.S
Lane 1											Lane 1	1	1	1	1	0
Lane 2		0	N/A	0.859259	51231569	N/A	1	100	66.2352		Lane 2	0	0	0	0	0
Lane 3		0.025	N/A	0.844444	49995325	N/A	0.975869	100	72.8628		Lane 3	0.024131	0.080315	0.044883	0.0497763	0.0284098
Lane 4		0.1	N/A	0.844444	47367770	N/A	0.924582	100	81.3033		Lane 4	0.075418	0.031514	0.041425	0.0494523	0.0230265
Lane 5		0.5	N/A	0.848148	35488254	N/A	0.692703	100	87.0884		Lane 5	0.307297	0.082542	0.013274	0.134371	0.153711
Lane 6		1	N/A	0.848148	42265285	N/A	0.824985	100	95.2094		Lane 6	0.175015	0.008215	0.028984	0.070738	0.0909016
Lane 7		2	N/A	0.848148	38659709	N/A	0.754607	100	93.8802		Lane 7	0.245393	0.13762	0.019896	0.134303	0.112785
Lane 8		2	N/A	0.914815	3840859	N/A	0.074971	100	36.6351		Lane 8	0.925029	0.91754	0.882638	0.908402	0.0226246
	wHTH-R432A-Test2
	Band No.	[uM]	Mol. Wt. (KDa)	Relative Front	Volume (Int)	Abs. Quant.	Rel. Quant.	Band %	Lane %
Lane 1
Lane 2		0	N/A	0.821053	27651240	N/A	1	100	46.5059
Lane 3		0.025	N/A	0.824561	25430440	N/A	0.919685	100	70.3319
Lane 4		0.1	N/A	0.803509	26779840	N/A	0.968486	100	54.1733
Lane 5		0.5	N/A	0.796491	25368840	N/A	0.917458	100	53.9491
Lane 6		1	N/A	0.785965	27424080	N/A	0.991785	100	49.0142
Lane 7		2	N/A	0.785965	23845880	N/A	0.86238	100	36.7388
Lane 8		2	N/A	0.810526	2280120	N/A	0.08246	100	4.28845
	wHTH-R432A-Test3
	Band No.	[uM]	Mol. Wt. (KDa)	Relative Front	Volume (Int)	Abs. Quant.	Rel. Quant.	Band %	Lane %
Lane 1
Lane 2		0	N/A	0.900794	14242324	N/A	1	100	59.6187
Lane 3		0.025	N/A	0.865079	13603088	N/A	0.955117	100	42.2028
Lane 4		0.1	N/A	0.865079	13652336	N/A	0.958575	100	42.1438
Lane 5		0.5	N/A	0.857143	14053274	N/A	0.986726	100	44.0623
Lane 6		1	N/A	0.857143	13829530	N/A	0.971016	100	43.9126
Lane 7		2	N/A	0.869048	13958958	N/A	0.980104	100	48.9759
Lane 8		2	N/A	0.904762	1671506	N/A	0.117362	100	16.7668

## Sheet: HORMA
	HORMA-WT-Test1										Average
	Band No.	[uM]	Mol. Wt. (KDa)	Relative Front	Volume (Int)	Abs. Quant.	Rel. Quant.	Band %	Lane %		Test ID	Test1	Test2	Test3	Average	STDV.S
Lane 1											Lane 1	1	1	1	1	0
Lane 2	1	0	N/A	0.858696	30967416	N/A	1	100	65.6352		Lane 2	0	0	0	0	0
Lane 3	1	0.025	N/A	0.844203	31194504	N/A	1.00733	100	29.5482		Lane 3	-0.007333	0.050094	0.017975	0.0202453	0.0287807
Lane 4	1	0.1	N/A	0.836957	29898704	N/A	0.965489	100	28.9828		Lane 4	0.034511	0.073092	0.031114	0.046239	0.0233173
Lane 5	1	0.5	N/A	0.833333	28757982	N/A	0.928653	100	28.2772		Lane 5	0.071347	0.008309	0.042331	0.0406623	0.0315521
Lane 6	1	1	N/A	0.833333	30115190	N/A	0.97248	100	29.8798		Lane 6	0.02752	0.169463	0.030115	0.0756993	0.0812121
Lane 7	1	2	N/A	0.836957	29707830	N/A	0.959325	100	30.9502		Lane 7	0.040675	0.091322	0.042677	0.0582247	0.0286806
Lane 8	1	2	N/A	0.818841	7064124	N/A	0.228115	100	21.8868		Lane 8	0.771885	0.906568	0.876404	0.851619	0.0706796
	HORMA-WT-Test2
	Band No.	[uM]	Mol. Wt. (KDa)	Relative Front	Volume (Int)	Abs. Quant.	Rel. Quant.	Band %	Lane %
Lane 1
Lane 2	1	0	N/A	0.905405	7564432	N/A	1	100	83.9345
Lane 3	1	0.025	N/A	0.891892	7185496	N/A	0.949906	100	34.6538
Lane 4	1	0.1	N/A	0.888514	7011532	N/A	0.926908	100	37.2834
Lane 5	1	0.5	N/A	0.888514	7501580	N/A	0.991691	100	33.2656
Lane 6	1	1	N/A	0.888514	6282540	N/A	0.830537	100	35.2977
Lane 7	1	2	N/A	0.888514	6873630	N/A	0.908678	100	34.1072
Lane 8	1	2	N/A	0.949324	706762	N/A	0.093432	100	19.1557
	HORMA-WT-Test3
	Band No.	[uM]	Mol. Wt. (KDa)	Relative Front	Volume (Int)	Abs. Quant.	Rel. Quant.	Band %	Lane %
Lane 1
Lane 2	1	0	N/A	0.940959	8902298	N/A	1	100	72.7701
Lane 3	1	0.025	N/A	0.929889	8742280	N/A	0.982025	100	59.9919
Lane 4	1	0.1	N/A	0.922509	8625316	N/A	0.968886	100	55.0444
Lane 5	1	0.5	N/A	0.922509	8525452	N/A	0.957669	100	38.7517
Lane 6	1	1	N/A	0.918819	8634208	N/A	0.969885	100	40.2662
Lane 7	1	2	N/A	0.915129	8522374	N/A	0.957323	100	37.0384
Lane 8	1	2	N/A	0.929889	1100290	N/A	0.123596	100	41.1837
