# Supplementary material for: Characterization of meiotic axis proteins in the model brown alga Ectocarpus
Source: EMBO Rep. 2025 Oct 23;26(23):5673–702. doi: 10.1038/s44319-025-00605-3 (PMC12678776; doi:10.1038/s44319-025-00605-3)
Supplement: Supplementary file 7 — Source data Fig. 3 [file 44319_2025_605_MOESM7_ESM.zip › Figure 3/3C/README.txt]

#Figure 3C: Quantification of the Triplicate EMSAs of SUMO-wHTH with 167 bp Widom DNA Substrate
#Gels were imaged using a ChemiDocMP (Bio-Rad Inc). 
#Nucleic acid depletion in each lane was quantitated with the imager software, using measurements of triplicate of nucleic acid alone for each individual gel as a baseline. 
#These values can be seen within the Excel sheet attached. Quantification was completed for the triplicate EMSAs of SUMO-wHTH-WT, SUMO-wHTH-R432A, and HORMA. 
#Binding curves were fitted using Prism software and the following algorithm (Y = Bmax*Xh/(KDh + Xh)).
