# Supplementary material for: Characterization of meiotic axis proteins in the model brown alga Ectocarpus
Source: EMBO Rep. 2025 Oct 23;26(23):5673–702. doi: 10.1038/s44319-025-00605-3 (PMC12678776; doi:10.1038/s44319-025-00605-3)
Supplement: Supplementary file 7 — Source data Fig. 3 [file 44319_2025_605_MOESM7_ESM.zip › Figure 3/3E/ecwHTH_dsDNA.pdb]

SEQRES   1 A   69  ARG PRO ALA GLN MET THR VAL THR SER GLU TYR ASP ALA
SEQRES   2 A   69  ALA ARG ALA TRP ALA ALA THR GLN ALA ARG PRO THR HIS
SEQRES   3 A   69  THR SER LEU MET ALA HIS LEU GLU ILE THR ARG GLU LEU
SEQRES   4 A   69  ALA ARG GLU PHE LEU GLU LYS MET VAL HIS GLU GLY LEU
SEQRES   5 A   69  PHE VAL LYS ARG ASN PHE LYS TYR HIS ARG VAL ASP PRO
SEQRES   6 A   69  PRO GLN ALA SER
SEQRES   1 E   21  DA  DT  DT  DA  DG  DG  DT  DT  DA  DG  DC  DC  DT
SEQRES   2 E   21  DA  DC  DC  DC  DT  DA  DA  DT
SEQRES   1 F   21  DA  DT  DT  DA  DG  DG  DT  DT  DA  DG  DG  DC  DT
SEQRES   2 F   21  DA  DC  DC  DC  DT  DA  DA  DT
SEQRES   1 G  225  LYS ASP LEU VAL ASP THR THR GLU MET TYR LEU ARG THR
SEQRES   2 G  225  ILE TYR GLU LEU GLU GLU GLU GLY VAL THR PRO LEU ARG
SEQRES   3 G  225  ALA ARG ILE ALA GLU ARG LEU GLU GLN SER GLY PRO THR
SEQRES   4 G  225  VAL SER GLN THR VAL ALA ARG MET GLU ARG ASP GLY LEU
SEQRES   5 G  225  VAL VAL VAL ALA SER ASP ARG SER LEU GLN MET THR PRO
SEQRES   6 G  225  THR GLY ARG THR LEU ALA THR ALA VAL MET ARG LYS HIS
SEQRES   7 G  225  ARG LEU ALA GLU ARG LEU LEU THR ASP ILE ILE GLY LEU
SEQRES   8 G  225  ASP ILE ASN LYS VAL HIS ASP GLU ALA CYS ARG TRP GLU
SEQRES   9 G  225  HIS VAL MET SER ASP GLU VAL GLU ARG ARG LEU VAL LYS
SEQRES  10 G  225  VAL LEU LYS ASP VAL SER ARG SER PRO PHE GLY ASN PRO
SEQRES  11 G  225  ILE PRO GLY LEU ASP GLU LEU GLY VAL GLY ASN SER ASP
SEQRES  12 G  225  ALA ALA ALA PRO GLY THR ARG VAL ILE ASP ALA ALA THR
SEQRES  13 G  225  SER MET PRO ARG LYS VAL ARG ILE VAL GLN ILE ASN GLU
SEQRES  14 G  225  ILE PHE GLN VAL GLU THR ASP GLN PHE THR GLN LEU LEU
SEQRES  15 G  225  ASP ALA ASP ILE ARG VAL GLY SER GLU VAL GLU ILE VAL
SEQRES  16 G  225  ASP ARG ASP GLY HIS ILE THR LEU SER HIS ASN GLY LYS
SEQRES  17 G  225  ASP VAL GLU LEU LEU ASP ASP LEU ALA HIS THR ILE ARG
SEQRES  18 G  225  ILE GLU GLU LEU
SEQRES   1 B  225  LYS ASP LEU VAL ASP THR THR GLU MET TYR LEU ARG THR
SEQRES   2 B  225  ILE TYR GLU LEU GLU GLU GLU GLY VAL THR PRO LEU ARG
SEQRES   3 B  225  ALA ARG ILE ALA GLU ARG LEU GLU GLN SER GLY PRO THR
SEQRES   4 B  225  VAL SER GLN THR VAL ALA ARG MET GLU ARG ASP GLY LEU
SEQRES   5 B  225  VAL VAL VAL ALA SER ASP ARG SER LEU GLN MET THR PRO
SEQRES   6 B  225  THR GLY ARG THR LEU ALA THR ALA VAL MET ARG LYS HIS
SEQRES   7 B  225  ARG LEU ALA GLU ARG LEU LEU THR ASP ILE ILE GLY LEU
SEQRES   8 B  225  ASP ILE ASN LYS VAL HIS ASP GLU ALA CYS ARG TRP GLU
SEQRES   9 B  225  HIS VAL MET SER ASP GLU VAL GLU ARG ARG LEU VAL LYS
SEQRES  10 B  225  VAL LEU LYS ASP VAL SER ARG SER PRO PHE GLY ASN PRO
SEQRES  11 B  225  ILE PRO GLY LEU ASP GLU LEU GLY VAL GLY ASN SER ASP
SEQRES  12 B  225  ALA ALA ALA PRO GLY THR ARG VAL ILE ASP ALA ALA THR
SEQRES  13 B  225  SER MET PRO ARG LYS VAL ARG ILE VAL GLN ILE ASN GLU
SEQRES  14 B  225  ILE PHE GLN VAL GLU THR ASP GLN PHE THR GLN LEU LEU
SEQRES  15 B  225  ASP ALA ASP ILE ARG VAL GLY SER GLU VAL GLU ILE VAL
SEQRES  16 B  225  ASP ARG ASP GLY HIS ILE THR LEU SER HIS ASN GLY LYS
SEQRES  17 B  225  ASP VAL GLU LEU LEU ASP ASP LEU ALA HIS THR ILE ARG
SEQRES  18 B  225  ILE GLU GLU LEU
SEQRES   1 C  225  LYS ASP LEU VAL ASP THR THR GLU MET TYR LEU ARG THR
SEQRES   2 C  225  ILE TYR GLU LEU GLU GLU GLU GLY VAL THR PRO LEU ARG
SEQRES   3 C  225  ALA ARG ILE ALA GLU ARG LEU GLU GLN SER GLY PRO THR
SEQRES   4 C  225  VAL SER GLN THR VAL ALA ARG MET GLU ARG ASP GLY LEU
SEQRES   5 C  225  VAL VAL VAL ALA SER ASP ARG SER LEU GLN MET THR PRO
SEQRES   6 C  225  THR GLY ARG THR LEU ALA THR ALA VAL MET ARG LYS HIS
SEQRES   7 C  225  ARG LEU ALA GLU ARG LEU LEU THR ASP ILE ILE GLY LEU
SEQRES   8 C  225  ASP ILE ASN LYS VAL HIS ASP GLU ALA CYS ARG TRP GLU
SEQRES   9 C  225  HIS VAL MET SER ASP GLU VAL GLU ARG ARG LEU VAL LYS
SEQRES  10 C  225  VAL LEU LYS ASP VAL SER ARG SER PRO PHE GLY ASN PRO
SEQRES  11 C  225  ILE PRO GLY LEU ASP GLU LEU GLY VAL GLY ASN SER ASP
SEQRES  12 C  225  ALA ALA ALA PRO GLY THR ARG VAL ILE ASP ALA ALA THR
SEQRES  13 C  225  SER MET PRO ARG LYS VAL ARG ILE VAL GLN ILE ASN GLU
SEQRES  14 C  225  ILE PHE GLN VAL GLU THR ASP GLN PHE THR GLN LEU LEU
SEQRES  15 C  225  ASP ALA ASP ILE ARG VAL GLY SER GLU VAL GLU ILE VAL
SEQRES  16 C  225  ASP ARG ASP GLY HIS ILE THR LEU SER HIS ASN GLY LYS
SEQRES  17 C  225  ASP VAL GLU LEU LEU ASP ASP LEU ALA HIS THR ILE ARG
SEQRES  18 C  225  ILE GLU GLU LEU
SEQRES   1 D  225  LYS ASP LEU VAL ASP THR THR GLU MET TYR LEU ARG THR
SEQRES   2 D  225  ILE TYR GLU LEU GLU GLU GLU GLY VAL THR PRO LEU ARG
SEQRES   3 D  225  ALA ARG ILE ALA GLU ARG LEU GLU GLN SER GLY PRO THR
SEQRES   4 D  225  VAL SER GLN THR VAL ALA ARG MET GLU ARG ASP GLY LEU
SEQRES   5 D  225  VAL VAL VAL ALA SER ASP ARG SER LEU GLN MET THR PRO
SEQRES   6 D  225  THR GLY ARG THR LEU ALA THR ALA VAL MET ARG LYS HIS
SEQRES   7 D  225  ARG LEU ALA GLU ARG LEU LEU THR ASP ILE ILE GLY LEU
SEQRES   8 D  225  ASP ILE ASN LYS VAL HIS ASP GLU ALA CYS ARG TRP GLU
SEQRES   9 D  225  HIS VAL MET SER ASP GLU VAL GLU ARG ARG LEU VAL LYS
SEQRES  10 D  225  VAL LEU LYS ASP VAL SER ARG SER PRO PHE GLY ASN PRO
SEQRES  11 D  225  ILE PRO GLY LEU ASP GLU LEU GLY VAL GLY ASN SER ASP
SEQRES  12 D  225  ALA ALA ALA PRO GLY THR ARG VAL ILE ASP ALA ALA THR
SEQRES  13 D  225  SER MET PRO ARG LYS VAL ARG ILE VAL GLN ILE ASN GLU
SEQRES  14 D  225  ILE PHE GLN VAL GLU THR ASP GLN PHE THR GLN LEU LEU
SEQRES  15 D  225  ASP ALA ASP ILE ARG VAL GLY SER GLU VAL GLU ILE VAL
SEQRES  16 D  225  ASP ARG ASP GLY HIS ILE THR LEU SER HIS ASN GLY LYS
SEQRES  17 D  225  ASP VAL GLU LEU LEU ASP ASP LEU ALA HIS THR ILE ARG
SEQRES  18 D  225  ILE GLU GLU LEU
HELIX    1   1 PRO A  393  TRP A  408  1                                  16
HELIX    2   2 ALA A  409  THR A  411  1                                   3
HELIX    3   3 HIS A  417  LEU A  424  1                                   8
HELIX    4   4 ARG A  428  HIS A  440  1                                  13
HELIX    5   5 ASP G    6  GLY G   22  1                                  17
HELIX    6   6 LEU G   26  GLU G   35  1                                  10
HELIX    7   7 SER G   37  ASP G   51  1                                  15
HELIX    8   8 THR G   65  ILE G   89  1                                  25
HELIX    9   9 ASP G   93  GLU G  105  1                                  13
HELIX   10  10 SER G  109  LEU G  120  1                                  12
HELIX   11  11 GLY G  134  GLY G  139  1                                   6
HELIX   12  12 ASN G  169  VAL G  174  1                                   6
HELIX   13  13 GLU G  175  ASP G  184  1                                  10
HELIX   14  14 LEU G  214  HIS G  219  1                                   6
HELIX   15  15 ASP B    6  GLU B   21  1                                  16
HELIX   16  16 LEU B   26  LEU B   34  1                                   9
HELIX   17  17 SER B   37  ASP B   51  1                                  15
HELIX   18  18 THR B   65  ILE B   89  1                                  25
HELIX   19  19 ASP B   93  GLU B  105  1                                  13
HELIX   20  20 SER B  109  LEU B  120  1                                  12
HELIX   21  21 GLY B  134  GLY B  139  1                                   6
HELIX   22  22 VAL B  152  ALA B  156  1                                   5
HELIX   23  23 ASN B  169  VAL B  174  1                                   6
HELIX   24  24 GLU B  175  ALA B  185  1                                  11
HELIX   25  25 LEU B  217  HIS B  219  1                                   3
HELIX   26  26 ASP C    6  GLU C   21  1                                  16
HELIX   27  27 LEU C   26  LEU C   34  1                                   9
HELIX   28  28 SER C   37  ASP C   51  1                                  15
HELIX   29  29 THR C   65  ILE C   89  1                                  25
HELIX   30  30 ASP C   93  GLU C  105  1                                  13
HELIX   31  31 SER C  109  LEU C  120  1                                  12
HELIX   32  32 ASN C  169  VAL C  174  1                                   6
HELIX   33  33 GLU C  175  ASP C  184  1                                  10
HELIX   34  34 LEU C  214  HIS C  219  1                                   6
HELIX   35  35 ASP D    6  GLY D   22  1                                  17
HELIX   36  36 LEU D   26  GLU D   35  1                                  10
HELIX   37  37 SER D   37  ASP D   51  1                                  15
HELIX   38  38 THR D   65  ILE D   89  1                                  25
HELIX   39  39 ASP D   93  GLU D  105  1                                  13
HELIX   40  40 SER D  109  LEU D  120  1                                  12
HELIX   41  41 ASN D  169  VAL D  174  1                                   6
HELIX   42  42 GLU D  175  ASP D  184  1                                  10
HELIX   43  43 LEU D  214  HIS D  219  1                                   6
SHEET    1   1 1 PHE A 444  ARG A 447  0
SHEET    2   2 1 LYS A 450  ARG A 453  0
SHEET    3   3 1 VAL G  54  VAL G  56  0
SHEET    4   4 1 LEU G  62  MET G  64  0
SHEET    5   5 1 GLN G 167  ILE G 168  0
SHEET    6   6 1 ILE G 221  ARG G 222  0
SHEET    7   7 1 VAL B  54  VAL B  56  0
SHEET    8   8 1 LEU B  62  MET B  64  0
SHEET    9   9 1 THR B 150  ARG B 151  0
SHEET   10  10 1 ARG B 161  ILE B 168  0
SHEET   11  11 1 GLU B 192  ARG B 198  0
SHEET   12  12 1 HIS B 201  SER B 205  0
SHEET   13  13 1 ASP B 210  GLU B 212  0
SHEET   14  14 1 ILE B 221  ILE B 223  0
SHEET   15  15 1 VAL C  54  VAL C  56  0
SHEET   16  16 1 LEU C  62  MET C  64  0
SHEET   17  17 1 GLN C 167  ILE C 168  0
SHEET   18  18 1 ILE C 221  ARG C 222  0
SHEET   19  19 1 VAL D  54  VAL D  56  0
SHEET   20  20 1 LEU D  62  MET D  64  0
SHEET   21  21 1 GLN D 167  ILE D 168  0
SHEET   22  22 1 ILE D 221  ARG D 222  0
LINK        NE2  HIS B 106                CO   CO  B 702     1555   1555  2.01
LINK        ND1  HIS C  98                CO   CO  C 603     1555   1555  1.81
LINK        NE2  HIS G  79                CO   CO  G 601     1555   1555  2.19
LINK        OE1  GLU C  83                CO   CO  C 603     1555   1555  2.22
LINK        O    CYS B 102                CO   CO  B 702     1555   1555  1.94
LINK        OE1  GLU D  83                CO   CO  D 604     1555   1555  2.10
LINK        O    CYS D 102                CO   CO  D 704     1555   1555  1.91
LINK        NE2  HIS D 106                CO   CO  D 704     1555   1555  2.26
LINK        SG   CYS D 102                CO   CO  D 704     1555   1555  2.66
LINK        ND1  HIS B  98                CO   CO  B 602     1555   1555  1.87
LINK        NE2  HIS G 106                CO   CO  G 701     1555   1555  2.10
LINK        NE2  HIS B  79                CO   CO  B 602     1555   1555  2.09
LINK        SD   MET C  10                CO   CO  C 703     1555   1555  2.30
LINK        SD   MET G  10                CO   CO  G 701     1555   1555  2.23
LINK        OE2  GLU G 170                CO   CO  G 601     1555   1555  2.40
LINK        CO   CO  D 704                SD   MET D  10     1555   1555  2.17
LINK        OE1  GLU G 105                CO   CO  G 701     1555   1555  1.98
LINK        SG   CYS G 102                CO   CO  G 701     1555   1555  2.74
LINK        OE1  GLN D 173                CO   CO  D 604     1555   1555  1.87
LINK        O    CYS C 102                CO   CO  C 703     1555   1555  1.89
LINK        SD   MET B  10                CO   CO  B 702     1555   1555  2.33
LINK        OE1  GLU D 170                CO   CO  D 604     1555   1555  2.26
LINK        ND1  HIS G  98                CO   CO  G 601     1555   1555  2.32
LINK        ND1  HIS D  98                CO   CO  D 604     1555   1555  2.21
LINK        OE1  GLU B  83                CO   CO  B 602     1555   1555  1.80
LINK        OE1  GLU C 105                CO   CO  C 703     1555   1555  2.02
LINK        O    CYS G 102                CO   CO  G 701     1555   1555  1.92
LINK        CO   CO  C 603                OE1  GLN C 173     1555   1555  2.03
LINK        OE1  GLU B 170                CO   CO  B 602     1555   1555  1.90
LINK        OE1  GLU B 105                CO   CO  B 702     1555   1555  2.12
LINK        OE1  GLU G 170                CO   CO  G 601     1555   1555  2.23
LINK        OE1  GLU G  83                CO   CO  G 601     1555   1555  2.22
LINK        NE2  HIS C  79                CO   CO  C 603     1555   1555  2.17
LINK        OE1  GLN G 173                CO   CO  G 601     1555   1555  1.97
LINK        CO   CO  C 603                OE1  GLU C 170     1555   1555  1.99
LINK        OE1  GLU D 105                CO   CO  D 704     1555   1555  1.96
LINK        NE2  HIS C 106                CO   CO  C 703     1555   1555  2.18
LINK        OE1  GLN B 173                CO   CO  B 602     1555   1555  2.37
LINK        NE2  HIS D  79                CO   CO  D 604     1555   1555  2.24
ATOM      1  N   ARG A 392      -9.221  12.679  22.729  1.00 30.84           N
ATOM      2  CA  ARG A 392     -10.017  11.476  22.445  1.00 30.84           C
ATOM      3  C   ARG A 392      -9.471  10.232  23.166  1.00 30.84           C
ATOM      4  O   ARG A 392      -8.257  10.021  23.160  1.00 30.84           O
ATOM      5  CB  ARG A 392     -10.105  11.257  20.932  1.00 30.84           C
ATOM      6  CG  ARG A 392     -11.028  12.282  20.258  1.00 30.84           C
ATOM      7  CD  ARG A 392     -11.003  12.061  18.743  1.00 30.84           C
ATOM      8  NE  ARG A 392     -12.179  12.659  18.084  1.00 30.84           N
ATOM      9  CZ  ARG A 392     -12.798  12.162  17.026  1.00 30.84           C
ATOM     10  NH1 ARG A 392     -12.319  11.157  16.350  1.00 30.84           N
ATOM     11  NH2 ARG A 392     -13.933  12.653  16.623  1.00 30.84           N
ATOM     12  N   PRO A 393     -10.334   9.304  23.641  1.00 33.22           N
ATOM     13  CA  PRO A 393      -9.905   8.172  24.474  1.00 33.22           C
ATOM     14  C   PRO A 393      -8.833   7.235  23.888  1.00 33.22           C
ATOM     15  O   PRO A 393      -8.189   6.528  24.647  1.00 33.22           O
ATOM     16  CB  PRO A 393     -11.184   7.381  24.775  1.00 33.22           C
ATOM     17  CG  PRO A 393     -12.276   8.444  24.747  1.00 33.22           C
ATOM     18  CD  PRO A 393     -11.793   9.402  23.660  1.00 33.22           C
ATOM     19  N   ALA A 394      -8.632   7.194  22.563  1.00 35.59           N
ATOM     20  CA  ALA A 394      -7.668   6.275  21.936  1.00 35.59           C
ATOM     21  C   ALA A 394      -6.193   6.636  22.194  1.00 35.59           C
ATOM     22  O   ALA A 394      -5.359   5.743  22.272  1.00 35.59           O
ATOM     23  CB  ALA A 394      -7.936   6.225  20.426  1.00 35.59           C
ATOM     24  N   GLN A 395      -5.860   7.924  22.333  1.00 36.49           N
ATOM     25  CA  GLN A 395      -4.504   8.312  22.745  1.00 36.49           C
ATOM     26  C   GLN A 395      -4.304   7.999  24.232  1.00 36.49           C
ATOM     27  O   GLN A 395      -3.273   7.455  24.609  1.00 36.49           O
ATOM     28  CB  GLN A 395      -4.255   9.795  22.427  1.00 36.49           C
ATOM     29  CG  GLN A 395      -4.087  10.024  20.916  1.00 36.49           C
ATOM     30  CD  GLN A 395      -4.023  11.506  20.569  1.00 36.49           C
ATOM     31  NE2 GLN A 395      -2.862  12.055  20.281  1.00 36.49           N
ATOM     32  OE1 GLN A 395      -5.034  12.190  20.549  1.00 36.49           O
ATOM     33  N   MET A 396      -5.334   8.264  25.044  1.00 31.17           N
ATOM     34  CA  MET A 396      -5.331   8.045  26.490  1.00 31.17           C
ATOM     35  C   MET A 396      -5.154   6.566  26.878  1.00 31.17           C
ATOM     36  O   MET A 396      -4.414   6.283  27.822  1.00 31.17           O
ATOM     37  CB  MET A 396      -6.627   8.641  27.060  1.00 31.17           C
ATOM     38  CG  MET A 396      -6.629   8.732  28.586  1.00 31.17           C
ATOM     39  SD  MET A 396      -8.127   9.526  29.227  1.00 31.17           S
ATOM     40  CE  MET A 396      -7.778   9.437  31.001  1.00 31.17           C
ATOM     41  N   THR A 397      -5.771   5.620  26.151  1.00 47.41           N
ATOM     42  CA  THR A 397      -5.554   4.184  26.401  1.00 47.41           C
ATOM     43  C   THR A 397      -4.114   3.779  26.094  1.00 47.41           C
ATOM     44  O   THR A 397      -3.427   3.308  26.996  1.00 47.41           O
ATOM     45  CB  THR A 397      -6.551   3.262  25.676  1.00 47.41           C
ATOM     46  CG2 THR A 397      -7.995   3.480  26.135  1.00 47.41           C
ATOM     47  OG1 THR A 397      -6.506   3.431  24.276  1.00 47.41           O
ATOM     48  N   VAL A 398      -3.595   4.089  24.900  1.00 57.47           N
ATOM     49  CA  VAL A 398      -2.227   3.710  24.491  1.00 57.47           C
ATOM     50  C   VAL A 398      -1.145   4.338  25.383  1.00 57.47           C
ATOM     51  O   VAL A 398      -0.144   3.684  25.679  1.00 57.47           O
ATOM     52  CB  VAL A 398      -1.993   4.047  23.004  1.00 57.47           C
ATOM     53  CG1 VAL A 398      -0.571   3.709  22.535  1.00 57.47           C
ATOM     54  CG2 VAL A 398      -2.956   3.253  22.110  1.00 57.47           C
ATOM     55  N   THR A 399      -1.336   5.569  25.881  1.00 62.35           N
ATOM     56  CA  THR A 399      -0.436   6.132  26.904  1.00 62.35           C
ATOM     57  C   THR A 399      -0.525   5.359  28.219  1.00 62.35           C
ATOM     58  O   THR A 399       0.508   4.971  28.757  1.00 62.35           O
ATOM     59  CB  THR A 399      -0.658   7.634  27.150  1.00 62.35           C
ATOM     60  CG2 THR A 399      -0.182   8.465  25.958  1.00 62.35           C
ATOM     61  OG1 THR A 399      -2.015   7.958  27.353  1.00 62.35           O
ATOM     62  N   SER A 400      -1.736   5.048  28.700  1.00 74.01           N
ATOM     63  CA  SER A 400      -1.910   4.304  29.956  1.00 74.01           C
ATOM     64  C   SER A 400      -1.376   2.866  29.893  1.00 74.01           C
ATOM     65  O   SER A 400      -0.800   2.379  30.865  1.00 74.01           O
ATOM     66  CB  SER A 400      -3.379   4.331  30.391  1.00 74.01           C
ATOM     67  OG  SER A 400      -4.207   3.510  29.592  1.00 74.01           O
ATOM     68  N   GLU A 401      -1.491   2.206  28.738  1.00 79.58           N
ATOM     69  CA  GLU A 401      -0.938   0.877  28.469  1.00 79.58           C
ATOM     70  C   GLU A 401       0.596   0.904  28.466  1.00 79.58           C
ATOM     71  O   GLU A 401       1.226   0.008  29.031  1.00 79.58           O
ATOM     72  CB  GLU A 401      -1.452   0.381  27.109  1.00 79.58           C
ATOM     73  CG  GLU A 401      -2.946   0.013  27.106  1.00 79.58           C
ATOM     74  CD  GLU A 401      -3.515  -0.001  25.676  1.00 79.58           C
ATOM     75  OE1 GLU A 401      -4.666   0.463  25.495  1.00 79.58           O
ATOM     76  OE2 GLU A 401      -2.775  -0.414  24.754  1.00 79.58           O
ATOM     77  N   TYR A 402       1.213   1.946  27.891  1.00 90.33           N
ATOM     78  CA  TYR A 402       2.667   2.103  27.928  1.00 90.33           C
ATOM     79  C   TYR A 402       3.188   2.400  29.340  1.00 90.33           C
ATOM     80  O   TYR A 402       4.193   1.820  29.756  1.00 90.33           O
ATOM     81  CB  TYR A 402       3.135   3.188  26.950  1.00 90.33           C
ATOM     82  CG  TYR A 402       4.652   3.249  26.885  1.00 90.33           C
ATOM     83  CD1 TYR A 402       5.371   4.297  27.499  1.00 90.33           C
ATOM     84  CD2 TYR A 402       5.344   2.159  26.326  1.00 90.33           C
ATOM     85  CE1 TYR A 402       6.782   4.252  27.539  1.00 90.33           C
ATOM     86  CE2 TYR A 402       6.746   2.094  26.396  1.00 90.33           C
ATOM     87  CZ  TYR A 402       7.468   3.137  27.005  1.00 90.33           C
ATOM     88  OH  TYR A 402       8.818   3.046  27.050  1.00 90.33           O
ATOM     89  N   ASP A 403       2.500   3.252  30.101  1.00 85.40           N
ATOM     90  CA  ASP A 403       2.878   3.562  31.482  1.00 85.40           C
ATOM     91  C   ASP A 403       2.721   2.333  32.393  1.00 85.40           C
ATOM     92  O   ASP A 403       3.617   2.036  33.188  1.00 85.40           O
ATOM     93  CB  ASP A 403       2.069   4.766  31.991  1.00 85.40           C
ATOM     94  CG  ASP A 403       2.476   6.090  31.326  1.00 85.40           C
ATOM     95  OD1 ASP A 403       3.664   6.215  30.938  1.00 85.40           O
ATOM     96  OD2 ASP A 403       1.607   6.986  31.260  1.00 85.40           O
ATOM     97  N   ALA A 404       1.655   1.542  32.212  1.00 88.72           N
ATOM     98  CA  ALA A 404       1.490   0.245  32.868  1.00 88.72           C
ATOM     99  C   ALA A 404       2.600  -0.747  32.470  1.00 88.72           C
ATOM    100  O   ALA A 404       3.182  -1.407  33.336  1.00 88.72           O
ATOM    101  CB  ALA A 404       0.097  -0.303  32.537  1.00 88.72           C
ATOM    102  N   ALA A 405       2.967  -0.811  31.185  1.00 91.36           N
ATOM    103  CA  ALA A 405       4.067  -1.642  30.701  1.00 91.36           C
ATOM    104  C   ALA A 405       5.414  -1.233  31.307  1.00 91.36           C
ATOM    105  O   ALA A 405       6.192  -2.098  31.709  1.00 91.36           O
ATOM    106  CB  ALA A 405       4.101  -1.585  29.168  1.00 91.36           C
ATOM    107  N   ARG A 406       5.688   0.071  31.412  1.00 90.83           N
ATOM    108  CA  ARG A 406       6.921   0.618  31.994  1.00 90.83           C
ATOM    109  C   ARG A 406       6.973   0.403  33.511  1.00 90.83           C
ATOM    110  O   ARG A 406       8.025   0.022  34.027  1.00 90.83           O
ATOM    111  CB  ARG A 406       7.035   2.088  31.555  1.00 90.83           C
ATOM    112  CG  ARG A 406       8.299   2.783  32.076  1.00 90.83           C
ATOM    113  CD  ARG A 406       8.510   4.131  31.372  1.00 90.83           C
ATOM    114  NE  ARG A 406       9.362   5.030  32.176  1.00 90.83           N
ATOM    115  CZ  ARG A 406       9.951   6.134  31.748  1.00 90.83           C
ATOM    116  NH1 ARG A 406      10.069   6.438  30.492  1.00 90.83           N
ATOM    117  NH2 ARG A 406      10.446   6.983  32.603  1.00 90.83           N
ATOM    118  N   ALA A 407       5.847   0.550  34.211  1.00 87.72           N
ATOM    119  CA  ALA A 407       5.721   0.232  35.634  1.00 87.72           C
ATOM    120  C   ALA A 407       5.935  -1.267  35.915  1.00 87.72           C
ATOM    121  O   ALA A 407       6.716  -1.623  36.800  1.00 87.72           O
ATOM    122  CB  ALA A 407       4.351   0.713  36.125  1.00 87.72           C
ATOM    123  N   TRP A 408       5.325  -2.155  35.122  1.00 92.16           N
ATOM    124  CA  TRP A 408       5.589  -3.595  35.192  1.00 92.16           C
ATOM    125  C   TRP A 408       7.055  -3.910  34.899  1.00 92.16           C
ATOM    126  O   TRP A 408       7.699  -4.622  35.670  1.00 92.16           O
ATOM    127  CB  TRP A 408       4.689  -4.349  34.211  1.00 92.16           C
ATOM    128  CG  TRP A 408       5.034  -5.800  34.040  1.00 92.16           C
ATOM    129  CD1 TRP A 408       4.618  -6.810  34.834  1.00 92.16           C
ATOM    130  CD2 TRP A 408       5.865  -6.425  33.014  1.00 92.16           C
ATOM    131  CE2 TRP A 408       5.848  -7.838  33.210  1.00 92.16           C
ATOM    132  CE3 TRP A 408       6.621  -5.939  31.927  1.00 92.16           C
ATOM    133  NE1 TRP A 408       5.072  -8.016  34.335  1.00 92.16           N
ATOM    134  CZ2 TRP A 408       6.517  -8.725  32.351  1.00 92.16           C
ATOM    135  CZ3 TRP A 408       7.310  -6.814  31.068  1.00 92.16           C
ATOM    136  CH2 TRP A 408       7.249  -8.203  31.267  1.00 92.16           C
ATOM    137  N   ALA A 409       7.619  -3.356  33.825  1.00 88.54           N
ATOM    138  CA  ALA A 409       8.982  -3.648  33.401  1.00 88.54           C
ATOM    139  C   ALA A 409      10.020  -3.225  34.455  1.00 88.54           C
ATOM    140  O   ALA A 409      11.006  -3.934  34.656  1.00 88.54           O
ATOM    141  CB  ALA A 409       9.218  -2.989  32.042  1.00 88.54           C
ATOM    142  N   ALA A 410       9.759  -2.162  35.224  1.00 85.32           N
ATOM    143  CA  ALA A 410      10.582  -1.763  36.368  1.00 85.32           C
ATOM    144  C   ALA A 410      10.680  -2.831  37.484  1.00 85.32           C
ATOM    145  O   ALA A 410      11.598  -2.762  38.307  1.00 85.32           O
ATOM    146  CB  ALA A 410      10.047  -0.431  36.906  1.00 85.32           C
ATOM    147  N   THR A 411       9.812  -3.851  37.497  1.00 86.77           N
ATOM    148  CA  THR A 411       9.904  -5.028  38.389  1.00 86.77           C
ATOM    149  C   THR A 411      10.699  -6.198  37.793  1.00 86.77           C
ATOM    150  O   THR A 411      11.084  -7.115  38.516  1.00 86.77           O
ATOM    151  CB  THR A 411       8.515  -5.540  38.819  1.00 86.77           C
ATOM    152  CG2 THR A 411       7.594  -4.436  39.340  1.00 86.77           C
ATOM    153  OG1 THR A 411       7.849  -6.197  37.763  1.00 86.77           O
ATOM    154  N   GLN A 412      10.965  -6.193  36.482  1.00 86.50           N
ATOM    155  CA  GLN A 412      11.483  -7.349  35.749  1.00 86.50           C
ATOM    156  C   GLN A 412      12.994  -7.255  35.507  1.00 86.50           C
ATOM    157  O   GLN A 412      13.505  -6.270  34.980  1.00 86.50           O
ATOM    158  CB  GLN A 412      10.724  -7.511  34.420  1.00 86.50           C
ATOM    159  CG  GLN A 412       9.212  -7.721  34.599  1.00 86.50           C
ATOM    160  CD  GLN A 412       8.878  -8.957  35.428  1.00 86.50           C
ATOM    161  NE2 GLN A 412       8.134  -8.829  36.502  1.00 86.50           N
ATOM    162  OE1 GLN A 412       9.329 -10.057  35.144  1.00 86.50           O
ATOM    163  N   ALA A 413      13.729  -8.325  35.822  1.00 84.03           N
ATOM    164  CA  ALA A 413      15.151  -8.427  35.477  1.00 84.03           C
ATOM    165  C   ALA A 413      15.379  -8.756  33.985  1.00 84.03           C
ATOM    166  O   ALA A 413      16.396  -8.372  33.401  1.00 84.03           O
ATOM    167  CB  ALA A 413      15.786  -9.482  36.390  1.00 84.03           C
ATOM    168  N   ARG A 414      14.450  -9.512  33.376  1.00 87.23           N
ATOM    169  CA  ARG A 414      14.533 -10.031  31.997  1.00 87.23           C
ATOM    170  C   ARG A 414      13.134 -10.142  31.363  1.00 87.23           C
ATOM    171  O   ARG A 414      12.593 -11.247  31.306  1.00 87.23           O
ATOM    172  CB  ARG A 414      15.241 -11.404  31.981  1.00 87.23           C
ATOM    173  CG  ARG A 414      16.651 -11.391  32.586  1.00 87.23           C
ATOM    174  CD  ARG A 414      17.339 -12.746  32.425  1.00 87.23           C
ATOM    175  NE  ARG A 414      17.907 -12.905  31.074  1.00 87.23           N
ATOM    176  CZ  ARG A 414      18.643 -13.922  30.672  1.00 87.23           C
ATOM    177  NH1 ARG A 414      18.808 -14.983  31.413  1.00 87.23           N
ATOM    178  NH2 ARG A 414      19.258 -13.884  29.525  1.00 87.23           N
ATOM    179  N   PRO A 415      12.513  -9.031  30.929  1.00 89.32           N
ATOM    180  CA  PRO A 415      11.199  -9.086  30.299  1.00 89.32           C
ATOM    181  C   PRO A 415      11.247  -9.820  28.950  1.00 89.32           C
ATOM    182  O   PRO A 415      12.278  -9.887  28.275  1.00 89.32           O
ATOM    183  CB  PRO A 415      10.747  -7.631  30.164  1.00 89.32           C
ATOM    184  CG  PRO A 415      12.062  -6.869  30.033  1.00 89.32           C
ATOM    185  CD  PRO A 415      13.014  -7.663  30.934  1.00 89.32           C
ATOM    186  N   THR A 416      10.105 -10.369  28.547  1.00 91.41           N
ATOM    187  CA  THR A 416       9.891 -11.024  27.250  1.00 91.41           C
ATOM    188  C   THR A 416       8.554 -10.570  26.674  1.00 91.41           C
ATOM    189  O   THR A 416       7.669 -10.187  27.438  1.00 91.41           O
ATOM    190  CB  THR A 416       9.896 -12.560  27.374  1.00 91.41           C
ATOM    191  CG2 THR A 416      11.139 -13.124  28.060  1.00 91.41           C
ATOM    192  OG1 THR A 416       8.767 -13.026  28.078  1.00 91.41           O
ATOM    193  N   HIS A 417       8.367 -10.664  25.353  1.00 91.03           N
ATOM    194  CA  HIS A 417       7.068 -10.368  24.735  1.00 91.03           C
ATOM    195  C   HIS A 417       5.950 -11.189  25.391  1.00 91.03           C
ATOM    196  O   HIS A 417       4.970 -10.621  25.850  1.00 91.03           O
ATOM    197  CB  HIS A 417       7.114 -10.636  23.224  1.00 91.03           C
ATOM    198  CG  HIS A 417       8.255  -9.947  22.524  1.00 91.03           C
ATOM    199  CD2 HIS A 417       9.314 -10.556  21.908  1.00 91.03           C
ATOM    200  ND1 HIS A 417       8.446  -8.590  22.418  1.00 91.03           N
ATOM    201  CE1 HIS A 417       9.600  -8.389  21.760  1.00 91.03           C
ATOM    202  NE2 HIS A 417      10.165  -9.562  21.425  1.00 91.03           N
ATOM    203  N   THR A 418       6.141 -12.505  25.542  1.00 89.98           N
ATOM    204  CA  THR A 418       5.154 -13.409  26.152  1.00 89.98           C
ATOM    205  C   THR A 418       4.775 -13.005  27.578  1.00 89.98           C
ATOM    206  O   THR A 418       3.601 -13.049  27.924  1.00 89.98           O
ATOM    207  CB  THR A 418       5.692 -14.849  26.184  1.00 89.98           C
ATOM    208  CG2 THR A 418       4.596 -15.884  26.430  1.00 89.98           C
ATOM    209  OG1 THR A 418       6.302 -15.192  24.956  1.00 89.98           O
ATOM    210  N   SER A 419       5.741 -12.592  28.406  1.00 91.54           N
ATOM    211  CA  SER A 419       5.467 -12.200  29.795  1.00 91.54           C
ATOM    212  C   SER A 419       4.843 -10.807  29.927  1.00 91.54           C
ATOM    213  O   SER A 419       4.185 -10.555  30.929  1.00 91.54           O
ATOM    214  CB  SER A 419       6.723 -12.349  30.662  1.00 91.54           C
ATOM    215  OG  SER A 419       7.757 -11.459  30.275  1.00 91.54           O
ATOM    216  N   LEU A 420       5.024  -9.924  28.937  1.00 92.00           N
ATOM    217  CA  LEU A 420       4.344  -8.627  28.865  1.00 92.00           C
ATOM    218  C   LEU A 420       2.910  -8.772  28.319  1.00 92.00           C
ATOM    219  O   LEU A 420       1.975  -8.251  28.923  1.00 92.00           O
ATOM    220  CB  LEU A 420       5.213  -7.664  28.034  1.00 92.00           C
ATOM    221  CG  LEU A 420       4.605  -6.262  27.842  1.00 92.00           C
ATOM    222  CD1 LEU A 420       4.324  -5.529  29.152  1.00 92.00           C
ATOM    223  CD2 LEU A 420       5.570  -5.394  27.035  1.00 92.00           C
ATOM    224  N   MET A 421       2.723  -9.550  27.243  1.00 93.21           N
ATOM    225  CA  MET A 421       1.400  -9.931  26.718  1.00 93.21           C
ATOM    226  C   MET A 421       0.532 -10.553  27.821  1.00 93.21           C
ATOM    227  O   MET A 421      -0.598 -10.136  28.032  1.00 93.21           O
ATOM    228  CB  MET A 421       1.540 -10.962  25.584  1.00 93.21           C
ATOM    229  CG  MET A 421       2.190 -10.449  24.293  1.00 93.21           C
ATOM    230  SD  MET A 421       2.567 -11.772  23.098  1.00 93.21           S
ATOM    231  CE  MET A 421       0.866 -12.177  22.605  1.00 93.21           C
ATOM    232  N   ALA A 422       1.087 -11.500  28.587  1.00 87.61           N
ATOM    233  CA  ALA A 422       0.386 -12.171  29.684  1.00 87.61           C
ATOM    234  C   ALA A 422       0.165 -11.301  30.941  1.00 87.61           C
ATOM    235  O   ALA A 422      -0.407 -11.792  31.912  1.00 87.61           O
ATOM    236  CB  ALA A 422       1.155 -13.456  30.018  1.00 87.61           C
ATOM    237  N   HIS A 423       0.638 -10.048  30.961  1.00 89.41           N
ATOM    238  CA  HIS A 423       0.403  -9.114  32.066  1.00 89.41           C
ATOM    239  C   HIS A 423      -0.603  -8.006  31.725  1.00 89.41           C
ATOM    240  O   HIS A 423      -1.325  -7.567  32.615  1.00 89.41           O
ATOM    241  CB  HIS A 423       1.736  -8.515  32.530  1.00 89.41           C
ATOM    242  CG  HIS A 423       1.562  -7.640  33.746  1.00 89.41           C
ATOM    243  CD2 HIS A 423       1.781  -6.292  33.827  1.00 89.41           C
ATOM    244  ND1 HIS A 423       1.027  -8.034  34.952  1.00 89.41           N
ATOM    245  CE1 HIS A 423       0.942  -6.952  35.742  1.00 89.41           C
ATOM    246  NE2 HIS A 423       1.431  -5.873  35.116  1.00 89.41           N
ATOM    247  N   LEU A 424      -0.642  -7.559  30.465  1.00 87.88           N
ATOM    248  CA  LEU A 424      -1.495  -6.451  30.011  1.00 87.88           C
ATOM    249  C   LEU A 424      -2.561  -6.863  28.984  1.00 87.88           C
ATOM    250  O   LEU A 424      -3.267  -6.002  28.477  1.00 87.88           O
ATOM    251  CB  LEU A 424      -0.611  -5.332  29.435  1.00 87.88           C
ATOM    252  CG  LEU A 424       0.439  -4.749  30.387  1.00 87.88           C
ATOM    253  CD1 LEU A 424       1.195  -3.664  29.633  1.00 87.88           C
ATOM    254  CD2 LEU A 424      -0.156  -4.119  31.646  1.00 87.88           C
ATOM    255  N   GLU A 425      -2.632  -8.148  28.628  1.00 87.23           N
ATOM    256  CA  GLU A 425      -3.556  -8.708  27.623  1.00 87.23           C
ATOM    257  C   GLU A 425      -3.378  -8.115  26.201  1.00 87.23           C
ATOM    258  O   GLU A 425      -4.210  -8.294  25.316  1.00 87.23           O
ATOM    259  CB  GLU A 425      -5.002  -8.761  28.174  1.00 87.23           C
ATOM    260  CG  GLU A 425      -5.047  -9.549  29.505  1.00 87.23           C
ATOM    261  CD  GLU A 425      -6.446  -9.763  30.110  1.00 87.23           C
ATOM    262  OE1 GLU A 425      -6.564 -10.715  30.920  1.00 87.23           O
ATOM    263  OE2 GLU A 425      -7.371  -8.977  29.814  1.00 87.23           O
ATOM    264  N   ILE A 426      -2.233  -7.465  25.948  1.00 85.11           N
ATOM    265  CA  ILE A 426      -1.886  -6.826  24.669  1.00 85.11           C
ATOM    266  C   ILE A 426      -1.335  -7.799  23.611  1.00 85.11           C
ATOM    267  O   ILE A 426      -0.798  -8.869  23.914  1.00 85.11           O
ATOM    268  CB  ILE A 426      -0.928  -5.629  24.871  1.00 85.11           C
ATOM    269  CG1 ILE A 426       0.441  -6.053  25.447  1.00 85.11           C
ATOM    270  CG2 ILE A 426      -1.603  -4.529  25.707  1.00 85.11           C
ATOM    271  CD1 ILE A 426       1.449  -4.898  25.518  1.00 85.11           C
ATOM    272  N   THR A 427      -1.391  -7.375  22.344  1.00 86.62           N
ATOM    273  CA  THR A 427      -0.848  -8.115  21.192  1.00 86.62           C
ATOM    274  C   THR A 427       0.676  -8.277  21.250  1.00 86.62           C
ATOM    275  O   THR A 427       1.392  -7.539  21.933  1.00 86.62           O
ATOM    276  CB  THR A 427      -1.236  -7.463  19.852  1.00 86.62           C
ATOM    277  CG2 THR A 427      -2.746  -7.292  19.690  1.00 86.62           C
ATOM    278  OG1 THR A 427      -0.644  -6.191  19.726  1.00 86.62           O
ATOM    279  N   ARG A 428       1.208  -9.241  20.484  1.00 85.20           N
ATOM    280  CA  ARG A 428       2.658  -9.482  20.374  1.00 85.20           C
ATOM    281  C   ARG A 428       3.393  -8.284  19.776  1.00 85.20           C
ATOM    282  O   ARG A 428       4.536  -8.017  20.143  1.00 85.20           O
ATOM    283  CB  ARG A 428       2.878 -10.749  19.533  1.00 85.20           C
ATOM    284  CG  ARG A 428       4.358 -10.971  19.186  1.00 85.20           C
ATOM    285  CD  ARG A 428       4.598 -12.348  18.572  1.00 85.20           C
ATOM    286  NE  ARG A 428       4.487 -13.407  19.595  1.00 85.20           N
ATOM    287  CZ  ARG A 428       5.158 -14.541  19.644  1.00 85.20           C
ATOM    288  NH1 ARG A 428       6.024 -14.870  18.725  1.00 85.20           N
ATOM    289  NH2 ARG A 428       4.962 -15.374  20.626  1.00 85.20           N
ATOM    290  N   GLU A 429       2.736  -7.593  18.861  1.00 84.15           N
ATOM    291  CA  GLU A 429       3.233  -6.445  18.120  1.00 84.15           C
ATOM    292  C   GLU A 429       3.384  -5.251  19.068  1.00 84.15           C
ATOM    293  O   GLU A 429       4.484  -4.713  19.193  1.00 84.15           O
ATOM    294  CB  GLU A 429       2.276  -6.165  16.943  1.00 84.15           C
ATOM    295  CG  GLU A 429       2.300  -7.239  15.831  1.00 84.15           C
ATOM    296  CD  GLU A 429       2.010  -8.674  16.317  1.00 84.15           C
ATOM    297  OE1 GLU A 429       2.839  -9.568  16.023  1.00 84.15           O
ATOM    298  OE2 GLU A 429       1.039  -8.861  17.089  1.00 84.15           O
ATOM    299  N   LEU A 430       2.346  -4.939  19.852  1.00 86.18           N
ATOM    300  CA  LEU A 430       2.392  -3.872  20.854  1.00 86.18           C
ATOM    301  C   LEU A 430       3.376  -4.207  21.993  1.00 86.18           C
ATOM    302  O   LEU A 430       4.212  -3.385  22.365  1.00 86.18           O
ATOM    303  CB  LEU A 430       0.954  -3.620  21.344  1.00 86.18           C
ATOM    304  CG  LEU A 430       0.765  -2.321  22.149  1.00 86.18           C
ATOM    305  CD1 LEU A 430       1.089  -1.076  21.320  1.00 86.18           C
ATOM    306  CD2 LEU A 430      -0.692  -2.209  22.591  1.00 86.18           C
ATOM    307  N   ALA A 431       3.395  -5.462  22.463  1.00 90.43           N
ATOM    308  CA  ALA A 431       4.387  -5.955  23.426  1.00 90.43           C
ATOM    309  C   ALA A 431       5.831  -5.982  22.882  1.00 90.43           C
ATOM    310  O   ALA A 431       6.791  -6.116  23.648  1.00 90.43           O
ATOM    311  CB  ALA A 431       3.977  -7.359  23.884  1.00 90.43           C
ATOM    312  N   ARG A 432       6.026  -5.897  21.563  1.00 90.80           N
ATOM    313  CA  ARG A 432       7.339  -5.690  20.945  1.00 90.80           C
ATOM    314  C   ARG A 432       7.672  -4.207  20.901  1.00 90.80           C
ATOM    315  O   ARG A 432       8.749  -3.848  21.362  1.00 90.80           O
ATOM    316  CB  ARG A 432       7.384  -6.389  19.578  1.00 90.80           C
ATOM    317  CG  ARG A 432       8.614  -6.001  18.748  1.00 90.80           C
ATOM    318  CD  ARG A 432       8.528  -6.612  17.348  1.00 90.80           C
ATOM    319  NE  ARG A 432       9.314  -5.806  16.396  1.00 90.80           N
ATOM    320  CZ  ARG A 432      10.400  -6.142  15.729  1.00 90.80           C
ATOM    321  NH1 ARG A 432      10.935  -7.329  15.820  1.00 90.80           N
ATOM    322  NH2 ARG A 432      10.969  -5.273  14.942  1.00 90.80           N
ATOM    323  N   GLU A 433       6.777  -3.365  20.397  1.00 88.75           N
ATOM    324  CA  GLU A 433       6.981  -1.913  20.314  1.00 88.75           C
ATOM    325  C   GLU A 433       7.289  -1.306  21.688  1.00 88.75           C
ATOM    326  O   GLU A 433       8.268  -0.573  21.829  1.00 88.75           O
ATOM    327  CB  GLU A 433       5.748  -1.259  19.673  1.00 88.75           C
ATOM    328  CG  GLU A 433       5.699  -1.582  18.170  1.00 88.75           C
ATOM    329  CD  GLU A 433       4.436  -1.080  17.456  1.00 88.75           C
ATOM    330  OE1 GLU A 433       4.355  -1.344  16.233  1.00 88.75           O
ATOM    331  OE2 GLU A 433       3.576  -0.458  18.117  1.00 88.75           O
ATOM    332  N   PHE A 434       6.554  -1.709  22.728  1.00 94.05           N
ATOM    333  CA  PHE A 434       6.808  -1.292  24.107  1.00 94.05           C
ATOM    334  C   PHE A 434       8.211  -1.699  24.596  1.00 94.05           C
ATOM    335  O   PHE A 434       8.910  -0.878  25.187  1.00 94.05           O
ATOM    336  CB  PHE A 434       5.706  -1.870  25.012  1.00 94.05           C
ATOM    337  CG  PHE A 434       4.308  -1.266  24.908  1.00 94.05           C
ATOM    338  CD1 PHE A 434       3.979  -0.244  23.988  1.00 94.05           C
ATOM    339  CD2 PHE A 434       3.317  -1.724  25.798  1.00 94.05           C
ATOM    340  CE1 PHE A 434       2.696   0.331  23.995  1.00 94.05           C
ATOM    341  CE2 PHE A 434       2.033  -1.154  25.798  1.00 94.05           C
ATOM    342  CZ  PHE A 434       1.722  -0.120  24.901  1.00 94.05           C
ATOM    343  N   LEU A 435       8.670  -2.927  24.318  1.00 92.50           N
ATOM    344  CA  LEU A 435      10.000  -3.385  24.744  1.00 92.50           C
ATOM    345  C   LEU A 435      11.148  -2.773  23.926  1.00 92.50           C
ATOM    346  O   LEU A 435      12.204  -2.511  24.498  1.00 92.50           O
ATOM    347  CB  LEU A 435      10.070  -4.925  24.756  1.00 92.50           C
ATOM    348  CG  LEU A 435       9.245  -5.595  25.873  1.00 92.50           C
ATOM    349  CD1 LEU A 435       9.342  -7.119  25.755  1.00 92.50           C
ATOM    350  CD2 LEU A 435       9.727  -5.231  27.281  1.00 92.50           C
ATOM    351  N   GLU A 436      10.975  -2.494  22.628  1.00 90.15           N
ATOM    352  CA  GLU A 436      11.972  -1.718  21.871  1.00 90.15           C
ATOM    353  C   GLU A 436      12.028  -0.260  22.364  1.00 90.15           C
ATOM    354  O   GLU A 436      13.119   0.280  22.547  1.00 90.15           O
ATOM    355  CB  GLU A 436      11.716  -1.736  20.353  1.00 90.15           C
ATOM    356  CG  GLU A 436      11.668  -3.106  19.659  1.00 90.15           C
ATOM    357  CD  GLU A 436      12.861  -4.030  19.924  1.00 90.15           C
ATOM    358  OE1 GLU A 436      12.647  -5.231  20.200  1.00 90.15           O
ATOM    359  OE2 GLU A 436      14.042  -3.688  19.706  1.00 90.15           O
ATOM    360  N   LYS A 437      10.881   0.369  22.658  1.00 90.45           N
ATOM    361  CA  LYS A 437      10.830   1.736  23.201  1.00 90.45           C
ATOM    362  C   LYS A 437      11.530   1.835  24.562  1.00 90.45           C
ATOM    363  O   LYS A 437      12.336   2.738  24.758  1.00 90.45           O
ATOM    364  CB  LYS A 437       9.370   2.216  23.238  1.00 90.45           C
ATOM    365  CG  LYS A 437       9.257   3.698  23.627  1.00 90.45           C
ATOM    366  CD  LYS A 437       7.793   4.155  23.635  1.00 90.45           C
ATOM    367  CE  LYS A 437       7.670   5.498  24.362  1.00 90.45           C
ATOM    368  NZ  LYS A 437       6.280   5.755  24.811  1.00 90.45           N
ATOM    369  N   MET A 438      11.350   0.857  25.453  1.00 91.98           N
ATOM    370  CA  MET A 438      12.089   0.800  26.725  1.00 91.98           C
ATOM    371  C   MET A 438      13.600   0.540  26.555  1.00 91.98           C
ATOM    372  O   MET A 438      14.383   0.923  27.424  1.00 91.98           O
ATOM    373  CB  MET A 438      11.487  -0.270  27.637  1.00 91.98           C
ATOM    374  CG  MET A 438      10.069   0.051  28.097  1.00 91.98           C
ATOM    375  SD  MET A 438       9.327  -1.345  28.973  1.00 91.98           S
ATOM    376  CE  MET A 438       7.592  -0.938  28.684  1.00 91.98           C
ATOM    377  N   VAL A 439      14.038  -0.080  25.450  1.00 90.72           N
ATOM    378  CA  VAL A 439      15.469  -0.158  25.092  1.00 90.72           C
ATOM    379  C   VAL A 439      15.989   1.210  24.636  1.00 90.72           C
ATOM    380  O   VAL A 439      17.082   1.605  25.036  1.00 90.72           O
ATOM    381  CB  VAL A 439      15.736  -1.260  24.040  1.00 90.72           C
ATOM    382  CG1 VAL A 439      17.155  -1.229  23.453  1.00 90.72           C
ATOM    383  CG2 VAL A 439      15.546  -2.660  24.637  1.00 90.72           C
ATOM    384  N   HIS A 440      15.203   1.971  23.868  1.00 85.21           N
ATOM    385  CA  HIS A 440      15.539   3.353  23.502  1.00 85.21           C
ATOM    386  C   HIS A 440      15.541   4.318  24.703  1.00 85.21           C
ATOM    387  O   HIS A 440      16.359   5.232  24.736  1.00 85.21           O
ATOM    388  CB  HIS A 440      14.596   3.840  22.392  1.00 85.21           C
ATOM    389  CG  HIS A 440      14.944   3.276  21.039  1.00 85.21           C
ATOM    390  CD2 HIS A 440      14.242   2.351  20.312  1.00 85.21           C
ATOM    391  ND1 HIS A 440      16.044   3.627  20.292  1.00 85.21           N
ATOM    392  CE1 HIS A 440      16.002   2.937  19.141  1.00 85.21           C
ATOM    393  NE2 HIS A 440      14.928   2.136  19.110  1.00 85.21           N
ATOM    394  N   GLU A 441      14.693   4.087  25.709  1.00 86.92           N
ATOM    395  CA  GLU A 441      14.687   4.812  26.993  1.00 86.92           C
ATOM    396  C   GLU A 441      15.787   4.345  27.974  1.00 86.92           C
ATOM    397  O   GLU A 441      15.871   4.848  29.092  1.00 86.92           O
ATOM    398  CB  GLU A 441      13.292   4.704  27.641  1.00 86.92           C
ATOM    399  CG  GLU A 441      12.207   5.487  26.879  1.00 86.92           C
ATOM    400  CD  GLU A 441      10.792   5.272  27.442  1.00 86.92           C
ATOM    401  OE1 GLU A 441       9.807   5.685  26.796  1.00 86.92           O
ATOM    402  OE2 GLU A 441      10.615   4.679  28.531  1.00 86.92           O
ATOM    403  N   GLY A 442      16.633   3.380  27.589  1.00 85.52           N
ATOM    404  CA  GLY A 442      17.775   2.921  28.391  1.00 85.52           C
ATOM    405  C   GLY A 442      17.436   2.008  29.578  1.00 85.52           C
ATOM    406  O   GLY A 442      18.339   1.624  30.316  1.00 85.52           O
ATOM    407  N   LEU A 443      16.171   1.608  29.754  1.00 85.89           N
ATOM    408  CA  LEU A 443      15.735   0.689  30.820  1.00 85.89           C
ATOM    409  C   LEU A 443      16.271  -0.739  30.606  1.00 85.89           C
ATOM    410  O   LEU A 443      16.540  -1.466  31.568  1.00 85.89           O
ATOM    411  CB  LEU A 443      14.194   0.680  30.865  1.00 85.89           C
ATOM    412  CG  LEU A 443      13.562   1.998  31.353  1.00 85.89           C
ATOM    413  CD1 LEU A 443      12.126   2.124  30.846  1.00 85.89           C
ATOM    414  CD2 LEU A 443      13.533   2.050  32.883  1.00 85.89           C
ATOM    415  N   PHE A 444      16.442  -1.141  29.341  1.00 90.36           N
ATOM    416  CA  PHE A 444      16.942  -2.461  28.957  1.00 90.36           C
ATOM    417  C   PHE A 444      18.006  -2.387  27.864  1.00 90.36           C
ATOM    418  O   PHE A 444      17.934  -1.579  26.945  1.00 90.36           O
ATOM    419  CB  PHE A 444      15.790  -3.377  28.506  1.00 90.36           C
ATOM    420  CG  PHE A 444      14.729  -3.565  29.567  1.00 90.36           C
ATOM    421  CD1 PHE A 444      14.929  -4.478  30.616  1.00 90.36           C
ATOM    422  CD2 PHE A 444      13.596  -2.739  29.565  1.00 90.36           C
ATOM    423  CE1 PHE A 444      14.042  -4.510  31.705  1.00 90.36           C
ATOM    424  CE2 PHE A 444      12.697  -2.777  30.641  1.00 90.36           C
ATOM    425  CZ  PHE A 444      12.934  -3.648  31.720  1.00 90.36           C
ATOM    426  N   VAL A 445      18.944  -3.329  27.901  1.00 88.71           N
ATOM    427  CA  VAL A 445      19.853  -3.641  26.796  1.00 88.71           C
ATOM    428  C   VAL A 445      19.436  -4.969  26.169  1.00 88.71           C
ATOM    429  O   VAL A 445      19.231  -5.976  26.851  1.00 88.71           O
ATOM    430  CB  VAL A 445      21.315  -3.607  27.277  1.00 88.71           C
ATOM    431  CG1 VAL A 445      22.290  -4.308  26.324  1.00 88.71           C
ATOM    432  CG2 VAL A 445      21.784  -2.155  27.408  1.00 88.71           C
ATOM    433  N   LYS A 446      19.322  -4.981  24.840  1.00 88.78           N
ATOM    434  CA  LYS A 446      18.933  -6.150  24.046  1.00 88.78           C
ATOM    435  C   LYS A 446      20.180  -6.912  23.585  1.00 88.78           C
ATOM    436  O   LYS A 446      20.986  -6.379  22.829  1.00 88.78           O
ATOM    437  CB  LYS A 446      18.061  -5.635  22.893  1.00 88.78           C
ATOM    438  CG  LYS A 446      17.341  -6.724  22.088  1.00 88.78           C
ATOM    439  CD  LYS A 446      16.507  -6.016  21.013  1.00 88.78           C
ATOM    440  CE  LYS A 446      15.678  -6.977  20.166  1.00 88.78           C
ATOM    441  NZ  LYS A 446      14.919  -6.203  19.163  1.00 88.78           N
ATOM    442  N   ARG A 447      20.352  -8.165  24.022  1.00 84.05           N
ATOM    443  CA  ARG A 447      21.450  -9.064  23.602  1.00 84.05           C
ATOM    444  C   ARG A 447      20.886 -10.432  23.238  1.00 84.05           C
ATOM    445  O   ARG A 447      20.098 -10.986  23.997  1.00 84.05           O
ATOM    446  CB  ARG A 447      22.514  -9.202  24.711  1.00 84.05           C
ATOM    447  CG  ARG A 447      23.325  -7.917  24.941  1.00 84.05           C
ATOM    448  CD  ARG A 447      24.324  -8.088  26.098  1.00 84.05           C
ATOM    449  NE  ARG A 447      24.983  -6.813  26.449  1.00 84.05           N
ATOM    450  CZ  ARG A 447      25.744  -6.575  27.509  1.00 84.05           C
ATOM    451  NH1 ARG A 447      26.065  -7.511  28.360  1.00 84.05           N
ATOM    452  NH2 ARG A 447      26.202  -5.377  27.741  1.00 84.05           N
ATOM    453  N   ASN A 448      21.286 -10.988  22.093  1.00 81.39           N
ATOM    454  CA  ASN A 448      20.888 -12.326  21.623  1.00 81.39           C
ATOM    455  C   ASN A 448      19.369 -12.589  21.745  1.00 81.39           C
ATOM    456  O   ASN A 448      18.944 -13.591  22.321  1.00 81.39           O
ATOM    457  CB  ASN A 448      21.779 -13.392  22.299  1.00 81.39           C
ATOM    458  CG  ASN A 448      23.261 -13.208  22.007  1.00 81.39           C
ATOM    459  ND2 ASN A 448      24.121 -13.980  22.627  1.00 81.39           N
ATOM    460  OD1 ASN A 448      23.672 -12.361  21.236  1.00 81.39           O
ATOM    461  N   PHE A 449      18.562 -11.643  21.242  1.00 78.47           N
ATOM    462  CA  PHE A 449      17.088 -11.636  21.293  1.00 78.47           C
ATOM    463  C   PHE A 449      16.469 -11.686  22.706  1.00 78.47           C
ATOM    464  O   PHE A 449      15.309 -12.059  22.865  1.00 78.47           O
ATOM    465  CB  PHE A 449      16.509 -12.689  20.332  1.00 78.47           C
ATOM    466  CG  PHE A 449      17.016 -12.562  18.908  1.00 78.47           C
ATOM    467  CD1 PHE A 449      16.391 -11.670  18.015  1.00 78.47           C
ATOM    468  CD2 PHE A 449      18.123 -13.320  18.480  1.00 78.47           C
ATOM    469  CE1 PHE A 449      16.877 -11.533  16.702  1.00 78.47           C
ATOM    470  CE2 PHE A 449      18.610 -13.178  17.169  1.00 78.47           C
ATOM    471  CZ  PHE A 449      17.988 -12.284  16.281  1.00 78.47           C
ATOM    472  N   LYS A 450      17.221 -11.293  23.741  1.00 84.48           N
ATOM    473  CA  LYS A 450      16.759 -11.213  25.134  1.00 84.48           C
ATOM    474  C   LYS A 450      16.978  -9.804  25.675  1.00 84.48           C
ATOM    475  O   LYS A 450      18.021  -9.196  25.432  1.00 84.48           O
ATOM    476  CB  LYS A 450      17.466 -12.286  25.985  1.00 84.48           C
ATOM    477  CG  LYS A 450      17.097 -13.695  25.487  1.00 84.48           C
ATOM    478  CD  LYS A 450      17.837 -14.832  26.200  1.00 84.48           C
ATOM    479  CE  LYS A 450      17.474 -16.122  25.450  1.00 84.48           C
ATOM    480  NZ  LYS A 450      18.119 -17.333  26.015  1.00 84.48           N
ATOM    481  N   TYR A 451      16.005  -9.306  26.427  1.00 89.08           N
ATOM    482  CA  TYR A 451      16.086  -8.024  27.121  1.00 89.08           C
ATOM    483  C   TYR A 451      16.714  -8.248  28.502  1.00 89.08           C
ATOM    484  O   TYR A 451      16.406  -9.223  29.193  1.00 89.08           O
ATOM    485  CB  TYR A 451      14.694  -7.373  27.180  1.00 89.08           C
ATOM    486  CG  TYR A 451      14.031  -7.235  25.816  1.00 89.08           C
ATOM    487  CD1 TYR A 451      14.209  -6.070  25.041  1.00 89.08           C
ATOM    488  CD2 TYR A 451      13.269  -8.304  25.303  1.00 89.08           C
ATOM    489  CE1 TYR A 451      13.659  -5.986  23.742  1.00 89.08           C
ATOM    490  CE2 TYR A 451      12.742  -8.234  24.001  1.00 89.08           C
ATOM    491  CZ  TYR A 451      12.943  -7.082  23.215  1.00 89.08           C
ATOM    492  OH  TYR A 451      12.460  -7.088  21.947  1.00 89.08           O
ATOM    493  N   HIS A 452      17.643  -7.376  28.877  1.00 87.55           N
ATOM    494  CA  HIS A 452      18.365  -7.403  30.145  1.00 87.55           C
ATOM    495  C   HIS A 452      18.262  -6.023  30.782  1.00 87.55           C
ATOM    496  O   HIS A 452      18.549  -5.037  30.107  1.00 87.55           O
ATOM    497  CB  HIS A 452      19.837  -7.753  29.882  1.00 87.55           C
ATOM    498  CG  HIS A 452      20.096  -9.214  29.622  1.00 87.55           C
ATOM    499  CD2 HIS A 452      19.735  -9.955  28.527  1.00 87.55           C
ATOM    500  ND1 HIS A 452      20.804 -10.040  30.458  1.00 87.55           N
ATOM    501  CE1 HIS A 452      20.889 -11.244  29.880  1.00 87.55           C
ATOM    502  NE2 HIS A 452      20.216 -11.264  28.714  1.00 87.55           N
ATOM    503  N   ARG A 453      17.843  -5.946  32.049  1.00 86.59           N
ATOM    504  CA  ARG A 453      17.763  -4.678  32.790  1.00 86.59           C
ATOM    505  C   ARG A 453      19.117  -3.962  32.790  1.00 86.59           C
ATOM    506  O   ARG A 453      20.153  -4.614  32.923  1.00 86.59           O
ATOM    507  CB  ARG A 453      17.289  -4.982  34.218  1.00 86.59           C
ATOM    508  CG  ARG A 453      17.023  -3.723  35.053  1.00 86.59           C
ATOM    509  CD  ARG A 453      16.692  -4.133  36.487  1.00 86.59           C
ATOM    510  NE  ARG A 453      16.316  -2.965  37.301  1.00 86.59           N
ATOM    511  CZ  ARG A 453      15.145  -2.739  37.867  1.00 86.59           C
ATOM    512  NH1 ARG A 453      14.159  -3.582  37.768  1.00 86.59           N
ATOM    513  NH2 ARG A 453      14.922  -1.651  38.545  1.00 86.59           N
ATOM    514  N   VAL A 454      19.095  -2.639  32.654  1.00 83.84           N
ATOM    515  CA  VAL A 454      20.249  -1.786  32.959  1.00 83.84           C
ATOM    516  C   VAL A 454      20.152  -1.370  34.422  1.00 83.84           C
ATOM    517  O   VAL A 454      19.194  -0.709  34.820  1.00 83.84           O
ATOM    518  CB  VAL A 454      20.314  -0.559  32.031  1.00 83.84           C
ATOM    519  CG1 VAL A 454      21.565   0.285  32.305  1.00 83.84           C
ATOM    520  CG2 VAL A 454      20.368  -1.001  30.565  1.00 83.84           C
ATOM    521  N   ASP A 455      21.133  -1.764  35.226  1.00 70.78           N
ATOM    522  CA  ASP A 455      21.297  -1.208  36.567  1.00 70.78           C
ATOM    523  C   ASP A 455      22.030   0.142  36.460  1.00 70.78           C
ATOM    524  O   ASP A 455      22.979   0.257  35.676  1.00 70.78           O
ATOM    525  CB  ASP A 455      22.014  -2.208  37.484  1.00 70.78           C
ATOM    526  CG  ASP A 455      21.180  -3.477  37.706  1.00 70.78           C
ATOM    527  OD1 ASP A 455      19.965  -3.342  37.996  1.00 70.78           O
ATOM    528  OD2 ASP A 455      21.759  -4.579  37.575  1.00 70.78           O
ATOM    529  N   PRO A 456      21.605   1.183  37.202  1.00 60.02           N
ATOM    530  CA  PRO A 456      22.259   2.486  37.154  1.00 60.02           C
ATOM    531  C   PRO A 456      23.707   2.383  37.663  1.00 60.02           C
ATOM    532  O   PRO A 456      23.982   1.590  38.572  1.00 60.02           O
ATOM    533  CB  PRO A 456      21.399   3.412  38.020  1.00 60.02           C
ATOM    534  CG  PRO A 456      20.751   2.453  39.019  1.00 60.02           C
ATOM    535  CD  PRO A 456      20.540   1.185  38.192  1.00 60.02           C
ATOM    536  N   PRO A 457      24.646   3.182  37.120  1.00 44.09           N
ATOM    537  CA  PRO A 457      26.036   3.151  37.556  1.00 44.09           C
ATOM    538  C   PRO A 457      26.124   3.517  39.041  1.00 44.09           C
ATOM    539  O   PRO A 457      25.698   4.597  39.450  1.00 44.09           O
ATOM    540  CB  PRO A 457      26.774   4.149  36.656  1.00 44.09           C
ATOM    541  CG  PRO A 457      25.680   5.130  36.230  1.00 44.09           C
ATOM    542  CD  PRO A 457      24.442   4.239  36.139  1.00 44.09           C
ATOM    543  N   GLN A 458      26.677   2.617  39.859  1.00 40.94           N
ATOM    544  CA  GLN A 458      26.889   2.907  41.274  1.00 40.94           C
ATOM    545  C   GLN A 458      27.936   4.012  41.416  1.00 40.94           C
ATOM    546  O   GLN A 458      29.105   3.817  41.082  1.00 40.94           O
ATOM    547  CB  GLN A 458      27.307   1.656  42.064  1.00 40.94           C
ATOM    548  CG  GLN A 458      26.165   0.637  42.198  1.00 40.94           C
ATOM    549  CD  GLN A 458      26.452  -0.468  43.215  1.00 40.94           C
ATOM    550  NE2 GLN A 458      25.560  -1.423  43.360  1.00 40.94           N
ATOM    551  OE1 GLN A 458      27.455  -0.508  43.906  1.00 40.94           O
ATOM    552  N   ALA A 459      27.519   5.164  41.943  1.00 35.27           N
ATOM    553  CA  ALA A 459      28.441   6.201  42.375  1.00 35.27           C
ATOM    554  C   ALA A 459      29.352   5.623  43.470  1.00 35.27           C
ATOM    555  O   ALA A 459      28.876   5.184  44.518  1.00 35.27           O
ATOM    556  CB  ALA A 459      27.639   7.415  42.858  1.00 35.27           C
ATOM    557  N   SER A 460      30.660   5.594  43.217  1.00 32.66           N
ATOM    558  CA  SER A 460      31.650   4.969  44.095  1.00 32.66           C
ATOM    559  C   SER A 460      31.909   5.820  45.341  1.00 32.66           C
ATOM    560  O   SER A 460      32.910   6.533  45.432  1.00 32.66           O
ATOM    561  CB  SER A 460      32.933   4.687  43.303  1.00 32.66           C
ATOM    562  OG  SER A 460      33.425   5.881  42.729  1.00 32.66           O
TER     563      SER A 460
ATOM    564  P   DA  E 401      -2.576 -30.567   8.313  0.50 49.42           P
ATOM    565  OP1 DA  E 401      -4.022 -30.806   8.587  0.50 49.42           O
ATOM    566  OP2 DA  E 401      -1.853 -31.465   7.393  0.50 49.42           O
ATOM    567  O5' DA  E 401      -1.785 -30.495   9.700  0.50 49.42           O
ATOM    568  C5' DA  E 401      -1.911 -29.356  10.577  0.50 17.57           C
ATOM    569  C4' DA  E 401      -2.286 -29.801  11.975  0.50 49.42           C
ATOM    570  O4' DA  E 401      -1.264 -30.698  12.477  0.50 49.42           O
ATOM    571  C3' DA  E 401      -2.316 -28.624  12.945  0.50 49.42           C
ATOM    572  O3' DA  E 401      -3.376 -28.623  13.905  0.50 49.42           O
ATOM    573  C2' DA  E 401      -0.972 -28.675  13.634  0.50 49.42           C
ATOM    574  C1' DA  E 401      -0.617 -30.143  13.618  0.50 49.42           C
ATOM    575  N9  DA  E 401       0.829 -30.346  13.472  0.50 17.57           N
ATOM    576  C8  DA  E 401       1.567 -30.492  12.318  0.50 17.57           C
ATOM    577  N7  DA  E 401       2.850 -30.665  12.527  0.50 17.57           N
ATOM    578  C5  DA  E 401       2.969 -30.628  13.909  0.50 17.57           C
ATOM    579  C6  DA  E 401       4.075 -30.756  14.759  0.50 17.57           C
ATOM    580  N6  DA  E 401       5.316 -30.970  14.324  0.50 17.57           N
ATOM    581  N1  DA  E 401       3.859 -30.663  16.092  0.50 17.57           N
ATOM    582  C2  DA  E 401       2.607 -30.463  16.527  0.50 17.57           C
ATOM    583  N3  DA  E 401       1.482 -30.331  15.825  0.50 17.57           N
ATOM    584  C4  DA  E 401       1.735 -30.425  14.506  0.50 17.57           C
ATOM    585  P   DT  E 402      -3.542 -27.341  14.879  1.00 45.60           P
ATOM    586  OP1 DT  E 402      -4.890 -27.374  15.530  1.00 45.60           O
ATOM    587  OP2 DT  E 402      -3.105 -26.120  14.131  1.00 45.60           O
ATOM    588  O5' DT  E 402      -2.458 -27.596  16.017  1.00 45.60           O
ATOM    589  C5' DT  E 402      -2.662 -28.623  17.007  1.00 24.07           C
ATOM    590  C4' DT  E 402      -1.692 -28.442  18.145  1.00 45.60           C
ATOM    591  O4' DT  E 402      -0.355 -28.662  17.644  1.00 45.60           O
ATOM    592  C3' DT  E 402      -1.706 -27.029  18.719  1.00 45.60           C
ATOM    593  O3' DT  E 402      -1.641 -27.047  20.139  1.00 45.60           O
ATOM    594  C2' DT  E 402      -0.467 -26.385  18.131  1.00 45.60           C
ATOM    595  C1' DT  E 402       0.465 -27.557  17.958  1.00 45.60           C
ATOM    596  N1  DT  E 402       1.453 -27.415  16.879  1.00 24.07           N
ATOM    597  C2  DT  E 402       2.789 -27.498  17.220  1.00 24.07           C
ATOM    598  O2  DT  E 402       3.183 -27.646  18.373  1.00 24.07           O
ATOM    599  N3  DT  E 402       3.656 -27.409  16.159  1.00 24.07           N
ATOM    600  C4  DT  E 402       3.336 -27.244  14.829  1.00 24.07           C
ATOM    601  O4  DT  E 402       4.229 -27.207  13.978  1.00 24.07           O
ATOM    602  C5  DT  E 402       1.925 -27.132  14.545  1.00 24.07           C
ATOM    603  C7  DT  E 402       1.496 -26.914  13.129  1.00 24.07           C
ATOM    604  C6  DT  E 402       1.062 -27.224  15.572  1.00 24.07           C
ATOM    605  P   DT  E 403      -1.882 -25.685  20.966  1.00 60.08           P
ATOM    606  OP1 DT  E 403      -2.902 -25.980  22.015  1.00 60.08           O
ATOM    607  OP2 DT  E 403      -2.077 -24.530  20.046  1.00 60.08           O
ATOM    608  O5' DT  E 403      -0.478 -25.438  21.671  1.00 60.08           O
ATOM    609  C5' DT  E 403       0.164 -26.497  22.392  1.00 37.39           C
ATOM    610  C4' DT  E 403       1.589 -26.125  22.717  1.00 60.08           C
ATOM    611  O4' DT  E 403       2.398 -26.099  21.516  1.00 60.08           O
ATOM    612  C3' DT  E 403       1.748 -24.760  23.380  1.00 60.08           C
ATOM    613  O3' DT  E 403       2.654 -24.895  24.480  1.00 60.08           O
ATOM    614  C2' DT  E 403       2.315 -23.894  22.264  1.00 60.08           C
ATOM    615  C1' DT  E 403       3.122 -24.889  21.459  1.00 60.08           C
ATOM    616  N1  DT  E 403       3.308 -24.554  20.044  1.00 37.39           N
ATOM    617  C2  DT  E 403       4.595 -24.554  19.528  1.00 37.39           C
ATOM    618  O2  DT  E 403       5.604 -24.756  20.190  1.00 37.39           O
ATOM    619  N3  DT  E 403       4.663 -24.304  18.184  1.00 37.39           N
ATOM    620  C4  DT  E 403       3.618 -24.047  17.321  1.00 37.39           C
ATOM    621  O4  DT  E 403       3.849 -23.867  16.126  1.00 37.39           O
ATOM    622  C5  DT  E 403       2.304 -24.023  17.935  1.00 37.39           C
ATOM    623  C7  DT  E 403       1.114 -23.725  17.081  1.00 37.39           C
ATOM    624  C6  DT  E 403       2.216 -24.273  19.249  1.00 37.39           C
ATOM    625  P   DA  E 404       2.929 -23.657  25.465  1.00 45.57           P
ATOM    626  OP1 DA  E 404       2.629 -24.142  26.838  1.00 45.57           O
ATOM    627  OP2 DA  E 404       2.276 -22.422  24.971  1.00 45.57           O
ATOM    628  O5' DA  E 404       4.490 -23.458  25.279  1.00 45.57           O
ATOM    629  C5' DA  E 404       5.047 -23.470  23.962  1.00 25.59           C
ATOM    630  C4' DA  E 404       6.081 -22.384  23.834  1.00 45.57           C
ATOM    631  O4' DA  E 404       6.358 -22.207  22.429  1.00 45.57           O
ATOM    632  C3' DA  E 404       5.623 -21.017  24.351  1.00 45.57           C
ATOM    633  O3' DA  E 404       6.752 -20.344  24.960  1.00 45.57           O
ATOM    634  C2' DA  E 404       5.100 -20.334  23.102  1.00 45.57           C
ATOM    635  C1' DA  E 404       6.033 -20.884  22.039  1.00 45.57           C
ATOM    636  N9  DA  E 404       5.467 -20.935  20.694  1.00 25.59           N
ATOM    637  C8  DA  E 404       4.143 -20.933  20.299  1.00 25.59           C
ATOM    638  N7  DA  E 404       3.981 -20.934  18.995  1.00 25.59           N
ATOM    639  C5  DA  E 404       5.284 -20.955  18.498  1.00 25.59           C
ATOM    640  C6  DA  E 404       5.802 -20.966  17.187  1.00 25.59           C
ATOM    641  N6  DA  E 404       5.041 -20.948  16.091  1.00 25.59           N
ATOM    642  N1  DA  E 404       7.147 -20.992  17.041  1.00 25.59           N
ATOM    643  C2  DA  E 404       7.908 -21.000  18.151  1.00 25.59           C
ATOM    644  N3  DA  E 404       7.540 -20.988  19.431  1.00 25.59           N
ATOM    645  C4  DA  E 404       6.203 -20.966  19.537  1.00 25.59           C
ATOM    646  P   DG  E 405       6.686 -18.771  25.297  1.00 51.64           P
ATOM    647  OP1 DG  E 405       7.679 -18.529  26.361  1.00 51.64           O
ATOM    648  OP2 DG  E 405       5.274 -18.335  25.482  1.00 51.64           O
ATOM    649  O5' DG  E 405       7.258 -18.110  23.976  1.00 51.64           O
ATOM    650  C5' DG  E 405       8.606 -18.383  23.560  1.00 38.65           C
ATOM    651  C4' DG  E 405       9.076 -17.304  22.617  1.00 51.64           C
ATOM    652  O4' DG  E 405       8.489 -17.541  21.307  1.00 51.64           O
ATOM    653  C3' DG  E 405       8.605 -15.923  23.080  1.00 51.64           C
ATOM    654  O3' DG  E 405       9.673 -14.941  23.085  1.00 51.64           O
ATOM    655  C2' DG  E 405       7.421 -15.623  22.170  1.00 51.64           C
ATOM    656  C1' DG  E 405       7.716 -16.427  20.900  1.00 51.64           C
ATOM    657  N9  DG  E 405       6.546 -16.901  20.139  1.00 38.65           N
ATOM    658  C8  DG  E 405       5.247 -17.068  20.599  1.00 38.65           C
ATOM    659  N7  DG  E 405       4.392 -17.355  19.646  1.00 38.65           N
ATOM    660  C5  DG  E 405       5.173 -17.421  18.497  1.00 38.65           C
ATOM    661  C6  DG  E 405       4.796 -17.666  17.153  1.00 38.65           C
ATOM    662  O6  DG  E 405       3.657 -17.867  16.705  1.00 38.65           O
ATOM    663  N1  DG  E 405       5.902 -17.646  16.294  1.00 38.65           N
ATOM    664  C2  DG  E 405       7.206 -17.416  16.691  1.00 38.65           C
ATOM    665  N2  DG  E 405       8.147 -17.447  15.733  1.00 38.65           N
ATOM    666  N3  DG  E 405       7.566 -17.171  17.945  1.00 38.65           N
ATOM    667  C4  DG  E 405       6.509 -17.184  18.788  1.00 38.65           C
ATOM    668  P   DG  E 406       9.335 -13.360  23.026  1.00 36.10           P
ATOM    669  OP1 DG  E 406      10.525 -12.546  23.414  1.00 36.10           O
ATOM    670  OP2 DG  E 406       8.024 -13.123  23.700  1.00 36.10           O
ATOM    671  O5' DG  E 406       9.212 -13.177  21.462  1.00 36.10           O
ATOM    672  C5' DG  E 406      10.025 -14.026  20.641  1.00 24.12           C
ATOM    673  C4' DG  E 406      10.127 -13.485  19.238  1.00 36.10           C
ATOM    674  O4' DG  E 406       9.182 -14.145  18.359  1.00 36.10           O
ATOM    675  C3' DG  E 406       9.840 -11.995  19.166  1.00 36.10           C
ATOM    676  O3' DG  E 406      10.778 -11.330  18.335  1.00 36.10           O
ATOM    677  C2' DG  E 406       8.474 -11.949  18.532  1.00 36.10           C
ATOM    678  C1' DG  E 406       8.548 -13.153  17.619  1.00 36.10           C
ATOM    679  N9  DG  E 406       7.238 -13.637  17.229  1.00 24.12           N
ATOM    680  C8  DG  E 406       6.118 -13.795  18.019  1.00 24.12           C
ATOM    681  N7  DG  E 406       5.046 -14.058  17.324  1.00 24.12           N
ATOM    682  C5  DG  E 406       5.502 -14.127  16.005  1.00 24.12           C
ATOM    683  C6  DG  E 406       4.795 -14.352  14.790  1.00 24.12           C
ATOM    684  O6  DG  E 406       3.577 -14.526  14.635  1.00 24.12           O
ATOM    685  N1  DG  E 406       5.652 -14.346  13.684  1.00 24.12           N
ATOM    686  C2  DG  E 406       7.010 -14.143  13.740  1.00 24.12           C
ATOM    687  N2  DG  E 406       7.668 -14.188  12.577  1.00 24.12           N
ATOM    688  N3  DG  E 406       7.675 -13.914  14.858  1.00 24.12           N
ATOM    689  C4  DG  E 406       6.861 -13.919  15.944  1.00 24.12           C
ATOM    690  P   DT  E 407      10.533  -9.796  17.934  1.00 32.70           P
ATOM    691  OP1 DT  E 407      11.873  -9.145  17.978  1.00 32.70           O
ATOM    692  OP2 DT  E 407       9.410  -9.218  18.722  1.00 32.70           O
ATOM    693  O5' DT  E 407      10.095  -9.935  16.409  1.00 32.70           O
ATOM    694  C5' DT  E 407      10.888 -10.738  15.496  1.00 15.76           C
ATOM    695  C4' DT  E 407      10.501 -10.466  14.059  1.00 32.70           C
ATOM    696  O4' DT  E 407       9.276 -11.174  13.717  1.00 32.70           O
ATOM    697  C3' DT  E 407      10.234  -8.987  13.833  1.00 32.70           C
ATOM    698  O3' DT  E 407      10.918  -8.405  12.739  1.00 32.70           O
ATOM    699  C2' DT  E 407       8.742  -8.891  13.599  1.00 32.70           C
ATOM    700  C1' DT  E 407       8.282 -10.289  13.247  1.00 32.70           C
ATOM    701  N1  DT  E 407       7.038 -10.564  13.985  1.00 15.76           N
ATOM    702  C2  DT  E 407       5.916 -10.934  13.264  1.00 15.76           C
ATOM    703  O2  DT  E 407       5.911 -11.091  12.046  1.00 15.76           O
ATOM    704  N3  DT  E 407       4.782 -11.095  14.015  1.00 15.76           N
ATOM    705  C4  DT  E 407       4.654 -10.910  15.379  1.00 15.76           C
ATOM    706  O4  DT  E 407       3.548 -11.062  15.914  1.00 15.76           O
ATOM    707  C5  DT  E 407       5.874 -10.533  16.074  1.00 15.76           C
ATOM    708  C7  DT  E 407       5.820 -10.295  17.550  1.00 15.76           C
ATOM    709  C6  DT  E 407       6.990 -10.404  15.356  1.00 15.76           C
ATOM    710  P   DT  E 408      10.778  -6.815  12.506  1.00 31.91           P
ATOM    711  OP1 DT  E 408      12.111  -6.312  12.052  1.00 31.91           O
ATOM    712  OP2 DT  E 408      10.119  -6.213  13.715  1.00 31.91           O
ATOM    713  O5' DT  E 408       9.765  -6.718  11.277  1.00 31.91           O
ATOM    714  C5' DT  E 408      10.095  -7.345  10.015  1.00 33.12           C
ATOM    715  C4' DT  E 408       9.034  -7.057   8.979  1.00 31.91           C
ATOM    716  O4' DT  E 408       7.794  -7.649   9.417  1.00 31.91           O
ATOM    717  C3' DT  E 408       8.750  -5.575   8.749  1.00 31.91           C
ATOM    718  O3' DT  E 408       8.669  -5.273   7.350  1.00 31.91           O
ATOM    719  C2' DT  E 408       7.432  -5.334   9.467  1.00 31.91           C
ATOM    720  C1' DT  E 408       6.760  -6.694   9.436  1.00 31.91           C
ATOM    721  N1  DT  E 408       5.914  -6.983  10.603  1.00 33.12           N
ATOM    722  C2  DT  E 408       4.610  -7.370  10.378  1.00 33.12           C
ATOM    723  O2  DT  E 408       4.129  -7.479   9.260  1.00 33.12           O
ATOM    724  N3  DT  E 408       3.880  -7.622  11.513  1.00 33.12           N
ATOM    725  C4  DT  E 408       4.307  -7.514  12.815  1.00 33.12           C
ATOM    726  O4  DT  E 408       3.528  -7.757  13.733  1.00 33.12           O
ATOM    727  C5  DT  E 408       5.690  -7.101  12.977  1.00 33.12           C
ATOM    728  C7  DT  E 408       6.249  -6.953  14.358  1.00 33.12           C
ATOM    729  C6  DT  E 408       6.414  -6.865  11.878  1.00 33.12           C
ATOM    730  P   DA  E 409       8.515  -3.743   6.860  1.00 38.36           P
ATOM    731  OP1 DA  E 409       9.414  -3.578   5.692  1.00 38.36           O
ATOM    732  OP2 DA  E 409       8.579  -2.766   7.994  1.00 38.36           O
ATOM    733  O5' DA  E 409       7.016  -3.707   6.348  1.00 38.36           O
ATOM    734  C5' DA  E 409       6.526  -4.752   5.521  1.00 32.63           C
ATOM    735  C4' DA  E 409       5.033  -4.633   5.384  1.00 38.36           C
ATOM    736  O4' DA  E 409       4.385  -5.038   6.608  1.00 38.36           O
ATOM    737  C3' DA  E 409       4.566  -3.214   5.096  1.00 38.36           C
ATOM    738  O3' DA  E 409       3.641  -3.245   4.004  1.00 38.36           O
ATOM    739  C2' DA  E 409       3.957  -2.758   6.417  1.00 38.36           C
ATOM    740  C1' DA  E 409       3.461  -4.058   7.013  1.00 38.36           C
ATOM    741  N9  DA  E 409       3.380  -4.116   8.468  1.00 32.63           N
ATOM    742  C8  DA  E 409       4.346  -3.815   9.395  1.00 32.63           C
ATOM    743  N7  DA  E 409       3.966  -4.010  10.637  1.00 32.63           N
ATOM    744  C5  DA  E 409       2.664  -4.463  10.518  1.00 32.63           C
ATOM    745  C6  DA  E 409       1.708  -4.847  11.470  1.00 32.63           C
ATOM    746  N6  DA  E 409       1.939  -4.854  12.774  1.00 32.63           N
ATOM    747  N1  DA  E 409       0.494  -5.235  11.031  1.00 32.63           N
ATOM    748  C2  DA  E 409       0.273  -5.243   9.712  1.00 32.63           C
ATOM    749  N3  DA  E 409       1.095  -4.914   8.713  1.00 32.63           N
ATOM    750  C4  DA  E 409       2.287  -4.525   9.190  1.00 32.63           C
ATOM    751  P   DG  E 410       3.022  -1.878   3.439  1.00 44.11           P
ATOM    752  OP1 DG  E 410       2.527  -2.182   2.069  1.00 44.11           O
ATOM    753  OP2 DG  E 410       3.972  -0.735   3.656  1.00 44.11           O
ATOM    754  O5' DG  E 410       1.779  -1.705   4.391  1.00 44.11           O
ATOM    755  C5' DG  E 410       0.928  -2.814   4.622  1.00 45.89           C
ATOM    756  C4' DG  E 410      -0.281  -2.353   5.381  1.00 44.11           C
ATOM    757  O4' DG  E 410      -0.086  -2.480   6.805  1.00 44.11           O
ATOM    758  C3' DG  E 410      -0.547  -0.876   5.120  1.00 44.11           C
ATOM    759  O3' DG  E 410      -1.951  -0.687   5.027  1.00 44.11           O
ATOM    760  C2' DG  E 410       0.044  -0.191   6.342  1.00 44.11           C
ATOM    761  C1' DG  E 410      -0.258  -1.217   7.416  1.00 44.11           C
ATOM    762  N9  DG  E 410       0.571  -1.196   8.611  1.00 45.89           N
ATOM    763  C8  DG  E 410       1.909  -0.882   8.725  1.00 45.89           C
ATOM    764  N7  DG  E 410       2.353  -0.992   9.949  1.00 45.89           N
ATOM    765  C5  DG  E 410       1.239  -1.400  10.682  1.00 45.89           C
ATOM    766  C6  DG  E 410       1.092  -1.689  12.067  1.00 45.89           C
ATOM    767  O6  DG  E 410       1.946  -1.639  12.958  1.00 45.89           O
ATOM    768  N1  DG  E 410      -0.210  -2.064  12.380  1.00 45.89           N
ATOM    769  C2  DG  E 410      -1.238  -2.149  11.485  1.00 45.89           C
ATOM    770  N2  DG  E 410      -2.419  -2.526  11.971  1.00 45.89           N
ATOM    771  N3  DG  E 410      -1.119  -1.885  10.200  1.00 45.89           N
ATOM    772  C4  DG  E 410       0.138  -1.520   9.871  1.00 45.89           C
ATOM    773  P   DC  E 411      -2.526   0.687   4.471  1.00 35.99           P
ATOM    774  OP1 DC  E 411      -3.364   0.254   3.333  1.00 35.99           O
ATOM    775  OP2 DC  E 411      -1.372   1.628   4.243  1.00 35.99           O
ATOM    776  O5' DC  E 411      -3.421   1.193   5.689  1.00 35.99           O
ATOM    777  C5' DC  E 411      -3.095   0.778   7.029  1.00 36.89           C
ATOM    778  C4' DC  E 411      -4.222   1.100   7.977  1.00 35.99           C
ATOM    779  O4' DC  E 411      -3.880   0.496   9.257  1.00 35.99           O
ATOM    780  C3' DC  E 411      -4.330   2.601   8.216  1.00 35.99           C
ATOM    781  O3' DC  E 411      -5.650   3.146   8.255  1.00 35.99           O
ATOM    782  C2' DC  E 411      -3.724   2.804   9.582  1.00 35.99           C
ATOM    783  C1' DC  E 411      -3.805   1.464  10.282  1.00 35.99           C
ATOM    784  N1  DC  E 411      -2.518   1.308  10.981  1.00 36.89           N
ATOM    785  C2  DC  E 411      -2.502   1.083  12.368  1.00 36.89           C
ATOM    786  O2  DC  E 411      -3.565   0.879  12.964  1.00 36.89           O
ATOM    787  N3  DC  E 411      -1.321   1.100  13.020  1.00 36.89           N
ATOM    788  C4  DC  E 411      -0.186   1.319  12.338  1.00 36.89           C
ATOM    789  N4  DC  E 411       0.961   1.385  13.022  1.00 36.89           N
ATOM    790  C5  DC  E 411      -0.173   1.492  10.923  1.00 36.89           C
ATOM    791  C6  DC  E 411      -1.342   1.462  10.291  1.00 36.89           C
ATOM    792  P   DC  E 412      -5.872   4.629   8.873  1.00 32.10           P
ATOM    793  OP1 DC  E 412      -7.193   5.158   8.451  1.00 32.10           O
ATOM    794  OP2 DC  E 412      -4.646   5.421   8.602  1.00 32.10           O
ATOM    795  O5' DC  E 412      -6.006   4.342  10.430  1.00 32.10           O
ATOM    796  C5' DC  E 412      -6.911   3.325  10.896  1.00 22.49           C
ATOM    797  C4' DC  E 412      -7.442   3.677  12.264  1.00 32.10           C
ATOM    798  O4' DC  E 412      -6.471   3.269  13.259  1.00 32.10           O
ATOM    799  C3' DC  E 412      -7.643   5.179  12.431  1.00 32.10           C
ATOM    800  O3' DC  E 412      -8.797   5.551  13.180  1.00 32.10           O
ATOM    801  C2' DC  E 412      -6.425   5.622  13.206  1.00 32.10           C
ATOM    802  C1' DC  E 412      -5.997   4.386  13.986  1.00 32.10           C
ATOM    803  N1  DC  E 412      -4.525   4.316  14.024  1.00 22.49           N
ATOM    804  C2  DC  E 412      -3.888   4.193  15.262  1.00 22.49           C
ATOM    805  O2  DC  E 412      -4.585   4.056  16.290  1.00 22.49           O
ATOM    806  N3  DC  E 412      -2.533   4.229  15.302  1.00 22.49           N
ATOM    807  C4  DC  E 412      -1.830   4.376  14.164  1.00 22.49           C
ATOM    808  N4  DC  E 412      -0.496   4.439  14.251  1.00 22.49           N
ATOM    809  C5  DC  E 412      -2.459   4.467  12.892  1.00 22.49           C
ATOM    810  C6  DC  E 412      -3.789   4.423  12.868  1.00 22.49           C
ATOM    811  P   DT  E 413      -9.006   7.105  13.580  1.00 25.16           P
ATOM    812  OP1 DT  E 413     -10.464   7.421  13.596  1.00 25.16           O
ATOM    813  OP2 DT  E 413      -8.071   7.951  12.753  1.00 25.16           O
ATOM    814  O5' DT  E 413      -8.559   7.115  15.103  1.00 25.16           O
ATOM    815  C5' DT  E 413      -9.247   6.284  16.049  1.00 28.04           C
ATOM    816  C4' DT  E 413      -8.802   6.615  17.451  1.00 25.16           C
ATOM    817  O4' DT  E 413      -7.384   6.354  17.560  1.00 25.16           O
ATOM    818  C3' DT  E 413      -8.996   8.076  17.832  1.00 25.16           C
ATOM    819  O3' DT  E 413      -9.357   8.186  19.196  1.00 25.16           O
ATOM    820  C2' DT  E 413      -7.628   8.688  17.632  1.00 25.16           C
ATOM    821  C1' DT  E 413      -6.710   7.528  17.968  1.00 25.16           C
ATOM    822  N1  DT  E 413      -5.417   7.554  17.276  1.00 28.04           N
ATOM    823  C2  DT  E 413      -4.283   7.468  18.043  1.00 28.04           C
ATOM    824  O2  DT  E 413      -4.308   7.395  19.267  1.00 28.04           O
ATOM    825  N3  DT  E 413      -3.108   7.472  17.327  1.00 28.04           N
ATOM    826  C4  DT  E 413      -2.961   7.559  15.951  1.00 28.04           C
ATOM    827  O4  DT  E 413      -1.829   7.527  15.448  1.00 28.04           O
ATOM    828  C5  DT  E 413      -4.211   7.676  15.210  1.00 28.04           C
ATOM    829  C7  DT  E 413      -4.173   7.823  13.719  1.00 28.04           C
ATOM    830  C6  DT  E 413      -5.355   7.658  15.903  1.00 28.04           C
ATOM    831  P   DA  E 414     -10.000   9.554  19.736  1.00 25.66           P
ATOM    832  OP1 DA  E 414     -11.314   9.213  20.335  1.00 25.66           O
ATOM    833  OP2 DA  E 414      -9.887  10.660  18.712  1.00 25.66           O
ATOM    834  O5' DA  E 414      -9.049   9.974  20.934  1.00 25.66           O
ATOM    835  C5' DA  E 414      -8.654   9.037  21.935  1.00 29.84           C
ATOM    836  C4' DA  E 414      -7.411   9.543  22.618  1.00 25.66           C
ATOM    837  O4' DA  E 414      -6.303   9.504  21.685  1.00 25.66           O
ATOM    838  C3' DA  E 414      -7.531  10.997  23.062  1.00 25.66           C
ATOM    839  O3' DA  E 414      -6.934  11.145  24.358  1.00 25.66           O
ATOM    840  C2' DA  E 414      -6.795  11.751  21.965  1.00 25.66           C
ATOM    841  C1' DA  E 414      -5.698  10.775  21.611  1.00 25.66           C
ATOM    842  N9  DA  E 414      -5.108  10.893  20.285  1.00 29.84           N
ATOM    843  C8  DA  E 414      -5.753  11.027  19.090  1.00 29.84           C
ATOM    844  N7  DA  E 414      -4.950  11.025  18.050  1.00 29.84           N
ATOM    845  C5  DA  E 414      -3.686  10.897  18.602  1.00 29.84           C
ATOM    846  C6  DA  E 414      -2.389  10.823  18.022  1.00 29.84           C
ATOM    847  N6  DA  E 414      -2.156  10.870  16.703  1.00 29.84           N
ATOM    848  N1  DA  E 414      -1.336  10.700  18.859  1.00 29.84           N
ATOM    849  C2  DA  E 414      -1.575  10.663  20.179  1.00 29.84           C
ATOM    850  N3  DA  E 414      -2.739  10.725  20.838  1.00 29.84           N
ATOM    851  C4  DA  E 414      -3.766  10.838  19.982  1.00 29.84           C
ATOM    852  P   DC  E 415      -7.281  12.430  25.267  1.00 37.08           P
ATOM    853  OP1 DC  E 415      -7.366  12.008  26.693  1.00 37.08           O
ATOM    854  OP2 DC  E 415      -8.399  13.207  24.660  1.00 37.08           O
ATOM    855  O5' DC  E 415      -5.971  13.298  25.110  1.00 37.08           O
ATOM    856  C5' DC  E 415      -5.290  13.257  23.892  1.00 30.59           C
ATOM    857  C4' DC  E 415      -3.848  13.597  24.097  1.00 37.08           C
ATOM    858  O4' DC  E 415      -3.187  13.358  22.842  1.00 37.08           O
ATOM    859  C3' DC  E 415      -3.665  15.073  24.401  1.00 37.08           C
ATOM    860  O3' DC  E 415      -2.454  15.224  25.161  1.00 37.08           O
ATOM    861  C2' DC  E 415      -3.576  15.676  23.008  1.00 37.08           C
ATOM    862  C1' DC  E 415      -2.850  14.583  22.227  1.00 37.08           C
ATOM    863  N1  DC  E 415      -3.181  14.461  20.804  1.00 30.59           N
ATOM    864  C2  DC  E 415      -2.123  14.337  19.873  1.00 30.59           C
ATOM    865  O2  DC  E 415      -0.940  14.364  20.272  1.00 30.59           O
ATOM    866  N3  DC  E 415      -2.413  14.198  18.568  1.00 30.59           N
ATOM    867  C4  DC  E 415      -3.686  14.192  18.166  1.00 30.59           C
ATOM    868  N4  DC  E 415      -3.912  14.048  16.852  1.00 30.59           N
ATOM    869  C5  DC  E 415      -4.780  14.330  19.087  1.00 30.59           C
ATOM    870  C6  DC  E 415      -4.483  14.460  20.380  1.00 30.59           C
ATOM    871  P   DC  E 416      -2.317  16.380  26.278  1.00 26.76           P
ATOM    872  OP1 DC  E 416      -1.603  15.661  27.357  1.00 26.76           O
ATOM    873  OP2 DC  E 416      -3.614  17.054  26.582  1.00 26.76           O
ATOM    874  O5' DC  E 416      -1.331  17.433  25.589  1.00 26.76           O
ATOM    875  C5' DC  E 416      -0.891  17.197  24.259  1.00 14.47           C
ATOM    876  C4' DC  E 416       0.348  17.985  23.931  1.00 26.76           C
ATOM    877  O4' DC  E 416       0.748  17.430  22.656  1.00 26.76           O
ATOM    878  C3' DC  E 416       0.070  19.468  23.697  1.00 26.76           C
ATOM    879  O3' DC  E 416       1.092  20.400  24.088  1.00 26.76           O
ATOM    880  C2' DC  E 416      -0.022  19.597  22.202  1.00 26.76           C
ATOM    881  C1' DC  E 416       0.653  18.380  21.626  1.00 26.76           C
ATOM    882  N1  DC  E 416      -0.299  17.901  20.613  1.00 14.47           N
ATOM    883  C2  DC  E 416       0.143  17.745  19.299  1.00 14.47           C
ATOM    884  O2  DC  E 416       1.369  17.764  19.070  1.00 14.47           O
ATOM    885  N3  DC  E 416      -0.781  17.578  18.300  1.00 14.47           N
ATOM    886  C4  DC  E 416      -2.088  17.528  18.602  1.00 14.47           C
ATOM    887  N4  DC  E 416      -2.973  17.447  17.598  1.00 14.47           N
ATOM    888  C5  DC  E 416      -2.550  17.569  19.958  1.00 14.47           C
ATOM    889  C6  DC  E 416      -1.630  17.732  20.920  1.00 14.47           C
ATOM    890  P   DC  E 417       1.024  21.936  23.543  1.00 28.88           P
ATOM    891  OP1 DC  E 417       1.753  22.813  24.487  1.00 28.88           O
ATOM    892  OP2 DC  E 417      -0.388  22.258  23.213  1.00 28.88           O
ATOM    893  O5' DC  E 417       1.827  21.876  22.171  1.00 28.88           O
ATOM    894  C5' DC  E 417       3.044  21.142  22.083  1.00 24.24           C
ATOM    895  C4' DC  E 417       3.872  21.650  20.931  1.00 28.88           C
ATOM    896  O4' DC  E 417       3.452  20.969  19.722  1.00 28.88           O
ATOM    897  C3' DC  E 417       3.646  23.141  20.708  1.00 28.88           C
ATOM    898  O3' DC  E 417       4.815  23.943  20.561  1.00 28.88           O
ATOM    899  C2' DC  E 417       2.886  23.217  19.407  1.00 28.88           C
ATOM    900  C1' DC  E 417       3.104  21.894  18.711  1.00 28.88           C
ATOM    901  N1  DC  E 417       1.806  21.495  18.129  1.00 24.24           N
ATOM    902  C2  DC  E 417       1.719  21.296  16.747  1.00 24.24           C
ATOM    903  O2  DC  E 417       2.753  21.354  16.066  1.00 24.24           O
ATOM    904  N3  DC  E 417       0.509  21.048  16.188  1.00 24.24           N
ATOM    905  C4  DC  E 417      -0.583  20.989  16.963  1.00 24.24           C
ATOM    906  N4  DC  E 417      -1.756  20.787  16.366  1.00 24.24           N
ATOM    907  C5  DC  E 417      -0.514  21.142  18.384  1.00 24.24           C
ATOM    908  C6  DC  E 417       0.686  21.380  18.918  1.00 24.24           C
ATOM    909  P   DT  E 418       4.666  25.558  20.425  1.00 27.39           P
ATOM    910  OP1 DT  E 418       5.733  26.145  21.289  1.00 27.39           O
ATOM    911  OP2 DT  E 418       3.238  26.007  20.621  1.00 27.39           O
ATOM    912  O5' DT  E 418       5.106  25.808  18.920  1.00 27.39           O
ATOM    913  C5' DT  E 418       6.282  25.175  18.425  1.00 17.15           C
ATOM    914  C4' DT  E 418       6.445  25.455  16.954  1.00 27.39           C
ATOM    915  O4' DT  E 418       5.364  24.847  16.223  1.00 27.39           O
ATOM    916  C3' DT  E 418       6.388  26.931  16.617  1.00 27.39           C
ATOM    917  O3' DT  E 418       7.242  27.200  15.507  1.00 27.39           O
ATOM    918  C2' DT  E 418       4.931  27.154  16.263  1.00 27.39           C
ATOM    919  C1' DT  E 418       4.572  25.838  15.594  1.00 27.39           C
ATOM    920  N1  DT  E 418       3.155  25.410  15.699  1.00 17.15           N
ATOM    921  C2  DT  E 418       2.484  25.094  14.526  1.00 17.15           C
ATOM    922  O2  DT  E 418       2.999  25.168  13.410  1.00 17.15           O
ATOM    923  N3  DT  E 418       1.178  24.691  14.710  1.00 17.15           N
ATOM    924  C4  DT  E 418       0.486  24.579  15.916  1.00 17.15           C
ATOM    925  O4  DT  E 418      -0.703  24.190  15.920  1.00 17.15           O
ATOM    926  C5  DT  E 418       1.250  24.944  17.100  1.00 17.15           C
ATOM    927  C7  DT  E 418       0.588  24.894  18.439  1.00 17.15           C
ATOM    928  C6  DT  E 418       2.524  25.325  16.933  1.00 17.15           C
ATOM    929  P   DA  E 419       7.488  28.716  15.052  1.00 36.23           P
ATOM    930  OP1 DA  E 419       8.922  28.863  14.666  1.00 36.23           O
ATOM    931  OP2 DA  E 419       6.888  29.629  16.062  1.00 36.23           O
ATOM    932  O5' DA  E 419       6.614  28.841  13.735  1.00 36.23           O
ATOM    933  C5' DA  E 419       7.004  28.142  12.551  1.00 20.98           C
ATOM    934  C4' DA  E 419       6.111  28.533  11.401  1.00 36.23           C
ATOM    935  O4' DA  E 419       4.788  27.996  11.617  1.00 36.23           O
ATOM    936  C3' DA  E 419       5.938  30.035  11.206  1.00 36.23           C
ATOM    937  O3' DA  E 419       6.086  30.344   9.815  1.00 36.23           O
ATOM    938  C2' DA  E 419       4.553  30.318  11.770  1.00 36.23           C
ATOM    939  C1' DA  E 419       3.811  29.013  11.551  1.00 36.23           C
ATOM    940  N9  DA  E 419       2.789  28.685  12.541  1.00 20.98           N
ATOM    941  C8  DA  E 419       2.910  28.719  13.906  1.00 20.98           C
ATOM    942  N7  DA  E 419       1.826  28.336  14.544  1.00 20.98           N
ATOM    943  C5  DA  E 419       0.926  28.037  13.529  1.00 20.98           C
ATOM    944  C6  DA  E 419      -0.411  27.579  13.550  1.00 20.98           C
ATOM    945  N6  DA  E 419      -1.085  27.311  14.676  1.00 20.98           N
ATOM    946  N1  DA  E 419      -1.032  27.396  12.364  1.00 20.98           N
ATOM    947  C2  DA  E 419      -0.346  27.638  11.242  1.00 20.98           C
ATOM    948  N3  DA  E 419       0.913  28.059  11.089  1.00 20.98           N
ATOM    949  C4  DA  E 419       1.502  28.249  12.288  1.00 20.98           C
ATOM    950  P   DA  E 420       5.718  31.806   9.267  1.00 35.11           P
ATOM    951  OP1 DA  E 420       6.266  31.880   7.889  1.00 35.11           O
ATOM    952  OP2 DA  E 420       6.033  32.876  10.251  1.00 35.11           O
ATOM    953  O5' DA  E 420       4.146  31.709   9.138  1.00 35.11           O
ATOM    954  C5' DA  E 420       3.578  30.692   8.318  1.00 37.53           C
ATOM    955  C4' DA  E 420       2.172  31.075   7.954  1.00 35.11           C
ATOM    956  O4' DA  E 420       1.258  30.692   8.999  1.00 35.11           O
ATOM    957  C3' DA  E 420       2.018  32.576   7.790  1.00 35.11           C
ATOM    958  O3' DA  E 420       1.157  32.794   6.693  1.00 35.11           O
ATOM    959  C2' DA  E 420       1.400  33.010   9.107  1.00 35.11           C
ATOM    960  C1' DA  E 420       0.530  31.816   9.422  1.00 35.11           C
ATOM    961  N9  DA  E 420       0.163  31.592  10.813  1.00 37.53           N
ATOM    962  C8  DA  E 420       0.891  31.773  11.953  1.00 37.53           C
ATOM    963  N7  DA  E 420       0.252  31.425  13.044  1.00 37.53           N
ATOM    964  C5  DA  E 420      -0.981  30.991  12.585  1.00 37.53           C
ATOM    965  C6  DA  E 420      -2.115  30.475  13.242  1.00 37.53           C
ATOM    966  N6  DA  E 420      -2.202  30.296  14.558  1.00 37.53           N
ATOM    967  N1  DA  E 420      -3.176  30.136  12.487  1.00 37.53           N
ATOM    968  C2  DA  E 420      -3.095  30.302  11.164  1.00 37.53           C
ATOM    969  N3  DA  E 420      -2.087  30.769  10.432  1.00 37.53           N
ATOM    970  C4  DA  E 420      -1.050  31.099  11.215  1.00 37.53           C
ATOM    971  P   DT  E 421       1.138  34.226   5.982  0.50 34.84           P
ATOM    972  OP1 DT  E 421       1.183  33.977   4.519  0.50 34.84           O
ATOM    973  OP2 DT  E 421       2.186  35.076   6.613  0.50 34.84           O
ATOM    974  O5' DT  E 421      -0.300  34.803   6.364  0.50 34.84           O
ATOM    975  C5' DT  E 421      -0.882  34.539   7.654  0.50 40.64           C
ATOM    976  C4' DT  E 421      -2.039  33.577   7.511  0.50 34.84           C
ATOM    977  O4' DT  E 421      -2.358  32.990   8.790  0.50 34.84           O
ATOM    978  C3' DT  E 421      -3.339  34.199   7.022  0.50 34.84           C
ATOM    979  O3' DT  E 421      -4.159  33.208   6.398  0.50 34.84           O
ATOM    980  C2' DT  E 421      -4.027  34.576   8.320  0.50 34.84           C
ATOM    981  C1' DT  E 421      -3.629  33.431   9.237  0.50 34.84           C
ATOM    982  N1  DT  E 421      -3.495  33.781  10.662  0.50 40.64           N
ATOM    983  C2  DT  E 421      -4.447  33.324  11.551  0.50 40.64           C
ATOM    984  O2  DT  E 421      -5.437  32.685  11.217  0.50 40.64           O
ATOM    985  N3  DT  E 421      -4.200  33.651  12.861  0.50 40.64           N
ATOM    986  C4  DT  E 421      -3.137  34.381  13.359  0.50 40.64           C
ATOM    987  O4  DT  E 421      -3.054  34.588  14.559  0.50 40.64           O
ATOM    988  C5  DT  E 421      -2.194  34.850  12.372  0.50 40.64           C
ATOM    989  C7  DT  E 421      -1.020  35.665  12.816  0.50 40.64           C
ATOM    990  C6  DT  E 421      -2.417  34.533  11.093  0.50 40.64           C
TER     991      DT  E 421
ATOM    992  P   DA  F 501     -12.853  30.804  22.728  0.50 76.14           P
ATOM    993  OP1 DA  F 501     -13.873  31.882  22.724  0.50 76.14           O
ATOM    994  OP2 DA  F 501     -11.544  31.039  23.396  0.50 76.14           O
ATOM    995  O5' DA  F 501     -12.611  30.320  21.221  0.50 76.14           O
ATOM    996  C5' DA  F 501     -11.503  30.821  20.432  0.50 24.58           C
ATOM    997  C4' DA  F 501     -11.708  30.529  18.962  0.50 76.14           C
ATOM    998  O4' DA  F 501     -10.852  31.414  18.199  0.50 76.14           O
ATOM    999  C3' DA  F 501     -11.335  29.111  18.522  0.50 76.14           C
ATOM   1000  O3' DA  F 501     -12.193  28.643  17.462  0.50 76.14           O
ATOM   1001  C2' DA  F 501      -9.908  29.275  18.033  0.50 76.14           C
ATOM   1002  C1' DA  F 501      -9.929  30.665  17.426  0.50 76.14           C
ATOM   1003  N9  DA  F 501      -8.642  31.360  17.466  0.50 24.58           N
ATOM   1004  C8  DA  F 501      -7.931  31.773  18.570  0.50 24.58           C
ATOM   1005  N7  DA  F 501      -6.807  32.386  18.279  0.50 24.58           N
ATOM   1006  C5  DA  F 501      -6.772  32.371  16.893  0.50 24.58           C
ATOM   1007  C6  DA  F 501      -5.836  32.861  15.968  0.50 24.58           C
ATOM   1008  N6  DA  F 501      -4.728  33.501  16.316  0.50 24.58           N
ATOM   1009  N1  DA  F 501      -6.086  32.672  14.653  0.50 24.58           N
ATOM   1010  C2  DA  F 501      -7.214  32.040  14.302  0.50 24.58           C
ATOM   1011  N3  DA  F 501      -8.178  31.540  15.078  0.50 24.58           N
ATOM   1012  C4  DA  F 501      -7.893  31.739  16.378  0.50 24.58           C
ATOM   1013  P   DT  F 502     -11.834  27.283  16.652  1.00 47.92           P
ATOM   1014  OP1 DT  F 502     -13.143  26.648  16.318  1.00 47.92           O
ATOM   1015  OP2 DT  F 502     -10.783  26.483  17.332  1.00 47.92           O
ATOM   1016  O5' DT  F 502     -11.170  27.806  15.304  1.00 47.92           O
ATOM   1017  C5' DT  F 502     -11.875  28.707  14.451  1.00 32.86           C
ATOM   1018  C4' DT  F 502     -11.207  28.767  13.101  1.00 47.92           C
ATOM   1019  O4' DT  F 502      -9.907  29.378  13.221  1.00 47.92           O
ATOM   1020  C3' DT  F 502     -10.968  27.409  12.459  1.00 47.92           C
ATOM   1021  O3' DT  F 502     -11.084  27.544  11.053  1.00 47.92           O
ATOM   1022  C2' DT  F 502      -9.529  27.110  12.814  1.00 47.92           C
ATOM   1023  C1' DT  F 502      -8.902  28.485  12.797  1.00 47.92           C
ATOM   1024  N1  DT  F 502      -7.770  28.630  13.721  1.00 32.86           N
ATOM   1025  C2  DT  F 502      -6.588  29.085  13.197  1.00 32.86           C
ATOM   1026  O2  DT  F 502      -6.441  29.353  12.014  1.00 32.86           O
ATOM   1027  N3  DT  F 502      -5.572  29.215  14.115  1.00 32.86           N
ATOM   1028  C4  DT  F 502      -5.624  28.936  15.470  1.00 32.86           C
ATOM   1029  O4  DT  F 502      -4.634  29.111  16.169  1.00 32.86           O
ATOM   1030  C5  DT  F 502      -6.888  28.453  15.952  1.00 32.86           C
ATOM   1031  C7  DT  F 502      -7.024  28.120  17.403  1.00 32.86           C
ATOM   1032  C6  DT  F 502      -7.890  28.325  15.069  1.00 32.86           C
ATOM   1033  P   DT  F 503     -11.008  26.250  10.117  1.00 45.72           P
ATOM   1034  OP1 DT  F 503     -12.114  26.434   9.150  1.00 45.72           O
ATOM   1035  OP2 DT  F 503     -10.923  24.995  10.924  1.00 45.72           O
ATOM   1036  O5' DT  F 503      -9.636  26.455   9.357  1.00 45.72           O
ATOM   1037  C5' DT  F 503      -9.414  27.653   8.637  1.00 37.38           C
ATOM   1038  C4' DT  F 503      -8.089  27.577   7.928  1.00 45.72           C
ATOM   1039  O4' DT  F 503      -7.003  27.756   8.861  1.00 45.72           O
ATOM   1040  C3' DT  F 503      -7.841  26.240   7.243  1.00 45.72           C
ATOM   1041  O3' DT  F 503      -7.168  26.514   6.013  1.00 45.72           O
ATOM   1042  C2' DT  F 503      -6.978  25.493   8.245  1.00 45.72           C
ATOM   1043  C1' DT  F 503      -6.156  26.621   8.841  1.00 45.72           C
ATOM   1044  N1  DT  F 503      -5.647  26.425  10.213  1.00 37.38           N
ATOM   1045  C2  DT  F 503      -4.332  26.761  10.449  1.00 37.38           C
ATOM   1046  O2  DT  F 503      -3.563  27.111   9.563  1.00 37.38           O
ATOM   1047  N3  DT  F 503      -3.946  26.666  11.764  1.00 37.38           N
ATOM   1048  C4  DT  F 503      -4.718  26.258  12.836  1.00 37.38           C
ATOM   1049  O4  DT  F 503      -4.237  26.266  13.971  1.00 37.38           O
ATOM   1050  C5  DT  F 503      -6.075  25.861  12.506  1.00 37.38           C
ATOM   1051  C7  DT  F 503      -6.973  25.362  13.593  1.00 37.38           C
ATOM   1052  C6  DT  F 503      -6.465  25.963  11.230  1.00 37.38           C
ATOM   1053  P   DA  F 504      -6.681  25.309   5.079  1.00 49.16           P
ATOM   1054  OP1 DA  F 504      -6.428  25.859   3.719  1.00 49.16           O
ATOM   1055  OP2 DA  F 504      -7.596  24.152   5.257  1.00 49.16           O
ATOM   1056  O5' DA  F 504      -5.265  24.946   5.689  1.00 49.16           O
ATOM   1057  C5' DA  F 504      -4.147  25.784   5.420  1.00 34.42           C
ATOM   1058  C4' DA  F 504      -2.872  25.046   5.728  1.00 49.16           C
ATOM   1059  O4' DA  F 504      -2.619  25.043   7.149  1.00 49.16           O
ATOM   1060  C3' DA  F 504      -2.877  23.587   5.289  1.00 49.16           C
ATOM   1061  O3' DA  F 504      -1.639  23.344   4.644  1.00 49.16           O
ATOM   1062  C2' DA  F 504      -3.024  22.813   6.591  1.00 49.16           C
ATOM   1063  C1' DA  F 504      -2.315  23.728   7.571  1.00 49.16           C
ATOM   1064  N9  DA  F 504      -2.663  23.630   8.987  1.00 34.42           N
ATOM   1065  C8  DA  F 504      -3.867  23.353   9.585  1.00 34.42           C
ATOM   1066  N7  DA  F 504      -3.824  23.378  10.897  1.00 34.42           N
ATOM   1067  C5  DA  F 504      -2.501  23.686  11.182  1.00 34.42           C
ATOM   1068  C6  DA  F 504      -1.807  23.864  12.391  1.00 34.42           C
ATOM   1069  N6  DA  F 504      -2.371  23.735  13.597  1.00 34.42           N
ATOM   1070  N1  DA  F 504      -0.494  24.177  12.321  1.00 34.42           N
ATOM   1071  C2  DA  F 504       0.074  24.292  11.118  1.00 34.42           C
ATOM   1072  N3  DA  F 504      -0.466  24.144   9.915  1.00 34.42           N
ATOM   1073  C4  DA  F 504      -1.774  23.840  10.017  1.00 34.42           C
ATOM   1074  P   DG  F 505      -1.302  21.886   4.103  1.00 38.02           P
ATOM   1075  OP1 DG  F 505      -0.510  22.033   2.839  1.00 38.02           O
ATOM   1076  OP2 DG  F 505      -2.553  21.084   4.116  1.00 38.02           O
ATOM   1077  O5' DG  F 505      -0.349  21.328   5.242  1.00 38.02           O
ATOM   1078  C5' DG  F 505       0.906  21.968   5.523  1.00 36.86           C
ATOM   1079  C4' DG  F 505       1.669  21.148   6.530  1.00 38.02           C
ATOM   1080  O4' DG  F 505       1.030  21.286   7.828  1.00 38.02           O
ATOM   1081  C3' DG  F 505       1.648  19.656   6.198  1.00 38.02           C
ATOM   1082  O3' DG  F 505       2.961  19.082   6.347  1.00 38.02           O
ATOM   1083  C2' DG  F 505       0.631  19.094   7.183  1.00 38.02           C
ATOM   1084  C1' DG  F 505       0.838  20.007   8.375  1.00 38.02           C
ATOM   1085  N9  DG  F 505      -0.188  20.093   9.417  1.00 36.86           N
ATOM   1086  C8  DG  F 505      -1.540  19.844   9.316  1.00 36.86           C
ATOM   1087  N7  DG  F 505      -2.172  19.944  10.461  1.00 36.86           N
ATOM   1088  C5  DG  F 505      -1.178  20.305  11.369  1.00 36.86           C
ATOM   1089  C6  DG  F 505      -1.247  20.542  12.773  1.00 36.86           C
ATOM   1090  O6  DG  F 505      -2.230  20.507  13.501  1.00 36.86           O
ATOM   1091  N1  DG  F 505      -0.000  20.844  13.310  1.00 36.86           N
ATOM   1092  C2  DG  F 505       1.167  20.921  12.588  1.00 36.86           C
ATOM   1093  N2  DG  F 505       2.283  21.197  13.280  1.00 36.86           N
ATOM   1094  N3  DG  F 505       1.244  20.728  11.280  1.00 36.86           N
ATOM   1095  C4  DG  F 505       0.045  20.414  10.739  1.00 36.86           C
ATOM   1096  P   DG  F 506       3.237  17.550   5.888  1.00 33.41           P
ATOM   1097  OP1 DG  F 506       4.587  17.411   5.259  1.00 33.41           O
ATOM   1098  OP2 DG  F 506       2.043  17.073   5.152  1.00 33.41           O
ATOM   1099  O5' DG  F 506       3.273  16.758   7.263  1.00 33.41           O
ATOM   1100  C5' DG  F 506       2.768  17.366   8.449  1.00 23.45           C
ATOM   1101  C4' DG  F 506       3.883  17.535   9.449  1.00 33.41           C
ATOM   1102  O4' DG  F 506       3.346  18.227  10.599  1.00 33.41           O
ATOM   1103  C3' DG  F 506       4.317  16.166   9.935  1.00 33.41           C
ATOM   1104  O3' DG  F 506       5.713  15.944  10.101  1.00 33.41           O
ATOM   1105  C2' DG  F 506       3.605  16.000  11.249  1.00 33.41           C
ATOM   1106  C1' DG  F 506       3.352  17.402  11.734  1.00 33.41           C
ATOM   1107  N9  DG  F 506       2.014  17.404  12.296  1.00 23.45           N
ATOM   1108  C8  DG  F 506       0.824  17.203  11.632  1.00 23.45           C
ATOM   1109  N7  DG  F 506      -0.203  17.146  12.431  1.00 23.45           N
ATOM   1110  C5  DG  F 506       0.339  17.353  13.693  1.00 23.45           C
ATOM   1111  C6  DG  F 506      -0.282  17.403  14.961  1.00 23.45           C
ATOM   1112  O6  DG  F 506      -1.468  17.267  15.243  1.00 23.45           O
ATOM   1113  N1  DG  F 506       0.638  17.633  15.967  1.00 23.45           N
ATOM   1114  C2  DG  F 506       1.991  17.790  15.785  1.00 23.45           C
ATOM   1115  N2  DG  F 506       2.721  18.006  16.890  1.00 23.45           N
ATOM   1116  N3  DG  F 506       2.586  17.741  14.610  1.00 23.45           N
ATOM   1117  C4  DG  F 506       1.705  17.527  13.618  1.00 23.45           C
ATOM   1118  P   DT  F 507       6.220  14.464  10.523  1.00 29.14           P
ATOM   1119  OP1 DT  F 507       7.435  14.172   9.716  1.00 29.14           O
ATOM   1120  OP2 DT  F 507       5.073  13.506  10.502  1.00 29.14           O
ATOM   1121  O5' DT  F 507       6.613  14.634  12.056  1.00 29.14           O
ATOM   1122  C5' DT  F 507       5.683  15.241  12.943  1.00 31.56           C
ATOM   1123  C4' DT  F 507       6.123  15.108  14.376  1.00 29.14           C
ATOM   1124  O4' DT  F 507       4.956  15.568  15.103  1.00 29.14           O
ATOM   1125  C3' DT  F 507       6.363  13.664  14.803  1.00 29.14           C
ATOM   1126  O3' DT  F 507       7.588  13.413  15.506  1.00 29.14           O
ATOM   1127  C2' DT  F 507       5.167  13.283  15.658  1.00 29.14           C
ATOM   1128  C1' DT  F 507       4.336  14.538  15.853  1.00 29.14           C
ATOM   1129  N1  DT  F 507       2.987  14.308  15.287  1.00 31.56           N
ATOM   1130  C2  DT  F 507       1.865  14.289  16.113  1.00 31.56           C
ATOM   1131  O2  DT  F 507       1.898  14.461  17.333  1.00 31.56           O
ATOM   1132  N3  DT  F 507       0.687  14.044  15.452  1.00 31.56           N
ATOM   1133  C4  DT  F 507       0.523  13.815  14.096  1.00 31.56           C
ATOM   1134  O4  DT  F 507      -0.602  13.625  13.644  1.00 31.56           O
ATOM   1135  C5  DT  F 507       1.738  13.830  13.309  1.00 31.56           C
ATOM   1136  C7  DT  F 507       1.667  13.551  11.844  1.00 31.56           C
ATOM   1137  C6  DT  F 507       2.880  14.085  13.931  1.00 31.56           C
ATOM   1138  P   DT  F 508       8.099  11.884  15.691  1.00 36.28           P
ATOM   1139  OP1 DT  F 508       9.572  11.944  15.833  1.00 36.28           O
ATOM   1140  OP2 DT  F 508       7.503  11.000  14.647  1.00 36.28           O
ATOM   1141  O5' DT  F 508       7.474  11.450  17.089  1.00 36.28           O
ATOM   1142  C5' DT  F 508       7.788  12.193  18.260  1.00 21.06           C
ATOM   1143  C4' DT  F 508       7.057  11.644  19.460  1.00 36.28           C
ATOM   1144  O4' DT  F 508       5.632  11.849  19.319  1.00 36.28           O
ATOM   1145  C3' DT  F 508       7.260  10.161  19.757  1.00 36.28           C
ATOM   1146  O3' DT  F 508       7.517   9.993  21.156  1.00 36.28           O
ATOM   1147  C2' DT  F 508       5.941   9.524  19.344  1.00 36.28           C
ATOM   1148  C1' DT  F 508       4.928  10.641  19.550  1.00 36.28           C
ATOM   1149  N1  DT  F 508       3.753  10.625  18.640  1.00 21.06           N
ATOM   1150  C2  DT  F 508       2.498  10.639  19.210  1.00 21.06           C
ATOM   1151  O2  DT  F 508       2.316  10.621  20.417  1.00 21.06           O
ATOM   1152  N3  DT  F 508       1.457  10.685  18.305  1.00 21.06           N
ATOM   1153  C4  DT  F 508       1.547  10.732  16.918  1.00 21.06           C
ATOM   1154  O4  DT  F 508       0.515  10.833  16.237  1.00 21.06           O
ATOM   1155  C5  DT  F 508       2.899  10.678  16.389  1.00 21.06           C
ATOM   1156  C7  DT  F 508       3.105  10.691  14.907  1.00 21.06           C
ATOM   1157  C6  DT  F 508       3.916  10.624  17.264  1.00 21.06           C
ATOM   1158  P   DA  F 509       7.784   8.530  21.759  1.00 36.59           P
ATOM   1159  OP1 DA  F 509       8.680   8.714  22.932  1.00 36.59           O
ATOM   1160  OP2 DA  F 509       8.174   7.589  20.683  1.00 36.59           O
ATOM   1161  O5' DA  F 509       6.339   8.137  22.274  1.00 36.59           O
ATOM   1162  C5' DA  F 509       5.677   8.984  23.197  1.00 20.79           C
ATOM   1163  C4' DA  F 509       4.489   8.272  23.781  1.00 36.59           C
ATOM   1164  O4' DA  F 509       3.394   8.309  22.845  1.00 36.59           O
ATOM   1165  C3' DA  F 509       4.732   6.801  24.098  1.00 36.59           C
ATOM   1166  O3' DA  F 509       4.029   6.491  25.309  1.00 36.59           O
ATOM   1167  C2' DA  F 509       4.196   6.089  22.865  1.00 36.59           C
ATOM   1168  C1' DA  F 509       3.051   6.998  22.426  1.00 36.59           C
ATOM   1169  N9  DA  F 509       2.770   7.067  20.993  1.00 20.79           N
ATOM   1170  C8  DA  F 509       3.654   7.108  19.934  1.00 20.79           C
ATOM   1171  N7  DA  F 509       3.070   7.241  18.765  1.00 20.79           N
ATOM   1172  C5  DA  F 509       1.713   7.274  19.071  1.00 20.79           C
ATOM   1173  C6  DA  F 509       0.563   7.394  18.272  1.00 20.79           C
ATOM   1174  N6  DA  F 509       0.593   7.486  16.947  1.00 20.79           N
ATOM   1175  N1  DA  F 509      -0.634   7.398  18.889  1.00 20.79           N
ATOM   1176  C2  DA  F 509      -0.671   7.271  20.217  1.00 20.79           C
ATOM   1177  N3  DA  F 509       0.333   7.140  21.079  1.00 20.79           N
ATOM   1178  C4  DA  F 509       1.516   7.153  20.436  1.00 20.79           C
ATOM   1179  P   DG  F 510       4.000   4.985  25.872  1.00 41.91           P
ATOM   1180  OP1 DG  F 510       3.679   5.039  27.328  1.00 41.91           O
ATOM   1181  OP2 DG  F 510       5.175   4.202  25.390  1.00 41.91           O
ATOM   1182  O5' DG  F 510       2.705   4.422  25.179  1.00 41.91           O
ATOM   1183  C5' DG  F 510       1.479   5.115  25.348  1.00 32.65           C
ATOM   1184  C4' DG  F 510       0.392   4.367  24.633  1.00 41.91           C
ATOM   1185  O4' DG  F 510       0.456   4.577  23.205  1.00 41.91           O
ATOM   1186  C3' DG  F 510       0.530   2.870  24.847  1.00 41.91           C
ATOM   1187  O3' DG  F 510      -0.763   2.392  25.138  1.00 41.91           O
ATOM   1188  C2' DG  F 510       1.077   2.355  23.521  1.00 41.91           C
ATOM   1189  C1' DG  F 510       0.420   3.325  22.564  1.00 41.91           C
ATOM   1190  N9  DG  F 510       0.980   3.498  21.232  1.00 32.65           N
ATOM   1191  C8  DG  F 510       2.298   3.490  20.843  1.00 32.65           C
ATOM   1192  N7  DG  F 510       2.449   3.666  19.553  1.00 32.65           N
ATOM   1193  C5  DG  F 510       1.151   3.800  19.070  1.00 32.65           C
ATOM   1194  C6  DG  F 510       0.668   3.997  17.744  1.00 32.65           C
ATOM   1195  O6  DG  F 510       1.316   4.111  16.695  1.00 32.65           O
ATOM   1196  N1  DG  F 510      -0.722   4.053  17.712  1.00 32.65           N
ATOM   1197  C2  DG  F 510      -1.543   3.941  18.812  1.00 32.65           C
ATOM   1198  N2  DG  F 510      -2.861   3.983  18.590  1.00 32.65           N
ATOM   1199  N3  DG  F 510      -1.109   3.783  20.045  1.00 32.65           N
ATOM   1200  C4  DG  F 510       0.237   3.708  20.100  1.00 32.65           C
ATOM   1201  P   DG  F 511      -0.942   0.971  25.819  1.00 35.11           P
ATOM   1202  OP1 DG  F 511      -1.593   1.250  27.139  1.00 35.11           O
ATOM   1203  OP2 DG  F 511       0.374   0.235  25.744  1.00 35.11           O
ATOM   1204  O5' DG  F 511      -1.977   0.296  24.822  1.00 35.11           O
ATOM   1205  C5' DG  F 511      -2.115   0.839  23.494  1.00 39.76           C
ATOM   1206  C4' DG  F 511      -3.086   0.030  22.677  1.00 35.11           C
ATOM   1207  O4' DG  F 511      -2.999   0.568  21.329  1.00 35.11           O
ATOM   1208  C3' DG  F 511      -2.646  -1.428  22.590  1.00 35.11           C
ATOM   1209  O3' DG  F 511      -3.747  -2.378  22.584  1.00 35.11           O
ATOM   1210  C2' DG  F 511      -1.873  -1.473  21.298  1.00 35.11           C
ATOM   1211  C1' DG  F 511      -2.558  -0.424  20.449  1.00 35.11           C
ATOM   1212  N9  DG  F 511      -1.577   0.144  19.538  1.00 39.76           N
ATOM   1213  C8  DG  F 511      -0.232   0.342  19.778  1.00 39.76           C
ATOM   1214  N7  DG  F 511       0.444   0.615  18.700  1.00 39.76           N
ATOM   1215  C5  DG  F 511      -0.518   0.661  17.701  1.00 39.76           C
ATOM   1216  C6  DG  F 511      -0.379   0.868  16.300  1.00 39.76           C
ATOM   1217  O6  DG  F 511       0.664   1.022  15.651  1.00 39.76           O
ATOM   1218  N1  DG  F 511      -1.618   0.848  15.648  1.00 39.76           N
ATOM   1219  C2  DG  F 511      -2.838   0.629  16.266  1.00 39.76           C
ATOM   1220  N2  DG  F 511      -3.930   0.635  15.477  1.00 39.76           N
ATOM   1221  N3  DG  F 511      -2.974   0.414  17.574  1.00 39.76           N
ATOM   1222  C4  DG  F 511      -1.780   0.439  18.220  1.00 39.76           C
ATOM   1223  P   DC  F 512      -3.575  -3.842  21.878  1.00 29.93           P
ATOM   1224  OP1 DC  F 512      -4.599  -4.730  22.521  1.00 29.93           O
ATOM   1225  OP2 DC  F 512      -2.149  -4.274  21.833  1.00 29.93           O
ATOM   1226  O5' DC  F 512      -3.967  -3.559  20.355  1.00 29.93           O
ATOM   1227  C5' DC  F 512      -5.199  -2.857  20.014  1.00 24.85           C
ATOM   1228  C4' DC  F 512      -5.721  -3.331  18.677  1.00 29.93           C
ATOM   1229  O4' DC  F 512      -4.998  -2.636  17.626  1.00 29.93           O
ATOM   1230  C3' DC  F 512      -5.468  -4.828  18.480  1.00 29.93           C
ATOM   1231  O3' DC  F 512      -6.593  -5.617  18.090  1.00 29.93           O
ATOM   1232  C2' DC  F 512      -4.417  -4.903  17.397  1.00 29.93           C
ATOM   1233  C1' DC  F 512      -4.430  -3.549  16.717  1.00 29.93           C
ATOM   1234  N1  DC  F 512      -3.036  -3.160  16.489  1.00 24.85           N
ATOM   1235  C2  DC  F 512      -2.609  -2.930  15.187  1.00 24.85           C
ATOM   1236  O2  DC  F 512      -3.438  -2.992  14.267  1.00 24.85           O
ATOM   1237  N3  DC  F 512      -1.304  -2.654  14.953  1.00 24.85           N
ATOM   1238  C4  DC  F 512      -0.443  -2.602  15.972  1.00 24.85           C
ATOM   1239  N4  DC  F 512       0.840  -2.326  15.694  1.00 24.85           N
ATOM   1240  C5  DC  F 512      -0.858  -2.821  17.317  1.00 24.85           C
ATOM   1241  C6  DC  F 512      -2.152  -3.078  17.531  1.00 24.85           C
ATOM   1242  P   DT  F 513      -6.402  -7.209  17.848  1.00 33.29           P
ATOM   1243  OP1 DT  F 513      -7.652  -7.824  18.373  1.00 33.29           O
ATOM   1244  OP2 DT  F 513      -5.077  -7.692  18.326  1.00 33.29           O
ATOM   1245  O5' DT  F 513      -6.363  -7.351  16.270  1.00 33.29           O
ATOM   1246  C5' DT  F 513      -7.400  -6.778  15.484  1.00 36.80           C
ATOM   1247  C4' DT  F 513      -7.107  -6.977  14.022  1.00 33.29           C
ATOM   1248  O4' DT  F 513      -5.873  -6.301  13.686  1.00 33.29           O
ATOM   1249  C3' DT  F 513      -6.908  -8.435  13.635  1.00 33.29           C
ATOM   1250  O3' DT  F 513      -7.553  -8.693  12.386  1.00 33.29           O
ATOM   1251  C2' DT  F 513      -5.399  -8.573  13.516  1.00 33.29           C
ATOM   1252  C1' DT  F 513      -4.983  -7.197  13.058  1.00 33.29           C
ATOM   1253  N1  DT  F 513      -3.624  -6.807  13.442  1.00 36.80           N
ATOM   1254  C2  DT  F 513      -2.752  -6.448  12.441  1.00 36.80           C
ATOM   1255  O2  DT  F 513      -3.050  -6.465  11.261  1.00 36.80           O
ATOM   1256  N3  DT  F 513      -1.508  -6.071  12.873  1.00 36.80           N
ATOM   1257  C4  DT  F 513      -1.056  -6.030  14.173  1.00 36.80           C
ATOM   1258  O4  DT  F 513       0.082  -5.674  14.400  1.00 36.80           O
ATOM   1259  C5  DT  F 513      -2.017  -6.430  15.179  1.00 36.80           C
ATOM   1260  C7  DT  F 513      -1.610  -6.421  16.619  1.00 36.80           C
ATOM   1261  C6  DT  F 513      -3.239  -6.793  14.770  1.00 36.80           C
ATOM   1262  P   DA  F 514      -7.670 -10.197  11.835  1.00 39.43           P
ATOM   1263  OP1 DA  F 514      -9.080 -10.297  11.379  1.00 39.43           O
ATOM   1264  OP2 DA  F 514      -7.148 -11.180  12.824  1.00 39.43           O
ATOM   1265  O5' DA  F 514      -6.692 -10.186  10.586  1.00 39.43           O
ATOM   1266  C5' DA  F 514      -6.871  -9.223   9.566  1.00 36.92           C
ATOM   1267  C4' DA  F 514      -5.787  -9.367   8.535  1.00 39.43           C
ATOM   1268  O4' DA  F 514      -4.548  -8.916   9.103  1.00 39.43           O
ATOM   1269  C3' DA  F 514      -5.544 -10.800   8.084  1.00 39.43           C
ATOM   1270  O3' DA  F 514      -5.212 -10.806   6.691  1.00 39.43           O
ATOM   1271  C2' DA  F 514      -4.379 -11.245   8.948  1.00 39.43           C
ATOM   1272  C1' DA  F 514      -3.590  -9.958   9.093  1.00 39.43           C
ATOM   1273  N9  DA  F 514      -2.791  -9.823  10.313  1.00 36.92           N
ATOM   1274  C8  DA  F 514      -3.182 -10.061  11.610  1.00 36.92           C
ATOM   1275  N7  DA  F 514      -2.256  -9.799  12.496  1.00 36.92           N
ATOM   1276  C5  DA  F 514      -1.175  -9.371  11.733  1.00 36.92           C
ATOM   1277  C6  DA  F 514       0.118  -8.934  12.083  1.00 36.92           C
ATOM   1278  N6  DA  F 514       0.555  -8.858  13.343  1.00 36.92           N
ATOM   1279  N1  DA  F 514       0.951  -8.573  11.083  1.00 36.92           N
ATOM   1280  C2  DA  F 514       0.504  -8.643   9.821  1.00 36.92           C
ATOM   1281  N3  DA  F 514      -0.684  -9.031   9.369  1.00 36.92           N
ATOM   1282  C4  DA  F 514      -1.488  -9.388  10.387  1.00 36.92           C
ATOM   1283  P   DC  F 515      -5.033 -12.202   5.923  1.00 38.14           P
ATOM   1284  OP1 DC  F 515      -5.205 -11.951   4.464  1.00 38.14           O
ATOM   1285  OP2 DC  F 515      -5.855 -13.241   6.607  1.00 38.14           O
ATOM   1286  O5' DC  F 515      -3.497 -12.508   6.144  1.00 38.14           O
ATOM   1287  C5' DC  F 515      -2.532 -11.595   5.614  1.00 37.30           C
ATOM   1288  C4' DC  F 515      -1.130 -12.102   5.851  1.00 38.14           C
ATOM   1289  O4' DC  F 515      -0.676 -11.857   7.202  1.00 38.14           O
ATOM   1290  C3' DC  F 515      -0.873 -13.577   5.576  1.00 38.14           C
ATOM   1291  O3' DC  F 515       0.418 -13.616   5.008  1.00 38.14           O
ATOM   1292  C2' DC  F 515      -0.824 -14.179   6.972  1.00 38.14           C
ATOM   1293  C1' DC  F 515      -0.138 -13.050   7.734  1.00 38.14           C
ATOM   1294  N1  DC  F 515      -0.284 -12.983   9.197  1.00 37.30           N
ATOM   1295  C2  DC  F 515       0.809 -12.551   9.957  1.00 37.30           C
ATOM   1296  O2  DC  F 515       1.877 -12.266   9.378  1.00 37.30           O
ATOM   1297  N3  DC  F 515       0.681 -12.461  11.297  1.00 37.30           N
ATOM   1298  C4  DC  F 515      -0.473 -12.797  11.880  1.00 37.30           C
ATOM   1299  N4  DC  F 515      -0.555 -12.714  13.208  1.00 37.30           N
ATOM   1300  C5  DC  F 515      -1.595 -13.237  11.130  1.00 37.30           C
ATOM   1301  C6  DC  F 515      -1.459 -13.318   9.806  1.00 37.30           C
ATOM   1302  P   DC  F 516       0.763 -14.678   3.880  1.00 40.93           P
ATOM   1303  OP1 DC  F 516       0.626 -13.978   2.573  1.00 40.93           O
ATOM   1304  OP2 DC  F 516      -0.023 -15.921   4.168  1.00 40.93           O
ATOM   1305  O5' DC  F 516       2.311 -14.944   4.140  1.00 40.93           O
ATOM   1306  C5' DC  F 516       2.947 -14.328   5.284  1.00 35.37           C
ATOM   1307  C4' DC  F 516       4.258 -15.000   5.614  1.00 40.93           C
ATOM   1308  O4' DC  F 516       4.549 -14.571   6.965  1.00 40.93           O
ATOM   1309  C3' DC  F 516       4.171 -16.524   5.663  1.00 40.93           C
ATOM   1310  O3' DC  F 516       5.402 -17.171   5.292  1.00 40.93           O
ATOM   1311  C2' DC  F 516       3.867 -16.807   7.108  1.00 40.93           C
ATOM   1312  C1' DC  F 516       4.555 -15.674   7.835  1.00 40.93           C
ATOM   1313  N1  DC  F 516       3.768 -15.346   9.021  1.00 35.37           N
ATOM   1314  C2  DC  F 516       4.413 -14.937  10.195  1.00 35.37           C
ATOM   1315  O2  DC  F 516       5.629 -14.643  10.162  1.00 35.37           O
ATOM   1316  N3  DC  F 516       3.693 -14.871  11.336  1.00 35.37           N
ATOM   1317  C4  DC  F 516       2.387 -15.166  11.319  1.00 35.37           C
ATOM   1318  N4  DC  F 516       1.724 -15.181  12.472  1.00 35.37           N
ATOM   1319  C5  DC  F 516       1.700 -15.477  10.121  1.00 35.37           C
ATOM   1320  C6  DC  F 516       2.412 -15.534   9.008  1.00 35.37           C
ATOM   1321  P   DC  F 517       5.795 -18.615   5.933  1.00 29.98           P
ATOM   1322  OP1 DC  F 517       6.660 -19.329   4.924  1.00 29.98           O
ATOM   1323  OP2 DC  F 517       4.595 -19.313   6.508  1.00 29.98           O
ATOM   1324  O5' DC  F 517       6.699 -18.202   7.183  1.00 29.98           O
ATOM   1325  C5' DC  F 517       7.772 -17.221   7.036  1.00 31.15           C
ATOM   1326  C4' DC  F 517       8.862 -17.464   8.055  1.00 29.98           C
ATOM   1327  O4' DC  F 517       8.395 -17.015   9.353  1.00 29.98           O
ATOM   1328  C3' DC  F 517       9.165 -18.949   8.195  1.00 29.98           C
ATOM   1329  O3' DC  F 517      10.532 -19.322   8.099  1.00 29.98           O
ATOM   1330  C2' DC  F 517       8.623 -19.334   9.555  1.00 29.98           C
ATOM   1331  C1' DC  F 517       8.472 -18.040  10.316  1.00 29.98           C
ATOM   1332  N1  DC  F 517       7.216 -18.037  11.081  1.00 31.15           N
ATOM   1333  C2  DC  F 517       7.267 -17.883  12.473  1.00 31.15           C
ATOM   1334  O2  DC  F 517       8.371 -17.702  13.026  1.00 31.15           O
ATOM   1335  N3  DC  F 517       6.116 -17.941  13.191  1.00 31.15           N
ATOM   1336  C4  DC  F 517       4.955 -18.140  12.569  1.00 31.15           C
ATOM   1337  N4  DC  F 517       3.850 -18.215  13.319  1.00 31.15           N
ATOM   1338  C5  DC  F 517       4.873 -18.277  11.150  1.00 31.15           C
ATOM   1339  C6  DC  F 517       6.016 -18.212  10.453  1.00 31.15           C
ATOM   1340  P   DT  F 518      10.909 -20.895   8.110  1.00 46.07           P
ATOM   1341  OP1 DT  F 518      11.814 -21.191   6.958  1.00 46.07           O
ATOM   1342  OP2 DT  F 518       9.659 -21.687   8.292  1.00 46.07           O
ATOM   1343  O5' DT  F 518      11.713 -21.073   9.470  1.00 46.07           O
ATOM   1344  C5' DT  F 518      12.758 -20.156   9.842  1.00 24.63           C
ATOM   1345  C4' DT  F 518      13.162 -20.396  11.275  1.00 46.07           C
ATOM   1346  O4' DT  F 518      12.049 -20.077  12.144  1.00 46.07           O
ATOM   1347  C3' DT  F 518      13.532 -21.847  11.576  1.00 46.07           C
ATOM   1348  O3' DT  F 518      14.730 -21.913  12.352  1.00 46.07           O
ATOM   1349  C2' DT  F 518      12.333 -22.389  12.345  1.00 46.07           C
ATOM   1350  C1' DT  F 518      11.769 -21.157  13.018  1.00 46.07           C
ATOM   1351  N1  DT  F 518      10.305 -21.178  13.253  1.00 24.63           N
ATOM   1352  C2  DT  F 518       9.842 -21.143  14.562  1.00 24.63           C
ATOM   1353  O2  DT  F 518      10.574 -21.135  15.533  1.00 24.63           O
ATOM   1354  N3  DT  F 518       8.485 -21.126  14.691  1.00 24.63           N
ATOM   1355  C4  DT  F 518       7.557 -21.153  13.688  1.00 24.63           C
ATOM   1356  O4  DT  F 518       6.378 -21.106  13.969  1.00 24.63           O
ATOM   1357  C5  DT  F 518       8.093 -21.230  12.345  1.00 24.63           C
ATOM   1358  C7  DT  F 518       7.143 -21.337  11.199  1.00 24.63           C
ATOM   1359  C6  DT  F 518       9.422 -21.222  12.192  1.00 24.63           C
ATOM   1360  P   DA  F 519      15.384 -23.340  12.694  1.00 53.95           P
ATOM   1361  OP1 DA  F 519      16.839 -23.076  12.878  1.00 53.95           O
ATOM   1362  OP2 DA  F 519      14.939 -24.337  11.682  1.00 53.95           O
ATOM   1363  O5' DA  F 519      14.733 -23.699  14.100  1.00 53.95           O
ATOM   1364  C5' DA  F 519      14.942 -22.825  15.198  1.00 19.45           C
ATOM   1365  C4' DA  F 519      14.433 -23.440  16.474  1.00 53.95           C
ATOM   1366  O4' DA  F 519      13.005 -23.272  16.590  1.00 53.95           O
ATOM   1367  C3' DA  F 519      14.722 -24.926  16.659  1.00 53.95           C
ATOM   1368  O3' DA  F 519      15.235 -25.117  17.991  1.00 53.95           O
ATOM   1369  C2' DA  F 519      13.366 -25.581  16.404  1.00 53.95           C
ATOM   1370  C1' DA  F 519      12.369 -24.518  16.845  1.00 53.95           C
ATOM   1371  N9  DA  F 519      11.071 -24.500  16.152  1.00 19.45           N
ATOM   1372  C8  DA  F 519      10.837 -24.451  14.790  1.00 19.45           C
ATOM   1373  N7  DA  F 519       9.566 -24.340  14.475  1.00 19.45           N
ATOM   1374  C5  DA  F 519       8.917 -24.337  15.701  1.00 19.45           C
ATOM   1375  C6  DA  F 519       7.551 -24.235  16.050  1.00 19.45           C
ATOM   1376  N6  DA  F 519       6.562 -24.077  15.162  1.00 19.45           N
ATOM   1377  N1  DA  F 519       7.232 -24.291  17.367  1.00 19.45           N
ATOM   1378  C2  DA  F 519       8.227 -24.415  18.263  1.00 19.45           C
ATOM   1379  N3  DA  F 519       9.549 -24.500  18.055  1.00 19.45           N
ATOM   1380  C4  DA  F 519       9.828 -24.459  16.742  1.00 19.45           C
ATOM   1381  P   DA  F 520      15.346 -26.586  18.622  1.00 51.10           P
ATOM   1382  OP1 DA  F 520      16.269 -26.480  19.775  1.00 51.10           O
ATOM   1383  OP2 DA  F 520      15.625 -27.563  17.540  1.00 51.10           O
ATOM   1384  O5' DA  F 520      13.897 -26.814  19.229  1.00 51.10           O
ATOM   1385  C5' DA  F 520      13.405 -25.901  20.222  1.00 32.33           C
ATOM   1386  C4' DA  F 520      12.293 -26.534  21.023  1.00 51.10           C
ATOM   1387  O4' DA  F 520      11.043 -26.503  20.297  1.00 51.10           O
ATOM   1388  C3' DA  F 520      12.536 -27.994  21.367  1.00 51.10           C
ATOM   1389  O3' DA  F 520      12.023 -28.278  22.676  1.00 51.10           O
ATOM   1390  C2' DA  F 520      11.804 -28.729  20.255  1.00 51.10           C
ATOM   1391  C1' DA  F 520      10.609 -27.825  20.000  1.00 51.10           C
ATOM   1392  N9  DA  F 520      10.086 -27.812  18.633  1.00 32.33           N
ATOM   1393  C8  DA  F 520      10.771 -27.829  17.430  1.00 32.33           C
ATOM   1394  N7  DA  F 520       9.991 -27.733  16.379  1.00 32.33           N
ATOM   1395  C5  DA  F 520       8.713 -27.666  16.918  1.00 32.33           C
ATOM   1396  C6  DA  F 520       7.452 -27.545  16.330  1.00 32.33           C
ATOM   1397  N6  DA  F 520       7.266 -27.464  15.008  1.00 32.33           N
ATOM   1398  N1  DA  F 520       6.372 -27.500  17.152  1.00 32.33           N
ATOM   1399  C2  DA  F 520       6.572 -27.563  18.483  1.00 32.33           C
ATOM   1400  N3  DA  F 520       7.712 -27.674  19.156  1.00 32.33           N
ATOM   1401  C4  DA  F 520       8.757 -27.725  18.306  1.00 32.33           C
ATOM   1402  P   DT  F 521      12.312 -29.706  23.337  0.50 21.23           P
ATOM   1403  OP1 DT  F 521      11.933 -29.661  24.772  0.50 21.23           O
ATOM   1404  OP2 DT  F 521      13.701 -30.095  22.954  0.50 21.23           O
ATOM   1405  O5' DT  F 521      11.304 -30.657  22.544  0.50 21.23           O
ATOM   1406  C5' DT  F 521      10.112 -31.184  23.162  0.50 24.06           C
ATOM   1407  C4' DT  F 521       8.966 -30.208  23.021  0.50 21.23           C
ATOM   1408  O4' DT  F 521       8.809 -29.823  21.636  0.50 21.23           O
ATOM   1409  C3' DT  F 521       7.618 -30.785  23.434  0.50 21.23           C
ATOM   1410  O3' DT  F 521       6.745 -29.748  23.838  0.50 21.23           O
ATOM   1411  C2' DT  F 521       7.077 -31.328  22.124  0.50 21.23           C
ATOM   1412  C1' DT  F 521       7.561 -30.290  21.138  0.50 21.23           C
ATOM   1413  N1  DT  F 521       7.765 -30.751  19.741  0.50 24.06           N
ATOM   1414  C2  DT  F 521       6.685 -30.714  18.878  0.50 24.06           C
ATOM   1415  O2  DT  F 521       5.544 -30.417  19.233  0.50 24.06           O
ATOM   1416  N3  DT  F 521       6.987 -31.045  17.573  0.50 24.06           N
ATOM   1417  C4  DT  F 521       8.222 -31.420  17.064  0.50 24.06           C
ATOM   1418  O4  DT  F 521       8.350 -31.655  15.864  0.50 24.06           O
ATOM   1419  C5  DT  F 521       9.290 -31.493  18.033  0.50 24.06           C
ATOM   1420  C7  DT  F 521      10.652 -31.921  17.578  0.50 24.06           C
ATOM   1421  C6  DT  F 521       9.013 -31.165  19.305  0.50 24.06           C
TER    1422      DT  F 521
ATOM   1423  N   LYS G   2      -8.503  -1.749  32.053  1.00100.00           N
ATOM   1424  CA  LYS G   2      -7.662  -1.522  30.841  1.00100.00           C
ATOM   1425  C   LYS G   2      -7.197  -0.061  30.701  1.00100.00           C
ATOM   1426  O   LYS G   2      -7.829   0.754  30.021  1.00100.00           O
ATOM   1427  CB  LYS G   2      -8.430  -1.960  29.576  1.00100.00           C
ATOM   1428  N   ASP G   3      -6.088   0.249  31.363  1.00 69.78           N
ATOM   1429  CA  ASP G   3      -5.478   1.568  31.331  1.00 69.78           C
ATOM   1430  C   ASP G   3      -4.334   1.469  32.302  1.00 69.78           C
ATOM   1431  O   ASP G   3      -4.520   1.620  33.509  1.00 69.77           O
ATOM   1432  CB  ASP G   3      -6.439   2.651  31.802  1.00 69.77           C
ATOM   1433  CG  ASP G   3      -5.869   4.042  31.618  1.00 69.77           C
ATOM   1434  OD1 ASP G   3      -4.815   4.179  30.949  1.00 69.77           O
ATOM   1435  OD2 ASP G   3      -6.478   4.995  32.142  1.00 69.77           O
ATOM   1436  N   LEU G   4      -3.150   1.194  31.771  1.00 50.92           N
ATOM   1437  CA  LEU G   4      -1.971   1.051  32.601  1.00 50.92           C
ATOM   1438  C   LEU G   4      -1.584   2.319  33.361  1.00 50.92           C
ATOM   1439  O   LEU G   4      -0.724   2.266  34.243  1.00 25.87           O
ATOM   1440  CB  LEU G   4      -0.803   0.603  31.741  1.00 25.87           C
ATOM   1441  CG  LEU G   4      -1.100  -0.529  30.763  1.00 25.87           C
ATOM   1442  CD1 LEU G   4       0.124  -0.762  29.884  1.00 25.87           C
ATOM   1443  CD2 LEU G   4      -1.457  -1.788  31.514  1.00 25.87           C
ATOM   1444  N   VAL G   5      -2.221   3.446  33.031  1.00 24.53           N
ATOM   1445  CA  VAL G   5      -1.929   4.730  33.664  1.00 24.53           C
ATOM   1446  C   VAL G   5      -0.580   5.167  33.105  1.00 24.53           C
ATOM   1447  O   VAL G   5      -0.473   6.226  32.481  1.00 44.05           O
ATOM   1448  CB  VAL G   5      -1.876   4.591  35.180  1.00 44.05           C
ATOM   1449  CG1 VAL G   5      -1.161   5.771  35.786  1.00 44.05           C
ATOM   1450  CG2 VAL G   5      -3.288   4.467  35.726  1.00 44.05           C
ATOM   1451  N   ASP G   6       0.449   4.360  33.342  1.00 24.53           N
ATOM   1452  CA  ASP G   6       1.773   4.603  32.780  1.00 24.53           C
ATOM   1453  C   ASP G   6       2.222   3.249  32.252  1.00 24.53           C
ATOM   1454  O   ASP G   6       2.495   2.326  33.026  1.00 45.44           O
ATOM   1455  CB  ASP G   6       2.780   5.106  33.818  1.00 45.44           C
ATOM   1456  CG  ASP G   6       4.140   5.442  33.190  1.00 45.44           C
ATOM   1457  OD1 ASP G   6       4.688   4.595  32.451  1.00 45.44           O
ATOM   1458  OD2 ASP G   6       4.668   6.556  33.428  1.00 45.44           O
ATOM   1459  N   THR G   7       2.275   3.130  30.931  1.00 49.24           N
ATOM   1460  CA  THR G   7       2.683   1.893  30.271  1.00 49.24           C
ATOM   1461  C   THR G   7       4.056   1.415  30.715  1.00 49.24           C
ATOM   1462  O   THR G   7       4.194   0.336  31.303  1.00 44.73           O
ATOM   1463  CB  THR G   7       2.745   2.085  28.763  1.00 44.73           C
ATOM   1464  OG1 THR G   7       1.601   2.831  28.348  1.00 44.73           O
ATOM   1465  CG2 THR G   7       2.771   0.757  28.051  1.00 44.73           C
ATOM   1466  N   THR G   8       5.064   2.232  30.421  1.00 29.05           N
ATOM   1467  CA  THR G   8       6.440   1.915  30.749  1.00 29.05           C
ATOM   1468  C   THR G   8       6.603   1.400  32.166  1.00 29.05           C
ATOM   1469  O   THR G   8       7.308   0.420  32.400  1.00 46.61           O
ATOM   1470  CB  THR G   8       7.326   3.126  30.563  1.00 46.61           C
ATOM   1471  OG1 THR G   8       7.214   3.597  29.212  1.00 46.61           O
ATOM   1472  CG2 THR G   8       8.753   2.750  30.849  1.00 46.61           C
ATOM   1473  N   GLU G   9       5.946   2.056  33.111  1.00 43.00           N
ATOM   1474  CA  GLU G   9       6.024   1.632  34.498  1.00 43.00           C
ATOM   1475  C   GLU G   9       5.469   0.220  34.681  1.00 43.00           C
ATOM   1476  O   GLU G   9       6.183  -0.664  35.152  1.00 59.12           O
ATOM   1477  CB  GLU G   9       5.283   2.620  35.396  1.00 59.12           C
ATOM   1478  CG  GLU G   9       6.150   3.800  35.789  1.00 59.12           C
ATOM   1479  CD  GLU G   9       5.411   4.825  36.613  1.00 59.12           C
ATOM   1480  OE1 GLU G   9       4.368   4.483  37.210  1.00 59.12           O
ATOM   1481  OE2 GLU G   9       5.873   5.983  36.663  1.00 59.12           O
ATOM   1482  N   MET G  10       4.214  -0.002  34.294  1.00 30.49           N
ATOM   1483  CA  MET G  10       3.621  -1.325  34.443  1.00 30.49           C
ATOM   1484  C   MET G  10       4.417  -2.398  33.706  1.00 30.49           C
ATOM   1485  O   MET G  10       4.366  -3.563  34.084  1.00 26.24           O
ATOM   1486  CB  MET G  10       2.183  -1.329  33.960  1.00 26.24           C
ATOM   1487  CG  MET G  10       1.258  -0.509  34.826  1.00 26.24           C
ATOM   1488  SD  MET G  10       1.177  -1.052  36.542  1.00 26.24           S
ATOM   1489  CE  MET G  10       1.178  -2.748  36.294  1.00 26.24           C
ATOM   1490  N   TYR G  11       5.154  -2.029  32.663  1.00 34.35           N
ATOM   1491  CA  TYR G  11       5.954  -3.026  31.947  1.00 34.35           C
ATOM   1492  C   TYR G  11       7.116  -3.424  32.834  1.00 34.35           C
ATOM   1493  O   TYR G  11       7.401  -4.609  33.019  1.00 43.20           O
ATOM   1494  CB  TYR G  11       6.518  -2.463  30.646  1.00 43.20           C
ATOM   1495  CG  TYR G  11       5.720  -2.819  29.418  1.00 43.20           C
ATOM   1496  CD1 TYR G  11       4.348  -2.570  29.363  1.00 43.20           C
ATOM   1497  CD2 TYR G  11       6.346  -3.342  28.282  1.00 43.20           C
ATOM   1498  CE1 TYR G  11       3.620  -2.812  28.218  1.00 43.20           C
ATOM   1499  CE2 TYR G  11       5.623  -3.590  27.119  1.00 43.20           C
ATOM   1500  CZ  TYR G  11       4.258  -3.316  27.098  1.00 43.20           C
ATOM   1501  OH  TYR G  11       3.536  -3.493  25.941  1.00 43.20           O
ATOM   1502  N   LEU G  12       7.785  -2.414  33.379  1.00 60.24           N
ATOM   1503  CA  LEU G  12       8.926  -2.638  34.246  1.00 60.24           C
ATOM   1504  C   LEU G  12       8.498  -3.356  35.517  1.00 60.24           C
ATOM   1505  O   LEU G  12       9.144  -4.311  35.946  1.00 22.08           O
ATOM   1506  CB  LEU G  12       9.577  -1.309  34.597  1.00 22.08           C
ATOM   1507  CG  LEU G  12      10.363  -0.655  33.467  1.00 22.08           C
ATOM   1508  CD1 LEU G  12      10.843   0.717  33.910  1.00 22.08           C
ATOM   1509  CD2 LEU G  12      11.537  -1.535  33.083  1.00 22.08           C
ATOM   1510  N   ARG G  13       7.406  -2.901  36.122  1.00 21.69           N
ATOM   1511  CA  ARG G  13       6.923  -3.536  37.345  1.00 21.69           C
ATOM   1512  C   ARG G  13       6.633  -5.003  37.054  1.00 21.69           C
ATOM   1513  O   ARG G  13       6.802  -5.875  37.907  1.00 37.94           O
ATOM   1514  CB  ARG G  13       5.642  -2.863  37.849  1.00 37.94           C
ATOM   1515  CG  ARG G  13       4.621  -3.842  38.390  1.00 37.94           C
ATOM   1516  CD  ARG G  13       4.187  -3.455  39.778  1.00 37.94           C
ATOM   1517  NE  ARG G  13       2.774  -3.096  39.816  1.00 37.94           N
ATOM   1518  CZ  ARG G  13       1.781  -3.973  39.722  1.00 37.94           C
ATOM   1519  NH1 ARG G  13       2.044  -5.268  39.585  1.00 37.94           N
ATOM   1520  NH2 ARG G  13       0.523  -3.552  39.749  1.00 37.94           N
ATOM   1521  N   THR G  14       6.189  -5.273  35.840  1.00 27.87           N
ATOM   1522  CA  THR G  14       5.877  -6.630  35.482  1.00 27.87           C
ATOM   1523  C   THR G  14       7.163  -7.441  35.372  1.00 27.87           C
ATOM   1524  O   THR G  14       7.244  -8.534  35.925  1.00 25.98           O
ATOM   1525  CB  THR G  14       5.041  -6.651  34.181  1.00 25.98           C
ATOM   1526  OG1 THR G  14       3.672  -6.395  34.518  1.00 25.98           O
ATOM   1527  CG2 THR G  14       5.116  -7.998  33.487  1.00 25.98           C
ATOM   1528  N   ILE G  15       8.175  -6.916  34.687  1.00 30.84           N
ATOM   1529  CA  ILE G  15       9.430  -7.656  34.575  1.00 30.84           C
ATOM   1530  C   ILE G  15       9.935  -7.978  35.975  1.00 30.84           C
ATOM   1531  O   ILE G  15      10.412  -9.083  36.242  1.00 29.70           O
ATOM   1532  CB  ILE G  15      10.515  -6.849  33.872  1.00 29.70           C
ATOM   1533  CG1 ILE G  15      10.103  -6.580  32.428  1.00 29.70           C
ATOM   1534  CG2 ILE G  15      11.849  -7.604  33.957  1.00 29.70           C
ATOM   1535  CD1 ILE G  15      11.162  -5.866  31.637  1.00 29.70           C
ATOM   1536  N   TYR G  16       9.832  -6.986  36.855  1.00 24.72           N
ATOM   1537  CA  TYR G  16      10.242  -7.118  38.246  1.00 24.72           C
ATOM   1538  C   TYR G  16       9.469  -8.290  38.847  1.00 24.72           C
ATOM   1539  O   TYR G  16      10.059  -9.237  39.358  1.00 50.46           O
ATOM   1540  CB  TYR G  16       9.919  -5.825  38.994  1.00 50.46           C
ATOM   1541  CG  TYR G  16      10.293  -5.844  40.450  1.00 50.46           C
ATOM   1542  CD1 TYR G  16       9.408  -6.332  41.407  1.00 50.46           C
ATOM   1543  CD2 TYR G  16      11.538  -5.383  40.873  1.00 50.46           C
ATOM   1544  CE1 TYR G  16       9.756  -6.364  42.754  1.00 50.46           C
ATOM   1545  CE2 TYR G  16      11.900  -5.408  42.218  1.00 50.46           C
ATOM   1546  CZ  TYR G  16      11.003  -5.902  43.157  1.00 50.46           C
ATOM   1547  OH  TYR G  16      11.349  -5.948  44.494  1.00 50.46           O
ATOM   1548  N   GLU G  17       8.144  -8.214  38.763  1.00 27.38           N
ATOM   1549  CA  GLU G  17       7.243  -9.249  39.270  1.00 27.38           C
ATOM   1550  C   GLU G  17       7.634 -10.654  38.800  1.00 27.38           C
ATOM   1551  O   GLU G  17       7.720 -11.577  39.598  1.00 70.32           O
ATOM   1552  CB  GLU G  17       5.821  -8.949  38.810  1.00 70.32           C
ATOM   1553  CG  GLU G  17       4.754  -9.288  39.818  1.00 70.32           C
ATOM   1554  CD  GLU G  17       3.472  -8.531  39.549  1.00 70.32           C
ATOM   1555  OE1 GLU G  17       3.550  -7.313  39.278  1.00 70.32           O
ATOM   1556  OE2 GLU G  17       2.390  -9.151  39.605  1.00 70.32           O
ATOM   1557  N   LEU G  18       7.861 -10.810  37.500  1.00 46.13           N
ATOM   1558  CA  LEU G  18       8.246 -12.102  36.938  1.00 46.13           C
ATOM   1559  C   LEU G  18       9.505 -12.600  37.615  1.00 46.13           C
ATOM   1560  O   LEU G  18       9.608 -13.773  37.963  1.00 38.05           O
ATOM   1561  CB  LEU G  18       8.505 -11.985  35.436  1.00 38.05           C
ATOM   1562  CG  LEU G  18       7.284 -11.774  34.541  1.00 38.05           C
ATOM   1563  CD1 LEU G  18       7.763 -11.481  33.141  1.00 38.05           C
ATOM   1564  CD2 LEU G  18       6.395 -13.005  34.560  1.00 38.05           C
ATOM   1565  N   GLU G  19      10.466 -11.696  37.781  1.00 64.16           N
ATOM   1566  CA  GLU G  19      11.724 -12.023  38.435  1.00 64.16           C
ATOM   1567  C   GLU G  19      11.403 -12.542  39.833  1.00 64.16           C
ATOM   1568  O   GLU G  19      11.965 -13.536  40.275  1.00 53.98           O
ATOM   1569  CB  GLU G  19      12.612 -10.777  38.523  1.00 53.98           C
ATOM   1570  CG  GLU G  19      13.211 -10.331  37.192  1.00 53.98           C
ATOM   1571  CD  GLU G  19      14.297  -9.275  37.357  1.00 53.98           C
ATOM   1572  OE1 GLU G  19      14.443  -8.762  38.487  1.00 53.98           O
ATOM   1573  OE2 GLU G  19      14.999  -8.956  36.366  1.00 53.98           O
ATOM   1574  N   GLU G  20      10.486 -11.859  40.516  1.00 34.48           N
ATOM   1575  CA  GLU G  20      10.059 -12.240  41.861  1.00 34.48           C
ATOM   1576  C   GLU G  20       9.514 -13.668  41.855  1.00 34.48           C
ATOM   1577  O   GLU G  20       9.924 -14.490  42.671  1.00 51.86           O
ATOM   1578  CB  GLU G  20       8.960 -11.293  42.365  1.00 51.86           C
ATOM   1579  CG  GLU G  20       9.444 -10.059  43.111  1.00 51.86           C
ATOM   1580  CD  GLU G  20       8.317  -9.346  43.853  1.00 51.86           C
ATOM   1581  OE1 GLU G  20       7.139  -9.579  43.515  1.00 51.86           O
ATOM   1582  OE2 GLU G  20       8.605  -8.552  44.775  1.00 51.86           O
ATOM   1583  N   GLU G  21       8.588 -13.959  40.938  1.00 44.81           N
ATOM   1584  CA  GLU G  21       7.985 -15.291  40.835  1.00 44.81           C
ATOM   1585  C   GLU G  21       8.960 -16.337  40.301  1.00 44.81           C
ATOM   1586  O   GLU G  21       8.634 -17.520  40.235  1.00 80.13           O
ATOM   1587  CB  GLU G  21       6.752 -15.259  39.928  1.00 80.13           C
ATOM   1588  CG  GLU G  21       6.247 -13.875  39.598  1.00 80.13           C
ATOM   1589  CD  GLU G  21       4.770 -13.859  39.287  1.00 80.13           C
ATOM   1590  OE1 GLU G  21       4.274 -14.865  38.741  1.00 80.13           O
ATOM   1591  OE2 GLU G  21       4.107 -12.843  39.590  1.00 80.13           O
ATOM   1592  N   GLY G  22      10.150 -15.900  39.908  1.00 39.29           N
ATOM   1593  CA  GLY G  22      11.147 -16.827  39.401  1.00 39.29           C
ATOM   1594  C   GLY G  22      10.960 -17.207  37.948  1.00 39.29           C
ATOM   1595  O   GLY G  22      11.544 -18.181  37.464  1.00 88.58           O
ATOM   1596  N   VAL G  23      10.143 -16.428  37.249  1.00 57.40           N
ATOM   1597  CA  VAL G  23       9.867 -16.665  35.843  1.00 57.40           C
ATOM   1598  C   VAL G  23      10.801 -15.839  34.972  1.00 57.40           C
ATOM   1599  O   VAL G  23      11.204 -14.741  35.371  1.00 47.65           O
ATOM   1600  CB  VAL G  23       8.449 -16.266  35.526  1.00 47.65           C
ATOM   1601  CG1 VAL G  23       8.067 -16.796  34.167  1.00 47.65           C
ATOM   1602  CG2 VAL G  23       7.521 -16.779  36.620  1.00 47.65           C
ATOM   1603  N   THR G  24      11.148 -16.354  33.790  1.00 22.06           N
ATOM   1604  CA  THR G  24      12.035 -15.614  32.890  1.00 22.06           C
ATOM   1605  C   THR G  24      11.270 -14.490  32.196  1.00 22.06           C
ATOM   1606  O   THR G  24      10.284 -14.745  31.498  1.00 44.74           O
ATOM   1607  CB  THR G  24      12.643 -16.513  31.800  1.00 44.74           C
ATOM   1608  OG1 THR G  24      13.533 -17.444  32.402  1.00 44.74           O
ATOM   1609  CG2 THR G  24      13.430 -15.689  30.800  1.00 44.74           C
ATOM   1610  N   PRO G  25      11.705 -13.225  32.380  1.00 48.74           N
ATOM   1611  CA  PRO G  25      11.018 -12.097  31.741  1.00 48.74           C
ATOM   1612  C   PRO G  25      11.124 -12.202  30.223  1.00 48.74           C
ATOM   1613  O   PRO G  25      12.216 -12.092  29.646  1.00 58.61           O
ATOM   1614  CB  PRO G  25      11.743 -10.875  32.292  1.00 58.61           C
ATOM   1615  CG  PRO G  25      13.088 -11.387  32.672  1.00 58.61           C
ATOM   1616  CD  PRO G  25      12.855 -12.778  33.179  1.00 58.61           C
ATOM   1617  N   LEU G  26       9.976 -12.433  29.595  1.00 87.45           N
ATOM   1618  CA  LEU G  26       9.877 -12.574  28.149  1.00 87.45           C
ATOM   1619  C   LEU G  26       8.787 -11.657  27.633  1.00 87.45           C
ATOM   1620  O   LEU G  26       7.754 -11.479  28.293  1.00 36.25           O
ATOM   1621  CB  LEU G  26       9.532 -14.017  27.795  1.00 36.25           C
ATOM   1622  CG  LEU G  26      10.703 -14.962  27.525  1.00 36.25           C
ATOM   1623  CD1 LEU G  26      10.253 -16.018  26.547  1.00 36.25           C
ATOM   1624  CD2 LEU G  26      11.903 -14.186  26.966  1.00 36.25           C
ATOM   1625  N   ARG G  27       9.009 -11.072  26.462  1.00 31.44           N
ATOM   1626  CA  ARG G  27       8.007 -10.182  25.902  1.00 31.44           C
ATOM   1627  C   ARG G  27       6.637 -10.858  26.017  1.00 31.44           C
ATOM   1628  O   ARG G  27       5.635 -10.236  26.402  1.00 18.42           O
ATOM   1629  CB  ARG G  27       8.333  -9.917  24.449  1.00 18.42           C
ATOM   1630  CG  ARG G  27       8.768  -8.522  24.185  1.00 18.42           C
ATOM   1631  CD  ARG G  27      10.247  -8.472  24.089  1.00 18.42           C
ATOM   1632  NE  ARG G  27      10.841  -9.596  23.366  1.00 18.42           N
ATOM   1633  CZ  ARG G  27      11.292  -9.500  22.117  1.00 18.42           C
ATOM   1634  NH1 ARG G  27      11.197  -8.341  21.473  1.00 18.42           N
ATOM   1635  NH2 ARG G  27      11.907 -10.529  21.537  1.00 18.42           N
ATOM   1636  N   ALA G  28       6.636 -12.153  25.699  1.00 26.81           N
ATOM   1637  CA  ALA G  28       5.445 -12.985  25.745  1.00 26.81           C
ATOM   1638  C   ALA G  28       4.729 -12.862  27.082  1.00 26.81           C
ATOM   1639  O   ALA G  28       3.509 -12.773  27.136  1.00 29.88           O
ATOM   1640  CB  ALA G  28       5.829 -14.424  25.497  1.00 29.88           C
ATOM   1641  N   ARG G  29       5.491 -12.862  28.167  1.00 25.16           N
ATOM   1642  CA  ARG G  29       4.895 -12.759  29.492  1.00 25.16           C
ATOM   1643  C   ARG G  29       4.105 -11.475  29.604  1.00 25.16           C
ATOM   1644  O   ARG G  29       2.911 -11.471  29.908  1.00 47.24           O
ATOM   1645  CB  ARG G  29       5.975 -12.745  30.566  1.00 47.24           C
ATOM   1646  CG  ARG G  29       6.626 -14.077  30.848  1.00 47.24           C
ATOM   1647  CD  ARG G  29       5.637 -15.220  30.867  1.00 47.24           C
ATOM   1648  NE  ARG G  29       6.054 -16.197  29.881  1.00 47.24           N
ATOM   1649  CZ  ARG G  29       5.416 -16.398  28.742  1.00 47.24           C
ATOM   1650  NH1 ARG G  29       4.336 -15.686  28.469  1.00 47.24           N
ATOM   1651  NH2 ARG G  29       5.876 -17.280  27.866  1.00 47.24           N
ATOM   1652  N   ILE G  30       4.806 -10.379  29.363  1.00 49.33           N
ATOM   1653  CA  ILE G  30       4.213  -9.065  29.448  1.00 49.33           C
ATOM   1654  C   ILE G  30       2.913  -9.040  28.685  1.00 49.33           C
ATOM   1655  O   ILE G  30       1.899  -8.539  29.174  1.00 26.81           O
ATOM   1656  CB  ILE G  30       5.147  -8.017  28.865  1.00 26.81           C
ATOM   1657  CG1 ILE G  30       6.347  -7.839  29.783  1.00 26.81           C
ATOM   1658  CG2 ILE G  30       4.422  -6.702  28.720  1.00 26.81           C
ATOM   1659  CD1 ILE G  30       7.490  -7.132  29.125  1.00 26.81           C
ATOM   1660  N   ALA G  31       2.957  -9.592  27.481  1.00 35.94           N
ATOM   1661  CA  ALA G  31       1.788  -9.639  26.621  1.00 35.94           C
ATOM   1662  C   ALA G  31       0.569 -10.258  27.305  1.00 35.94           C
ATOM   1663  O   ALA G  31      -0.471  -9.603  27.459  1.00 10.01           O
ATOM   1664  CB  ALA G  31       2.115 -10.404  25.370  1.00 10.01           C
ATOM   1665  N   GLU G  32       0.692 -11.519  27.715  1.00 24.77           N
ATOM   1666  CA  GLU G  32      -0.419 -12.200  28.371  1.00 24.77           C
ATOM   1667  C   GLU G  32      -0.809 -11.543  29.690  1.00 24.77           C
ATOM   1668  O   GLU G  32      -1.990 -11.324  29.956  1.00 79.86           O
ATOM   1669  CB  GLU G  32      -0.068 -13.659  28.617  1.00 79.86           C
ATOM   1670  CG  GLU G  32       1.304 -13.864  29.196  1.00 79.86           C
ATOM   1671  CD  GLU G  32       1.682 -15.326  29.245  1.00 79.86           C
ATOM   1672  OE1 GLU G  32       1.365 -16.040  28.269  1.00 79.86           O
ATOM   1673  OE2 GLU G  32       2.293 -15.762  30.251  1.00 79.86           O
ATOM   1674  N   ARG G  33       0.195 -11.230  30.504  1.00 41.10           N
ATOM   1675  CA  ARG G  33      -0.034 -10.610  31.800  1.00 41.10           C
ATOM   1676  C   ARG G  33      -0.740  -9.274  31.678  1.00 41.10           C
ATOM   1677  O   ARG G  33      -1.620  -8.959  32.474  1.00 53.36           O
ATOM   1678  CB  ARG G  33       1.283 -10.414  32.534  1.00 53.36           C
ATOM   1679  CG  ARG G  33       1.484 -11.346  33.710  1.00 53.36           C
ATOM   1680  CD  ARG G  33       2.846 -11.996  33.606  1.00 53.36           C
ATOM   1681  NE  ARG G  33       2.954 -13.204  34.411  1.00 53.36           N
ATOM   1682  CZ  ARG G  33       3.284 -13.212  35.696  1.00 53.36           C
ATOM   1683  NH1 ARG G  33       3.533 -12.071  36.317  1.00 53.36           N
ATOM   1684  NH2 ARG G  33       3.388 -14.360  36.352  1.00 53.36           N
ATOM   1685  N   LEU G  34      -0.362  -8.487  30.682  1.00 32.72           N
ATOM   1686  CA  LEU G  34      -0.981  -7.184  30.505  1.00 32.72           C
ATOM   1687  C   LEU G  34      -2.065  -7.186  29.433  1.00 32.72           C
ATOM   1688  O   LEU G  34      -2.599  -6.124  29.081  1.00 38.32           O
ATOM   1689  CB  LEU G  34       0.079  -6.141  30.154  1.00 38.32           C
ATOM   1690  CG  LEU G  34       1.135  -5.815  31.217  1.00 38.32           C
ATOM   1691  CD1 LEU G  34       2.121  -4.800  30.650  1.00 38.32           C
ATOM   1692  CD2 LEU G  34       0.475  -5.270  32.477  1.00 38.32           C
ATOM   1693  N   GLU G  35      -2.389  -8.371  28.914  1.00 31.86           N
ATOM   1694  CA  GLU G  35      -3.413  -8.508  27.880  1.00 31.86           C
ATOM   1695  C   GLU G  35      -3.217  -7.497  26.763  1.00 31.86           C
ATOM   1696  O   GLU G  35      -4.088  -6.671  26.487  1.00 69.47           O
ATOM   1697  CB  GLU G  35      -4.797  -8.320  28.484  1.00 69.47           C
ATOM   1698  CG  GLU G  35      -5.317  -9.521  29.226  1.00 69.47           C
ATOM   1699  CD  GLU G  35      -6.562  -9.185  30.007  1.00 69.47           C
ATOM   1700  OE1 GLU G  35      -6.565  -8.139  30.684  1.00 69.47           O
ATOM   1701  OE2 GLU G  35      -7.539  -9.955  29.943  1.00 69.47           O
ATOM   1702  N   GLN G  36      -2.056  -7.567  26.129  1.00 11.90           N
ATOM   1703  CA  GLN G  36      -1.715  -6.671  25.035  1.00 11.90           C
ATOM   1704  C   GLN G  36      -1.208  -7.502  23.870  1.00 11.90           C
ATOM   1705  O   GLN G  36      -0.670  -8.595  24.064  1.00 36.50           O
ATOM   1706  CB  GLN G  36      -0.636  -5.675  25.466  1.00 36.50           C
ATOM   1707  CG  GLN G  36      -1.146  -4.630  26.433  1.00 36.50           C
ATOM   1708  CD  GLN G  36      -0.389  -3.331  26.330  1.00 36.50           C
ATOM   1709  OE1 GLN G  36       0.740  -3.284  25.828  1.00 36.50           O
ATOM   1710  NE2 GLN G  36      -1.002  -2.266  26.807  1.00 36.50           N
ATOM   1711  N   SER G  37      -1.398  -6.989  22.662  1.00 22.91           N
ATOM   1712  CA  SER G  37      -0.985  -7.688  21.456  1.00 22.91           C
ATOM   1713  C   SER G  37       0.508  -7.939  21.433  1.00 22.91           C
ATOM   1714  O   SER G  37       1.275  -7.172  21.999  1.00 38.97           O
ATOM   1715  CB  SER G  37      -1.357  -6.862  20.226  1.00 38.97           C
ATOM   1716  OG  SER G  37      -0.203  -6.604  19.439  1.00 38.97           O
ATOM   1717  N   GLY G  38       0.911  -9.009  20.756  1.00 17.14           N
ATOM   1718  CA  GLY G  38       2.320  -9.325  20.640  1.00 17.14           C
ATOM   1719  C   GLY G  38       3.097  -8.165  20.042  1.00 17.14           C
ATOM   1720  O   GLY G  38       4.015  -7.642  20.674  1.00 67.17           O
ATOM   1721  N   PRO G  39       2.759  -7.740  18.816  1.00 44.50           N
ATOM   1722  CA  PRO G  39       3.465  -6.624  18.190  1.00 44.50           C
ATOM   1723  C   PRO G  39       3.508  -5.408  19.102  1.00 44.50           C
ATOM   1724  O   PRO G  39       4.535  -4.743  19.193  1.00 36.42           O
ATOM   1725  CB  PRO G  39       2.657  -6.356  16.927  1.00 36.42           C
ATOM   1726  CG  PRO G  39       2.020  -7.651  16.614  1.00 36.42           C
ATOM   1727  CD  PRO G  39       1.711  -8.284  17.938  1.00 36.42           C
ATOM   1728  N   THR G  40       2.398  -5.124  19.782  1.00 26.50           N
ATOM   1729  CA  THR G  40       2.338  -3.976  20.682  1.00 26.50           C
ATOM   1730  C   THR G  40       3.446  -4.008  21.725  1.00 26.50           C
ATOM   1731  O   THR G  40       4.275  -3.101  21.758  1.00 20.83           O
ATOM   1732  CB  THR G  40       1.006  -3.874  21.444  1.00 20.83           C
ATOM   1733  OG1 THR G  40      -0.072  -3.688  20.524  1.00 20.83           O
ATOM   1734  CG2 THR G  40       1.045  -2.693  22.388  1.00 20.83           C
ATOM   1735  N   VAL G  41       3.474  -5.041  22.571  1.00 37.75           N
ATOM   1736  CA  VAL G  41       4.502  -5.103  23.612  1.00 37.75           C
ATOM   1737  C   VAL G  41       5.909  -5.117  23.035  1.00 37.75           C
ATOM   1738  O   VAL G  41       6.794  -4.450  23.561  1.00 20.53           O
ATOM   1739  CB  VAL G  41       4.307  -6.307  24.615  1.00 20.53           C
ATOM   1740  CG1 VAL G  41       3.145  -7.167  24.195  1.00 20.53           C
ATOM   1741  CG2 VAL G  41       5.575  -7.132  24.734  1.00 20.53           C
ATOM   1742  N   SER G  42       6.132  -5.846  21.952  1.00 26.02           N
ATOM   1743  CA  SER G  42       7.468  -5.860  21.369  1.00 26.02           C
ATOM   1744  C   SER G  42       7.926  -4.431  21.009  1.00 26.02           C
ATOM   1745  O   SER G  42       9.104  -4.095  21.183  1.00 55.84           O
ATOM   1746  CB  SER G  42       7.506  -6.764  20.124  1.00 55.84           C
ATOM   1747  OG  SER G  42       7.600  -8.135  20.481  1.00 55.84           O
ATOM   1748  N   GLN G  43       6.991  -3.602  20.523  1.00 38.87           N
ATOM   1749  CA  GLN G  43       7.257  -2.209  20.119  1.00 38.87           C
ATOM   1750  C   GLN G  43       7.493  -1.318  21.337  1.00 38.87           C
ATOM   1751  O   GLN G  43       8.519  -0.638  21.435  1.00 66.55           O
ATOM   1752  CB  GLN G  43       6.072  -1.672  19.291  1.00 66.55           C
ATOM   1753  CG  GLN G  43       5.918  -0.131  19.227  1.00 66.55           C
ATOM   1754  CD  GLN G  43       4.453   0.349  19.026  1.00 66.55           C
ATOM   1755  OE1 GLN G  43       3.630   0.284  19.922  1.00 66.55           O
ATOM   1756  NE2 GLN G  43       4.154   0.837  17.852  1.00 66.55           N
ATOM   1757  N   THR G  44       6.529  -1.323  22.255  1.00 41.03           N
ATOM   1758  CA  THR G  44       6.632  -0.542  23.479  1.00 41.03           C
ATOM   1759  C   THR G  44       7.965  -0.886  24.164  1.00 41.03           C
ATOM   1760  O   THR G  44       8.631  -0.016  24.722  1.00 43.45           O
ATOM   1761  CB  THR G  44       5.450  -0.845  24.437  1.00 43.45           C
ATOM   1762  OG1 THR G  44       4.203  -0.497  23.808  1.00 43.45           O
ATOM   1763  CG2 THR G  44       5.600  -0.052  25.719  1.00 43.45           C
ATOM   1764  N   VAL G  45       8.362  -2.154  24.110  1.00 21.45           N
ATOM   1765  CA  VAL G  45       9.628  -2.557  24.709  1.00 21.45           C
ATOM   1766  C   VAL G  45      10.776  -1.939  23.940  1.00 21.45           C
ATOM   1767  O   VAL G  45      11.728  -1.473  24.535  1.00 22.04           O
ATOM   1768  CB  VAL G  45       9.817  -4.088  24.721  1.00 22.04           C
ATOM   1769  CG1 VAL G  45      11.292  -4.449  24.926  1.00 22.04           C
ATOM   1770  CG2 VAL G  45       8.980  -4.679  25.837  1.00 22.04           C
ATOM   1771  N   ALA G  46      10.695  -1.932  22.618  1.00 40.45           N
ATOM   1772  CA  ALA G  46      11.766  -1.353  21.816  1.00 40.45           C
ATOM   1773  C   ALA G  46      11.995   0.093  22.253  1.00 40.45           C
ATOM   1774  O   ALA G  46      13.134   0.552  22.362  1.00 40.80           O
ATOM   1775  CB  ALA G  46      11.397  -1.403  20.352  1.00 40.80           C
ATOM   1776  N   ARG G  47      10.893   0.799  22.494  1.00 49.62           N
ATOM   1777  CA  ARG G  47      10.919   2.190  22.930  1.00 49.62           C
ATOM   1778  C   ARG G  47      11.748   2.262  24.201  1.00 49.62           C
ATOM   1779  O   ARG G  47      12.681   3.062  24.316  1.00 40.29           O
ATOM   1780  CB  ARG G  47       9.491   2.646  23.214  1.00 40.29           C
ATOM   1781  CG  ARG G  47       9.308   4.131  23.396  1.00 40.29           C
ATOM   1782  CD  ARG G  47       7.975   4.576  22.801  1.00 40.29           C
ATOM   1783  NE  ARG G  47       6.848   3.793  23.299  1.00 40.29           N
ATOM   1784  CZ  ARG G  47       5.992   3.157  22.510  1.00 40.29           C
ATOM   1785  NH1 ARG G  47       6.154   3.224  21.195  1.00 40.29           N
ATOM   1786  NH2 ARG G  47       4.982   2.460  23.028  1.00 40.29           N
ATOM   1787  N   MET G  48      11.387   1.400  25.149  1.00 34.58           N
ATOM   1788  CA  MET G  48      12.061   1.290  26.439  1.00 34.58           C
ATOM   1789  C   MET G  48      13.559   1.106  26.261  1.00 34.58           C
ATOM   1790  O   MET G  48      14.352   1.818  26.862  1.00 36.27           O
ATOM   1791  CB  MET G  48      11.513   0.097  27.209  1.00 36.27           C
ATOM   1792  CG  MET G  48      10.520   0.473  28.256  1.00 36.27           C
ATOM   1793  SD  MET G  48       9.245  -0.759  28.380  1.00 36.27           S
ATOM   1794  CE  MET G  48       9.581  -1.441  29.980  1.00 36.27           C
ATOM   1795  N   GLU G  49      13.931   0.129  25.443  1.00 14.13           N
ATOM   1796  CA  GLU G  49      15.329  -0.161  25.159  1.00 14.13           C
ATOM   1797  C   GLU G  49      16.008   1.078  24.566  1.00 14.13           C
ATOM   1798  O   GLU G  49      17.180   1.346  24.838  1.00 65.34           O
ATOM   1799  CB  GLU G  49      15.446  -1.338  24.182  1.00 65.34           C
ATOM   1800  CG  GLU G  49      16.843  -1.962  24.118  1.00 65.34           C
ATOM   1801  CD  GLU G  49      16.824  -3.412  23.660  1.00 65.34           C
ATOM   1802  OE1 GLU G  49      15.720  -3.917  23.373  1.00 65.34           O
ATOM   1803  OE2 GLU G  49      17.901  -4.049  23.585  1.00 65.34           O
ATOM   1804  N   ARG G  50      15.262   1.833  23.765  1.00 20.74           N
ATOM   1805  CA  ARG G  50      15.790   3.037  23.143  1.00 20.74           C
ATOM   1806  C   ARG G  50      16.077   4.063  24.216  1.00 20.74           C
ATOM   1807  O   ARG G  50      16.926   4.933  24.036  1.00 34.06           O
ATOM   1808  CB  ARG G  50      14.784   3.619  22.153  1.00 34.06           C
ATOM   1809  CG  ARG G  50      15.218   4.941  21.538  1.00 34.06           C
ATOM   1810  CD  ARG G  50      14.026   5.769  21.102  1.00 34.06           C
ATOM   1811  NE  ARG G  50      13.136   6.031  22.224  1.00 34.06           N
ATOM   1812  CZ  ARG G  50      11.881   6.445  22.095  1.00 34.06           C
ATOM   1813  NH1 ARG G  50      11.376   6.642  20.889  1.00 34.06           N
ATOM   1814  NH2 ARG G  50      11.130   6.671  23.165  1.00 34.06           N
ATOM   1815  N   ASP G  51      15.352   3.968  25.327  1.00 35.51           N
ATOM   1816  CA  ASP G  51      15.546   4.880  26.451  1.00 35.51           C
ATOM   1817  C   ASP G  51      16.381   4.215  27.541  1.00 35.51           C
ATOM   1818  O   ASP G  51      16.258   4.552  28.714  1.00 51.29           O
ATOM   1819  CB  ASP G  51      14.197   5.305  27.023  1.00 51.29           C
ATOM   1820  CG  ASP G  51      13.232   5.737  25.950  1.00 51.29           C
ATOM   1821  OD1 ASP G  51      13.705   6.195  24.887  1.00 51.29           O
ATOM   1822  OD2 ASP G  51      12.007   5.616  26.167  1.00 51.29           O
ATOM   1823  N   GLY G  52      17.219   3.262  27.137  1.00 47.64           N
ATOM   1824  CA  GLY G  52      18.082   2.553  28.068  1.00 47.64           C
ATOM   1825  C   GLY G  52      17.438   2.155  29.382  1.00 47.64           C
ATOM   1826  O   GLY G  52      18.031   2.282  30.457  1.00 37.69           O
ATOM   1827  N   LEU G  53      16.211   1.673  29.301  1.00 26.98           N
ATOM   1828  CA  LEU G  53      15.500   1.249  30.489  1.00 26.98           C
ATOM   1829  C   LEU G  53      15.560  -0.276  30.648  1.00 26.98           C
ATOM   1830  O   LEU G  53      15.368  -0.801  31.753  1.00 21.29           O
ATOM   1831  CB  LEU G  53      14.050   1.676  30.383  1.00 21.29           C
ATOM   1832  CG  LEU G  53      13.718   3.053  30.894  1.00 21.29           C
ATOM   1833  CD1 LEU G  53      12.364   3.438  30.396  1.00 21.29           C
ATOM   1834  CD2 LEU G  53      13.731   3.037  32.400  1.00 21.29           C
ATOM   1835  N   VAL G  54      15.820  -0.969  29.535  1.00 22.14           N
ATOM   1836  CA  VAL G  54      15.881  -2.429  29.496  1.00 22.14           C
ATOM   1837  C   VAL G  54      16.520  -2.856  28.192  1.00 22.14           C
ATOM   1838  O   VAL G  54      16.556  -2.081  27.241  1.00 32.21           O
ATOM   1839  CB  VAL G  54      14.475  -3.049  29.493  1.00 32.21           C
ATOM   1840  CG1 VAL G  54      13.685  -2.503  28.308  1.00 32.21           C
ATOM   1841  CG2 VAL G  54      14.568  -4.570  29.398  1.00 32.21           C
ATOM   1842  N   VAL G  55      17.022  -4.089  28.154  1.00 28.68           N
ATOM   1843  CA  VAL G  55      17.612  -4.625  26.935  1.00 28.68           C
ATOM   1844  C   VAL G  55      17.163  -6.050  26.715  1.00 28.68           C
ATOM   1845  O   VAL G  55      17.027  -6.843  27.653  1.00 43.46           O
ATOM   1846  CB  VAL G  55      19.136  -4.615  26.947  1.00 43.46           C
ATOM   1847  CG1 VAL G  55      19.617  -3.235  27.274  1.00 43.46           C
ATOM   1848  CG2 VAL G  55      19.662  -5.644  27.926  1.00 43.46           C
ATOM   1849  N   VAL G  56      16.919  -6.366  25.453  1.00 40.96           N
ATOM   1850  CA  VAL G  56      16.480  -7.689  25.092  1.00 40.96           C
ATOM   1851  C   VAL G  56      17.721  -8.516  24.865  1.00 40.96           C
ATOM   1852  O   VAL G  56      18.466  -8.311  23.903  1.00 20.16           O
ATOM   1853  CB  VAL G  56      15.615  -7.648  23.827  1.00 20.16           C
ATOM   1854  CG1 VAL G  56      15.439  -9.030  23.267  1.00 20.16           C
ATOM   1855  CG2 VAL G  56      14.260  -7.058  24.167  1.00 20.16           C
ATOM   1856  N   ALA G  57      17.935  -9.437  25.792  1.00 35.44           N
ATOM   1857  CA  ALA G  57      19.075 -10.335  25.771  1.00 35.44           C
ATOM   1858  C   ALA G  57      19.233 -11.058  24.450  1.00 35.44           C
ATOM   1859  O   ALA G  57      18.337 -11.047  23.609  1.00 37.59           O
ATOM   1860  CB  ALA G  57      18.934 -11.354  26.885  1.00 37.59           C
ATOM   1861  N   SER G  58      20.387 -11.694  24.285  1.00 42.83           N
ATOM   1862  CA  SER G  58      20.677 -12.476  23.094  1.00 42.83           C
ATOM   1863  C   SER G  58      19.711 -13.665  23.067  1.00 42.83           C
ATOM   1864  O   SER G  58      19.466 -14.255  22.017  1.00 69.21           O
ATOM   1865  CB  SER G  58      22.121 -12.984  23.146  1.00 69.21           C
ATOM   1866  OG  SER G  58      22.429 -13.512  24.429  1.00 69.21           O
ATOM   1867  N   ASP G  59      19.165 -14.007  24.232  1.00 28.57           N
ATOM   1868  CA  ASP G  59      18.226 -15.115  24.347  1.00 28.57           C
ATOM   1869  C   ASP G  59      16.781 -14.627  24.489  1.00 28.57           C
ATOM   1870  O   ASP G  59      15.922 -15.356  25.002  1.00 73.00           O
ATOM   1871  CB  ASP G  59      18.593 -15.993  25.544  1.00 73.00           C
ATOM   1872  CG  ASP G  59      18.622 -15.221  26.840  1.00 73.00           C
ATOM   1873  OD1 ASP G  59      17.678 -14.450  27.090  1.00 73.00           O
ATOM   1874  OD2 ASP G  59      19.593 -15.382  27.605  1.00 73.00           O
ATOM   1875  N   ARG G  60      16.530 -13.391  24.046  1.00 42.93           N
ATOM   1876  CA  ARG G  60      15.192 -12.783  24.082  1.00 42.93           C
ATOM   1877  C   ARG G  60      14.626 -12.435  25.463  1.00 42.93           C
ATOM   1878  O   ARG G  60      13.466 -12.012  25.580  1.00 83.00           O
ATOM   1879  CB  ARG G  60      14.185 -13.688  23.371  1.00 83.00           C
ATOM   1880  CG  ARG G  60      14.092 -13.515  21.873  1.00 83.00           C
ATOM   1881  CD  ARG G  60      13.262 -14.642  21.302  1.00 83.00           C
ATOM   1882  NE  ARG G  60      13.131 -14.564  19.856  1.00 83.00           N
ATOM   1883  CZ  ARG G  60      12.402 -15.411  19.135  1.00 83.00           C
ATOM   1884  NH1 ARG G  60      11.739 -16.401  19.736  1.00 83.00           N
ATOM   1885  NH2 ARG G  60      12.318 -15.257  17.814  1.00 83.00           N
ATOM   1886  N   SER G  61      15.430 -12.619  26.505  1.00 41.60           N
ATOM   1887  CA  SER G  61      14.976 -12.315  27.854  1.00 41.60           C
ATOM   1888  C   SER G  61      15.182 -10.841  28.122  1.00 41.60           C
ATOM   1889  O   SER G  61      16.053 -10.193  27.537  1.00 34.59           O
ATOM   1890  CB  SER G  61      15.761 -13.117  28.868  1.00 34.59           C
ATOM   1891  OG  SER G  61      17.115 -12.733  28.790  1.00 34.59           O
ATOM   1892  N   LEU G  62      14.391 -10.313  29.036  1.00 40.60           N
ATOM   1893  CA  LEU G  62      14.473  -8.904  29.340  1.00 40.60           C
ATOM   1894  C   LEU G  62      15.309  -8.525  30.565  1.00 40.60           C
ATOM   1895  O   LEU G  62      14.926  -8.781  31.716  1.00 37.19           O
ATOM   1896  CB  LEU G  62      13.056  -8.347  29.479  1.00 37.19           C
ATOM   1897  CG  LEU G  62      12.169  -8.622  28.262  1.00 37.19           C
ATOM   1898  CD1 LEU G  62      10.750  -8.155  28.554  1.00 37.19           C
ATOM   1899  CD2 LEU G  62      12.740  -7.917  27.027  1.00 37.19           C
ATOM   1900  N   GLN G  63      16.454  -7.899  30.309  1.00 24.44           N
ATOM   1901  CA  GLN G  63      17.310  -7.459  31.387  1.00 24.44           C
ATOM   1902  C   GLN G  63      17.192  -5.964  31.603  1.00 24.44           C
ATOM   1903  O   GLN G  63      17.675  -5.161  30.799  1.00 51.05           O
ATOM   1904  CB  GLN G  63      18.745  -7.812  31.084  1.00 51.05           C
ATOM   1905  CG  GLN G  63      19.012  -9.270  31.237  1.00 51.05           C
ATOM   1906  CD  GLN G  63      19.843  -9.794  30.106  1.00 51.05           C
ATOM   1907  OE1 GLN G  63      20.363  -9.026  29.294  1.00 51.05           O
ATOM   1908  NE2 GLN G  63      19.981 -11.108  30.036  1.00 51.05           N
ATOM   1909  N   MET G  64      16.532  -5.593  32.691  1.00 36.39           N
ATOM   1910  CA  MET G  64      16.372  -4.193  32.991  1.00 36.39           C
ATOM   1911  C   MET G  64      17.754  -3.608  33.202  1.00 36.39           C
ATOM   1912  O   MET G  64      18.619  -4.235  33.822  1.00 37.57           O
ATOM   1913  CB  MET G  64      15.557  -4.005  34.258  1.00 37.57           C
ATOM   1914  CG  MET G  64      14.424  -4.963  34.416  1.00 37.57           C
ATOM   1915  SD  MET G  64      13.261  -4.227  35.560  1.00 37.57           S
ATOM   1916  CE  MET G  64      13.090  -5.543  36.773  1.00 37.57           C
ATOM   1917  N   THR G  65      17.967  -2.414  32.663  1.00 51.76           N
ATOM   1918  CA  THR G  65      19.227  -1.719  32.839  1.00 51.76           C
ATOM   1919  C   THR G  65      19.181  -1.273  34.290  1.00 51.76           C
ATOM   1920  O   THR G  65      18.119  -1.304  34.919  1.00 20.94           O
ATOM   1921  CB  THR G  65      19.281  -0.473  32.004  1.00 20.94           C
ATOM   1922  OG1 THR G  65      18.475   0.532  32.624  1.00 20.94           O
ATOM   1923  CG2 THR G  65      18.751  -0.747  30.627  1.00 20.94           C
ATOM   1924  N   PRO G  66      20.321  -0.833  34.838  1.00 38.04           N
ATOM   1925  CA  PRO G  66      20.339  -0.389  36.235  1.00 38.04           C
ATOM   1926  C   PRO G  66      19.235   0.619  36.467  1.00 38.04           C
ATOM   1927  O   PRO G  66      18.448   0.522  37.407  1.00 37.01           O
ATOM   1928  CB  PRO G  66      21.713   0.247  36.393  1.00 37.01           C
ATOM   1929  CG  PRO G  66      22.226   0.423  34.999  1.00 37.01           C
ATOM   1930  CD  PRO G  66      21.641  -0.692  34.216  1.00 37.01           C
ATOM   1931  N   THR G  67      19.190   1.585  35.571  1.00 38.84           N
ATOM   1932  CA  THR G  67      18.202   2.645  35.626  1.00 38.84           C
ATOM   1933  C   THR G  67      16.777   2.099  35.541  1.00 38.84           C
ATOM   1934  O   THR G  67      15.892   2.500  36.301  1.00 34.03           O
ATOM   1935  CB  THR G  67      18.439   3.654  34.475  1.00 34.03           C
ATOM   1936  OG1 THR G  67      17.195   3.932  33.824  1.00 34.03           O
ATOM   1937  CG2 THR G  67      19.458   3.095  33.447  1.00 34.03           C
ATOM   1938  N   GLY G  68      16.562   1.186  34.601  1.00 28.05           N
ATOM   1939  CA  GLY G  68      15.244   0.611  34.435  1.00 28.05           C
ATOM   1940  C   GLY G  68      14.872  -0.098  35.712  1.00 28.05           C
ATOM   1941  O   GLY G  68      13.798   0.129  36.283  1.00 15.17           O
ATOM   1942  N   ARG G  69      15.791  -0.947  36.163  1.00 24.04           N
ATOM   1943  CA  ARG G  69      15.632  -1.729  37.380  1.00 24.04           C
ATOM   1944  C   ARG G  69      15.253  -0.844  38.568  1.00 24.04           C
ATOM   1945  O   ARG G  69      14.366  -1.173  39.354  1.00 29.53           O
ATOM   1946  CB  ARG G  69      16.936  -2.459  37.672  1.00 29.53           C
ATOM   1947  CG  ARG G  69      17.163  -2.684  39.145  1.00 29.53           C
ATOM   1948  CD  ARG G  69      17.066  -4.153  39.485  1.00 29.53           C
ATOM   1949  NE  ARG G  69      17.523  -4.969  38.366  1.00 29.53           N
ATOM   1950  CZ  ARG G  69      16.964  -6.129  38.034  1.00 29.53           C
ATOM   1951  NH1 ARG G  69      15.937  -6.588  38.738  1.00 29.53           N
ATOM   1952  NH2 ARG G  69      17.418  -6.821  36.993  1.00 29.53           N
ATOM   1953  N   THR G  70      15.946   0.284  38.676  1.00 26.64           N
ATOM   1954  CA  THR G  70      15.722   1.249  39.740  1.00 26.64           C
ATOM   1955  C   THR G  70      14.287   1.722  39.773  1.00 26.64           C
ATOM   1956  O   THR G  70      13.646   1.767  40.830  1.00 26.40           O
ATOM   1957  CB  THR G  70      16.569   2.477  39.536  1.00 26.40           C
ATOM   1958  OG1 THR G  70      17.928   2.091  39.305  1.00 26.40           O
ATOM   1959  CG2 THR G  70      16.479   3.360  40.747  1.00 26.40           C
ATOM   1960  N   LEU G  71      13.797   2.100  38.601  1.00 36.14           N
ATOM   1961  CA  LEU G  71      12.438   2.584  38.477  1.00 36.14           C
ATOM   1962  C   LEU G  71      11.445   1.472  38.780  1.00 36.14           C
ATOM   1963  O   LEU G  71      10.488   1.667  39.543  1.00 25.10           O
ATOM   1964  CB  LEU G  71      12.207   3.126  37.069  1.00 25.10           C
ATOM   1965  CG  LEU G  71      10.744   3.374  36.664  1.00 25.10           C
ATOM   1966  CD1 LEU G  71      10.065   4.337  37.626  1.00 25.10           C
ATOM   1967  CD2 LEU G  71      10.709   3.925  35.257  1.00 25.10           C
ATOM   1968  N   ALA G  72      11.681   0.311  38.174  1.00 37.24           N
ATOM   1969  CA  ALA G  72      10.824  -0.846  38.378  1.00 37.24           C
ATOM   1970  C   ALA G  72      10.599  -1.019  39.877  1.00 37.24           C
ATOM   1971  O   ALA G  72       9.461  -1.153  40.348  1.00 24.49           O
ATOM   1972  CB  ALA G  72      11.486  -2.086  37.795  1.00 24.49           C
ATOM   1973  N   THR G  73      11.702  -0.992  40.621  1.00 38.62           N
ATOM   1974  CA  THR G  73      11.680  -1.145  42.070  1.00 38.62           C
ATOM   1975  C   THR G  73      10.880  -0.079  42.787  1.00 38.62           C
ATOM   1976  O   THR G  73      10.100  -0.367  43.697  1.00 34.86           O
ATOM   1977  CB  THR G  73      13.075  -1.087  42.614  1.00 34.86           C
ATOM   1978  OG1 THR G  73      13.892  -2.026  41.904  1.00 34.86           O
ATOM   1979  CG2 THR G  73      13.058  -1.395  44.101  1.00 34.86           C
ATOM   1980  N   ALA G  74      11.112   1.162  42.388  1.00 33.39           N
ATOM   1981  CA  ALA G  74      10.423   2.293  42.977  1.00 33.39           C
ATOM   1982  C   ALA G  74       8.915   2.102  42.842  1.00 33.39           C
ATOM   1983  O   ALA G  74       8.134   2.428  43.746  1.00 22.94           O
ATOM   1984  CB  ALA G  74      10.861   3.556  42.278  1.00 22.94           C
ATOM   1985  N   VAL G  75       8.510   1.561  41.702  1.00 49.68           N
ATOM   1986  CA  VAL G  75       7.100   1.322  41.452  1.00 49.68           C
ATOM   1987  C   VAL G  75       6.566   0.286  42.421  1.00 49.68           C
ATOM   1988  O   VAL G  75       5.570   0.526  43.108  1.00 28.78           O
ATOM   1989  CB  VAL G  75       6.873   0.808  40.035  1.00 28.78           C
ATOM   1990  CG1 VAL G  75       5.376   0.664  39.770  1.00 28.78           C
ATOM   1991  CG2 VAL G  75       7.531   1.751  39.044  1.00 28.78           C
ATOM   1992  N   MET G  76       7.228  -0.870  42.463  1.00 31.27           N
ATOM   1993  CA  MET G  76       6.809  -1.938  43.358  1.00 31.27           C
ATOM   1994  C   MET G  76       6.698  -1.397  44.781  1.00 31.27           C
ATOM   1995  O   MET G  76       5.728  -1.672  45.492  1.00 52.31           O
ATOM   1996  CB  MET G  76       7.805  -3.094  43.321  1.00 52.31           C
ATOM   1997  CG  MET G  76       7.180  -4.413  43.717  1.00 52.31           C
ATOM   1998  SD  MET G  76       5.698  -4.744  42.739  1.00 52.31           S
ATOM   1999  CE  MET G  76       4.388  -4.550  43.983  1.00 52.31           C
ATOM   2000  N   ARG G  77       7.693  -0.613  45.179  1.00 27.88           N
ATOM   2001  CA  ARG G  77       7.719  -0.023  46.504  1.00 27.88           C
ATOM   2002  C   ARG G  77       6.479   0.829  46.719  1.00 27.88           C
ATOM   2003  O   ARG G  77       5.765   0.662  47.710  1.00 44.11           O
ATOM   2004  CB  ARG G  77       8.969   0.835  46.670  1.00 44.11           C
ATOM   2005  CG  ARG G  77       9.140   1.375  48.078  1.00 44.11           C
ATOM   2006  CD  ARG G  77      10.397   2.212  48.190  1.00 44.11           C
ATOM   2007  NE  ARG G  77      10.223   3.516  47.567  1.00 44.11           N
ATOM   2008  CZ  ARG G  77      11.014   3.993  46.617  1.00 44.11           C
ATOM   2009  NH1 ARG G  77      12.037   3.273  46.178  1.00 44.11           N
ATOM   2010  NH2 ARG G  77      10.776   5.190  46.101  1.00 44.11           N
ATOM   2011  N   LYS G  78       6.233   1.742  45.785  1.00 28.46           N
ATOM   2012  CA  LYS G  78       5.068   2.621  45.849  1.00 28.46           C
ATOM   2013  C   LYS G  78       3.763   1.813  45.932  1.00 28.46           C
ATOM   2014  O   LYS G  78       2.838   2.167  46.675  1.00 40.64           O
ATOM   2015  CB  LYS G  78       5.027   3.502  44.606  1.00 40.64           C
ATOM   2016  CG  LYS G  78       5.578   4.890  44.802  1.00 40.64           C
ATOM   2017  CD  LYS G  78       6.753   5.135  43.882  1.00 40.64           C
ATOM   2018  CE  LYS G  78       6.671   6.518  43.280  1.00 40.64           C
ATOM   2019  NZ  LYS G  78       7.201   7.554  44.208  1.00 40.64           N
ATOM   2020  N   HIS G  79       3.699   0.728  45.161  1.00 55.25           N
ATOM   2021  CA  HIS G  79       2.526  -0.133  45.127  1.00 55.25           C
ATOM   2022  C   HIS G  79       2.185  -0.674  46.517  1.00 55.25           C
ATOM   2023  O   HIS G  79       1.125  -0.371  47.082  1.00 54.85           O
ATOM   2024  CB  HIS G  79       2.766  -1.299  44.155  1.00 54.85           C
ATOM   2025  CG  HIS G  79       1.592  -2.219  44.012  1.00 54.85           C
ATOM   2026  ND1 HIS G  79       0.439  -1.899  43.328  1.00 54.85           N
ATOM   2027  CD2 HIS G  79       1.383  -3.456  44.528  1.00 54.85           C
ATOM   2028  CE1 HIS G  79      -0.412  -2.926  43.454  1.00 54.85           C
ATOM   2029  NE2 HIS G  79       0.117  -3.896  44.174  1.00 54.85           N
ATOM   2030  N   ARG G  80       3.102  -1.466  47.062  1.00 56.03           N
ATOM   2031  CA  ARG G  80       2.925  -2.075  48.374  1.00 56.03           C
ATOM   2032  C   ARG G  80       2.670  -1.054  49.477  1.00 56.03           C
ATOM   2033  O   ARG G  80       1.836  -1.273  50.356  1.00 37.85           O
ATOM   2034  CB  ARG G  80       4.151  -2.915  48.698  1.00 37.85           C
ATOM   2035  CG  ARG G  80       4.725  -3.605  47.471  1.00 37.85           C
ATOM   2036  CD  ARG G  80       5.257  -4.979  47.800  1.00 37.85           C
ATOM   2037  NE  ARG G  80       5.041  -5.932  46.718  1.00 37.85           N
ATOM   2038  CZ  ARG G  80       6.020  -6.565  46.073  1.00 37.85           C
ATOM   2039  NH1 ARG G  80       7.285  -6.341  46.400  1.00 37.85           N
ATOM   2040  NH2 ARG G  80       5.741  -7.439  45.111  1.00 37.85           N
ATOM   2041  N   LEU G  81       3.389   0.062  49.426  1.00 54.38           N
ATOM   2042  CA  LEU G  81       3.212   1.115  50.420  1.00 54.38           C
ATOM   2043  C   LEU G  81       1.779   1.612  50.366  1.00 54.38           C
ATOM   2044  O   LEU G  81       1.123   1.787  51.395  1.00 47.16           O
ATOM   2045  CB  LEU G  81       4.167   2.278  50.146  1.00 47.16           C
ATOM   2046  CG  LEU G  81       5.225   2.562  51.221  1.00 47.16           C
ATOM   2047  CD1 LEU G  81       5.798   1.246  51.718  1.00 47.16           C
ATOM   2048  CD2 LEU G  81       6.347   3.427  50.653  1.00 47.16           C
ATOM   2049  N   ALA G  82       1.295   1.830  49.151  1.00 49.17           N
ATOM   2050  CA  ALA G  82      -0.059   2.309  48.959  1.00 49.17           C
ATOM   2051  C   ALA G  82      -1.041   1.298  49.520  1.00 49.17           C
ATOM   2052  O   ALA G  82      -1.975   1.663  50.248  1.00 11.56           O
ATOM   2053  CB  ALA G  82      -0.314   2.518  47.506  1.00 11.56           C
ATOM   2054  N   GLU G  83      -0.827   0.026  49.177  1.00 25.12           N
ATOM   2055  CA  GLU G  83      -1.698  -1.039  49.650  1.00 25.12           C
ATOM   2056  C   GLU G  83      -1.831  -0.924  51.156  1.00 25.12           C
ATOM   2057  O   GLU G  83      -2.935  -0.866  51.694  1.00 42.27           O
ATOM   2058  CB  GLU G  83      -1.121  -2.402  49.279  1.00 42.27           C
ATOM   2059  CG  GLU G  83      -1.330  -2.747  47.824  1.00 42.27           C
ATOM   2060  CD  GLU G  83      -1.102  -4.207  47.517  1.00 42.27           C
ATOM   2061  OE1 GLU G  83      -1.857  -4.759  46.687  1.00 42.27           O
ATOM   2062  OE2 GLU G  83      -0.166  -4.802  48.096  1.00 42.27           O
ATOM   2063  N   ARG G  84      -0.687  -0.865  51.830  1.00 22.93           N
ATOM   2064  CA  ARG G  84      -0.648  -0.762  53.282  1.00 22.93           C
ATOM   2065  C   ARG G  84      -1.481   0.403  53.759  1.00 22.93           C
ATOM   2066  O   ARG G  84      -2.321   0.260  54.636  1.00 64.34           O
ATOM   2067  CB  ARG G  84       0.799  -0.603  53.743  1.00 64.34           C
ATOM   2068  CG  ARG G  84       1.645  -1.854  53.518  1.00 64.34           C
ATOM   2069  CD  ARG G  84       1.126  -3.037  54.346  1.00 64.34           C
ATOM   2070  NE  ARG G  84       0.894  -2.665  55.743  1.00 64.34           N
ATOM   2071  CZ  ARG G  84       1.816  -2.737  56.704  1.00 64.34           C
ATOM   2072  NH1 ARG G  84       3.044  -3.171  56.428  1.00 64.34           N
ATOM   2073  NH2 ARG G  84       1.523  -2.356  57.941  1.00 64.34           N
ATOM   2074  N   LEU G  85      -1.248   1.560  53.160  1.00 38.46           N
ATOM   2075  CA  LEU G  85      -1.978   2.761  53.524  1.00 38.46           C
ATOM   2076  C   LEU G  85      -3.471   2.550  53.321  1.00 38.46           C
ATOM   2077  O   LEU G  85      -4.294   2.840  54.200  1.00 42.32           O
ATOM   2078  CB  LEU G  85      -1.502   3.932  52.664  1.00 42.32           C
ATOM   2079  CG  LEU G  85      -2.555   4.903  52.121  1.00 42.32           C
ATOM   2080  CD1 LEU G  85      -3.272   5.603  53.264  1.00 42.32           C
ATOM   2081  CD2 LEU G  85      -1.882   5.927  51.227  1.00 42.32           C
ATOM   2082  N   LEU G  86      -3.806   2.041  52.146  1.00 62.80           N
ATOM   2083  CA  LEU G  86      -5.187   1.796  51.787  1.00 62.80           C
ATOM   2084  C   LEU G  86      -5.933   0.930  52.809  1.00 62.80           C
ATOM   2085  O   LEU G  86      -7.047   1.270  53.226  1.00 27.80           O
ATOM   2086  CB  LEU G  86      -5.228   1.148  50.407  1.00 27.80           C
ATOM   2087  CG  LEU G  86      -5.200   2.115  49.219  1.00 27.80           C
ATOM   2088  CD1 LEU G  86      -4.848   1.342  47.941  1.00 27.80           C
ATOM   2089  CD2 LEU G  86      -6.552   2.811  49.082  1.00 27.80           C
ATOM   2090  N   THR G  87      -5.313  -0.176  53.217  1.00 48.27           N
ATOM   2091  CA  THR G  87      -5.915  -1.102  54.178  1.00 48.27           C
ATOM   2092  C   THR G  87      -5.811  -0.636  55.629  1.00 48.27           C
ATOM   2093  O   THR G  87      -6.821  -0.491  56.319  1.00 68.34           O
ATOM   2094  CB  THR G  87      -5.265  -2.494  54.086  1.00 68.34           C
ATOM   2095  OG1 THR G  87      -3.871  -2.394  54.396  1.00 68.34           O
ATOM   2096  CG2 THR G  87      -5.402  -3.049  52.696  1.00 68.34           C
ATOM   2097  N   ASP G  88      -4.579  -0.411  56.082  1.00 37.71           N
ATOM   2098  CA  ASP G  88      -4.302   0.026  57.445  1.00 37.71           C
ATOM   2099  C   ASP G  88      -4.934   1.358  57.839  1.00 37.71           C
ATOM   2100  O   ASP G  88      -5.533   1.470  58.909  1.00 66.64           O
ATOM   2101  CB  ASP G  88      -2.790   0.103  57.658  1.00 66.64           C
ATOM   2102  CG  ASP G  88      -2.079  -1.175  57.255  1.00 66.64           C
ATOM   2103  OD1 ASP G  88      -2.760  -2.202  57.038  1.00 66.64           O
ATOM   2104  OD2 ASP G  88      -0.835  -1.152  57.154  1.00 66.64           O
ATOM   2105  N   ILE G  89      -4.809   2.369  56.985  1.00 37.59           N
ATOM   2106  CA  ILE G  89      -5.361   3.677  57.310  1.00 37.59           C
ATOM   2107  C   ILE G  89      -6.731   3.962  56.717  1.00 37.59           C
ATOM   2108  O   ILE G  89      -7.672   4.268  57.454  1.00 55.71           O
ATOM   2109  CB  ILE G  89      -4.399   4.815  56.895  1.00 55.71           C
ATOM   2110  CG1 ILE G  89      -3.205   4.850  57.840  1.00 55.71           C
ATOM   2111  CG2 ILE G  89      -5.098   6.159  56.982  1.00 55.71           C
ATOM   2112  CD1 ILE G  89      -2.132   3.874  57.466  1.00 55.71           C
ATOM   2113  N   ILE G  90      -6.850   3.880  55.395  1.00 49.70           N
ATOM   2114  CA  ILE G  90      -8.130   4.163  54.761  1.00 49.70           C
ATOM   2115  C   ILE G  90      -9.147   3.076  55.075  1.00 49.70           C
ATOM   2116  O   ILE G  90     -10.342   3.350  55.211  1.00 60.75           O
ATOM   2117  CB  ILE G  90      -7.996   4.278  53.237  1.00 60.75           C
ATOM   2118  CG1 ILE G  90      -6.638   4.888  52.877  1.00 60.75           C
ATOM   2119  CG2 ILE G  90      -9.171   5.088  52.682  1.00 60.75           C
ATOM   2120  CD1 ILE G  90      -6.695   6.331  52.415  1.00 60.75           C
ATOM   2121  N   GLY G  91      -8.666   1.843  55.194  1.00 69.04           N
ATOM   2122  CA  GLY G  91      -9.557   0.738  55.488  1.00 69.04           C
ATOM   2123  C   GLY G  91     -10.453   0.406  54.310  1.00 69.04           C
ATOM   2124  O   GLY G  91     -11.637   0.113  54.472  1.00 61.07           O
ATOM   2125  N   LEU G  92      -9.887   0.462  53.112  1.00 61.74           N
ATOM   2126  CA  LEU G  92     -10.636   0.154  51.904  1.00 61.74           C
ATOM   2127  C   LEU G  92     -10.753  -1.362  51.788  1.00 61.74           C
ATOM   2128  O   LEU G  92      -9.849  -2.090  52.193  1.00 43.71           O
ATOM   2129  CB  LEU G  92      -9.907   0.712  50.675  1.00 43.71           C
ATOM   2130  CG  LEU G  92     -10.269   0.153  49.295  1.00 43.71           C
ATOM   2131  CD1 LEU G  92     -11.355   1.021  48.683  1.00 43.71           C
ATOM   2132  CD2 LEU G  92      -9.043   0.109  48.392  1.00 43.71           C
ATOM   2133  N   ASP G  93     -11.868  -1.834  51.240  1.00 80.03           N
ATOM   2134  CA  ASP G  93     -12.084  -3.266  51.066  1.00 80.03           C
ATOM   2135  C   ASP G  93     -10.821  -3.940  50.533  1.00 80.03           C
ATOM   2136  O   ASP G  93     -10.223  -3.489  49.557  1.00100.00           O
ATOM   2137  CB  ASP G  93     -13.244  -3.506  50.103  1.00100.00           C
ATOM   2138  CG  ASP G  93     -13.761  -4.925  50.166  1.00100.00           C
ATOM   2139  OD1 ASP G  93     -13.262  -5.702  51.010  1.00100.00           O
ATOM   2140  OD2 ASP G  93     -14.665  -5.264  49.370  1.00100.00           O
ATOM   2141  N   ILE G  94     -10.432  -5.030  51.182  1.00 34.30           N
ATOM   2142  CA  ILE G  94      -9.228  -5.767  50.830  1.00 34.30           C
ATOM   2143  C   ILE G  94      -9.072  -6.290  49.390  1.00 34.30           C
ATOM   2144  O   ILE G  94      -7.942  -6.505  48.935  1.00 69.13           O
ATOM   2145  CB  ILE G  94      -9.029  -6.933  51.803  1.00 69.13           C
ATOM   2146  CG1 ILE G  94      -7.647  -7.550  51.602  1.00 69.13           C
ATOM   2147  CG2 ILE G  94     -10.120  -7.951  51.601  1.00 69.13           C
ATOM   2148  CD1 ILE G  94      -6.528  -6.546  51.660  1.00 69.13           C
ATOM   2149  N   ASN G  95     -10.168  -6.501  48.667  1.00 75.93           N
ATOM   2150  CA  ASN G  95     -10.036  -6.983  47.290  1.00 75.93           C
ATOM   2151  C   ASN G  95      -9.698  -5.814  46.363  1.00 75.93           C
ATOM   2152  O   ASN G  95      -8.811  -5.919  45.504  1.00 85.78           O
ATOM   2153  CB  ASN G  95     -11.325  -7.668  46.807  1.00 85.78           C
ATOM   2154  CG  ASN G  95     -12.421  -7.673  47.855  1.00 85.78           C
ATOM   2155  OD1 ASN G  95     -12.207  -8.093  48.988  1.00 85.78           O
ATOM   2156  ND2 ASN G  95     -13.608  -7.206  47.474  1.00 85.78           N
ATOM   2157  N   LYS G  96     -10.403  -4.700  46.564  1.00100.00           N
ATOM   2158  CA  LYS G  96     -10.223  -3.484  45.768  1.00100.00           C
ATOM   2159  C   LYS G  96      -8.863  -2.844  45.993  1.00100.00           C
ATOM   2160  O   LYS G  96      -8.366  -2.089  45.158  1.00 87.08           O
ATOM   2161  CB  LYS G  96     -11.307  -2.461  46.111  1.00 87.08           C
ATOM   2162  CG  LYS G  96     -12.522  -3.038  46.816  1.00 87.08           C
ATOM   2163  CD  LYS G  96     -13.759  -2.943  45.937  1.00 87.08           C
ATOM   2164  CE  LYS G  96     -14.826  -2.047  46.562  1.00 87.08           C
ATOM   2165  NZ  LYS G  96     -16.003  -2.832  47.040  1.00 87.08           N
ATOM   2166  N   VAL G  97      -8.271  -3.150  47.135  1.00 46.80           N
ATOM   2167  CA  VAL G  97      -6.982  -2.606  47.501  1.00 46.80           C
ATOM   2168  C   VAL G  97      -5.910  -2.747  46.427  1.00 46.80           C
ATOM   2169  O   VAL G  97      -5.333  -1.749  46.003  1.00 43.36           O
ATOM   2170  CB  VAL G  97      -6.479  -3.246  48.812  1.00 43.36           C
ATOM   2171  CG1 VAL G  97      -4.964  -3.075  48.945  1.00 43.36           C
ATOM   2172  CG2 VAL G  97      -7.206  -2.617  49.992  1.00 43.36           C
ATOM   2173  N   HIS G  98      -5.632  -3.963  45.976  1.00 31.62           N
ATOM   2174  CA  HIS G  98      -4.586  -4.105  44.979  1.00 31.62           C
ATOM   2175  C   HIS G  98      -4.820  -3.283  43.713  1.00 31.62           C
ATOM   2176  O   HIS G  98      -3.883  -2.701  43.175  1.00 41.91           O
ATOM   2177  CB  HIS G  98      -4.390  -5.554  44.588  1.00 41.91           C
ATOM   2178  CG  HIS G  98      -3.506  -5.711  43.404  1.00 41.91           C
ATOM   2179  ND1 HIS G  98      -2.151  -5.857  43.540  1.00 41.91           N
ATOM   2180  CD2 HIS G  98      -3.824  -5.661  42.088  1.00 41.91           C
ATOM   2181  CE1 HIS G  98      -1.669  -5.892  42.312  1.00 41.91           C
ATOM   2182  NE2 HIS G  98      -2.644  -5.775  41.396  1.00 41.91           N
ATOM   2183  N   ASP G  99      -6.059  -3.239  43.234  1.00 51.50           N
ATOM   2184  CA  ASP G  99      -6.382  -2.482  42.025  1.00 51.50           C
ATOM   2185  C   ASP G  99      -6.099  -1.003  42.214  1.00 51.50           C
ATOM   2186  O   ASP G  99      -5.387  -0.395  41.416  1.00 81.16           O
ATOM   2187  CB  ASP G  99      -7.850  -2.681  41.649  1.00 81.16           C
ATOM   2188  CG  ASP G  99      -8.133  -4.084  41.147  1.00 81.16           C
ATOM   2189  OD1 ASP G  99      -7.200  -4.723  40.615  1.00 81.16           O
ATOM   2190  OD2 ASP G  99      -9.284  -4.551  41.283  1.00 81.16           O
ATOM   2191  N   GLU G 100      -6.662  -0.429  43.273  1.00 36.66           N
ATOM   2192  CA  GLU G 100      -6.457   0.986  43.566  1.00 36.66           C
ATOM   2193  C   GLU G 100      -4.955   1.283  43.565  1.00 36.66           C
ATOM   2194  O   GLU G 100      -4.499   2.244  42.954  1.00 33.32           O
ATOM   2195  CB  GLU G 100      -7.064   1.336  44.924  1.00 33.32           C
ATOM   2196  CG  GLU G 100      -7.251   2.816  45.147  1.00 33.32           C
ATOM   2197  CD  GLU G 100      -8.560   3.330  44.581  1.00 33.32           C
ATOM   2198  OE1 GLU G 100      -9.530   2.542  44.541  1.00 33.32           O
ATOM   2199  OE2 GLU G 100      -8.629   4.516  44.177  1.00 33.32           O
ATOM   2200  N   ALA G 101      -4.188   0.432  44.236  1.00 22.09           N
ATOM   2201  CA  ALA G 101      -2.748   0.605  44.319  1.00 22.09           C
ATOM   2202  C   ALA G 101      -2.099   0.545  42.942  1.00 22.09           C
ATOM   2203  O   ALA G 101      -1.156   1.285  42.655  1.00 36.97           O
ATOM   2204  CB  ALA G 101      -2.156  -0.470  45.212  1.00 36.97           C
ATOM   2205  N   CYS G 102      -2.606  -0.351  42.101  1.00 31.00           N
ATOM   2206  CA  CYS G 102      -2.089  -0.533  40.755  1.00 31.00           C
ATOM   2207  C   CYS G 102      -2.157   0.767  39.970  1.00 31.00           C
ATOM   2208  O   CYS G 102      -1.499   0.937  38.939  1.00 23.75           O
ATOM   2209  CB  CYS G 102      -2.898  -1.603  40.050  1.00 23.75           C
ATOM   2210  SG  CYS G 102      -2.010  -2.269  38.630  1.00 23.75           S
ATOM   2211  N   ARG G 103      -2.972   1.681  40.486  1.00 23.94           N
ATOM   2212  CA  ARG G 103      -3.178   2.994  39.893  1.00 23.94           C
ATOM   2213  C   ARG G 103      -2.296   4.013  40.595  1.00 23.94           C
ATOM   2214  O   ARG G 103      -1.494   4.702  39.964  1.00 34.95           O
ATOM   2215  CB  ARG G 103      -4.634   3.421  40.062  1.00 34.95           C
ATOM   2216  CG  ARG G 103      -5.407   3.504  38.770  1.00 34.95           C
ATOM   2217  CD  ARG G 103      -6.859   3.837  39.045  1.00 34.95           C
ATOM   2218  NE  ARG G 103      -7.554   2.726  39.679  1.00 34.95           N
ATOM   2219  CZ  ARG G 103      -8.376   2.855  40.715  1.00 34.95           C
ATOM   2220  NH1 ARG G 103      -8.607   4.052  41.240  1.00 34.95           N
ATOM   2221  NH2 ARG G 103      -8.973   1.785  41.222  1.00 34.95           N
ATOM   2222  N   TRP G 104      -2.457   4.087  41.914  1.00 38.25           N
ATOM   2223  CA  TRP G 104      -1.707   5.019  42.748  1.00 38.25           C
ATOM   2224  C   TRP G 104      -0.207   4.890  42.583  1.00 38.25           C
ATOM   2225  O   TRP G 104       0.510   5.882  42.591  1.00 29.63           O
ATOM   2226  CB  TRP G 104      -2.088   4.822  44.214  1.00 29.63           C
ATOM   2227  CG  TRP G 104      -3.533   5.143  44.489  1.00 29.63           C
ATOM   2228  CD1 TRP G 104      -4.578   4.993  43.627  1.00 29.63           C
ATOM   2229  CD2 TRP G 104      -4.092   5.652  45.708  1.00 29.63           C
ATOM   2230  NE1 TRP G 104      -5.751   5.371  44.228  1.00 29.63           N
ATOM   2231  CE2 TRP G 104      -5.486   5.781  45.506  1.00 29.63           C
ATOM   2232  CE3 TRP G 104      -3.554   6.009  46.953  1.00 29.63           C
ATOM   2233  CZ2 TRP G 104      -6.352   6.254  46.499  1.00 29.63           C
ATOM   2234  CZ3 TRP G 104      -4.419   6.479  47.945  1.00 29.63           C
ATOM   2235  CH2 TRP G 104      -5.801   6.596  47.708  1.00 29.63           C
ATOM   2236  N   GLU G 105       0.268   3.663  42.427  1.00 13.14           N
ATOM   2237  CA  GLU G 105       1.692   3.422  42.252  1.00 13.14           C
ATOM   2238  C   GLU G 105       2.310   4.342  41.211  1.00 13.14           C
ATOM   2239  O   GLU G 105       3.495   4.658  41.280  1.00 49.75           O
ATOM   2240  CB  GLU G 105       1.938   1.967  41.850  1.00 49.75           C
ATOM   2241  CG  GLU G 105       0.971   1.442  40.819  1.00 49.75           C
ATOM   2242  CD  GLU G 105       1.420   0.129  40.249  1.00 49.75           C
ATOM   2243  OE1 GLU G 105       0.899  -0.293  39.193  1.00 49.75           O
ATOM   2244  OE2 GLU G 105       2.309  -0.482  40.867  1.00 49.75           O
ATOM   2245  N   HIS G 106       1.510   4.792  40.256  1.00 46.23           N
ATOM   2246  CA  HIS G 106       2.028   5.654  39.204  1.00 46.23           C
ATOM   2247  C   HIS G 106       1.893   7.161  39.439  1.00 46.23           C
ATOM   2248  O   HIS G 106       2.385   7.958  38.641  1.00 34.44           O
ATOM   2249  CB  HIS G 106       1.377   5.258  37.887  1.00 34.44           C
ATOM   2250  CG  HIS G 106       1.264   3.777  37.704  1.00 34.44           C
ATOM   2251  ND1 HIS G 106       2.289   2.972  37.265  1.00 34.44           N
ATOM   2252  CD2 HIS G 106       0.212   2.947  37.918  1.00 34.44           C
ATOM   2253  CE1 HIS G 106       1.838   1.709  37.226  1.00 34.44           C
ATOM   2254  NE2 HIS G 106       0.578   1.638  37.613  1.00 34.44           N
ATOM   2255  N   VAL G 107       1.242   7.557  40.525  1.00 26.88           N
ATOM   2256  CA  VAL G 107       1.087   8.976  40.818  1.00 26.88           C
ATOM   2257  C   VAL G 107       1.444   9.362  42.259  1.00 26.88           C
ATOM   2258  O   VAL G 107       1.085  10.435  42.744  1.00 34.14           O
ATOM   2259  CB  VAL G 107      -0.343   9.443  40.510  1.00 34.14           C
ATOM   2260  CG1 VAL G 107      -0.643   9.138  39.088  1.00 34.14           C
ATOM   2261  CG2 VAL G 107      -1.348   8.775  41.431  1.00 34.14           C
ATOM   2262  N   MET G 108       2.171   8.491  42.936  1.00 47.86           N
ATOM   2263  CA  MET G 108       2.567   8.748  44.307  1.00 47.86           C
ATOM   2264  C   MET G 108       3.996   9.271  44.322  1.00 47.86           C
ATOM   2265  O   MET G 108       4.889   8.638  43.769  1.00 67.32           O
ATOM   2266  CB  MET G 108       2.478   7.449  45.085  1.00 67.32           C
ATOM   2267  CG  MET G 108       2.707   7.587  46.554  1.00 67.32           C
ATOM   2268  SD  MET G 108       2.154   6.079  47.337  1.00 67.32           S
ATOM   2269  CE  MET G 108       0.388   6.247  47.165  1.00 67.32           C
ATOM   2270  N   SER G 109       4.215  10.420  44.956  1.00 34.23           N
ATOM   2271  CA  SER G 109       5.550  11.015  45.027  1.00 34.23           C
ATOM   2272  C   SER G 109       6.438  10.339  46.064  1.00 34.23           C
ATOM   2273  O   SER G 109       5.949   9.603  46.925  1.00 29.62           O
ATOM   2274  CB  SER G 109       5.443  12.493  45.380  1.00 29.62           C
ATOM   2275  OG  SER G 109       5.209  12.642  46.767  1.00 29.62           O
ATOM   2276  N   ASP G 110       7.741  10.609  45.983  1.00 43.22           N
ATOM   2277  CA  ASP G 110       8.717  10.054  46.928  1.00 43.22           C
ATOM   2278  C   ASP G 110       8.419  10.540  48.344  1.00 43.22           C
ATOM   2279  O   ASP G 110       8.512   9.774  49.297  1.00 38.23           O
ATOM   2280  CB  ASP G 110      10.138  10.496  46.569  1.00 38.23           C
ATOM   2281  CG  ASP G 110      10.841   9.528  45.650  1.00 38.23           C
ATOM   2282  OD1 ASP G 110      10.140   8.705  45.029  1.00 38.23           O
ATOM   2283  OD2 ASP G 110      12.093   9.591  45.540  1.00 38.23           O
ATOM   2284  N   GLU G 111       8.072  11.824  48.471  1.00 18.21           N
ATOM   2285  CA  GLU G 111       7.773  12.410  49.770  1.00 18.21           C
ATOM   2286  C   GLU G 111       6.629  11.668  50.419  1.00 18.21           C
ATOM   2287  O   GLU G 111       6.787  11.114  51.503  1.00100.00           O
ATOM   2288  CB  GLU G 111       7.410  13.887  49.639  1.00100.00           C
ATOM   2289  CG  GLU G 111       8.498  14.727  49.023  1.00100.00           C
ATOM   2290  CD  GLU G 111       8.434  14.733  47.502  1.00100.00           C
ATOM   2291  OE1 GLU G 111       7.458  15.283  46.943  1.00100.00           O
ATOM   2292  OE2 GLU G 111       9.359  14.187  46.867  1.00100.00           O
ATOM   2293  N   VAL G 112       5.477  11.664  49.761  1.00 69.15           N
ATOM   2294  CA  VAL G 112       4.312  10.990  50.306  1.00 69.15           C
ATOM   2295  C   VAL G 112       4.748   9.635  50.825  1.00 69.15           C
ATOM   2296  O   VAL G 112       4.360   9.214  51.917  1.00 27.52           O
ATOM   2297  CB  VAL G 112       3.220  10.795  49.241  1.00 27.52           C
ATOM   2298  CG1 VAL G 112       2.382   9.603  49.595  1.00 27.52           C
ATOM   2299  CG2 VAL G 112       2.332  12.039  49.166  1.00 27.52           C
ATOM   2300  N   GLU G 113       5.573   8.958  50.037  1.00 54.09           N
ATOM   2301  CA  GLU G 113       6.067   7.649  50.427  1.00 54.09           C
ATOM   2302  C   GLU G 113       6.725   7.730  51.793  1.00 54.09           C
ATOM   2303  O   GLU G 113       6.347   7.013  52.713  1.00 41.62           O
ATOM   2304  CB  GLU G 113       7.069   7.141  49.404  1.00 41.62           C
ATOM   2305  CG  GLU G 113       6.443   6.309  48.314  1.00 41.62           C
ATOM   2306  CD  GLU G 113       7.483   5.633  47.449  1.00 41.62           C
ATOM   2307  OE1 GLU G 113       8.116   6.342  46.645  1.00 41.62           O
ATOM   2308  OE2 GLU G 113       7.675   4.401  47.567  1.00 41.62           O
ATOM   2309  N   ARG G 114       7.706   8.617  51.921  1.00 39.12           N
ATOM   2310  CA  ARG G 114       8.416   8.804  53.180  1.00 39.12           C
ATOM   2311  C   ARG G 114       7.457   9.103  54.328  1.00 39.12           C
ATOM   2312  O   ARG G 114       7.556   8.494  55.389  1.00 24.75           O
ATOM   2313  CB  ARG G 114       9.435   9.928  53.035  1.00 24.75           C
ATOM   2314  CG  ARG G 114      10.690   9.485  52.304  1.00 24.75           C
ATOM   2315  CD  ARG G 114      11.655  10.634  52.120  1.00 24.75           C
ATOM   2316  NE  ARG G 114      12.208  10.664  50.772  1.00 24.75           N
ATOM   2317  CZ  ARG G 114      11.963  11.629  49.890  1.00 24.75           C
ATOM   2318  NH1 ARG G 114      11.168  12.657  50.211  1.00 24.75           N
ATOM   2319  NH2 ARG G 114      12.516  11.561  48.680  1.00 24.75           N
ATOM   2320  N   ARG G 115       6.534  10.037  54.111  1.00 13.71           N
ATOM   2321  CA  ARG G 115       5.532  10.396  55.120  1.00 13.71           C
ATOM   2322  C   ARG G 115       4.811   9.143  55.589  1.00 13.71           C
ATOM   2323  O   ARG G 115       4.559   8.956  56.773  1.00 75.89           O
ATOM   2324  CB  ARG G 115       4.520  11.361  54.519  1.00 75.89           C
ATOM   2325  CG  ARG G 115       5.122  12.693  54.132  1.00 75.89           C
ATOM   2326  CD  ARG G 115       4.953  13.715  55.242  1.00 75.89           C
ATOM   2327  NE  ARG G 115       4.534  13.083  56.491  1.00 75.89           N
ATOM   2328  CZ  ARG G 115       4.961  13.457  57.694  1.00 75.89           C
ATOM   2329  NH1 ARG G 115       5.824  14.468  57.798  1.00 75.89           N
ATOM   2330  NH2 ARG G 115       4.529  12.819  58.786  1.00 75.89           N
ATOM   2331  N   LEU G 116       4.499   8.289  54.623  1.00 31.63           N
ATOM   2332  CA  LEU G 116       3.802   7.037  54.867  1.00 31.63           C
ATOM   2333  C   LEU G 116       4.588   6.146  55.796  1.00 31.63           C
ATOM   2334  O   LEU G 116       4.052   5.639  56.777  1.00 39.83           O
ATOM   2335  CB  LEU G 116       3.576   6.295  53.553  1.00 39.83           C
ATOM   2336  CG  LEU G 116       2.404   6.705  52.662  1.00 39.83           C
ATOM   2337  CD1 LEU G 116       2.166   5.608  51.643  1.00 39.83           C
ATOM   2338  CD2 LEU G 116       1.155   6.945  53.492  1.00 39.83           C
ATOM   2339  N   VAL G 117       5.860   5.943  55.468  1.00 32.62           N
ATOM   2340  CA  VAL G 117       6.718   5.101  56.283  1.00 32.62           C
ATOM   2341  C   VAL G 117       6.562   5.540  57.732  1.00 32.62           C
ATOM   2342  O   VAL G 117       6.416   4.708  58.628  1.00 33.47           O
ATOM   2343  CB  VAL G 117       8.185   5.232  55.878  1.00 33.47           C
ATOM   2344  CG1 VAL G 117       8.989   4.213  56.606  1.00 33.47           C
ATOM   2345  CG2 VAL G 117       8.341   5.037  54.390  1.00 33.47           C
ATOM   2346  N   LYS G 118       6.566   6.853  57.948  1.00 41.66           N
ATOM   2347  CA  LYS G 118       6.415   7.412  59.283  1.00 41.66           C
ATOM   2348  C   LYS G 118       5.062   7.041  59.890  1.00 41.66           C
ATOM   2349  O   LYS G 118       4.993   6.406  60.941  1.00 86.70           O
ATOM   2350  CB  LYS G 118       6.542   8.942  59.231  1.00 86.70           C
ATOM   2351  CG  LYS G 118       7.906   9.455  58.806  1.00 86.70           C
ATOM   2352  CD  LYS G 118       8.904   9.392  59.951  1.00 86.70           C
ATOM   2353  CE  LYS G 118      10.296   9.809  59.500  1.00 86.70           C
ATOM   2354  NZ  LYS G 118      10.631  11.193  59.937  1.00 86.70           N
ATOM   2355  N   VAL G 119       3.992   7.434  59.207  1.00 26.24           N
ATOM   2356  CA  VAL G 119       2.637   7.201  59.678  1.00 26.24           C
ATOM   2357  C   VAL G 119       2.235   5.740  59.758  1.00 26.24           C
ATOM   2358  O   VAL G 119       1.263   5.388  60.433  1.00 38.28           O
ATOM   2359  CB  VAL G 119       1.622   7.939  58.797  1.00 38.28           C
ATOM   2360  CG1 VAL G 119       0.356   8.198  59.589  1.00 38.28           C
ATOM   2361  CG2 VAL G 119       2.209   9.257  58.313  1.00 38.28           C
ATOM   2362  N   LEU G 120       2.985   4.882  59.085  1.00 46.00           N
ATOM   2363  CA  LEU G 120       2.665   3.462  59.096  1.00 46.00           C
ATOM   2364  C   LEU G 120       3.469   2.730  60.151  1.00 46.00           C
ATOM   2365  O   LEU G 120       4.612   3.099  60.426  1.00 61.70           O
ATOM   2366  CB  LEU G 120       2.956   2.839  57.728  1.00 61.70           C
ATOM   2367  CG  LEU G 120       1.997   3.130  56.572  1.00 61.70           C
ATOM   2368  CD1 LEU G 120       2.670   2.747  55.268  1.00 61.70           C
ATOM   2369  CD2 LEU G 120       0.710   2.356  56.747  1.00 61.70           C
ATOM   2370  N   LYS G 121       2.870   1.693  60.734  1.00100.00           N
ATOM   2371  CA  LYS G 121       3.547   0.881  61.743  1.00100.00           C
ATOM   2372  C   LYS G 121       4.790   0.287  61.082  1.00100.00           C
ATOM   2373  O   LYS G 121       5.784   0.988  60.855  1.00 66.93           O
ATOM   2374  CB  LYS G 121       2.623  -0.238  62.235  1.00 66.93           C
ATOM   2375  N   ASP G 122       4.736  -1.003  60.768  1.00 67.17           N
ATOM   2376  CA  ASP G 122       5.861  -1.648  60.110  1.00 67.17           C
ATOM   2377  C   ASP G 122       5.633  -1.525  58.620  1.00 67.17           C
ATOM   2378  O   ASP G 122       4.494  -1.501  58.161  1.00 93.43           O
ATOM   2379  CB  ASP G 122       5.938  -3.130  60.474  1.00 93.43           C
ATOM   2380  CG  ASP G 122       5.274  -4.019  59.433  1.00 93.43           C
ATOM   2381  OD1 ASP G 122       4.034  -4.156  59.484  1.00 93.43           O
ATOM   2382  OD2 ASP G 122       5.985  -4.575  58.564  1.00 93.43           O
ATOM   2383  N   VAL G 123       6.714  -1.438  57.863  1.00 43.56           N
ATOM   2384  CA  VAL G 123       6.594  -1.347  56.424  1.00 43.56           C
ATOM   2385  C   VAL G 123       7.453  -2.443  55.819  1.00 43.56           C
ATOM   2386  O   VAL G 123       8.041  -2.280  54.751  1.00 32.01           O
ATOM   2387  CB  VAL G 123       7.054   0.010  55.912  1.00 32.01           C
ATOM   2388  CG1 VAL G 123       6.232   1.109  56.556  1.00 32.01           C
ATOM   2389  CG2 VAL G 123       8.509   0.190  56.206  1.00 32.01           C
ATOM   2390  N   SER G 124       7.524  -3.569  56.518  1.00 41.75           N
ATOM   2391  CA  SER G 124       8.302  -4.698  56.049  1.00 41.75           C
ATOM   2392  C   SER G 124       7.705  -5.287  54.776  1.00 41.75           C
ATOM   2393  O   SER G 124       8.398  -5.440  53.767  1.00 69.31           O
ATOM   2394  CB  SER G 124       8.360  -5.767  57.134  1.00 69.31           C
ATOM   2395  OG  SER G 124       9.431  -5.509  58.021  1.00 69.31           O
ATOM   2396  N   ARG G 125       6.414  -5.608  54.829  1.00 71.48           N
ATOM   2397  CA  ARG G 125       5.728  -6.194  53.689  1.00 71.48           C
ATOM   2398  C   ARG G 125       4.373  -5.548  53.413  1.00 71.48           C
ATOM   2399  O   ARG G 125       3.863  -4.775  54.224  1.00 79.67           O
ATOM   2400  CB  ARG G 125       5.540  -7.692  53.920  1.00 79.67           C
ATOM   2401  CG  ARG G 125       5.978  -8.165  55.297  1.00 79.67           C
ATOM   2402  CD  ARG G 125       5.652  -9.638  55.513  1.00 79.67           C
ATOM   2403  NE  ARG G 125       6.506 -10.522  54.720  1.00 79.67           N
ATOM   2404  CZ  ARG G 125       7.727 -10.904  55.083  1.00 79.67           C
ATOM   2405  NH1 ARG G 125       8.236 -10.476  56.235  1.00 79.67           N
ATOM   2406  NH2 ARG G 125       8.439 -11.709  54.298  1.00 79.67           N
ATOM   2407  N   SER G 126       3.798  -5.881  52.261  1.00 41.18           N
ATOM   2408  CA  SER G 126       2.506  -5.351  51.845  1.00 41.18           C
ATOM   2409  C   SER G 126       1.452  -6.114  52.604  1.00 41.18           C
ATOM   2410  O   SER G 126       1.758  -7.115  53.247  1.00 35.14           O
ATOM   2411  CB  SER G 126       2.299  -5.563  50.347  1.00 35.14           C
ATOM   2412  OG  SER G 126       1.998  -6.919  50.079  1.00 35.14           O
ATOM   2413  N   PRO G 127       0.194  -5.658  52.542  1.00 41.91           N
ATOM   2414  CA  PRO G 127      -0.842  -6.392  53.274  1.00 41.91           C
ATOM   2415  C   PRO G 127      -0.926  -7.845  52.809  1.00 41.91           C
ATOM   2416  O   PRO G 127      -1.524  -8.683  53.482  1.00 45.87           O
ATOM   2417  CB  PRO G 127      -2.128  -5.608  52.984  1.00 45.87           C
ATOM   2418  CG  PRO G 127      -1.661  -4.254  52.538  1.00 45.87           C
ATOM   2419  CD  PRO G 127      -0.351  -4.486  51.836  1.00 45.87           C
ATOM   2420  N   PHE G 128      -0.307  -8.142  51.668  1.00 55.72           N
ATOM   2421  CA  PHE G 128      -0.334  -9.496  51.120  1.00 55.72           C
ATOM   2422  C   PHE G 128       0.979 -10.231  51.367  1.00 55.72           C
ATOM   2423  O   PHE G 128       1.274 -11.248  50.731  1.00 62.22           O
ATOM   2424  CB  PHE G 128      -0.666  -9.440  49.624  1.00 62.22           C
ATOM   2425  CG  PHE G 128      -1.949  -8.702  49.316  1.00 62.22           C
ATOM   2426  CD1 PHE G 128      -2.753  -8.209  50.335  1.00 62.22           C
ATOM   2427  CD2 PHE G 128      -2.345  -8.487  48.012  1.00 62.22           C
ATOM   2428  CE1 PHE G 128      -3.931  -7.510  50.060  1.00 62.22           C
ATOM   2429  CE2 PHE G 128      -3.528  -7.786  47.722  1.00 62.22           C
ATOM   2430  CZ  PHE G 128      -4.320  -7.297  48.755  1.00 62.22           C
ATOM   2431  N   GLY G 129       1.758  -9.700  52.306  1.00 30.12           N
ATOM   2432  CA  GLY G 129       3.022 -10.307  52.665  1.00 30.12           C
ATOM   2433  C   GLY G 129       4.158 -10.091  51.691  1.00 30.12           C
ATOM   2434  O   GLY G 129       5.229 -10.682  51.843  1.00 65.23           O
ATOM   2435  N   ASN G 130       3.940  -9.251  50.689  1.00 60.20           N
ATOM   2436  CA  ASN G 130       4.983  -8.988  49.711  1.00 60.20           C
ATOM   2437  C   ASN G 130       5.957  -7.972  50.293  1.00 60.20           C
ATOM   2438  O   ASN G 130       5.567  -6.866  50.659  1.00 74.67           O
ATOM   2439  CB  ASN G 130       4.363  -8.452  48.423  1.00 74.67           C
ATOM   2440  CG  ASN G 130       3.268  -9.349  47.898  1.00 74.67           C
ATOM   2441  OD1 ASN G 130       2.098  -8.967  47.868  1.00 74.67           O
ATOM   2442  ND2 ASN G 130       3.641 -10.553  47.484  1.00 74.67           N
ATOM   2443  N   PRO G 131       7.244  -8.338  50.391  1.00 41.10           N
ATOM   2444  CA  PRO G 131       8.274  -7.451  50.935  1.00 41.10           C
ATOM   2445  C   PRO G 131       8.432  -6.154  50.163  1.00 41.10           C
ATOM   2446  O   PRO G 131       8.757  -6.185  48.973  1.00 30.45           O
ATOM   2447  CB  PRO G 131       9.545  -8.288  50.857  1.00 30.45           C
ATOM   2448  CG  PRO G 131       9.266  -9.296  49.818  1.00 30.45           C
ATOM   2449  CD  PRO G 131       7.815  -9.626  49.979  1.00 30.45           C
ATOM   2450  N   ILE G 132       8.213  -5.030  50.854  1.00 38.84           N
ATOM   2451  CA  ILE G 132       8.347  -3.682  50.287  1.00 38.84           C
ATOM   2452  C   ILE G 132       9.823  -3.416  49.979  1.00 38.84           C
ATOM   2453  O   ILE G 132      10.645  -3.310  50.886  1.00 32.90           O
ATOM   2454  CB  ILE G 132       7.863  -2.651  51.287  1.00 32.90           C
ATOM   2455  CG1 ILE G 132       6.593  -3.176  51.967  1.00 32.90           C
ATOM   2456  CG2 ILE G 132       7.711  -1.314  50.601  1.00 32.90           C
ATOM   2457  CD1 ILE G 132       5.442  -2.181  52.078  1.00 32.90           C
ATOM   2458  N   PRO G 133      10.169  -3.260  48.693  1.00 29.86           N
ATOM   2459  CA  PRO G 133      11.552  -3.025  48.260  1.00 29.86           C
ATOM   2460  C   PRO G 133      12.094  -1.604  48.239  1.00 29.86           C
ATOM   2461  O   PRO G 133      11.383  -0.631  48.510  1.00 29.22           O
ATOM   2462  CB  PRO G 133      11.581  -3.632  46.867  1.00 29.22           C
ATOM   2463  CG  PRO G 133      10.188  -3.391  46.348  1.00 29.22           C
ATOM   2464  CD  PRO G 133       9.249  -3.259  47.546  1.00 29.22           C
ATOM   2465  N   GLY G 134      13.376  -1.519  47.891  1.00 43.74           N
ATOM   2466  CA  GLY G 134      14.082  -0.254  47.792  1.00 43.74           C
ATOM   2467  C   GLY G 134      13.717   0.849  48.768  1.00 43.74           C
ATOM   2468  O   GLY G 134      13.538   2.008  48.376  1.00 24.39           O
ATOM   2469  N   LEU G 135      13.605   0.513  50.044  1.00 50.49           N
ATOM   2470  CA  LEU G 135      13.278   1.536  51.020  1.00 50.49           C
ATOM   2471  C   LEU G 135      14.538   2.334  51.352  1.00 50.49           C
ATOM   2472  O   LEU G 135      14.489   3.376  51.995  1.00 23.59           O
ATOM   2473  CB  LEU G 135      12.693   0.891  52.263  1.00 23.59           C
ATOM   2474  CG  LEU G 135      11.172   0.735  52.159  1.00 23.59           C
ATOM   2475  CD1 LEU G 135      10.675  -0.336  53.124  1.00 23.59           C
ATOM   2476  CD2 LEU G 135      10.502   2.075  52.460  1.00 23.59           C
ATOM   2477  N   ASP G 136      15.674   1.852  50.868  1.00 50.04           N
ATOM   2478  CA  ASP G 136      16.934   2.523  51.109  1.00 50.04           C
ATOM   2479  C   ASP G 136      17.099   3.780  50.257  1.00 50.04           C
ATOM   2480  O   ASP G 136      17.382   4.834  50.815  1.00 82.31           O
ATOM   2481  CB  ASP G 136      18.089   1.553  50.871  1.00 82.31           C
ATOM   2482  CG  ASP G 136      18.078   0.386  51.852  1.00 82.31           C
ATOM   2483  OD1 ASP G 136      17.323   0.447  52.852  1.00 82.31           O
ATOM   2484  OD2 ASP G 136      18.825  -0.591  51.622  1.00 82.31           O
ATOM   2485  N   GLU G 137      16.933   3.698  48.928  1.00 42.56           N
ATOM   2486  CA  GLU G 137      17.084   4.921  48.130  1.00 42.56           C
ATOM   2487  C   GLU G 137      16.038   5.876  48.639  1.00 42.56           C
ATOM   2488  O   GLU G 137      16.280   7.089  48.661  1.00  2.00           O
ATOM   2489  CB  GLU G 137      16.889   4.758  46.603  1.00  2.00           C
ATOM   2490  CG  GLU G 137      17.401   6.019  45.742  1.00  2.00           C
ATOM   2491  CD  GLU G 137      16.318   7.000  45.142  1.00  2.00           C
ATOM   2492  OE1 GLU G 137      15.688   7.815  45.834  1.00  2.00           O
ATOM   2493  OE2 GLU G 137      16.121   7.017  43.927  1.00  2.00           O
ATOM   2494  N   LEU G 138      14.879   5.363  49.058  1.00 21.71           N
ATOM   2495  CA  LEU G 138      13.878   6.286  49.566  1.00 21.71           C
ATOM   2496  C   LEU G 138      14.535   7.065  50.703  1.00 21.71           C
ATOM   2497  O   LEU G 138      14.191   8.223  50.970  1.00 25.04           O
ATOM   2498  CB  LEU G 138      12.632   5.570  50.069  1.00 25.04           C
ATOM   2499  CG  LEU G 138      11.575   6.658  50.299  1.00 25.04           C
ATOM   2500  CD1 LEU G 138      11.307   7.356  48.974  1.00 25.04           C
ATOM   2501  CD2 LEU G 138      10.294   6.084  50.880  1.00 25.04           C
ATOM   2502  N   GLY G 139      15.507   6.426  51.345  1.00 49.95           N
ATOM   2503  CA  GLY G 139      16.229   7.071  52.419  1.00 49.95           C
ATOM   2504  C   GLY G 139      15.508   6.888  53.726  1.00 49.95           C
ATOM   2505  O   GLY G 139      15.214   7.852  54.425  1.00 43.35           O
ATOM   2506  N   VAL G 140      15.219   5.638  54.052  1.00 78.05           N
ATOM   2507  CA  VAL G 140      14.525   5.325  55.284  1.00 78.05           C
ATOM   2508  C   VAL G 140      15.072   3.997  55.818  1.00 78.05           C
ATOM   2509  O   VAL G 140      14.444   3.418  56.726  1.00 72.32           O
ATOM   2510  CB  VAL G 140      12.993   5.228  55.036  1.00 72.32           C
ATOM   2511  CG1 VAL G 140      12.284   6.465  55.584  1.00 72.32           C
ATOM   2512  CG2 VAL G 140      12.720   5.099  53.550  1.00 72.32           C
ATOM   2513  N   ILE G 165       1.660 -19.403  55.909  1.00 83.96           N
ATOM   2514  CA  ILE G 165       1.733 -18.699  54.591  1.00 83.96           C
ATOM   2515  C   ILE G 165       2.620 -17.448  54.612  1.00 83.96           C
ATOM   2516  O   ILE G 165       2.423 -16.552  55.439  1.00 90.11           O
ATOM   2517  CB  ILE G 165       0.324 -18.311  54.088  1.00 90.11           C
ATOM   2518  CG1 ILE G 165       0.375 -18.104  52.575  1.00 90.11           C
ATOM   2519  CG2 ILE G 165      -0.185 -17.056  54.806  1.00 90.11           C
ATOM   2520  CD1 ILE G 165       1.271 -19.108  51.847  1.00 90.11           C
ATOM   2521  N   VAL G 166       3.581 -17.384  53.687  1.00 99.46           N
ATOM   2522  CA  VAL G 166       4.520 -16.255  53.614  1.00 99.46           C
ATOM   2523  C   VAL G 166       4.049 -15.020  52.826  1.00 99.46           C
ATOM   2524  O   VAL G 166       4.255 -13.885  53.264  1.00 67.44           O
ATOM   2525  CB  VAL G 166       5.907 -16.720  53.049  1.00 67.44           C
ATOM   2526  CG1 VAL G 166       5.994 -16.487  51.554  1.00 67.44           C
ATOM   2527  CG2 VAL G 166       7.027 -15.977  53.742  1.00 67.44           C
ATOM   2528  N   GLN G 167       3.420 -15.235  51.674  1.00 81.65           N
ATOM   2529  CA  GLN G 167       2.948 -14.126  50.851  1.00 81.65           C
ATOM   2530  C   GLN G 167       2.295 -14.582  49.548  1.00 81.65           C
ATOM   2531  O   GLN G 167       2.696 -15.587  48.953  1.00 72.40           O
ATOM   2532  CB  GLN G 167       4.116 -13.202  50.524  1.00 72.40           C
ATOM   2533  CG  GLN G 167       5.238 -13.885  49.764  1.00 72.40           C
ATOM   2534  CD  GLN G 167       5.825 -13.003  48.677  1.00 72.40           C
ATOM   2535  OE1 GLN G 167       5.297 -12.938  47.568  1.00 72.40           O
ATOM   2536  NE2 GLN G 167       6.912 -12.322  48.992  1.00 72.40           N
ATOM   2537  N   ILE G 168       1.291 -13.826  49.112  1.00 96.09           N
ATOM   2538  CA  ILE G 168       0.566 -14.114  47.876  1.00 96.09           C
ATOM   2539  C   ILE G 168       1.061 -13.156  46.787  1.00 96.09           C
ATOM   2540  O   ILE G 168       0.713 -11.970  46.788  1.00 88.38           O
ATOM   2541  CB  ILE G 168      -0.959 -13.918  48.068  1.00 88.38           C
ATOM   2542  CG1 ILE G 168      -1.464 -14.798  49.215  1.00 88.38           C
ATOM   2543  CG2 ILE G 168      -1.699 -14.259  46.788  1.00 88.38           C
ATOM   2544  CD1 ILE G 168      -2.946 -14.612  49.521  1.00 88.38           C
ATOM   2545  N   ASN G 169       1.867 -13.677  45.863  1.00 57.38           N
ATOM   2546  CA  ASN G 169       2.439 -12.870  44.786  1.00 57.38           C
ATOM   2547  C   ASN G 169       1.465 -11.861  44.170  1.00 57.38           C
ATOM   2548  O   ASN G 169       0.248 -12.056  44.170  1.00 92.70           O
ATOM   2549  CB  ASN G 169       3.016 -13.783  43.693  1.00 92.70           C
ATOM   2550  CG  ASN G 169       4.542 -13.846  43.720  1.00 92.70           C
ATOM   2551  OD1 ASN G 169       5.134 -14.930  43.711  1.00 92.70           O
ATOM   2552  ND2 ASN G 169       5.181 -12.681  43.749  1.00 92.70           N
ATOM   2553  N   GLU G 170       2.028 -10.779  43.651  1.00 96.72           N
ATOM   2554  CA  GLU G 170       1.250  -9.720  43.037  1.00 96.72           C
ATOM   2555  C   GLU G 170       0.356 -10.264  41.929  1.00 96.72           C
ATOM   2556  O   GLU G 170      -0.768  -9.789  41.750  1.00 37.84           O
ATOM   2557  CB  GLU G 170       2.192  -8.649  42.480  1.00 37.84           C
ATOM   2558  CG  GLU G 170       2.703  -7.676  43.526  1.00 37.84           C
ATOM   2559  CD  GLU G 170       1.585  -6.901  44.174  1.00 37.84           C
ATOM   2560  OE1 GLU G 170       0.576  -6.641  43.488  1.00 37.84           O
ATOM   2561  OE2 GLU G 170       1.716  -6.554  45.366  1.00 37.84           O
ATOM   2562  N   ILE G 171       0.851 -11.263  41.198  1.00 55.76           N
ATOM   2563  CA  ILE G 171       0.083 -11.862  40.101  1.00 55.76           C
ATOM   2564  C   ILE G 171      -1.186 -12.588  40.576  1.00 55.76           C
ATOM   2565  O   ILE G 171      -2.168 -12.665  39.843  1.00 44.72           O
ATOM   2566  CB  ILE G 171       0.964 -12.846  39.261  1.00 44.72           C
ATOM   2567  CG1 ILE G 171       0.861 -12.507  37.772  1.00 44.72           C
ATOM   2568  CG2 ILE G 171       0.519 -14.282  39.472  1.00 44.72           C
ATOM   2569  CD1 ILE G 171      -0.438 -12.939  37.125  1.00 44.72           C
ATOM   2570  N   PHE G 172      -1.167 -13.122  41.794  1.00 70.47           N
ATOM   2571  CA  PHE G 172      -2.337 -13.818  42.324  1.00 70.47           C
ATOM   2572  C   PHE G 172      -3.385 -12.805  42.770  1.00 70.47           C
ATOM   2573  O   PHE G 172      -4.581 -12.997  42.563  1.00 60.79           O
ATOM   2574  CB  PHE G 172      -1.953 -14.704  43.515  1.00 60.79           C
ATOM   2575  CG  PHE G 172      -2.913 -15.845  43.767  1.00 60.79           C
ATOM   2576  CD1 PHE G 172      -4.096 -15.635  44.476  1.00 60.79           C
ATOM   2577  CD2 PHE G 172      -2.624 -17.130  43.306  1.00 60.79           C
ATOM   2578  CE1 PHE G 172      -4.975 -16.682  44.723  1.00 60.79           C
ATOM   2579  CE2 PHE G 172      -3.497 -18.182  43.547  1.00 60.79           C
ATOM   2580  CZ  PHE G 172      -4.676 -17.955  44.260  1.00 60.79           C
ATOM   2581  N   GLN G 173      -2.922 -11.722  43.381  1.00 67.77           N
ATOM   2582  CA  GLN G 173      -3.820 -10.686  43.864  1.00 67.77           C
ATOM   2583  C   GLN G 173      -4.752 -10.198  42.756  1.00 67.77           C
ATOM   2584  O   GLN G 173      -5.842  -9.683  43.030  1.00 71.08           O
ATOM   2585  CB  GLN G 173      -3.005  -9.522  44.427  1.00 71.08           C
ATOM   2586  CG  GLN G 173      -1.657  -9.922  45.006  1.00 71.08           C
ATOM   2587  CD  GLN G 173      -0.873  -8.724  45.503  1.00 71.08           C
ATOM   2588  OE1 GLN G 173      -1.198  -7.584  45.178  1.00 71.08           O
ATOM   2589  NE2 GLN G 173       0.155  -8.974  46.305  1.00 71.08           N
ATOM   2590  N   VAL G 174      -4.321 -10.374  41.508  1.00 96.46           N
ATOM   2591  CA  VAL G 174      -5.107  -9.952  40.354  1.00 96.46           C
ATOM   2592  C   VAL G 174      -6.178 -10.976  39.976  1.00 96.46           C
ATOM   2593  O   VAL G 174      -7.290 -10.609  39.583  1.00 90.45           O
ATOM   2594  CB  VAL G 174      -4.216  -9.713  39.124  1.00 90.45           C
ATOM   2595  CG1 VAL G 174      -4.900  -8.743  38.184  1.00 90.45           C
ATOM   2596  CG2 VAL G 174      -2.870  -9.170  39.554  1.00 90.45           C
ATOM   2597  N   GLU G 175      -5.836 -12.258  40.084  1.00 98.62           N
ATOM   2598  CA  GLU G 175      -6.772 -13.333  39.772  1.00 98.62           C
ATOM   2599  C   GLU G 175      -7.948 -13.252  40.749  1.00 98.62           C
ATOM   2600  O   GLU G 175      -7.969 -13.938  41.770  1.00100.00           O
ATOM   2601  CB  GLU G 175      -6.065 -14.686  39.895  1.00100.00           C
ATOM   2602  CG  GLU G 175      -6.965 -15.884  39.687  1.00100.00           C
ATOM   2603  CD  GLU G 175      -7.958 -15.681  38.566  1.00100.00           C
ATOM   2604  OE1 GLU G 175      -7.555 -15.841  37.394  1.00100.00           O
ATOM   2605  OE2 GLU G 175      -9.136 -15.361  38.854  1.00100.00           O
ATOM   2606  N   THR G 176      -8.926 -12.411  40.418  1.00 71.41           N
ATOM   2607  CA  THR G 176     -10.097 -12.195  41.270  1.00 71.41           C
ATOM   2608  C   THR G 176     -10.813 -13.463  41.697  1.00 71.41           C
ATOM   2609  O   THR G 176     -10.849 -13.790  42.881  1.00 91.05           O
ATOM   2610  CB  THR G 176     -11.124 -11.280  40.582  1.00 91.05           C
ATOM   2611  OG1 THR G 176     -10.927 -11.331  39.162  1.00 91.05           O
ATOM   2612  CG2 THR G 176     -10.973  -9.842  41.073  1.00 91.05           C
ATOM   2613  N   ASP G 177     -11.386 -14.170  40.730  1.00100.00           N
ATOM   2614  CA  ASP G 177     -12.112 -15.401  41.012  1.00100.00           C
ATOM   2615  C   ASP G 177     -11.322 -16.366  41.907  1.00100.00           C
ATOM   2616  O   ASP G 177     -11.788 -16.739  42.984  1.00100.00           O
ATOM   2617  CB  ASP G 177     -12.497 -16.088  39.697  1.00100.00           C
ATOM   2618  N   GLN G 178     -10.128 -16.762  41.471  1.00 98.04           N
ATOM   2619  CA  GLN G 178      -9.305 -17.696  42.240  1.00 98.04           C
ATOM   2620  C   GLN G 178      -8.794 -17.123  43.564  1.00 98.04           C
ATOM   2621  O   GLN G 178      -8.490 -17.870  44.491  1.00 86.44           O
ATOM   2622  CB  GLN G 178      -8.131 -18.182  41.380  1.00 86.44           C
ATOM   2623  CG  GLN G 178      -6.995 -18.819  42.162  1.00 86.44           C
ATOM   2624  CD  GLN G 178      -6.829 -20.301  41.870  1.00 86.44           C
ATOM   2625  OE1 GLN G 178      -5.762 -20.750  41.455  1.00 86.44           O
ATOM   2626  NE2 GLN G 178      -7.887 -21.068  42.090  1.00 86.44           N
ATOM   2627  N   PHE G 179      -8.709 -15.798  43.655  1.00 83.28           N
ATOM   2628  CA  PHE G 179      -8.241 -15.147  44.878  1.00 83.28           C
ATOM   2629  C   PHE G 179      -9.345 -15.088  45.927  1.00 83.28           C
ATOM   2630  O   PHE G 179      -9.096 -15.316  47.107  1.00 81.83           O
ATOM   2631  CB  PHE G 179      -7.752 -13.720  44.590  1.00 81.83           C
ATOM   2632  CG  PHE G 179      -7.461 -12.907  45.833  1.00 81.83           C
ATOM   2633  CD1 PHE G 179      -6.224 -13.001  46.468  1.00 81.83           C
ATOM   2634  CD2 PHE G 179      -8.425 -12.052  46.371  1.00 81.83           C
ATOM   2635  CE1 PHE G 179      -5.950 -12.258  47.618  1.00 81.83           C
ATOM   2636  CE2 PHE G 179      -8.161 -11.306  47.518  1.00 81.83           C
ATOM   2637  CZ  PHE G 179      -6.923 -11.409  48.142  1.00 81.83           C
ATOM   2638  N   THR G 180     -10.561 -14.767  45.498  1.00 83.03           N
ATOM   2639  CA  THR G 180     -11.683 -14.686  46.425  1.00 83.03           C
ATOM   2640  C   THR G 180     -12.015 -16.085  46.939  1.00 83.03           C
ATOM   2641  O   THR G 180     -12.593 -16.236  48.014  1.00 93.13           O
ATOM   2642  CB  THR G 180     -12.930 -14.058  45.758  1.00 93.13           C
ATOM   2643  OG1 THR G 180     -13.279 -14.804  44.587  1.00 93.13           O
ATOM   2644  CG2 THR G 180     -12.649 -12.609  45.363  1.00 93.13           C
ATOM   2645  N   GLN G 181     -11.647 -17.104  46.164  1.00100.00           N
ATOM   2646  CA  GLN G 181     -11.872 -18.493  46.562  1.00100.00           C
ATOM   2647  C   GLN G 181     -10.844 -18.747  47.655  1.00100.00           C
ATOM   2648  O   GLN G 181     -11.060 -19.536  48.575  1.00 81.87           O
ATOM   2649  CB  GLN G 181     -11.637 -19.447  45.376  1.00 81.87           C
ATOM   2650  N   LEU G 182      -9.722 -18.048  47.532  1.00100.00           N
ATOM   2651  CA  LEU G 182      -8.620 -18.137  48.477  1.00100.00           C
ATOM   2652  C   LEU G 182      -8.986 -17.354  49.739  1.00100.00           C
ATOM   2653  O   LEU G 182      -8.550 -17.692  50.841  1.00 73.07           O
ATOM   2654  CB  LEU G 182      -7.355 -17.549  47.835  1.00 73.07           C
ATOM   2655  CG  LEU G 182      -5.978 -17.785  48.455  1.00 73.07           C
ATOM   2656  CD1 LEU G 182      -5.747 -16.799  49.581  1.00 73.07           C
ATOM   2657  CD2 LEU G 182      -5.882 -19.205  48.957  1.00 73.07           C
ATOM   2658  N   LEU G 183      -9.787 -16.306  49.565  1.00 78.92           N
ATOM   2659  CA  LEU G 183     -10.218 -15.470  50.680  1.00 78.92           C
ATOM   2660  C   LEU G 183     -11.382 -16.153  51.380  1.00 78.92           C
ATOM   2661  O   LEU G 183     -11.601 -15.969  52.579  1.00 71.08           O
ATOM   2662  CB  LEU G 183     -10.638 -14.092  50.174  1.00 71.08           C
ATOM   2663  N   ASP G 184     -12.125 -16.949  50.618  1.00100.00           N
ATOM   2664  CA  ASP G 184     -13.256 -17.676  51.169  1.00100.00           C
ATOM   2665  C   ASP G 184     -12.691 -18.670  52.177  1.00100.00           C
ATOM   2666  O   ASP G 184     -13.438 -19.390  52.843  1.00 82.84           O
ATOM   2667  CB  ASP G 184     -14.006 -18.404  50.056  1.00 82.84           C
ATOM   2668  N   ALA G 185     -11.359 -18.680  52.284  1.00 98.76           N
ATOM   2669  CA  ALA G 185     -10.622 -19.557  53.195  1.00 98.76           C
ATOM   2670  C   ALA G 185      -9.629 -18.796  54.102  1.00 98.76           C
ATOM   2671  O   ALA G 185      -9.990 -18.511  55.269  1.00 83.78           O
ATOM   2672  CB  ALA G 185      -9.879 -20.620  52.386  1.00 83.78           C
ATOM   2673  N   VAL G 211      -8.769 -25.228  48.813  1.00 69.20           N
ATOM   2674  CA  VAL G 211      -8.851 -24.748  47.398  1.00 69.20           C
ATOM   2675  C   VAL G 211      -7.665 -25.227  46.550  1.00 69.20           C
ATOM   2676  O   VAL G 211      -6.562 -25.452  47.056  1.00 92.15           O
ATOM   2677  CB  VAL G 211      -8.922 -23.194  47.328  1.00 92.15           C
ATOM   2678  CG1 VAL G 211      -9.131 -22.733  45.883  1.00 92.15           C
ATOM   2679  CG2 VAL G 211     -10.052 -22.688  48.203  1.00 92.15           C
ATOM   2680  N   GLU G 212      -7.921 -25.388  45.253  1.00100.00           N
ATOM   2681  CA  GLU G 212      -6.921 -25.834  44.292  1.00100.00           C
ATOM   2682  C   GLU G 212      -6.592 -24.668  43.373  1.00100.00           C
ATOM   2683  O   GLU G 212      -7.493 -24.023  42.843  1.00 92.02           O
ATOM   2684  CB  GLU G 212      -7.468 -26.995  43.480  1.00 92.02           C
ATOM   2685  N   LEU G 213      -5.307 -24.399  43.180  1.00 94.10           N
ATOM   2686  CA  LEU G 213      -4.899 -23.291  42.324  1.00 94.10           C
ATOM   2687  C   LEU G 213      -4.421 -23.736  40.952  1.00 94.10           C
ATOM   2688  O   LEU G 213      -3.749 -24.758  40.816  1.00 76.63           O
ATOM   2689  CB  LEU G 213      -3.795 -22.477  42.996  1.00 76.63           C
ATOM   2690  CG  LEU G 213      -3.005 -23.163  44.107  1.00 76.63           C
ATOM   2691  CD1 LEU G 213      -1.516 -22.960  43.875  1.00 76.63           C
ATOM   2692  CD2 LEU G 213      -3.430 -22.592  45.452  1.00 76.63           C
ATOM   2693  N   LEU G 214      -4.767 -22.952  39.938  1.00 74.65           N
ATOM   2694  CA  LEU G 214      -4.379 -23.251  38.565  1.00 74.65           C
ATOM   2695  C   LEU G 214      -2.884 -23.522  38.510  1.00 74.65           C
ATOM   2696  O   LEU G 214      -2.101 -22.847  39.172  1.00 77.58           O
ATOM   2697  CB  LEU G 214      -4.737 -22.080  37.637  1.00 77.58           C
ATOM   2698  CG  LEU G 214      -5.761 -21.045  38.134  1.00 77.58           C
ATOM   2699  CD1 LEU G 214      -5.971 -19.991  37.057  1.00 77.58           C
ATOM   2700  CD2 LEU G 214      -7.084 -21.714  38.481  1.00 77.58           C
ATOM   2701  N   ASP G 215      -2.496 -24.521  37.725  1.00100.00           N
ATOM   2702  CA  ASP G 215      -1.093 -24.883  37.592  1.00100.00           C
ATOM   2703  C   ASP G 215      -0.227 -23.642  37.349  1.00100.00           C
ATOM   2704  O   ASP G 215       0.916 -23.574  37.802  1.00 94.02           O
ATOM   2705  CB  ASP G 215      -0.919 -25.893  36.453  1.00 94.02           C
ATOM   2706  N   ASP G 216      -0.775 -22.657  36.642  1.00100.00           N
ATOM   2707  CA  ASP G 216      -0.037 -21.429  36.361  1.00100.00           C
ATOM   2708  C   ASP G 216       0.158 -20.607  37.638  1.00100.00           C
ATOM   2709  O   ASP G 216       1.244 -20.082  37.884  1.00 95.30           O
ATOM   2710  CB  ASP G 216      -0.778 -20.602  35.309  1.00 95.30           C
ATOM   2711  N   LEU G 217      -0.898 -20.513  38.446  1.00 75.89           N
ATOM   2712  CA  LEU G 217      -0.874 -19.762  39.705  1.00 75.89           C
ATOM   2713  C   LEU G 217      -0.221 -20.535  40.847  1.00 75.89           C
ATOM   2714  O   LEU G 217      -0.200 -20.071  41.989  1.00 84.80           O
ATOM   2715  CB  LEU G 217      -2.297 -19.389  40.127  1.00 84.80           C
ATOM   2716  CG  LEU G 217      -2.952 -18.218  39.397  1.00 84.80           C
ATOM   2717  CD1 LEU G 217      -4.414 -18.113  39.793  1.00 84.80           C
ATOM   2718  CD2 LEU G 217      -2.216 -16.941  39.739  1.00 84.80           C
ATOM   2719  N   ALA G 218       0.304 -21.713  40.532  1.00 68.78           N
ATOM   2720  CA  ALA G 218       0.949 -22.571  41.517  1.00 68.78           C
ATOM   2721  C   ALA G 218       2.137 -21.894  42.197  1.00 68.78           C
ATOM   2722  O   ALA G 218       2.148 -21.715  43.415  1.00 90.63           O
ATOM   2723  CB  ALA G 218       1.399 -23.854  40.852  1.00 90.63           C
ATOM   2724  N   HIS G 219       3.134 -21.524  41.399  1.00 61.46           N
ATOM   2725  CA  HIS G 219       4.343 -20.868  41.896  1.00 61.46           C
ATOM   2726  C   HIS G 219       4.057 -19.439  42.369  1.00 61.46           C
ATOM   2727  O   HIS G 219       4.973 -18.640  42.561  1.00 75.30           O
ATOM   2728  CB  HIS G 219       5.387 -20.819  40.780  1.00 75.30           C
ATOM   2729  CG  HIS G 219       5.135 -19.734  39.782  1.00 75.30           C
ATOM   2730  ND1 HIS G 219       3.864 -19.357  39.407  1.00 75.30           N
ATOM   2731  CD2 HIS G 219       5.981 -18.906  39.128  1.00 75.30           C
ATOM   2732  CE1 HIS G 219       3.938 -18.342  38.568  1.00 75.30           C
ATOM   2733  NE2 HIS G 219       5.212 -18.047  38.382  1.00 75.30           N
ATOM   2734  N   THR G 220       2.785 -19.121  42.559  1.00 63.95           N
ATOM   2735  CA  THR G 220       2.389 -17.787  42.975  1.00 63.95           C
ATOM   2736  C   THR G 220       2.386 -17.544  44.475  1.00 63.95           C
ATOM   2737  O   THR G 220       2.805 -16.483  44.929  1.00 99.96           O
ATOM   2738  CB  THR G 220       1.004 -17.450  42.439  1.00 99.96           C
ATOM   2739  OG1 THR G 220       0.975 -17.689  41.028  1.00 99.96           O
ATOM   2740  CG2 THR G 220       0.681 -16.006  42.703  1.00 99.96           C
ATOM   2741  N   ILE G 221       1.902 -18.510  45.247  1.00 56.56           N
ATOM   2742  CA  ILE G 221       1.862 -18.348  46.695  1.00 56.56           C
ATOM   2743  C   ILE G 221       3.044 -19.026  47.384  1.00 56.56           C
ATOM   2744  O   ILE G 221       3.136 -20.254  47.415  1.00 73.93           O
ATOM   2745  CB  ILE G 221       0.565 -18.909  47.276  1.00 73.93           C
ATOM   2746  CG1 ILE G 221      -0.616 -18.425  46.443  1.00 73.93           C
ATOM   2747  CG2 ILE G 221       0.414 -18.468  48.717  1.00 73.93           C
ATOM   2748  CD1 ILE G 221      -1.818 -19.320  46.524  1.00 73.93           C
ATOM   2749  N   ARG G 222       3.946 -18.217  47.937  1.00 63.73           N
ATOM   2750  CA  ARG G 222       5.130 -18.727  48.621  1.00 63.73           C
ATOM   2751  C   ARG G 222       4.836 -18.910  50.101  1.00 63.73           C
ATOM   2752  O   ARG G 222       3.793 -18.476  50.596  1.00 29.09           O
ATOM   2753  CB  ARG G 222       6.291 -17.751  48.442  1.00 29.09           C
ATOM   2754  N   ILE G 223       5.751 -19.574  50.797  1.00100.00           N
ATOM   2755  CA  ILE G 223       5.641 -19.793  52.239  1.00100.00           C
ATOM   2756  C   ILE G 223       6.857 -20.583  52.710  1.00100.00           C
ATOM   2757  O   ILE G 223       7.641 -20.994  51.813  1.00 61.85           O
ATOM   2758  CB  ILE G 223       4.351 -20.554  52.648  1.00 61.85           C
ATOM   2759  CG1 ILE G 223       4.104 -20.344  54.155  1.00 61.85           C
ATOM   2760  CG2 ILE G 223       4.459 -22.016  52.256  1.00 61.85           C
ATOM   2761  CD1 ILE G 223       3.912 -21.600  55.018  1.00 61.85           C
TER    2762      ILE G 223
ATOM   2763  N   LYS B   2       3.996  18.955  33.990  1.00100.00           N
ATOM   2764  CA  LYS B   2       3.418  18.804  32.620  1.00100.00           C
ATOM   2765  C   LYS B   2       3.007  17.359  32.288  1.00100.00           C
ATOM   2766  O   LYS B   2       3.769  16.584  31.699  1.00100.00           O
ATOM   2767  CB  LYS B   2       4.415  19.328  31.570  1.00100.00           C
ATOM   2768  N   ASP B   3       1.790  17.014  32.688  1.00 62.09           N
ATOM   2769  CA  ASP B   3       1.198  15.710  32.436  1.00 62.09           C
ATOM   2770  C   ASP B   3      -0.089  15.760  33.220  1.00 62.09           C
ATOM   2771  O   ASP B   3      -0.113  15.516  34.429  1.00 64.89           O
ATOM   2772  CB  ASP B   3       2.073  14.570  32.940  1.00 64.89           C
ATOM   2773  CG  ASP B   3       1.483  13.208  32.617  1.00 64.89           C
ATOM   2774  OD1 ASP B   3       0.525  13.142  31.811  1.00 64.89           O
ATOM   2775  OD2 ASP B   3       1.973  12.201  33.169  1.00 64.89           O
ATOM   2776  N   LEU B   4      -1.165  16.099  32.530  1.00 36.48           N
ATOM   2777  CA  LEU B   4      -2.443  16.222  33.191  1.00 36.48           C
ATOM   2778  C   LEU B   4      -2.967  14.913  33.781  1.00 36.48           C
ATOM   2779  O   LEU B   4      -3.955  14.922  34.530  1.00 30.69           O
ATOM   2780  CB  LEU B   4      -3.449  16.838  32.218  1.00 30.69           C
ATOM   2781  CG  LEU B   4      -2.870  17.995  31.388  1.00 30.69           C
ATOM   2782  CD1 LEU B   4      -3.628  18.163  30.066  1.00 30.69           C
ATOM   2783  CD2 LEU B   4      -2.956  19.260  32.204  1.00 30.69           C
ATOM   2784  N   VAL B   5      -2.279  13.806  33.477  1.00 23.60           N
ATOM   2785  CA  VAL B   5      -2.684  12.479  33.950  1.00 23.60           C
ATOM   2786  C   VAL B   5      -3.901  12.041  33.113  1.00 23.60           C
ATOM   2787  O   VAL B   5      -3.866  11.008  32.440  1.00 63.15           O
ATOM   2788  CB  VAL B   5      -3.044  12.517  35.446  1.00 63.15           C
ATOM   2789  CG1 VAL B   5      -3.830  11.289  35.832  1.00 63.15           C
ATOM   2790  CG2 VAL B   5      -1.783  12.609  36.259  1.00 63.15           C
ATOM   2791  N   ASP B   6      -4.967  12.842  33.174  1.00 37.17           N
ATOM   2792  CA  ASP B   6      -6.189  12.644  32.397  1.00 37.17           C
ATOM   2793  C   ASP B   6      -6.541  14.035  31.848  1.00 37.17           C
ATOM   2794  O   ASP B   6      -6.968  14.924  32.604  1.00 52.97           O
ATOM   2795  CB  ASP B   6      -7.337  12.136  33.275  1.00 52.97           C
ATOM   2796  CG  ASP B   6      -8.612  11.868  32.477  1.00 52.97           C
ATOM   2797  OD1 ASP B   6      -9.159  12.823  31.888  1.00 52.97           O
ATOM   2798  OD2 ASP B   6      -9.069  10.705  32.437  1.00 52.97           O
ATOM   2799  N   THR B   7      -6.351  14.222  30.543  1.00 15.00           N
ATOM   2800  CA  THR B   7      -6.627  15.505  29.900  1.00 15.00           C
ATOM   2801  C   THR B   7      -8.063  15.956  30.066  1.00 15.00           C
ATOM   2802  O   THR B   7      -8.347  17.043  30.584  1.00 22.24           O
ATOM   2803  CB  THR B   7      -6.348  15.452  28.408  1.00 22.24           C
ATOM   2804  OG1 THR B   7      -5.013  14.988  28.191  1.00 22.24           O
ATOM   2805  CG2 THR B   7      -6.504  16.826  27.802  1.00 22.24           C
ATOM   2806  N   THR B   8      -8.979  15.115  29.617  1.00 34.55           N
ATOM   2807  CA  THR B   8     -10.385  15.446  29.706  1.00 34.55           C
ATOM   2808  C   THR B   8     -10.800  15.935  31.078  1.00 34.55           C
ATOM   2809  O   THR B   8     -11.480  16.954  31.201  1.00 36.83           O
ATOM   2810  CB  THR B   8     -11.230  14.253  29.354  1.00 36.83           C
ATOM   2811  OG1 THR B   8     -10.879  13.806  28.038  1.00 36.83           O
ATOM   2812  CG2 THR B   8     -12.696  14.631  29.406  1.00 36.83           C
ATOM   2813  N   GLU B   9     -10.388  15.210  32.109  1.00 33.28           N
ATOM   2814  CA  GLU B   9     -10.738  15.580  33.470  1.00 33.28           C
ATOM   2815  C   GLU B   9     -10.210  16.965  33.838  1.00 33.28           C
ATOM   2816  O   GLU B   9     -10.973  17.823  34.283  1.00 61.76           O
ATOM   2817  CB  GLU B   9     -10.205  14.535  34.446  1.00 61.76           C
ATOM   2818  CG  GLU B   9     -11.017  13.259  34.459  1.00 61.76           C
ATOM   2819  CD  GLU B   9     -10.480  12.214  35.428  1.00 61.76           C
ATOM   2820  OE1 GLU B   9      -9.572  12.535  36.226  1.00 61.76           O
ATOM   2821  OE2 GLU B   9     -10.968  11.062  35.394  1.00 61.76           O
ATOM   2822  N   MET B  10      -8.911  17.186  33.649  1.00 35.96           N
ATOM   2823  CA  MET B  10      -8.328  18.474  33.983  1.00 35.96           C
ATOM   2824  C   MET B  10      -9.004  19.601  33.195  1.00 35.96           C
ATOM   2825  O   MET B  10      -9.098  20.728  33.681  1.00 33.70           O
ATOM   2826  CB  MET B  10      -6.812  18.460  33.741  1.00 33.70           C
ATOM   2827  CG  MET B  10      -5.998  17.770  34.850  1.00 33.70           C
ATOM   2828  SD  MET B  10      -6.244  18.387  36.577  1.00 33.70           S
ATOM   2829  CE  MET B  10      -6.227  20.113  36.306  1.00 33.70           C
ATOM   2830  N   TYR B  11      -9.484  19.309  31.990  1.00 21.31           N
ATOM   2831  CA  TYR B  11     -10.167  20.339  31.212  1.00 21.31           C
ATOM   2832  C   TYR B  11     -11.486  20.675  31.891  1.00 21.31           C
ATOM   2833  O   TYR B  11     -11.820  21.831  32.087  1.00 16.36           O
ATOM   2834  CB  TYR B  11     -10.468  19.854  29.813  1.00 16.36           C
ATOM   2835  CG  TYR B  11      -9.440  20.241  28.808  1.00 16.36           C
ATOM   2836  CD1 TYR B  11      -8.138  19.784  28.923  1.00 16.36           C
ATOM   2837  CD2 TYR B  11      -9.772  21.007  27.703  1.00 16.36           C
ATOM   2838  CE1 TYR B  11      -7.183  20.072  27.953  1.00 16.36           C
ATOM   2839  CE2 TYR B  11      -8.827  21.301  26.722  1.00 16.36           C
ATOM   2840  CZ  TYR B  11      -7.532  20.822  26.856  1.00 16.36           C
ATOM   2841  OH  TYR B  11      -6.584  21.049  25.883  1.00 16.36           O
ATOM   2842  N   LEU B  12     -12.244  19.650  32.248  1.00 28.44           N
ATOM   2843  CA  LEU B  12     -13.526  19.867  32.895  1.00 28.44           C
ATOM   2844  C   LEU B  12     -13.347  20.493  34.270  1.00 28.44           C
ATOM   2845  O   LEU B  12     -14.082  21.402  34.646  1.00 34.34           O
ATOM   2846  CB  LEU B  12     -14.274  18.540  33.029  1.00 34.34           C
ATOM   2847  CG  LEU B  12     -14.770  17.885  31.744  1.00 34.34           C
ATOM   2848  CD1 LEU B  12     -15.007  16.413  31.995  1.00 34.34           C
ATOM   2849  CD2 LEU B  12     -16.039  18.567  31.279  1.00 34.34           C
ATOM   2850  N   ARG B  13     -12.378  20.004  35.034  1.00 41.08           N
ATOM   2851  CA  ARG B  13     -12.163  20.554  36.360  1.00 41.08           C
ATOM   2852  C   ARG B  13     -11.859  22.034  36.208  1.00 41.08           C
ATOM   2853  O   ARG B  13     -12.289  22.852  37.010  1.00 39.51           O
ATOM   2854  CB  ARG B  13     -11.008  19.842  37.065  1.00 39.51           C
ATOM   2855  CG  ARG B  13     -10.191  20.762  37.959  1.00 39.51           C
ATOM   2856  CD  ARG B  13      -9.894  20.157  39.319  1.00 39.51           C
ATOM   2857  NE  ARG B  13      -8.468  19.882  39.483  1.00 39.51           N
ATOM   2858  CZ  ARG B  13      -7.532  20.815  39.635  1.00 39.51           C
ATOM   2859  NH1 ARG B  13      -7.866  22.101  39.644  1.00 39.51           N
ATOM   2860  NH2 ARG B  13      -6.257  20.457  39.776  1.00 39.51           N
ATOM   2861  N   THR B  14     -11.120  22.368  35.160  1.00 19.71           N
ATOM   2862  CA  THR B  14     -10.756  23.755  34.900  1.00 19.71           C
ATOM   2863  C   THR B  14     -12.006  24.618  34.603  1.00 19.71           C
ATOM   2864  O   THR B  14     -12.175  25.706  35.168  1.00 18.48           O
ATOM   2865  CB  THR B  14      -9.736  23.856  33.706  1.00 18.48           C
ATOM   2866  OG1 THR B  14      -8.472  23.296  34.085  1.00 18.48           O
ATOM   2867  CG2 THR B  14      -9.524  25.303  33.297  1.00 18.48           C
ATOM   2868  N   ILE B  15     -12.874  24.150  33.712  1.00 41.83           N
ATOM   2869  CA  ILE B  15     -14.075  24.912  33.408  1.00 41.83           C
ATOM   2870  C   ILE B  15     -14.771  25.121  34.743  1.00 41.83           C
ATOM   2871  O   ILE B  15     -15.197  26.226  35.074  1.00 23.11           O
ATOM   2872  CB  ILE B  15     -15.011  24.146  32.472  1.00 23.11           C
ATOM   2873  CG1 ILE B  15     -14.326  23.926  31.134  1.00 23.11           C
ATOM   2874  CG2 ILE B  15     -16.289  24.927  32.251  1.00 23.11           C
ATOM   2875  CD1 ILE B  15     -15.124  23.036  30.237  1.00 23.11           C
ATOM   2876  N   TYR B  16     -14.857  24.048  35.519  1.00 28.22           N
ATOM   2877  CA  TYR B  16     -15.486  24.097  36.828  1.00 28.22           C
ATOM   2878  C   TYR B  16     -14.882  25.257  37.605  1.00 28.22           C
ATOM   2879  O   TYR B  16     -15.576  26.181  38.032  1.00 40.65           O
ATOM   2880  CB  TYR B  16     -15.236  22.788  37.579  1.00 40.65           C
ATOM   2881  CG  TYR B  16     -15.920  22.740  38.924  1.00 40.65           C
ATOM   2882  CD1 TYR B  16     -15.298  23.242  40.059  1.00 40.65           C
ATOM   2883  CD2 TYR B  16     -17.201  22.207  39.061  1.00 40.65           C
ATOM   2884  CE1 TYR B  16     -15.936  23.216  41.307  1.00 40.65           C
ATOM   2885  CE2 TYR B  16     -17.848  22.178  40.304  1.00 40.65           C
ATOM   2886  CZ  TYR B  16     -17.210  22.685  41.422  1.00 40.65           C
ATOM   2887  OH  TYR B  16     -17.836  22.673  42.654  1.00 40.65           O
ATOM   2888  N   GLU B  17     -13.569  25.190  37.770  1.00 28.58           N
ATOM   2889  CA  GLU B  17     -12.807  26.201  38.480  1.00 28.58           C
ATOM   2890  C   GLU B  17     -13.162  27.595  38.003  1.00 28.58           C
ATOM   2891  O   GLU B  17     -13.485  28.464  38.801  1.00 59.02           O
ATOM   2892  CB  GLU B  17     -11.322  25.959  38.258  1.00 59.02           C
ATOM   2893  CG  GLU B  17     -10.459  26.190  39.461  1.00 59.02           C
ATOM   2894  CD  GLU B  17      -9.199  25.370  39.394  1.00 59.02           C
ATOM   2895  OE1 GLU B  17      -9.310  24.133  39.246  1.00 59.02           O
ATOM   2896  OE2 GLU B  17      -8.101  25.961  39.480  1.00 59.02           O
ATOM   2897  N   LEU B  18     -13.096  27.804  36.696  1.00 13.52           N
ATOM   2898  CA  LEU B  18     -13.402  29.106  36.106  1.00 13.52           C
ATOM   2899  C   LEU B  18     -14.756  29.612  36.576  1.00 13.52           C
ATOM   2900  O   LEU B  18     -14.907  30.780  36.933  1.00 30.20           O
ATOM   2901  CB  LEU B  18     -13.393  29.000  34.581  1.00 30.20           C
ATOM   2902  CG  LEU B  18     -11.993  28.920  33.971  1.00 30.20           C
ATOM   2903  CD1 LEU B  18     -12.022  28.463  32.533  1.00 30.20           C
ATOM   2904  CD2 LEU B  18     -11.389  30.291  34.055  1.00 30.20           C
ATOM   2905  N   GLU B  19     -15.740  28.716  36.568  1.00 42.12           N
ATOM   2906  CA  GLU B  19     -17.093  29.039  37.003  1.00 42.12           C
ATOM   2907  C   GLU B  19     -17.057  29.480  38.453  1.00 42.12           C
ATOM   2908  O   GLU B  19     -17.700  30.455  38.829  1.00 69.48           O
ATOM   2909  CB  GLU B  19     -17.996  27.818  36.857  1.00 69.48           C
ATOM   2910  CG  GLU B  19     -18.186  27.369  35.412  1.00 69.48           C
ATOM   2911  CD  GLU B  19     -19.292  26.332  35.253  1.00 69.48           C
ATOM   2912  OE1 GLU B  19     -19.723  25.780  36.292  1.00 69.48           O
ATOM   2913  OE2 GLU B  19     -19.727  26.067  34.101  1.00 69.48           O
ATOM   2914  N   GLU B  20     -16.289  28.750  39.257  1.00 47.06           N
ATOM   2915  CA  GLU B  20     -16.130  29.047  40.676  1.00 47.06           C
ATOM   2916  C   GLU B  20     -15.606  30.476  40.845  1.00 47.06           C
ATOM   2917  O   GLU B  20     -16.193  31.271  41.578  1.00 56.98           O
ATOM   2918  CB  GLU B  20     -15.137  28.071  41.306  1.00 56.98           C
ATOM   2919  CG  GLU B  20     -15.738  26.818  41.898  1.00 56.98           C
ATOM   2920  CD  GLU B  20     -14.767  26.086  42.830  1.00 56.98           C
ATOM   2921  OE1 GLU B  20     -13.537  26.304  42.727  1.00 56.98           O
ATOM   2922  OE2 GLU B  20     -15.231  25.289  43.674  1.00 56.98           O
ATOM   2923  N   GLU B  21     -14.504  30.797  40.161  1.00 49.88           N
ATOM   2924  CA  GLU B  21     -13.898  32.129  40.240  1.00 49.88           C
ATOM   2925  C   GLU B  21     -14.757  33.176  39.567  1.00 49.88           C
ATOM   2926  O   GLU B  21     -14.424  34.356  39.590  1.00 33.46           O
ATOM   2927  CB  GLU B  21     -12.508  32.162  39.593  1.00 33.46           C
ATOM   2928  CG  GLU B  21     -11.879  30.809  39.411  1.00 33.46           C
ATOM   2929  CD  GLU B  21     -10.381  30.881  39.217  1.00 33.46           C
ATOM   2930  OE1 GLU B  21      -9.905  31.944  38.753  1.00 33.46           O
ATOM   2931  OE2 GLU B  21      -9.699  29.874  39.531  1.00 33.46           O
ATOM   2932  N   GLY B  22     -15.850  32.742  38.948  1.00 36.74           N
ATOM   2933  CA  GLY B  22     -16.741  33.677  38.286  1.00 36.74           C
ATOM   2934  C   GLY B  22     -16.245  34.167  36.942  1.00 36.74           C
ATOM   2935  O   GLY B  22     -16.680  35.211  36.443  1.00 53.56           O
ATOM   2936  N   VAL B  23     -15.327  33.411  36.354  1.00 61.07           N
ATOM   2937  CA  VAL B  23     -14.771  33.756  35.058  1.00 61.07           C
ATOM   2938  C   VAL B  23     -15.510  32.992  33.974  1.00 61.07           C
ATOM   2939  O   VAL B  23     -16.009  31.891  34.221  1.00 37.87           O
ATOM   2940  CB  VAL B  23     -13.295  33.387  34.988  1.00 37.87           C
ATOM   2941  CG1 VAL B  23     -12.689  33.967  33.733  1.00 37.87           C
ATOM   2942  CG2 VAL B  23     -12.574  33.902  36.230  1.00 37.87           C
ATOM   2943  N   THR B  24     -15.584  33.572  32.777  1.00 30.89           N
ATOM   2944  CA  THR B  24     -16.268  32.908  31.670  1.00 30.89           C
ATOM   2945  C   THR B  24     -15.405  31.827  31.036  1.00 30.89           C
ATOM   2946  O   THR B  24     -14.345  32.107  30.474  1.00 49.72           O
ATOM   2947  CB  THR B  24     -16.667  33.885  30.562  1.00 49.72           C
ATOM   2948  OG1 THR B  24     -17.743  34.715  31.021  1.00 49.72           O
ATOM   2949  CG2 THR B  24     -17.114  33.111  29.319  1.00 49.72           C
ATOM   2950  N   PRO B  25     -15.861  30.572  31.110  1.00 37.16           N
ATOM   2951  CA  PRO B  25     -15.099  29.463  30.528  1.00 37.16           C
ATOM   2952  C   PRO B  25     -14.906  29.623  29.029  1.00 37.16           C
ATOM   2953  O   PRO B  25     -15.838  29.483  28.257  1.00 21.35           O
ATOM   2954  CB  PRO B  25     -15.919  28.222  30.887  1.00 21.35           C
ATOM   2955  CG  PRO B  25     -17.286  28.744  31.214  1.00 21.35           C
ATOM   2956  CD  PRO B  25     -17.110  30.126  31.748  1.00 21.35           C
ATOM   2957  N   LEU B  26     -13.680  29.925  28.633  1.00 22.63           N
ATOM   2958  CA  LEU B  26     -13.337  30.107  27.228  1.00 22.63           C
ATOM   2959  C   LEU B  26     -12.156  29.227  26.899  1.00 22.63           C
ATOM   2960  O   LEU B  26     -11.293  28.998  27.749  1.00 44.73           O
ATOM   2961  CB  LEU B  26     -12.943  31.555  26.960  1.00 44.73           C
ATOM   2962  CG  LEU B  26     -14.014  32.577  26.589  1.00 44.73           C
ATOM   2963  CD1 LEU B  26     -13.372  33.607  25.693  1.00 44.73           C
ATOM   2964  CD2 LEU B  26     -15.183  31.921  25.877  1.00 44.73           C
ATOM   2965  N   ARG B  27     -12.111  28.732  25.669  1.00 35.22           N
ATOM   2966  CA  ARG B  27     -10.995  27.890  25.256  1.00 35.22           C
ATOM   2967  C   ARG B  27      -9.679  28.567  25.652  1.00 35.22           C
ATOM   2968  O   ARG B  27      -8.741  27.911  26.119  1.00 36.56           O
ATOM   2969  CB  ARG B  27     -11.011  27.679  23.741  1.00 36.56           C
ATOM   2970  CG  ARG B  27     -11.564  26.344  23.294  1.00 36.56           C
ATOM   2971  CD  ARG B  27     -13.076  26.410  23.148  1.00 36.56           C
ATOM   2972  NE  ARG B  27     -13.526  27.488  22.265  1.00 36.56           N
ATOM   2973  CZ  ARG B  27     -13.468  27.445  20.934  1.00 36.56           C
ATOM   2974  NH1 ARG B  27     -12.980  26.382  20.316  1.00 36.56           N
ATOM   2975  NH2 ARG B  27     -13.918  28.459  20.211  1.00 36.56           N
ATOM   2976  N   ALA B  28      -9.627  29.886  25.468  1.00 45.61           N
ATOM   2977  CA  ALA B  28      -8.441  30.671  25.793  1.00 45.61           C
ATOM   2978  C   ALA B  28      -8.022  30.482  27.240  1.00 45.61           C
ATOM   2979  O   ALA B  28      -6.835  30.348  27.514  1.00 23.62           O
ATOM   2980  CB  ALA B  28      -8.688  32.140  25.516  1.00 23.62           C
ATOM   2981  N   ARG B  29      -8.985  30.484  28.164  1.00 11.91           N
ATOM   2982  CA  ARG B  29      -8.671  30.285  29.583  1.00 11.91           C
ATOM   2983  C   ARG B  29      -7.905  28.973  29.746  1.00 11.91           C
ATOM   2984  O   ARG B  29      -6.750  28.950  30.176  1.00 33.42           O
ATOM   2985  CB  ARG B  29      -9.940  30.193  30.429  1.00 33.42           C
ATOM   2986  CG  ARG B  29     -10.721  31.476  30.556  1.00 33.42           C
ATOM   2987  CD  ARG B  29      -9.831  32.670  30.779  1.00 33.42           C
ATOM   2988  NE  ARG B  29     -10.022  33.674  29.742  1.00 33.42           N
ATOM   2989  CZ  ARG B  29      -9.128  33.921  28.792  1.00 33.42           C
ATOM   2990  NH1 ARG B  29      -7.995  33.239  28.757  1.00 33.42           N
ATOM   2991  NH2 ARG B  29      -9.359  34.846  27.878  1.00 33.42           N
ATOM   2992  N   ILE B  30      -8.576  27.879  29.403  1.00 36.71           N
ATOM   2993  CA  ILE B  30      -7.989  26.555  29.478  1.00 36.71           C
ATOM   2994  C   ILE B  30      -6.574  26.571  28.915  1.00 36.71           C
ATOM   2995  O   ILE B  30      -5.649  26.017  29.500  1.00 46.21           O
ATOM   2996  CB  ILE B  30      -8.833  25.565  28.671  1.00 46.21           C
ATOM   2997  CG1 ILE B  30     -10.172  25.357  29.375  1.00 46.21           C
ATOM   2998  CG2 ILE B  30      -8.094  24.255  28.501  1.00 46.21           C
ATOM   2999  CD1 ILE B  30     -11.182  24.621  28.547  1.00 46.21           C
ATOM   3000  N   ALA B  31      -6.406  27.222  27.774  1.00 21.22           N
ATOM   3001  CA  ALA B  31      -5.102  27.270  27.159  1.00 21.22           C
ATOM   3002  C   ALA B  31      -4.067  27.812  28.120  1.00 21.22           C
ATOM   3003  O   ALA B  31      -3.151  27.094  28.521  1.00 33.54           O
ATOM   3004  CB  ALA B  31      -5.145  28.108  25.904  1.00 33.54           C
ATOM   3005  N   GLU B  32      -4.216  29.073  28.508  1.00 24.12           N
ATOM   3006  CA  GLU B  32      -3.244  29.683  29.403  1.00 24.12           C
ATOM   3007  C   GLU B  32      -3.125  28.940  30.715  1.00 24.12           C
ATOM   3008  O   GLU B  32      -2.022  28.608  31.151  1.00 38.42           O
ATOM   3009  CB  GLU B  32      -3.600  31.133  29.663  1.00 38.42           C
ATOM   3010  CG  GLU B  32      -4.988  31.321  30.128  1.00 38.42           C
ATOM   3011  CD  GLU B  32      -5.427  32.752  29.986  1.00 38.42           C
ATOM   3012  OE1 GLU B  32      -5.055  33.387  28.968  1.00 38.42           O
ATOM   3013  OE2 GLU B  32      -6.146  33.238  30.893  1.00 38.42           O
ATOM   3014  N   ARG B  33      -4.259  28.668  31.338  1.00 12.31           N
ATOM   3015  CA  ARG B  33      -4.264  27.949  32.602  1.00 12.31           C
ATOM   3016  C   ARG B  33      -3.523  26.591  32.561  1.00 12.31           C
ATOM   3017  O   ARG B  33      -2.804  26.253  33.509  1.00 23.51           O
ATOM   3018  CB  ARG B  33      -5.703  27.753  33.087  1.00 23.51           C
ATOM   3019  CG  ARG B  33      -6.125  28.702  34.206  1.00 23.51           C
ATOM   3020  CD  ARG B  33      -7.399  29.397  33.821  1.00 23.51           C
ATOM   3021  NE  ARG B  33      -7.765  30.543  34.658  1.00 23.51           N
ATOM   3022  CZ  ARG B  33      -8.377  30.449  35.838  1.00 23.51           C
ATOM   3023  NH1 ARG B  33      -8.684  29.253  36.329  1.00 23.51           N
ATOM   3024  NH2 ARG B  33      -8.745  31.549  36.494  1.00 23.51           N
ATOM   3025  N   LEU B  34      -3.679  25.816  31.487  1.00  5.39           N
ATOM   3026  CA  LEU B  34      -3.002  24.524  31.402  1.00  5.39           C
ATOM   3027  C   LEU B  34      -1.783  24.597  30.498  1.00  5.39           C
ATOM   3028  O   LEU B  34      -1.219  23.570  30.121  1.00 23.03           O
ATOM   3029  CB  LEU B  34      -3.943  23.429  30.886  1.00 23.03           C
ATOM   3030  CG  LEU B  34      -5.219  23.145  31.682  1.00 23.03           C
ATOM   3031  CD1 LEU B  34      -6.026  22.085  30.971  1.00 23.03           C
ATOM   3032  CD2 LEU B  34      -4.882  22.688  33.076  1.00 23.03           C
ATOM   3033  N   GLU B  35      -1.361  25.806  30.159  1.00  2.00           N
ATOM   3034  CA  GLU B  35      -0.205  25.959  29.296  1.00  2.00           C
ATOM   3035  C   GLU B  35      -0.186  24.995  28.116  1.00  2.00           C
ATOM   3036  O   GLU B  35       0.719  24.171  27.965  1.00 76.07           O
ATOM   3037  CB  GLU B  35       1.058  25.783  30.100  1.00 76.07           C
ATOM   3038  CG  GLU B  35       1.241  26.847  31.129  1.00 76.07           C
ATOM   3039  CD  GLU B  35       2.336  26.483  32.081  1.00 76.07           C
ATOM   3040  OE1 GLU B  35       2.223  25.409  32.706  1.00 76.07           O
ATOM   3041  OE2 GLU B  35       3.310  27.255  32.198  1.00 76.07           O
ATOM   3042  N   GLN B  36      -1.208  25.114  27.277  1.00 22.27           N
ATOM   3043  CA  GLN B  36      -1.339  24.307  26.076  1.00 22.27           C
ATOM   3044  C   GLN B  36      -1.630  25.227  24.893  1.00 22.27           C
ATOM   3045  O   GLN B  36      -2.284  26.264  25.044  1.00 36.12           O
ATOM   3046  CB  GLN B  36      -2.472  23.302  26.240  1.00 36.12           C
ATOM   3047  CG  GLN B  36      -2.070  22.127  27.095  1.00 36.12           C
ATOM   3048  CD  GLN B  36      -2.933  20.904  26.871  1.00 36.12           C
ATOM   3049  OE1 GLN B  36      -3.981  20.976  26.224  1.00 36.12           O
ATOM   3050  NE2 GLN B  36      -2.494  19.765  27.401  1.00 36.12           N
ATOM   3051  N   SER B  37      -1.122  24.850  23.723  1.00 16.24           N
ATOM   3052  CA  SER B  37      -1.305  25.620  22.490  1.00 16.24           C
ATOM   3053  C   SER B  37      -2.775  25.863  22.151  1.00 16.24           C
ATOM   3054  O   SER B  37      -3.645  25.066  22.522  1.00 25.56           O
ATOM   3055  CB  SER B  37      -0.631  24.890  21.330  1.00 25.56           C
ATOM   3056  OG  SER B  37      -1.554  24.565  20.317  1.00 25.56           O
ATOM   3057  N   GLY B  38      -3.053  26.962  21.447  1.00 37.98           N
ATOM   3058  CA  GLY B  38      -4.422  27.280  21.059  1.00 37.98           C
ATOM   3059  C   GLY B  38      -5.072  26.132  20.306  1.00 37.98           C
ATOM   3060  O   GLY B  38      -6.088  25.586  20.761  1.00 16.67           O
ATOM   3061  N   PRO B  39      -4.513  25.758  19.135  1.00 17.01           N
ATOM   3062  CA  PRO B  39      -5.031  24.661  18.318  1.00 17.01           C
ATOM   3063  C   PRO B  39      -5.298  23.441  19.192  1.00 17.01           C
ATOM   3064  O   PRO B  39      -6.373  22.837  19.153  1.00 30.43           O
ATOM   3065  CB  PRO B  39      -3.900  24.394  17.323  1.00 30.43           C
ATOM   3066  CG  PRO B  39      -3.220  25.686  17.169  1.00 30.43           C
ATOM   3067  CD  PRO B  39      -3.339  26.389  18.501  1.00 30.43           C
ATOM   3068  N   THR B  40      -4.304  23.094  19.989  1.00 18.24           N
ATOM   3069  CA  THR B  40      -4.414  21.952  20.865  1.00 18.24           C
ATOM   3070  C   THR B  40      -5.703  21.946  21.681  1.00 18.24           C
ATOM   3071  O   THR B  40      -6.508  21.032  21.551  1.00 10.49           O
ATOM   3072  CB  THR B  40      -3.193  21.857  21.850  1.00 10.49           C
ATOM   3073  OG1 THR B  40      -1.959  21.769  21.107  1.00 10.49           O
ATOM   3074  CG2 THR B  40      -3.348  20.624  22.764  1.00 10.49           C
ATOM   3075  N   VAL B  41      -5.915  22.959  22.511  1.00 24.34           N
ATOM   3076  CA  VAL B  41      -7.099  22.929  23.357  1.00 24.34           C
ATOM   3077  C   VAL B  41      -8.382  22.938  22.571  1.00 24.34           C
ATOM   3078  O   VAL B  41      -9.340  22.265  22.956  1.00 17.39           O
ATOM   3079  CB  VAL B  41      -7.111  24.074  24.444  1.00 17.39           C
ATOM   3080  CG1 VAL B  41      -5.889  24.969  24.300  1.00 17.39           C
ATOM   3081  CG2 VAL B  41      -8.403  24.869  24.364  1.00 17.39           C
ATOM   3082  N   SER B  42      -8.401  23.666  21.460  1.00 37.99           N
ATOM   3083  CA  SER B  42      -9.611  23.742  20.642  1.00 37.99           C
ATOM   3084  C   SER B  42     -10.029  22.369  20.145  1.00 37.99           C
ATOM   3085  O   SER B  42     -11.215  22.034  20.137  1.00 45.07           O
ATOM   3086  CB  SER B  42      -9.390  24.691  19.467  1.00 45.07           C
ATOM   3087  OG  SER B  42      -9.436  26.038  19.919  1.00 45.07           O
ATOM   3088  N   GLN B  43      -9.036  21.577  19.757  1.00 19.05           N
ATOM   3089  CA  GLN B  43      -9.246  20.213  19.263  1.00 19.05           C
ATOM   3090  C   GLN B  43      -9.644  19.230  20.371  1.00 19.05           C
ATOM   3091  O   GLN B  43     -10.594  18.473  20.224  1.00 41.63           O
ATOM   3092  CB  GLN B  43      -7.983  19.737  18.560  1.00 41.63           C
ATOM   3093  CG  GLN B  43      -7.863  18.263  18.419  1.00 41.63           C
ATOM   3094  CD  GLN B  43      -6.422  17.835  18.468  1.00 41.63           C
ATOM   3095  OE1 GLN B  43      -5.779  17.647  17.432  1.00 41.63           O
ATOM   3096  NE2 GLN B  43      -5.892  17.684  19.684  1.00 41.63           N
ATOM   3097  N   THR B  44      -8.908  19.238  21.471  1.00 31.18           N
ATOM   3098  CA  THR B  44      -9.223  18.381  22.599  1.00 31.18           C
ATOM   3099  C   THR B  44     -10.659  18.716  23.047  1.00 31.18           C
ATOM   3100  O   THR B  44     -11.409  17.842  23.474  1.00 32.72           O
ATOM   3101  CB  THR B  44      -8.234  18.636  23.766  1.00 32.72           C
ATOM   3102  OG1 THR B  44      -6.898  18.299  23.351  1.00 32.72           O
ATOM   3103  CG2 THR B  44      -8.618  17.829  24.982  1.00 32.72           C
ATOM   3104  N   VAL B  45     -11.054  19.982  22.943  1.00 45.25           N
ATOM   3105  CA  VAL B  45     -12.410  20.354  23.348  1.00 45.25           C
ATOM   3106  C   VAL B  45     -13.418  19.764  22.373  1.00 45.25           C
ATOM   3107  O   VAL B  45     -14.486  19.276  22.767  1.00 22.42           O
ATOM   3108  CB  VAL B  45     -12.624  21.879  23.370  1.00 22.42           C
ATOM   3109  CG1 VAL B  45     -14.112  22.189  23.568  1.00 22.42           C
ATOM   3110  CG2 VAL B  45     -11.806  22.500  24.487  1.00 22.42           C
ATOM   3111  N   ALA B  46     -13.081  19.839  21.090  1.00 24.48           N
ATOM   3112  CA  ALA B  46     -13.937  19.293  20.054  1.00 24.48           C
ATOM   3113  C   ALA B  46     -14.271  17.848  20.443  1.00 24.48           C
ATOM   3114  O   ALA B  46     -15.448  17.469  20.550  1.00 18.82           O
ATOM   3115  CB  ALA B  46     -13.209  19.324  18.745  1.00 18.82           C
ATOM   3116  N   ARG B  47     -13.219  17.052  20.648  1.00  8.61           N
ATOM   3117  CA  ARG B  47     -13.322  15.653  21.059  1.00  8.61           C
ATOM   3118  C   ARG B  47     -14.345  15.546  22.194  1.00  8.61           C
ATOM   3119  O   ARG B  47     -15.241  14.711  22.160  1.00 42.77           O
ATOM   3120  CB  ARG B  47     -11.953  15.199  21.546  1.00 42.77           C
ATOM   3121  CG  ARG B  47     -11.720  13.724  21.589  1.00 42.77           C
ATOM   3122  CD  ARG B  47     -10.229  13.443  21.402  1.00 42.77           C
ATOM   3123  NE  ARG B  47      -9.376  14.340  22.199  1.00 42.77           N
ATOM   3124  CZ  ARG B  47      -8.290  14.967  21.741  1.00 42.77           C
ATOM   3125  NH1 ARG B  47      -7.900  14.813  20.483  1.00 42.77           N
ATOM   3126  NH2 ARG B  47      -7.590  15.758  22.542  1.00 42.77           N
ATOM   3127  N   MET B  48     -14.207  16.415  23.194  1.00 21.22           N
ATOM   3128  CA  MET B  48     -15.094  16.429  24.349  1.00 21.22           C
ATOM   3129  C   MET B  48     -16.522  16.661  23.959  1.00 21.22           C
ATOM   3130  O   MET B  48     -17.426  15.968  24.426  1.00 36.59           O
ATOM   3131  CB  MET B  48     -14.693  17.535  25.293  1.00 36.59           C
ATOM   3132  CG  MET B  48     -14.077  17.043  26.541  1.00 36.59           C
ATOM   3133  SD  MET B  48     -12.824  18.181  26.999  1.00 36.59           S
ATOM   3134  CE  MET B  48     -13.480  18.775  28.585  1.00 36.59           C
ATOM   3135  N   GLU B  49     -16.721  17.675  23.127  1.00 36.69           N
ATOM   3136  CA  GLU B  49     -18.044  18.020  22.655  1.00 36.69           C
ATOM   3137  C   GLU B  49     -18.620  16.811  21.939  1.00 36.69           C
ATOM   3138  O   GLU B  49     -19.790  16.462  22.106  1.00 39.07           O
ATOM   3139  CB  GLU B  49     -17.955  19.187  21.697  1.00 39.07           C
ATOM   3140  CG  GLU B  49     -19.277  19.843  21.466  1.00 39.07           C
ATOM   3141  CD  GLU B  49     -19.125  21.294  21.115  1.00 39.07           C
ATOM   3142  OE1 GLU B  49     -17.986  21.691  20.781  1.00 39.07           O
ATOM   3143  OE2 GLU B  49     -20.138  22.035  21.174  1.00 39.07           O
ATOM   3144  N   ARG B  50     -17.772  16.169  21.143  1.00 25.06           N
ATOM   3145  CA  ARG B  50     -18.159  14.986  20.395  1.00 25.06           C
ATOM   3146  C   ARG B  50     -18.635  13.899  21.340  1.00 25.06           C
ATOM   3147  O   ARG B  50     -19.436  13.062  20.967  1.00 37.24           O
ATOM   3148  CB  ARG B  50     -16.977  14.483  19.587  1.00 37.24           C
ATOM   3149  CG  ARG B  50     -17.216  13.180  18.898  1.00 37.24           C
ATOM   3150  CD  ARG B  50     -15.895  12.550  18.580  1.00 37.24           C
ATOM   3151  NE  ARG B  50     -15.269  12.082  19.803  1.00 37.24           N
ATOM   3152  CZ  ARG B  50     -14.050  11.575  19.864  1.00 37.24           C
ATOM   3153  NH1 ARG B  50     -13.319  11.470  18.765  1.00 37.24           N
ATOM   3154  NH2 ARG B  50     -13.569  11.172  21.031  1.00 37.24           N
ATOM   3155  N   ASP B  51     -18.137  13.915  22.567  1.00 12.46           N
ATOM   3156  CA  ASP B  51     -18.534  12.929  23.562  1.00 12.46           C
ATOM   3157  C   ASP B  51     -19.552  13.552  24.524  1.00 12.46           C
ATOM   3158  O   ASP B  51     -19.681  13.160  25.684  1.00 48.71           O
ATOM   3159  CB  ASP B  51     -17.296  12.427  24.305  1.00 48.71           C
ATOM   3160  CG  ASP B  51     -16.200  11.970  23.354  1.00 48.71           C
ATOM   3161  OD1 ASP B  51     -16.512  11.725  22.168  1.00 48.71           O
ATOM   3162  OD2 ASP B  51     -15.031  11.857  23.792  1.00 48.71           O
ATOM   3163  N   GLY B  52     -20.275  14.535  24.009  1.00 45.47           N
ATOM   3164  CA  GLY B  52     -21.299  15.202  24.788  1.00 45.47           C
ATOM   3165  C   GLY B  52     -20.910  15.496  26.211  1.00 45.47           C
ATOM   3166  O   GLY B  52     -21.702  15.308  27.138  1.00 20.71           O
ATOM   3167  N   LEU B  53     -19.684  15.968  26.381  1.00 31.64           N
ATOM   3168  CA  LEU B  53     -19.180  16.306  27.697  1.00 31.64           C
ATOM   3169  C   LEU B  53     -19.336  17.781  27.932  1.00 31.64           C
ATOM   3170  O   LEU B  53     -19.459  18.243  29.058  1.00 19.27           O
ATOM   3171  CB  LEU B  53     -17.717  15.942  27.786  1.00 19.27           C
ATOM   3172  CG  LEU B  53     -17.610  14.512  28.286  1.00 19.27           C
ATOM   3173  CD1 LEU B  53     -16.166  14.069  28.296  1.00 19.27           C
ATOM   3174  CD2 LEU B  53     -18.219  14.447  29.670  1.00 19.27           C
ATOM   3175  N   VAL B  54     -19.340  18.521  26.841  1.00 25.71           N
ATOM   3176  CA  VAL B  54     -19.466  19.954  26.917  1.00 25.71           C
ATOM   3177  C   VAL B  54     -19.819  20.458  25.530  1.00 25.71           C
ATOM   3178  O   VAL B  54     -19.618  19.755  24.528  1.00 32.68           O
ATOM   3179  CB  VAL B  54     -18.138  20.577  27.303  1.00 32.68           C
ATOM   3180  CG1 VAL B  54     -17.081  20.200  26.260  1.00 32.68           C
ATOM   3181  CG2 VAL B  54     -18.280  22.075  27.384  1.00 32.68           C
ATOM   3182  N   VAL B  55     -20.325  21.684  25.477  1.00 35.31           N
ATOM   3183  CA  VAL B  55     -20.690  22.299  24.215  1.00 35.31           C
ATOM   3184  C   VAL B  55     -20.218  23.739  24.150  1.00 35.31           C
ATOM   3185  O   VAL B  55     -20.320  24.499  25.117  1.00 41.36           O
ATOM   3186  CB  VAL B  55     -22.203  22.273  24.003  1.00 41.36           C
ATOM   3187  CG1 VAL B  55     -22.723  20.894  24.286  1.00 41.36           C
ATOM   3188  CG2 VAL B  55     -22.879  23.265  24.925  1.00 41.36           C
ATOM   3189  N   VAL B  56     -19.690  24.101  22.995  1.00 26.34           N
ATOM   3190  CA  VAL B  56     -19.212  25.443  22.780  1.00 26.34           C
ATOM   3191  C   VAL B  56     -20.399  26.301  22.385  1.00 26.34           C
ATOM   3192  O   VAL B  56     -20.913  26.182  21.272  1.00 22.62           O
ATOM   3193  CB  VAL B  56     -18.187  25.466  21.660  1.00 22.62           C
ATOM   3194  CG1 VAL B  56     -17.645  26.869  21.484  1.00 22.62           C
ATOM   3195  CG2 VAL B  56     -17.084  24.498  21.976  1.00 22.62           C
ATOM   3196  N   ALA B  57     -20.826  27.156  23.305  1.00 42.02           N
ATOM   3197  CA  ALA B  57     -21.956  28.054  23.086  1.00 42.02           C
ATOM   3198  C   ALA B  57     -21.824  28.902  21.833  1.00 42.02           C
ATOM   3199  O   ALA B  57     -20.783  28.918  21.173  1.00 41.78           O
ATOM   3200  CB  ALA B  57     -22.137  28.966  24.299  1.00 41.78           C
ATOM   3201  N   SER B  58     -22.900  29.614  21.523  1.00 48.42           N
ATOM   3202  CA  SER B  58     -22.954  30.497  20.365  1.00 48.42           C
ATOM   3203  C   SER B  58     -21.965  31.629  20.574  1.00 48.42           C
ATOM   3204  O   SER B  58     -21.449  32.209  19.618  1.00 96.63           O
ATOM   3205  CB  SER B  58     -24.354  31.080  20.239  1.00 96.63           C
ATOM   3206  OG  SER B  58     -24.796  31.543  21.506  1.00 96.63           O
ATOM   3207  N   ASP B  59     -21.712  31.935  21.845  1.00 28.74           N
ATOM   3208  CA  ASP B  59     -20.795  33.004  22.218  1.00 28.74           C
ATOM   3209  C   ASP B  59     -19.391  32.506  22.551  1.00 28.74           C
ATOM   3210  O   ASP B  59     -18.637  33.197  23.233  1.00 63.45           O
ATOM   3211  CB  ASP B  59     -21.359  33.773  23.412  1.00 63.45           C
ATOM   3212  CG  ASP B  59     -21.653  32.876  24.586  1.00 63.45           C
ATOM   3213  OD1 ASP B  59     -20.775  32.065  24.931  1.00 63.45           O
ATOM   3214  OD2 ASP B  59     -22.758  32.972  25.165  1.00 63.45           O
ATOM   3215  N   ARG B  60     -19.057  31.311  22.070  1.00 39.34           N
ATOM   3216  CA  ARG B  60     -17.749  30.698  22.298  1.00 39.34           C
ATOM   3217  C   ARG B  60     -17.489  30.233  23.742  1.00 39.34           C
ATOM   3218  O   ARG B  60     -16.411  29.707  24.047  1.00 70.18           O
ATOM   3219  CB  ARG B  60     -16.648  31.662  21.860  1.00 70.18           C
ATOM   3220  CG  ARG B  60     -16.311  31.609  20.385  1.00 70.18           C
ATOM   3221  CD  ARG B  60     -15.230  32.624  20.066  1.00 70.18           C
ATOM   3222  NE  ARG B  60     -14.849  32.599  18.655  1.00 70.18           N
ATOM   3223  CZ  ARG B  60     -14.010  33.466  18.089  1.00 70.18           C
ATOM   3224  NH1 ARG B  60     -13.456  34.435  18.812  1.00 70.18           N
ATOM   3225  NH2 ARG B  60     -13.721  33.373  16.791  1.00 70.18           N
ATOM   3226  N   SER B  61     -18.471  30.430  24.623  1.00  8.92           N
ATOM   3227  CA  SER B  61     -18.349  30.015  26.021  1.00  8.92           C
ATOM   3228  C   SER B  61     -18.571  28.501  26.156  1.00  8.92           C
ATOM   3229  O   SER B  61     -19.298  27.906  25.372  1.00 44.47           O
ATOM   3230  CB  SER B  61     -19.346  30.775  26.899  1.00 44.47           C
ATOM   3231  OG  SER B  61     -20.571  30.079  27.000  1.00 44.47           O
ATOM   3232  N   LEU B  62     -17.947  27.882  27.151  1.00 34.00           N
ATOM   3233  CA  LEU B  62     -18.065  26.441  27.319  1.00 34.00           C
ATOM   3234  C   LEU B  62     -19.088  26.014  28.353  1.00 34.00           C
ATOM   3235  O   LEU B  62     -18.944  26.288  29.547  1.00 51.69           O
ATOM   3236  CB  LEU B  62     -16.697  25.849  27.658  1.00 51.69           C
ATOM   3237  CG  LEU B  62     -15.590  26.332  26.715  1.00 51.69           C
ATOM   3238  CD1 LEU B  62     -14.232  25.983  27.278  1.00 51.69           C
ATOM   3239  CD2 LEU B  62     -15.774  25.706  25.350  1.00 51.69           C
ATOM   3240  N   GLN B  63     -20.134  25.341  27.886  1.00 35.82           N
ATOM   3241  CA  GLN B  63     -21.160  24.869  28.791  1.00 35.82           C
ATOM   3242  C   GLN B  63     -21.092  23.370  28.899  1.00 35.82           C
ATOM   3243  O   GLN B  63     -21.361  22.639  27.942  1.00 63.66           O
ATOM   3244  CB  GLN B  63     -22.538  25.288  28.316  1.00 63.66           C
ATOM   3245  CG  GLN B  63     -22.865  26.719  28.637  1.00 63.66           C
ATOM   3246  CD  GLN B  63     -23.352  27.452  27.416  1.00 63.66           C
ATOM   3247  OE1 GLN B  63     -23.773  26.829  26.439  1.00 63.66           O
ATOM   3248  NE2 GLN B  63     -23.297  28.782  27.454  1.00 63.66           N
ATOM   3249  N   MET B  64     -20.712  22.913  30.081  1.00 46.49           N
ATOM   3250  CA  MET B  64     -20.610  21.496  30.317  1.00 46.49           C
ATOM   3251  C   MET B  64     -21.993  20.906  30.248  1.00 46.49           C
ATOM   3252  O   MET B  64     -22.949  21.448  30.808  1.00 45.56           O
ATOM   3253  CB  MET B  64     -20.036  21.209  31.700  1.00 45.56           C
ATOM   3254  CG  MET B  64     -18.782  21.976  32.043  1.00 45.56           C
ATOM   3255  SD  MET B  64     -18.016  21.260  33.511  1.00 45.56           S
ATOM   3256  CE  MET B  64     -18.165  22.605  34.688  1.00 45.56           C
ATOM   3257  N   THR B  65     -22.092  19.796  29.537  1.00 39.23           N
ATOM   3258  CA  THR B  65     -23.348  19.084  29.430  1.00 39.23           C
ATOM   3259  C   THR B  65     -23.587  18.597  30.858  1.00 39.23           C
ATOM   3260  O   THR B  65     -22.678  18.626  31.675  1.00 31.18           O
ATOM   3261  CB  THR B  65     -23.208  17.880  28.483  1.00 31.18           C
ATOM   3262  OG1 THR B  65     -22.504  16.822  29.145  1.00 31.18           O
ATOM   3263  CG2 THR B  65     -22.441  18.284  27.234  1.00 31.18           C
ATOM   3264  N   PRO B  66     -24.801  18.136  31.179  1.00 33.16           N
ATOM   3265  CA  PRO B  66     -25.045  17.669  32.546  1.00 33.16           C
ATOM   3266  C   PRO B  66     -24.053  16.593  32.922  1.00 33.16           C
ATOM   3267  O   PRO B  66     -23.530  16.572  34.025  1.00 40.12           O
ATOM   3268  CB  PRO B  66     -26.473  17.134  32.496  1.00 40.12           C
ATOM   3269  CG  PRO B  66     -26.721  16.874  31.050  1.00 40.12           C
ATOM   3270  CD  PRO B  66     -25.996  17.977  30.344  1.00 40.12           C
ATOM   3271  N   THR B  67     -23.802  15.707  31.972  1.00 47.94           N
ATOM   3272  CA  THR B  67     -22.878  14.600  32.167  1.00 47.94           C
ATOM   3273  C   THR B  67     -21.440  15.095  32.348  1.00 47.94           C
ATOM   3274  O   THR B  67     -20.700  14.585  33.197  1.00 53.13           O
ATOM   3275  CB  THR B  67     -22.952  13.606  30.964  1.00 53.13           C
ATOM   3276  OG1 THR B  67     -21.631  13.319  30.490  1.00 53.13           O
ATOM   3277  CG2 THR B  67     -23.800  14.196  29.812  1.00 53.13           C
ATOM   3278  N   GLY B  68     -21.048  16.080  31.539  1.00 54.62           N
ATOM   3279  CA  GLY B  68     -19.711  16.636  31.643  1.00 54.62           C
ATOM   3280  C   GLY B  68     -19.582  17.326  32.988  1.00 54.62           C
ATOM   3281  O   GLY B  68     -18.573  17.200  33.676  1.00 53.38           O
ATOM   3282  N   ARG B  69     -20.630  18.052  33.361  1.00 21.52           N
ATOM   3283  CA  ARG B  69     -20.699  18.781  34.625  1.00 21.52           C
ATOM   3284  C   ARG B  69     -20.548  17.845  35.807  1.00 21.52           C
ATOM   3285  O   ARG B  69     -19.808  18.122  36.742  1.00 48.83           O
ATOM   3286  CB  ARG B  69     -22.038  19.492  34.734  1.00 48.83           C
ATOM   3287  CG  ARG B  69     -22.526  19.634  36.145  1.00 48.83           C
ATOM   3288  CD  ARG B  69     -22.620  21.097  36.500  1.00 48.83           C
ATOM   3289  NE  ARG B  69     -22.733  21.917  35.300  1.00 48.83           N
ATOM   3290  CZ  ARG B  69     -22.132  23.091  35.147  1.00 48.83           C
ATOM   3291  NH1 ARG B  69     -21.380  23.573  36.130  1.00 48.83           N
ATOM   3292  NH2 ARG B  69     -22.271  23.775  34.014  1.00 48.83           N
ATOM   3293  N   THR B  70     -21.272  16.739  35.759  1.00 60.21           N
ATOM   3294  CA  THR B  70     -21.236  15.751  36.823  1.00 60.21           C
ATOM   3295  C   THR B  70     -19.817  15.245  37.056  1.00 60.21           C
ATOM   3296  O   THR B  70     -19.378  15.108  38.196  1.00 49.29           O
ATOM   3297  CB  THR B  70     -22.154  14.563  36.496  1.00 49.29           C
ATOM   3298  OG1 THR B  70     -23.492  15.038  36.291  1.00 49.29           O
ATOM   3299  CG2 THR B  70     -22.155  13.571  37.629  1.00 49.29           C
ATOM   3300  N   LEU B  71     -19.104  14.969  35.972  1.00 32.12           N
ATOM   3301  CA  LEU B  71     -17.728  14.489  36.064  1.00 32.12           C
ATOM   3302  C   LEU B  71     -16.828  15.591  36.626  1.00 32.12           C
ATOM   3303  O   LEU B  71     -16.066  15.357  37.567  1.00 28.23           O
ATOM   3304  CB  LEU B  71     -17.217  14.062  34.683  1.00 28.23           C
ATOM   3305  CG  LEU B  71     -15.718  13.770  34.554  1.00 28.23           C
ATOM   3306  CD1 LEU B  71     -15.363  12.635  35.488  1.00 28.23           C
ATOM   3307  CD2 LEU B  71     -15.348  13.402  33.126  1.00 28.23           C
ATOM   3308  N   ALA B  72     -16.914  16.790  36.048  1.00 47.86           N
ATOM   3309  CA  ALA B  72     -16.101  17.908  36.518  1.00 47.86           C
ATOM   3310  C   ALA B  72     -16.208  17.952  38.037  1.00 47.86           C
ATOM   3311  O   ALA B  72     -15.203  17.937  38.741  1.00 24.23           O
ATOM   3312  CB  ALA B  72     -16.589  19.221  35.917  1.00 24.23           C
ATOM   3313  N   THR B  73     -17.435  17.974  38.540  1.00 15.13           N
ATOM   3314  CA  THR B  73     -17.668  18.009  39.977  1.00 15.13           C
ATOM   3315  C   THR B  73     -17.006  16.882  40.766  1.00 15.13           C
ATOM   3316  O   THR B  73     -16.391  17.125  41.799  1.00 24.85           O
ATOM   3317  CB  THR B  73     -19.150  17.967  40.291  1.00 24.85           C
ATOM   3318  OG1 THR B  73     -19.804  19.049  39.617  1.00 24.85           O
ATOM   3319  CG2 THR B  73     -19.366  18.073  41.794  1.00 24.85           C
ATOM   3320  N   ALA B  74     -17.139  15.650  40.299  1.00 22.03           N
ATOM   3321  CA  ALA B  74     -16.535  14.524  41.000  1.00 22.03           C
ATOM   3322  C   ALA B  74     -15.017  14.686  41.099  1.00 22.03           C
ATOM   3323  O   ALA B  74     -14.410  14.275  42.091  1.00 70.72           O
ATOM   3324  CB  ALA B  74     -16.883  13.221  40.295  1.00 70.72           C
ATOM   3325  N   VAL B  75     -14.402  15.278  40.077  1.00 29.61           N
ATOM   3326  CA  VAL B  75     -12.959  15.479  40.089  1.00 29.61           C
ATOM   3327  C   VAL B  75     -12.596  16.512  41.137  1.00 29.61           C
ATOM   3328  O   VAL B  75     -11.676  16.297  41.927  1.00 31.79           O
ATOM   3329  CB  VAL B  75     -12.435  15.954  38.739  1.00 31.79           C
ATOM   3330  CG1 VAL B  75     -10.938  16.124  38.804  1.00 31.79           C
ATOM   3331  CG2 VAL B  75     -12.795  14.953  37.669  1.00 31.79           C
ATOM   3332  N   MET B  76     -13.305  17.638  41.146  1.00 18.29           N
ATOM   3333  CA  MET B  76     -13.031  18.659  42.147  1.00 18.29           C
ATOM   3334  C   MET B  76     -13.171  18.041  43.539  1.00 18.29           C
ATOM   3335  O   MET B  76     -12.331  18.258  44.402  1.00 49.59           O
ATOM   3336  CB  MET B  76     -13.993  19.834  42.018  1.00 49.59           C
ATOM   3337  CG  MET B  76     -13.456  21.102  42.659  1.00 49.59           C
ATOM   3338  SD  MET B  76     -11.839  21.577  42.004  1.00 49.59           S
ATOM   3339  CE  MET B  76     -10.820  21.445  43.488  1.00 49.59           C
ATOM   3340  N   ARG B  77     -14.232  17.266  43.749  1.00 55.93           N
ATOM   3341  CA  ARG B  77     -14.466  16.604  45.033  1.00 55.93           C
ATOM   3342  C   ARG B  77     -13.268  15.703  45.375  1.00 55.93           C
ATOM   3343  O   ARG B  77     -12.705  15.787  46.466  1.00 43.88           O
ATOM   3344  CB  ARG B  77     -15.760  15.779  44.962  1.00 43.88           C
ATOM   3345  CG  ARG B  77     -16.121  15.031  46.242  1.00 43.88           C
ATOM   3346  CD  ARG B  77     -17.389  14.182  46.075  1.00 43.88           C
ATOM   3347  NE  ARG B  77     -17.120  12.877  45.465  1.00 43.88           N
ATOM   3348  CZ  ARG B  77     -17.727  12.419  44.372  1.00 43.88           C
ATOM   3349  NH1 ARG B  77     -18.645  13.153  43.756  1.00 43.88           N
ATOM   3350  NH2 ARG B  77     -17.401  11.232  43.881  1.00 43.88           N
ATOM   3351  N   LYS B  78     -12.880  14.848  44.434  1.00 45.48           N
ATOM   3352  CA  LYS B  78     -11.745  13.947  44.625  1.00 45.48           C
ATOM   3353  C   LYS B  78     -10.510  14.745  45.021  1.00 45.48           C
ATOM   3354  O   LYS B  78      -9.783  14.368  45.936  1.00 46.23           O
ATOM   3355  CB  LYS B  78     -11.442  13.189  43.329  1.00 46.23           C
ATOM   3356  CG  LYS B  78     -11.961  11.769  43.294  1.00 46.23           C
ATOM   3357  CD  LYS B  78     -12.949  11.580  42.160  1.00 46.23           C
ATOM   3358  CE  LYS B  78     -12.885  10.168  41.619  1.00 46.23           C
ATOM   3359  NZ  LYS B  78     -13.548   9.196  42.534  1.00 46.23           N
ATOM   3360  N   HIS B  79     -10.279  15.851  44.320  1.00 46.51           N
ATOM   3361  CA  HIS B  79      -9.126  16.702  44.587  1.00 46.51           C
ATOM   3362  C   HIS B  79      -9.066  17.160  46.034  1.00 46.51           C
ATOM   3363  O   HIS B  79      -8.125  16.824  46.741  1.00 45.95           O
ATOM   3364  CB  HIS B  79      -9.140  17.923  43.679  1.00 45.95           C
ATOM   3365  CG  HIS B  79      -7.955  18.810  43.862  1.00 45.95           C
ATOM   3366  ND1 HIS B  79      -6.716  18.564  43.312  1.00 45.95           N
ATOM   3367  CD2 HIS B  79      -7.828  19.969  44.556  1.00 45.95           C
ATOM   3368  CE1 HIS B  79      -5.901  19.557  43.678  1.00 45.95           C
ATOM   3369  NE2 HIS B  79      -6.529  20.435  44.436  1.00 45.95           N
ATOM   3370  N   ARG B  80     -10.071  17.923  46.465  1.00 32.93           N
ATOM   3371  CA  ARG B  80     -10.157  18.434  47.836  1.00 32.93           C
ATOM   3372  C   ARG B  80     -10.141  17.334  48.891  1.00 32.93           C
ATOM   3373  O   ARG B  80      -9.541  17.500  49.952  1.00 27.65           O
ATOM   3374  CB  ARG B  80     -11.416  19.270  48.011  1.00 27.65           C
ATOM   3375  CG  ARG B  80     -11.745  20.071  46.782  1.00 27.65           C
ATOM   3376  CD  ARG B  80     -12.271  21.430  47.122  1.00 27.65           C
ATOM   3377  NE  ARG B  80     -11.842  22.429  46.152  1.00 27.65           N
ATOM   3378  CZ  ARG B  80     -12.677  23.246  45.518  1.00 27.65           C
ATOM   3379  NH1 ARG B  80     -13.981  23.173  45.757  1.00 27.65           N
ATOM   3380  NH2 ARG B  80     -12.206  24.151  44.664  1.00 27.65           N
ATOM   3381  N   LEU B  81     -10.796  16.211  48.618  1.00 35.69           N
ATOM   3382  CA  LEU B  81     -10.790  15.108  49.571  1.00 35.69           C
ATOM   3383  C   LEU B  81      -9.354  14.602  49.723  1.00 35.69           C
ATOM   3384  O   LEU B  81      -8.872  14.391  50.836  1.00 36.75           O
ATOM   3385  CB  LEU B  81     -11.699  13.975  49.086  1.00 36.75           C
ATOM   3386  CG  LEU B  81     -12.898  13.610  49.980  1.00 36.75           C
ATOM   3387  CD1 LEU B  81     -13.536  14.867  50.573  1.00 36.75           C
ATOM   3388  CD2 LEU B  81     -13.924  12.831  49.157  1.00 36.75           C
ATOM   3389  N   ALA B  82      -8.672  14.425  48.595  1.00 50.23           N
ATOM   3390  CA  ALA B  82      -7.290  13.961  48.598  1.00 50.23           C
ATOM   3391  C   ALA B  82      -6.419  14.925  49.402  1.00 50.23           C
ATOM   3392  O   ALA B  82      -5.631  14.500  50.257  1.00 35.42           O
ATOM   3393  CB  ALA B  82      -6.768  13.855  47.159  1.00 35.42           C
ATOM   3394  N   GLU B  83      -6.572  16.221  49.120  1.00 31.65           N
ATOM   3395  CA  GLU B  83      -5.818  17.265  49.801  1.00 31.65           C
ATOM   3396  C   GLU B  83      -5.955  17.065  51.302  1.00 31.65           C
ATOM   3397  O   GLU B  83      -4.951  16.990  52.011  1.00 27.55           O
ATOM   3398  CB  GLU B  83      -6.344  18.649  49.403  1.00 27.55           C
ATOM   3399  CG  GLU B  83      -5.844  19.122  48.038  1.00 27.55           C
ATOM   3400  CD  GLU B  83      -6.195  20.578  47.712  1.00 27.55           C
ATOM   3401  OE1 GLU B  83      -5.478  21.141  46.866  1.00 27.55           O
ATOM   3402  OE2 GLU B  83      -7.160  21.161  48.277  1.00 27.55           O
ATOM   3403  N   ARG B  84      -7.198  16.958  51.772  1.00 16.21           N
ATOM   3404  CA  ARG B  84      -7.486  16.749  53.194  1.00 16.21           C
ATOM   3405  C   ARG B  84      -6.753  15.524  53.733  1.00 16.21           C
ATOM   3406  O   ARG B  84      -6.080  15.580  54.758  1.00 48.95           O
ATOM   3407  CB  ARG B  84      -8.992  16.578  53.410  1.00 48.95           C
ATOM   3408  CG  ARG B  84      -9.789  17.830  53.110  1.00 48.95           C
ATOM   3409  CD  ARG B  84      -9.458  18.902  54.109  1.00 48.95           C
ATOM   3410  NE  ARG B  84      -9.507  18.356  55.458  1.00 48.95           N
ATOM   3411  CZ  ARG B  84     -10.606  18.339  56.203  1.00 48.95           C
ATOM   3412  NH1 ARG B  84     -11.732  18.838  55.721  1.00 48.95           N
ATOM   3413  NH2 ARG B  84     -10.587  17.820  57.424  1.00 48.95           N
ATOM   3414  N   LEU B  85      -6.885  14.410  53.040  1.00 25.99           N
ATOM   3415  CA  LEU B  85      -6.212  13.206  53.476  1.00 25.99           C
ATOM   3416  C   LEU B  85      -4.709  13.462  53.510  1.00 25.99           C
ATOM   3417  O   LEU B  85      -4.033  13.179  54.497  1.00 28.52           O
ATOM   3418  CB  LEU B  85      -6.524  12.059  52.511  1.00 28.52           C
ATOM   3419  CG  LEU B  85      -5.374  11.124  52.128  1.00 28.52           C
ATOM   3420  CD1 LEU B  85      -5.026  10.272  53.317  1.00 28.52           C
ATOM   3421  CD2 LEU B  85      -5.760  10.254  50.955  1.00 28.52           C
ATOM   3422  N   LEU B  86      -4.197  14.004  52.417  1.00 36.25           N
ATOM   3423  CA  LEU B  86      -2.780  14.277  52.294  1.00 36.25           C
ATOM   3424  C   LEU B  86      -2.212  15.042  53.480  1.00 36.25           C
ATOM   3425  O   LEU B  86      -1.142  14.705  53.980  1.00 24.86           O
ATOM   3426  CB  LEU B  86      -2.518  15.047  50.998  1.00 24.86           C
ATOM   3427  CG  LEU B  86      -2.235  14.172  49.775  1.00 24.86           C
ATOM   3428  CD1 LEU B  86      -2.249  15.036  48.534  1.00 24.86           C
ATOM   3429  CD2 LEU B  86      -0.886  13.460  49.923  1.00 24.86           C
ATOM   3430  N   THR B  87      -2.937  16.059  53.932  1.00 35.21           N
ATOM   3431  CA  THR B  87      -2.484  16.877  55.046  1.00 35.21           C
ATOM   3432  C   THR B  87      -2.885  16.336  56.421  1.00 35.21           C
ATOM   3433  O   THR B  87      -2.027  16.101  57.273  1.00 44.93           O
ATOM   3434  CB  THR B  87      -2.997  18.333  54.916  1.00 44.93           C
ATOM   3435  OG1 THR B  87      -4.405  18.381  55.180  1.00 44.93           O
ATOM   3436  CG2 THR B  87      -2.724  18.866  53.518  1.00 44.93           C
ATOM   3437  N   ASP B  88      -4.183  16.139  56.634  1.00 34.66           N
ATOM   3438  CA  ASP B  88      -4.692  15.645  57.913  1.00 34.66           C
ATOM   3439  C   ASP B  88      -4.119  14.300  58.332  1.00 34.66           C
ATOM   3440  O   ASP B  88      -3.722  14.125  59.481  1.00 67.86           O
ATOM   3441  CB  ASP B  88      -6.214  15.519  57.876  1.00 67.86           C
ATOM   3442  CG  ASP B  88      -6.899  16.815  57.528  1.00 67.86           C
ATOM   3443  OD1 ASP B  88      -6.225  17.864  57.472  1.00 67.86           O
ATOM   3444  OD2 ASP B  88      -8.123  16.784  57.306  1.00 67.86           O
ATOM   3445  N   ILE B  89      -4.076  13.351  57.405  1.00 31.93           N
ATOM   3446  CA  ILE B  89      -3.580  12.014  57.714  1.00 31.93           C
ATOM   3447  C   ILE B  89      -2.114  11.756  57.364  1.00 31.93           C
ATOM   3448  O   ILE B  89      -1.320  11.430  58.246  1.00 52.79           O
ATOM   3449  CB  ILE B  89      -4.461  10.950  57.029  1.00 52.79           C
ATOM   3450  CG1 ILE B  89      -5.794  10.830  57.764  1.00 52.79           C
ATOM   3451  CG2 ILE B  89      -3.773   9.611  57.043  1.00 52.79           C
ATOM   3452  CD1 ILE B  89      -6.793  11.903  57.405  1.00 52.79           C
ATOM   3453  N   ILE B  90      -1.753  11.883  56.087  1.00 30.52           N
ATOM   3454  CA  ILE B  90      -0.371  11.646  55.668  1.00 30.52           C
ATOM   3455  C   ILE B  90       0.575  12.698  56.213  1.00 30.52           C
ATOM   3456  O   ILE B  90       1.742  12.412  56.467  1.00 41.74           O
ATOM   3457  CB  ILE B  90      -0.205  11.656  54.146  1.00 41.74           C
ATOM   3458  CG1 ILE B  90      -1.418  11.011  53.488  1.00 41.74           C
ATOM   3459  CG2 ILE B  90       1.099  10.949  53.769  1.00 41.74           C
ATOM   3460  CD1 ILE B  90      -1.152   9.623  52.955  1.00 41.74           C
ATOM   3461  N   GLY B  91       0.067  13.917  56.379  1.00 49.75           N
ATOM   3462  CA  GLY B  91       0.885  15.007  56.885  1.00 49.75           C
ATOM   3463  C   GLY B  91       1.969  15.448  55.914  1.00 49.75           C
ATOM   3464  O   GLY B  91       3.073  15.805  56.319  1.00 52.95           O
ATOM   3465  N   LEU B  92       1.656  15.420  54.625  1.00 50.04           N
ATOM   3466  CA  LEU B  92       2.615  15.818  53.604  1.00 50.04           C
ATOM   3467  C   LEU B  92       2.742  17.322  53.611  1.00 50.04           C
ATOM   3468  O   LEU B  92       1.804  18.036  53.961  1.00 30.66           O
ATOM   3469  CB  LEU B  92       2.153  15.353  52.221  1.00 30.66           C
ATOM   3470  CG  LEU B  92       2.739  16.080  51.007  1.00 30.66           C
ATOM   3471  CD1 LEU B  92       4.013  15.372  50.554  1.00 30.66           C
ATOM   3472  CD2 LEU B  92       1.693  16.129  49.878  1.00 30.66           C
ATOM   3473  N   ASP B  93       3.915  17.797  53.224  1.00 35.06           N
ATOM   3474  CA  ASP B  93       4.183  19.226  53.176  1.00 35.06           C
ATOM   3475  C   ASP B  93       3.035  19.980  52.504  1.00 35.06           C
ATOM   3476  O   ASP B  93       2.598  19.614  51.416  1.00100.00           O
ATOM   3477  CB  ASP B  93       5.487  19.466  52.412  1.00100.00           C
ATOM   3478  CG  ASP B  93       6.050  20.846  52.646  1.00100.00           C
ATOM   3479  OD1 ASP B  93       5.430  21.615  53.414  1.00100.00           O
ATOM   3480  OD2 ASP B  93       7.111  21.159  52.061  1.00100.00           O
ATOM   3481  N   ILE B  94       2.564  21.039  53.158  1.00 33.39           N
ATOM   3482  CA  ILE B  94       1.458  21.843  52.642  1.00 33.39           C
ATOM   3483  C   ILE B  94       1.589  22.426  51.224  1.00 33.39           C
ATOM   3484  O   ILE B  94       0.572  22.685  50.567  1.00 41.64           O
ATOM   3485  CB  ILE B  94       1.122  23.009  53.594  1.00 41.64           C
ATOM   3486  CG1 ILE B  94      -0.232  23.617  53.219  1.00 41.64           C
ATOM   3487  CG2 ILE B  94       2.180  24.076  53.501  1.00 41.64           C
ATOM   3488  CD1 ILE B  94      -1.325  22.591  52.949  1.00 41.64           C
ATOM   3489  N   ASN B  95       2.805  22.648  50.740  1.00 39.31           N
ATOM   3490  CA  ASN B  95       2.933  23.194  49.390  1.00 39.31           C
ATOM   3491  C   ASN B  95       2.757  22.085  48.365  1.00 39.31           C
ATOM   3492  O   ASN B  95       2.049  22.253  47.362  1.00 99.62           O
ATOM   3493  CB  ASN B  95       4.287  23.858  49.189  1.00 99.62           C
ATOM   3494  CG  ASN B  95       5.164  23.730  50.391  1.00 99.62           C
ATOM   3495  OD1 ASN B  95       4.764  24.084  51.498  1.00 99.62           O
ATOM   3496  ND2 ASN B  95       6.371  23.216  50.193  1.00 99.62           N
ATOM   3497  N   LYS B  96       3.391  20.948  48.634  1.00 59.16           N
ATOM   3498  CA  LYS B  96       3.323  19.789  47.745  1.00 59.16           C
ATOM   3499  C   LYS B  96       1.925  19.185  47.683  1.00 59.16           C
ATOM   3500  O   LYS B  96       1.585  18.483  46.736  1.00 68.18           O
ATOM   3501  CB  LYS B  96       4.307  18.709  48.203  1.00 68.18           C
ATOM   3502  CG  LYS B  96       5.422  19.215  49.089  1.00 68.18           C
ATOM   3503  CD  LYS B  96       6.750  19.230  48.355  1.00 68.18           C
ATOM   3504  CE  LYS B  96       7.812  18.485  49.150  1.00 68.18           C
ATOM   3505  NZ  LYS B  96       8.683  19.386  49.983  1.00 68.18           N
ATOM   3506  N   VAL B  97       1.125  19.465  48.703  1.00 31.64           N
ATOM   3507  CA  VAL B  97      -0.229  18.949  48.794  1.00 31.64           C
ATOM   3508  C   VAL B  97      -1.092  19.172  47.552  1.00 31.64           C
ATOM   3509  O   VAL B  97      -1.666  18.216  47.019  1.00 36.65           O
ATOM   3510  CB  VAL B  97      -0.945  19.531  50.034  1.00 36.65           C
ATOM   3511  CG1 VAL B  97      -2.443  19.341  49.928  1.00 36.65           C
ATOM   3512  CG2 VAL B  97      -0.437  18.847  51.271  1.00 36.65           C
ATOM   3513  N   HIS B  98      -1.198  20.406  47.070  1.00 39.31           N
ATOM   3514  CA  HIS B  98      -2.044  20.603  45.899  1.00 39.31           C
ATOM   3515  C   HIS B  98      -1.596  19.809  44.678  1.00 39.31           C
ATOM   3516  O   HIS B  98      -2.425  19.237  43.984  1.00 35.87           O
ATOM   3517  CB  HIS B  98      -2.156  22.069  45.497  1.00 35.87           C
ATOM   3518  CG  HIS B  98      -2.882  22.271  44.199  1.00 35.87           C
ATOM   3519  ND1 HIS B  98      -4.247  22.397  44.149  1.00 35.87           N
ATOM   3520  CD2 HIS B  98      -2.379  22.333  42.939  1.00 35.87           C
ATOM   3521  CE1 HIS B  98      -4.545  22.531  42.869  1.00 35.87           C
ATOM   3522  NE2 HIS B  98      -3.447  22.499  42.097  1.00 35.87           N
ATOM   3523  N   ASP B  99      -0.298  19.780  44.404  1.00 13.05           N
ATOM   3524  CA  ASP B  99       0.212  19.043  43.243  1.00 13.05           C
ATOM   3525  C   ASP B  99      -0.058  17.543  43.305  1.00 13.05           C
ATOM   3526  O   ASP B  99      -0.511  16.942  42.331  1.00 77.99           O
ATOM   3527  CB  ASP B  99       1.707  19.288  43.082  1.00 77.99           C
ATOM   3528  CG  ASP B  99       2.021  20.727  42.755  1.00 77.99           C
ATOM   3529  OD1 ASP B  99       1.128  21.434  42.245  1.00 77.99           O
ATOM   3530  OD2 ASP B  99       3.163  21.153  43.010  1.00 77.99           O
ATOM   3531  N   GLU B 100       0.238  16.939  44.449  1.00 35.88           N
ATOM   3532  CA  GLU B 100      -0.008  15.520  44.645  1.00 35.88           C
ATOM   3533  C   GLU B 100      -1.473  15.266  44.305  1.00 35.88           C
ATOM   3534  O   GLU B 100      -1.796  14.370  43.523  1.00 47.22           O
ATOM   3535  CB  GLU B 100       0.238  15.142  46.104  1.00 47.22           C
ATOM   3536  CG  GLU B 100       0.415  13.668  46.332  1.00 47.22           C
ATOM   3537  CD  GLU B 100       1.761  13.185  45.851  1.00 47.22           C
ATOM   3538  OE1 GLU B 100       2.722  13.979  45.935  1.00 47.22           O
ATOM   3539  OE2 GLU B 100       1.860  12.024  45.389  1.00 47.22           O
ATOM   3540  N   ALA B 101      -2.358  16.071  44.891  1.00 23.76           N
ATOM   3541  CA  ALA B 101      -3.792  15.935  44.649  1.00 23.76           C
ATOM   3542  C   ALA B 101      -4.162  16.078  43.164  1.00 23.76           C
ATOM   3543  O   ALA B 101      -4.938  15.293  42.645  1.00 37.48           O
ATOM   3544  CB  ALA B 101      -4.561  16.954  45.490  1.00 37.48           C
ATOM   3545  N   CYS B 102      -3.600  17.076  42.489  1.00 27.74           N
ATOM   3546  CA  CYS B 102      -3.865  17.318  41.066  1.00 27.74           C
ATOM   3547  C   CYS B 102      -3.594  16.042  40.271  1.00 27.74           C
ATOM   3548  O   CYS B 102      -4.006  15.907  39.110  1.00 18.80           O
ATOM   3549  CB  CYS B 102      -2.961  18.449  40.550  1.00 18.80           C
ATOM   3550  SG  CYS B 102      -3.450  19.277  39.000  1.00 18.80           S
ATOM   3551  N   ARG B 103      -2.889  15.111  40.906  1.00 10.43           N
ATOM   3552  CA  ARG B 103      -2.549  13.841  40.285  1.00 10.43           C
ATOM   3553  C   ARG B 103      -3.519  12.770  40.752  1.00 10.43           C
ATOM   3554  O   ARG B 103      -4.113  12.052  39.958  1.00 39.29           O
ATOM   3555  CB  ARG B 103      -1.148  13.427  40.694  1.00 39.29           C
ATOM   3556  CG  ARG B 103      -0.197  13.281  39.560  1.00 39.29           C
ATOM   3557  CD  ARG B 103       1.185  12.979  40.088  1.00 39.29           C
ATOM   3558  NE  ARG B 103       1.683  14.072  40.917  1.00 39.29           N
ATOM   3559  CZ  ARG B 103       2.381  13.900  42.036  1.00 39.29           C
ATOM   3560  NH1 ARG B 103       2.661  12.671  42.458  1.00 39.29           N
ATOM   3561  NH2 ARG B 103       2.797  14.957  42.732  1.00 39.29           N
ATOM   3562  N   TRP B 104      -3.670  12.678  42.060  1.00 32.31           N
ATOM   3563  CA  TRP B 104      -4.541  11.688  42.661  1.00 32.31           C
ATOM   3564  C   TRP B 104      -6.004  11.826  42.250  1.00 32.31           C
ATOM   3565  O   TRP B 104      -6.717  10.832  42.105  1.00 43.30           O
ATOM   3566  CB  TRP B 104      -4.402  11.764  44.186  1.00 43.30           C
ATOM   3567  CG  TRP B 104      -3.024  11.359  44.671  1.00 43.30           C
ATOM   3568  CD1 TRP B 104      -1.861  11.359  43.947  1.00 43.30           C
ATOM   3569  CD2 TRP B 104      -2.683  10.863  45.972  1.00 43.30           C
ATOM   3570  NE1 TRP B 104      -0.819  10.893  44.718  1.00 43.30           N
ATOM   3571  CE2 TRP B 104      -1.296  10.582  45.962  1.00 43.30           C
ATOM   3572  CE3 TRP B 104      -3.411  10.629  47.146  1.00 43.30           C
ATOM   3573  CZ2 TRP B 104      -0.628  10.082  47.074  1.00 43.30           C
ATOM   3574  CZ3 TRP B 104      -2.744  10.128  48.255  1.00 43.30           C
ATOM   3575  CH2 TRP B 104      -1.366   9.860  48.208  1.00 43.30           C
ATOM   3576  N   GLU B 105      -6.446  13.058  42.055  1.00 30.94           N
ATOM   3577  CA  GLU B 105      -7.825  13.309  41.674  1.00 30.94           C
ATOM   3578  C   GLU B 105      -8.221  12.401  40.522  1.00 30.94           C
ATOM   3579  O   GLU B 105      -9.345  11.912  40.465  1.00 24.68           O
ATOM   3580  CB  GLU B 105      -8.000  14.769  41.255  1.00 24.68           C
ATOM   3581  CG  GLU B 105      -6.893  15.266  40.334  1.00 24.68           C
ATOM   3582  CD  GLU B 105      -7.096  16.701  39.915  1.00 24.68           C
ATOM   3583  OE1 GLU B 105      -6.363  17.200  39.026  1.00 24.68           O
ATOM   3584  OE2 GLU B 105      -8.010  17.325  40.487  1.00 24.68           O
ATOM   3585  N   HIS B 106      -7.285  12.148  39.617  1.00 32.30           N
ATOM   3586  CA  HIS B 106      -7.571  11.320  38.453  1.00 32.30           C
ATOM   3587  C   HIS B 106      -7.473   9.802  38.635  1.00 32.30           C
ATOM   3588  O   HIS B 106      -7.758   9.055  37.694  1.00 30.40           O
ATOM   3589  CB  HIS B 106      -6.668  11.763  37.306  1.00 30.40           C
ATOM   3590  CG  HIS B 106      -6.472  13.245  37.243  1.00 30.40           C
ATOM   3591  ND1 HIS B 106      -7.473  14.142  36.944  1.00 30.40           N
ATOM   3592  CD2 HIS B 106      -5.368  13.995  37.484  1.00 30.40           C
ATOM   3593  CE1 HIS B 106      -6.959  15.378  37.012  1.00 30.40           C
ATOM   3594  NE2 HIS B 106      -5.680  15.345  37.339  1.00 30.40           N
ATOM   3595  N   VAL B 107      -7.083   9.340  39.826  1.00 20.09           N
ATOM   3596  CA  VAL B 107      -6.951   7.899  40.065  1.00 20.09           C
ATOM   3597  C   VAL B 107      -7.559   7.425  41.370  1.00 20.09           C
ATOM   3598  O   VAL B 107      -7.293   6.312  41.814  1.00 27.43           O
ATOM   3599  CB  VAL B 107      -5.461   7.415  40.057  1.00 27.43           C
ATOM   3600  CG1 VAL B 107      -4.817   7.701  38.720  1.00 27.43           C
ATOM   3601  CG2 VAL B 107      -4.690   8.071  41.176  1.00 27.43           C
ATOM   3602  N   MET B 108      -8.380   8.258  41.987  1.00 27.72           N
ATOM   3603  CA  MET B 108      -9.007   7.867  43.243  1.00 27.72           C
ATOM   3604  C   MET B 108     -10.434   7.379  43.003  1.00 27.72           C
ATOM   3605  O   MET B 108     -11.253   8.081  42.404  1.00 58.53           O
ATOM   3606  CB  MET B 108      -9.012   9.052  44.198  1.00 58.53           C
ATOM   3607  CG  MET B 108      -9.696   8.783  45.510  1.00 58.53           C
ATOM   3608  SD  MET B 108      -9.461  10.157  46.629  1.00 58.53           S
ATOM   3609  CE  MET B 108      -7.664  10.177  46.714  1.00 58.53           C
ATOM   3610  N   SER B 109     -10.723   6.174  43.478  1.00 30.98           N
ATOM   3611  CA  SER B 109     -12.040   5.573  43.305  1.00 30.98           C
ATOM   3612  C   SER B 109     -13.120   6.233  44.158  1.00 30.98           C
ATOM   3613  O   SER B 109     -12.816   6.967  45.099  1.00 23.46           O
ATOM   3614  CB  SER B 109     -11.958   4.089  43.639  1.00 23.46           C
ATOM   3615  OG  SER B 109     -12.090   3.891  45.032  1.00 23.46           O
ATOM   3616  N   ASP B 110     -14.383   5.970  43.822  1.00 30.72           N
ATOM   3617  CA  ASP B 110     -15.511   6.527  44.571  1.00 30.72           C
ATOM   3618  C   ASP B 110     -15.535   5.909  45.968  1.00 30.72           C
ATOM   3619  O   ASP B 110     -15.891   6.574  46.940  1.00 67.95           O
ATOM   3620  CB  ASP B 110     -16.828   6.230  43.848  1.00 67.95           C
ATOM   3621  CG  ASP B 110     -17.226   7.329  42.874  1.00 67.95           C
ATOM   3622  OD1 ASP B 110     -16.335   8.080  42.430  1.00 67.95           O
ATOM   3623  OD2 ASP B 110     -18.431   7.442  42.547  1.00 67.95           O
ATOM   3624  N   GLU B 111     -15.146   4.635  46.057  1.00 38.90           N
ATOM   3625  CA  GLU B 111     -15.114   3.917  47.333  1.00 38.90           C
ATOM   3626  C   GLU B 111     -14.137   4.597  48.271  1.00 38.90           C
ATOM   3627  O   GLU B 111     -14.520   5.077  49.340  1.00100.00           O
ATOM   3628  CB  GLU B 111     -14.680   2.460  47.134  1.00100.00           C
ATOM   3629  CG  GLU B 111     -15.664   1.608  46.356  1.00100.00           C
ATOM   3630  CD  GLU B 111     -15.417   1.663  44.858  1.00100.00           C
ATOM   3631  OE1 GLU B 111     -14.374   1.140  44.405  1.00100.00           O
ATOM   3632  OE2 GLU B 111     -16.265   2.233  44.137  1.00100.00           O
ATOM   3633  N   VAL B 112     -12.871   4.632  47.863  1.00 43.72           N
ATOM   3634  CA  VAL B 112     -11.837   5.266  48.663  1.00 43.72           C
ATOM   3635  C   VAL B 112     -12.376   6.605  49.150  1.00 43.72           C
ATOM   3636  O   VAL B 112     -12.254   6.939  50.323  1.00 34.73           O
ATOM   3637  CB  VAL B 112     -10.562   5.490  47.847  1.00 34.73           C
ATOM   3638  CG1 VAL B 112      -9.733   6.557  48.484  1.00 34.73           C
ATOM   3639  CG2 VAL B 112      -9.763   4.200  47.764  1.00 34.73           C
ATOM   3640  N   GLU B 113     -12.990   7.368  48.255  1.00 25.20           N
ATOM   3641  CA  GLU B 113     -13.565   8.653  48.642  1.00 25.20           C
ATOM   3642  C   GLU B 113     -14.476   8.493  49.861  1.00 25.20           C
ATOM   3643  O   GLU B 113     -14.304   9.170  50.872  1.00 65.98           O
ATOM   3644  CB  GLU B 113     -14.383   9.223  47.499  1.00 65.98           C
ATOM   3645  CG  GLU B 113     -13.592  10.013  46.515  1.00 65.98           C
ATOM   3646  CD  GLU B 113     -14.497  10.758  45.578  1.00 65.98           C
ATOM   3647  OE1 GLU B 113     -14.991  10.129  44.618  1.00 65.98           O
ATOM   3648  OE2 GLU B 113     -14.721  11.966  45.812  1.00 65.98           O
ATOM   3649  N   ARG B 114     -15.447   7.593  49.753  1.00 63.51           N
ATOM   3650  CA  ARG B 114     -16.388   7.356  50.837  1.00 63.51           C
ATOM   3651  C   ARG B 114     -15.684   6.969  52.142  1.00 63.51           C
ATOM   3652  O   ARG B 114     -16.044   7.458  53.222  1.00 62.80           O
ATOM   3653  CB  ARG B 114     -17.392   6.284  50.412  1.00 62.80           C
ATOM   3654  CG  ARG B 114     -18.425   6.806  49.415  1.00 62.80           C
ATOM   3655  CD  ARG B 114     -19.485   5.771  49.093  1.00 62.80           C
ATOM   3656  NE  ARG B 114     -19.853   5.760  47.677  1.00 62.80           N
ATOM   3657  CZ  ARG B 114     -19.431   4.851  46.796  1.00 62.80           C
ATOM   3658  NH1 ARG B 114     -18.617   3.867  47.180  1.00 62.80           N
ATOM   3659  NH2 ARG B 114     -19.826   4.916  45.528  1.00 62.80           N
ATOM   3660  N   ARG B 115     -14.680   6.098  52.032  1.00 42.77           N
ATOM   3661  CA  ARG B 115     -13.902   5.661  53.190  1.00 42.77           C
ATOM   3662  C   ARG B 115     -13.301   6.891  53.853  1.00 42.77           C
ATOM   3663  O   ARG B 115     -13.323   7.035  55.074  1.00 66.98           O
ATOM   3664  CB  ARG B 115     -12.765   4.742  52.748  1.00 66.98           C
ATOM   3665  CG  ARG B 115     -13.214   3.382  52.278  1.00 66.98           C
ATOM   3666  CD  ARG B 115     -12.977   2.335  53.352  1.00 66.98           C
ATOM   3667  NE  ARG B 115     -12.860   2.930  54.682  1.00 66.98           N
ATOM   3668  CZ  ARG B 115     -13.619   2.598  55.722  1.00 66.98           C
ATOM   3669  NH1 ARG B 115     -14.558   1.671  55.590  1.00 66.98           N
ATOM   3670  NH2 ARG B 115     -13.445   3.190  56.895  1.00 66.98           N
ATOM   3671  N   LEU B 116     -12.763   7.773  53.018  1.00 60.33           N
ATOM   3672  CA  LEU B 116     -12.138   9.010  53.469  1.00 60.33           C
ATOM   3673  C   LEU B 116     -13.118   9.818  54.280  1.00 60.33           C
ATOM   3674  O   LEU B 116     -12.794  10.306  55.359  1.00 25.96           O
ATOM   3675  CB  LEU B 116     -11.698   9.862  52.281  1.00 25.96           C
ATOM   3676  CG  LEU B 116     -10.424   9.513  51.521  1.00 25.96           C
ATOM   3677  CD1 LEU B 116     -10.133  10.626  50.534  1.00 25.96           C
ATOM   3678  CD2 LEU B 116      -9.267   9.304  52.487  1.00 25.96           C
ATOM   3679  N   VAL B 117     -14.315   9.984  53.732  1.00 57.68           N
ATOM   3680  CA  VAL B 117     -15.344  10.742  54.408  1.00 57.68           C
ATOM   3681  C   VAL B 117     -15.443  10.249  55.847  1.00 57.68           C
ATOM   3682  O   VAL B 117     -15.494  11.048  56.783  1.00 48.54           O
ATOM   3683  CB  VAL B 117     -16.691  10.578  53.692  1.00 48.54           C
ATOM   3684  CG1 VAL B 117     -17.715  11.517  54.286  1.00 48.54           C
ATOM   3685  CG2 VAL B 117     -16.517  10.878  52.221  1.00 48.54           C
ATOM   3686  N   LYS B 118     -15.440   8.928  56.015  1.00 46.62           N
ATOM   3687  CA  LYS B 118     -15.524   8.312  57.340  1.00 46.62           C
ATOM   3688  C   LYS B 118     -14.299   8.628  58.184  1.00 46.62           C
ATOM   3689  O   LYS B 118     -14.406   9.208  59.265  1.00 99.98           O
ATOM   3690  CB  LYS B 118     -15.658   6.794  57.206  1.00 99.98           C
ATOM   3691  CG  LYS B 118     -16.896   6.343  56.460  1.00 99.98           C
ATOM   3692  CD  LYS B 118     -18.116   6.368  57.363  1.00 99.98           C
ATOM   3693  CE  LYS B 118     -19.366   5.942  56.610  1.00 99.98           C
ATOM   3694  NZ  LYS B 118     -19.723   4.521  56.897  1.00 99.98           N
ATOM   3695  N   VAL B 119     -13.134   8.242  57.673  1.00 21.22           N
ATOM   3696  CA  VAL B 119     -11.854   8.457  58.349  1.00 21.22           C
ATOM   3697  C   VAL B 119     -11.499   9.916  58.636  1.00 21.22           C
ATOM   3698  O   VAL B 119     -10.732  10.197  59.552  1.00 50.10           O
ATOM   3699  CB  VAL B 119     -10.705   7.862  57.532  1.00 50.10           C
ATOM   3700  CG1 VAL B 119      -9.493   7.683  58.408  1.00 50.10           C
ATOM   3701  CG2 VAL B 119     -11.129   6.536  56.939  1.00 50.10           C
ATOM   3702  N   LEU B 120     -12.052  10.834  57.850  1.00 48.63           N
ATOM   3703  CA  LEU B 120     -11.780  12.257  58.018  1.00 48.63           C
ATOM   3704  C   LEU B 120     -12.755  12.928  58.967  1.00 48.63           C
ATOM   3705  O   LEU B 120     -13.928  12.558  59.028  1.00 56.36           O
ATOM   3706  CB  LEU B 120     -11.847  12.969  56.671  1.00 56.36           C
ATOM   3707  CG  LEU B 120     -10.650  12.743  55.754  1.00 56.36           C
ATOM   3708  CD1 LEU B 120     -11.025  13.190  54.363  1.00 56.36           C
ATOM   3709  CD2 LEU B 120      -9.436  13.515  56.252  1.00 56.36           C
ATOM   3710  N   LYS B 121     -12.263  13.920  59.701  1.00 75.64           N
ATOM   3711  CA  LYS B 121     -13.104  14.658  60.631  1.00 75.64           C
ATOM   3712  C   LYS B 121     -14.212  15.309  59.798  1.00 75.64           C
ATOM   3713  O   LYS B 121     -15.130  14.629  59.330  1.00 89.54           O
ATOM   3714  CB  LYS B 121     -12.279  15.719  61.356  1.00 89.54           C
ATOM   3715  N   ASP B 122     -14.131  16.620  59.611  1.00 67.84           N
ATOM   3716  CA  ASP B 122     -15.123  17.309  58.805  1.00 67.84           C
ATOM   3717  C   ASP B 122     -14.620  17.262  57.369  1.00 67.84           C
ATOM   3718  O   ASP B 122     -13.412  17.217  57.130  1.00 94.96           O
ATOM   3719  CB  ASP B 122     -15.268  18.767  59.249  1.00 94.96           C
ATOM   3720  CG  ASP B 122     -14.408  19.717  58.424  1.00 94.96           C
ATOM   3721  OD1 ASP B 122     -13.191  19.788  58.686  1.00 94.96           O
ATOM   3722  OD2 ASP B 122     -14.938  20.389  57.513  1.00 94.96           O
ATOM   3723  N   VAL B 123     -15.545  17.255  56.419  1.00 49.76           N
ATOM   3724  CA  VAL B 123     -15.175  17.242  55.013  1.00 49.76           C
ATOM   3725  C   VAL B 123     -15.884  18.400  54.309  1.00 49.76           C
ATOM   3726  O   VAL B 123     -16.222  18.328  53.127  1.00 29.94           O
ATOM   3727  CB  VAL B 123     -15.548  15.905  54.362  1.00 29.94           C
ATOM   3728  CG1 VAL B 123     -14.685  14.788  54.946  1.00 29.94           C
ATOM   3729  CG2 VAL B 123     -17.009  15.613  54.592  1.00 29.94           C
ATOM   3730  N   SER B 124     -16.094  19.477  55.059  1.00 42.65           N
ATOM   3731  CA  SER B 124     -16.754  20.669  54.546  1.00 42.65           C
ATOM   3732  C   SER B 124     -15.923  21.319  53.450  1.00 42.65           C
ATOM   3733  O   SER B 124     -16.403  21.536  52.334  1.00 94.31           O
ATOM   3734  CB  SER B 124     -16.977  21.670  55.681  1.00 94.31           C
ATOM   3735  OG  SER B 124     -18.097  21.307  56.473  1.00 94.31           O
ATOM   3736  N   ARG B 125     -14.667  21.621  53.777  1.00 54.55           N
ATOM   3737  CA  ARG B 125     -13.770  22.258  52.826  1.00 54.55           C
ATOM   3738  C   ARG B 125     -12.399  21.608  52.753  1.00 54.55           C
ATOM   3739  O   ARG B 125     -12.028  20.789  53.593  1.00 87.44           O
ATOM   3740  CB  ARG B 125     -13.615  23.733  53.176  1.00 87.44           C
ATOM   3741  CG  ARG B 125     -14.331  24.127  54.446  1.00 87.44           C
ATOM   3742  CD  ARG B 125     -14.042  25.564  54.799  1.00 87.44           C
ATOM   3743  NE  ARG B 125     -14.709  26.480  53.882  1.00 87.44           N
ATOM   3744  CZ  ARG B 125     -15.987  26.824  53.981  1.00 87.44           C
ATOM   3745  NH1 ARG B 125     -16.729  26.322  54.963  1.00 87.44           N
ATOM   3746  NH2 ARG B 125     -16.519  27.667  53.100  1.00 87.44           N
ATOM   3747  N   SER B 126     -11.653  21.993  51.724  1.00 68.63           N
ATOM   3748  CA  SER B 126     -10.315  21.483  51.493  1.00 68.63           C
ATOM   3749  C   SER B 126      -9.404  22.211  52.440  1.00 68.63           C
ATOM   3750  O   SER B 126      -9.803  23.183  53.078  1.00 35.06           O
ATOM   3751  CB  SER B 126      -9.872  21.746  50.037  1.00 35.06           C
ATOM   3752  OG  SER B 126      -9.292  23.029  49.853  1.00 35.06           O
ATOM   3753  N   PRO B 127      -8.163  21.747  52.556  1.00 11.86           N
ATOM   3754  CA  PRO B 127      -7.230  22.420  53.460  1.00 11.86           C
ATOM   3755  C   PRO B 127      -7.124  23.932  53.174  1.00 11.86           C
ATOM   3756  O   PRO B 127      -6.741  24.721  54.040  1.00 33.62           O
ATOM   3757  CB  PRO B 127      -5.913  21.688  53.209  1.00 33.62           C
ATOM   3758  CG  PRO B 127      -6.324  20.342  52.695  1.00 33.62           C
ATOM   3759  CD  PRO B 127      -7.552  20.589  51.883  1.00 33.62           C
ATOM   3760  N   PHE B 128      -7.497  24.341  51.966  1.00 33.28           N
ATOM   3761  CA  PHE B 128      -7.383  25.742  51.591  1.00 33.28           C
ATOM   3762  C   PHE B 128      -8.699  26.484  51.662  1.00 33.28           C
ATOM   3763  O   PHE B 128      -8.847  27.572  51.092  1.00 33.78           O
ATOM   3764  CB  PHE B 128      -6.774  25.843  50.196  1.00 33.78           C
ATOM   3765  CG  PHE B 128      -5.466  25.118  50.068  1.00 33.78           C
ATOM   3766  CD1 PHE B 128      -5.234  23.936  50.756  1.00 33.78           C
ATOM   3767  CD2 PHE B 128      -4.454  25.618  49.286  1.00 33.78           C
ATOM   3768  CE1 PHE B 128      -4.015  23.269  50.665  1.00 33.78           C
ATOM   3769  CE2 PHE B 128      -3.230  24.949  49.190  1.00 33.78           C
ATOM   3770  CZ  PHE B 128      -3.015  23.776  49.882  1.00 33.78           C
ATOM   3771  N   GLY B 129      -9.654  25.897  52.377  1.00 30.10           N
ATOM   3772  CA  GLY B 129     -10.948  26.532  52.527  1.00 30.10           C
ATOM   3773  C   GLY B 129     -11.906  26.360  51.362  1.00 30.10           C
ATOM   3774  O   GLY B 129     -13.015  26.897  51.388  1.00 87.37           O
ATOM   3775  N   ASN B 130     -11.497  25.621  50.338  1.00 49.50           N
ATOM   3776  CA  ASN B 130     -12.358  25.399  49.189  1.00 49.50           C
ATOM   3777  C   ASN B 130     -13.378  24.323  49.547  1.00 49.50           C
ATOM   3778  O   ASN B 130     -13.017  23.191  49.859  1.00 46.40           O
ATOM   3779  CB  ASN B 130     -11.523  24.958  47.996  1.00 46.40           C
ATOM   3780  CG  ASN B 130     -10.393  25.911  47.707  1.00 46.40           C
ATOM   3781  OD1 ASN B 130      -9.221  25.511  47.646  1.00 46.40           O
ATOM   3782  ND2 ASN B 130     -10.731  27.184  47.532  1.00 46.40           N
ATOM   3783  N   PRO B 131     -14.675  24.665  49.498  1.00 28.56           N
ATOM   3784  CA  PRO B 131     -15.743  23.720  49.825  1.00 28.56           C
ATOM   3785  C   PRO B 131     -15.755  22.471  48.941  1.00 28.56           C
ATOM   3786  O   PRO B 131     -15.728  22.571  47.707  1.00 30.17           O
ATOM   3787  CB  PRO B 131     -17.004  24.552  49.669  1.00 30.17           C
ATOM   3788  CG  PRO B 131     -16.619  25.653  48.736  1.00 30.17           C
ATOM   3789  CD  PRO B 131     -15.213  25.975  49.095  1.00 30.17           C
ATOM   3790  N   ILE B 132     -15.782  21.305  49.587  1.00 44.26           N
ATOM   3791  CA  ILE B 132     -15.820  20.009  48.903  1.00 44.26           C
ATOM   3792  C   ILE B 132     -17.222  19.807  48.284  1.00 44.26           C
ATOM   3793  O   ILE B 132     -18.220  19.698  49.007  1.00 35.98           O
ATOM   3794  CB  ILE B 132     -15.518  18.881  49.908  1.00 35.98           C
ATOM   3795  CG1 ILE B 132     -14.315  19.282  50.777  1.00 35.98           C
ATOM   3796  CG2 ILE B 132     -15.326  17.567  49.169  1.00 35.98           C
ATOM   3797  CD1 ILE B 132     -13.158  18.282  50.805  1.00 35.98           C
ATOM   3798  N   PRO B 133     -17.311  19.715  46.937  1.00 44.71           N
ATOM   3799  CA  PRO B 133     -18.598  19.545  46.264  1.00 44.71           C
ATOM   3800  C   PRO B 133     -19.112  18.136  46.016  1.00 44.71           C
ATOM   3801  O   PRO B 133     -18.440  17.136  46.276  1.00 37.66           O
ATOM   3802  CB  PRO B 133     -18.384  20.280  44.956  1.00 37.66           C
ATOM   3803  CG  PRO B 133     -16.937  19.978  44.627  1.00 37.66           C
ATOM   3804  CD  PRO B 133     -16.216  19.734  45.949  1.00 37.66           C
ATOM   3805  N   GLY B 134     -20.329  18.094  45.484  1.00 55.98           N
ATOM   3806  CA  GLY B 134     -20.977  16.847  45.149  1.00 55.98           C
ATOM   3807  C   GLY B 134     -20.758  15.723  46.128  1.00 55.98           C
ATOM   3808  O   GLY B 134     -20.467  14.603  45.723  1.00  7.75           O
ATOM   3809  N   LEU B 135     -20.875  16.008  47.417  1.00 46.45           N
ATOM   3810  CA  LEU B 135     -20.711  14.943  48.388  1.00 46.45           C
ATOM   3811  C   LEU B 135     -21.981  14.094  48.342  1.00 46.45           C
ATOM   3812  O   LEU B 135     -22.039  12.982  48.864  1.00 60.91           O
ATOM   3813  CB  LEU B 135     -20.468  15.531  49.772  1.00 60.91           C
ATOM   3814  CG  LEU B 135     -18.962  15.742  49.958  1.00 60.91           C
ATOM   3815  CD1 LEU B 135     -18.700  16.774  51.036  1.00 60.91           C
ATOM   3816  CD2 LEU B 135     -18.304  14.405  50.296  1.00 60.91           C
ATOM   3817  N   ASP B 136     -22.992  14.626  47.664  1.00 99.84           N
ATOM   3818  CA  ASP B 136     -24.262  13.934  47.497  1.00 99.84           C
ATOM   3819  C   ASP B 136     -24.088  12.776  46.522  1.00 99.84           C
ATOM   3820  O   ASP B 136     -24.427  11.640  46.848  1.00100.00           O
ATOM   3821  CB  ASP B 136     -25.315  14.905  46.969  1.00100.00           C
ATOM   3822  CG  ASP B 136     -25.610  16.027  47.945  1.00100.00           C
ATOM   3823  OD1 ASP B 136     -25.162  15.944  49.113  1.00100.00           O
ATOM   3824  OD2 ASP B 136     -26.293  16.994  47.544  1.00100.00           O
ATOM   3825  N   GLU B 137     -23.573  13.074  45.326  1.00 35.35           N
ATOM   3826  CA  GLU B 137     -23.329  12.043  44.320  1.00 35.35           C
ATOM   3827  C   GLU B 137     -22.497  10.964  44.989  1.00 35.35           C
ATOM   3828  O   GLU B 137     -22.742   9.769  44.808  1.00 90.94           O
ATOM   3829  CB  GLU B 137     -22.537  12.599  43.124  1.00 90.94           C
ATOM   3830  CG  GLU B 137     -22.422  11.624  41.932  1.00 90.94           C
ATOM   3831  CD  GLU B 137     -21.057  10.927  41.812  1.00 90.94           C
ATOM   3832  OE1 GLU B 137     -20.737  10.048  42.639  1.00 90.94           O
ATOM   3833  OE2 GLU B 137     -20.302  11.249  40.873  1.00 90.94           O
ATOM   3834  N   LEU B 138     -21.504  11.390  45.764  1.00 67.42           N
ATOM   3835  CA  LEU B 138     -20.651  10.427  46.429  1.00 67.42           C
ATOM   3836  C   LEU B 138     -21.557   9.487  47.183  1.00 67.42           C
ATOM   3837  O   LEU B 138     -21.270   8.295  47.340  1.00 41.61           O
ATOM   3838  CB  LEU B 138     -19.694  11.107  47.405  1.00 41.61           C
ATOM   3839  CG  LEU B 138     -18.700  10.069  47.939  1.00 41.61           C
ATOM   3840  CD1 LEU B 138     -17.930   9.456  46.769  1.00 41.61           C
ATOM   3841  CD2 LEU B 138     -17.747  10.710  48.924  1.00 41.61           C
ATOM   3842  N   GLY B 139     -22.674  10.040  47.631  1.00 46.74           N
ATOM   3843  CA  GLY B 139     -23.625   9.245  48.369  1.00 46.74           C
ATOM   3844  C   GLY B 139     -23.235   9.244  49.827  1.00 46.74           C
ATOM   3845  O   GLY B 139     -23.006   8.188  50.418  1.00 81.33           O
ATOM   3846  N   VAL B 140     -23.143  10.440  50.393  1.00 92.38           N
ATOM   3847  CA  VAL B 140     -22.792  10.615  51.794  1.00 92.38           C
ATOM   3848  C   VAL B 140     -23.477  11.872  52.311  1.00 92.38           C
ATOM   3849  O   VAL B 140     -23.076  12.351  53.391  1.00 86.60           O
ATOM   3850  CB  VAL B 140     -21.268  10.764  51.992  1.00 86.60           C
ATOM   3851  CG1 VAL B 140     -20.675   9.448  52.456  1.00 86.60           C
ATOM   3852  CG2 VAL B 140     -20.613  11.210  50.704  1.00 86.60           C
ATOM   3853  N   ALA B 147     -20.899  28.951  53.946  1.00 70.00           N
ATOM   3854  CA  ALA B 147     -20.824  30.442  53.824  1.00 70.00           C
ATOM   3855  C   ALA B 147     -19.626  30.857  52.958  1.00 70.00           C
ATOM   3856  O   ALA B 147     -18.577  30.214  52.994  1.00 95.09           O
ATOM   3857  CB  ALA B 147     -20.713  31.064  55.205  1.00 95.09           C
ATOM   3858  N   PRO B 148     -19.770  31.935  52.158  1.00100.00           N
ATOM   3859  CA  PRO B 148     -18.709  32.435  51.275  1.00100.00           C
ATOM   3860  C   PRO B 148     -17.938  33.647  51.801  1.00100.00           C
ATOM   3861  O   PRO B 148     -18.511  34.551  52.414  1.00 86.36           O
ATOM   3862  CB  PRO B 148     -19.469  32.797  50.019  1.00 86.36           C
ATOM   3863  CG  PRO B 148     -20.789  33.348  50.585  1.00 86.36           C
ATOM   3864  CD  PRO B 148     -20.993  32.733  51.979  1.00 86.36           C
ATOM   3865  N   GLY B 149     -16.636  33.672  51.536  1.00 55.40           N
ATOM   3866  CA  GLY B 149     -15.833  34.794  51.972  1.00 55.40           C
ATOM   3867  C   GLY B 149     -15.640  35.775  50.834  1.00 55.40           C
ATOM   3868  O   GLY B 149     -15.781  35.422  49.656  1.00 58.39           O
ATOM   3869  N   THR B 150     -15.316  37.012  51.197  1.00 17.85           N
ATOM   3870  CA  THR B 150     -15.069  38.095  50.241  1.00 17.85           C
ATOM   3871  C   THR B 150     -13.756  37.986  49.453  1.00 17.85           C
ATOM   3872  O   THR B 150     -12.680  37.838  50.028  1.00 34.20           O
ATOM   3873  CB  THR B 150     -15.029  39.446  50.956  1.00 34.20           C
ATOM   3874  OG1 THR B 150     -16.004  39.457  52.006  1.00 34.20           O
ATOM   3875  CG2 THR B 150     -15.285  40.575  49.971  1.00 34.20           C
ATOM   3876  N   ARG B 151     -13.834  38.071  48.131  1.00 74.51           N
ATOM   3877  CA  ARG B 151     -12.612  38.010  47.350  1.00 74.51           C
ATOM   3878  C   ARG B 151     -11.771  39.125  47.960  1.00 74.51           C
ATOM   3879  O   ARG B 151     -12.307  40.108  48.467  1.00 19.13           O
ATOM   3880  CB  ARG B 151     -12.901  38.279  45.864  1.00 19.13           C
ATOM   3881  N   VAL B 152     -10.460  38.963  47.944  1.00 50.11           N
ATOM   3882  CA  VAL B 152      -9.594  39.971  48.531  1.00 50.11           C
ATOM   3883  C   VAL B 152      -9.715  41.260  47.752  1.00 50.11           C
ATOM   3884  O   VAL B 152      -9.846  42.344  48.313  1.00 34.85           O
ATOM   3885  CB  VAL B 152      -8.120  39.506  48.528  1.00 34.85           C
ATOM   3886  CG1 VAL B 152      -7.193  40.631  48.045  1.00 34.85           C
ATOM   3887  CG2 VAL B 152      -7.739  39.050  49.920  1.00 34.85           C
ATOM   3888  N   ILE B 153      -9.665  41.121  46.440  1.00 55.27           N
ATOM   3889  CA  ILE B 153      -9.762  42.260  45.561  1.00 55.27           C
ATOM   3890  C   ILE B 153     -10.935  43.163  45.943  1.00 55.27           C
ATOM   3891  O   ILE B 153     -10.959  44.337  45.596  1.00 43.74           O
ATOM   3892  CB  ILE B 153      -9.918  41.786  44.115  1.00 43.74           C
ATOM   3893  CG1 ILE B 153     -10.172  42.982  43.209  1.00 43.74           C
ATOM   3894  CG2 ILE B 153     -11.020  40.747  44.027  1.00 43.74           C
ATOM   3895  CD1 ILE B 153      -9.068  44.020  43.270  1.00 43.74           C
ATOM   3896  N   ASP B 154     -11.895  42.612  46.678  1.00 65.55           N
ATOM   3897  CA  ASP B 154     -13.075  43.364  47.096  1.00 65.55           C
ATOM   3898  C   ASP B 154     -12.976  43.957  48.497  1.00 65.55           C
ATOM   3899  O   ASP B 154     -13.628  44.952  48.796  1.00 97.74           O
ATOM   3900  CB  ASP B 154     -14.312  42.468  47.033  1.00 97.74           C
ATOM   3901  CG  ASP B 154     -14.566  41.923  45.645  1.00 97.74           C
ATOM   3902  OD1 ASP B 154     -14.130  42.565  44.663  1.00 97.74           O
ATOM   3903  OD2 ASP B 154     -15.205  40.853  45.539  1.00 97.74           O
ATOM   3904  N   ALA B 155     -12.164  43.350  49.355  1.00 66.07           N
ATOM   3905  CA  ALA B 155     -12.023  43.822  50.729  1.00 66.07           C
ATOM   3906  C   ALA B 155     -10.966  44.906  50.974  1.00 66.07           C
ATOM   3907  O   ALA B 155     -11.047  45.643  51.962  1.00 56.89           O
ATOM   3908  CB  ALA B 155     -11.759  42.640  51.642  1.00 56.89           C
ATOM   3909  N   ALA B 156      -9.982  45.006  50.086  1.00 68.05           N
ATOM   3910  CA  ALA B 156      -8.917  45.995  50.237  1.00 68.05           C
ATOM   3911  C   ALA B 156      -9.428  47.433  50.183  1.00 68.05           C
ATOM   3912  O   ALA B 156     -10.481  47.705  49.610  1.00 72.61           O
ATOM   3913  CB  ALA B 156      -7.858  45.781  49.166  1.00 72.61           C
ATOM   3914  N   THR B 157      -8.669  48.345  50.783  1.00 74.70           N
ATOM   3915  CA  THR B 157      -9.019  49.763  50.815  1.00 74.70           C
ATOM   3916  C   THR B 157      -7.735  50.579  50.748  1.00 74.70           C
ATOM   3917  O   THR B 157      -6.642  50.017  50.676  1.00 51.91           O
ATOM   3918  CB  THR B 157      -9.736  50.131  52.120  1.00 51.91           C
ATOM   3919  OG1 THR B 157      -9.652  49.033  53.038  1.00 51.91           O
ATOM   3920  CG2 THR B 157     -11.177  50.442  51.860  1.00 51.91           C
ATOM   3921  N   SER B 158      -7.867  51.902  50.759  1.00 70.72           N
ATOM   3922  CA  SER B 158      -6.689  52.762  50.743  1.00 70.72           C
ATOM   3923  C   SER B 158      -6.079  52.521  52.112  1.00 70.72           C
ATOM   3924  O   SER B 158      -4.917  52.152  52.224  1.00 79.57           O
ATOM   3925  CB  SER B 158      -7.082  54.233  50.587  1.00 79.57           C
ATOM   3926  OG  SER B 158      -8.442  54.366  50.205  1.00 79.57           O
ATOM   3927  N   MET B 159      -6.883  52.716  53.156  1.00 64.24           N
ATOM   3928  CA  MET B 159      -6.430  52.476  54.521  1.00 64.24           C
ATOM   3929  C   MET B 159      -6.574  50.967  54.742  1.00 64.24           C
ATOM   3930  O   MET B 159      -7.634  50.389  54.493  1.00 48.27           O
ATOM   3931  CB  MET B 159      -7.288  53.259  55.520  1.00 48.27           C
ATOM   3932  N   PRO B 160      -5.502  50.313  55.211  1.00 70.18           N
ATOM   3933  CA  PRO B 160      -5.444  48.871  55.477  1.00 70.18           C
ATOM   3934  C   PRO B 160      -6.296  48.434  56.652  1.00 70.18           C
ATOM   3935  O   PRO B 160      -6.717  49.263  57.456  1.00 36.81           O
ATOM   3936  CB  PRO B 160      -3.969  48.622  55.753  1.00 36.81           C
ATOM   3937  CG  PRO B 160      -3.501  49.900  56.312  1.00 36.81           C
ATOM   3938  CD  PRO B 160      -4.237  50.972  55.568  1.00 36.81           C
ATOM   3939  N   ARG B 161      -6.543  47.129  56.747  1.00 37.45           N
ATOM   3940  CA  ARG B 161      -7.337  46.572  57.840  1.00 37.45           C
ATOM   3941  C   ARG B 161      -6.976  45.113  58.063  1.00 37.45           C
ATOM   3942  O   ARG B 161      -6.596  44.409  57.127  1.00 78.04           O
ATOM   3943  CB  ARG B 161      -8.847  46.684  57.562  1.00 78.04           C
ATOM   3944  CG  ARG B 161      -9.252  47.502  56.329  1.00 78.04           C
ATOM   3945  CD  ARG B 161      -9.453  46.610  55.105  1.00 78.04           C
ATOM   3946  NE  ARG B 161     -10.834  46.143  54.952  1.00 78.04           N
ATOM   3947  CZ  ARG B 161     -11.422  45.234  55.730  1.00 78.04           C
ATOM   3948  NH1 ARG B 161     -10.766  44.671  56.738  1.00 78.04           N
ATOM   3949  NH2 ARG B 161     -12.673  44.874  55.490  1.00 78.04           N
ATOM   3950  N   LYS B 162      -7.074  44.675  59.314  1.00 41.58           N
ATOM   3951  CA  LYS B 162      -6.778  43.294  59.663  1.00 41.58           C
ATOM   3952  C   LYS B 162      -7.992  42.490  59.221  1.00 41.58           C
ATOM   3953  O   LYS B 162      -9.120  43.003  59.210  1.00 39.90           O
ATOM   3954  CB  LYS B 162      -6.564  43.149  61.180  1.00 39.90           C
ATOM   3955  CG  LYS B 162      -5.633  41.997  61.601  1.00 39.90           C
ATOM   3956  CD  LYS B 162      -5.611  41.792  63.125  1.00 39.90           C
ATOM   3957  CE  LYS B 162      -4.291  41.168  63.608  1.00 39.90           C
ATOM   3958  NZ  LYS B 162      -4.444  40.017  64.567  1.00 39.90           N
ATOM   3959  N   VAL B 163      -7.764  41.236  58.851  1.00 37.62           N
ATOM   3960  CA  VAL B 163      -8.849  40.387  58.399  1.00 37.62           C
ATOM   3961  C   VAL B 163      -8.389  38.935  58.352  1.00 37.62           C
ATOM   3962  O   VAL B 163      -7.193  38.665  58.256  1.00 63.54           O
ATOM   3963  CB  VAL B 163      -9.350  40.856  57.016  1.00 63.54           C
ATOM   3964  CG1 VAL B 163      -8.181  41.101  56.083  1.00 63.54           C
ATOM   3965  CG2 VAL B 163     -10.283  39.835  56.442  1.00 63.54           C
ATOM   3966  N   ARG B 164      -9.338  38.004  58.430  1.00 45.42           N
ATOM   3967  CA  ARG B 164      -9.020  36.577  58.431  1.00 45.42           C
ATOM   3968  C   ARG B 164      -9.076  35.851  57.094  1.00 45.42           C
ATOM   3969  O   ARG B 164     -10.092  35.876  56.394  1.00 45.40           O
ATOM   3970  CB  ARG B 164      -9.933  35.840  59.399  1.00 45.40           C
ATOM   3971  CG  ARG B 164      -9.507  34.407  59.631  1.00 45.40           C
ATOM   3972  CD  ARG B 164      -9.877  33.977  61.034  1.00 45.40           C
ATOM   3973  NE  ARG B 164     -11.230  34.418  61.367  1.00 45.40           N
ATOM   3974  CZ  ARG B 164     -11.521  35.429  62.178  1.00 45.40           C
ATOM   3975  NH1 ARG B 164     -10.556  36.128  62.756  1.00 45.40           N
ATOM   3976  NH2 ARG B 164     -12.785  35.744  62.413  1.00 45.40           N
ATOM   3977  N   ILE B 165      -7.985  35.178  56.754  1.00 28.50           N
ATOM   3978  CA  ILE B 165      -7.940  34.430  55.508  1.00 28.50           C
ATOM   3979  C   ILE B 165      -8.967  33.309  55.613  1.00 28.50           C
ATOM   3980  O   ILE B 165      -8.932  32.521  56.562  1.00 30.48           O
ATOM   3981  CB  ILE B 165      -6.535  33.828  55.270  1.00 30.48           C
ATOM   3982  CG1 ILE B 165      -5.841  34.565  54.128  1.00 30.48           C
ATOM   3983  CG2 ILE B 165      -6.640  32.356  54.911  1.00 30.48           C
ATOM   3984  CD1 ILE B 165      -5.543  36.000  54.432  1.00 30.48           C
ATOM   3985  N   VAL B 166      -9.886  33.247  54.654  1.00 45.83           N
ATOM   3986  CA  VAL B 166     -10.911  32.208  54.673  1.00 45.83           C
ATOM   3987  C   VAL B 166     -10.778  31.221  53.521  1.00 45.83           C
ATOM   3988  O   VAL B 166     -11.044  30.028  53.677  1.00 31.59           O
ATOM   3989  CB  VAL B 166     -12.335  32.813  54.637  1.00 31.59           C
ATOM   3990  CG1 VAL B 166     -12.753  33.260  56.029  1.00 31.59           C
ATOM   3991  CG2 VAL B 166     -12.378  33.979  53.692  1.00 31.59           C
ATOM   3992  N   GLN B 167     -10.358  31.710  52.361  1.00 31.77           N
ATOM   3993  CA  GLN B 167     -10.232  30.828  51.222  1.00 31.77           C
ATOM   3994  C   GLN B 167      -9.125  31.176  50.243  1.00 31.77           C
ATOM   3995  O   GLN B 167      -8.847  32.349  49.979  1.00 64.32           O
ATOM   3996  CB  GLN B 167     -11.564  30.780  50.481  1.00 64.32           C
ATOM   3997  CG  GLN B 167     -11.978  29.383  50.075  1.00 64.32           C
ATOM   3998  CD  GLN B 167     -12.935  29.398  48.904  1.00 64.32           C
ATOM   3999  OE1 GLN B 167     -12.765  28.644  47.940  1.00 64.32           O
ATOM   4000  NE2 GLN B 167     -13.950  30.257  48.981  1.00 64.32           N
ATOM   4001  N   ILE B 168      -8.496  30.128  49.713  1.00 22.89           N
ATOM   4002  CA  ILE B 168      -7.431  30.250  48.717  1.00 22.89           C
ATOM   4003  C   ILE B 168      -7.848  29.343  47.573  1.00 22.89           C
ATOM   4004  O   ILE B 168      -7.879  28.119  47.721  1.00 38.58           O
ATOM   4005  CB  ILE B 168      -6.068  29.735  49.230  1.00 38.58           C
ATOM   4006  CG1 ILE B 168      -5.593  30.566  50.420  1.00 38.58           C
ATOM   4007  CG2 ILE B 168      -5.035  29.782  48.110  1.00 38.58           C
ATOM   4008  CD1 ILE B 168      -4.683  29.789  51.341  1.00 38.58           C
ATOM   4009  N   ASN B 169      -8.152  29.950  46.433  1.00 36.43           N
ATOM   4010  CA  ASN B 169      -8.605  29.203  45.267  1.00 36.43           C
ATOM   4011  C   ASN B 169      -7.588  28.246  44.653  1.00 36.43           C
ATOM   4012  O   ASN B 169      -6.380  28.444  44.744  1.00 44.92           O
ATOM   4013  CB  ASN B 169      -9.137  30.181  44.213  1.00 44.92           C
ATOM   4014  CG  ASN B 169     -10.481  30.790  44.617  1.00 44.92           C
ATOM   4015  OD1 ASN B 169     -10.766  31.945  44.306  1.00 44.92           O
ATOM   4016  ND2 ASN B 169     -11.309  30.013  45.313  1.00 44.92           N
ATOM   4017  N   GLU B 170      -8.100  27.198  44.021  1.00 49.01           N
ATOM   4018  CA  GLU B 170      -7.242  26.196  43.418  1.00 49.01           C
ATOM   4019  C   GLU B 170      -6.309  26.828  42.397  1.00 49.01           C
ATOM   4020  O   GLU B 170      -5.213  26.328  42.159  1.00 33.22           O
ATOM   4021  CB  GLU B 170      -8.088  25.090  42.772  1.00 33.22           C
ATOM   4022  CG  GLU B 170      -8.871  24.248  43.781  1.00 33.22           C
ATOM   4023  CD  GLU B 170      -7.961  23.603  44.809  1.00 33.22           C
ATOM   4024  OE1 GLU B 170      -6.836  23.247  44.403  1.00 33.22           O
ATOM   4025  OE2 GLU B 170      -8.349  23.459  46.002  1.00 33.22           O
ATOM   4026  N   ILE B 171      -6.731  27.938  41.801  1.00 43.70           N
ATOM   4027  CA  ILE B 171      -5.906  28.616  40.800  1.00 43.70           C
ATOM   4028  C   ILE B 171      -4.695  29.308  41.420  1.00 43.70           C
ATOM   4029  O   ILE B 171      -3.652  29.467  40.784  1.00 38.40           O
ATOM   4030  CB  ILE B 171      -6.725  29.674  40.021  1.00 38.40           C
ATOM   4031  CG1 ILE B 171      -6.243  29.754  38.564  1.00 38.40           C
ATOM   4032  CG2 ILE B 171      -6.628  31.017  40.715  1.00 38.40           C
ATOM   4033  CD1 ILE B 171      -4.797  30.149  38.378  1.00 38.40           C
ATOM   4034  N   PHE B 172      -4.841  29.741  42.661  1.00 52.44           N
ATOM   4035  CA  PHE B 172      -3.741  30.403  43.329  1.00 52.44           C
ATOM   4036  C   PHE B 172      -2.717  29.358  43.710  1.00 52.44           C
ATOM   4037  O   PHE B 172      -1.519  29.557  43.551  1.00 50.49           O
ATOM   4038  CB  PHE B 172      -4.221  31.109  44.584  1.00 50.49           C
ATOM   4039  CG  PHE B 172      -3.249  32.109  45.104  1.00 50.49           C
ATOM   4040  CD1 PHE B 172      -2.240  31.726  45.979  1.00 50.49           C
ATOM   4041  CD2 PHE B 172      -3.329  33.446  44.709  1.00 50.49           C
ATOM   4042  CE1 PHE B 172      -1.321  32.664  46.451  1.00 50.49           C
ATOM   4043  CE2 PHE B 172      -2.414  34.392  45.176  1.00 50.49           C
ATOM   4044  CZ  PHE B 172      -1.410  34.000  46.048  1.00 50.49           C
ATOM   4045  N   GLN B 173      -3.208  28.235  44.214  1.00 22.29           N
ATOM   4046  CA  GLN B 173      -2.338  27.151  44.631  1.00 22.29           C
ATOM   4047  C   GLN B 173      -1.357  26.773  43.536  1.00 22.29           C
ATOM   4048  O   GLN B 173      -0.307  26.208  43.815  1.00 28.72           O
ATOM   4049  CB  GLN B 173      -3.188  25.954  45.077  1.00 28.72           C
ATOM   4050  CG  GLN B 173      -4.126  26.373  46.184  1.00 28.72           C
ATOM   4051  CD  GLN B 173      -5.290  25.437  46.456  1.00 28.72           C
ATOM   4052  OE1 GLN B 173      -5.200  24.212  46.322  1.00 28.72           O
ATOM   4053  NE2 GLN B 173      -6.403  26.029  46.876  1.00 28.72           N
ATOM   4054  N   VAL B 174      -1.677  27.107  42.292  1.00 47.91           N
ATOM   4055  CA  VAL B 174      -0.774  26.774  41.199  1.00 47.91           C
ATOM   4056  C   VAL B 174       0.281  27.850  40.975  1.00 47.91           C
ATOM   4057  O   VAL B 174       1.406  27.545  40.575  1.00 71.67           O
ATOM   4058  CB  VAL B 174      -1.522  26.567  39.887  1.00 71.67           C
ATOM   4059  CG1 VAL B 174      -0.588  25.929  38.876  1.00 71.67           C
ATOM   4060  CG2 VAL B 174      -2.744  25.697  40.118  1.00 71.67           C
ATOM   4061  N   GLU B 175      -0.086  29.107  41.220  1.00 46.30           N
ATOM   4062  CA  GLU B 175       0.840  30.231  41.053  1.00 46.30           C
ATOM   4063  C   GLU B 175       1.986  30.069  42.041  1.00 46.30           C
ATOM   4064  O   GLU B 175       1.951  30.640  43.122  1.00100.00           O
ATOM   4065  CB  GLU B 175       0.119  31.548  41.335  1.00100.00           C
ATOM   4066  CG  GLU B 175      -0.796  31.994  40.227  1.00100.00           C
ATOM   4067  CD  GLU B 175      -0.118  31.909  38.892  1.00100.00           C
ATOM   4068  OE1 GLU B 175       1.103  32.169  38.851  1.00100.00           O
ATOM   4069  OE2 GLU B 175      -0.797  31.580  37.891  1.00100.00           O
ATOM   4070  N   THR B 176       3.002  29.301  41.664  1.00 39.11           N
ATOM   4071  CA  THR B 176       4.136  29.034  42.538  1.00 39.11           C
ATOM   4072  C   THR B 176       4.792  30.228  43.231  1.00 39.11           C
ATOM   4073  O   THR B 176       4.605  30.422  44.426  1.00 59.57           O
ATOM   4074  CB  THR B 176       5.230  28.243  41.801  1.00 59.57           C
ATOM   4075  OG1 THR B 176       4.721  26.965  41.400  1.00 59.57           O
ATOM   4076  CG2 THR B 176       6.418  28.027  42.726  1.00 59.57           C
ATOM   4077  N   ASP B 177       5.580  31.013  42.503  1.00 51.67           N
ATOM   4078  CA  ASP B 177       6.258  32.161  43.112  1.00 51.67           C
ATOM   4079  C   ASP B 177       5.292  32.918  44.012  1.00 51.67           C
ATOM   4080  O   ASP B 177       5.652  33.406  45.086  1.00100.00           O
ATOM   4081  CB  ASP B 177       6.789  33.107  42.027  1.00100.00           C
ATOM   4082  CG  ASP B 177       6.866  34.560  42.495  1.00100.00           C
ATOM   4083  OD1 ASP B 177       5.825  35.257  42.488  1.00100.00           O
ATOM   4084  OD2 ASP B 177       7.970  35.009  42.869  1.00100.00           O
ATOM   4085  N   GLN B 178       4.053  32.995  43.547  1.00 32.54           N
ATOM   4086  CA  GLN B 178       3.001  33.692  44.252  1.00 32.54           C
ATOM   4087  C   GLN B 178       2.483  32.918  45.468  1.00 32.54           C
ATOM   4088  O   GLN B 178       2.230  33.496  46.526  1.00 52.09           O
ATOM   4089  CB  GLN B 178       1.867  33.965  43.271  1.00 52.09           C
ATOM   4090  CG  GLN B 178       0.898  35.034  43.715  1.00 52.09           C
ATOM   4091  CD  GLN B 178       1.488  36.425  43.654  1.00 52.09           C
ATOM   4092  OE1 GLN B 178       0.777  37.413  43.860  1.00 52.09           O
ATOM   4093  NE2 GLN B 178       2.790  36.515  43.374  1.00 52.09           N
ATOM   4094  N   PHE B 179       2.349  31.604  45.317  1.00 54.46           N
ATOM   4095  CA  PHE B 179       1.840  30.752  46.384  1.00 54.46           C
ATOM   4096  C   PHE B 179       2.906  30.524  47.446  1.00 54.46           C
ATOM   4097  O   PHE B 179       2.668  30.755  48.631  1.00 30.09           O
ATOM   4098  CB  PHE B 179       1.359  29.408  45.809  1.00 30.09           C
ATOM   4099  CG  PHE B 179       0.700  28.491  46.833  1.00 30.09           C
ATOM   4100  CD1 PHE B 179      -0.287  28.974  47.709  1.00 30.09           C
ATOM   4101  CD2 PHE B 179       1.057  27.135  46.915  1.00 30.09           C
ATOM   4102  CE1 PHE B 179      -0.903  28.123  48.641  1.00 30.09           C
ATOM   4103  CE2 PHE B 179       0.443  26.276  47.845  1.00 30.09           C
ATOM   4104  CZ  PHE B 179      -0.533  26.772  48.705  1.00 30.09           C
ATOM   4105  N   THR B 180       4.081  30.071  47.021  1.00 39.73           N
ATOM   4106  CA  THR B 180       5.184  29.822  47.945  1.00 39.73           C
ATOM   4107  C   THR B 180       5.425  31.072  48.782  1.00 39.73           C
ATOM   4108  O   THR B 180       5.672  30.985  49.980  1.00 40.94           O
ATOM   4109  CB  THR B 180       6.468  29.492  47.188  1.00 40.94           C
ATOM   4110  OG1 THR B 180       6.905  30.667  46.505  1.00 40.94           O
ATOM   4111  CG2 THR B 180       6.229  28.387  46.166  1.00 40.94           C
ATOM   4112  N   GLN B 181       5.342  32.230  48.133  1.00 22.38           N
ATOM   4113  CA  GLN B 181       5.523  33.530  48.789  1.00 22.38           C
ATOM   4114  C   GLN B 181       4.605  33.716  49.999  1.00 22.38           C
ATOM   4115  O   GLN B 181       5.037  34.000  51.115  1.00 57.30           O
ATOM   4116  CB  GLN B 181       5.234  34.633  47.788  1.00 57.30           C
ATOM   4117  CG  GLN B 181       6.448  35.326  47.281  1.00 57.30           C
ATOM   4118  CD  GLN B 181       6.164  36.771  47.009  1.00 57.30           C
ATOM   4119  OE1 GLN B 181       6.253  37.225  45.864  1.00 57.30           O
ATOM   4120  NE2 GLN B 181       5.808  37.516  48.059  1.00 57.30           N
ATOM   4121  N   LEU B 182       3.319  33.583  49.745  1.00 38.92           N
ATOM   4122  CA  LEU B 182       2.339  33.711  50.792  1.00 38.92           C
ATOM   4123  C   LEU B 182       2.610  32.623  51.825  1.00 38.92           C
ATOM   4124  O   LEU B 182       2.697  32.887  53.024  1.00 30.36           O
ATOM   4125  CB  LEU B 182       0.938  33.552  50.197  1.00 30.36           C
ATOM   4126  CG  LEU B 182      -0.212  33.163  51.122  1.00 30.36           C
ATOM   4127  CD1 LEU B 182      -1.444  33.899  50.666  1.00 30.36           C
ATOM   4128  CD2 LEU B 182      -0.440  31.655  51.098  1.00 30.36           C
ATOM   4129  N   LEU B 183       2.747  31.394  51.351  1.00 35.36           N
ATOM   4130  CA  LEU B 183       2.995  30.270  52.235  1.00 35.36           C
ATOM   4131  C   LEU B 183       4.169  30.540  53.159  1.00 35.36           C
ATOM   4132  O   LEU B 183       4.223  30.021  54.274  1.00 41.33           O
ATOM   4133  CB  LEU B 183       3.273  29.014  51.415  1.00 41.33           C
ATOM   4134  CG  LEU B 183       2.052  28.188  51.026  1.00 41.33           C
ATOM   4135  CD1 LEU B 183       2.459  26.731  50.893  1.00 41.33           C
ATOM   4136  CD2 LEU B 183       0.956  28.353  52.070  1.00 41.33           C
ATOM   4137  N   ASP B 184       5.110  31.357  52.696  1.00 31.70           N
ATOM   4138  CA  ASP B 184       6.290  31.676  53.487  1.00 31.70           C
ATOM   4139  C   ASP B 184       5.995  32.752  54.520  1.00 31.70           C
ATOM   4140  O   ASP B 184       6.509  32.696  55.640  1.00 83.55           O
ATOM   4141  CB  ASP B 184       7.426  32.119  52.571  1.00 83.55           C
ATOM   4142  CG  ASP B 184       8.003  30.969  51.771  1.00 83.55           C
ATOM   4143  OD1 ASP B 184       7.616  29.806  52.034  1.00 83.55           O
ATOM   4144  OD2 ASP B 184       8.839  31.230  50.880  1.00 83.55           O
ATOM   4145  N   ALA B 185       5.159  33.724  54.158  1.00 27.20           N
ATOM   4146  CA  ALA B 185       4.793  34.777  55.099  1.00 27.20           C
ATOM   4147  C   ALA B 185       4.093  34.066  56.262  1.00 27.20           C
ATOM   4148  O   ALA B 185       3.600  34.697  57.216  1.00 26.32           O
ATOM   4149  CB  ALA B 185       3.862  35.775  54.434  1.00 26.32           C
ATOM   4150  N   ASP B 186       4.064  32.737  56.154  1.00 39.43           N
ATOM   4151  CA  ASP B 186       3.467  31.849  57.130  1.00 39.43           C
ATOM   4152  C   ASP B 186       1.982  32.077  57.187  1.00 39.43           C
ATOM   4153  O   ASP B 186       1.349  31.950  58.243  1.00 43.82           O
ATOM   4154  CB  ASP B 186       4.092  32.046  58.500  1.00 43.82           C
ATOM   4155  CG  ASP B 186       4.819  30.818  58.965  1.00 43.82           C
ATOM   4156  OD1 ASP B 186       4.628  29.748  58.333  1.00 43.82           O
ATOM   4157  OD2 ASP B 186       5.578  30.923  59.955  1.00 43.82           O
ATOM   4158  N   ILE B 187       1.436  32.439  56.032  1.00 55.90           N
ATOM   4159  CA  ILE B 187       0.018  32.658  55.924  1.00 55.90           C
ATOM   4160  C   ILE B 187      -0.596  31.305  55.654  1.00 55.90           C
ATOM   4161  O   ILE B 187      -0.134  30.541  54.805  1.00 26.43           O
ATOM   4162  CB  ILE B 187      -0.347  33.580  54.776  1.00 26.43           C
ATOM   4163  CG1 ILE B 187       0.666  34.719  54.670  1.00 26.43           C
ATOM   4164  CG2 ILE B 187      -1.773  34.074  54.990  1.00 26.43           C
ATOM   4165  CD1 ILE B 187       0.061  36.082  54.343  1.00 26.43           C
ATOM   4166  N   ARG B 188      -1.641  31.019  56.409  1.00 26.92           N
ATOM   4167  CA  ARG B 188      -2.361  29.772  56.310  1.00 26.92           C
ATOM   4168  C   ARG B 188      -3.818  30.166  56.484  1.00 26.92           C
ATOM   4169  O   ARG B 188      -4.109  31.284  56.911  1.00 41.13           O
ATOM   4170  CB  ARG B 188      -1.924  28.844  57.434  1.00 41.13           C
ATOM   4171  CG  ARG B 188      -1.854  27.400  57.036  1.00 41.13           C
ATOM   4172  CD  ARG B 188      -0.422  26.937  56.958  1.00 41.13           C
ATOM   4173  NE  ARG B 188       0.409  27.910  56.265  1.00 41.13           N
ATOM   4174  CZ  ARG B 188       1.679  27.694  55.948  1.00 41.13           C
ATOM   4175  NH1 ARG B 188       2.253  26.538  56.261  1.00 41.13           N
ATOM   4176  NH2 ARG B 188       2.370  28.632  55.313  1.00 41.13           N
ATOM   4177  N   VAL B 189      -4.738  29.275  56.140  1.00 60.97           N
ATOM   4178  CA  VAL B 189      -6.145  29.605  56.298  1.00 60.97           C
ATOM   4179  C   VAL B 189      -6.363  29.827  57.791  1.00 60.97           C
ATOM   4180  O   VAL B 189      -5.988  28.996  58.615  1.00 32.31           O
ATOM   4181  CB  VAL B 189      -7.066  28.470  55.759  1.00 32.31           C
ATOM   4182  CG1 VAL B 189      -8.400  29.050  55.297  1.00 32.31           C
ATOM   4183  CG2 VAL B 189      -6.378  27.755  54.589  1.00 32.31           C
ATOM   4184  N   GLY B 190      -6.937  30.972  58.134  1.00 28.22           N
ATOM   4185  CA  GLY B 190      -7.172  31.288  59.530  1.00 28.22           C
ATOM   4186  C   GLY B 190      -6.275  32.410  60.029  1.00 28.22           C
ATOM   4187  O   GLY B 190      -6.513  33.006  61.081  1.00 47.05           O
ATOM   4188  N   SER B 191      -5.235  32.698  59.264  1.00 36.22           N
ATOM   4189  CA  SER B 191      -4.302  33.742  59.612  1.00 36.22           C
ATOM   4190  C   SER B 191      -4.986  35.083  59.708  1.00 36.22           C
ATOM   4191  O   SER B 191      -5.985  35.336  59.038  1.00 22.32           O
ATOM   4192  CB  SER B 191      -3.223  33.824  58.558  1.00 22.32           C
ATOM   4193  OG  SER B 191      -2.504  32.616  58.537  1.00 22.32           O
ATOM   4194  N   GLU B 192      -4.439  35.934  60.565  1.00 41.20           N
ATOM   4195  CA  GLU B 192      -4.945  37.281  60.742  1.00 41.20           C
ATOM   4196  C   GLU B 192      -3.989  38.058  59.870  1.00 41.20           C
ATOM   4197  O   GLU B 192      -2.803  38.156  60.181  1.00 79.42           O
ATOM   4198  CB  GLU B 192      -4.801  37.719  62.195  1.00 79.42           C
ATOM   4199  CG  GLU B 192      -6.078  38.272  62.794  1.00 79.42           C
ATOM   4200  CD  GLU B 192      -7.123  37.205  63.005  1.00 79.42           C
ATOM   4201  OE1 GLU B 192      -7.234  36.316  62.137  1.00 79.42           O
ATOM   4202  OE2 GLU B 192      -7.828  37.254  64.035  1.00 79.42           O
ATOM   4203  N   VAL B 193      -4.501  38.588  58.771  1.00 21.34           N
ATOM   4204  CA  VAL B 193      -3.670  39.322  57.828  1.00 21.34           C
ATOM   4205  C   VAL B 193      -4.107  40.774  57.609  1.00 21.34           C
ATOM   4206  O   VAL B 193      -5.242  41.143  57.917  1.00 38.08           O
ATOM   4207  CB  VAL B 193      -3.649  38.576  56.488  1.00 38.08           C
ATOM   4208  CG1 VAL B 193      -2.905  39.380  55.449  1.00 38.08           C
ATOM   4209  CG2 VAL B 193      -3.004  37.209  56.683  1.00 38.08           C
ATOM   4210  N   GLU B 194      -3.194  41.595  57.094  1.00 51.74           N
ATOM   4211  CA  GLU B 194      -3.477  43.005  56.825  1.00 51.74           C
ATOM   4212  C   GLU B 194      -3.528  43.214  55.316  1.00 51.74           C
ATOM   4213  O   GLU B 194      -2.737  42.616  54.581  1.00100.00           O
ATOM   4214  CB  GLU B 194      -2.381  43.880  57.424  1.00100.00           C
ATOM   4215  CG  GLU B 194      -2.613  44.256  58.867  1.00100.00           C
ATOM   4216  CD  GLU B 194      -2.540  45.748  59.078  1.00100.00           C
ATOM   4217  OE1 GLU B 194      -1.860  46.418  58.272  1.00100.00           O
ATOM   4218  OE2 GLU B 194      -3.160  46.250  60.041  1.00100.00           O
ATOM   4219  N   ILE B 195      -4.441  44.065  54.852  1.00 44.93           N
ATOM   4220  CA  ILE B 195      -4.569  44.278  53.414  1.00 44.93           C
ATOM   4221  C   ILE B 195      -4.876  45.696  52.950  1.00 44.93           C
ATOM   4222  O   ILE B 195      -5.793  46.368  53.454  1.00 31.43           O
ATOM   4223  CB  ILE B 195      -5.634  43.330  52.828  1.00 31.43           C
ATOM   4224  CG1 ILE B 195      -6.884  43.346  53.701  1.00 31.43           C
ATOM   4225  CG2 ILE B 195      -5.099  41.917  52.791  1.00 31.43           C
ATOM   4226  CD1 ILE B 195      -7.941  44.283  53.206  1.00 31.43           C
ATOM   4227  N   VAL B 196      -4.106  46.138  51.960  1.00 46.58           N
ATOM   4228  CA  VAL B 196      -4.275  47.473  51.416  1.00 46.58           C
ATOM   4229  C   VAL B 196      -4.210  47.538  49.913  1.00 46.58           C
ATOM   4230  O   VAL B 196      -3.661  46.649  49.253  1.00 71.59           O
ATOM   4231  CB  VAL B 196      -3.201  48.428  51.912  1.00 71.59           C
ATOM   4232  CG1 VAL B 196      -3.841  49.567  52.666  1.00 71.59           C
ATOM   4233  CG2 VAL B 196      -2.196  47.682  52.757  1.00 71.59           C
ATOM   4234  N   ASP B 197      -4.772  48.623  49.391  1.00 64.05           N
ATOM   4235  CA  ASP B 197      -4.775  48.898  47.969  1.00 64.05           C
ATOM   4236  C   ASP B 197      -3.821  50.063  47.816  1.00 64.05           C
ATOM   4237  O   ASP B 197      -4.220  51.191  47.524  1.00 99.72           O
ATOM   4238  CB  ASP B 197      -6.163  49.296  47.482  1.00 99.72           C
ATOM   4239  CG  ASP B 197      -6.339  49.059  45.993  1.00 99.72           C
ATOM   4240  OD1 ASP B 197      -5.321  48.830  45.298  1.00 99.72           O
ATOM   4241  OD2 ASP B 197      -7.493  49.097  45.517  1.00 99.72           O
ATOM   4242  N   ARG B 198      -2.550  49.767  48.047  1.00 79.87           N
ATOM   4243  CA  ARG B 198      -1.503  50.764  47.965  1.00 79.87           C
ATOM   4244  C   ARG B 198      -1.073  50.990  46.525  1.00 79.87           C
ATOM   4245  O   ARG B 198      -0.544  50.086  45.876  1.00100.00           O
ATOM   4246  CB  ARG B 198      -0.289  50.326  48.801  1.00100.00           C
ATOM   4247  CG  ARG B 198      -0.419  50.586  50.302  1.00100.00           C
ATOM   4248  CD  ARG B 198      -0.362  52.078  50.640  1.00100.00           C
ATOM   4249  NE  ARG B 198      -1.615  52.767  50.323  1.00100.00           N
ATOM   4250  CZ  ARG B 198      -2.575  53.030  51.207  1.00100.00           C
ATOM   4251  NH1 ARG B 198      -2.432  52.661  52.476  1.00100.00           N
ATOM   4252  NH2 ARG B 198      -3.684  53.655  50.819  1.00100.00           N
ATOM   4253  N   ASP B 199      -1.305  52.205  46.036  1.00100.00           N
ATOM   4254  CA  ASP B 199      -0.931  52.583  44.679  1.00100.00           C
ATOM   4255  C   ASP B 199      -1.081  51.453  43.657  1.00100.00           C
ATOM   4256  O   ASP B 199      -0.091  50.830  43.252  1.00 59.75           O
ATOM   4257  CB  ASP B 199       0.507  53.110  44.670  1.00 59.75           C
ATOM   4258  N   GLY B 200      -2.323  51.183  43.261  1.00 97.78           N
ATOM   4259  CA  GLY B 200      -2.583  50.159  42.266  1.00 97.78           C
ATOM   4260  C   GLY B 200      -2.772  48.717  42.700  1.00 97.78           C
ATOM   4261  O   GLY B 200      -3.779  48.100  42.351  1.00 86.21           O
ATOM   4262  N   HIS B 201      -1.825  48.178  43.464  1.00 77.90           N
ATOM   4263  CA  HIS B 201      -1.897  46.783  43.892  1.00 77.90           C
ATOM   4264  C   HIS B 201      -2.308  46.479  45.343  1.00 77.90           C
ATOM   4265  O   HIS B 201      -2.236  47.327  46.236  1.00100.00           O
ATOM   4266  CB  HIS B 201      -0.563  46.098  43.577  1.00100.00           C
ATOM   4267  CG  HIS B 201      -0.048  46.389  42.200  1.00100.00           C
ATOM   4268  ND1 HIS B 201       0.154  45.405  41.256  1.00100.00           N
ATOM   4269  CD2 HIS B 201       0.299  47.555  41.605  1.00100.00           C
ATOM   4270  CE1 HIS B 201       0.601  45.952  40.140  1.00100.00           C
ATOM   4271  NE2 HIS B 201       0.699  47.256  40.324  1.00100.00           N
ATOM   4272  N   ILE B 202      -2.751  45.241  45.542  1.00 57.83           N
ATOM   4273  CA  ILE B 202      -3.186  44.724  46.833  1.00 57.83           C
ATOM   4274  C   ILE B 202      -2.056  43.882  47.420  1.00 57.83           C
ATOM   4275  O   ILE B 202      -1.377  43.139  46.693  1.00 35.54           O
ATOM   4276  CB  ILE B 202      -4.415  43.807  46.679  1.00 35.54           C
ATOM   4277  CG1 ILE B 202      -5.692  44.646  46.592  1.00 35.54           C
ATOM   4278  CG2 ILE B 202      -4.487  42.818  47.846  1.00 35.54           C
ATOM   4279  CD1 ILE B 202      -6.964  43.816  46.345  1.00 35.54           C
ATOM   4280  N   THR B 203      -1.875  43.982  48.734  1.00 60.19           N
ATOM   4281  CA  THR B 203      -0.826  43.234  49.417  1.00 60.19           C
ATOM   4282  C   THR B 203      -1.299  42.743  50.756  1.00 60.19           C
ATOM   4283  O   THR B 203      -2.145  43.368  51.388  1.00 43.29           O
ATOM   4284  CB  THR B 203       0.392  44.104  49.698  1.00 43.29           C
ATOM   4285  OG1 THR B 203       0.095  45.455  49.328  1.00 43.29           O
ATOM   4286  CG2 THR B 203       1.592  43.612  48.935  1.00 43.29           C
ATOM   4287  N   LEU B 204      -0.732  41.622  51.182  1.00 56.89           N
ATOM   4288  CA  LEU B 204      -1.046  41.049  52.479  1.00 56.89           C
ATOM   4289  C   LEU B 204       0.244  41.023  53.262  1.00 56.89           C
ATOM   4290  O   LEU B 204       1.332  41.030  52.679  1.00 43.24           O
ATOM   4291  CB  LEU B 204      -1.532  39.617  52.359  1.00 43.24           C
ATOM   4292  CG  LEU B 204      -2.303  39.236  51.115  1.00 43.24           C
ATOM   4293  CD1 LEU B 204      -1.770  37.907  50.579  1.00 43.24           C
ATOM   4294  CD2 LEU B 204      -3.772  39.139  51.470  1.00 43.24           C
ATOM   4295  N   SER B 205       0.120  40.977  54.582  1.00 39.22           N
ATOM   4296  CA  SER B 205       1.293  40.933  55.436  1.00 39.22           C
ATOM   4297  C   SER B 205       0.960  40.081  56.633  1.00 39.22           C
ATOM   4298  O   SER B 205       0.055  40.417  57.384  1.00 41.85           O
ATOM   4299  CB  SER B 205       1.657  42.343  55.884  1.00 41.85           C
ATOM   4300  OG  SER B 205       0.896  43.300  55.165  1.00 41.85           O
ATOM   4301  N   HIS B 206       1.641  38.960  56.806  1.00 51.92           N
ATOM   4302  CA  HIS B 206       1.317  38.179  57.978  1.00 51.92           C
ATOM   4303  C   HIS B 206       2.371  38.394  59.041  1.00 51.92           C
ATOM   4304  O   HIS B 206       2.104  39.001  60.094  1.00 35.12           O
ATOM   4305  CB  HIS B 206       1.187  36.681  57.696  1.00 35.12           C
ATOM   4306  CG  HIS B 206       0.695  35.911  58.880  1.00 35.12           C
ATOM   4307  ND1 HIS B 206       1.360  34.825  59.406  1.00 35.12           N
ATOM   4308  CD2 HIS B 206      -0.362  36.134  59.698  1.00 35.12           C
ATOM   4309  CE1 HIS B 206       0.736  34.414  60.498  1.00 35.12           C
ATOM   4310  NE2 HIS B 206      -0.314  35.191  60.693  1.00 35.12           N
ATOM   4311  N   ASN B 207       3.579  37.917  58.791  1.00 36.72           N
ATOM   4312  CA  ASN B 207       4.593  38.094  59.807  1.00 36.72           C
ATOM   4313  C   ASN B 207       5.551  39.197  59.415  1.00 36.72           C
ATOM   4314  O   ASN B 207       6.737  38.962  59.192  1.00 43.46           O
ATOM   4315  CB  ASN B 207       5.302  36.769  60.043  1.00 43.46           C
ATOM   4316  CG  ASN B 207       4.387  35.748  60.676  1.00 43.46           C
ATOM   4317  OD1 ASN B 207       3.578  36.084  61.549  1.00 43.46           O
ATOM   4318  ND2 ASN B 207       4.499  34.495  60.239  1.00 43.46           N
ATOM   4319  N   GLY B 208       5.022  40.412  59.319  1.00 77.75           N
ATOM   4320  CA  GLY B 208       5.855  41.532  58.929  1.00 77.75           C
ATOM   4321  C   GLY B 208       6.291  41.358  57.488  1.00 77.75           C
ATOM   4322  O   GLY B 208       6.848  42.273  56.872  1.00 79.48           O
ATOM   4323  N   LYS B 209       6.043  40.164  56.958  1.00 45.62           N
ATOM   4324  CA  LYS B 209       6.367  39.842  55.585  1.00 45.62           C
ATOM   4325  C   LYS B 209       5.232  40.408  54.755  1.00 45.62           C
ATOM   4326  O   LYS B 209       4.080  40.410  55.193  1.00 55.81           O
ATOM   4327  CB  LYS B 209       6.424  38.336  55.395  1.00 55.81           C
ATOM   4328  CG  LYS B 209       7.691  37.876  54.738  1.00 55.81           C
ATOM   4329  CD  LYS B 209       8.743  37.557  55.782  1.00 55.81           C
ATOM   4330  CE  LYS B 209       8.824  36.055  56.049  1.00 55.81           C
ATOM   4331  NZ  LYS B 209       7.814  35.558  57.052  1.00 55.81           N
ATOM   4332  N   ASP B 210       5.560  40.907  53.572  1.00 25.37           N
ATOM   4333  CA  ASP B 210       4.553  41.455  52.679  1.00 25.37           C
ATOM   4334  C   ASP B 210       4.540  40.625  51.403  1.00 25.37           C
ATOM   4335  O   ASP B 210       5.585  40.212  50.891  1.00 62.31           O
ATOM   4336  CB  ASP B 210       4.862  42.916  52.363  1.00 62.31           C
ATOM   4337  CG  ASP B 210       4.926  43.775  53.606  1.00 62.31           C
ATOM   4338  OD1 ASP B 210       3.956  43.754  54.395  1.00 62.31           O
ATOM   4339  OD2 ASP B 210       5.947  44.469  53.796  1.00 62.31           O
ATOM   4340  N   VAL B 211       3.340  40.359  50.910  1.00 45.79           N
ATOM   4341  CA  VAL B 211       3.174  39.586  49.695  1.00 45.79           C
ATOM   4342  C   VAL B 211       2.270  40.408  48.784  1.00 45.79           C
ATOM   4343  O   VAL B 211       1.128  40.712  49.144  1.00 27.91           O
ATOM   4344  CB  VAL B 211       2.528  38.217  50.008  1.00 27.91           C
ATOM   4345  CG1 VAL B 211       2.011  37.584  48.730  1.00 27.91           C
ATOM   4346  CG2 VAL B 211       3.549  37.298  50.687  1.00 27.91           C
ATOM   4347  N   GLU B 212       2.795  40.796  47.622  1.00 47.08           N
ATOM   4348  CA  GLU B 212       2.026  41.595  46.674  1.00 47.08           C
ATOM   4349  C   GLU B 212       1.341  40.721  45.647  1.00 47.08           C
ATOM   4350  O   GLU B 212       1.991  40.126  44.788  1.00100.00           O
ATOM   4351  CB  GLU B 212       2.915  42.609  45.964  1.00100.00           C
ATOM   4352  CG  GLU B 212       2.126  43.781  45.409  1.00100.00           C
ATOM   4353  CD  GLU B 212       2.977  44.735  44.594  1.00100.00           C
ATOM   4354  OE1 GLU B 212       4.187  44.846  44.889  1.00100.00           O
ATOM   4355  OE2 GLU B 212       2.437  45.374  43.662  1.00100.00           O
ATOM   4356  N   LEU B 213       0.018  40.660  45.747  1.00 51.43           N
ATOM   4357  CA  LEU B 213      -0.800  39.847  44.862  1.00 51.43           C
ATOM   4358  C   LEU B 213      -0.875  40.337  43.422  1.00 51.43           C
ATOM   4359  O   LEU B 213      -1.070  41.523  43.164  1.00 43.03           O
ATOM   4360  CB  LEU B 213      -2.213  39.760  45.423  1.00 43.03           C
ATOM   4361  CG  LEU B 213      -2.353  38.883  46.653  1.00 43.03           C
ATOM   4362  CD1 LEU B 213      -3.814  38.749  46.977  1.00 43.03           C
ATOM   4363  CD2 LEU B 213      -1.729  37.524  46.398  1.00 43.03           C
ATOM   4364  N   LEU B 214      -0.727  39.419  42.477  1.00 61.62           N
ATOM   4365  CA  LEU B 214      -0.819  39.798  41.079  1.00 61.62           C
ATOM   4366  C   LEU B 214      -2.260  40.261  40.889  1.00 61.62           C
ATOM   4367  O   LEU B 214      -3.183  39.638  41.420  1.00 92.17           O
ATOM   4368  CB  LEU B 214      -0.514  38.592  40.198  1.00 92.17           C
ATOM   4369  CG  LEU B 214       0.681  37.802  40.724  1.00 92.17           C
ATOM   4370  CD1 LEU B 214       0.748  36.440  40.069  1.00 92.17           C
ATOM   4371  CD2 LEU B 214       1.945  38.592  40.458  1.00 92.17           C
ATOM   4372  N   ASP B 215      -2.453  41.358  40.159  1.00 36.45           N
ATOM   4373  CA  ASP B 215      -3.796  41.891  39.928  1.00 36.45           C
ATOM   4374  C   ASP B 215      -4.762  40.762  39.562  1.00 36.45           C
ATOM   4375  O   ASP B 215      -5.884  40.692  40.073  1.00 59.48           O
ATOM   4376  CB  ASP B 215      -3.755  42.951  38.818  1.00 59.48           C
ATOM   4377  CG  ASP B 215      -2.924  44.182  39.199  1.00 59.48           C
ATOM   4378  OD1 ASP B 215      -3.140  44.733  40.302  1.00 59.48           O
ATOM   4379  OD2 ASP B 215      -2.059  44.600  38.394  1.00 59.48           O
ATOM   4380  N   ASP B 216      -4.297  39.865  38.697  1.00 48.63           N
ATOM   4381  CA  ASP B 216      -5.084  38.724  38.242  1.00 48.63           C
ATOM   4382  C   ASP B 216      -5.469  37.765  39.365  1.00 48.63           C
ATOM   4383  O   ASP B 216      -6.492  37.088  39.281  1.00100.00           O
ATOM   4384  CB  ASP B 216      -4.320  37.937  37.173  1.00100.00           C
ATOM   4385  CG  ASP B 216      -3.261  38.770  36.469  1.00100.00           C
ATOM   4386  OD1 ASP B 216      -3.513  39.973  36.215  1.00100.00           O
ATOM   4387  OD2 ASP B 216      -2.177  38.212  36.163  1.00100.00           O
ATOM   4388  N   LEU B 217      -4.652  37.700  40.412  1.00 45.54           N
ATOM   4389  CA  LEU B 217      -4.931  36.803  41.533  1.00 45.54           C
ATOM   4390  C   LEU B 217      -5.735  37.434  42.661  1.00 45.54           C
ATOM   4391  O   LEU B 217      -6.309  36.720  43.475  1.00 43.83           O
ATOM   4392  CB  LEU B 217      -3.626  36.255  42.113  1.00 43.83           C
ATOM   4393  CG  LEU B 217      -2.851  35.233  41.282  1.00 43.83           C
ATOM   4394  CD1 LEU B 217      -3.657  33.961  41.132  1.00 43.83           C
ATOM   4395  CD2 LEU B 217      -2.548  35.827  39.928  1.00 43.83           C
ATOM   4396  N   ALA B 218      -5.776  38.760  42.717  1.00 47.55           N
ATOM   4397  CA  ALA B 218      -6.505  39.449  43.779  1.00 47.55           C
ATOM   4398  C   ALA B 218      -7.900  38.867  44.015  1.00 47.55           C
ATOM   4399  O   ALA B 218      -8.416  38.864  45.144  1.00 49.25           O
ATOM   4400  CB  ALA B 218      -6.609  40.935  43.459  1.00 49.25           C
ATOM   4401  N   HIS B 219      -8.504  38.368  42.943  1.00 60.30           N
ATOM   4402  CA  HIS B 219      -9.837  37.800  43.031  1.00 60.30           C
ATOM   4403  C   HIS B 219      -9.857  36.399  43.632  1.00 60.30           C
ATOM   4404  O   HIS B 219     -10.864  35.974  44.193  1.00 83.33           O
ATOM   4405  CB  HIS B 219     -10.485  37.797  41.635  1.00 83.33           C
ATOM   4406  CG  HIS B 219     -10.139  36.605  40.787  1.00 83.33           C
ATOM   4407  ND1 HIS B 219      -8.933  36.480  40.130  1.00 83.33           N
ATOM   4408  CD2 HIS B 219     -10.872  35.523  40.427  1.00 83.33           C
ATOM   4409  CE1 HIS B 219      -8.939  35.377  39.402  1.00 83.33           C
ATOM   4410  NE2 HIS B 219     -10.104  34.777  39.565  1.00 83.33           N
ATOM   4411  N   THR B 220      -8.730  35.700  43.537  1.00 34.63           N
ATOM   4412  CA  THR B 220      -8.613  34.327  44.022  1.00 34.63           C
ATOM   4413  C   THR B 220      -8.413  34.072  45.508  1.00 34.63           C
ATOM   4414  O   THR B 220      -7.986  32.971  45.881  1.00 33.09           O
ATOM   4415  CB  THR B 220      -7.490  33.580  43.293  1.00 33.09           C
ATOM   4416  OG1 THR B 220      -6.225  33.990  43.825  1.00 33.09           O
ATOM   4417  CG2 THR B 220      -7.535  33.881  41.810  1.00 33.09           C
ATOM   4418  N   ILE B 221      -8.706  35.058  46.357  1.00 25.92           N
ATOM   4419  CA  ILE B 221      -8.566  34.851  47.802  1.00 25.92           C
ATOM   4420  C   ILE B 221      -9.733  35.413  48.612  1.00 25.92           C
ATOM   4421  O   ILE B 221      -9.891  36.622  48.736  1.00 32.70           O
ATOM   4422  CB  ILE B 221      -7.253  35.447  48.342  1.00 32.70           C
ATOM   4423  CG1 ILE B 221      -6.084  35.088  47.408  1.00 32.70           C
ATOM   4424  CG2 ILE B 221      -7.025  34.926  49.756  1.00 32.70           C
ATOM   4425  CD1 ILE B 221      -4.774  34.773  48.108  1.00 32.70           C
ATOM   4426  N   ARG B 222     -10.552  34.528  49.165  1.00 33.49           N
ATOM   4427  CA  ARG B 222     -11.711  34.961  49.930  1.00 33.49           C
ATOM   4428  C   ARG B 222     -11.311  35.366  51.356  1.00 33.49           C
ATOM   4429  O   ARG B 222     -10.430  34.772  51.971  1.00 21.12           O
ATOM   4430  CB  ARG B 222     -12.779  33.853  49.937  1.00 21.12           C
ATOM   4431  N   ILE B 223     -11.989  36.371  51.885  1.00 40.82           N
ATOM   4432  CA  ILE B 223     -11.668  36.892  53.199  1.00 40.82           C
ATOM   4433  C   ILE B 223     -12.828  36.988  54.160  1.00 40.82           C
ATOM   4434  O   ILE B 223     -13.990  37.023  53.745  1.00 30.21           O
ATOM   4435  CB  ILE B 223     -11.046  38.285  53.076  1.00 30.21           C
ATOM   4436  CG1 ILE B 223      -9.661  38.251  53.696  1.00 30.21           C
ATOM   4437  CG2 ILE B 223     -11.947  39.342  53.712  1.00 30.21           C
ATOM   4438  CD1 ILE B 223      -9.114  36.837  53.854  1.00 30.21           C
ATOM   4439  N   GLU B 224     -12.503  37.052  55.449  1.00 37.72           N
ATOM   4440  CA  GLU B 224     -13.524  37.167  56.477  1.00 37.72           C
ATOM   4441  C   GLU B 224     -13.423  38.507  57.175  1.00 37.72           C
ATOM   4442  O   GLU B 224     -12.921  39.464  56.599  1.00 55.15           O
ATOM   4443  CB  GLU B 224     -13.395  36.055  57.496  1.00 55.15           C
ATOM   4444  CG  GLU B 224     -14.702  35.774  58.160  1.00 55.15           C
ATOM   4445  CD  GLU B 224     -14.588  34.707  59.202  1.00 55.15           C
ATOM   4446  OE1 GLU B 224     -13.874  33.716  58.940  1.00 55.15           O
ATOM   4447  OE2 GLU B 224     -15.214  34.855  60.276  1.00 55.15           O
ATOM   4448  N   GLU B 225     -13.898  38.585  58.415  1.00 45.98           N
ATOM   4449  CA  GLU B 225     -13.841  39.848  59.130  1.00 45.98           C
ATOM   4450  C   GLU B 225     -13.425  39.772  60.590  1.00 45.98           C
ATOM   4451  O   GLU B 225     -13.785  40.641  61.377  1.00 54.59           O
ATOM   4452  CB  GLU B 225     -15.183  40.564  59.023  1.00 54.59           C
ATOM   4453  CG  GLU B 225     -15.270  41.536  57.854  1.00 54.59           C
ATOM   4454  CD  GLU B 225     -14.037  42.415  57.698  1.00 54.59           C
ATOM   4455  OE1 GLU B 225     -13.225  42.505  58.643  1.00 54.59           O
ATOM   4456  OE2 GLU B 225     -13.879  43.023  56.621  1.00 54.59           O
ATOM   4457  N   LEU B 226     -12.656  38.750  60.950  1.00100.00           N
ATOM   4458  CA  LEU B 226     -12.175  38.587  62.325  1.00100.00           C
ATOM   4459  C   LEU B 226     -13.290  38.516  63.376  1.00100.00           C
ATOM   4460  O   LEU B 226     -13.049  37.907  64.446  1.00 90.84           O
ATOM   4461  CB  LEU B 226     -11.210  39.725  62.687  1.00 90.84           C
ATOM   4462  CG  LEU B 226     -10.309  40.273  61.579  1.00 90.84           C
ATOM   4463  CD1 LEU B 226     -10.434  41.787  61.506  1.00 90.84           C
ATOM   4464  CD2 LEU B 226      -8.876  39.864  61.847  1.00 90.84           C
ATOM   4465  OXT LEU B 226     -14.387  39.065  63.129  1.00 90.84           O
TER    4466      LEU B 226
ATOM   4467  N   LYS C   2     -11.637   0.673  -0.369  1.00100.00           N
ATOM   4468  CA  LYS C   2     -10.557   0.770   0.661  1.00100.00           C
ATOM   4469  C   LYS C   2      -9.663  -0.477   0.700  1.00100.00           C
ATOM   4470  O   LYS C   2      -9.907  -1.422   1.457  1.00100.00           O
ATOM   4471  CB  LYS C   2     -11.171   1.027   2.050  1.00100.00           C
ATOM   4472  N   ASP C   3      -8.635  -0.461  -0.140  1.00 56.55           N
ATOM   4473  CA  ASP C   3      -7.651  -1.526  -0.236  1.00 56.55           C
ATOM   4474  C   ASP C   3      -6.756  -1.133  -1.388  1.00 56.55           C
ATOM   4475  O   ASP C   3      -7.037  -1.442  -2.541  1.00 85.20           O
ATOM   4476  CB  ASP C   3      -8.297  -2.878  -0.529  1.00 85.20           C
ATOM   4477  CG  ASP C   3      -7.273  -3.999  -0.623  1.00 85.20           C
ATOM   4478  OD1 ASP C   3      -6.075  -3.738  -0.373  1.00 85.20           O
ATOM   4479  OD2 ASP C   3      -7.660  -5.140  -0.950  1.00 85.20           O
ATOM   4480  N   LEU C   4      -5.679  -0.432  -1.073  1.00 32.49           N
ATOM   4481  CA  LEU C   4      -4.754   0.019  -2.099  1.00 32.49           C
ATOM   4482  C   LEU C   4      -4.138  -1.108  -2.922  1.00 32.49           C
ATOM   4483  O   LEU C   4      -3.463  -0.840  -3.918  1.00 50.56           O
ATOM   4484  CB  LEU C   4      -3.639   0.850  -1.461  1.00 50.56           C
ATOM   4485  CG  LEU C   4      -4.050   1.819  -0.346  1.00 50.56           C
ATOM   4486  CD1 LEU C   4      -2.795   2.370   0.324  1.00 50.56           C
ATOM   4487  CD2 LEU C   4      -4.884   2.950  -0.922  1.00 50.56           C
ATOM   4488  N   VAL C   5      -4.386  -2.355  -2.519  1.00 31.01           N
ATOM   4489  CA  VAL C   5      -3.820  -3.518  -3.201  1.00 31.01           C
ATOM   4490  C   VAL C   5      -2.322  -3.529  -2.883  1.00 31.01           C
ATOM   4491  O   VAL C   5      -1.820  -4.493  -2.311  1.00 48.30           O
ATOM   4492  CB  VAL C   5      -4.063  -3.451  -4.728  1.00 48.30           C
ATOM   4493  CG1 VAL C   5      -3.174  -4.437  -5.462  1.00 48.30           C
ATOM   4494  CG2 VAL C   5      -5.504  -3.763  -5.009  1.00 48.30           C
ATOM   4495  N   ASP C   6      -1.617  -2.464  -3.268  1.00 29.97           N
ATOM   4496  CA  ASP C   6      -0.206  -2.298  -2.944  1.00 29.97           C
ATOM   4497  C   ASP C   6      -0.080  -0.847  -2.466  1.00 29.97           C
ATOM   4498  O   ASP C   6      -0.176   0.092  -3.260  1.00 54.75           O
ATOM   4499  CB  ASP C   6       0.699  -2.530  -4.149  1.00 54.75           C
ATOM   4500  CG  ASP C   6       2.171  -2.351  -3.803  1.00 54.75           C
ATOM   4501  OD1 ASP C   6       2.520  -1.261  -3.309  1.00 54.75           O
ATOM   4502  OD2 ASP C   6       2.979  -3.287  -4.013  1.00 54.75           O
ATOM   4503  N   THR C   7       0.115  -0.681  -1.158  1.00 36.54           N
ATOM   4504  CA  THR C   7       0.225   0.636  -0.542  1.00 36.54           C
ATOM   4505  C   THR C   7       1.345   1.483  -1.112  1.00 36.54           C
ATOM   4506  O   THR C   7       1.113   2.603  -1.561  1.00 35.26           O
ATOM   4507  CB  THR C   7       0.427   0.509   0.973  1.00 35.26           C
ATOM   4508  OG1 THR C   7      -0.685  -0.197   1.545  1.00 35.26           O
ATOM   4509  CG2 THR C   7       0.541   1.877   1.610  1.00 35.26           C
ATOM   4510  N   THR C   8       2.559   0.950  -1.099  1.00 22.28           N
ATOM   4511  CA  THR C   8       3.704   1.689  -1.618  1.00 22.28           C
ATOM   4512  C   THR C   8       3.483   2.229  -3.020  1.00 22.28           C
ATOM   4513  O   THR C   8       3.846   3.364  -3.326  1.00 48.50           O
ATOM   4514  CB  THR C   8       4.952   0.817  -1.656  1.00 48.50           C
ATOM   4515  OG1 THR C   8       5.243   0.354  -0.334  1.00 48.50           O
ATOM   4516  CG2 THR C   8       6.131   1.612  -2.193  1.00 48.50           C
ATOM   4517  N   GLU C   9       2.891   1.401  -3.872  1.00 65.62           N
ATOM   4518  CA  GLU C   9       2.640   1.788  -5.248  1.00 65.62           C
ATOM   4519  C   GLU C   9       1.657   2.950  -5.318  1.00 65.62           C
ATOM   4520  O   GLU C   9       1.933   3.959  -5.964  1.00 77.12           O
ATOM   4521  CB  GLU C   9       2.131   0.580  -6.047  1.00 77.12           C
ATOM   4522  CG  GLU C   9       3.261  -0.360  -6.503  1.00 77.12           C
ATOM   4523  CD  GLU C   9       2.787  -1.499  -7.393  1.00 77.12           C
ATOM   4524  OE1 GLU C   9       1.610  -1.496  -7.813  1.00 77.12           O
ATOM   4525  OE2 GLU C   9       3.604  -2.401  -7.672  1.00 77.12           O
ATOM   4526  N   MET C  10       0.525   2.827  -4.636  1.00 37.42           N
ATOM   4527  CA  MET C  10      -0.468   3.897  -4.652  1.00 37.42           C
ATOM   4528  C   MET C  10       0.090   5.207  -4.066  1.00 37.42           C
ATOM   4529  O   MET C  10      -0.359   6.298  -4.414  1.00 59.16           O
ATOM   4530  CB  MET C  10      -1.731   3.466  -3.891  1.00 59.16           C
ATOM   4531  CG  MET C  10      -2.602   2.431  -4.624  1.00 59.16           C
ATOM   4532  SD  MET C  10      -3.110   2.868  -6.324  1.00 59.16           S
ATOM   4533  CE  MET C  10      -3.653   4.513  -6.072  1.00 59.16           C
ATOM   4534  N   TYR C  11       1.068   5.108  -3.177  1.00 68.95           N
ATOM   4535  CA  TYR C  11       1.651   6.316  -2.607  1.00 68.95           C
ATOM   4536  C   TYR C  11       2.488   7.000  -3.677  1.00 68.95           C
ATOM   4537  O   TYR C  11       2.382   8.202  -3.874  1.00 27.03           O
ATOM   4538  CB  TYR C  11       2.558   5.995  -1.419  1.00 27.03           C
ATOM   4539  CG  TYR C  11       1.893   6.104  -0.064  1.00 27.03           C
ATOM   4540  CD1 TYR C  11       0.664   5.487   0.178  1.00 27.03           C
ATOM   4541  CD2 TYR C  11       2.522   6.764   1.000  1.00 27.03           C
ATOM   4542  CE1 TYR C  11       0.083   5.512   1.440  1.00 27.03           C
ATOM   4543  CE2 TYR C  11       1.943   6.792   2.271  1.00 27.03           C
ATOM   4544  CZ  TYR C  11       0.726   6.159   2.477  1.00 27.03           C
ATOM   4545  OH  TYR C  11       0.146   6.125   3.714  1.00 27.03           O
ATOM   4546  N   LEU C  12       3.324   6.225  -4.358  1.00 48.67           N
ATOM   4547  CA  LEU C  12       4.188   6.760  -5.403  1.00 48.67           C
ATOM   4548  C   LEU C  12       3.378   7.249  -6.590  1.00 48.67           C
ATOM   4549  O   LEU C  12       3.698   8.280  -7.183  1.00 40.57           O
ATOM   4550  CB  LEU C  12       5.182   5.702  -5.877  1.00 40.57           C
ATOM   4551  CG  LEU C  12       6.332   5.363  -4.935  1.00 40.57           C
ATOM   4552  CD1 LEU C  12       6.874   3.976  -5.245  1.00 40.57           C
ATOM   4553  CD2 LEU C  12       7.415   6.411  -5.090  1.00 40.57           C
ATOM   4554  N   ARG C  13       2.335   6.512  -6.952  1.00 69.46           N
ATOM   4555  CA  ARG C  13       1.513   6.938  -8.071  1.00 69.46           C
ATOM   4556  C   ARG C  13       0.904   8.276  -7.675  1.00 69.46           C
ATOM   4557  O   ARG C  13       0.790   9.181  -8.500  1.00 52.38           O
ATOM   4558  CB  ARG C  13       0.400   5.923  -8.371  1.00 52.38           C
ATOM   4559  CG  ARG C  13      -0.910   6.564  -8.849  1.00 52.38           C
ATOM   4560  CD  ARG C  13      -1.498   5.900 -10.093  1.00 52.38           C
ATOM   4561  NE  ARG C  13      -2.725   5.162  -9.778  1.00 52.38           N
ATOM   4562  CZ  ARG C  13      -3.908   5.724  -9.533  1.00 52.38           C
ATOM   4563  NH1 ARG C  13      -4.037   7.044  -9.569  1.00 52.38           N
ATOM   4564  NH2 ARG C  13      -4.964   4.967  -9.236  1.00 52.38           N
ATOM   4565  N   THR C  14       0.530   8.401  -6.402  1.00 29.06           N
ATOM   4566  CA  THR C  14      -0.066   9.641  -5.914  1.00 29.06           C
ATOM   4567  C   THR C  14       0.917  10.806  -6.028  1.00 29.06           C
ATOM   4568  O   THR C  14       0.573  11.878  -6.520  1.00 32.48           O
ATOM   4569  CB  THR C  14      -0.529   9.524  -4.443  1.00 32.48           C
ATOM   4570  OG1 THR C  14      -1.677   8.670  -4.362  1.00 32.48           O
ATOM   4571  CG2 THR C  14      -0.906  10.886  -3.900  1.00 32.48           C
ATOM   4572  N   ILE C  15       2.140  10.612  -5.565  1.00 45.03           N
ATOM   4573  CA  ILE C  15       3.116  11.683  -5.670  1.00 45.03           C
ATOM   4574  C   ILE C  15       3.183  12.065  -7.141  1.00 45.03           C
ATOM   4575  O   ILE C  15       3.082  13.236  -7.492  1.00 48.56           O
ATOM   4576  CB  ILE C  15       4.512  11.230  -5.192  1.00 48.56           C
ATOM   4577  CG1 ILE C  15       4.448  10.881  -3.711  1.00 48.56           C
ATOM   4578  CG2 ILE C  15       5.546  12.331  -5.423  1.00 48.56           C
ATOM   4579  CD1 ILE C  15       5.769  10.459  -3.160  1.00 48.56           C
ATOM   4580  N   TYR C  16       3.336  11.064  -8.000  1.00 56.13           N
ATOM   4581  CA  TYR C  16       3.414  11.291  -9.438  1.00 56.13           C
ATOM   4582  C   TYR C  16       2.256  12.181  -9.882  1.00 56.13           C
ATOM   4583  O   TYR C  16       2.453  13.230 -10.487  1.00 57.34           O
ATOM   4584  CB  TYR C  16       3.349   9.950 -10.172  1.00 57.34           C
ATOM   4585  CG  TYR C  16       3.501  10.060 -11.668  1.00 57.34           C
ATOM   4586  CD1 TYR C  16       2.395  10.267 -12.480  1.00 57.34           C
ATOM   4587  CD2 TYR C  16       4.757   9.970 -12.268  1.00 57.34           C
ATOM   4588  CE1 TYR C  16       2.532  10.386 -13.851  1.00 57.34           C
ATOM   4589  CE2 TYR C  16       4.908  10.086 -13.638  1.00 57.34           C
ATOM   4590  CZ  TYR C  16       3.792  10.297 -14.424  1.00 57.34           C
ATOM   4591  OH  TYR C  16       3.930  10.432 -15.784  1.00 57.34           O
ATOM   4592  N   GLU C  17       1.050  11.736  -9.555  1.00 30.91           N
ATOM   4593  CA  GLU C  17      -0.183  12.436  -9.883  1.00 30.91           C
ATOM   4594  C   GLU C  17      -0.132  13.890  -9.455  1.00 30.91           C
ATOM   4595  O   GLU C  17      -0.406  14.786 -10.240  1.00 77.40           O
ATOM   4596  CB  GLU C  17      -1.344  11.758  -9.178  1.00 77.40           C
ATOM   4597  CG  GLU C  17      -2.663  11.871  -9.875  1.00 77.40           C
ATOM   4598  CD  GLU C  17      -3.604  10.789  -9.412  1.00 77.40           C
ATOM   4599  OE1 GLU C  17      -3.138   9.639  -9.254  1.00 77.40           O
ATOM   4600  OE2 GLU C  17      -4.799  11.084  -9.197  1.00 77.40           O
ATOM   4601  N   LEU C  18       0.203  14.112  -8.191  1.00 62.19           N
ATOM   4602  CA  LEU C  18       0.286  15.458  -7.654  1.00 62.19           C
ATOM   4603  C   LEU C  18       1.184  16.290  -8.545  1.00 62.19           C
ATOM   4604  O   LEU C  18       0.847  17.415  -8.903  1.00 44.22           O
ATOM   4605  CB  LEU C  18       0.858  15.418  -6.243  1.00 44.22           C
ATOM   4606  CG  LEU C  18      -0.112  14.849  -5.217  1.00 44.22           C
ATOM   4607  CD1 LEU C  18       0.627  14.624  -3.924  1.00 44.22           C
ATOM   4608  CD2 LEU C  18      -1.280  15.807  -5.019  1.00 44.22           C
ATOM   4609  N   GLU C  19       2.329  15.719  -8.899  1.00 55.23           N
ATOM   4610  CA  GLU C  19       3.301  16.390  -9.750  1.00 55.23           C
ATOM   4611  C   GLU C  19       2.613  16.760 -11.055  1.00 55.23           C
ATOM   4612  O   GLU C  19       2.770  17.873 -11.568  1.00 67.51           O
ATOM   4613  CB  GLU C  19       4.489  15.455 -10.020  1.00 67.51           C
ATOM   4614  CG  GLU C  19       5.396  15.211  -8.807  1.00 67.51           C
ATOM   4615  CD  GLU C  19       6.684  14.492  -9.178  1.00 67.51           C
ATOM   4616  OE1 GLU C  19       6.726  13.906 -10.281  1.00 67.51           O
ATOM   4617  OE2 GLU C  19       7.647  14.514  -8.373  1.00 67.51           O
ATOM   4618  N   GLU C  20       1.842  15.810 -11.577  1.00 76.07           N
ATOM   4619  CA  GLU C  20       1.101  16.001 -12.814  1.00 76.07           C
ATOM   4620  C   GLU C  20       0.205  17.228 -12.664  1.00 76.07           C
ATOM   4621  O   GLU C  20       0.292  18.161 -13.461  1.00 65.59           O
ATOM   4622  CB  GLU C  20       0.245  14.759 -13.122  1.00 65.59           C
ATOM   4623  CG  GLU C  20       0.890  13.743 -14.066  1.00 65.59           C
ATOM   4624  CD  GLU C  20      -0.094  12.706 -14.609  1.00 65.59           C
ATOM   4625  OE1 GLU C  20      -1.247  12.630 -14.114  1.00 65.59           O
ATOM   4626  OE2 GLU C  20       0.300  11.962 -15.541  1.00 65.59           O
ATOM   4627  N   GLU C  21      -0.641  17.223 -11.632  1.00 39.11           N
ATOM   4628  CA  GLU C  21      -1.558  18.329 -11.366  1.00 39.11           C
ATOM   4629  C   GLU C  21      -0.851  19.626 -10.948  1.00 39.11           C
ATOM   4630  O   GLU C  21      -1.507  20.645 -10.725  1.00 58.65           O
ATOM   4631  CB  GLU C  21      -2.562  17.943 -10.278  1.00 58.65           C
ATOM   4632  CG  GLU C  21      -2.560  16.477  -9.923  1.00 58.65           C
ATOM   4633  CD  GLU C  21      -3.890  16.019  -9.381  1.00 58.65           C
ATOM   4634  OE1 GLU C  21      -4.544  16.834  -8.697  1.00 58.65           O
ATOM   4635  OE2 GLU C  21      -4.278  14.855  -9.641  1.00 58.65           O
ATOM   4636  N   GLY C  22       0.477  19.584 -10.840  1.00 40.87           N
ATOM   4637  CA  GLY C  22       1.235  20.763 -10.455  1.00 40.87           C
ATOM   4638  C   GLY C  22       1.153  21.111  -8.977  1.00 40.87           C
ATOM   4639  O   GLY C  22       1.517  22.215  -8.574  1.00 83.95           O
ATOM   4640  N   VAL C  23       0.672  20.174  -8.166  1.00 53.97           N
ATOM   4641  CA  VAL C  23       0.559  20.384  -6.727  1.00 53.97           C
ATOM   4642  C   VAL C  23       1.854  19.927  -6.051  1.00 53.97           C
ATOM   4643  O   VAL C  23       2.596  19.115  -6.607  1.00 45.42           O
ATOM   4644  CB  VAL C  23      -0.613  19.574  -6.152  1.00 45.42           C
ATOM   4645  CG1 VAL C  23      -0.903  20.024  -4.746  1.00 45.42           C
ATOM   4646  CG2 VAL C  23      -1.834  19.739  -7.019  1.00 45.42           C
ATOM   4647  N   THR C  24       2.142  20.451  -4.863  1.00 64.12           N
ATOM   4648  CA  THR C  24       3.356  20.041  -4.165  1.00 64.12           C
ATOM   4649  C   THR C  24       3.096  18.759  -3.390  1.00 64.12           C
ATOM   4650  O   THR C  24       2.199  18.712  -2.541  1.00 59.11           O
ATOM   4651  CB  THR C  24       3.844  21.105  -3.171  1.00 59.11           C
ATOM   4652  OG1 THR C  24       4.262  22.272  -3.888  1.00 59.11           O
ATOM   4653  CG2 THR C  24       5.028  20.571  -2.368  1.00 59.11           C
ATOM   4654  N   PRO C  25       3.885  17.706  -3.666  1.00 58.02           N
ATOM   4655  CA  PRO C  25       3.720  16.425  -2.978  1.00 58.02           C
ATOM   4656  C   PRO C  25       4.029  16.575  -1.492  1.00 58.02           C
ATOM   4657  O   PRO C  25       5.177  16.795  -1.100  1.00 45.61           O
ATOM   4658  CB  PRO C  25       4.714  15.504  -3.685  1.00 45.61           C
ATOM   4659  CG  PRO C  25       5.747  16.419  -4.225  1.00 45.61           C
ATOM   4660  CD  PRO C  25       5.007  17.667  -4.621  1.00 45.61           C
ATOM   4661  N   LEU C  26       2.987  16.467  -0.677  1.00 32.70           N
ATOM   4662  CA  LEU C  26       3.118  16.588   0.767  1.00 32.70           C
ATOM   4663  C   LEU C  26       2.450  15.402   1.418  1.00 32.70           C
ATOM   4664  O   LEU C  26       1.450  14.898   0.912  1.00 32.70           O
ATOM   4665  CB  LEU C  26       2.431  17.856   1.264  1.00 32.70           C
ATOM   4666  CG  LEU C  26       3.233  19.148   1.241  1.00 32.70           C
ATOM   4667  CD1 LEU C  26       2.608  20.106   2.231  1.00 32.70           C
ATOM   4668  CD2 LEU C  26       4.686  18.876   1.581  1.00 32.70           C
ATOM   4669  N   ARG C  27       2.999  14.959   2.542  1.00 29.09           N
ATOM   4670  CA  ARG C  27       2.409  13.840   3.254  1.00 29.09           C
ATOM   4671  C   ARG C  27       0.908  14.101   3.408  1.00 29.09           C
ATOM   4672  O   ARG C  27       0.085  13.201   3.274  1.00 35.42           O
ATOM   4673  CB  ARG C  27       3.053  13.700   4.632  1.00 35.42           C
ATOM   4674  CG  ARG C  27       3.991  12.525   4.749  1.00 35.42           C
ATOM   4675  CD  ARG C  27       5.411  12.959   4.515  1.00 35.42           C
ATOM   4676  NE  ARG C  27       5.721  14.209   5.213  1.00 35.42           N
ATOM   4677  CZ  ARG C  27       6.366  14.279   6.378  1.00 35.42           C
ATOM   4678  NH1 ARG C  27       6.769  13.165   6.980  1.00 35.42           N
ATOM   4679  NH2 ARG C  27       6.629  15.461   6.932  1.00 35.42           N
ATOM   4680  N   ALA C  28       0.566  15.355   3.669  1.00 29.86           N
ATOM   4681  CA  ALA C  28      -0.818  15.765   3.858  1.00 29.86           C
ATOM   4682  C   ALA C  28      -1.665  15.413   2.653  1.00 29.86           C
ATOM   4683  O   ALA C  28      -2.799  14.956   2.803  1.00 39.51           O
ATOM   4684  CB  ALA C  28      -0.884  17.253   4.110  1.00 39.51           C
ATOM   4685  N   ARG C  29      -1.113  15.640   1.461  1.00 24.96           N
ATOM   4686  CA  ARG C  29      -1.819  15.336   0.218  1.00 24.96           C
ATOM   4687  C   ARG C  29      -2.204  13.867   0.255  1.00 24.96           C
ATOM   4688  O   ARG C  29      -3.384  13.515   0.318  1.00 27.01           O
ATOM   4689  CB  ARG C  29      -0.915  15.576  -0.996  1.00 27.01           C
ATOM   4690  CG  ARG C  29      -0.601  17.042  -1.310  1.00 27.01           C
ATOM   4691  CD  ARG C  29      -1.829  17.943  -1.263  1.00 27.01           C
ATOM   4692  NE  ARG C  29      -1.662  19.015  -0.292  1.00 27.01           N
ATOM   4693  CZ  ARG C  29      -2.330  19.068   0.852  1.00 27.01           C
ATOM   4694  NH1 ARG C  29      -3.199  18.118   1.154  1.00 27.01           N
ATOM   4695  NH2 ARG C  29      -2.118  20.055   1.700  1.00 27.01           N
ATOM   4696  N   ILE C  30      -1.188  13.014   0.223  1.00  9.16           N
ATOM   4697  CA  ILE C  30      -1.411  11.583   0.260  1.00  9.16           C
ATOM   4698  C   ILE C  30      -2.466  11.213   1.297  1.00  9.16           C
ATOM   4699  O   ILE C  30      -3.327  10.368   1.049  1.00 15.19           O
ATOM   4700  CB  ILE C  30      -0.137  10.848   0.605  1.00 15.19           C
ATOM   4701  CG1 ILE C  30       0.910  11.144  -0.457  1.00 15.19           C
ATOM   4702  CG2 ILE C  30      -0.419   9.364   0.724  1.00 15.19           C
ATOM   4703  CD1 ILE C  30       2.262  10.571  -0.154  1.00 15.19           C
ATOM   4704  N   ALA C  31      -2.398  11.850   2.459  1.00 22.37           N
ATOM   4705  CA  ALA C  31      -3.337  11.569   3.523  1.00 22.37           C
ATOM   4706  C   ALA C  31      -4.767  11.739   3.049  1.00 22.37           C
ATOM   4707  O   ALA C  31      -5.535  10.773   3.029  1.00 30.90           O
ATOM   4708  CB  ALA C  31      -3.072  12.470   4.690  1.00 30.90           C
ATOM   4709  N   GLU C  32      -5.129  12.957   2.653  1.00 35.19           N
ATOM   4710  CA  GLU C  32      -6.500  13.226   2.205  1.00 35.19           C
ATOM   4711  C   GLU C  32      -6.884  12.446   0.960  1.00 35.19           C
ATOM   4712  O   GLU C  32      -7.961  11.859   0.889  1.00 61.73           O
ATOM   4713  CB  GLU C  32      -6.697  14.716   1.945  1.00 61.73           C
ATOM   4714  CG  GLU C  32      -5.566  15.366   1.185  1.00 61.73           C
ATOM   4715  CD  GLU C  32      -5.730  16.874   1.077  1.00 61.73           C
ATOM   4716  OE1 GLU C  32      -6.138  17.516   2.074  1.00 61.73           O
ATOM   4717  OE2 GLU C  32      -5.448  17.423  -0.009  1.00 61.73           O
ATOM   4718  N   ARG C  33      -5.993  12.447  -0.020  1.00 26.57           N
ATOM   4719  CA  ARG C  33      -6.231  11.737  -1.262  1.00 26.57           C
ATOM   4720  C   ARG C  33      -6.506  10.249  -1.029  1.00 26.57           C
ATOM   4721  O   ARG C  33      -7.460   9.706  -1.583  1.00 61.65           O
ATOM   4722  CB  ARG C  33      -5.034  11.915  -2.201  1.00 61.65           C
ATOM   4723  CG  ARG C  33      -5.290  12.907  -3.328  1.00 61.65           C
ATOM   4724  CD  ARG C  33      -4.179  13.940  -3.441  1.00 61.65           C
ATOM   4725  NE  ARG C  33      -4.564  15.110  -4.232  1.00 61.65           N
ATOM   4726  CZ  ARG C  33      -4.355  15.231  -5.540  1.00 61.65           C
ATOM   4727  NH1 ARG C  33      -3.765  14.251  -6.213  1.00 61.65           N
ATOM   4728  NH2 ARG C  33      -4.710  16.341  -6.172  1.00 61.65           N
ATOM   4729  N   LEU C  34      -5.684   9.589  -0.214  1.00 31.54           N
ATOM   4730  CA  LEU C  34      -5.886   8.165   0.056  1.00 31.54           C
ATOM   4731  C   LEU C  34      -6.701   7.912   1.320  1.00 31.54           C
ATOM   4732  O   LEU C  34      -6.803   6.778   1.780  1.00 23.65           O
ATOM   4733  CB  LEU C  34      -4.547   7.424   0.154  1.00 23.65           C
ATOM   4734  CG  LEU C  34      -3.551   7.623  -0.990  1.00 23.65           C
ATOM   4735  CD1 LEU C  34      -2.330   6.747  -0.799  1.00 23.65           C
ATOM   4736  CD2 LEU C  34      -4.199   7.282  -2.283  1.00 23.65           C
ATOM   4737  N   GLU C  35      -7.301   8.958   1.877  1.00 33.47           N
ATOM   4738  CA  GLU C  35      -8.111   8.815   3.082  1.00 33.47           C
ATOM   4739  C   GLU C  35      -7.467   7.925   4.141  1.00 33.47           C
ATOM   4740  O   GLU C  35      -8.023   6.909   4.557  1.00 79.43           O
ATOM   4741  CB  GLU C  35      -9.491   8.277   2.714  1.00 79.43           C
ATOM   4742  CG  GLU C  35     -10.348   9.284   1.961  1.00 79.43           C
ATOM   4743  CD  GLU C  35     -11.554   8.652   1.304  1.00 79.43           C
ATOM   4744  OE1 GLU C  35     -11.364   7.717   0.499  1.00 79.43           O
ATOM   4745  OE2 GLU C  35     -12.686   9.090   1.592  1.00 79.43           O
ATOM   4746  N   GLN C  36      -6.274   8.322   4.567  1.00 73.12           N
ATOM   4747  CA  GLN C  36      -5.524   7.602   5.585  1.00 73.12           C
ATOM   4748  C   GLN C  36      -5.117   8.587   6.655  1.00 73.12           C
ATOM   4749  O   GLN C  36      -4.903   9.761   6.368  1.00 46.29           O
ATOM   4750  CB  GLN C  36      -4.272   6.989   4.985  1.00 46.29           C
ATOM   4751  CG  GLN C  36      -4.535   5.660   4.355  1.00 46.29           C
ATOM   4752  CD  GLN C  36      -3.267   4.898   4.056  1.00 46.29           C
ATOM   4753  OE1 GLN C  36      -2.153   5.385   4.275  1.00 46.29           O
ATOM   4754  NE2 GLN C  36      -3.425   3.685   3.553  1.00 46.29           N
ATOM   4755  N   SER C  37      -5.009   8.109   7.886  1.00 38.53           N
ATOM   4756  CA  SER C  37      -4.634   8.972   9.001  1.00 38.53           C
ATOM   4757  C   SER C  37      -3.236   9.596   8.832  1.00 38.53           C
ATOM   4758  O   SER C  37      -2.364   9.026   8.158  1.00 28.18           O
ATOM   4759  CB  SER C  37      -4.717   8.184  10.314  1.00 28.18           C
ATOM   4760  OG  SER C  37      -3.435   7.985  10.868  1.00 28.18           O
ATOM   4761  N   GLY C  38      -3.041  10.772   9.440  1.00 24.04           N
ATOM   4762  CA  GLY C  38      -1.763  11.469   9.356  1.00 24.04           C
ATOM   4763  C   GLY C  38      -0.579  10.597   9.757  1.00 24.04           C
ATOM   4764  O   GLY C  38       0.339  10.368   8.946  1.00 30.68           O
ATOM   4765  N   PRO C  39      -0.542  10.141  11.029  1.00 29.17           N
ATOM   4766  CA  PRO C  39       0.544   9.287  11.491  1.00 29.17           C
ATOM   4767  C   PRO C  39       0.784   8.175  10.471  1.00 29.17           C
ATOM   4768  O   PRO C  39       1.923   7.936  10.054  1.00 16.19           O
ATOM   4769  CB  PRO C  39       0.015   8.735  12.807  1.00 16.19           C
ATOM   4770  CG  PRO C  39      -0.871   9.799  13.329  1.00 16.19           C
ATOM   4771  CD  PRO C  39      -1.493  10.439  12.121  1.00 16.19           C
ATOM   4772  N   THR C  40      -0.298   7.519  10.045  1.00 25.28           N
ATOM   4773  CA  THR C  40      -0.182   6.414   9.096  1.00 25.28           C
ATOM   4774  C   THR C  40       0.668   6.748   7.896  1.00 25.28           C
ATOM   4775  O   THR C  40       1.702   6.126   7.683  1.00 18.63           O
ATOM   4776  CB  THR C  40      -1.550   5.912   8.559  1.00 18.63           C
ATOM   4777  OG1 THR C  40      -2.443   5.641   9.650  1.00 18.63           O
ATOM   4778  CG2 THR C  40      -1.347   4.625   7.753  1.00 18.63           C
ATOM   4779  N   VAL C  41       0.256   7.737   7.117  1.00 34.13           N
ATOM   4780  CA  VAL C  41       1.029   8.051   5.926  1.00 34.13           C
ATOM   4781  C   VAL C  41       2.454   8.482   6.244  1.00 34.13           C
ATOM   4782  O   VAL C  41       3.393   8.112   5.531  1.00 23.90           O
ATOM   4783  CB  VAL C  41       0.309   9.110   4.990  1.00 23.90           C
ATOM   4784  CG1 VAL C  41      -1.019   9.571   5.608  1.00 23.90           C
ATOM   4785  CG2 VAL C  41       1.251  10.278   4.676  1.00 23.90           C
ATOM   4786  N   SER C  42       2.634   9.232   7.322  1.00 30.28           N
ATOM   4787  CA  SER C  42       3.975   9.668   7.656  1.00 30.28           C
ATOM   4788  C   SER C  42       4.883   8.463   7.883  1.00 30.28           C
ATOM   4789  O   SER C  42       6.062   8.489   7.496  1.00 36.62           O
ATOM   4790  CB  SER C  42       3.938  10.561   8.885  1.00 36.62           C
ATOM   4791  OG  SER C  42       3.578  11.878   8.509  1.00 36.62           O
ATOM   4792  N   GLN C  43       4.319   7.403   8.477  1.00 23.56           N
ATOM   4793  CA  GLN C  43       5.052   6.167   8.779  1.00 23.56           C
ATOM   4794  C   GLN C  43       5.356   5.353   7.526  1.00 23.56           C
ATOM   4795  O   GLN C  43       6.502   4.984   7.260  1.00 82.18           O
ATOM   4796  CB  GLN C  43       4.247   5.316   9.767  1.00 82.18           C
ATOM   4797  CG  GLN C  43       4.621   3.839   9.800  1.00 82.18           C
ATOM   4798  CD  GLN C  43       3.459   2.952  10.235  1.00 82.18           C
ATOM   4799  OE1 GLN C  43       3.336   2.601  11.404  1.00 82.18           O
ATOM   4800  NE2 GLN C  43       2.600   2.590   9.290  1.00 82.18           N
ATOM   4801  N   THR C  44       4.310   5.068   6.763  1.00 30.69           N
ATOM   4802  CA  THR C  44       4.453   4.308   5.538  1.00 30.69           C
ATOM   4803  C   THR C  44       5.485   5.015   4.670  1.00 30.69           C
ATOM   4804  O   THR C  44       6.313   4.379   4.023  1.00 24.55           O
ATOM   4805  CB  THR C  44       3.104   4.214   4.792  1.00 24.55           C
ATOM   4806  OG1 THR C  44       2.142   3.543   5.628  1.00 24.55           O
ATOM   4807  CG2 THR C  44       3.271   3.451   3.471  1.00 24.55           C
ATOM   4808  N   VAL C  45       5.446   6.340   4.674  1.00 29.05           N
ATOM   4809  CA  VAL C  45       6.399   7.103   3.879  1.00 29.05           C
ATOM   4810  C   VAL C  45       7.805   6.863   4.415  1.00 29.05           C
ATOM   4811  O   VAL C  45       8.753   6.681   3.645  1.00 16.32           O
ATOM   4812  CB  VAL C  45       6.103   8.622   3.919  1.00 16.32           C
ATOM   4813  CG1 VAL C  45       7.263   9.387   3.316  1.00 16.32           C
ATOM   4814  CG2 VAL C  45       4.834   8.933   3.151  1.00 16.32           C
ATOM   4815  N   ALA C  46       7.945   6.865   5.735  1.00 36.81           N
ATOM   4816  CA  ALA C  46       9.251   6.639   6.328  1.00 36.81           C
ATOM   4817  C   ALA C  46       9.807   5.340   5.767  1.00 36.81           C
ATOM   4818  O   ALA C  46      10.944   5.289   5.293  1.00 30.95           O
ATOM   4819  CB  ALA C  46       9.124   6.544   7.814  1.00 30.95           C
ATOM   4820  N   ARG C  47       8.978   4.298   5.822  1.00 22.08           N
ATOM   4821  CA  ARG C  47       9.331   2.973   5.329  1.00 22.08           C
ATOM   4822  C   ARG C  47       9.898   3.122   3.930  1.00 22.08           C
ATOM   4823  O   ARG C  47      10.964   2.600   3.616  1.00 30.25           O
ATOM   4824  CB  ARG C  47       8.077   2.108   5.300  1.00 30.25           C
ATOM   4825  CG  ARG C  47       8.334   0.623   5.231  1.00 30.25           C
ATOM   4826  CD  ARG C  47       7.236  -0.149   5.944  1.00 30.25           C
ATOM   4827  NE  ARG C  47       5.901   0.313   5.582  1.00 30.25           N
ATOM   4828  CZ  ARG C  47       4.959   0.627   6.470  1.00 30.25           C
ATOM   4829  NH1 ARG C  47       5.217   0.523   7.775  1.00 30.25           N
ATOM   4830  NH2 ARG C  47       3.761   1.040   6.061  1.00 30.25           N
ATOM   4831  N   MET C  48       9.169   3.865   3.104  1.00 24.35           N
ATOM   4832  CA  MET C  48       9.559   4.133   1.724  1.00 24.35           C
ATOM   4833  C   MET C  48      10.938   4.745   1.629  1.00 24.35           C
ATOM   4834  O   MET C  48      11.784   4.287   0.861  1.00 49.98           O
ATOM   4835  CB  MET C  48       8.571   5.095   1.089  1.00 49.98           C
ATOM   4836  CG  MET C  48       7.610   4.433   0.151  1.00 49.98           C
ATOM   4837  SD  MET C  48       5.981   5.132   0.317  1.00 49.98           S
ATOM   4838  CE  MET C  48       5.816   5.886  -1.292  1.00 49.98           C
ATOM   4839  N   GLU C  49      11.139   5.807   2.401  1.00 31.40           N
ATOM   4840  CA  GLU C  49      12.409   6.512   2.437  1.00 31.40           C
ATOM   4841  C   GLU C  49      13.521   5.548   2.834  1.00 31.40           C
ATOM   4842  O   GLU C  49      14.631   5.608   2.302  1.00 86.45           O
ATOM   4843  CB  GLU C  49      12.329   7.655   3.442  1.00 86.45           C
ATOM   4844  CG  GLU C  49      13.410   8.705   3.261  1.00 86.45           C
ATOM   4845  CD  GLU C  49      12.994  10.070   3.783  1.00 86.45           C
ATOM   4846  OE1 GLU C  49      11.933  10.162   4.439  1.00 86.45           O
ATOM   4847  OE2 GLU C  49      13.732  11.051   3.538  1.00 86.45           O
ATOM   4848  N   ARG C  50      13.200   4.654   3.769  1.00 33.98           N
ATOM   4849  CA  ARG C  50      14.141   3.648   4.258  1.00 33.98           C
ATOM   4850  C   ARG C  50      14.561   2.727   3.123  1.00 33.98           C
ATOM   4851  O   ARG C  50      15.668   2.193   3.119  1.00 41.80           O
ATOM   4852  CB  ARG C  50      13.496   2.820   5.364  1.00 41.80           C
ATOM   4853  CG  ARG C  50      14.350   1.668   5.847  1.00 41.80           C
ATOM   4854  CD  ARG C  50      13.498   0.637   6.550  1.00 41.80           C
ATOM   4855  NE  ARG C  50      12.586   0.010   5.603  1.00 41.80           N
ATOM   4856  CZ  ARG C  50      11.577  -0.788   5.941  1.00 41.80           C
ATOM   4857  NH1 ARG C  50      11.345  -1.064   7.218  1.00 41.80           N
ATOM   4858  NH2 ARG C  50      10.795  -1.303   5.000  1.00 41.80           N
ATOM   4859  N   ASP C  51      13.656   2.546   2.165  1.00 34.28           N
ATOM   4860  CA  ASP C  51      13.905   1.709   0.998  1.00 34.28           C
ATOM   4861  C   ASP C  51      14.306   2.567  -0.192  1.00 34.28           C
ATOM   4862  O   ASP C  51      14.093   2.181  -1.339  1.00 53.18           O
ATOM   4863  CB  ASP C  51      12.650   0.919   0.658  1.00 53.18           C
ATOM   4864  CG  ASP C  51      12.071   0.220   1.863  1.00 53.18           C
ATOM   4865  OD1 ASP C  51      12.860  -0.169   2.751  1.00 53.18           O
ATOM   4866  OD2 ASP C  51      10.833   0.058   1.926  1.00 53.18           O
ATOM   4867  N   GLY C  52      14.874   3.734   0.101  1.00 80.16           N
ATOM   4868  CA  GLY C  52      15.324   4.650  -0.932  1.00 80.16           C
ATOM   4869  C   GLY C  52      14.381   4.820  -2.102  1.00 80.16           C
ATOM   4870  O   GLY C  52      14.802   4.873  -3.262  1.00 33.53           O
ATOM   4871  N   LEU C  53      13.095   4.909  -1.803  1.00 51.10           N
ATOM   4872  CA  LEU C  53      12.103   5.078  -2.847  1.00 51.10           C
ATOM   4873  C   LEU C  53      11.721   6.541  -2.980  1.00 51.10           C
ATOM   4874  O   LEU C  53      11.294   6.989  -4.037  1.00 34.70           O
ATOM   4875  CB  LEU C  53      10.862   4.263  -2.516  1.00 34.70           C
ATOM   4876  CG  LEU C  53      10.924   2.802  -2.937  1.00 34.70           C
ATOM   4877  CD1 LEU C  53       9.729   2.077  -2.378  1.00 34.70           C
ATOM   4878  CD2 LEU C  53      10.943   2.712  -4.443  1.00 34.70           C
ATOM   4879  N   VAL C  54      11.892   7.282  -1.895  1.00 44.30           N
ATOM   4880  CA  VAL C  54      11.544   8.688  -1.865  1.00 44.30           C
ATOM   4881  C   VAL C  54      12.247   9.313  -0.682  1.00 44.30           C
ATOM   4882  O   VAL C  54      12.669   8.601   0.228  1.00 43.80           O
ATOM   4883  CB  VAL C  54      10.057   8.856  -1.631  1.00 43.80           C
ATOM   4884  CG1 VAL C  54       9.691   8.240  -0.283  1.00 43.80           C
ATOM   4885  CG2 VAL C  54       9.689  10.329  -1.664  1.00 43.80           C
ATOM   4886  N   VAL C  55      12.356  10.638  -0.685  1.00 34.51           N
ATOM   4887  CA  VAL C  55      12.990  11.356   0.415  1.00 34.51           C
ATOM   4888  C   VAL C  55      12.191  12.600   0.759  1.00 34.51           C
ATOM   4889  O   VAL C  55      11.776  13.341  -0.129  1.00 35.21           O
ATOM   4890  CB  VAL C  55      14.423  11.782   0.061  1.00 35.21           C
ATOM   4891  CG1 VAL C  55      15.205  10.587  -0.429  1.00 35.21           C
ATOM   4892  CG2 VAL C  55      14.400  12.856  -0.998  1.00 35.21           C
ATOM   4893  N   VAL C  56      11.958  12.817   2.047  1.00 40.59           N
ATOM   4894  CA  VAL C  56      11.221  13.994   2.475  1.00 40.59           C
ATOM   4895  C   VAL C  56      12.210  15.150   2.505  1.00 40.59           C
ATOM   4896  O   VAL C  56      13.156  15.167   3.308  1.00 25.73           O
ATOM   4897  CB  VAL C  56      10.614  13.815   3.869  1.00 25.73           C
ATOM   4898  CG1 VAL C  56       9.926  15.085   4.293  1.00 25.73           C
ATOM   4899  CG2 VAL C  56       9.634  12.682   3.861  1.00 25.73           C
ATOM   4900  N   ALA C  57      12.000  16.106   1.609  1.00 51.25           N
ATOM   4901  CA  ALA C  57      12.870  17.265   1.503  1.00 51.25           C
ATOM   4902  C   ALA C  57      12.938  18.093   2.778  1.00 51.25           C
ATOM   4903  O   ALA C  57      12.181  17.880   3.731  1.00 55.75           O
[truncated: 185,392 more chars]
