# Supplementary material for: Characterization of meiotic axis proteins in the model brown alga Ectocarpus
Source: EMBO Rep. 2025 Oct 23;26(23):5673–702. doi: 10.1038/s44319-025-00605-3 (PMC12678776; doi:10.1038/s44319-025-00605-3)
Supplement: Supplementary file 7 — Source data Fig. 3 [file 44319_2025_605_MOESM7_ESM.zip › Figure 3/3E/README.txt]

PDB file from a superposition of ecwHTH domain (chain A) onto PDB ID 1cow (chains B-G) to visualise as shown in Figure 3 hide the protein chains from 1cow
