# Supplementary material for: Characterization of meiotic axis proteins in the model brown alga Ectocarpus
Source: EMBO Rep. 2025 Oct 23;26(23):5673–702. doi: 10.1038/s44319-025-00605-3 (PMC12678776; doi:10.1038/s44319-025-00605-3)
Supplement: Supplementary file 7 — Source data Fig. 3 [file 44319_2025_605_MOESM7_ESM.zip › Figure 3/3F/README.txt]

#Figure 3F: EMSAs of SUMO-wHTH with various DNA substrates, ssDNA v. dsDNA
#The raw figure was imaged and processed as a .pdf on the Typoon imager, as attached. 
	#top left: SUMO-wHTH with 50 nucleotide long dsDNA 
	#top right: SUMO-wHTH with 50 nucleotide long ssDNA 
	#bottom left: SUMO-wHTH with 90 nucleotide long dsDNA 
	#bottom right: SUMO-wHTH with 90 nucleotide long ssDNA 
