# Supplementary material for: Characterization of meiotic axis proteins in the model brown alga Ectocarpus
Source: EMBO Rep. 2025 Oct 23;26(23):5673–702. doi: 10.1038/s44319-025-00605-3 (PMC12678776; doi:10.1038/s44319-025-00605-3)
Supplement: Supplementary file 7 — Source data Fig. 3 [file 44319_2025_605_MOESM7_ESM.zip › Figure 3/3G/ecHOP1-wHTH-WT_DNA-substrates-various_09Apr25-[Cy2]-Agel.1dxml]

<?xml version="1.0" encoding="UTF-8"?>
<Experiment><BaseName>ecHOP1-wHTH-WT_DNA-substrates-various_09Apr25-[Cy2]-Agel</BaseName><Type>0</Type><InvertMeasurements>False</InvertMeasurements><LaneDataSchema><Name></Name></LaneDataSchema><NumberOfGels>1</NumberOfGels><SelectedGelIndex>0</SelectedGelIndex><GelFileName>echop1-whth-wt_dna-substrates-various_09apr25-[cy2]-a.gel</GelFileName><Gel><SavedWith>TL</SavedWith><ReportNotes></ReportNotes><GelType>Standard</GelType><AuditReportNote><ReportMode>Lane Creation</ReportMode><ModeNote></ModeNote></AuditReportNote><AuditReportNote><ReportMode>Band Detection</ReportMode><ModeNote></ModeNote></AuditReportNote><AuditReportNote><ReportMode>Background Subtraction</ReportMode><ModeNote></ModeNote></AuditReportNote><AuditReportNote><ReportMode>Molecular Size</ReportMode><ModeNote></ModeNote></AuditReportNote><AuditReportNote><ReportMode>Quantity Calibration</ReportMode><ModeNote></ModeNote></AuditReportNote><TierSplitters/><Settings><InvertMeasurements>False</InvertMeasurements><ImageZoomFactor>0.31920000910759</ImageZoomFactor><ProfileZoomFactor>1</ProfileZoomFactor><SelectedTierForRuler>0</SelectedTierForRuler><LaneDetectionMethod>No Lanes Detected</LaneDetectionMethod><AutoLaneMethod>Best of two Methods</AutoLaneMethod><AutoLaneType>No Restrictions</AutoLaneType><AlfLanes>0</AlfLanes><AlfInitialGap>0</AlfInitialGap><AlfInterLaneGap>0</AlfInterLaneGap><LaneDetectionAOI Left="0" Right="2000" Top="0" Bottom="2500"/><BackgroundRectangle Left="0" Right="0" Top="0" Bottom="0"/><MWCalculated>False</MWCalculated><RfLinesCurved>True</RfLinesCurved><MWLinesUseRf>True</MWLinesUseRf><MWCalibrateEachChannel>False</MWCalibrateEachChannel><BandNamesEdited>False</BandNamesEdited><BandPIDEdited>False</BandPIDEdited><MWCurveType>Cubic Spline</MWCurveType><MatchingUnit>Position</MatchingUnit><MatchingVector>0</MatchingVector><MatchingStandardLane>False</MatchingStandardLane><SchemaColour>Grey Scale</SchemaColour></Settings><SyntheticReferenceLane>False</SyntheticReferenceLane><LaneCallList/><NumberOfLanes>0</NumberOfLanes><NextLaneNumber>1</NextLaneNumber><SelectedLaneIndex>-1</SelectedLaneIndex><NumberOfLaneBoxes>0</NumberOfLaneBoxes><NumberOfChannels>1</NumberOfChannels><IntensityCalibration><IntensityCalibrationUnit>Counts</IntensityCalibrationUnit><IntensityCalibrationFile></IntensityCalibrationFile><UsingOldIntensityCalLookup>False</UsingOldIntensityCalLookup><CalibrationPoints/><CurveFit><NumberOfPoints>0</NumberOfPoints><Type></Type><ValidFit>False</ValidFit><IsOldFit>True</IsOldFit><RSquared>0</RSquared></CurveFit></IntensityCalibration><Annotations><FillColor>16777215</FillColor><FillStyle>1</FillStyle><FontSize>9</FontSize><HasLine>True</HasLine><LineColor>32512</LineColor><OutlineStyle>1</OutlineStyle><Rotation>0</Rotation><TextColor>0</TextColor><Thickness>1</Thickness><Font>Arial</Font></Annotations><ImageAttributes><HistogramStretchMode>1</HistogramStretchMode><HistogramLimitsKnown>False</HistogramLimitsKnown><Minimum>-1</Minimum><Maximum>-1</Maximum><MostOccurences>0</MostOccurences><Bend>0</Bend><HistogramWidth>0</HistogramWidth><Brightness>0</Brightness><SampleRectangle Left="0" Right="0" Top="0" Bottom="0"/><PreviousSampleRectangle Left="-1" Right="-1" Top="-1" Bottom="-1"/><Invert>False</Invert><ColorScheme></ColorScheme><CumulativeHistogram><Value>0</Value><Value>0</Value><Value>0</Value><Value>0</Value><Value>0</Value><Value>0</Value><Value>0</Value><Value>0</Value><Value>0</Value><Value>0</Value><Value>0</Value><Value>0</Value><Value>0</Value><Value>0</Value><Value>0</Value><Value>0</Value><Value>0</Value><Value>0</Value><Value>0</Value><Value>0</Value><Value>0</Value><Value>0</Value><Value>0</Value><Value>0</Value><Value>0</Value><Value>0</Value><Value>0</Value><Value>0</Value><Value>0</Value><Value>0</Value><Value>0</Value><Value>0</Value><Value>0</Value><Value>0</Value><Value>0</Value><Value>0</Value><Value>0</Value><Value>0</Value><Value>0</Value><Value>0</Value><Value>0</Value><Value>0</Value><Value>0</Value><Value>0</Value><Value>0</Value><Value>0</Value><Value>0</Value><Value>0</Value><Value>0</Value><Value>0</Value><Value>0</Value><Value>0</Value><Value>0</Value><Value>0</Value><Value>0</Value><Value>0</Value><Value>0</Value><Value>0</Value><Value>0</Value><Value>0</Value><Value>0</Value><Value>0</Value><Value>0</Value><Value>0</Value><Value>0</Value><Value>0</Value><Value>0</Value><Value>0</Value><Value>0</Value><Value>0</Value><Value>0</Value><Value>0</Value><Value>0</Value><Value>0</Value><Value>0</Value><Value>0</Value><Value>0</Value><Value>0</Value><Value>0</Value><Value>0</Value><Value>0</Value><Value>0</Value><Value>0</Value><Value>0</Value><Value>0</Value><Value>0</Value><Value>0</Value><Value>0</Value><Value>0</Value><Value>0</Value><Value>0</Value><Value>0</Value><Value>0</Value><Value>0</Value><Value>0</Value><Value>0</Value><Value>0</Value><Value>0</Value><Value>0</Value><Value>0</Value><Value>0</Value><Value>0</Value><Value>0</Value><Value>0</Value><Value>0</Value><Value>0</Value><Value>0</Value><Value>0</Value><Value>0</Value><Value>0</Value><Value>0</Value><Value>0</Value><Value>0</Value><Value>0</Value><Value>0</Value><Value>0</Value><Value>0</Value><Value>0</Value><Value>0</Value><Value>0</Value><Value>0</Value><Value>0</Value><Value>0</Value><Value>0</Value><Value>0</Value><Value>0</Value><Value>0</Value><Value>0</Value></CumulativeHistogram><Lookup><Value>0</Value><Value>0</Value><Value>0</Value><Value>0</Value><Value>0</Value><Value>0</Value><Value>0</Value><Value>0</Value><Value>0</Value><Value>0</Value><Value>0</Value><Value>0</Value><Value>0</Value><Value>0</Value><Value>0</Value><Value>0</Value><Value>0</Value><Value>0</Value><Value>0</Value><Value>0</Value><Value>0</Value><Value>0</Value><Value>0</Value><Value>0</Value><Value>0</Value><Value>0</Value><Value>0</Value><Value>0</Value><Value>0</Value><Value>0</Value><Value>0</Value><Value>0</Value><Value>0</Value><Value>0</Value><Value>0</Value><Value>0</Value><Value>0</Value><Value>0</Value><Value>0</Value><Value>0</Value><Value>0</Value><Value>0</Value><Value>0</Value><Value>0</Value><Value>0</Value><Value>0</Value><Value>0</Value><Value>0</Value><Value>0</Value><Value>0</Value><Value>0</Value><Value>0</Value><Value>0</Value><Value>0</Value><Value>0</Value><Value>0</Value><Value>0</Value><Value>0</Value><Value>0</Value><Value>0</Value><Value>0</Value><Value>0</Value><Value>0</Value><Value>0</Value><Value>0</Value><Value>0</Value><Value>0</Value><Value>0</Value><Value>0</Value><Value>0</Value><Value>0</Value><Value>0</Value><Value>0</Value><Value>0</Value><Value>0</Value><Value>0</Value><Value>0</Value><Value>0</Value><Value>0</Value><Value>0</Value><Value>0</Value><Value>0</Value><Value>0</Value><Value>0</Value><Value>0</Value><Value>0</Value><Value>0</Value><Value>0</Value><Value>0</Value><Value>0</Value><Value>0</Value><Value>0</Value><Value>0</Value><Value>0</Value><Value>0</Value><Value>0</Value><Value>0</Value><Value>0</Value><Value>0</Value><Value>0</Value><Value>0</Value><Value>0</Value><Value>0</Value><Value>0</Value><Value>0</Value><Value>0</Value><Value>0</Value><Value>0</Value><Value>0</Value><Value>0</Value><Value>0</Value><Value>0</Value><Value>0</Value><Value>0</Value><Value>0</Value><Value>0</Value><Value>0</Value><Value>0</Value><Value>0</Value><Value>0</Value><Value>0</Value><Value>0</Value><Value>0</Value><Value>0</Value><Value>0</Value><Value>0</Value><Value>0</Value><Value>0</Value></Lookup></ImageAttributes><Channel><RfLines/><RfMasterLanes><LaneNumber>0</LaneNumber></RfMasterLanes><QuantityCalibration><QuantCalType>Use Curve to Quantify Selected Bands</QuantCalType><Unit>dummy</Unit><BandQuantification><Quantity>0</Quantity><SelectedBands/><QuantifiedUsingBands/></BandQuantification><QuantityStandard><HasStandard>False</HasStandard></QuantityStandard><Normalisation><NormalisingType>Use Individual Band</NormalisingType><NormalisingValue>100</NormalisingValue></Normalisation></QuantityCalibration><PickingBands/><Contrast><Invert>False</Invert><AOI Left="0" Right="2000" Top="0" Bottom="2500"/><Settings><CurveType>0</CurveType><BlackLevel>25744.3505174641</BlackLevel><WhiteLevel>10922.0426393713</WhiteLevel><Bend>0</Bend><Brightness>51</Brightness><UseRaw>False</UseRaw><Default>False</Default></Settings></Contrast></Channel><ChannelDisplay><DisplayName>Primary analysis</DisplayName><DisplayType>0</DisplayType><NumberOfChannels>1</NumberOfChannels><ChannelVisible>True</ChannelVisible></ChannelDisplay><PickingData><PrimaryAnchor>0</PrimaryAnchor><SecondaryAnchor>0</SecondaryAnchor><Triangulator/><Triangulator/><PickingMarker><Centre X="-1" Y="-1"/><Diameter>0</Diameter><CorrectedCoord>False</CorrectedCoord><ScannerCorrectedXCoord>0</ScannerCorrectedXCoord><ScannerCorrectedYCoord>0</ScannerCorrectedYCoord></PickingMarker><PickingMarker><Centre X="-1" Y="-1"/><Diameter>0</Diameter><CorrectedCoord>False</CorrectedCoord><ScannerCorrectedXCoord>0</ScannerCorrectedXCoord><ScannerCorrectedYCoord>0</ScannerCorrectedYCoord></PickingMarker></PickingData></Gel></Experiment>
