# Supplementary material for: Characterization of meiotic axis proteins in the model brown alga Ectocarpus
Source: EMBO Rep. 2025 Oct 23;26(23):5673–702. doi: 10.1038/s44319-025-00605-3 (PMC12678776; doi:10.1038/s44319-025-00605-3)
Supplement: Supplementary file 7 — Source data Fig. 3 [file 44319_2025_605_MOESM7_ESM.zip › Figure 3/3G/ecHOP1-wHTH-WT_DNA-substrates-various_09Apr25-[Cy2]-B.inf]

FLA_IMAGE_FILE
ecHOP1-wHTH-WT_DNA-substrates-various_09Apr25-[Cy2]-B.img

50
50
16
2000
2500
1
5
Wed Apr 09 13:38:29 2025
1744198709

Amersham Typhoon

*** more info ***
37
S,RangeLow=3486
S,RangeHigh=48641
H,ScaleType=Linear
S,MethodName=-
S,LaserAndFilter=[Cy2]
S,LaserName=488 nm
S,FilterName=Cy2 525BP20
S,PMTType=Multi-alkali
S,V=751
H,LaserPowerMode=High
H,Filter=0/3
S,MainStartPosition=152[mm]
S,SubStartPosition=50[mm]
S,ScanMode=Fluorescence
S,ScanNumber=1/1
S,StageAndAreaName=Fluor
S,ScanSpeed=Normal
H,Correction1=0
H,Correction2=On
H,Correction3=On
H,Correction4=On
H,Correction5=On
H,Correction6=On
H,Correction7=26544/26553
H,Correction8=Off
H,Correction8_DateTime=-
H,Correction9=Off
H,Correction9_DateTime=-
S,Shading=C:\ProgramData\GE Healthcare\Amersham Typhoon\Data\ShadingData\Fluorescence_1_0_2_16.shading
H,Shading_DateTime=2016/08/12 18:57:44
H,Correction10=Off
S,Invert=Off
S,SerialNumber=66930007
S,Software=Amersham Typhoon Scanner Control Software 1.0.0.7
S,FirmwareVersion=208
S,FPGAVersion=2
S,Orientation=bottom-left
