# Supplementary material for: Characterization of meiotic axis proteins in the model brown alga Ectocarpus
Source: EMBO Rep. 2025 Oct 23;26(23):5673–702. doi: 10.1038/s44319-025-00605-3 (PMC12678776; doi:10.1038/s44319-025-00605-3)
Supplement: Supplementary file 7 — Source data Fig. 3 [file 44319_2025_605_MOESM7_ESM.zip › Figure 3/3G/README.txt]

#Notes for Figure 3G: EMSAs with SUMO-wHTH-WT and various DNA Substrates

#From the "Figure3G_His6SUMO-ecHOP1-wHTH-WT_DNA-Substrates_D-loop_HJ_Y-form_Gel1.tif" file, there are three separate DNA substrates tested on one gel: 
		#top left: D-loop
		#top right: Holliday Junction
		#bottom left: Y-form
		#bottom right: unused data points for the analysis

#From the "Figure3G_His6SUMO-ecHOP1-wHTH-WT_DNA-Substrates_3'-overhang_5'-overhang-dual-load.tif" file, the 5'-overhang was loaded twice due to perceived sample loading issues in the gel. The bottom left was used for the final image in this manuscript. 
		#top left: 3'-overhang; as it is obvious this set did not load properly, the 3'-		overhang was repeated on a new gel in triplicate to ensure proper analysis and 			usage of the data in this manuscript (see below). 
		#top right: 5'-overhang set 1
		#bottom left: 5'-oerhang set2; this set was used for the final figure. 

	#the raw files for all these substrates *except for 3'-overhang* are within the following data files: 
		#"ecHOP1-wHTH-WT_DNA-substrates-various_09Apr25-[Cy2]-Bgel.1dxml
		#"ecHOP1-wHTH-WT_DNA-shapes_09Apr25.jpg
		#"ecHOP1-wHTH-WT_DNA-substrates-various_09Apr25-[Cy2]-A.gel"
		#"ecHOP1-wHTH-WT_DNA-substrates-various_09Apr25-[Cy2]-A.img"
		#"ecHOP1-wHTH-WT_DNA-substrates-various_09Apr25-[Cy2]-A.inf"
		#"ecHOP1-wHTH-WT_DNA-substrates-various_09Apr25-[Cy2]-A.tif"
		#"ecHOP1-wHTH-WT_DNA-substrates-various_09Apr25-[Cy2]-Agel.1dxml"
		#"ecHOP1-wHTH-WT_DNA-substrates-various_09Apr25-[Cy2]-B.gel"
		#"ecHOP1-wHTH-WT_DNA-substrates-various_09Apr25-[Cy2]-B.img"
		#"ecHOP1-wHTH-WT_DNA-substrates-various_09Apr25-[Cy2]-B.inf"
		#"ecHOP1-wHTH-WT_DNA-substrates-various_09Apr25-[Cy2]-B.tif"


#From the "Figure3G_His6SUMO-ecHOP1-wHTH-WT_3'-overhang_Triplicates.jpg" file, there are triplicates of the 3'-overhang DNA substrate here, and the best of the triplicates was used for Figure3G (bottom left). 
	
#the raw gel images for this DNA substrate are as followed: 
		#"gel2.jpg"
		#"20250512-141350-[Cy2].gel"
		#"20250512-141350-[Cy2].img"
		#"20250512-141350-[Cy2].inf"
		#"20250512-141350-[Cy2].tif"
