# Supplementary material for: Characterization of meiotic axis proteins in the model brown alga Ectocarpus
Source: EMBO Rep. 2025 Oct 23;26(23):5673–702. doi: 10.1038/s44319-025-00605-3 (PMC12678776; doi:10.1038/s44319-025-00605-3)
Supplement: Supplementary file 8 — Source data Fig. 4 [file 44319_2025_605_MOESM8_ESM.zip]

Archive with 23 entries (18 files):
- Figure 4/
- Figure 4/.DS_Store
- Figure 4/4A/
- Figure 4/4A/.DS_Store
- Figure 4/4A/Figure4A_ecRED1-FL_AIUPred-Prediction.png
- Figure 4/4A/Figure4A_ecRED1_FL_IUPred-and ANCHOR2-Plots_plot.png
- Figure 4/4A/README.txt
- Figure 4/4C/
- Figure 4/4C/Figure4C_StrepII-EcHOP1-HORMA_His6MBP-ecRED1-CMs-all_Pull-Down_anti-Strep-anti-MBP_Gel4-Elute-High-Exposure-Merge.scn
- Figure 4/4C/Figure4C_StrepII-EcHOP1-HORMA_His6MBP-ecRED1-CMs-all_Pull-Down_anti-Strep-anti-MBP_Gel4-Elute-High-Exposure-Merge.tif
- Figure 4/4C/Figure4C_StrepII-EcHOP1-HORMA_His6MBP-ecRED1-CMs-all_Pull-Down_anti-Strep-anti-MBP_Gel4-Elute-Merge.scn
- Figure 4/4C/Figure4C_StrepII-EcHOP1-HORMA_His6MBP-ecRED1-CMs-all_Pull-Down_anti-Strep-anti-MBP_Gel4-Elute-Merge.tif
- Figure 4/4C/Figure4C_StrepII-EcHOP1-HORMA_His6MBP-ecRED1-CMs-all_Pull-Down_Gel1-Input-coomassie.scn
- Figure 4/4C/Figure4C_StrepII-EcHOP1-HORMA_His6MBP-ecRED1-CMs-all_Pull-Down_Gel1-Input-coomassie.tif
- Figure 4/4C/Figure4C_StrepII-EcHOP1-HORMA_His6MBP-ecRED1-CMs-all_Pull-Down_Gel4-Elution-coomassie.scn
- Figure 4/4C/Figure4C_StrepII-EcHOP1-HORMA_His6MBP-ecRED1-CMs-all_Pull-Down_Gel4-Elution-coomassie.tif
- Figure 4/4C/README.txt
- Figure 4/4D/
- Figure 4/4D/Figure4D_HORMA-25uM_ecRed1-CM-R-A_and-others-350-uM_Graphs.png
- Figure 4/4D/Figure4D_Merged-Data_HORMA-25uM_CM-R-A-350uM.csv
- Figure 4/4E/
- Figure 4/4E/ecRED1_CM1_top.pdb
- Figure 4/4E/pae_ranked_0.png
