# Supplementary material for: Characterization of meiotic axis proteins in the model brown alga Ectocarpus
Source: EMBO Rep. 2025 Oct 23;26(23):5673–702. doi: 10.1038/s44319-025-00605-3 (PMC12678776; doi:10.1038/s44319-025-00605-3)
Supplement: Supplementary file 8 — Source data Fig. 4 [file 44319_2025_605_MOESM8_ESM.zip › Figure 4/4A/README.txt]

#Figure 4A: Protein Disorder Prediction of ecRED1-FL with AIUPred
#The disorder prediction of full-length ecRED1 was also completed with ANCHOR2 analysis. The graph resembling solely the AIUPred was used for the manuscript for simplicity and readability. 
