# Supplementary material for: Characterization of meiotic axis proteins in the model brown alga Ectocarpus
Source: EMBO Rep. 2025 Oct 23;26(23):5673–702. doi: 10.1038/s44319-025-00605-3 (PMC12678776; doi:10.1038/s44319-025-00605-3)
Supplement: Supplementary file 8 — Source data Fig. 4 [file 44319_2025_605_MOESM8_ESM.zip › Figure 4/4C/README.txt]

#Figure 4C: Pull-Downs of HORMA with ecRED1 Putative CMs
#The coomassie images are provided, labelled as Gel 1-Input and Gel 4-Elution. 
#As the elution gel was difficult to visualize the samples were loaded onto a gel for downstream WB analysis
#probing the blot with both a-Strep and a-MBP to detect both the StrepII-HORMA and MBP-CMs, it was evident that CM-R-A was a biologically relevant and biochemically validated CM. 
