# Supplementary material for: Characterization of meiotic axis proteins in the model brown alga Ectocarpus
Source: EMBO Rep. 2025 Oct 23;26(23):5673–702. doi: 10.1038/s44319-025-00605-3 (PMC12678776; doi:10.1038/s44319-025-00605-3)
Supplement: Supplementary file 8 — Source data Fig. 4 [file 44319_2025_605_MOESM8_ESM.zip › Figure 4/4D/Figure4D_Merged-Data_HORMA-25uM_CM-R-A-350uM.csv]

HORMA-25uM_CM-R-A-350uM_Fit_X	HORMA-25uM_CM-R-A-350uM_Fit_Y	HORMA-25uM_CM-R-A-350uM_X	HORMA-25uM_CM-R-A-350uM_Y
0.027736	-14.098692	0.450393	-13.212932
0.237522	-13.268289	0.66635	-10.045647
0.450393	-11.903823	1.107518	-7.925302
0.66635	-10.673062	1.561028	-5.174167
0.885391	-9.569372	1.792411	-5.994841
1.107518	-8.583913	2.026879	-5.689408
1.33273	-7.706664	2.264432	-6.02011
1.561028	-6.927215	2.748795	-5.418336
1.792411	-6.235319	3.027334	-5.006784
2.026879	-5.621248	3.349580	-4.712429
2.264432	-5.076006	3.671827	-4.418073
2.505071	-4.591418	3.994073	-4.123718
