# Supplementary material for: Characterization of meiotic axis proteins in the model brown alga Ectocarpus
Source: EMBO Rep. 2025 Oct 23;26(23):5673–702. doi: 10.1038/s44319-025-00605-3 (PMC12678776; doi:10.1038/s44319-025-00605-3)
Supplement: Supplementary file 8 — Source data Fig. 4 [file 44319_2025_605_MOESM8_ESM.zip › Figure 4/4E/ecRED1_CM1_top.pdb]

ATOM      1  N   THR A   1      -4.907 -17.480 -14.564  1.00 87.16           N  
ATOM      2  H   THR A   1      -4.759 -16.542 -14.909  1.00 87.16           H  
ATOM      3  H2  THR A   1      -5.509 -17.433 -13.755  1.00 87.16           H  
ATOM      4  H3  THR A   1      -5.344 -18.025 -15.293  1.00 87.16           H  
ATOM      5  CA  THR A   1      -3.608 -18.069 -14.178  1.00 87.16           C  
ATOM      6  HA  THR A   1      -3.743 -19.113 -13.894  1.00 87.16           H  
ATOM      7  C   THR A   1      -3.061 -17.329 -12.975  1.00 87.16           C  
ATOM      8  CB  THR A   1      -2.581 -17.978 -15.311  1.00 87.16           C  
ATOM      9  HB  THR A   1      -1.631 -18.390 -14.973  1.00 87.16           H  
ATOM     10  O   THR A   1      -3.540 -16.235 -12.675  1.00 87.16           O  
ATOM     11  CG2 THR A   1      -3.019 -18.716 -16.573  1.00 87.16           C  
ATOM     12 HG21 THR A   1      -3.199 -19.766 -16.342  1.00 87.16           H  
ATOM     13 HG22 THR A   1      -2.222 -18.666 -17.315  1.00 87.16           H  
ATOM     14 HG23 THR A   1      -3.920 -18.274 -16.998  1.00 87.16           H  
ATOM     15  OG1 THR A   1      -2.393 -16.633 -15.672  1.00 87.16           O  
ATOM     16  HG1 THR A   1      -1.617 -16.610 -16.237  1.00 87.16           H  
ATOM     17  N   GLU A   2      -2.044 -17.883 -12.320  1.00 86.64           N  
ATOM     18  H   GLU A   2      -1.747 -18.825 -12.532  1.00 86.64           H  
ATOM     19  CA  GLU A   2      -1.387 -17.256 -11.170  1.00 86.64           C  
ATOM     20  HA  GLU A   2      -2.114 -17.089 -10.375  1.00 86.64           H  
ATOM     21  C   GLU A   2      -0.786 -15.891 -11.515  1.00 86.64           C  
ATOM     22  CB  GLU A   2      -0.348 -18.239 -10.639  1.00 86.64           C  
ATOM     23  HB2 GLU A   2       0.382 -18.461 -11.417  1.00 86.64           H  
ATOM     24  HB3 GLU A   2      -0.878 -19.155 -10.379  1.00 86.64           H  
ATOM     25  O   GLU A   2      -1.104 -14.903 -10.862  1.00 86.64           O  
ATOM     26  CG  GLU A   2       0.370 -17.691  -9.402  1.00 86.64           C  
ATOM     27  HG2 GLU A   2       1.052 -16.897  -9.708  1.00 86.64           H  
ATOM     28  HG3 GLU A   2      -0.373 -17.262  -8.730  1.00 86.64           H  
ATOM     29  CD  GLU A   2       1.143 -18.778  -8.655  1.00 86.64           C  
ATOM     30  OE1 GLU A   2       1.668 -18.460  -7.569  1.00 86.64           O  
ATOM     31  OE2 GLU A   2       1.108 -19.951  -9.084  1.00 86.64           O  
ATOM     32  N   THR A   3      -0.054 -15.785 -12.627  1.00 90.01           N  
ATOM     33  H   THR A   3       0.247 -16.632 -13.088  1.00 90.01           H  
ATOM     34  CA  THR A   3       0.551 -14.527 -13.100  1.00 90.01           C  
ATOM     35  HA  THR A   3       1.300 -14.208 -12.375  1.00 90.01           H  
ATOM     36  C   THR A   3      -0.469 -13.394 -13.262  1.00 90.01           C  
ATOM     37  CB  THR A   3       1.233 -14.749 -14.461  1.00 90.01           C  
ATOM     38  HB  THR A   3       0.473 -14.709 -15.241  1.00 90.01           H  
ATOM     39  O   THR A   3      -0.179 -12.244 -12.939  1.00 90.01           O  
ATOM     40  CG2 THR A   3       2.303 -13.707 -14.769  1.00 90.01           C  
ATOM     41 HG21 THR A   3       1.856 -12.715 -14.825  1.00 90.01           H  
ATOM     42 HG22 THR A   3       3.066 -13.709 -13.991  1.00 90.01           H  
ATOM     43 HG23 THR A   3       2.770 -13.934 -15.728  1.00 90.01           H  
ATOM     44  OG1 THR A   3       1.827 -16.025 -14.527  1.00 90.01           O  
ATOM     45  HG1 THR A   3       2.698 -15.973 -14.126  1.00 90.01           H  
ATOM     46  N   GLN A   4      -1.686 -13.697 -13.729  1.00 89.14           N  
ATOM     47  H   GLN A   4      -1.896 -14.671 -13.899  1.00 89.14           H  
ATOM     48  CA  GLN A   4      -2.765 -12.707 -13.867  1.00 89.14           C  
ATOM     49  HA  GLN A   4      -2.391 -11.831 -14.396  1.00 89.14           H  
ATOM     50  C   GLN A   4      -3.286 -12.237 -12.503  1.00 89.14           C  
ATOM     51  CB  GLN A   4      -3.931 -13.318 -14.656  1.00 89.14           C  
ATOM     52  HB2 GLN A   4      -4.796 -12.659 -14.584  1.00 89.14           H  
ATOM     53  HB3 GLN A   4      -4.198 -14.268 -14.194  1.00 89.14           H  
ATOM     54  O   GLN A   4      -3.563 -11.054 -12.325  1.00 89.14           O  
ATOM     55  CG  GLN A   4      -3.621 -13.532 -16.144  1.00 89.14           C  
ATOM     56  HG2 GLN A   4      -2.652 -14.017 -16.261  1.00 89.14           H  
ATOM     57  HG3 GLN A   4      -3.569 -12.561 -16.636  1.00 89.14           H  
ATOM     58  CD  GLN A   4      -4.672 -14.398 -16.837  1.00 89.14           C  
ATOM     59  NE2 GLN A   4      -4.812 -14.288 -18.140  1.00 89.14           N  
ATOM     60 HE21 GLN A   4      -4.202 -13.687 -18.675  1.00 89.14           H  
ATOM     61 HE22 GLN A   4      -5.475 -14.908 -18.583  1.00 89.14           H  
ATOM     62  OE1 GLN A   4      -5.367 -15.209 -16.235  1.00 89.14           O  
ATOM     63  N   SER A   5      -3.414 -13.164 -11.554  1.00 90.38           N  
ATOM     64  H   SER A   5      -3.075 -14.094 -11.755  1.00 90.38           H  
ATOM     65  CA  SER A   5      -3.845 -12.897 -10.182  1.00 90.38           C  
ATOM     66  HA  SER A   5      -4.766 -12.314 -10.197  1.00 90.38           H  
ATOM     67  C   SER A   5      -2.794 -12.065  -9.429  1.00 90.38           C  
ATOM     68  CB  SER A   5      -4.149 -14.248  -9.529  1.00 90.38           C  
ATOM     69  HB2 SER A   5      -5.102 -14.627  -9.897  1.00 90.38           H  
ATOM     70  HB3 SER A   5      -3.370 -14.961  -9.800  1.00 90.38           H  
ATOM     71  O   SER A   5      -3.122 -10.989  -8.931  1.00 90.38           O  
ATOM     72  OG  SER A   5      -4.177 -14.170  -8.133  1.00 90.38           O  
ATOM     73  HG  SER A   5      -5.025 -13.864  -7.804  1.00 90.38           H  
ATOM     74  N   LEU A   6      -1.519 -12.460  -9.495  1.00 94.15           N  
ATOM     75  H   LEU A   6      -1.323 -13.362  -9.905  1.00 94.15           H  
ATOM     76  CA  LEU A   6      -0.377 -11.696  -8.984  1.00 94.15           C  
ATOM     77  HA  LEU A   6      -0.466 -11.615  -7.901  1.00 94.15           H  
ATOM     78  C   LEU A   6      -0.329 -10.275  -9.571  1.00 94.15           C  
ATOM     79  CB  LEU A   6       0.899 -12.483  -9.336  1.00 94.15           C  
ATOM     80  HB2 LEU A   6       0.921 -12.639 -10.415  1.00 94.15           H  
ATOM     81  HB3 LEU A   6       0.855 -13.463  -8.861  1.00 94.15           H  
ATOM     82  O   LEU A   6      -0.173  -9.299  -8.841  1.00 94.15           O  
ATOM     83  CG  LEU A   6       2.209 -11.791  -8.922  1.00 94.15           C  
ATOM     84  HG  LEU A   6       2.251 -10.792  -9.356  1.00 94.15           H  
ATOM     85  CD1 LEU A   6       2.329 -11.675  -7.404  1.00 94.15           C  
ATOM     86 HD11 LEU A   6       3.305 -11.277  -7.125  1.00 94.15           H  
ATOM     87 HD12 LEU A   6       1.557 -11.013  -7.013  1.00 94.15           H  
ATOM     88 HD13 LEU A   6       2.219 -12.656  -6.943  1.00 94.15           H  
ATOM     89  CD2 LEU A   6       3.391 -12.578  -9.477  1.00 94.15           C  
ATOM     90 HD21 LEU A   6       4.307 -12.005  -9.338  1.00 94.15           H  
ATOM     91 HD22 LEU A   6       3.483 -13.535  -8.963  1.00 94.15           H  
ATOM     92 HD23 LEU A   6       3.266 -12.752 -10.546  1.00 94.15           H  
ATOM     93  N   THR A   7      -0.521 -10.140 -10.889  1.00 92.96           N  
ATOM     94  H   THR A   7      -0.602 -10.981 -11.442  1.00 92.96           H  
ATOM     95  CA  THR A   7      -0.554  -8.831 -11.565  1.00 92.96           C  
ATOM     96  HA  THR A   7       0.384  -8.313 -11.366  1.00 92.96           H  
ATOM     97  C   THR A   7      -1.689  -7.950 -11.034  1.00 92.96           C  
ATOM     98  CB  THR A   7      -0.697  -8.997 -13.086  1.00 92.96           C  
ATOM     99  HB  THR A   7      -1.614  -9.543 -13.306  1.00 92.96           H  
ATOM    100  O   THR A   7      -1.486  -6.755 -10.825  1.00 92.96           O  
ATOM    101  CG2 THR A   7      -0.720  -7.670 -13.845  1.00 92.96           C  
ATOM    102 HG21 THR A   7      -1.625  -7.113 -13.600  1.00 92.96           H  
ATOM    103 HG22 THR A   7       0.157  -7.079 -13.580  1.00 92.96           H  
ATOM    104 HG23 THR A   7      -0.709  -7.865 -14.917  1.00 92.96           H  
ATOM    105  OG1 THR A   7       0.392  -9.710 -13.617  1.00 92.96           O  
ATOM    106  HG1 THR A   7       0.339 -10.617 -13.306  1.00 92.96           H  
ATOM    107  N   LEU A   8      -2.879  -8.513 -10.785  1.00 91.30           N  
ATOM    108  H   LEU A   8      -2.984  -9.507 -10.930  1.00 91.30           H  
ATOM    109  CA  LEU A   8      -4.002  -7.777 -10.194  1.00 91.30           C  
ATOM    110  HA  LEU A   8      -4.159  -6.863 -10.767  1.00 91.30           H  
ATOM    111  C   LEU A   8      -3.698  -7.320  -8.760  1.00 91.30           C  
ATOM    112  CB  LEU A   8      -5.288  -8.625 -10.246  1.00 91.30           C  
ATOM    113  HB2 LEU A   8      -5.064  -9.624  -9.872  1.00 91.30           H  
ATOM    114  HB3 LEU A   8      -6.025  -8.187  -9.573  1.00 91.30           H  
ATOM    115  O   LEU A   8      -3.983  -6.169  -8.443  1.00 91.30           O  
ATOM    116  CG  LEU A   8      -5.923  -8.737 -11.644  1.00 91.30           C  
ATOM    117  HG  LEU A   8      -5.164  -9.002 -12.380  1.00 91.30           H  
ATOM    118  CD1 LEU A   8      -7.000  -9.823 -11.639  1.00 91.30           C  
ATOM    119 HD11 LEU A   8      -7.457  -9.904 -12.625  1.00 91.30           H  
ATOM    120 HD12 LEU A   8      -7.763  -9.581 -10.899  1.00 91.30           H  
ATOM    121 HD13 LEU A   8      -6.545 -10.778 -11.380  1.00 91.30           H  
ATOM    122  CD2 LEU A   8      -6.589  -7.429 -12.085  1.00 91.30           C  
ATOM    123 HD21 LEU A   8      -7.051  -7.562 -13.064  1.00 91.30           H  
ATOM    124 HD22 LEU A   8      -5.847  -6.633 -12.149  1.00 91.30           H  
ATOM    125 HD23 LEU A   8      -7.353  -7.143 -11.362  1.00 91.30           H  
ATOM    126  N   VAL A   9      -3.073  -8.162  -7.931  1.00 94.34           N  
ATOM    127  H   VAL A   9      -2.892  -9.102  -8.253  1.00 94.34           H  
ATOM    128  CA  VAL A   9      -2.678  -7.813  -6.553  1.00 94.34           C  
ATOM    129  HA  VAL A   9      -3.548  -7.413  -6.032  1.00 94.34           H  
ATOM    130  C   VAL A   9      -1.610  -6.718  -6.529  1.00 94.34           C  
ATOM    131  CB  VAL A   9      -2.211  -9.065  -5.787  1.00 94.34           C  
ATOM    132  HB  VAL A   9      -1.454  -9.588  -6.372  1.00 94.34           H  
ATOM    133  O   VAL A   9      -1.804  -5.696  -5.869  1.00 94.34           O  
ATOM    134  CG1 VAL A   9      -1.618  -8.738  -4.411  1.00 94.34           C  
ATOM    135 HG11 VAL A   9      -0.688  -8.178  -4.515  1.00 94.34           H  
ATOM    136 HG12 VAL A   9      -1.390  -9.661  -3.879  1.00 94.34           H  
ATOM    137 HG13 VAL A   9      -2.328  -8.154  -3.826  1.00 94.34           H  
ATOM    138  CG2 VAL A   9      -3.397 -10.005  -5.558  1.00 94.34           C  
ATOM    139 HG21 VAL A   9      -3.828 -10.328  -6.505  1.00 94.34           H  
ATOM    140 HG22 VAL A   9      -3.035 -10.885  -5.027  1.00 94.34           H  
ATOM    141 HG23 VAL A   9      -4.163  -9.516  -4.956  1.00 94.34           H  
ATOM    142  N   LYS A  10      -0.520  -6.865  -7.298  1.00 95.76           N  
ATOM    143  H   LYS A  10      -0.410  -7.730  -7.808  1.00 95.76           H  
ATOM    144  CA  LYS A  10       0.526  -5.830  -7.411  1.00 95.76           C  
ATOM    145  HA  LYS A  10       0.939  -5.630  -6.423  1.00 95.76           H  
ATOM    146  C   LYS A  10      -0.058  -4.500  -7.903  1.00 95.76           C  
ATOM    147  CB  LYS A  10       1.671  -6.300  -8.332  1.00 95.76           C  
ATOM    148  HB2 LYS A  10       1.262  -6.621  -9.290  1.00 95.76           H  
ATOM    149  HB3 LYS A  10       2.323  -5.445  -8.510  1.00 95.76           H  
ATOM    150  O   LYS A  10       0.241  -3.445  -7.345  1.00 95.76           O  
ATOM    151  CG  LYS A  10       2.530  -7.434  -7.736  1.00 95.76           C  
ATOM    152  HG2 LYS A  10       1.942  -8.349  -7.659  1.00 95.76           H  
ATOM    153  HG3 LYS A  10       2.850  -7.146  -6.735  1.00 95.76           H  
ATOM    154  CD  LYS A  10       3.781  -7.697  -8.599  1.00 95.76           C  
ATOM    155  HD2 LYS A  10       4.327  -6.758  -8.698  1.00 95.76           H  
ATOM    156  HD3 LYS A  10       3.483  -8.037  -9.590  1.00 95.76           H  
ATOM    157  CE  LYS A  10       4.710  -8.742  -7.957  1.00 95.76           C  
ATOM    158  HE2 LYS A  10       4.732  -8.570  -6.881  1.00 95.76           H  
ATOM    159  HE3 LYS A  10       4.307  -9.743  -8.114  1.00 95.76           H  
ATOM    160  NZ  LYS A  10       6.104  -8.673  -8.475  1.00 95.76           N  
ATOM    161  HZ1 LYS A  10       6.260  -9.262  -9.280  1.00 95.76           H  
ATOM    162  HZ2 LYS A  10       6.753  -9.117  -7.842  1.00 95.76           H  
ATOM    163  HZ3 LYS A  10       6.456  -7.740  -8.638  1.00 95.76           H  
ATOM    164  N   ASN A  11      -0.945  -4.537  -8.901  1.00 92.04           N  
ATOM    165  H   ASN A  11      -1.147  -5.430  -9.329  1.00 92.04           H  
ATOM    166  CA  ASN A  11      -1.622  -3.339  -9.403  1.00 92.04           C  
ATOM    167  HA  ASN A  11      -0.868  -2.578  -9.606  1.00 92.04           H  
ATOM    168  C   ASN A  11      -2.576  -2.719  -8.373  1.00 92.04           C  
ATOM    169  CB  ASN A  11      -2.354  -3.661 -10.716  1.00 92.04           C  
ATOM    170  HB2 ASN A  11      -2.966  -4.553 -10.583  1.00 92.04           H  
ATOM    171  HB3 ASN A  11      -3.016  -2.830 -10.963  1.00 92.04           H  
ATOM    172  O   ASN A  11      -2.593  -1.497  -8.251  1.00 92.04           O  
ATOM    173  CG  ASN A  11      -1.415  -3.852 -11.895  1.00 92.04           C  
ATOM    174  ND2 ASN A  11      -1.910  -4.361 -12.997  1.00 92.04           N  
ATOM    175 HD21 ASN A  11      -2.852  -4.724 -13.001  1.00 92.04           H  
ATOM    176 HD22 ASN A  11      -1.243  -4.507 -13.742  1.00 92.04           H  
ATOM    177  OD1 ASN A  11      -0.243  -3.513 -11.871  1.00 92.04           O  
ATOM    178  N   LEU A  12      -3.330  -3.525  -7.618  1.00 93.57           N  
ATOM    179  H   LEU A  12      -3.294  -4.521  -7.778  1.00 93.57           H  
ATOM    180  CA  LEU A  12      -4.198  -3.041  -6.543  1.00 93.57           C  
ATOM    181  HA  LEU A  12      -4.917  -2.342  -6.971  1.00 93.57           H  
ATOM    182  C   LEU A  12      -3.391  -2.280  -5.489  1.00 93.57           C  
ATOM    183  CB  LEU A  12      -4.965  -4.223  -5.919  1.00 93.57           C  
ATOM    184  HB2 LEU A  12      -5.639  -4.646  -6.665  1.00 93.57           H  
ATOM    185  HB3 LEU A  12      -4.255  -5.005  -5.650  1.00 93.57           H  
ATOM    186  O   LEU A  12      -3.741  -1.146  -5.166  1.00 93.57           O  
ATOM    187  CG  LEU A  12      -5.757  -3.865  -4.646  1.00 93.57           C  
ATOM    188  HG  LEU A  12      -5.054  -3.589  -3.860  1.00 93.57           H  
ATOM    189  CD1 LEU A  12      -6.758  -2.725  -4.821  1.00 93.57           C  
ATOM    190 HD11 LEU A  12      -7.101  -2.434  -3.828  1.00 93.57           H  
ATOM    191 HD12 LEU A  12      -7.616  -3.048  -5.411  1.00 93.57           H  
ATOM    192 HD13 LEU A  12      -6.301  -1.850  -5.282  1.00 93.57           H  
ATOM    193  CD2 LEU A  12      -6.544  -5.080  -4.171  1.00 93.57           C  
ATOM    194 HD21 LEU A  12      -7.057  -4.850  -3.237  1.00 93.57           H  
ATOM    195 HD22 LEU A  12      -7.292  -5.348  -4.918  1.00 93.57           H  
ATOM    196 HD23 LEU A  12      -5.873  -5.924  -4.008  1.00 93.57           H  
ATOM    197  N   ILE A  13      -2.299  -2.866  -4.994  1.00 96.43           N  
ATOM    198  H   ILE A  13      -2.079  -3.804  -5.296  1.00 96.43           H  
ATOM    199  CA  ILE A  13      -1.427  -2.225  -4.002  1.00 96.43           C  
ATOM    200  HA  ILE A  13      -2.032  -1.929  -3.145  1.00 96.43           H  
ATOM    201  C   ILE A  13      -0.826  -0.938  -4.590  1.00 96.43           C  
ATOM    202  CB  ILE A  13      -0.353  -3.217  -3.499  1.00 96.43           C  
ATOM    203  HB  ILE A  13       0.182  -3.596  -4.370  1.00 96.43           H  
ATOM    204  O   ILE A  13      -0.987   0.129  -4.000  1.00 96.43           O  
ATOM    205  CG1 ILE A  13      -0.996  -4.416  -2.759  1.00 96.43           C  
ATOM    206 HG12 ILE A  13      -1.829  -4.808  -3.343  1.00 96.43           H  
ATOM    207 HG13 ILE A  13      -1.394  -4.080  -1.802  1.00 96.43           H  
ATOM    208  CG2 ILE A  13       0.644  -2.499  -2.569  1.00 96.43           C  
ATOM    209 HG21 ILE A  13       1.397  -3.192  -2.193  1.00 96.43           H  
ATOM    210 HG22 ILE A  13       0.120  -2.065  -1.718  1.00 96.43           H  
ATOM    211 HG23 ILE A  13       1.170  -1.709  -3.106  1.00 96.43           H  
ATOM    212  CD1 ILE A  13      -0.032  -5.586  -2.513  1.00 96.43           C  
ATOM    213 HD11 ILE A  13       0.418  -5.902  -3.453  1.00 96.43           H  
ATOM    214 HD12 ILE A  13       0.750  -5.302  -1.809  1.00 96.43           H  
ATOM    215 HD13 ILE A  13      -0.586  -6.424  -2.089  1.00 96.43           H  
ATOM    216  N   ARG A  14      -0.223  -0.997  -5.789  1.00 94.77           N  
ATOM    217  H   ARG A  14      -0.137  -1.901  -6.230  1.00 94.77           H  
ATOM    218  CA  ARG A  14       0.394   0.169  -6.451  1.00 94.77           C  
ATOM    219  HA  ARG A  14       1.192   0.542  -5.809  1.00 94.77           H  
ATOM    220  C   ARG A  14      -0.590   1.326  -6.640  1.00 94.77           C  
ATOM    221  CB  ARG A  14       1.005  -0.262  -7.798  1.00 94.77           C  
ATOM    222  HB2 ARG A  14       0.206  -0.516  -8.494  1.00 94.77           H  
ATOM    223  HB3 ARG A  14       1.617  -1.151  -7.644  1.00 94.77           H  
ATOM    224  O   ARG A  14      -0.264   2.467  -6.312  1.00 94.77           O  
ATOM    225  CG  ARG A  14       1.895   0.834  -8.411  1.00 94.77           C  
ATOM    226  HG2 ARG A  14       2.735   1.030  -7.744  1.00 94.77           H  
ATOM    227  HG3 ARG A  14       1.322   1.755  -8.515  1.00 94.77           H  
ATOM    228  CD  ARG A  14       2.433   0.459  -9.798  1.00 94.77           C  
ATOM    229  HD2 ARG A  14       2.983   1.317 -10.185  1.00 94.77           H  
ATOM    230  HD3 ARG A  14       1.598   0.273 -10.474  1.00 94.77           H  
ATOM    231  NE  ARG A  14       3.356  -0.690  -9.763  1.00 94.77           N  
ATOM    232  HE  ARG A  14       4.303  -0.519  -9.457  1.00 94.77           H  
ATOM    233  NH1 ARG A  14       2.010  -2.334 -10.605  1.00 94.77           N  
ATOM    234 HH11 ARG A  14       1.245  -1.675 -10.632  1.00 94.77           H  
ATOM    235 HH12 ARG A  14       1.876  -3.256 -10.994  1.00 94.77           H  
ATOM    236  NH2 ARG A  14       4.161  -2.767 -10.194  1.00 94.77           N  
ATOM    237 HH21 ARG A  14       5.061  -2.450  -9.862  1.00 94.77           H  
ATOM    238 HH22 ARG A  14       4.087  -3.720 -10.520  1.00 94.77           H  
ATOM    239  CZ  ARG A  14       3.172  -1.926 -10.182  1.00 94.77           C  
ATOM    240  N   VAL A  15      -1.794   1.050  -7.149  1.00 93.87           N  
ATOM    241  H   VAL A  15      -2.002   0.091  -7.389  1.00 93.87           H  
ATOM    242  CA  VAL A  15      -2.830   2.073  -7.369  1.00 93.87           C  
ATOM    243  HA  VAL A  15      -2.370   2.930  -7.862  1.00 93.87           H  
ATOM    244  C   VAL A  15      -3.387   2.586  -6.045  1.00 93.87           C  
ATOM    245  CB  VAL A  15      -3.958   1.560  -8.289  1.00 93.87           C  
ATOM    246  HB  VAL A  15      -4.351   0.623  -7.896  1.00 93.87           H  
ATOM    247  O   VAL A  15      -3.603   3.789  -5.928  1.00 93.87           O  
ATOM    248  CG1 VAL A  15      -5.115   2.563  -8.406  1.00 93.87           C  
ATOM    249 HG11 VAL A  15      -5.654   2.631  -7.461  1.00 93.87           H  
ATOM    250 HG12 VAL A  15      -5.816   2.238  -9.174  1.00 93.87           H  
ATOM    251 HG13 VAL A  15      -4.732   3.550  -8.667  1.00 93.87           H  
ATOM    252  CG2 VAL A  15      -3.428   1.328  -9.712  1.00 93.87           C  
ATOM    253 HG21 VAL A  15      -3.085   2.269 -10.143  1.00 93.87           H  
ATOM    254 HG22 VAL A  15      -4.219   0.914 -10.336  1.00 93.87           H  
ATOM    255 HG23 VAL A  15      -2.596   0.624  -9.700  1.00 93.87           H  
ATOM    256  N   SER A  16      -3.572   1.728  -5.039  1.00 95.58           N  
ATOM    257  H   SER A  16      -3.371   0.749  -5.184  1.00 95.58           H  
ATOM    258  CA  SER A  16      -4.068   2.148  -3.722  1.00 95.58           C  
ATOM    259  HA  SER A  16      -5.003   2.691  -3.863  1.00 95.58           H  
ATOM    260  C   SER A  16      -3.084   3.090  -3.033  1.00 95.58           C  
ATOM    261  CB  SER A  16      -4.354   0.952  -2.813  1.00 95.58           C  
ATOM    262  HB2 SER A  16      -4.732   1.308  -1.855  1.00 95.58           H  
ATOM    263  HB3 SER A  16      -3.433   0.393  -2.646  1.00 95.58           H  
ATOM    264  O   SER A  16      -3.473   4.185  -2.637  1.00 95.58           O  
ATOM    265  OG  SER A  16      -5.315   0.106  -3.404  1.00 95.58           O  
ATOM    266  HG  SER A  16      -4.866  -0.394  -4.090  1.00 95.58           H  
ATOM    267  N   ILE A  17      -1.798   2.723  -2.976  1.00 95.89           N  
ATOM    268  H   ILE A  17      -1.534   1.816  -3.333  1.00 95.89           H  
ATOM    269  CA  ILE A  17      -0.747   3.580  -2.412  1.00 95.89           C  
ATOM    270  HA  ILE A  17      -1.048   3.880  -1.408  1.00 95.89           H  
ATOM    271  C   ILE A  17      -0.617   4.879  -3.207  1.00 95.89           C  
ATOM    272  CB  ILE A  17       0.595   2.821  -2.313  1.00 95.89           C  
ATOM    273  HB  ILE A  17       0.854   2.447  -3.304  1.00 95.89           H  
ATOM    274  O   ILE A  17      -0.636   5.947  -2.609  1.00 95.89           O  
ATOM    275  CG1 ILE A  17       0.505   1.603  -1.366  1.00 95.89           C  
ATOM    276 HG12 ILE A  17      -0.255   0.909  -1.724  1.00 95.89           H  
ATOM    277 HG13 ILE A  17       1.459   1.076  -1.391  1.00 95.89           H  
ATOM    278  CG2 ILE A  17       1.729   3.759  -1.859  1.00 95.89           C  
ATOM    279 HG21 ILE A  17       2.621   3.186  -1.606  1.00 95.89           H  
ATOM    280 HG22 ILE A  17       1.428   4.332  -0.982  1.00 95.89           H  
ATOM    281 HG23 ILE A  17       1.991   4.456  -2.655  1.00 95.89           H  
ATOM    282  CD1 ILE A  17       0.176   1.944   0.091  1.00 95.89           C  
ATOM    283 HD11 ILE A  17       0.959   2.580   0.506  1.00 95.89           H  
ATOM    284 HD12 ILE A  17      -0.789   2.444   0.170  1.00 95.89           H  
ATOM    285 HD13 ILE A  17       0.126   1.023   0.672  1.00 95.89           H  
ATOM    286  N   SER A  18      -0.598   4.824  -4.543  1.00 95.35           N  
ATOM    287  H   SER A  18      -0.580   3.918  -4.991  1.00 95.35           H  
ATOM    288  CA  SER A  18      -0.577   6.040  -5.373  1.00 95.35           C  
ATOM    289  HA  SER A  18       0.335   6.599  -5.165  1.00 95.35           H  
ATOM    290  C   SER A  18      -1.772   6.961  -5.092  1.00 95.35           C  
ATOM    291  CB  SER A  18      -0.611   5.700  -6.861  1.00 95.35           C  
ATOM    292  HB2 SER A  18      -0.547   6.641  -7.407  1.00 95.35           H  
ATOM    293  HB3 SER A  18      -1.554   5.213  -7.110  1.00 95.35           H  
ATOM    294  O   SER A  18      -1.609   8.171  -4.964  1.00 95.35           O  
ATOM    295  OG  SER A  18       0.463   4.873  -7.265  1.00 95.35           O  
ATOM    296  HG  SER A  18       0.350   4.014  -6.850  1.00 95.35           H  
ATOM    297  N   THR A  19      -2.967   6.381  -4.943  1.00 93.40           N  
ATOM    298  H   THR A  19      -3.016   5.377  -5.034  1.00 93.40           H  
ATOM    299  CA  THR A  19      -4.217   7.102  -4.669  1.00 93.40           C  
ATOM    300  HA  THR A  19      -4.336   7.895  -5.408  1.00 93.40           H  
ATOM    301  C   THR A  19      -4.188   7.762  -3.294  1.00 93.40           C  
ATOM    302  CB  THR A  19      -5.422   6.155  -4.787  1.00 93.40           C  
ATOM    303  HB  THR A  19      -5.290   5.309  -4.113  1.00 93.40           H  
ATOM    304  O   THR A  19      -4.518   8.940  -3.192  1.00 93.40           O  
ATOM    305  CG2 THR A  19      -6.761   6.812  -4.477  1.00 93.40           C  
ATOM    306 HG21 THR A  19      -7.561   6.105  -4.697  1.00 93.40           H  
ATOM    307 HG22 THR A  19      -6.812   7.062  -3.417  1.00 93.40           H  
ATOM    308 HG23 THR A  19      -6.886   7.712  -5.079  1.00 93.40           H  
ATOM    309  OG1 THR A  19      -5.511   5.671  -6.107  1.00 93.40           O  
ATOM    310  HG1 THR A  19      -4.827   5.002  -6.184  1.00 93.40           H  
ATOM    311  N   VAL A  20      -3.737   7.054  -2.252  1.00 93.98           N  
ATOM    312  H   VAL A  20      -3.475   6.089  -2.399  1.00 93.98           H  
ATOM    313  CA  VAL A  20      -3.515   7.633  -0.917  1.00 93.98           C  
ATOM    314  HA  VAL A  20      -4.442   8.083  -0.562  1.00 93.98           H  
ATOM    315  C   VAL A  20      -2.474   8.747  -1.000  1.00 93.98           C  
ATOM    316  CB  VAL A  20      -3.086   6.551   0.094  1.00 93.98           C  
ATOM    317  HB  VAL A  20      -2.242   5.992  -0.311  1.00 93.98           H  
ATOM    318  O   VAL A  20      -2.746   9.874  -0.595  1.00 93.98           O  
ATOM    319  CG1 VAL A  20      -2.673   7.136   1.449  1.00 93.98           C  
ATOM    320 HG11 VAL A  20      -1.815   7.800   1.344  1.00 93.98           H  
ATOM    321 HG12 VAL A  20      -3.503   7.687   1.891  1.00 93.98           H  
ATOM    322 HG13 VAL A  20      -2.392   6.326   2.122  1.00 93.98           H  
ATOM    323  CG2 VAL A  20      -4.241   5.580   0.358  1.00 93.98           C  
ATOM    324 HG21 VAL A  20      -4.572   5.117  -0.571  1.00 93.98           H  
ATOM    325 HG22 VAL A  20      -5.079   6.113   0.806  1.00 93.98           H  
ATOM    326 HG23 VAL A  20      -3.910   4.794   1.037  1.00 93.98           H  
ATOM    327  N   CYS A  21      -1.313   8.485  -1.598  1.00 93.23           N  
ATOM    328  H   CYS A  21      -1.122   7.545  -1.915  1.00 93.23           H  
ATOM    329  CA  CYS A  21      -0.252   9.476  -1.719  1.00 93.23           C  
ATOM    330  HA  CYS A  21       0.014   9.786  -0.709  1.00 93.23           H  
ATOM    331  C   CYS A  21      -0.699  10.742  -2.464  1.00 93.23           C  
ATOM    332  CB  CYS A  21       0.977   8.830  -2.366  1.00 93.23           C  
ATOM    333  HB2 CYS A  21       1.706   9.599  -2.620  1.00 93.23           H  
ATOM    334  HB3 CYS A  21       0.684   8.297  -3.270  1.00 93.23           H  
ATOM    335  O   CYS A  21      -0.265  11.837  -2.120  1.00 93.23           O  
ATOM    336  SG  CYS A  21       1.737   7.681  -1.187  1.00 93.23           S  
ATOM    337  HG  CYS A  21       2.259   8.589  -0.358  1.00 93.23           H  
ATOM    338  N   HIS A  22      -1.594  10.616  -3.440  1.00 91.79           N  
ATOM    339  H   HIS A  22      -1.854   9.685  -3.735  1.00 91.79           H  
ATOM    340  CA  HIS A  22      -2.198  11.750  -4.123  1.00 91.79           C  
ATOM    341  HA  HIS A  22      -1.419  12.474  -4.360  1.00 91.79           H  
ATOM    342  C   HIS A  22      -3.237  12.469  -3.239  1.00 91.79           C  
ATOM    343  CB  HIS A  22      -2.782  11.239  -5.443  1.00 91.79           C  
ATOM    344  HB2 HIS A  22      -1.991  10.773  -6.030  1.00 91.79           H  
ATOM    345  HB3 HIS A  22      -3.537  10.479  -5.242  1.00 91.79           H  
ATOM    346  O   HIS A  22      -3.080  13.650  -2.935  1.00 91.79           O  
ATOM    347  CG  HIS A  22      -3.400  12.330  -6.262  1.00 91.79           C  
ATOM    348  CD2 HIS A  22      -2.756  13.142  -7.156  1.00 91.79           C  
ATOM    349  HD2 HIS A  22      -1.704  13.115  -7.395  1.00 91.79           H  
ATOM    350  ND1 HIS A  22      -4.724  12.693  -6.249  1.00 91.79           N  
ATOM    351  HD1 HIS A  22      -5.446  12.296  -5.665  1.00 91.79           H  
ATOM    352  CE1 HIS A  22      -4.879  13.694  -7.127  1.00 91.79           C  
ATOM    353  HE1 HIS A  22      -5.819  14.175  -7.354  1.00 91.79           H  
ATOM    354  NE2 HIS A  22      -3.707  14.009  -7.700  1.00 91.79           N  
ATOM    355  N   LEU A  23      -4.280  11.769  -2.776  1.00 90.93           N  
ATOM    356  H   LEU A  23      -4.309  10.777  -2.964  1.00 90.93           H  
ATOM    357  CA  LEU A  23      -5.389  12.362  -2.007  1.00 90.93           C  
ATOM    358  HA  LEU A  23      -5.861  13.146  -2.598  1.00 90.93           H  
ATOM    359  C   LEU A  23      -4.929  13.022  -0.706  1.00 90.93           C  
ATOM    360  CB  LEU A  23      -6.420  11.273  -1.665  1.00 90.93           C  
ATOM    361  HB2 LEU A  23      -7.136  11.676  -0.949  1.00 90.93           H  
ATOM    362  HB3 LEU A  23      -5.899  10.447  -1.181  1.00 90.93           H  
ATOM    363  O   LEU A  23      -5.451  14.065  -0.324  1.00 90.93           O  
ATOM    364  CG  LEU A  23      -7.200  10.740  -2.874  1.00 90.93           C  
ATOM    365  HG  LEU A  23      -6.509  10.431  -3.659  1.00 90.93           H  
ATOM    366  CD1 LEU A  23      -8.025   9.529  -2.453  1.00 90.93           C  
ATOM    367 HD11 LEU A  23      -7.394   8.811  -1.928  1.00 90.93           H  
ATOM    368 HD12 LEU A  23      -8.844   9.832  -1.801  1.00 90.93           H  
ATOM    369 HD13 LEU A  23      -8.419   9.055  -3.352  1.00 90.93           H  
ATOM    370  CD2 LEU A  23      -8.156  11.777  -3.468  1.00 90.93           C  
ATOM    371 HD21 LEU A  23      -8.839  12.133  -2.698  1.00 90.93           H  
ATOM    372 HD22 LEU A  23      -7.598  12.627  -3.860  1.00 90.93           H  
ATOM    373 HD23 LEU A  23      -8.730  11.328  -4.278  1.00 90.93           H  
ATOM    374  N   ARG A  24      -3.939  12.430  -0.036  1.00 89.51           N  
ATOM    375  H   ARG A  24      -3.566  11.568  -0.406  1.00 89.51           H  
ATOM    376  CA  ARG A  24      -3.395  12.929   1.232  1.00 89.51           C  
ATOM    377  HA  ARG A  24      -4.177  13.494   1.739  1.00 89.51           H  
ATOM    378  C   ARG A  24      -2.259  13.948   1.029  1.00 89.51           C  
ATOM    379  CB  ARG A  24      -3.040  11.739   2.149  1.00 89.51           C  
ATOM    380  HB2 ARG A  24      -2.867  12.129   3.152  1.00 89.51           H  
ATOM    381  HB3 ARG A  24      -2.115  11.281   1.801  1.00 89.51           H  
ATOM    382  O   ARG A  24      -1.599  14.330   1.990  1.00 89.51           O  
ATOM    383  CG  ARG A  24      -4.094  10.614   2.256  1.00 89.51           C  
ATOM    384  HG2 ARG A  24      -4.160  10.069   1.314  1.00 89.51           H  
ATOM    385  HG3 ARG A  24      -3.762   9.904   3.014  1.00 89.51           H  
ATOM    386  CD  ARG A  24      -5.512  11.075   2.595  1.00 89.51           C  
ATOM    387  HD2 ARG A  24      -5.849  11.812   1.867  1.00 89.51           H  
ATOM    388  HD3 ARG A  24      -6.177  10.212   2.549  1.00 89.51           H  
ATOM    389  NE  ARG A  24      -5.549  11.617   3.949  1.00 89.51           N  
ATOM    390  HE  ARG A  24      -5.053  11.100   4.661  1.00 89.51           H  
ATOM    391  NH1 ARG A  24      -7.036  13.371   3.703  1.00 89.51           N  
ATOM    392 HH11 ARG A  24      -7.643  14.017   4.188  1.00 89.51           H  
ATOM    393 HH12 ARG A  24      -7.333  13.032   2.799  1.00 89.51           H  
ATOM    394  NH2 ARG A  24      -6.005  12.955   5.643  1.00 89.51           N  
ATOM    395 HH21 ARG A  24      -5.451  12.307   6.183  1.00 89.51           H  
ATOM    396 HH22 ARG A  24      -6.480  13.726   6.091  1.00 89.51           H  
ATOM    397  CZ  ARG A  24      -6.202  12.657   4.406  1.00 89.51           C  
ATOM    398  N   GLY A  25      -2.025  14.389  -0.215  1.00 88.74           N  
ATOM    399  H   GLY A  25      -2.610  14.033  -0.957  1.00 88.74           H  
ATOM    400  CA  GLY A  25      -1.028  15.406  -0.571  1.00 88.74           C  
ATOM    401  HA2 GLY A  25      -1.111  15.619  -1.637  1.00 88.74           H  
ATOM    402  HA3 GLY A  25      -1.231  16.321  -0.015  1.00 88.74           H  
ATOM    403  C   GLY A  25       0.415  14.986  -0.289  1.00 88.74           C  
ATOM    404  O   GLY A  25       1.257  15.847  -0.038  1.00 88.74           O  
ATOM    405  N   ILE A  26       0.695  13.677  -0.285  1.00 89.04           N  
ATOM    406  H   ILE A  26      -0.018  13.040  -0.612  1.00 89.04           H  
ATOM    407  CA  ILE A  26       1.957  13.113   0.195  1.00 89.04           C  
ATOM    408  HA  ILE A  26       2.132  13.538   1.184  1.00 89.04           H  
ATOM    409  C   ILE A  26       3.130  13.539  -0.671  1.00 89.04           C  
ATOM    410  CB  ILE A  26       1.916  11.581   0.379  1.00 89.04           C  
ATOM    411  HB  ILE A  26       1.767  11.131  -0.603  1.00 89.04           H  
ATOM    412  O   ILE A  26       4.136  13.888  -0.085  1.00 89.04           O  
ATOM    413  CG1 ILE A  26       0.765  11.137   1.306  1.00 89.04           C  
ATOM    414 HG12 ILE A  26      -0.175  11.428   0.838  1.00 89.04           H  
ATOM    415 HG13 ILE A  26       0.770  10.050   1.381  1.00 89.04           H  
ATOM    416  CG2 ILE A  26       3.243  11.030   0.924  1.00 89.04           C  
ATOM    417 HG21 ILE A  26       4.042  11.177   0.197  1.00 89.04           H  
ATOM    418 HG22 ILE A  26       3.158   9.960   1.113  1.00 89.04           H  
ATOM    419 HG23 ILE A  26       3.524  11.537   1.847  1.00 89.04           H  
ATOM    420  CD1 ILE A  26       0.789  11.706   2.729  1.00 89.04           C  
ATOM    421 HD11 ILE A  26       1.668  11.347   3.265  1.00 89.04           H  
ATOM    422 HD12 ILE A  26       0.772  12.796   2.715  1.00 89.04           H  
ATOM    423 HD13 ILE A  26      -0.103  11.366   3.254  1.00 89.04           H  
ATOM    424  N   PHE A  27       3.022  13.606  -1.998  1.00 90.13           N  
ATOM    425  H   PHE A  27       2.130  13.397  -2.425  1.00 90.13           H  
ATOM    426  CA  PHE A  27       4.135  14.060  -2.846  1.00 90.13           C  
ATOM    427  HA  PHE A  27       4.950  14.389  -2.201  1.00 90.13           H  
ATOM    428  C   PHE A  27       3.758  15.269  -3.713  1.00 90.13           C  
ATOM    429  CB  PHE A  27       4.686  12.889  -3.671  1.00 90.13           C  
ATOM    430  HB2 PHE A  27       5.528  13.228  -4.275  1.00 90.13           H  
ATOM    431  HB3 PHE A  27       3.916  12.538  -4.358  1.00 90.13           H  
ATOM    432  O   PHE A  27       2.573  15.533  -3.939  1.00 90.13           O  
ATOM    433  CG  PHE A  27       5.166  11.738  -2.813  1.00 90.13           C  
ATOM    434  CD1 PHE A  27       6.265  11.899  -1.945  1.00 90.13           C  
ATOM    435  HD1 PHE A  27       6.807  12.833  -1.902  1.00 90.13           H  
ATOM    436  CD2 PHE A  27       4.480  10.514  -2.849  1.00 90.13           C  
ATOM    437  HD2 PHE A  27       3.639  10.386  -3.513  1.00 90.13           H  
ATOM    438  CE1 PHE A  27       6.667  10.838  -1.119  1.00 90.13           C  
ATOM    439  HE1 PHE A  27       7.501  10.969  -0.446  1.00 90.13           H  
ATOM    440  CE2 PHE A  27       4.890   9.455  -2.028  1.00 90.13           C  
ATOM    441  HE2 PHE A  27       4.346   8.522  -2.059  1.00 90.13           H  
ATOM    442  CZ  PHE A  27       5.992   9.608  -1.169  1.00 90.13           C  
ATOM    443  HZ  PHE A  27       6.326   8.789  -0.548  1.00 90.13           H  
ATOM    444  N   PRO A  28       4.741  16.024  -4.238  1.00 88.57           N  
ATOM    445  CA  PRO A  28       4.478  17.077  -5.210  1.00 88.57           C  
ATOM    446  HA  PRO A  28       3.898  17.859  -4.720  1.00 88.57           H  
ATOM    447  C   PRO A  28       3.720  16.553  -6.438  1.00 88.57           C  
ATOM    448  CB  PRO A  28       5.860  17.616  -5.596  1.00 88.57           C  
ATOM    449  HB2 PRO A  28       6.257  17.044  -6.434  1.00 88.57           H  
ATOM    450  HB3 PRO A  28       5.833  18.680  -5.829  1.00 88.57           H  
ATOM    451  O   PRO A  28       4.017  15.477  -6.947  1.00 88.57           O  
ATOM    452  CG  PRO A  28       6.719  17.319  -4.369  1.00 88.57           C  
ATOM    453  HG2 PRO A  28       7.778  17.256  -4.619  1.00 88.57           H  
ATOM    454  HG3 PRO A  28       6.544  18.069  -3.598  1.00 88.57           H  
ATOM    455  CD  PRO A  28       6.163  15.974  -3.913  1.00 88.57           C  
ATOM    456  HD2 PRO A  28       6.342  15.848  -2.845  1.00 88.57           H  
ATOM    457  HD3 PRO A  28       6.647  15.172  -4.470  1.00 88.57           H  
ATOM    458  N   ALA A  29       2.815  17.361  -7.000  1.00 90.48           N  
ATOM    459  H   ALA A  29       2.542  18.190  -6.491  1.00 90.48           H  
ATOM    460  CA  ALA A  29       1.988  16.968  -8.152  1.00 90.48           C  
ATOM    461  HA  ALA A  29       1.336  16.153  -7.838  1.00 90.48           H  
ATOM    462  C   ALA A  29       2.782  16.462  -9.383  1.00 90.48           C  
ATOM    463  CB  ALA A  29       1.098  18.161  -8.521  1.00 90.48           C  
ATOM    464  HB1 ALA A  29       0.434  17.873  -9.337  1.00 90.48           H  
ATOM    465  HB2 ALA A  29       0.488  18.449  -7.665  1.00 90.48           H  
ATOM    466  HB3 ALA A  29       1.709  19.005  -8.841  1.00 90.48           H  
ATOM    467  O   ALA A  29       2.257  15.672 -10.158  1.00 90.48           O  
ATOM    468  N   LYS A  30       4.055  16.864  -9.547  1.00 91.96           N  
ATOM    469  H   LYS A  30       4.444  17.447  -8.820  1.00 91.96           H  
ATOM    470  CA  LYS A  30       4.960  16.368 -10.610  1.00 91.96           C  
ATOM    471  HA  LYS A  30       4.452  16.482 -11.568  1.00 91.96           H  
ATOM    472  C   LYS A  30       5.281  14.867 -10.511  1.00 91.96           C  
ATOM    473  CB  LYS A  30       6.265  17.194 -10.653  1.00 91.96           C  
ATOM    474  HB2 LYS A  30       6.867  16.830 -11.486  1.00 91.96           H  
ATOM    475  HB3 LYS A  30       6.024  18.239 -10.849  1.00 91.96           H  
ATOM    476  O   LYS A  30       5.727  14.282 -11.492  1.00 91.96           O  
ATOM    477  CG  LYS A  30       7.097  17.098  -9.360  1.00 91.96           C  
ATOM    478  HG2 LYS A  30       7.190  16.052  -9.067  1.00 91.96           H  
ATOM    479  HG3 LYS A  30       6.575  17.638  -8.571  1.00 91.96           H  
ATOM    480  CD  LYS A  30       8.518  17.666  -9.495  1.00 91.96           C  
ATOM    481  HD2 LYS A  30       9.041  17.129 -10.287  1.00 91.96           H  
ATOM    482  HD3 LYS A  30       8.472  18.726  -9.747  1.00 91.96           H  
ATOM    483  CE  LYS A  30       9.263  17.468  -8.164  1.00 91.96           C  
ATOM    484  HE2 LYS A  30       9.183  16.420  -7.874  1.00 91.96           H  
ATOM    485  HE3 LYS A  30       8.775  18.054  -7.385  1.00 91.96           H  
ATOM    486  NZ  LYS A  30      10.702  17.821  -8.245  1.00 91.96           N  
ATOM    487  HZ1 LYS A  30      10.895  18.742  -8.610  1.00 91.96           H  
ATOM    488  HZ2 LYS A  30      11.183  17.115  -8.784  1.00 91.96           H  
ATOM    489  HZ3 LYS A  30      11.133  17.692  -7.340  1.00 91.96           H  
ATOM    490  N   CYS A  31       5.075  14.267  -9.340  1.00 94.39           N  
ATOM    491  H   CYS A  31       4.723  14.816  -8.568  1.00 94.39           H  
ATOM    492  CA  CYS A  31       5.308  12.851  -9.062  1.00 94.39           C  
ATOM    493  HA  CYS A  31       6.108  12.484  -9.705  1.00 94.39           H  
ATOM    494  C   CYS A  31       4.078  11.988  -9.357  1.00 94.39           C  
ATOM    495  CB  CYS A  31       5.756  12.691  -7.603  1.00 94.39           C  
ATOM    496  HB2 CYS A  31       6.037  11.653  -7.427  1.00 94.39           H  
ATOM    497  HB3 CYS A  31       4.938  12.948  -6.929  1.00 94.39           H  
ATOM    498  O   CYS A  31       4.079  10.807  -9.024  1.00 94.39           O  
ATOM    499  SG  CYS A  31       7.175  13.772  -7.288  1.00 94.39           S  
ATOM    500  HG  CYS A  31       7.616  13.146  -6.194  1.00 94.39           H  
ATOM    501  N   PHE A  32       3.022  12.561  -9.941  1.00 94.48           N  
ATOM    502  H   PHE A  32       3.065  13.536 -10.202  1.00 94.48           H  
ATOM    503  CA  PHE A  32       1.801  11.846 -10.279  1.00 94.48           C  
ATOM    504  HA  PHE A  32       1.949  10.784 -10.080  1.00 94.48           H  
ATOM    505  C   PHE A  32       1.456  11.994 -11.751  1.00 94.48           C  
ATOM    506  CB  PHE A  32       0.639  12.318  -9.407  1.00 94.48           C  
ATOM    507  HB2 PHE A  32      -0.270  11.828  -9.756  1.00 94.48           H  
ATOM    508  HB3 PHE A  32       0.502  13.391  -9.535  1.00 94.48           H  
ATOM    509  O   PHE A  32       1.495  13.087 -12.317  1.00 94.48           O  
ATOM    510  CG  PHE A  32       0.826  11.995  -7.943  1.00 94.48           C  
ATOM    511  CD1 PHE A  32       0.598  10.690  -7.469  1.00 94.48           C  
ATOM    512  HD1 PHE A  32       0.274   9.913  -8.146  1.00 94.48           H  
ATOM    513  CD2 PHE A  32       1.258  12.998  -7.060  1.00 94.48           C  
ATOM    514  HD2 PHE A  32       1.453  13.996  -7.424  1.00 94.48           H  
ATOM    515  CE1 PHE A  32       0.809  10.390  -6.113  1.00 94.48           C  
ATOM    516  HE1 PHE A  32       0.639   9.387  -5.750  1.00 94.48           H  
ATOM    517  CE2 PHE A  32       1.448  12.702  -5.703  1.00 94.48           C  
ATOM    518  HE2 PHE A  32       1.765  13.478  -5.021  1.00 94.48           H  
ATOM    519  CZ  PHE A  32       1.237  11.398  -5.232  1.00 94.48           C  
ATOM    520  HZ  PHE A  32       1.406  11.177  -4.189  1.00 94.48           H  
ATOM    521  N   GLN A  33       1.031  10.886 -12.344  1.00 95.00           N  
ATOM    522  H   GLN A  33       1.058  10.025 -11.817  1.00 95.00           H  
ATOM    523  CA  GLN A  33       0.519  10.840 -13.699  1.00 95.00           C  
ATOM    524  HA  GLN A  33       0.657  11.813 -14.170  1.00 95.00           H  
ATOM    525  C   GLN A  33      -0.973  10.517 -13.675  1.00 95.00           C  
ATOM    526  CB  GLN A  33       1.341   9.820 -14.484  1.00 95.00           C  
ATOM    527  HB2 GLN A  33       2.400  10.018 -14.313  1.00 95.00           H  
ATOM    528  HB3 GLN A  33       1.115   8.815 -14.128  1.00 95.00           H  
ATOM    529  O   GLN A  33      -1.394   9.504 -13.111  1.00 95.00           O  
ATOM    530  CG  GLN A  33       1.078   9.918 -15.988  1.00 95.00           C  
ATOM    531  HG2 GLN A  33       0.044   9.655 -16.209  1.00 95.00           H  
ATOM    532  HG3 GLN A  33       1.262  10.940 -16.318  1.00 95.00           H  
ATOM    533  CD  GLN A  33       1.999   8.972 -16.739  1.00 95.00           C  
ATOM    534  NE2 GLN A  33       2.577   9.386 -17.844  1.00 95.00           N  
ATOM    535 HE21 GLN A  33       2.535  10.369 -18.074  1.00 95.00           H  
ATOM    536 HE22 GLN A  33       3.361   8.830 -18.155  1.00 95.00           H  
ATOM    537  OE1 GLN A  33       2.168   7.816 -16.378  1.00 95.00           O  
ATOM    538  N   GLU A  34      -1.781  11.371 -14.305  1.00 93.59           N  
ATOM    539  H   GLU A  34      -1.387  12.189 -14.746  1.00 93.59           H  
ATOM    540  CA  GLU A  34      -3.209  11.106 -14.474  1.00 93.59           C  
ATOM    541  HA  GLU A  34      -3.618  10.832 -13.501  1.00 93.59           H  
ATOM    542  C   GLU A  34      -3.410   9.929 -15.438  1.00 93.59           C  
ATOM    543  CB  GLU A  34      -3.946  12.369 -14.952  1.00 93.59           C  
ATOM    544  HB2 GLU A  34      -3.634  13.214 -14.339  1.00 93.59           H  
ATOM    545  HB3 GLU A  34      -3.683  12.582 -15.988  1.00 93.59           H  
ATOM    546  O   GLU A  34      -2.901   9.920 -16.562  1.00 93.59           O  
ATOM    547  CG  GLU A  34      -5.467  12.195 -14.829  1.00 93.59           C  
ATOM    548  HG2 GLU A  34      -5.714  11.927 -13.802  1.00 93.59           H  
ATOM    549  HG3 GLU A  34      -5.785  11.371 -15.469  1.00 93.59           H  
ATOM    550  CD  GLU A  34      -6.239  13.464 -15.211  1.00 93.59           C  
ATOM    551  OE1 GLU A  34      -7.046  13.406 -16.167  1.00 93.59           O  
ATOM    552  OE2 GLU A  34      -6.133  14.494 -14.506  1.00 93.59           O  
ATOM    553  N   ARG A  35      -4.171   8.927 -15.002  1.00 90.38           N  
ATOM    554  H   ARG A  35      -4.526   8.991 -14.059  1.00 90.38           H  
ATOM    555  CA  ARG A  35      -4.580   7.767 -15.797  1.00 90.38           C  
ATOM    556  HA  ARG A  35      -4.351   7.958 -16.845  1.00 90.38           H  
ATOM    557  C   ARG A  35      -6.093   7.602 -15.685  1.00 90.38           C  
ATOM    558  CB  ARG A  35      -3.818   6.510 -15.325  1.00 90.38           C  
ATOM    559  HB2 ARG A  35      -4.187   5.646 -15.877  1.00 90.38           H  
ATOM    560  HB3 ARG A  35      -4.040   6.343 -14.271  1.00 90.38           H  
ATOM    561  O   ARG A  35      -6.681   7.870 -14.643  1.00 90.38           O  
ATOM    562  CG  ARG A  35      -2.283   6.565 -15.475  1.00 90.38           C  
ATOM    563  HG2 ARG A  35      -1.868   5.641 -15.072  1.00 90.38           H  
ATOM    564  HG3 ARG A  35      -1.878   7.396 -14.898  1.00 90.38           H  
ATOM    565  CD  ARG A  35      -1.857   6.702 -16.943  1.00 90.38           C  
ATOM    566  HD2 ARG A  35      -2.382   5.943 -17.522  1.00 90.38           H  
ATOM    567  HD3 ARG A  35      -2.148   7.687 -17.309  1.00 90.38           H  
ATOM    568  NE  ARG A  35      -0.404   6.531 -17.134  1.00 90.38           N  
ATOM    569  HE  ARG A  35       0.190   6.567 -16.318  1.00 90.38           H  
ATOM    570  NH1 ARG A  35      -0.417   6.420 -19.428  1.00 90.38           N  
ATOM    571 HH11 ARG A  35      -1.388   6.697 -19.421  1.00 90.38           H  
ATOM    572 HH12 ARG A  35       0.093   6.312 -20.293  1.00 90.38           H  
ATOM    573  NH2 ARG A  35       1.488   6.106 -18.330  1.00 90.38           N  
ATOM    574 HH21 ARG A  35       2.011   6.329 -17.496  1.00 90.38           H  
ATOM    575 HH22 ARG A  35       1.983   5.974 -19.201  1.00 90.38           H  
ATOM    576  CZ  ARG A  35       0.213   6.351 -18.289  1.00 90.38           C  
ATOM    577  N   THR A  36      -6.737   7.138 -16.753  1.00 87.54           N  
ATOM    578  H   THR A  36      -6.202   6.883 -17.571  1.00 87.54           H  
ATOM    579  CA  THR A  36      -8.164   6.783 -16.712  1.00 87.54           C  
ATOM    580  HA  THR A  36      -8.638   7.275 -15.862  1.00 87.54           H  
ATOM    581  C   THR A  36      -8.303   5.278 -16.525  1.00 87.54           C  
ATOM    582  CB  THR A  36      -8.913   7.271 -17.957  1.00 87.54           C  
ATOM    583  HB  THR A  36      -8.468   6.839 -18.853  1.00 87.54           H  
ATOM    584  O   THR A  36      -7.832   4.506 -17.358  1.00 87.54           O  
ATOM    585  CG2 THR A  36     -10.404   6.931 -17.909  1.00 87.54           C  
ATOM    586 HG21 THR A  36     -10.843   7.314 -16.988  1.00 87.54           H  
ATOM    587 HG22 THR A  36     -10.547   5.852 -17.967  1.00 87.54           H  
ATOM    588 HG23 THR A  36     -10.905   7.394 -18.760  1.00 87.54           H  
ATOM    589  OG1 THR A  36      -8.833   8.675 -18.023  1.00 87.54           O  
ATOM    590  HG1 THR A  36      -7.911   8.939 -17.992  1.00 87.54           H  
ATOM    591  N   TYR A  37      -8.963   4.856 -15.448  1.00 81.28           N  
ATOM    592  H   TYR A  37      -9.321   5.550 -14.807  1.00 81.28           H  
ATOM    593  CA  TYR A  37      -9.229   3.456 -15.135  1.00 81.28           C  
ATOM    594  HA  TYR A  37      -8.906   2.835 -15.971  1.00 81.28           H  
ATOM    595  C   TYR A  37     -10.732   3.245 -14.938  1.00 81.28           C  
ATOM    596  CB  TYR A  37      -8.410   3.037 -13.909  1.00 81.28           C  
ATOM    597  HB2 TYR A  37      -8.796   3.536 -13.020  1.00 81.28           H  
ATOM    598  HB3 TYR A  37      -7.379   3.364 -14.049  1.00 81.28           H  
ATOM    599  O   TYR A  37     -11.334   3.816 -14.033  1.00 81.28           O  
ATOM    600  CG  TYR A  37      -8.401   1.538 -13.701  1.00 81.28           C  
ATOM    601  CD1 TYR A  37      -9.216   0.943 -12.718  1.00 81.28           C  
ATOM    602  HD1 TYR A  37      -9.833   1.559 -12.081  1.00 81.28           H  
ATOM    603  CD2 TYR A  37      -7.585   0.736 -14.522  1.00 81.28           C  
ATOM    604  HD2 TYR A  37      -6.950   1.199 -15.263  1.00 81.28           H  
ATOM    605  CE1 TYR A  37      -9.217  -0.457 -12.561  1.00 81.28           C  
ATOM    606  HE1 TYR A  37      -9.818  -0.924 -11.795  1.00 81.28           H  
ATOM    607  CE2 TYR A  37      -7.587  -0.663 -14.371  1.00 81.28           C  
ATOM    608  HE2 TYR A  37      -6.953  -1.272 -14.999  1.00 81.28           H  
ATOM    609  OH  TYR A  37      -8.424  -2.612 -13.263  1.00 81.28           O  
ATOM    610  HH  TYR A  37      -7.733  -3.017 -13.793  1.00 81.28           H  
ATOM    611  CZ  TYR A  37      -8.411  -1.261 -13.393  1.00 81.28           C  
ATOM    612  N   ALA A  38     -11.354   2.457 -15.822  1.00 81.06           N  
ATOM    613  H   ALA A  38     -10.789   2.003 -16.525  1.00 81.06           H  
ATOM    614  CA  ALA A  38     -12.801   2.197 -15.827  1.00 81.06           C  
ATOM    615  HA  ALA A  38     -13.039   1.750 -16.792  1.00 81.06           H  
ATOM    616  C   ALA A  38     -13.678   3.470 -15.733  1.00 81.06           C  
ATOM    617  CB  ALA A  38     -13.115   1.143 -14.762  1.00 81.06           C  
ATOM    618  HB1 ALA A  38     -14.161   0.845 -14.842  1.00 81.06           H  
ATOM    619  HB2 ALA A  38     -12.478   0.271 -14.909  1.00 81.06           H  
ATOM    620  HB3 ALA A  38     -12.942   1.559 -13.770  1.00 81.06           H  
ATOM    621  O   ALA A  38     -14.644   3.523 -14.975  1.00 81.06           O  
ATOM    622  N   GLY A  39     -13.310   4.515 -16.486  1.00 82.00           N  
ATOM    623  H   GLY A  39     -12.492   4.416 -17.069  1.00 82.00           H  
ATOM    624  CA  GLY A  39     -14.004   5.810 -16.501  1.00 82.00           C  
ATOM    625  HA2 GLY A  39     -13.749   6.339 -17.420  1.00 82.00           H  
ATOM    626  HA3 GLY A  39     -15.080   5.639 -16.498  1.00 82.00           H  
ATOM    627  C   GLY A  39     -13.679   6.740 -15.325  1.00 82.00           C  
ATOM    628  O   GLY A  39     -14.107   7.888 -15.331  1.00 82.00           O  
ATOM    629  N   MET A  40     -12.902   6.287 -14.338  1.00 83.31           N  
ATOM    630  H   MET A  40     -12.561   5.337 -14.378  1.00 83.31           H  
ATOM    631  CA  MET A  40     -12.449   7.107 -13.213  1.00 83.31           C  
ATOM    632  HA  MET A  40     -13.134   7.946 -13.081  1.00 83.31           H  
ATOM    633  C   MET A  40     -11.053   7.665 -13.488  1.00 83.31           C  
ATOM    634  CB  MET A  40     -12.456   6.291 -11.912  1.00 83.31           C  
ATOM    635  HB2 MET A  40     -12.219   6.951 -11.078  1.00 83.31           H  
ATOM    636  HB3 MET A  40     -11.686   5.522 -11.972  1.00 83.31           H  
ATOM    637  O   MET A  40     -10.188   6.951 -14.000  1.00 83.31           O  
ATOM    638  CG  MET A  40     -13.818   5.630 -11.657  1.00 83.31           C  
ATOM    639  HG2 MET A  40     -14.006   4.900 -12.445  1.00 83.31           H  
ATOM    640  HG3 MET A  40     -14.590   6.397 -11.719  1.00 83.31           H  
ATOM    641  SD  MET A  40     -13.997   4.781 -10.066  1.00 83.31           S  
ATOM    642  CE  MET A  40     -12.603   3.621 -10.140  1.00 83.31           C  
ATOM    643  HE1 MET A  40     -12.649   3.039 -11.060  1.00 83.31           H  
ATOM    644  HE2 MET A  40     -12.642   2.953  -9.279  1.00 83.31           H  
ATOM    645  HE3 MET A  40     -11.662   4.171 -10.106  1.00 83.31           H  
ATOM    646  N   LYS A  41     -10.809   8.920 -13.107  1.00 87.65           N  
ATOM    647  H   LYS A  41     -11.552   9.444 -12.668  1.00 87.65           H  
ATOM    648  CA  LYS A  41      -9.453   9.472 -13.050  1.00 87.65           C  
ATOM    649  HA  LYS A  41      -8.883   9.135 -13.916  1.00 87.65           H  
ATOM    650  C   LYS A  41      -8.755   8.945 -11.800  1.00 87.65           C  
ATOM    651  CB  LYS A  41      -9.478  11.005 -13.057  1.00 87.65           C  
ATOM    652  HB2 LYS A  41      -8.464  11.364 -12.884  1.00 87.65           H  
ATOM    653  HB3 LYS A  41     -10.112  11.367 -12.247  1.00 87.65           H  
ATOM    654  O   LYS A  41      -9.267   9.105 -10.695  1.00 87.65           O  
ATOM    655  CG  LYS A  41      -9.978  11.563 -14.396  1.00 87.65           C  
ATOM    656  HG2 LYS A  41      -9.361  11.160 -15.199  1.00 87.65           H  
ATOM    657  HG3 LYS A  41     -11.016  11.274 -14.562  1.00 87.65           H  
ATOM    658  CD  LYS A  41      -9.866  13.090 -14.392  1.00 87.65           C  
ATOM    659  HD2 LYS A  41     -10.549  13.515 -13.657  1.00 87.65           H  
ATOM    660  HD3 LYS A  41      -8.848  13.354 -14.107  1.00 87.65           H  
ATOM    661  CE  LYS A  41     -10.177  13.654 -15.782  1.00 87.65           C  
ATOM    662  HE2 LYS A  41      -9.975  12.878 -16.521  1.00 87.65           H  
ATOM    663  HE3 LYS A  41     -11.233  13.921 -15.838  1.00 87.65           H  
ATOM    664  NZ  LYS A  41      -9.306  14.815 -16.073  1.00 87.65           N  
ATOM    665  HZ1 LYS A  41      -8.354  14.479 -16.086  1.00 87.65           H  
ATOM    666  HZ2 LYS A  41      -9.352  15.515 -15.346  1.00 87.65           H  
ATOM    667  HZ3 LYS A  41      -9.486  15.208 -16.986  1.00 87.65           H  
ATOM    668  N   ILE A  42      -7.595   8.332 -11.988  1.00 89.09           N  
ATOM    669  H   ILE A  42      -7.249   8.258 -12.934  1.00 89.09           H  
ATOM    670  CA  ILE A  42      -6.678   7.930 -10.924  1.00 89.09           C  
ATOM    671  HA  ILE A  42      -7.061   8.295  -9.971  1.00 89.09           H  
ATOM    672  C   ILE A  42      -5.335   8.619 -11.152  1.00 89.09           C  
ATOM    673  CB  ILE A  42      -6.548   6.392 -10.808  1.00 89.09           C  
ATOM    674  HB  ILE A  42      -5.905   6.188  -9.952  1.00 89.09           H  
ATOM    675  O   ILE A  42      -4.978   8.950 -12.283  1.00 89.09           O  
ATOM    676  CG1 ILE A  42      -5.898   5.744 -12.051  1.00 89.09           C  
ATOM    677 HG12 ILE A  42      -6.569   5.836 -12.905  1.00 89.09           H  
ATOM    678 HG13 ILE A  42      -4.973   6.274 -12.276  1.00 89.09           H  
ATOM    679  CG2 ILE A  42      -7.924   5.770 -10.512  1.00 89.09           C  
ATOM    680 HG21 ILE A  42      -8.575   5.847 -11.383  1.00 89.09           H  
ATOM    681 HG22 ILE A  42      -8.388   6.290  -9.675  1.00 89.09           H  
ATOM    682 HG23 ILE A  42      -7.809   4.721 -10.240  1.00 89.09           H  
ATOM    683  CD1 ILE A  42      -5.526   4.268 -11.870  1.00 89.09           C  
ATOM    684 HD11 ILE A  42      -5.037   3.907 -12.775  1.00 89.09           H  
ATOM    685 HD12 ILE A  42      -4.836   4.163 -11.032  1.00 89.09           H  
ATOM    686 HD13 ILE A  42      -6.415   3.663 -11.689  1.00 89.09           H  
ATOM    687  N   TYR A  43      -4.579   8.810 -10.080  1.00 92.54           N  
ATOM    688  H   TYR A  43      -4.906   8.495  -9.178  1.00 92.54           H  
ATOM    689  CA  TYR A  43      -3.259   9.420 -10.135  1.00 92.54           C  
ATOM    690  HA  TYR A  43      -3.009   9.704 -11.157  1.00 92.54           H  
ATOM    691  C   TYR A  43      -2.247   8.383  -9.679  1.00 92.54           C  
ATOM    692  CB  TYR A  43      -3.272  10.701  -9.305  1.00 92.54           C  
ATOM    693  HB2 TYR A  43      -2.253  11.074  -9.205  1.00 92.54           H  
ATOM    694  HB3 TYR A  43      -3.643  10.477  -8.305  1.00 92.54           H  
ATOM    695  O   TYR A  43      -2.233   7.985  -8.516  1.00 92.54           O  
ATOM    696  CG  TYR A  43      -4.133  11.776  -9.943  1.00 92.54           C  
ATOM    697  CD1 TYR A  43      -3.588  12.630 -10.923  1.00 92.54           C  
ATOM    698  HD1 TYR A  43      -2.545  12.547 -11.192  1.00 92.54           H  
ATOM    699  CD2 TYR A  43      -5.493  11.889  -9.590  1.00 92.54           C  
ATOM    700  HD2 TYR A  43      -5.908  11.235  -8.838  1.00 92.54           H  
ATOM    701  CE1 TYR A  43      -4.407  13.583 -11.561  1.00 92.54           C  
ATOM    702  HE1 TYR A  43      -4.000  14.233 -12.322  1.00 92.54           H  
ATOM    703  CE2 TYR A  43      -6.306  12.859 -10.208  1.00 92.54           C  
ATOM    704  HE2 TYR A  43      -7.351  12.945  -9.950  1.00 92.54           H  
ATOM    705  OH  TYR A  43      -6.589  14.546 -11.881  1.00 92.54           O  
ATOM    706  HH  TYR A  43      -6.259  14.718 -12.765  1.00 92.54           H  
ATOM    707  CZ  TYR A  43      -5.769  13.693 -11.209  1.00 92.54           C  
ATOM    708  N   GLN A  44      -1.460   7.883 -10.628  1.00 94.29           N  
ATOM    709  H   GLN A  44      -1.492   8.299 -11.548  1.00 94.29           H  
ATOM    710  CA  GLN A  44      -0.434   6.882 -10.368  1.00 94.29           C  
ATOM    711  HA  GLN A  44      -0.755   6.256  -9.536  1.00 94.29           H  
ATOM    712  C   GLN A  44       0.867   7.582  -9.975  1.00 94.29           C  
ATOM    713  CB  GLN A  44      -0.283   5.972 -11.593  1.00 94.29           C  
ATOM    714  HB2 GLN A  44       0.062   6.554 -12.447  1.00 94.29           H  
ATOM    715  HB3 GLN A  44      -1.258   5.544 -11.828  1.00 94.29           H  
ATOM    716  O   GLN A  44       1.225   8.585 -10.593  1.00 94.29           O  
ATOM    717  CG  GLN A  44       0.710   4.834 -11.313  1.00 94.29           C  
ATOM    718  HG2 GLN A  44       1.705   5.258 -11.178  1.00 94.29           H  
ATOM    719  HG3 GLN A  44       0.431   4.319 -10.393  1.00 94.29           H  
ATOM    720  CD  GLN A  44       0.785   3.802 -12.429  1.00 94.29           C  
ATOM    721  NE2 GLN A  44       1.876   3.074 -12.512  1.00 94.29           N  
ATOM    722 HE21 GLN A  44       2.675   3.315 -11.942  1.00 94.29           H  
ATOM    723 HE22 GLN A  44       1.951   2.450 -13.303  1.00 94.29           H  
ATOM    724  OE1 GLN A  44      -0.123   3.612 -13.226  1.00 94.29           O  
ATOM    725  N   LEU A  45       1.567   7.053  -8.969  1.00 95.13           N  
ATOM    726  H   LEU A  45       1.225   6.225  -8.502  1.00 95.13           H  
ATOM    727  CA  LEU A  45       2.891   7.527  -8.596  1.00 95.13           C  
ATOM    728  HA  LEU A  45       2.826   8.606  -8.452  1.00 95.13           H  
ATOM    729  C   LEU A  45       3.863   7.245  -9.752  1.00 95.13           C  
ATOM    730  CB  LEU A  45       3.318   6.872  -7.269  1.00 95.13           C  
ATOM    731  HB2 LEU A  45       2.475   6.885  -6.578  1.00 95.13           H  
ATOM    732  HB3 LEU A  45       3.569   5.830  -7.465  1.00 95.13           H  
ATOM    733  O   LEU A  45       3.982   6.118 -10.232  1.00 95.13           O  
ATOM    734  CG  LEU A  45       4.513   7.556  -6.577  1.00 95.13           C  
ATOM    735  HG  LEU A  45       5.339   7.664  -7.281  1.00 95.13           H  
ATOM    736  CD1 LEU A  45       4.133   8.928  -6.014  1.00 95.13           C  
ATOM    737 HD11 LEU A  45       4.982   9.350  -5.476  1.00 95.13           H  
ATOM    738 HD12 LEU A  45       3.292   8.827  -5.329  1.00 95.13           H  
ATOM    739 HD13 LEU A  45       3.862   9.614  -6.817  1.00 95.13           H  
ATOM    740  CD2 LEU A  45       4.971   6.703  -5.394  1.00 95.13           C  
ATOM    741 HD21 LEU A  45       4.160   6.579  -4.677  1.00 95.13           H  
ATOM    742 HD22 LEU A  45       5.820   7.177  -4.903  1.00 95.13           H  
ATOM    743 HD23 LEU A  45       5.291   5.724  -5.750  1.00 95.13           H  
ATOM    744  N   ASP A  46       4.510   8.304 -10.209  1.00 94.60           N  
ATOM    745  H   ASP A  46       4.318   9.181  -9.747  1.00 94.60           H  
ATOM    746  CA  ASP A  46       5.424   8.371 -11.343  1.00 94.60           C  
ATOM    747  HA  ASP A  46       5.780   7.376 -11.607  1.00 94.60           H  
ATOM    748  C   ASP A  46       6.625   9.203 -10.867  1.00 94.60           C  
ATOM    749  CB  ASP A  46       4.658   8.950 -12.550  1.00 94.60           C  
ATOM    750  HB2 ASP A  46       4.183   9.885 -12.250  1.00 94.60           H  
ATOM    751  HB3 ASP A  46       3.871   8.252 -12.836  1.00 94.60           H  
ATOM    752  O   ASP A  46       6.757  10.394 -11.159  1.00 94.60           O  
ATOM    753  CG  ASP A  46       5.538   9.222 -13.771  1.00 94.60           C  
ATOM    754  OD1 ASP A  46       6.671   8.711 -13.825  1.00 94.60           O  
ATOM    755  OD2 ASP A  46       5.164  10.095 -14.588  1.00 94.60           O  
ATOM    756  N   ALA A  47       7.423   8.595  -9.985  1.00 92.95           N  
ATOM    757  H   ALA A  47       7.220   7.633  -9.755  1.00 92.95           H  
ATOM    758  CA  ALA A  47       8.440   9.275  -9.184  1.00 92.95           C  
ATOM    759  HA  ALA A  47       8.057  10.249  -8.879  1.00 92.95           H  
ATOM    760  C   ALA A  47       9.770   9.520  -9.914  1.00 92.95           C  
ATOM    761  CB  ALA A  47       8.668   8.440  -7.927  1.00 92.95           C  
ATOM    762  HB1 ALA A  47       9.059   7.457  -8.189  1.00 92.95           H  
ATOM    763  HB2 ALA A  47       7.735   8.321  -7.377  1.00 92.95           H  
ATOM    764  HB3 ALA A  47       9.394   8.958  -7.300  1.00 92.95           H  
ATOM    765  O   ALA A  47      10.554  10.369  -9.492  1.00 92.95           O  
ATOM    766  N   ALA A  48      10.022   8.809 -11.011  1.00 92.99           N  
ATOM    767  H   ALA A  48       9.323   8.160 -11.344  1.00 92.99           H  
ATOM    768  CA  ALA A  48      11.199   8.979 -11.849  1.00 92.99           C  
ATOM    769  HA  ALA A  48      11.562  10.002 -11.755  1.00 92.99           H  
ATOM    770  C   ALA A  48      10.847   8.743 -13.317  1.00 92.99           C  
ATOM    771  CB  ALA A  48      12.309   8.034 -11.381  1.00 92.99           C  
ATOM    772  HB1 ALA A  48      13.190   8.181 -12.005  1.00 92.99           H  
ATOM    773  HB2 ALA A  48      11.982   6.997 -11.456  1.00 92.99           H  
ATOM    774  HB3 ALA A  48      12.577   8.265 -10.350  1.00 92.99           H  
ATOM    775  O   ALA A  48       9.959   7.957 -13.638  1.00 92.99           O  
ATOM    776  N   THR A  49      11.559   9.425 -14.202  1.00 90.44           N  
ATOM    777  H   THR A  49      12.296  10.024 -13.859  1.00 90.44           H  
ATOM    778  CA  THR A  49      11.446   9.287 -15.658  1.00 90.44           C  
ATOM    779  HA  THR A  49      10.716   8.515 -15.902  1.00 90.44           H  
ATOM    780  C   THR A  49      12.779   8.850 -16.224  1.00 90.44           C  
ATOM    781  CB  THR A  49      11.012  10.600 -16.328  1.00 90.44           C  
ATOM    782  HB  THR A  49      11.357  10.619 -17.362  1.00 90.44           H  
ATOM    783  O   THR A  49      13.816   9.310 -15.754  1.00 90.44           O  
ATOM    784  CG2 THR A  49       9.489  10.710 -16.332  1.00 90.44           C  
ATOM    785 HG21 THR A  49       9.090  10.412 -15.363  1.00 90.44           H  
ATOM    786 HG22 THR A  49       9.087  10.035 -17.088  1.00 90.44           H  
ATOM    787 HG23 THR A  49       9.190  11.730 -16.575  1.00 90.44           H  
ATOM    788  OG1 THR A  49      11.523  11.734 -15.656  1.00 90.44           O  
ATOM    789  HG1 THR A  49      12.480  11.686 -15.709  1.00 90.44           H  
ATOM    790  N   ARG A  50      12.759   8.001 -17.250  1.00 88.46           N  
ATOM    791  H   ARG A  50      11.874   7.692 -17.625  1.00 88.46           H  
ATOM    792  CA  ARG A  50      13.962   7.727 -18.030  1.00 88.46           C  
ATOM    793  HA  ARG A  50      14.819   7.714 -17.357  1.00 88.46           H  
ATOM    794  C   ARG A  50      14.178   8.862 -19.023  1.00 88.46           C  
ATOM    795  CB  ARG A  50      13.858   6.358 -18.707  1.00 88.46           C  
ATOM    796  HB2 ARG A  50      13.329   5.673 -18.044  1.00 88.46           H  
ATOM    797  HB3 ARG A  50      13.310   6.438 -19.646  1.00 88.46           H  
ATOM    798  O   ARG A  50      13.234   9.229 -19.725  1.00 88.46           O  
ATOM    799  CG  ARG A  50      15.258   5.795 -18.955  1.00 88.46           C  
ATOM    800  HG2 ARG A  50      15.817   6.437 -19.636  1.00 88.46           H  
ATOM    801  HG3 ARG A  50      15.787   5.750 -18.003  1.00 88.46           H  
ATOM    802  CD  ARG A  50      15.160   4.389 -19.541  1.00 88.46           C  
ATOM    803  HD2 ARG A  50      15.009   4.474 -20.618  1.00 88.46           H  
ATOM    804  HD3 ARG A  50      14.316   3.859 -19.099  1.00 88.46           H  
ATOM    805  NE  ARG A  50      16.385   3.639 -19.251  1.00 88.46           N  
ATOM    806  HE  ARG A  50      17.122   4.159 -18.797  1.00 88.46           H  
ATOM    807  NH1 ARG A  50      16.120   2.001 -20.833  1.00 88.46           N  
ATOM    808 HH11 ARG A  50      16.638   1.258 -21.279  1.00 88.46           H  
ATOM    809 HH12 ARG A  50      15.852   2.747 -21.459  1.00 88.46           H  
ATOM    810  NH2 ARG A  50      17.906   1.995 -19.535  1.00 88.46           N  
ATOM    811 HH21 ARG A  50      18.486   1.937 -20.360  1.00 88.46           H  
ATOM    812 HH22 ARG A  50      18.414   2.478 -18.808  1.00 88.46           H  
ATOM    813  CZ  ARG A  50      16.769   2.529 -19.841  1.00 88.46           C  
ATOM    814  N   ASP A  51      15.377   9.421 -19.043  1.00 86.93           N  
ATOM    815  H   ASP A  51      16.101   9.048 -18.446  1.00 86.93           H  
ATOM    816  CA  ASP A  51      15.796  10.350 -20.083  1.00 86.93           C  
ATOM    817  HA  ASP A  51      15.044  11.133 -20.178  1.00 86.93           H  
ATOM    818  C   ASP A  51      15.899   9.599 -21.419  1.00 86.93           C  
ATOM    819  CB  ASP A  51      17.115  11.010 -19.682  1.00 86.93           C  
ATOM    820  HB2 ASP A  51      17.056  11.350 -18.648  1.00 86.93           H  
ATOM    821  HB3 ASP A  51      17.921  10.281 -19.765  1.00 86.93           H  
ATOM    822  O   ASP A  51      16.340   8.449 -21.459  1.00 86.93           O  
ATOM    823  CG  ASP A  51      17.370  12.205 -20.591  1.00 86.93           C  
ATOM    824  OD1 ASP A  51      17.780  11.954 -21.745  1.00 86.93           O  
ATOM    825  OD2 ASP A  51      16.997  13.326 -20.177  1.00 86.93           O  
ATOM    826  N   ALA A  52      15.425  10.211 -22.504  1.00 86.61           N  
ATOM    827  H   ALA A  52      15.221  11.198 -22.447  1.00 86.61           H  
ATOM    828  CA  ALA A  52      15.378   9.563 -23.813  1.00 86.61           C  
ATOM    829  HA  ALA A  52      15.170   8.502 -23.675  1.00 86.61           H  
ATOM    830  C   ALA A  52      16.709   9.655 -24.577  1.00 86.61           C  
ATOM    831  CB  ALA A  52      14.222  10.175 -24.612  1.00 86.61           C  
ATOM    832  HB1 ALA A  52      14.421  11.232 -24.791  1.00 86.61           H  
ATOM    833  HB2 ALA A  52      14.140   9.666 -25.572  1.00 86.61           H  
ATOM    834  HB3 ALA A  52      13.289  10.063 -24.061  1.00 86.61           H  
ATOM    835  O   ALA A  52      16.952   8.824 -25.452  1.00 86.61           O  
ATOM    836  N   ASP A  53      17.549  10.639 -24.244  1.00 89.88           N  
ATOM    837  H   ASP A  53      17.333  11.225 -23.449  1.00 89.88           H  
ATOM    838  CA  ASP A  53      18.818  10.912 -24.913  1.00 89.88           C  
ATOM    839  HA  ASP A  53      18.802  10.480 -25.914  1.00 89.88           H  
ATOM    840  C   ASP A  53      19.996  10.275 -24.155  1.00 89.88           C  
ATOM    841  CB  ASP A  53      19.008  12.436 -25.060  1.00 89.88           C  
ATOM    842  HB2 ASP A  53      19.996  12.618 -25.483  1.00 89.88           H  
ATOM    843  HB3 ASP A  53      18.987  12.893 -24.070  1.00 89.88           H  
ATOM    844  O   ASP A  53      20.926   9.770 -24.787  1.00 89.88           O  
ATOM    845  CG  ASP A  53      17.975  13.132 -25.964  1.00 89.88           C  
ATOM    846  OD1 ASP A  53      17.529  12.513 -26.960  1.00 89.88           O  
ATOM    847  OD2 ASP A  53      17.673  14.320 -25.703  1.00 89.88           O  
ATOM    848  N   THR A  54      19.961  10.255 -22.812  1.00 89.16           N  
ATOM    849  H   THR A  54      19.218  10.761 -22.352  1.00 89.16           H  
ATOM    850  CA  THR A  54      21.026   9.650 -21.978  1.00 89.16           C  
ATOM    851  HA  THR A  54      21.913   9.534 -22.601  1.00 89.16           H  
ATOM    852  C   THR A  54      20.715   8.241 -21.462  1.00 89.16           C  
ATOM    853  CB  THR A  54      21.457  10.552 -20.806  1.00 89.16           C  
ATOM    854  HB  THR A  54      22.368  10.132 -20.378  1.00 89.16           H  
ATOM    855  O   THR A  54      21.620   7.564 -20.978  1.00 89.16           O  
ATOM    856  CG2 THR A  54      21.752  11.990 -21.231  1.00 89.16           C  
ATOM    857 HG21 THR A  54      20.833  12.482 -21.549  1.00 89.16           H  
ATOM    858 HG22 THR A  54      22.173  12.535 -20.386  1.00 89.16           H  
ATOM    859 HG23 THR A  54      22.468  11.990 -22.053  1.00 89.16           H  
ATOM    860  OG1 THR A  54      20.486  10.606 -19.790  1.00 89.16           O  
ATOM    861  HG1 THR A  54      20.918  10.968 -19.013  1.00 89.16           H  
ATOM    862  N   ASP A  55      19.462   7.776 -21.567  1.00 87.66           N  
ATOM    863  H   ASP A  55      18.781   8.392 -21.987  1.00 87.66           H  
ATOM    864  CA  ASP A  55      18.955   6.501 -21.013  1.00 87.66           C  
ATOM    865  HA  ASP A  55      17.894   6.482 -21.263  1.00 87.66           H  
ATOM    866  C   ASP A  55      19.008   6.410 -19.460  1.00 87.66           C  
ATOM    867  CB  ASP A  55      19.602   5.313 -21.767  1.00 87.66           C  
ATOM    868  HB2 ASP A  55      19.785   5.608 -22.800  1.00 87.66           H  
ATOM    869  HB3 ASP A  55      20.567   5.085 -21.313  1.00 87.66           H  
ATOM    870  O   ASP A  55      18.689   5.368 -18.867  1.00 87.66           O  
ATOM    871  CG  ASP A  55      18.748   4.039 -21.813  1.00 87.66           C  
ATOM    872  OD1 ASP A  55      17.517   4.120 -22.042  1.00 87.66           O  
ATOM    873  OD2 ASP A  55      19.291   2.924 -21.602  1.00 87.66           O  
ATOM    874  N   GLU A  56      19.366   7.515 -18.788  1.00 88.60           N  
ATOM    875  H   GLU A  56      19.601   8.326 -19.342  1.00 88.60           H  
ATOM    876  CA  GLU A  56      19.505   7.647 -17.332  1.00 88.60           C  
ATOM    877  HA  GLU A  56      19.962   6.733 -16.953  1.00 88.60           H  
ATOM    878  C   GLU A  56      18.158   7.831 -16.612  1.00 88.60           C  
ATOM    879  CB  GLU A  56      20.432   8.824 -16.968  1.00 88.60           C  
ATOM    880  HB2 GLU A  56      20.004   9.738 -17.379  1.00 88.60           H  
ATOM    881  HB3 GLU A  56      20.451   8.927 -15.883  1.00 88.60           H  
ATOM    882  O   GLU A  56      17.163   8.285 -17.179  1.00 88.60           O  
ATOM    883  CG  GLU A  56      21.885   8.649 -17.443  1.00 88.60           C  
ATOM    884  HG2 GLU A  56      21.901   8.511 -18.525  1.00 88.60           H  
ATOM    885  HG3 GLU A  56      22.287   7.746 -16.984  1.00 88.60           H  
ATOM    886  CD  GLU A  56      22.773   9.853 -17.087  1.00 88.60           C  
ATOM    887  OE1 GLU A  56      23.973   9.629 -16.803  1.00 88.60           O  
ATOM    888  OE2 GLU A  56      22.251  10.993 -17.104  1.00 88.60           O  
ATOM    889  N   THR A  57      18.116   7.514 -15.316  1.00 89.36           N  
ATOM    890  H   THR A  57      18.961   7.176 -14.878  1.00 89.36           H  
ATOM    891  CA  THR A  57      16.914   7.679 -14.482  1.00 89.36           C  
ATOM    892  HA  THR A  57      16.032   7.628 -15.120  1.00 89.36           H  
ATOM    893  C   THR A  57      16.913   9.039 -13.784  1.00 89.36           C  
ATOM    894  CB  THR A  57      16.788   6.536 -13.465  1.00 89.36           C  
ATOM    895  HB  THR A  57      17.661   6.526 -12.813  1.00 89.36           H  
ATOM    896  O   THR A  57      17.603   9.244 -12.786  1.00 89.36           O  
ATOM    897  CG2 THR A  57      15.519   6.629 -12.617  1.00 89.36           C  
ATOM    898 HG21 THR A  57      15.446   5.757 -11.967  1.00 89.36           H  
ATOM    899 HG22 THR A  57      15.557   7.519 -11.988  1.00 89.36           H  
ATOM    900 HG23 THR A  57      14.645   6.674 -13.265  1.00 89.36           H  
ATOM    901  OG1 THR A  57      16.702   5.304 -14.144  1.00 89.36           O  
ATOM    902  HG1 THR A  57      16.812   4.608 -13.491  1.00 89.36           H  
ATOM    903  N   VAL A  58      16.070   9.955 -14.257  1.00 92.76           N  
ATOM    904  H   VAL A  58      15.531   9.718 -15.078  1.00 92.76           H  
ATOM    905  CA  VAL A  58      15.833  11.267 -13.646  1.00 92.76           C  
ATOM    906  HA  VAL A  58      16.766  11.611 -13.198  1.00 92.76           H  
ATOM    907  C   VAL A  58      14.783  11.138 -12.541  1.00 92.76           C  
ATOM    908  CB  VAL A  58      15.427  12.311 -14.707  1.00 92.76           C  
ATOM    909  HB  VAL A  58      14.482  12.018 -15.165  1.00 92.76           H  
ATOM    910  O   VAL A  58      13.578  11.048 -12.799  1.00 92.76           O  
ATOM    911  CG1 VAL A  58      15.256  13.700 -14.076  1.00 92.76           C  
ATOM    912 HG11 VAL A  58      15.005  14.422 -14.853  1.00 92.76           H  
ATOM    913 HG12 VAL A  58      14.451  13.688 -13.341  1.00 92.76           H  
ATOM    914 HG13 VAL A  58      16.184  14.006 -13.594  1.00 92.76           H  
ATOM    915  CG2 VAL A  58      16.484  12.425 -15.812  1.00 92.76           C  
ATOM    916 HG21 VAL A  58      16.588  11.476 -16.338  1.00 92.76           H  
ATOM    917 HG22 VAL A  58      17.452  12.696 -15.390  1.00 92.76           H  
ATOM    918 HG23 VAL A  58      16.191  13.177 -16.544  1.00 92.76           H  
ATOM    919  N   VAL A  59      15.237  11.144 -11.287  1.00 92.17           N  
ATOM    920  H   VAL A  59      16.238  11.158 -11.151  1.00 92.17           H  
ATOM    921  CA  VAL A  59      14.370  11.145 -10.099  1.00 92.17           C  
ATOM    922  HA  VAL A  59      13.591  10.395 -10.240  1.00 92.17           H  
ATOM    923  C   VAL A  59      13.687  12.505  -9.946  1.00 92.17           C  
ATOM    924  CB  VAL A  59      15.162  10.755  -8.834  1.00 92.17           C  
ATOM    925  HB  VAL A  59      16.033  11.403  -8.739  1.00 92.17           H  
ATOM    926  O   VAL A  59      14.337  13.548  -9.878  1.00 92.17           O  
ATOM    927  CG1 VAL A  59      14.315  10.890  -7.563  1.00 92.17           C  
ATOM    928 HG11 VAL A  59      13.365  10.371  -7.683  1.00 92.17           H  
ATOM    929 HG12 VAL A  59      14.853  10.461  -6.717  1.00 92.17           H  
ATOM    930 HG13 VAL A  59      14.137  11.943  -7.342  1.00 92.17           H  
ATOM    931  CG2 VAL A  59      15.640   9.301  -8.938  1.00 92.17           C  
ATOM    932 HG21 VAL A  59      16.195   9.032  -8.040  1.00 92.17           H  
ATOM    933 HG22 VAL A  59      14.788   8.627  -9.038  1.00 92.17           H  
ATOM    934 HG23 VAL A  59      16.300   9.175  -9.796  1.00 92.17           H  
ATOM    935  N   LYS A  60      12.352  12.513  -9.867  1.00 92.50           N  
ATOM    936  H   LYS A  60      11.867  11.627  -9.899  1.00 92.50           H  
ATOM    937  CA  LYS A  60      11.568  13.742  -9.681  1.00 92.50           C  
ATOM    938  HA  LYS A  60      12.059  14.543 -10.235  1.00 92.50           H  
ATOM    939  C   LYS A  60      11.537  14.162  -8.219  1.00 92.50           C  
ATOM    940  CB  LYS A  60      10.138  13.573 -10.215  1.00 92.50           C  
ATOM    941  HB2 LYS A  60       9.615  12.839  -9.603  1.00 92.50           H  
ATOM    942  HB3 LYS A  60       9.615  14.524 -10.119  1.00 92.50           H  
ATOM    943  O   LYS A  60      11.536  15.359  -7.946  1.00 92.50           O  
ATOM    944  CG  LYS A  60      10.095  13.128 -11.684  1.00 92.50           C  
ATOM    945  HG2 LYS A  60      10.570  12.152 -11.779  1.00 92.50           H  
ATOM    946  HG3 LYS A  60      10.627  13.844 -12.312  1.00 92.50           H  
ATOM    947  CD  LYS A  60       8.641  13.018 -12.145  1.00 92.50           C  
ATOM    948  HD2 LYS A  60       8.234  14.012 -12.334  1.00 92.50           H  
ATOM    949  HD3 LYS A  60       8.062  12.546 -11.351  1.00 92.50           H  
ATOM    950  CE  LYS A  60       8.546  12.163 -13.409  1.00 92.50           C  
ATOM    951  HE2 LYS A  60       8.886  12.729 -14.276  1.00 92.50           H  
ATOM    952  HE3 LYS A  60       9.207  11.304 -13.295  1.00 92.50           H  
ATOM    953  NZ  LYS A  60       7.166  11.669 -13.590  1.00 92.50           N  
ATOM    954  HZ1 LYS A  60       6.486  12.394 -13.770  1.00 92.50           H  
ATOM    955  HZ2 LYS A  60       6.878  11.178 -12.756  1.00 92.50           H  
ATOM    956  HZ3 LYS A  60       7.076  10.956 -14.300  1.00 92.50           H  
ATOM    957  N   ASP A  61      11.466  13.209  -7.300  1.00 88.92           N  
ATOM    958  H   ASP A  61      11.468  12.247  -7.611  1.00 88.92           H  
ATOM    959  CA  ASP A  61      11.400  13.417  -5.854  1.00 88.92           C  
ATOM    960  HA  ASP A  61      12.031  14.258  -5.565  1.00 88.92           H  
ATOM    961  C   ASP A  61      11.903  12.144  -5.162  1.00 88.92           C  
ATOM    962  CB  ASP A  61       9.946  13.728  -5.490  1.00 88.92           C  
ATOM    963  HB2 ASP A  61       9.329  12.857  -5.712  1.00 88.92           H  
ATOM    964  HB3 ASP A  61       9.607  14.556  -6.112  1.00 88.92           H  
ATOM    965  O   ASP A  61      11.463  11.048  -5.514  1.00 88.92           O  
ATOM    966  CG  ASP A  61       9.751  14.117  -4.034  1.00 88.92           C  
ATOM    967  OD1 ASP A  61       9.874  13.210  -3.186  1.00 88.92           O  
ATOM    968  OD2 ASP A  61       9.449  15.315  -3.824  1.00 88.92           O  
ATOM    969  N   GLN A  62      12.865  12.280  -4.245  1.00 87.00           N  
ATOM    970  H   GLN A  62      13.156  13.203  -3.956  1.00 87.00           H  
ATOM    971  CA  GLN A  62      13.576  11.128  -3.687  1.00 87.00           C  
ATOM    972  HA  GLN A  62      13.912  10.505  -4.516  1.00 87.00           H  
ATOM    973  C   GLN A  62      12.664  10.262  -2.815  1.00 87.00           C  
ATOM    974  CB  GLN A  62      14.812  11.605  -2.906  1.00 87.00           C  
ATOM    975  HB2 GLN A  62      14.490  12.148  -2.017  1.00 87.00           H  
ATOM    976  HB3 GLN A  62      15.392  12.287  -3.528  1.00 87.00           H  
ATOM    977  O   GLN A  62      12.674   9.046  -2.952  1.00 87.00           O  
ATOM    978  CG  GLN A  62      15.718  10.437  -2.475  1.00 87.00           C  
ATOM    979  HG2 GLN A  62      16.550  10.827  -1.889  1.00 87.00           H  
ATOM    980  HG3 GLN A  62      15.160   9.754  -1.835  1.00 87.00           H  
ATOM    981  CD  GLN A  62      16.293   9.673  -3.664  1.00 87.00           C  
ATOM    982  NE2 GLN A  62      16.232   8.363  -3.689  1.00 87.00           N  
ATOM    983 HE21 GLN A  62      15.768   7.831  -2.967  1.00 87.00           H  
ATOM    984 HE22 GLN A  62      16.634   7.893  -4.487  1.00 87.00           H  
ATOM    985  OE1 GLN A  62      16.796  10.253  -4.614  1.00 87.00           O  
ATOM    986  N   GLU A  63      11.816  10.870  -1.986  1.00 88.02           N  
ATOM    987  H   GLU A  63      11.753  11.877  -1.994  1.00 88.02           H  
ATOM    988  CA  GLU A  63      10.927  10.137  -1.078  1.00 88.02           C  
ATOM    989  HA  GLU A  63      11.506   9.407  -0.513  1.00 88.02           H  
ATOM    990  C   GLU A  63       9.844   9.376  -1.862  1.00 88.02           C  
ATOM    991  CB  GLU A  63      10.280  11.130  -0.100  1.00 88.02           C  
ATOM    992  HB2 GLU A  63       9.670  11.825  -0.676  1.00 88.02           H  
ATOM    993  HB3 GLU A  63       9.630  10.572   0.575  1.00 88.02           H  
ATOM    994  O   GLU A  63       9.488   8.243  -1.527  1.00 88.02           O  
ATOM    995  CG  GLU A  63      11.285  11.939   0.742  1.00 88.02           C  
ATOM    996  HG2 GLU A  63      11.850  11.250   1.370  1.00 88.02           H  
ATOM    997  HG3 GLU A  63      11.987  12.448   0.081  1.00 88.02           H  
ATOM    998  CD  GLU A  63      10.608  12.997   1.627  1.00 88.02           C  
ATOM    999  OE1 GLU A  63      11.332  13.717   2.351  1.00 88.02           O  
ATOM   1000  OE2 GLU A  63       9.362  13.086   1.617  1.00 88.02           O  
ATOM   1001  N   ALA A  64       9.358   9.967  -2.961  1.00 91.39           N  
ATOM   1002  H   ALA A  64       9.658  10.911  -3.157  1.00 91.39           H  
ATOM   1003  CA  ALA A  64       8.460   9.293  -3.896  1.00 91.39           C  
ATOM   1004  HA  ALA A  64       7.612   8.893  -3.340  1.00 91.39           H  
ATOM   1005  C   ALA A  64       9.146   8.117  -4.619  1.00 91.39           C  
ATOM   1006  CB  ALA A  64       7.950  10.331  -4.902  1.00 91.39           C  
ATOM   1007  HB1 ALA A  64       8.780  10.679  -5.517  1.00 91.39           H  
ATOM   1008  HB2 ALA A  64       7.200   9.876  -5.548  1.00 91.39           H  
ATOM   1009  HB3 ALA A  64       7.512  11.178  -4.374  1.00 91.39           H  
ATOM   1010  O   ALA A  64       8.513   7.089  -4.884  1.00 91.39           O  
ATOM   1011  N   TYR A  65      10.429   8.264  -4.962  1.00 91.34           N  
ATOM   1012  H   TYR A  65      10.899   9.125  -4.720  1.00 91.34           H  
ATOM   1013  CA  TYR A  65      11.206   7.225  -5.635  1.00 91.34           C  
ATOM   1014  HA  TYR A  65      10.615   6.814  -6.453  1.00 91.34           H  
ATOM   1015  C   TYR A  65      11.520   6.068  -4.690  1.00 91.34           C  
ATOM   1016  CB  TYR A  65      12.474   7.836  -6.233  1.00 91.34           C  
ATOM   1017  HB2 TYR A  65      13.067   8.299  -5.445  1.00 91.34           H  
ATOM   1018  HB3 TYR A  65      12.177   8.617  -6.932  1.00 91.34           H  
ATOM   1019  O   TYR A  65      11.268   4.918  -5.039  1.00 91.34           O  
ATOM   1020  CG  TYR A  65      13.328   6.829  -6.973  1.00 91.34           C  
ATOM   1021  CD1 TYR A  65      14.484   6.300  -6.369  1.00 91.34           C  
ATOM   1022  HD1 TYR A  65      14.751   6.597  -5.365  1.00 91.34           H  
ATOM   1023  CD2 TYR A  65      12.939   6.397  -8.254  1.00 91.34           C  
ATOM   1024  HD2 TYR A  65      12.028   6.774  -8.695  1.00 91.34           H  
ATOM   1025  CE1 TYR A  65      15.276   5.366  -7.064  1.00 91.34           C  
ATOM   1026  HE1 TYR A  65      16.163   4.962  -6.598  1.00 91.34           H  
ATOM   1027  CE2 TYR A  65      13.730   5.468  -8.955  1.00 91.34           C  
ATOM   1028  HE2 TYR A  65      13.448   5.129  -9.941  1.00 91.34           H  
ATOM   1029  OH  TYR A  65      15.665   4.065  -9.050  1.00 91.34           O  
ATOM   1030  HH  TYR A  65      16.413   3.766  -8.528  1.00 91.34           H  
ATOM   1031  CZ  TYR A  65      14.903   4.956  -8.364  1.00 91.34           C  
ATOM   1032  N   ASP A  66      11.950   6.366  -3.467  1.00 89.87           N  
ATOM   1033  H   ASP A  66      12.180   7.327  -3.259  1.00 89.87           H  
ATOM   1034  CA  ASP A  66      12.218   5.375  -2.431  1.00 89.87           C  
ATOM   1035  HA  ASP A  66      12.971   4.677  -2.796  1.00 89.87           H  
ATOM   1036  C   ASP A  66      10.951   4.562  -2.117  1.00 89.87           C  
ATOM   1037  CB  ASP A  66      12.784   6.082  -1.190  1.00 89.87           C  
ATOM   1038  HB2 ASP A  66      12.104   6.887  -0.912  1.00 89.87           H  
ATOM   1039  HB3 ASP A  66      12.832   5.365  -0.370  1.00 89.87           H  
ATOM   1040  O   ASP A  66      10.995   3.334  -2.170  1.00 89.87           O  
ATOM   1041  CG  ASP A  66      14.184   6.681  -1.387  1.00 89.87           C  
ATOM   1042  OD1 ASP A  66      14.880   6.310  -2.361  1.00 89.87           O  
ATOM   1043  OD2 ASP A  66      14.575   7.519  -0.548  1.00 89.87           O  
ATOM   1044  N   LEU A  67       9.784   5.206  -1.943  1.00 92.79           N  
ATOM   1045  H   LEU A  67       9.797   6.215  -1.894  1.00 92.79           H  
ATOM   1046  CA  LEU A  67       8.500   4.499  -1.806  1.00 92.79           C  
ATOM   1047  HA  LEU A  67       8.568   3.855  -0.929  1.00 92.79           H  
ATOM   1048  C   LEU A  67       8.185   3.597  -3.013  1.00 92.79           C  
ATOM   1049  CB  LEU A  67       7.369   5.522  -1.593  1.00 92.79           C  
ATOM   1050  HB2 LEU A  67       7.367   6.216  -2.434  1.00 92.79           H  
ATOM   1051  HB3 LEU A  67       7.580   6.094  -0.689  1.00 92.79           H  
ATOM   1052  O   LEU A  67       7.639   2.505  -2.847  1.00 92.79           O  
ATOM   1053  CG  LEU A  67       5.965   4.885  -1.478  1.00 92.79           C  
ATOM   1054  HG  LEU A  67       5.738   4.310  -2.375  1.00 92.79           H  
ATOM   1055  CD1 LEU A  67       5.824   3.972  -0.264  1.00 92.79           C  
ATOM   1056 HD11 LEU A  67       6.162   4.487   0.635  1.00 92.79           H  
ATOM   1057 HD12 LEU A  67       4.786   3.661  -0.143  1.00 92.79           H  
ATOM   1058 HD13 LEU A  67       6.429   3.080  -0.432  1.00 92.79           H  
ATOM   1059  CD2 LEU A  67       4.905   5.970  -1.376  1.00 92.79           C  
ATOM   1060 HD21 LEU A  67       5.126   6.633  -0.540  1.00 92.79           H  
ATOM   1061 HD22 LEU A  67       4.912   6.520  -2.317  1.00 92.79           H  
ATOM   1062 HD23 LEU A  67       3.920   5.524  -1.239  1.00 92.79           H  
ATOM   1063  N   THR A  68       8.517   4.035  -4.229  1.00 93.74           N  
ATOM   1064  H   THR A  68       9.014   4.912  -4.296  1.00 93.74           H  
ATOM   1065  CA  THR A  68       8.339   3.217  -5.439  1.00 93.74           C  
ATOM   1066  HA  THR A  68       7.307   2.865  -5.472  1.00 93.74           H  
ATOM   1067  C   THR A  68       9.239   1.980  -5.384  1.00 93.74           C  
ATOM   1068  CB  THR A  68       8.598   4.033  -6.717  1.00 93.74           C  
ATOM   1069  HB  THR A  68       9.640   4.351  -6.759  1.00 93.74           H  
ATOM   1070  O   THR A  68       8.765   0.863  -5.593  1.00 93.74           O  
ATOM   1071  CG2 THR A  68       8.284   3.237  -7.984  1.00 93.74           C  
ATOM   1072 HG21 THR A  68       8.969   2.394  -8.077  1.00 93.74           H  
ATOM   1073 HG22 THR A  68       8.408   3.880  -8.856  1.00 93.74           H  
ATOM   1074 HG23 THR A  68       7.259   2.869  -7.950  1.00 93.74           H  
ATOM   1075  OG1 THR A  68       7.769   5.177  -6.749  1.00 93.74           O  
ATOM   1076  HG1 THR A  68       8.052   5.767  -6.046  1.00 93.74           H  
ATOM   1077  N   MET A  69      10.513   2.149  -5.021  1.00 92.19           N  
ATOM   1078  H   MET A  69      10.833   3.086  -4.822  1.00 92.19           H  
ATOM   1079  CA  MET A  69      11.480   1.056  -4.901  1.00 92.19           C  
ATOM   1080  HA  MET A  69      11.474   0.486  -5.831  1.00 92.19           H  
ATOM   1081  C   MET A  69      11.119   0.065  -3.790  1.00 92.19           C  
ATOM   1082  CB  MET A  69      12.886   1.633  -4.684  1.00 92.19           C  
ATOM   1083  HB2 MET A  69      13.564   0.809  -4.465  1.00 92.19           H  
ATOM   1084  HB3 MET A  69      12.886   2.306  -3.826  1.00 92.19           H  
ATOM   1085  O   MET A  69      11.243  -1.145  -3.989  1.00 92.19           O  
ATOM   1086  CG  MET A  69      13.423   2.379  -5.913  1.00 92.19           C  
ATOM   1087  HG2 MET A  69      14.448   2.687  -5.705  1.00 92.19           H  
ATOM   1088  HG3 MET A  69      12.836   3.286  -6.059  1.00 92.19           H  
ATOM   1089  SD  MET A  69      13.401   1.448  -7.476  1.00 92.19           S  
ATOM   1090  CE  MET A  69      14.538   0.091  -7.086  1.00 92.19           C  
ATOM   1091  HE1 MET A  69      14.630  -0.567  -7.950  1.00 92.19           H  
ATOM   1092  HE2 MET A  69      15.520   0.497  -6.844  1.00 92.19           H  
ATOM   1093  HE3 MET A  69      14.166  -0.484  -6.238  1.00 92.19           H  
ATOM   1094  N   TRP A  70      10.586   0.543  -2.665  1.00 93.37           N  
ATOM   1095  H   TRP A  70      10.570   1.544  -2.529  1.00 93.37           H  
ATOM   1096  CA  TRP A  70      10.052  -0.305  -1.600  1.00 93.37           C  
ATOM   1097  HA  TRP A  70      10.840  -0.940  -1.196  1.00 93.37           H  
ATOM   1098  C   TRP A  70       8.904  -1.195  -2.068  1.00 93.37           C  
ATOM   1099  CB  TRP A  70       9.485   0.569  -0.493  1.00 93.37           C  
ATOM   1100  HB2 TRP A  70       9.049  -0.087   0.259  1.00 93.37           H  
ATOM   1101  HB3 TRP A  70       8.671   1.170  -0.899  1.00 93.37           H  
ATOM   1102  O   TRP A  70       8.800  -2.338  -1.628  1.00 93.37           O  
ATOM   1103  CG  TRP A  70      10.398   1.490   0.231  1.00 93.37           C  
ATOM   1104  CD1 TRP A  70      11.746   1.574   0.172  1.00 93.37           C  
ATOM   1105  HD1 TRP A  70      12.374   1.005  -0.497  1.00 93.37           H  
ATOM   1106  CD2 TRP A  70       9.978   2.462   1.211  1.00 93.37           C  
ATOM   1107  CE2 TRP A  70      11.133   2.960   1.871  1.00 93.37           C  
ATOM   1108  CE3 TRP A  70       8.712   2.872   1.670  1.00 93.37           C  
ATOM   1109  HE3 TRP A  70       7.830   2.493   1.176  1.00 93.37           H  
ATOM   1110  NE1 TRP A  70      12.186   2.472   1.127  1.00 93.37           N  
ATOM   1111  HE1 TRP A  70      13.159   2.704   1.268  1.00 93.37           H  
ATOM   1112  CH2 TRP A  70       9.739   4.085   3.490  1.00 93.37           C  
ATOM   1113  HH2 TRP A  70       9.601   4.676   4.383  1.00 93.37           H  
ATOM   1114  CZ2 TRP A  70      11.023   3.720   3.039  1.00 93.37           C  
ATOM   1115  HZ2 TRP A  70      11.912   4.028   3.569  1.00 93.37           H  
ATOM   1116  CZ3 TRP A  70       8.589   3.700   2.792  1.00 93.37           C  
ATOM   1117  HZ3 TRP A  70       7.615   3.997   3.149  1.00 93.37           H  
ATOM   1118  N   LEU A  71       8.030  -0.698  -2.948  1.00 95.46           N  
ATOM   1119  H   LEU A  71       8.149   0.253  -3.266  1.00 95.46           H  
ATOM   1120  CA  LEU A  71       6.957  -1.514  -3.509  1.00 95.46           C  
ATOM   1121  HA  LEU A  71       6.527  -2.109  -2.704  1.00 95.46           H  
ATOM   1122  C   LEU A  71       7.518  -2.521  -4.516  1.00 95.46           C  
ATOM   1123  CB  LEU A  71       5.848  -0.633  -4.113  1.00 95.46           C  
ATOM   1124  HB2 LEU A  71       5.142  -1.275  -4.640  1.00 95.46           H  
ATOM   1125  HB3 LEU A  71       6.300   0.036  -4.845  1.00 95.46           H  
ATOM   1126  O   LEU A  71       7.320  -3.719  -4.331  1.00 95.46           O  
ATOM   1127  CG  LEU A  71       5.071   0.205  -3.081  1.00 95.46           C  
ATOM   1128  HG  LEU A  71       5.772   0.777  -2.473  1.00 95.46           H  
ATOM   1129  CD1 LEU A  71       4.152   1.179  -3.823  1.00 95.46           C  
ATOM   1130 HD11 LEU A  71       4.762   1.855  -4.421  1.00 95.46           H  
ATOM   1131 HD12 LEU A  71       3.589   1.769  -3.100  1.00 95.46           H  
ATOM   1132 HD13 LEU A  71       3.468   0.633  -4.474  1.00 95.46           H  
ATOM   1133  CD2 LEU A  71       4.192  -0.627  -2.135  1.00 95.46           C  
ATOM   1134 HD21 LEU A  71       3.213  -0.808  -2.580  1.00 95.46           H  
ATOM   1135 HD22 LEU A  71       4.068  -0.084  -1.199  1.00 95.46           H  
ATOM   1136 HD23 LEU A  71       4.652  -1.590  -1.916  1.00 95.46           H  
ATOM   1137  N   GLU A  72       8.247  -2.057  -5.535  1.00 94.81           N  
ATOM   1138  H   GLU A  72       8.411  -1.062  -5.592  1.00 94.81           H  
ATOM   1139  CA  GLU A  72       8.705  -2.907  -6.644  1.00 94.81           C  
ATOM   1140  HA  GLU A  72       7.856  -3.476  -7.024  1.00 94.81           H  
ATOM   1141  C   GLU A  72       9.752  -3.948  -6.221  1.00 94.81           C  
ATOM   1142  CB  GLU A  72       9.249  -2.055  -7.804  1.00 94.81           C  
ATOM   1143  HB2 GLU A  72      10.112  -1.493  -7.446  1.00 94.81           H  
ATOM   1144  HB3 GLU A  72       9.599  -2.725  -8.590  1.00 94.81           H  
ATOM   1145  O   GLU A  72       9.626  -5.122  -6.566  1.00 94.81           O  
ATOM   1146  CG  GLU A  72       8.257  -1.058  -8.429  1.00 94.81           C  
ATOM   1147  HG2 GLU A  72       8.773  -0.527  -9.229  1.00 94.81           H  
ATOM   1148  HG3 GLU A  72       7.980  -0.317  -7.679  1.00 94.81           H  
ATOM   1149  CD  GLU A  72       6.970  -1.668  -9.004  1.00 94.81           C  
ATOM   1150  OE1 GLU A  72       5.958  -0.938  -9.105  1.00 94.81           O  
ATOM   1151  OE2 GLU A  72       6.899  -2.862  -9.371  1.00 94.81           O  
ATOM   1152  N   SER A  73      10.769  -3.539  -5.456  1.00 91.75           N  
ATOM   1153  H   SER A  73      10.779  -2.580  -5.141  1.00 91.75           H  
ATOM   1154  CA  SER A  73      11.874  -4.415  -5.030  1.00 91.75           C  
ATOM   1155  HA  SER A  73      11.951  -5.250  -5.727  1.00 91.75           H  
ATOM   1156  C   SER A  73      11.680  -5.010  -3.633  1.00 91.75           C  
ATOM   1157  CB  SER A  73      13.201  -3.659  -5.078  1.00 91.75           C  
ATOM   1158  HB2 SER A  73      13.159  -2.828  -4.373  1.00 91.75           H  
ATOM   1159  HB3 SER A  73      14.014  -4.326  -4.793  1.00 91.75           H  
ATOM   1160  O   SER A  73      12.338  -5.992  -3.295  1.00 91.75           O  
ATOM   1161  OG  SER A  73      13.435  -3.172  -6.385  1.00 91.75           O  
ATOM   1162  HG  SER A  73      12.723  -2.568  -6.608  1.00 91.75           H  
ATOM   1163  N   GLY A  74      10.775  -4.444  -2.832  1.00 92.81           N  
ATOM   1164  H   GLY A  74      10.294  -3.621  -3.165  1.00 92.81           H  
ATOM   1165  CA  GLY A  74      10.477  -4.901  -1.478  1.00 92.81           C  
ATOM   1166  HA2 GLY A  74      10.372  -4.031  -0.831  1.00 92.81           H  
ATOM   1167  HA3 GLY A  74      11.328  -5.457  -1.084  1.00 92.81           H  
ATOM   1168  C   GLY A  74       9.198  -5.744  -1.408  1.00 92.81           C  
ATOM   1169  O   GLY A  74       9.215  -6.974  -1.512  1.00 92.81           O  
ATOM   1170  N   VAL A  75       8.061  -5.061  -1.250  1.00 94.45           N  
ATOM   1171  H   VAL A  75       8.144  -4.055  -1.245  1.00 94.45           H  
ATOM   1172  CA  VAL A  75       6.722  -5.648  -1.051  1.00 94.45           C  
ATOM   1173  HA  VAL A  75       6.703  -6.159  -0.088  1.00 94.45           H  
ATOM   1174  C   VAL A  75       6.377  -6.672  -2.130  1.00 94.45           C  
ATOM   1175  CB  VAL A  75       5.641  -4.545  -1.051  1.00 94.45           C  
ATOM   1176  HB  VAL A  75       5.633  -4.054  -2.024  1.00 94.45           H  
ATOM   1177  O   VAL A  75       5.888  -7.759  -1.828  1.00 94.45           O  
ATOM   1178  CG1 VAL A  75       4.233  -5.102  -0.799  1.00 94.45           C  
ATOM   1179 HG11 VAL A  75       4.170  -5.515   0.208  1.00 94.45           H  
ATOM   1180 HG12 VAL A  75       3.976  -5.873  -1.525  1.00 94.45           H  
ATOM   1181 HG13 VAL A  75       3.505  -4.299  -0.907  1.00 94.45           H  
ATOM   1182  CG2 VAL A  75       5.917  -3.488   0.025  1.00 94.45           C  
ATOM   1183 HG21 VAL A  75       6.799  -2.900  -0.232  1.00 94.45           H  
ATOM   1184 HG22 VAL A  75       5.073  -2.805   0.117  1.00 94.45           H  
ATOM   1185 HG23 VAL A  75       6.096  -3.979   0.981  1.00 94.45           H  
ATOM   1186  N   PHE A  76       6.624  -6.353  -3.398  1.00 96.87           N  
ATOM   1187  H   PHE A  76       7.020  -5.447  -3.605  1.00 96.87           H  
ATOM   1188  CA  PHE A  76       6.192  -7.185  -4.515  1.00 96.87           C  
ATOM   1189  HA  PHE A  76       5.175  -7.527  -4.322  1.00 96.87           H  
ATOM   1190  C   PHE A  76       6.991  -8.483  -4.666  1.00 96.87           C  
ATOM   1191  CB  PHE A  76       6.175  -6.322  -5.779  1.00 96.87           C  
ATOM   1192  HB2 PHE A  76       7.152  -5.851  -5.888  1.00 96.87           H  
ATOM   1193  HB3 PHE A  76       6.054  -6.967  -6.649  1.00 96.87           H  
ATOM   1194  O   PHE A  76       6.399  -9.458  -5.133  1.00 96.87           O  
ATOM   1195  CG  PHE A  76       5.100  -5.246  -5.854  1.00 96.87           C  
ATOM   1196  CD1 PHE A  76       4.027  -5.179  -4.938  1.00 96.87           C  
ATOM   1197  HD1 PHE A  76       3.906  -5.910  -4.153  1.00 96.87           H  
ATOM   1198  CD2 PHE A  76       5.210  -4.257  -6.846  1.00 96.87           C  
ATOM   1199  HD2 PHE A  76       6.018  -4.302  -7.561  1.00 96.87           H  
ATOM   1200  CE1 PHE A  76       3.116  -4.115  -4.991  1.00 96.87           C  
ATOM   1201  HE1 PHE A  76       2.331  -4.055  -4.252  1.00 96.87           H  
ATOM   1202  CE2 PHE A  76       4.317  -3.174  -6.875  1.00 96.87           C  
ATOM   1203  HE2 PHE A  76       4.468  -2.373  -7.583  1.00 96.87           H  
ATOM   1204  CZ  PHE A  76       3.266  -3.102  -5.948  1.00 96.87           C  
ATOM   1205  HZ  PHE A  76       2.594  -2.257  -5.949  1.00 96.87           H  
ATOM   1206  N   LYS A  77       8.241  -8.543  -4.178  1.00 94.86           N  
ATOM   1207  H   LYS A  77       8.649  -7.700  -3.799  1.00 94.86           H  
ATOM   1208  CA  LYS A  77       8.979  -9.808  -4.015  1.00 94.86           C  
ATOM   1209  HA  LYS A  77       8.916 -10.377  -4.943  1.00 94.86           H  
ATOM   1210  C   LYS A  77       8.359 -10.672  -2.911  1.00 94.86           C  
ATOM   1211  CB  LYS A  77      10.464  -9.556  -3.701  1.00 94.86           C  
ATOM   1212  HB2 LYS A  77      10.937 -10.526  -3.542  1.00 94.86           H  
ATOM   1213  HB3 LYS A  77      10.547  -8.991  -2.773  1.00 94.86           H  
ATOM   1214  O   LYS A  77       8.227 -11.882  -3.071  1.00 94.86           O  
ATOM   1215  CG  LYS A  77      11.243  -8.819  -4.804  1.00 94.86           C  
ATOM   1216  HG2 LYS A  77      10.896  -7.788  -4.861  1.00 94.86           H  
ATOM   1217  HG3 LYS A  77      11.074  -9.304  -5.766  1.00 94.86           H  
ATOM   1218  CD  LYS A  77      12.748  -8.850  -4.478  1.00 94.86           C  
ATOM   1219  HD2 LYS A  77      12.883  -8.575  -3.432  1.00 94.86           H  
ATOM   1220  HD3 LYS A  77      13.125  -9.863  -4.619  1.00 94.86           H  
ATOM   1221  CE  LYS A  77      13.556  -7.873  -5.341  1.00 94.86           C  
ATOM   1222  HE2 LYS A  77      13.102  -6.888  -5.238  1.00 94.86           H  
ATOM   1223  HE3 LYS A  77      13.498  -8.163  -6.391  1.00 94.86           H  
ATOM   1224  NZ  LYS A  77      14.968  -7.790  -4.888  1.00 94.86           N  
ATOM   1225  HZ1 LYS A  77      15.054  -7.740  -3.883  1.00 94.86           H  
ATOM   1226  HZ2 LYS A  77      15.558  -8.541  -5.215  1.00 94.86           H  
ATOM   1227  HZ3 LYS A  77      15.395  -6.902  -5.111  1.00 94.86           H  
ATOM   1228  N   ALA A  78       7.918 -10.057  -1.808  1.00 93.68           N  
ATOM   1229  H   ALA A  78       8.055  -9.060  -1.727  1.00 93.68           H  
ATOM   1230  CA  ALA A  78       7.242 -10.771  -0.722  1.00 93.68           C  
ATOM   1231  HA  ALA A  78       7.871 -11.611  -0.428  1.00 93.68           H  
ATOM   1232  C   ALA A  78       5.889 -11.370  -1.158  1.00 93.68           C  
ATOM   1233  CB  ALA A  78       7.099  -9.839   0.491  1.00 93.68           C  
ATOM   1234  HB1 ALA A  78       6.358  -9.065   0.291  1.00 93.68           H  
ATOM   1235  HB2 ALA A  78       6.779 -10.422   1.355  1.00 93.68           H  
ATOM   1236  HB3 ALA A  78       8.050  -9.360   0.722  1.00 93.68           H  
ATOM   1237  O   ALA A  78       5.525 -12.443  -0.683  1.00 93.68           O  
ATOM   1238  N   VAL A  79       5.163 -10.719  -2.077  1.00 96.44           N  
ATOM   1239  H   VAL A  79       5.478  -9.804  -2.366  1.00 96.44           H  
ATOM   1240  CA  VAL A  79       3.952 -11.295  -2.699  1.00 96.44           C  
ATOM   1241  HA  VAL A  79       3.344 -11.750  -1.917  1.00 96.44           H  
ATOM   1242  C   VAL A  79       4.310 -12.417  -3.683  1.00 96.44           C  
ATOM   1243  CB  VAL A  79       3.088 -10.223  -3.396  1.00 96.44           C  
ATOM   1244  HB  VAL A  79       3.647  -9.790  -4.226  1.00 96.44           H  
ATOM   1245  O   VAL A  79       3.672 -13.462  -3.660  1.00 96.44           O  
ATOM   1246  CG1 VAL A  79       1.772 -10.805  -3.933  1.00 96.44           C  
ATOM   1247 HG11 VAL A  79       1.185 -11.218  -3.113  1.00 96.44           H  
ATOM   1248 HG12 VAL A  79       1.969 -11.611  -4.640  1.00 96.44           H  
ATOM   1249 HG13 VAL A  79       1.195 -10.032  -4.441  1.00 96.44           H  
ATOM   1250  CG2 VAL A  79       2.679  -9.096  -2.441  1.00 96.44           C  
ATOM   1251 HG21 VAL A  79       3.559  -8.586  -2.049  1.00 96.44           H  
ATOM   1252 HG22 VAL A  79       2.116  -9.522  -1.610  1.00 96.44           H  
ATOM   1253 HG23 VAL A  79       2.058  -8.366  -2.961  1.00 96.44           H  
ATOM   1254  N   GLU A  80       5.345 -12.249  -4.516  1.00 96.65           N  
ATOM   1255  H   GLU A  80       5.852 -11.375  -4.498  1.00 96.65           H  
ATOM   1256  CA  GLU A  80       5.790 -13.276  -5.479  1.00 96.65           C  
ATOM   1257  HA  GLU A  80       4.966 -13.522  -6.147  1.00 96.65           H  
ATOM   1258  C   GLU A  80       6.195 -14.597  -4.828  1.00 96.65           C  
ATOM   1259  CB  GLU A  80       6.976 -12.743  -6.301  1.00 96.65           C  
ATOM   1260  HB2 GLU A  80       7.544 -12.027  -5.706  1.00 96.65           H  
ATOM   1261  HB3 GLU A  80       7.641 -13.557  -6.590  1.00 96.65           H  
ATOM   1262  O   GLU A  80       5.838 -15.660  -5.327  1.00 96.65           O  
ATOM   1263  CG  GLU A  80       6.437 -12.095  -7.571  1.00 96.65           C  
ATOM   1264  HG2 GLU A  80       6.104 -12.890  -8.238  1.00 96.65           H  
ATOM   1265  HG3 GLU A  80       5.570 -11.487  -7.310  1.00 96.65           H  
ATOM   1266  CD  GLU A  80       7.419 -11.188  -8.305  1.00 96.65           C  
ATOM   1267  OE1 GLU A  80       7.112 -10.908  -9.489  1.00 96.65           O  
ATOM   1268  OE2 GLU A  80       8.171 -10.435  -7.653  1.00 96.65           O  
ATOM   1269  N   HIS A  81       6.896 -14.539  -3.698  1.00 95.39           N  
ATOM   1270  H   HIS A  81       7.221 -13.638  -3.377  1.00 95.39           H  
ATOM   1271  CA  HIS A  81       7.252 -15.729  -2.926  1.00 95.39           C  
ATOM   1272  HA  HIS A  81       7.481 -16.537  -3.621  1.00 95.39           H  
ATOM   1273  C   HIS A  81       6.111 -16.256  -2.038  1.00 95.39           C  
ATOM   1274  CB  HIS A  81       8.519 -15.427  -2.121  1.00 95.39           C  
ATOM   1275  HB2 HIS A  81       8.701 -16.265  -1.447  1.00 95.39           H  
ATOM   1276  HB3 HIS A  81       8.371 -14.530  -1.520  1.00 95.39           H  
ATOM   1277  O   HIS A  81       6.310 -17.217  -1.299  1.00 95.39           O  
ATOM   1278  CG  HIS A  81       9.748 -15.279  -2.978  1.00 95.39           C  
ATOM   1279  CD2 HIS A  81      10.535 -14.168  -3.110  1.00 95.39           C  
ATOM   1280  HD2 HIS A  81      10.378 -13.220  -2.617  1.00 95.39           H  
ATOM   1281  ND1 HIS A  81      10.304 -16.266  -3.756  1.00 95.39           N  
ATOM   1282  HD1 HIS A  81       9.948 -17.206  -3.860  1.00 95.39           H  
ATOM   1283  CE1 HIS A  81      11.397 -15.761  -4.350  1.00 95.39           C  
ATOM   1284  HE1 HIS A  81      12.043 -16.302  -5.026  1.00 95.39           H  
ATOM   1285  NE2 HIS A  81      11.587 -14.484  -3.979  1.00 95.39           N  
ATOM   1286  N   ARG A  82       4.927 -15.626  -2.074  1.00 94.47           N  
ATOM   1287  H   ARG A  82       4.801 -14.911  -2.776  1.00 94.47           H  
ATOM   1288  CA  ARG A  82       3.793 -15.874  -1.165  1.00 94.47           C  
ATOM   1289  HA  ARG A  82       3.071 -15.081  -1.362  1.00 94.47           H  
ATOM   1290  C   ARG A  82       4.137 -15.741   0.325  1.00 94.47           C  
ATOM   1291  CB  ARG A  82       3.096 -17.202  -1.497  1.00 94.47           C  
ATOM   1292  HB2 ARG A  82       3.750 -18.031  -1.227  1.00 94.47           H  
ATOM   1293  HB3 ARG A  82       2.197 -17.277  -0.885  1.00 94.47           H  
ATOM   1294  O   ARG A  82       3.477 -16.299   1.196  1.00 94.47           O  
ATOM   1295  CG  ARG A  82       2.697 -17.336  -2.975  1.00 94.47           C  
ATOM   1296  HG2 ARG A  82       3.586 -17.440  -3.597  1.00 94.47           H  
ATOM   1297  HG3 ARG A  82       2.122 -16.468  -3.295  1.00 94.47           H  
ATOM   1298  CD  ARG A  82       1.841 -18.594  -3.086  1.00 94.47           C  
ATOM   1299  HD2 ARG A  82       2.395 -19.428  -2.657  1.00 94.47           H  
ATOM   1300  HD3 ARG A  82       0.939 -18.451  -2.490  1.00 94.47           H  
ATOM   1301  NE  ARG A  82       1.459 -18.939  -4.466  1.00 94.47           N  
ATOM   1302  HE  ARG A  82       1.807 -18.394  -5.242  1.00 94.47           H  
ATOM   1303  NH1 ARG A  82       0.264 -20.791  -3.842  1.00 94.47           N  
ATOM   1304 HH11 ARG A  82       0.418 -20.579  -2.866  1.00 94.47           H  
ATOM   1305 HH12 ARG A  82      -0.436 -21.501  -3.999  1.00 94.47           H  
ATOM   1306  NH2 ARG A  82       0.487 -20.320  -5.987  1.00 94.47           N  
ATOM   1307 HH21 ARG A  82       0.966 -19.780  -6.693  1.00 94.47           H  
ATOM   1308 HH22 ARG A  82       0.147 -21.246  -6.203  1.00 94.47           H  
ATOM   1309  CZ  ARG A  82       0.735 -20.002  -4.756  1.00 94.47           C  
ATOM   1310  N   TYR A  83       5.177 -14.972   0.632  1.00 93.22           N  
ATOM   1311  H   TYR A  83       5.649 -14.510  -0.133  1.00 93.22           H  
ATOM   1312  CA  TYR A  83       5.638 -14.710   1.992  1.00 93.22           C  
ATOM   1313  HA  TYR A  83       5.544 -15.613   2.594  1.00 93.22           H  
ATOM   1314  C   TYR A  83       4.793 -13.639   2.681  1.00 93.22           C  
ATOM   1315  CB  TYR A  83       7.119 -14.296   1.940  1.00 93.22           C  
ATOM   1316  HB2 TYR A  83       7.215 -13.451   1.260  1.00 93.22           H  
ATOM   1317  HB3 TYR A  83       7.415 -13.934   2.924  1.00 93.22           H  
ATOM   1318  O   TYR A  83       4.645 -13.680   3.898  1.00 93.22           O  
ATOM   1319  CG  TYR A  83       8.123 -15.362   1.515  1.00 93.22           C  
ATOM   1320  CD1 TYR A  83       7.776 -16.725   1.387  1.00 93.22           C  
ATOM   1321  HD1 TYR A  83       6.767 -17.064   1.573  1.00 93.22           H  
ATOM   1322  CD2 TYR A  83       9.444 -14.967   1.235  1.00 93.22           C  
ATOM   1323  HD2 TYR A  83       9.721 -13.928   1.331  1.00 93.22           H  
ATOM   1324  CE1 TYR A  83       8.728 -17.668   0.960  1.00 93.22           C  
ATOM   1325  HE1 TYR A  83       8.455 -18.707   0.844  1.00 93.22           H  
ATOM   1326  CE2 TYR A  83      10.402 -15.903   0.804  1.00 93.22           C  
ATOM   1327  HE2 TYR A  83      11.405 -15.578   0.575  1.00 93.22           H  
ATOM   1328  OH  TYR A  83      10.943 -18.154   0.180  1.00 93.22           O  
ATOM   1329  HH  TYR A  83      11.781 -17.734  -0.029  1.00 93.22           H  
ATOM   1330  CZ  TYR A  83      10.037 -17.258   0.648  1.00 93.22           C  
ATOM   1331  N   LEU A  84       4.241 -12.671   1.940  1.00 93.24           N  
ATOM   1332  H   LEU A  84       4.394 -12.699   0.942  1.00 93.24           H  
ATOM   1333  CA  LEU A  84       3.504 -11.545   2.514  1.00 93.24           C  
ATOM   1334  HA  LEU A  84       4.086 -11.174   3.358  1.00 93.24           H  
ATOM   1335  C   LEU A  84       2.130 -11.962   3.051  1.00 93.24           C  
ATOM   1336  CB  LEU A  84       3.390 -10.408   1.484  1.00 93.24           C  
ATOM   1337  HB2 LEU A  84       4.366 -10.230   1.032  1.00 93.24           H  
ATOM   1338  HB3 LEU A  84       2.710 -10.721   0.691  1.00 93.24           H  
ATOM   1339  O   LEU A  84       1.271 -12.372   2.273  1.00 93.24           O  
ATOM   1340  CG  LEU A  84       2.884  -9.087   2.095  1.00 93.24           C  
ATOM   1341  HG  LEU A  84       1.949  -9.257   2.629  1.00 93.24           H  
ATOM   1342  CD1 LEU A  84       3.900  -8.472   3.059  1.00 93.24           C  
ATOM   1343 HD11 LEU A  84       4.853  -8.318   2.552  1.00 93.24           H  
ATOM   1344 HD12 LEU A  84       4.046  -9.111   3.930  1.00 93.24           H  
ATOM   1345 HD13 LEU A  84       3.521  -7.515   3.418  1.00 93.24           H  
ATOM   1346  CD2 LEU A  84       2.624  -8.069   0.988  1.00 93.24           C  
ATOM   1347 HD21 LEU A  84       1.826  -8.436   0.343  1.00 93.24           H  
ATOM   1348 HD22 LEU A  84       3.529  -7.914   0.400  1.00 93.24           H  
ATOM   1349 HD23 LEU A  84       2.297  -7.122   1.417  1.00 93.24           H  
ATOM   1350  N   ARG A  85       1.917 -11.762   4.358  1.00 91.37           N  
ATOM   1351  H   ARG A  85       2.708 -11.457   4.907  1.00 91.37           H  
ATOM   1352  CA  ARG A  85       0.628 -11.916   5.055  1.00 91.37           C  
ATOM   1353  HA  ARG A  85      -0.050 -12.515   4.447  1.00 91.37           H  
ATOM   1354  C   ARG A  85      -0.078 -10.584   5.279  1.00 91.37           C  
ATOM   1355  CB  ARG A  85       0.873 -12.645   6.387  1.00 91.37           C  
ATOM   1356  HB2 ARG A  85       1.555 -12.060   7.004  1.00 91.37           H  
ATOM   1357  HB3 ARG A  85       1.336 -13.611   6.188  1.00 91.37           H  
ATOM   1358  O   ARG A  85      -1.290 -10.486   5.121  1.00 91.37           O  
ATOM   1359  CG  ARG A  85      -0.434 -12.866   7.159  1.00 91.37           C  
ATOM   1360  HG2 ARG A  85      -1.130 -13.434   6.542  1.00 91.37           H  
ATOM   1361  HG3 ARG A  85      -0.886 -11.906   7.409  1.00 91.37           H  
ATOM   1362  CD  ARG A  85      -0.167 -13.621   8.459  1.00 91.37           C  
ATOM   1363  HD2 ARG A  85       0.555 -13.058   9.051  1.00 91.37           H  
ATOM   1364  HD3 ARG A  85       0.257 -14.595   8.214  1.00 91.37           H  
ATOM   1365  NE  ARG A  85      -1.422 -13.800   9.212  1.00 91.37           N  
ATOM   1366  HE  ARG A  85      -2.272 -13.695   8.676  1.00 91.37           H  
ATOM   1367  NH1 ARG A  85      -0.489 -14.477  11.191  1.00 91.37           N  
ATOM   1368 HH11 ARG A  85      -0.587 -14.919  12.094  1.00 91.37           H  
ATOM   1369 HH12 ARG A  85       0.419 -14.375  10.761  1.00 91.37           H  
ATOM   1370  NH2 ARG A  85      -2.714 -14.483  10.956  1.00 91.37           N  
ATOM   1371 HH21 ARG A  85      -3.522 -14.437  10.352  1.00 91.37           H  
ATOM   1372 HH22 ARG A  85      -2.801 -14.986  11.827  1.00 91.37           H  
ATOM   1373  CZ  ARG A  85      -1.536 -14.245  10.448  1.00 91.37           C  
ATOM   1374  N   ARG A  86       0.665  -9.546   5.665  1.00 90.46           N  
ATOM   1375  H   ARG A  86       1.657  -9.694   5.780  1.00 90.46           H  
ATOM   1376  CA  ARG A  86       0.137  -8.182   5.797  1.00 90.46           C  
ATOM   1377  HA  ARG A  86      -0.683  -8.076   5.088  1.00 90.46           H  
ATOM   1378  C   ARG A  86       1.196  -7.164   5.418  1.00 90.46           C  
ATOM   1379  CB  ARG A  86      -0.431  -7.937   7.213  1.00 90.46           C  
ATOM   1380  HB2 ARG A  86      -1.249  -8.639   7.377  1.00 90.46           H  
ATOM   1381  HB3 ARG A  86       0.338  -8.138   7.958  1.00 90.46           H  
ATOM   1382  O   ARG A  86       2.359  -7.317   5.773  1.00 90.46           O  
ATOM   1383  CG  ARG A  86      -0.942  -6.502   7.456  1.00 90.46           C  
ATOM   1384  HG2 ARG A  86      -1.759  -6.282   6.769  1.00 90.46           H  
ATOM   1385  HG3 ARG A  86      -0.135  -5.791   7.281  1.00 90.46           H  
ATOM   1386  CD  ARG A  86      -1.410  -6.293   8.900  1.00 90.46           C  
ATOM   1387  HD2 ARG A  86      -0.597  -6.542   9.582  1.00 90.46           H  
ATOM   1388  HD3 ARG A  86      -1.667  -5.243   9.033  1.00 90.46           H  
ATOM   1389  NE  ARG A  86      -2.589  -7.114   9.192  1.00 90.46           N  
ATOM   1390  HE  ARG A  86      -2.967  -7.669   8.438  1.00 90.46           H  
ATOM   1391  NH1 ARG A  86      -2.998  -6.460  11.350  1.00 90.46           N  
ATOM   1392 HH11 ARG A  86      -3.552  -6.515  12.193  1.00 90.46           H  
ATOM   1393 HH12 ARG A  86      -2.247  -5.790  11.267  1.00 90.46           H  
ATOM   1394  NH2 ARG A  86      -4.325  -7.958  10.321  1.00 90.46           N  
ATOM   1395 HH21 ARG A  86      -4.522  -8.410   9.439  1.00 90.46           H  
ATOM   1396 HH22 ARG A  86      -4.964  -7.997  11.102  1.00 90.46           H  
ATOM   1397  CZ  ARG A  86      -3.294  -7.168  10.296  1.00 90.46           C  
ATOM   1398  N   MET A  87       0.760  -6.094   4.776  1.00 92.57           N  
ATOM   1399  H   MET A  87      -0.209  -6.091   4.490  1.00 92.57           H  
ATOM   1400  CA  MET A  87       1.487  -4.838   4.654  1.00 92.57           C  
ATOM   1401  HA  MET A  87       2.457  -4.912   5.146  1.00 92.57           H  
ATOM   1402  C   MET A  87       0.667  -3.739   5.339  1.00 92.57           C  
ATOM   1403  CB  MET A  87       1.710  -4.575   3.159  1.00 92.57           C  
ATOM   1404  HB2 MET A  87       2.431  -5.296   2.776  1.00 92.57           H  
ATOM   1405  HB3 MET A  87       0.768  -4.720   2.630  1.00 92.57           H  
ATOM   1406  O   MET A  87      -0.519  -3.619   5.061  1.00 92.57           O  
ATOM   1407  CG  MET A  87       2.214  -3.171   2.843  1.00 92.57           C  
ATOM   1408  HG2 MET A  87       1.569  -2.439   3.329  1.00 92.57           H  
ATOM   1409  HG3 MET A  87       3.227  -3.065   3.229  1.00 92.57           H  
ATOM   1410  SD  MET A  87       2.207  -2.827   1.071  1.00 92.57           S  
ATOM   1411  CE  MET A  87       1.859  -1.059   1.123  1.00 92.57           C  
ATOM   1412  HE1 MET A  87       1.827  -0.672   0.105  1.00 92.57           H  
ATOM   1413  HE2 MET A  87       2.643  -0.547   1.680  1.00 92.57           H  
ATOM   1414  HE3 MET A  87       0.898  -0.895   1.609  1.00 92.57           H  
ATOM   1415  N   GLU A  88       1.267  -2.914   6.195  1.00 90.09           N  
ATOM   1416  H   GLU A  88       2.242  -3.070   6.408  1.00 90.09           H  
ATOM   1417  CA  GLU A  88       0.660  -1.648   6.638  1.00 90.09           C  
ATOM   1418  HA  GLU A  88      -0.338  -1.555   6.209  1.00 90.09           H  
ATOM   1419  C   GLU A  88       1.485  -0.485   6.085  1.00 90.09           C  
ATOM   1420  CB  GLU A  88       0.477  -1.550   8.172  1.00 90.09           C  
ATOM   1421  HB2 GLU A  88       0.126  -0.543   8.400  1.00 90.09           H  
ATOM   1422  HB3 GLU A  88       1.431  -1.703   8.677  1.00 90.09           H  
ATOM   1423  O   GLU A  88       2.651  -0.337   6.447  1.00 90.09           O  
ATOM   1424  CG  GLU A  88      -0.574  -2.543   8.707  1.00 90.09           C  
ATOM   1425  HG2 GLU A  88      -1.451  -2.457   8.066  1.00 90.09           H  
ATOM   1426  HG3 GLU A  88      -0.204  -3.561   8.588  1.00 90.09           H  
ATOM   1427  CD  GLU A  88      -1.039  -2.330  10.167  1.00 90.09           C  
ATOM   1428  OE1 GLU A  88      -2.129  -2.865  10.510  1.00 90.09           O  
ATOM   1429  OE2 GLU A  88      -0.371  -1.625  10.955  1.00 90.09           O  
ATOM   1430  N   PHE A  89       0.881   0.335   5.217  1.00 92.64           N  
ATOM   1431  H   PHE A  89      -0.079   0.142   4.972  1.00 92.64           H  
ATOM   1432  CA  PHE A  89       1.421   1.648   4.852  1.00 92.64           C  
ATOM   1433  HA  PHE A  89       2.509   1.617   4.898  1.00 92.64           H  
ATOM   1434  C   PHE A  89       0.928   2.677   5.865  1.00 92.64           C  
ATOM   1435  CB  PHE A  89       1.021   2.033   3.426  1.00 92.64           C  
ATOM   1436  HB2 PHE A  89      -0.056   1.912   3.315  1.00 92.64           H  
ATOM   1437  HB3 PHE A  89       1.506   1.340   2.739  1.00 92.64           H  
ATOM   1438  O   PHE A  89      -0.275   2.855   6.046  1.00 92.64           O  
ATOM   1439  CG  PHE A  89       1.409   3.450   3.029  1.00 92.64           C  
ATOM   1440  CD1 PHE A  89       0.417   4.408   2.739  1.00 92.64           C  
ATOM   1441  HD1 PHE A  89      -0.629   4.151   2.824  1.00 92.64           H  
ATOM   1442  CD2 PHE A  89       2.767   3.809   2.923  1.00 92.64           C  
ATOM   1443  HD2 PHE A  89       3.541   3.093   3.156  1.00 92.64           H  
ATOM   1444  CE1 PHE A  89       0.785   5.701   2.325  1.00 92.64           C  
ATOM   1445  HE1 PHE A  89       0.025   6.433   2.091  1.00 92.64           H  
ATOM   1446  CE2 PHE A  89       3.133   5.101   2.509  1.00 92.64           C  
ATOM   1447  HE2 PHE A  89       4.177   5.364   2.420  1.00 92.64           H  
ATOM   1448  CZ  PHE A  89       2.141   6.047   2.205  1.00 92.64           C  
ATOM   1449  HZ  PHE A  89       2.421   7.038   1.879  1.00 92.64           H  
ATOM   1450  N   ILE A  90       1.862   3.313   6.555  1.00 87.80           N  
ATOM   1451  H   ILE A  90       2.826   3.149   6.303  1.00 87.80           H  
ATOM   1452  CA  ILE A  90       1.632   4.061   7.785  1.00 87.80           C  
ATOM   1453  HA  ILE A  90       0.568   4.083   8.021  1.00 87.80           H  
ATOM   1454  C   ILE A  90       2.095   5.499   7.584  1.00 87.80           C  
ATOM   1455  CB  ILE A  90       2.372   3.341   8.934  1.00 87.80           C  
ATOM   1456  HB  ILE A  90       3.380   3.103   8.593  1.00 87.80           H  
ATOM   1457  O   ILE A  90       3.216   5.731   7.138  1.00 87.80           O  
ATOM   1458  CG1 ILE A  90       1.650   2.018   9.271  1.00 87.80           C  
ATOM   1459 HG12 ILE A  90       1.532   1.433   8.359  1.00 87.80           H  
ATOM   1460 HG13 ILE A  90       0.656   2.233   9.663  1.00 87.80           H  
ATOM   1461  CG2 ILE A  90       2.495   4.223  10.182  1.00 87.80           C  
ATOM   1462 HG21 ILE A  90       1.493   4.476  10.527  1.00 87.80           H  
ATOM   1463 HG22 ILE A  90       3.039   3.710  10.975  1.00 87.80           H  
ATOM   1464 HG23 ILE A  90       3.048   5.132   9.946  1.00 87.80           H  
ATOM   1465  CD1 ILE A  90       2.400   1.138  10.272  1.00 87.80           C  
ATOM   1466 HD11 ILE A  90       1.898   0.173  10.340  1.00 87.80           H  
ATOM   1467 HD12 ILE A  90       2.402   1.593  11.262  1.00 87.80           H  
ATOM   1468 HD13 ILE A  90       3.422   0.987   9.925  1.00 87.80           H  
ATOM   1469  N   ILE A  91       1.249   6.452   7.969  1.00 87.84           N  
ATOM   1470  H   ILE A  91       0.350   6.171   8.334  1.00 87.84           H  
ATOM   1471  CA  ILE A  91       1.530   7.884   7.928  1.00 87.84           C  
ATOM   1472  HA  ILE A  91       2.552   8.024   7.575  1.00 87.84           H  
ATOM   1473  C   ILE A  91       1.431   8.432   9.353  1.00 87.84           C  
ATOM   1474  CB  ILE A  91       0.595   8.632   6.950  1.00 87.84           C  
ATOM   1475  HB  ILE A  91      -0.393   8.709   7.404  1.00 87.84           H  
ATOM   1476  O   ILE A  91       0.369   8.408   9.979  1.00 87.84           O  
ATOM   1477  CG1 ILE A  91       0.435   7.919   5.582  1.00 87.84           C  
ATOM   1478 HG12 ILE A  91       0.179   6.871   5.737  1.00 87.84           H  
ATOM   1479 HG13 ILE A  91       1.377   7.955   5.035  1.00 87.84           H  
ATOM   1480  CG2 ILE A  91       1.170  10.050   6.772  1.00 87.84           C  
ATOM   1481 HG21 ILE A  91       2.229  10.004   6.520  1.00 87.84           H  
ATOM   1482 HG22 ILE A  91       1.044  10.625   7.690  1.00 87.84           H  
ATOM   1483 HG23 ILE A  91       0.655  10.565   5.962  1.00 87.84           H  
ATOM   1484  CD1 ILE A  91      -0.686   8.497   4.709  1.00 87.84           C  
ATOM   1485 HD11 ILE A  91      -0.817   7.870   3.827  1.00 87.84           H  
ATOM   1486 HD12 ILE A  91      -0.440   9.507   4.381  1.00 87.84           H  
ATOM   1487 HD13 ILE A  91      -1.623   8.518   5.266  1.00 87.84           H  
ATOM   1488  N   MET A  92       2.549   8.916   9.886  1.00 82.45           N  
ATOM   1489  H   MET A  92       3.381   8.892   9.314  1.00 82.45           H  
ATOM   1490  CA  MET A  92       2.671   9.451  11.249  1.00 82.45           C  
ATOM   1491  HA  MET A  92       1.708   9.376  11.754  1.00 82.45           H  
ATOM   1492  C   MET A  92       3.041  10.935  11.210  1.00 82.45           C  
ATOM   1493  CB  MET A  92       3.690   8.643  12.080  1.00 82.45           C  
ATOM   1494  HB2 MET A  92       4.684   9.063  11.931  1.00 82.45           H  
ATOM   1495  HB3 MET A  92       3.437   8.746  13.135  1.00 82.45           H  
ATOM   1496  O   MET A  92       3.424  11.450  10.163  1.00 82.45           O  
ATOM   1497  CG  MET A  92       3.733   7.152  11.718  1.00 82.45           C  
ATOM   1498  HG2 MET A  92       4.178   7.059  10.727  1.00 82.45           H  
ATOM   1499  HG3 MET A  92       2.709   6.783  11.661  1.00 82.45           H  
ATOM   1500  SD  MET A  92       4.655   6.058  12.832  1.00 82.45           S  
ATOM   1501  CE  MET A  92       6.215   6.966  13.006  1.00 82.45           C  
ATOM   1502  HE1 MET A  92       6.940   6.346  13.534  1.00 82.45           H  
ATOM   1503  HE2 MET A  92       6.606   7.232  12.024  1.00 82.45           H  
ATOM   1504  HE3 MET A  92       6.047   7.874  13.586  1.00 82.45           H  
ATOM   1505  N   SER A  93       2.956  11.623  12.346  1.00 75.93           N  
ATOM   1506  H   SER A  93       2.706  11.124  13.188  1.00 75.93           H  
ATOM   1507  CA  SER A  93       3.534  12.964  12.529  1.00 75.93           C  
ATOM   1508  HA  SER A  93       3.800  13.390  11.562  1.00 75.93           H  
ATOM   1509  C   SER A  93       4.793  12.841  13.398  1.00 75.93           C  
ATOM   1510  CB  SER A  93       2.521  13.903  13.195  1.00 75.93           C  
ATOM   1511  HB2 SER A  93       2.316  13.561  14.209  1.00 75.93           H  
ATOM   1512  HB3 SER A  93       2.944  14.907  13.243  1.00 75.93           H  
ATOM   1513  O   SER A  93       4.741  12.065  14.348  1.00 75.93           O  
ATOM   1514  OG  SER A  93       1.306  13.942  12.463  1.00 75.93           O  
ATOM   1515  HG  SER A  93       1.546  14.048  11.540  1.00 75.93           H  
ATOM   1516  N   PRO A  94       5.890  13.591  13.162  1.00 69.26           N  
ATOM   1517  CA  PRO A  94       7.141  13.413  13.916  1.00 69.26           C  
ATOM   1518  HA  PRO A  94       7.554  12.433  13.676  1.00 69.26           H  
ATOM   1519  C   PRO A  94       6.988  13.504  15.440  1.00 69.26           C  
ATOM   1520  CB  PRO A  94       8.088  14.500  13.399  1.00 69.26           C  
ATOM   1521  HB2 PRO A  94       9.127  14.172  13.422  1.00 69.26           H  
ATOM   1522  HB3 PRO A  94       7.968  15.416  13.978  1.00 69.26           H  
ATOM   1523  O   PRO A  94       7.629  12.766  16.179  1.00 69.26           O  
ATOM   1524  CG  PRO A  94       7.603  14.743  11.974  1.00 69.26           C  
ATOM   1525  HG2 PRO A  94       8.029  13.993  11.307  1.00 69.26           H  
ATOM   1526  HG3 PRO A  94       7.858  15.747  11.635  1.00 69.26           H  
ATOM   1527  CD  PRO A  94       6.092  14.541  12.076  1.00 69.26           C  
ATOM   1528  HD2 PRO A  94       5.719  14.157  11.126  1.00 69.26           H  
ATOM   1529  HD3 PRO A  94       5.608  15.487  12.318  1.00 69.26           H  
ATOM   1530  N   ASN A  95       6.079  14.365  15.904  1.00 69.06           N  
ATOM   1531  H   ASN A  95       5.622  14.960  15.227  1.00 69.06           H  
ATOM   1532  CA  ASN A  95       5.830  14.612  17.324  1.00 69.06           C  
ATOM   1533  HA  ASN A  95       6.750  14.407  17.872  1.00 69.06           H  
ATOM   1534  C   ASN A  95       4.757  13.687  17.934  1.00 69.06           C  
ATOM   1535  CB  ASN A  95       5.502  16.109  17.499  1.00 69.06           C  
ATOM   1536  HB2 ASN A  95       5.351  16.326  18.556  1.00 69.06           H  
ATOM   1537  HB3 ASN A  95       4.580  16.342  16.965  1.00 69.06           H  
ATOM   1538  O   ASN A  95       4.273  13.963  19.033  1.00 69.06           O  
ATOM   1539  CG  ASN A  95       6.619  17.015  17.003  1.00 69.06           C  
ATOM   1540  ND2 ASN A  95       6.302  18.194  16.523  1.00 69.06           N  
ATOM   1541 HD21 ASN A  95       5.347  18.521  16.499  1.00 69.06           H  
ATOM   1542 HD22 ASN A  95       7.073  18.727  16.148  1.00 69.06           H  
ATOM   1543  OD1 ASN A  95       7.786  16.675  17.016  1.00 69.06           O  
ATOM   1544  N   HIS A  96       4.310  12.643  17.224  1.00 68.35           N  
ATOM   1545  H   HIS A  96       4.756  12.425  16.344  1.00 68.35           H  
ATOM   1546  CA  HIS A  96       3.269  11.718  17.683  1.00 68.35           C  
ATOM   1547  HA  HIS A  96       3.096  11.861  18.750  1.00 68.35           H  
ATOM   1548  C   HIS A  96       3.694  10.263  17.478  1.00 68.35           C  
ATOM   1549  CB  HIS A  96       1.942  11.975  16.952  1.00 68.35           C  
ATOM   1550  HB2 HIS A  96       1.238  11.193  17.234  1.00 68.35           H  
ATOM   1551  HB3 HIS A  96       2.111  11.887  15.879  1.00 68.35           H  
ATOM   1552  O   HIS A  96       3.923   9.819  16.357  1.00 68.35           O  
ATOM   1553  CG  HIS A  96       1.282  13.303  17.231  1.00 68.35           C  
ATOM   1554  CD2 HIS A  96       0.160  13.767  16.611  1.00 68.35           C  
ATOM   1555  HD2 HIS A  96      -0.400  13.229  15.860  1.00 68.35           H  
ATOM   1556  ND1 HIS A  96       1.652  14.259  18.149  1.00 68.35           N  
ATOM   1557  HD1 HIS A  96       2.459  14.211  18.755  1.00 68.35           H  
ATOM   1558  CE1 HIS A  96       0.793  15.285  18.063  1.00 68.35           C  
ATOM   1559  HE1 HIS A  96       0.840  16.185  18.658  1.00 68.35           H  
ATOM   1560  NE2 HIS A  96      -0.129  15.039  17.118  1.00 68.35           N  
ATOM   1561  N   GLU A  97       3.705   9.497  18.569  1.00 65.54           N  
ATOM   1562  H   GLU A  97       3.580   9.931  19.472  1.00 65.54           H  
ATOM   1563  CA  GLU A  97       3.996   8.055  18.548  1.00 65.54           C  
ATOM   1564  HA  GLU A  97       4.946   7.884  18.043  1.00 65.54           H  
ATOM   1565  C   GLU A  97       2.919   7.252  17.800  1.00 65.54           C  
ATOM   1566  CB  GLU A  97       4.097   7.541  19.994  1.00 65.54           C  
ATOM   1567  HB2 GLU A  97       4.435   6.505  19.965  1.00 65.54           H  
ATOM   1568  HB3 GLU A  97       3.107   7.566  20.449  1.00 65.54           H  
ATOM   1569  O   GLU A  97       3.192   6.185  17.254  1.00 65.54           O  
ATOM   1570  CG  GLU A  97       5.065   8.358  20.865  1.00 65.54           C  
ATOM   1571  HG2 GLU A  97       6.012   8.459  20.335  1.00 65.54           H  
ATOM   1572  HG3 GLU A  97       4.657   9.356  21.029  1.00 65.54           H  
ATOM   1573  CD  GLU A  97       5.300   7.686  22.220  1.00 65.54           C  
ATOM   1574  OE1 GLU A  97       6.481   7.461  22.572  1.00 65.54           O  
ATOM   1575  OE2 GLU A  97       4.314   7.309  22.887  1.00 65.54           O  
ATOM   1576  N   ASN A  98       1.690   7.776  17.765  1.00 71.28           N  
ATOM   1577  H   ASN A  98       1.561   8.689  18.177  1.00 71.28           H  
ATOM   1578  CA  ASN A  98       0.569   7.168  17.065  1.00 71.28           C  
ATOM   1579  HA  ASN A  98       0.724   6.089  17.070  1.00 71.28           H  
ATOM   1580  C   ASN A  98       0.493   7.645  15.604  1.00 71.28           C  
ATOM   1581  CB  ASN A  98      -0.730   7.439  17.841  1.00 71.28           C  
ATOM   1582  HB2 ASN A  98      -0.774   8.481  18.160  1.00 71.28           H  
ATOM   1583  HB3 ASN A  98      -1.581   7.248  17.186  1.00 71.28           H  
ATOM   1584  O   ASN A  98       0.435   8.855  15.354  1.00 71.28           O  
ATOM   1585  CG  ASN A  98      -0.860   6.501  19.027  1.00 71.28           C  
ATOM   1586  ND2 ASN A  98      -1.151   6.990  20.210  1.00 71.28           N  
ATOM   1587 HD21 ASN A  98      -1.237   7.985  20.361  1.00 71.28           H  
ATOM   1588 HD22 ASN A  98      -1.102   6.310  20.955  1.00 71.28           H  
ATOM   1589  OD1 ASN A  98      -0.693   5.302  18.905  1.00 71.28           O  
ATOM   1590  N   PRO A  99       0.419   6.716  14.632  1.00 78.93           N  
ATOM   1591  CA  PRO A  99       0.052   7.023  13.257  1.00 78.93           C  
ATOM   1592  HA  PRO A  99       0.869   7.581  12.798  1.00 78.93           H  
ATOM   1593  C   PRO A  99      -1.243   7.821  13.149  1.00 78.93           C  
ATOM   1594  CB  PRO A  99      -0.093   5.671  12.561  1.00 78.93           C  
ATOM   1595  HB2 PRO A  99      -1.089   5.260  12.724  1.00 78.93           H  
ATOM   1596  HB3 PRO A  99       0.108   5.761  11.494  1.00 78.93           H  
ATOM   1597  O   PRO A  99      -2.239   7.493  13.790  1.00 78.93           O  
ATOM   1598  CG  PRO A  99       0.938   4.825  13.306  1.00 78.93           C  
ATOM   1599  HG2 PRO A  99       1.942   5.071  12.960  1.00 78.93           H  
ATOM   1600  HG3 PRO A  99       0.760   3.755  13.196  1.00 78.93           H  
ATOM   1601  CD  PRO A  99       0.766   5.308  14.744  1.00 78.93           C  
ATOM   1602  HD2 PRO A  99      -0.051   4.777  15.232  1.00 78.93           H  
ATOM   1603  HD3 PRO A  99       1.696   5.168  15.296  1.00 78.93           H  
ATOM   1604  N   ARG A 100      -1.245   8.825  12.270  1.00 84.33           N  
ATOM   1605  H   ARG A 100      -0.420   8.936  11.698  1.00 84.33           H  
ATOM   1606  CA  ARG A 100      -2.462   9.530  11.850  1.00 84.33           C  
ATOM   1607  HA  ARG A 100      -3.056   9.804  12.722  1.00 84.33           H  
ATOM   1608  C   ARG A 100      -3.344   8.608  11.015  1.00 84.33           C  
ATOM   1609  CB  ARG A 100      -2.083  10.779  11.032  1.00 84.33           C  
ATOM   1610  HB2 ARG A 100      -2.994  11.216  10.622  1.00 84.33           H  
ATOM   1611  HB3 ARG A 100      -1.461  10.479  10.188  1.00 84.33           H  
ATOM   1612  O   ARG A 100      -4.554   8.562  11.215  1.00 84.33           O  
ATOM   1613  CG  ARG A 100      -1.339  11.864  11.823  1.00 84.33           C  
ATOM   1614  HG2 ARG A 100      -1.079  12.666  11.132  1.00 84.33           H  
ATOM   1615  HG3 ARG A 100      -0.418  11.462  12.247  1.00 84.33           H  
ATOM   1616  CD  ARG A 100      -2.216  12.438  12.940  1.00 84.33           C  
ATOM   1617  HD2 ARG A 100      -3.200  12.655  12.525  1.00 84.33           H  
ATOM   1618  HD3 ARG A 100      -2.326  11.693  13.729  1.00 84.33           H  
ATOM   1619  NE  ARG A 100      -1.641  13.672  13.505  1.00 84.33           N  
ATOM   1620  HE  ARG A 100      -0.677  13.874  13.280  1.00 84.33           H  
ATOM   1621  NH1 ARG A 100      -3.542  14.390  14.588  1.00 84.33           N  
ATOM   1622 HH11 ARG A 100      -4.026  15.095  15.125  1.00 84.33           H  
ATOM   1623 HH12 ARG A 100      -4.054  13.591  14.240  1.00 84.33           H  
ATOM   1624  NH2 ARG A 100      -1.705  15.617  14.695  1.00 84.33           N  
ATOM   1625 HH21 ARG A 100      -2.193  16.204  15.356  1.00 84.33           H  
ATOM   1626 HH22 ARG A 100      -0.697  15.674  14.677  1.00 84.33           H  
ATOM   1627  CZ  ARG A 100      -2.295  14.550  14.250  1.00 84.33           C  
ATOM   1628  N   GLU A 101      -2.712   7.860  10.113  1.00 89.10           N  
ATOM   1629  H   GLU A 101      -1.708   7.948  10.049  1.00 89.10           H  
ATOM   1630  CA  GLU A 101      -3.352   6.942   9.174  1.00 89.10           C  
ATOM   1631  HA  GLU A 101      -4.335   6.655   9.547  1.00 89.10           H  
ATOM   1632  C   GLU A 101      -2.505   5.676   9.004  1.00 89.10           C  
ATOM   1633  CB  GLU A 101      -3.523   7.615   7.803  1.00 89.10           C  
ATOM   1634  HB2 GLU A 101      -3.973   6.889   7.127  1.00 89.10           H  
ATOM   1635  HB3 GLU A 101      -2.539   7.878   7.413  1.00 89.10           H  
ATOM   1636  O   GLU A 101      -1.275   5.729   8.980  1.00 89.10           O  
ATOM   1637  CG  GLU A 101      -4.397   8.877   7.836  1.00 89.10           C  
ATOM   1638  HG2 GLU A 101      -3.958   9.597   8.527  1.00 89.10           H  
ATOM   1639  HG3 GLU A 101      -5.388   8.617   8.206  1.00 89.10           H  
ATOM   1640  CD  GLU A 101      -4.520   9.550   6.466  1.00 89.10           C  
ATOM   1641  OE1 GLU A 101      -4.646  10.790   6.436  1.00 89.10           O  
ATOM   1642  OE2 GLU A 101      -4.496   8.870   5.416  1.00 89.10           O  
ATOM   1643  N   ALA A 102      -3.164   4.536   8.842  1.00 89.63           N  
ATOM   1644  H   ALA A 102      -4.163   4.540   8.989  1.00 89.63           H  
ATOM   1645  CA  ALA A 102      -2.565   3.258   8.500  1.00 89.63           C  
ATOM   1646  HA  ALA A 102      -1.615   3.437   7.996  1.00 89.63           H  
ATOM   1647  C   ALA A 102      -3.492   2.503   7.537  1.00 89.63           C  
ATOM   1648  CB  ALA A 102      -2.287   2.466   9.783  1.00 89.63           C  
ATOM   1649  HB1 ALA A 102      -1.605   3.031  10.419  1.00 89.63           H  
ATOM   1650  HB2 ALA A 102      -3.219   2.295  10.321  1.00 89.63           H  
ATOM   1651  HB3 ALA A 102      -1.834   1.507   9.533  1.00 89.63           H  
ATOM   1652  O   ALA A 102      -4.678   2.315   7.811  1.00 89.63           O  
ATOM   1653  N   TYR A 103      -2.936   2.061   6.414  1.00 93.31           N  
ATOM   1654  H   TYR A 103      -1.961   2.277   6.264  1.00 93.31           H  
ATOM   1655  CA  TYR A 103      -3.618   1.316   5.364  1.00 93.31           C  
ATOM   1656  HA  TYR A 103      -4.691   1.299   5.559  1.00 93.31           H  
ATOM   1657  C   TYR A 103      -3.096  -0.123   5.382  1.00 93.31           C  
ATOM   1658  CB  TYR A 103      -3.401   2.019   4.014  1.00 93.31           C  
ATOM   1659  HB2 TYR A 103      -3.841   1.405   3.228  1.00 93.31           H  
ATOM   1660  HB3 TYR A 103      -2.332   2.086   3.813  1.00 93.31           H  
ATOM   1661  O   TYR A 103      -1.992  -0.394   4.903  1.00 93.31           O  
ATOM   1662  CG  TYR A 103      -3.997   3.415   3.938  1.00 93.31           C  
ATOM   1663  CD1 TYR A 103      -5.276   3.608   3.377  1.00 93.31           C  
ATOM   1664  HD1 TYR A 103      -5.833   2.763   2.999  1.00 93.31           H  
ATOM   1665  CD2 TYR A 103      -3.280   4.518   4.444  1.00 93.31           C  
ATOM   1666  HD2 TYR A 103      -2.303   4.376   4.881  1.00 93.31           H  
ATOM   1667  CE1 TYR A 103      -5.831   4.903   3.316  1.00 93.31           C  
ATOM   1668  HE1 TYR A 103      -6.810   5.065   2.891  1.00 93.31           H  
ATOM   1669  CE2 TYR A 103      -3.845   5.807   4.408  1.00 93.31           C  
ATOM   1670  HE2 TYR A 103      -3.306   6.655   4.805  1.00 93.31           H  
ATOM   1671  OH  TYR A 103      -5.674   7.244   3.791  1.00 93.31           O  
ATOM   1672  HH  TYR A 103      -5.195   7.868   4.341  1.00 93.31           H  
ATOM   1673  CZ  TYR A 103      -5.120   6.005   3.838  1.00 93.31           C  
ATOM   1674  N   SER A 104      -3.870  -1.027   5.985  1.00 92.41           N  
ATOM   1675  H   SER A 104      -4.772  -0.722   6.321  1.00 92.41           H  
ATOM   1676  CA  SER A 104      -3.552  -2.449   6.118  1.00 92.41           C  
ATOM   1677  HA  SER A 104      -2.469  -2.562   6.175  1.00 92.41           H  
ATOM   1678  C   SER A 104      -4.051  -3.220   4.894  1.00 92.41           C  
ATOM   1679  CB  SER A 104      -4.157  -3.061   7.398  1.00 92.41           C  
ATOM   1680  HB2 SER A 104      -5.225  -3.206   7.238  1.00 92.41           H  
ATOM   1681  HB3 SER A 104      -3.710  -4.040   7.573  1.00 92.41           H  
ATOM   1682  O   SER A 104      -5.253  -3.282   4.643  1.00 92.41           O  
ATOM   1683  OG  SER A 104      -4.002  -2.250   8.557  1.00 92.41           O  
ATOM   1684  HG  SER A 104      -3.263  -2.555   9.088  1.00 92.41           H  
ATOM   1685  N   PHE A 105      -3.129  -3.833   4.160  1.00 95.00           N  
ATOM   1686  H   PHE A 105      -2.164  -3.706   4.433  1.00 95.00           H  
ATOM   1687  CA  PHE A 105      -3.377  -4.801   3.097  1.00 95.00           C  
ATOM   1688  HA  PHE A 105      -4.415  -4.746   2.771  1.00 95.00           H  
ATOM   1689  C   PHE A 105      -3.102  -6.188   3.676  1.00 95.00           C  
ATOM   1690  CB  PHE A 105      -2.463  -4.518   1.890  1.00 95.00           C  
ATOM   1691  HB2 PHE A 105      -1.424  -4.637   2.198  1.00 95.00           H  
ATOM   1692  HB3 PHE A 105      -2.658  -5.276   1.132  1.00 95.00           H  
ATOM   1693  O   PHE A 105      -1.944  -6.560   3.864  1.00 95.00           O  
ATOM   1694  CG  PHE A 105      -2.599  -3.144   1.263  1.00 95.00           C  
ATOM   1695  CD1 PHE A 105      -3.291  -2.977   0.048  1.00 95.00           C  
ATOM   1696  HD1 PHE A 105      -3.738  -3.828  -0.443  1.00 95.00           H  
ATOM   1697  CD2 PHE A 105      -2.011  -2.026   1.887  1.00 95.00           C  
ATOM   1698  HD2 PHE A 105      -1.470  -2.144   2.815  1.00 95.00           H  
ATOM   1699  CE1 PHE A 105      -3.406  -1.700  -0.531  1.00 95.00           C  
ATOM   1700  HE1 PHE A 105      -3.953  -1.580  -1.454  1.00 95.00           H  
ATOM   1701  CE2 PHE A 105      -2.144  -0.749   1.322  1.00 95.00           C  
ATOM   1702  HE2 PHE A 105      -1.720   0.106   1.829  1.00 95.00           H  
ATOM   1703  CZ  PHE A 105      -2.837  -0.585   0.111  1.00 95.00           C  
ATOM   1704  HZ  PHE A 105      -2.937   0.403  -0.315  1.00 95.00           H  
ATOM   1705  N   ASP A 106      -4.150  -6.937   3.997  1.00 93.04           N  
ATOM   1706  H   ASP A 106      -5.072  -6.572   3.809  1.00 93.04           H  
ATOM   1707  CA  ASP A 106      -4.046  -8.329   4.438  1.00 93.04           C  
ATOM   1708  HA  ASP A 106      -3.076  -8.511   4.901  1.00 93.04           H  
ATOM   1709  C   ASP A 106      -4.182  -9.259   3.235  1.00 93.04           C  
ATOM   1710  CB  ASP A 106      -5.130  -8.629   5.473  1.00 93.04           C  
ATOM   1711  HB2 ASP A 106      -5.204  -9.709   5.602  1.00 93.04           H  
ATOM   1712  HB3 ASP A 106      -6.094  -8.271   5.112  1.00 93.04           H  
ATOM   1713  O   ASP A 106      -5.129  -9.112   2.463  1.00 93.04           O  
ATOM   1714  CG  ASP A 106      -4.820  -8.004   6.828  1.00 93.04           C  
ATOM   1715  OD1 ASP A 106      -4.232  -8.696   7.685  1.00 93.04           O  
ATOM   1716  OD2 ASP A 106      -5.325  -6.900   7.135  1.00 93.04           O  
ATOM   1717  N   LEU A 107      -3.251 -10.201   3.080  1.00 93.80           N  
ATOM   1718  H   LEU A 107      -2.561 -10.320   3.808  1.00 93.80           H  
ATOM   1719  CA  LEU A 107      -3.217 -11.175   1.993  1.00 93.80           C  
ATOM   1720  HA  LEU A 107      -4.033 -10.965   1.301  1.00 93.80           H  
ATOM   1721  C   LEU A 107      -3.424 -12.596   2.527  1.00 93.80           C  
ATOM   1722  CB  LEU A 107      -1.892 -11.097   1.208  1.00 93.80           C  
ATOM   1723  HB2 LEU A 107      -1.828 -12.003   0.605  1.00 93.80           H  
ATOM   1724  HB3 LEU A 107      -1.053 -11.120   1.903  1.00 93.80           H  
ATOM   1725  O   LEU A 107      -2.950 -12.939   3.612  1.00 93.80           O  
ATOM   1726  CG  LEU A 107      -1.752  -9.896   0.255  1.00 93.80           C  
ATOM   1727  HG  LEU A 107      -2.702  -9.720  -0.250  1.00 93.80           H  
ATOM   1728  CD1 LEU A 107      -1.312  -8.611   0.963  1.00 93.80           C  
ATOM   1729 HD11 LEU A 107      -2.102  -8.271   1.633  1.00 93.80           H  
ATOM   1730 HD12 LEU A 107      -1.123  -7.824   0.233  1.00 93.80           H  
ATOM   1731 HD13 LEU A 107      -0.408  -8.796   1.544  1.00 93.80           H  
ATOM   1732  CD2 LEU A 107      -0.700 -10.209  -0.811  1.00 93.80           C  
ATOM   1733 HD21 LEU A 107      -1.016 -11.073  -1.395  1.00 93.80           H  
ATOM   1734 HD22 LEU A 107       0.249 -10.447  -0.330  1.00 93.80           H  
ATOM   1735 HD23 LEU A 107      -0.572  -9.357  -1.479  1.00 93.80           H  
ATOM   1736  N   SER A 108      -4.073 -13.427   1.715  1.00 92.26           N  
ATOM   1737  H   SER A 108      -4.489 -13.052   0.874  1.00 92.26           H  
ATOM   1738  CA  SER A 108      -4.040 -14.884   1.839  1.00 92.26           C  
ATOM   1739  HA  SER A 108      -3.128 -15.163   2.366  1.00 92.26           H  
ATOM   1740  C   SER A 108      -3.980 -15.563   0.471  1.00 92.26           C  
ATOM   1741  CB  SER A 108      -5.215 -15.415   2.669  1.00 92.26           C  
ATOM   1742  HB2 SER A 108      -5.121 -16.498   2.755  1.00 92.26           H  
ATOM   1743  HB3 SER A 108      -5.159 -14.988   3.670  1.00 92.26           H  
ATOM   1744  O   SER A 108      -4.467 -15.042  -0.539  1.00 92.26           O  
ATOM   1745  OG  SER A 108      -6.478 -15.106   2.101  1.00 92.26           O  
ATOM   1746  HG  SER A 108      -7.135 -15.603   2.594  1.00 92.26           H  
ATOM   1747  N   TYR A 109      -3.372 -16.739   0.450  1.00 91.63           N  
ATOM   1748  H   TYR A 109      -2.967 -17.060   1.318  1.00 91.63           H  
ATOM   1749  CA  TYR A 109      -3.196 -17.625  -0.694  1.00 91.63           C  
ATOM   1750  HA  TYR A 109      -3.462 -17.086  -1.603  1.00 91.63           H  
ATOM   1751  C   TYR A 109      -4.143 -18.842  -0.549  1.00 91.63           C  
ATOM   1752  CB  TYR A 109      -1.699 -17.987  -0.782  1.00 91.63           C  
ATOM   1753  HB2 TYR A 109      -1.452 -18.653   0.044  1.00 91.63           H  
ATOM   1754  HB3 TYR A 109      -1.506 -18.527  -1.709  1.00 91.63           H  
ATOM   1755  O   TYR A 109      -4.776 -19.004   0.500  1.00 91.63           O  
ATOM   1756  CG  TYR A 109      -0.774 -16.775  -0.728  1.00 91.63           C  
ATOM   1757  CD1 TYR A 109      -0.516 -16.005  -1.882  1.00 91.63           C  
ATOM   1758  HD1 TYR A 109      -0.922 -16.310  -2.835  1.00 91.63           H  
ATOM   1759  CD2 TYR A 109      -0.204 -16.386   0.500  1.00 91.63           C  
ATOM   1760  HD2 TYR A 109      -0.353 -16.989   1.384  1.00 91.63           H  
ATOM   1761  CE1 TYR A 109       0.270 -14.834  -1.787  1.00 91.63           C  
ATOM   1762  HE1 TYR A 109       0.512 -14.256  -2.667  1.00 91.63           H  
ATOM   1763  CE2 TYR A 109       0.535 -15.197   0.600  1.00 91.63           C  
ATOM   1764  HE2 TYR A 109       0.966 -14.910   1.548  1.00 91.63           H  
ATOM   1765  OH  TYR A 109       1.416 -13.223  -0.400  1.00 91.63           O  
ATOM   1766  HH  TYR A 109       1.479 -13.008   0.534  1.00 91.63           H  
ATOM   1767  CZ  TYR A 109       0.745 -14.398  -0.534  1.00 91.63           C  
ATOM   1768  N   PRO A 110      -4.325 -19.682  -1.586  1.00 86.22           N  
ATOM   1769  CA  PRO A 110      -5.191 -20.862  -1.510  1.00 86.22           C  
ATOM   1770  HA  PRO A 110      -6.218 -20.535  -1.347  1.00 86.22           H  
ATOM   1771  C   PRO A 110      -4.812 -21.833  -0.384  1.00 86.22           C  
ATOM   1772  CB  PRO A 110      -5.084 -21.531  -2.884  1.00 86.22           C  
ATOM   1773  HB2 PRO A 110      -4.254 -22.237  -2.896  1.00 86.22           H  
ATOM   1774  HB3 PRO A 110      -6.013 -22.030  -3.161  1.00 86.22           H  
ATOM   1775  O   PRO A 110      -5.690 -22.399   0.247  1.00 86.22           O  
ATOM   1776  CG  PRO A 110      -4.766 -20.362  -3.812  1.00 86.22           C  
ATOM   1777  HG2 PRO A 110      -4.264 -20.691  -4.722  1.00 86.22           H  
ATOM   1778  HG3 PRO A 110      -5.682 -19.820  -4.047  1.00 86.22           H  
ATOM   1779  CD  PRO A 110      -3.859 -19.492  -2.947  1.00 86.22           C  
ATOM   1780  HD2 PRO A 110      -2.826 -19.825  -3.040  1.00 86.22           H  
ATOM   1781  HD3 PRO A 110      -3.955 -18.447  -3.245  1.00 86.22           H  
ATOM   1782  N   GLU A 111      -3.518 -21.981  -0.107  1.00 83.37           N  
ATOM   1783  H   GLU A 111      -2.853 -21.534  -0.722  1.00 83.37           H  
ATOM   1784  CA  GLU A 111      -2.955 -22.842   0.939  1.00 83.37           C  
ATOM   1785  HA  GLU A 111      -3.484 -23.795   0.916  1.00 83.37           H  
ATOM   1786  C   GLU A 111      -3.121 -22.318   2.379  1.00 83.37           C  
ATOM   1787  CB  GLU A 111      -1.470 -23.120   0.620  1.00 83.37           C  
ATOM   1788  HB2 GLU A 111      -1.397 -23.659  -0.325  1.00 83.37           H  
ATOM   1789  HB3 GLU A 111      -1.085 -23.788   1.390  1.00 83.37           H  
ATOM   1790  O   GLU A 111      -2.840 -23.054   3.320  1.00 83.37           O  
ATOM   1791  CG  GLU A 111      -0.558 -21.874   0.573  1.00 83.37           C  
ATOM   1792  HG2 GLU A 111       0.435 -22.183   0.897  1.00 83.37           H  
ATOM   1793  HG3 GLU A 111      -0.916 -21.130   1.284  1.00 83.37           H  
ATOM   1794  CD  GLU A 111      -0.423 -21.226  -0.817  1.00 83.37           C  
ATOM   1795  OE1 GLU A 111       0.629 -20.613  -1.109  1.00 83.37           O  
ATOM   1796  OE2 GLU A 111      -1.353 -21.315  -1.653  1.00 83.37           O  
ATOM   1797  N   ASP A 112      -3.570 -21.071   2.571  1.00 74.99           N  
ATOM   1798  H   ASP A 112      -3.807 -20.518   1.760  1.00 74.99           H  
ATOM   1799  CA  ASP A 112      -3.845 -20.503   3.907  1.00 74.99           C  
ATOM   1800  HA  ASP A 112      -3.200 -20.978   4.646  1.00 74.99           H  
ATOM   1801  C   ASP A 112      -5.297 -20.695   4.349  1.00 74.99           C  
ATOM   1802  CB  ASP A 112      -3.588 -18.994   3.924  1.00 74.99           C  
ATOM   1803  HB2 ASP A 112      -3.699 -18.620   4.941  1.00 74.99           H  
ATOM   1804  HB3 ASP A 112      -4.343 -18.512   3.303  1.00 74.99           H  
ATOM   1805  O   ASP A 112      -5.674 -20.307   5.455  1.00 74.99           O  
ATOM   1806  CG  ASP A 112      -2.218 -18.591   3.427  1.00 74.99           C  
ATOM   1807  OD1 ASP A 112      -1.235 -19.318   3.671  1.00 74.99           O  
ATOM   1808  OD2 ASP A 112      -2.156 -17.523   2.785  1.00 74.99           O  
ATOM   1809  N   GLN A 113      -6.136 -21.189   3.443  1.00 65.42           N  
ATOM   1810  H   GLN A 113      -5.745 -21.576   2.597  1.00 65.42           H  
ATOM   1811  CA  GLN A 113      -7.539 -21.458   3.703  1.00 65.42           C  
ATOM   1812  HA  GLN A 113      -7.906 -20.799   4.489  1.00 65.42           H  
ATOM   1813  C   GLN A 113      -7.592 -22.892   4.225  1.00 65.42           C  
ATOM   1814  CB  GLN A 113      -8.355 -21.181   2.423  1.00 65.42           C  
ATOM   1815  HB2 GLN A 113      -7.950 -21.766   1.597  1.00 65.42           H  
ATOM   1816  HB3 GLN A 113      -9.393 -21.472   2.582  1.00 65.42           H  
ATOM   1817  O   GLN A 113      -7.205 -23.819   3.516  1.00 65.42           O  
ATOM   1818  CG  GLN A 113      -8.291 -19.676   2.084  1.00 65.42           C  
ATOM   1819  HG2 GLN A 113      -8.862 -19.120   2.827  1.00 65.42           H  
ATOM   1820  HG3 GLN A 113      -7.258 -19.335   2.148  1.00 65.42           H  
ATOM   1821  CD  GLN A 113      -8.803 -19.294   0.698  1.00 65.42           C  
ATOM   1822  NE2 GLN A 113      -8.074 -18.460  -0.014  1.00 65.42           N  
ATOM   1823 HE21 GLN A 113      -8.394 -18.334  -0.963  1.00 65.42           H  
ATOM   1824 HE22 GLN A 113      -7.125 -18.293   0.289  1.00 65.42           H  
ATOM   1825  OE1 GLN A 113      -9.860 -19.670   0.220  1.00 65.42           O  
ATOM   1826  N   GLU A 114      -7.976 -23.048   5.496  1.00 54.40           N  
ATOM   1827  H   GLU A 114      -8.232 -22.237   6.041  1.00 54.40           H  
ATOM   1828  CA  GLU A 114      -8.090 -24.361   6.134  1.00 54.40           C  
ATOM   1829  HA  GLU A 114      -7.108 -24.834   6.130  1.00 54.40           H  
ATOM   1830  C   GLU A 114      -9.036 -25.286   5.359  1.00 54.40           C  
ATOM   1831  CB  GLU A 114      -8.571 -24.232   7.595  1.00 54.40           C  
ATOM   1832  HB2 GLU A 114      -9.467 -23.613   7.626  1.00 54.40           H  
ATOM   1833  HB3 GLU A 114      -8.826 -25.225   7.965  1.00 54.40           H  
ATOM   1834  O   GLU A 114      -9.865 -24.843   4.563  1.00 54.40           O  
ATOM   1835  CG  GLU A 114      -7.502 -23.650   8.533  1.00 54.40           C  
ATOM   1836  HG2 GLU A 114      -7.322 -22.610   8.260  1.00 54.40           H  
ATOM   1837  HG3 GLU A 114      -6.574 -24.201   8.380  1.00 54.40           H  
ATOM   1838  CD  GLU A 114      -7.887 -23.726  10.024  1.00 54.40           C  
ATOM   1839  OE1 GLU A 114      -6.960 -23.597  10.857  1.00 54.40           O  
ATOM   1840  OE2 GLU A 114      -9.088 -23.892  10.330  1.00 54.40           O  
ATOM   1841  N   ASP A 115      -8.943 -26.579   5.667  1.00 41.08           N  
ATOM   1842  H   ASP A 115      -8.259 -26.838   6.364  1.00 41.08           H  
ATOM   1843  CA  ASP A 115      -9.712 -27.688   5.087  1.00 41.08           C  
ATOM   1844  HA  ASP A 115      -9.592 -27.629   4.005  1.00 41.08           H  
ATOM   1845  C   ASP A 115     -11.233 -27.615   5.374  1.00 41.08           C  
ATOM   1846  CB  ASP A 115      -9.076 -29.003   5.599  1.00 41.08           C  
ATOM   1847  HB2 ASP A 115      -9.664 -29.389   6.432  1.00 41.08           H  
ATOM   1848  HB3 ASP A 115      -8.084 -28.792   5.998  1.00 41.08           H  
ATOM   1849  O   ASP A 115     -11.953 -28.603   5.209  1.00 41.08           O  
ATOM   1850  CG  ASP A 115      -8.883 -30.106   4.547  1.00 41.08           C  
ATOM   1851  OD1 ASP A 115      -8.684 -29.780   3.354  1.00 41.08           O  
ATOM   1852  OD2 ASP A 115      -8.833 -31.288   4.963  1.00 41.08           O  
ATOM   1853  N   GLU A 116     -11.755 -26.454   5.802  1.00 34.75           N  
ATOM   1854  H   GLU A 116     -11.140 -25.653   5.791  1.00 34.75           H  
ATOM   1855  CA  GLU A 116     -13.188 -26.194   5.761  1.00 34.75           C  
ATOM   1856  HA  GLU A 116     -13.687 -26.918   6.404  1.00 34.75           H  
ATOM   1857  C   GLU A 116     -13.667 -26.415   4.330  1.00 34.75           C  
ATOM   1858  CB  GLU A 116     -13.601 -24.779   6.220  1.00 34.75           C  
ATOM   1859  HB2 GLU A 116     -12.895 -24.037   5.847  1.00 34.75           H  
ATOM   1860  HB3 GLU A 116     -14.571 -24.576   5.766  1.00 34.75           H  
ATOM   1861  O   GLU A 116     -13.391 -25.646   3.404  1.00 34.75           O  
ATOM   1862  CG  GLU A 116     -13.768 -24.637   7.744  1.00 34.75           C  
ATOM   1863  HG2 GLU A 116     -12.803 -24.386   8.184  1.00 34.75           H  
ATOM   1864  HG3 GLU A 116     -14.078 -25.600   8.150  1.00 34.75           H  
ATOM   1865  CD  GLU A 116     -14.824 -23.582   8.143  1.00 34.75           C  
ATOM   1866  OE1 GLU A 116     -15.447 -23.769   9.214  1.00 34.75           O  
ATOM   1867  OE2 GLU A 116     -15.060 -22.625   7.366  1.00 34.75           O  
ATOM   1868  N   ALA A 117     -14.470 -27.464   4.175  1.00 31.81           N  
ATOM   1869  H   ALA A 117     -14.505 -28.138   4.927  1.00 31.81           H  
ATOM   1870  CA  ALA A 117     -15.330 -27.643   3.032  1.00 31.81           C  
ATOM   1871  HA  ALA A 117     -14.726 -27.556   2.129  1.00 31.81           H  
ATOM   1872  C   ALA A 117     -16.370 -26.514   3.024  1.00 31.81           C  
ATOM   1873  CB  ALA A 117     -15.936 -29.052   3.077  1.00 31.81           C  
ATOM   1874  HB1 ALA A 117     -16.524 -29.176   3.987  1.00 31.81           H  
ATOM   1875  HB2 ALA A 117     -16.580 -29.202   2.210  1.00 31.81           H  
ATOM   1876  HB3 ALA A 117     -15.137 -29.793   3.063  1.00 31.81           H  
ATOM   1877  O   ALA A 117     -17.544 -26.721   3.342  1.00 31.81           O  
ATOM   1878  N   VAL A 118     -15.949 -25.324   2.584  1.00 32.25           N  
ATOM   1879  H   VAL A 118     -14.949 -25.191   2.524  1.00 32.25           H  
ATOM   1880  CA  VAL A 118     -16.821 -24.348   1.946  1.00 32.25           C  
ATOM   1881  HA  VAL A 118     -17.638 -24.108   2.627  1.00 32.25           H  
ATOM   1882  C   VAL A 118     -17.378 -25.062   0.726  1.00 32.25           C  
ATOM   1883  CB  VAL A 118     -16.097 -23.037   1.579  1.00 32.25           C  
ATOM   1884  HB  VAL A 118     -15.272 -23.247   0.898  1.00 32.25           H  
ATOM   1885  O   VAL A 118     -16.817 -25.029  -0.371  1.00 32.25           O  
ATOM   1886  CG1 VAL A 118     -17.067 -22.051   0.903  1.00 32.25           C  
ATOM   1887 HG11 VAL A 118     -17.908 -21.846   1.566  1.00 32.25           H  
ATOM   1888 HG12 VAL A 118     -17.433 -22.464  -0.037  1.00 32.25           H  
ATOM   1889 HG13 VAL A 118     -16.542 -21.120   0.688  1.00 32.25           H  
ATOM   1890  CG2 VAL A 118     -15.537 -22.349   2.828  1.00 32.25           C  
ATOM   1891 HG21 VAL A 118     -15.047 -21.413   2.557  1.00 32.25           H  
ATOM   1892 HG22 VAL A 118     -16.330 -22.150   3.548  1.00 32.25           H  
ATOM   1893 HG23 VAL A 118     -14.793 -22.987   3.304  1.00 32.25           H  
ATOM   1894  N   ILE A 119     -18.482 -25.776   0.961  1.00 28.62           N  
ATOM   1895  H   ILE A 119     -18.736 -25.899   1.931  1.00 28.62           H  
ATOM   1896  CA  ILE A 119     -19.284 -26.425  -0.059  1.00 28.62           C  
ATOM   1897  HA  ILE A 119     -18.730 -27.262  -0.483  1.00 28.62           H  
ATOM   1898  C   ILE A 119     -19.507 -25.365  -1.116  1.00 28.62           C  
ATOM   1899  CB  ILE A 119     -20.629 -26.925   0.517  1.00 28.62           C  
ATOM   1900  HB  ILE A 119     -21.102 -26.102   1.053  1.00 28.62           H  
ATOM   1901  O   ILE A 119     -20.161 -24.346  -0.858  1.00 28.62           O  
ATOM   1902  CG1 ILE A 119     -20.388 -28.082   1.512  1.00 28.62           C  
ATOM   1903 HG12 ILE A 119     -19.643 -27.776   2.246  1.00 28.62           H  
ATOM   1904 HG13 ILE A 119     -19.995 -28.948   0.980  1.00 28.62           H  
ATOM   1905  CG2 ILE A 119     -21.582 -27.373  -0.613  1.00 28.62           C  
ATOM   1906 HG21 ILE A 119     -21.813 -26.543  -1.281  1.00 28.62           H  
ATOM   1907 HG22 ILE A 119     -22.529 -27.717  -0.197  1.00 28.62           H  
ATOM   1908 HG23 ILE A 119     -21.129 -28.182  -1.186  1.00 28.62           H  
ATOM   1909  CD1 ILE A 119     -21.639 -28.499   2.297  1.00 28.62           C  
ATOM   1910 HD11 ILE A 119     -21.353 -29.214   3.068  1.00 28.62           H  
ATOM   1911 HD12 ILE A 119     -22.087 -27.627   2.774  1.00 28.62           H  
ATOM   1912 HD13 ILE A 119     -22.367 -28.975   1.640  1.00 28.62           H  
ATOM   1913  N   PHE A 120     -18.978 -25.606  -2.315  1.00 30.78           N  
ATOM   1914  H   PHE A 120     -18.363 -26.396  -2.449  1.00 30.78           H  
ATOM   1915  CA  PHE A 120     -19.337 -24.754  -3.421  1.00 30.78           C  
ATOM   1916  HA  PHE A 120     -19.260 -23.742  -3.025  1.00 30.78           H  
ATOM   1917  C   PHE A 120     -20.804 -25.024  -3.747  1.00 30.78           C  
ATOM   1918  CB  PHE A 120     -18.380 -24.861  -4.623  1.00 30.78           C  
ATOM   1919  HB2 PHE A 120     -18.897 -25.291  -5.481  1.00 30.78           H  
ATOM   1920  HB3 PHE A 120     -17.562 -25.534  -4.366  1.00 30.78           H  
ATOM   1921  O   PHE A 120     -21.146 -25.972  -4.445  1.00 30.78           O  
ATOM   1922  CG  PHE A 120     -17.792 -23.519  -5.036  1.00 30.78           C  
ATOM   1923  CD1 PHE A 120     -18.532 -22.324  -4.893  1.00 30.78           C  
ATOM   1924  HD1 PHE A 120     -19.563 -22.344  -4.571  1.00 30.78           H  
ATOM   1925  CD2 PHE A 120     -16.456 -23.446  -5.473  1.00 30.78           C  
ATOM   1926  HD2 PHE A 120     -15.867 -24.348  -5.559  1.00 30.78           H  
ATOM   1927  CE1 PHE A 120     -17.920 -21.076  -5.104  1.00 30.78           C  
ATOM   1928  HE1 PHE A 120     -18.473 -20.167  -4.920  1.00 30.78           H  
ATOM   1929  CE2 PHE A 120     -15.867 -22.199  -5.754  1.00 30.78           C  
ATOM   1930  HE2 PHE A 120     -14.833 -22.153  -6.062  1.00 30.78           H  
ATOM   1931  CZ  PHE A 120     -16.597 -21.013  -5.566  1.00 30.78           C  
ATOM   1932  HZ  PHE A 120     -16.126 -20.056  -5.735  1.00 30.78           H  
ATOM   1933  N   SER A 121     -21.667 -24.185  -3.178  1.00 34.49           N  
ATOM   1934  H   SER A 121     -21.303 -23.612  -2.431  1.00 34.49           H  
ATOM   1935  CA  SER A 121     -23.049 -24.011  -3.598  1.00 34.49           C  
ATOM   1936  HA  SER A 121     -23.509 -24.989  -3.740  1.00 34.49           H  
ATOM   1937  C   SER A 121     -23.020 -23.312  -4.964  1.00 34.49           C  
ATOM   1938  CB  SER A 121     -23.809 -23.280  -2.480  1.00 34.49           C  
ATOM   1939  HB2 SER A 121     -23.283 -22.361  -2.220  1.00 34.49           H  
ATOM   1940  HB3 SER A 121     -23.835 -23.923  -1.599  1.00 34.49           H  
ATOM   1941  O   SER A 121     -22.480 -23.842  -5.933  1.00 34.49           O  
ATOM   1942  OG  SER A 121     -25.132 -22.963  -2.865  1.00 34.49           O  
ATOM   1943  HG  SER A 121     -25.694 -23.042  -2.090  1.00 34.49           H  
ATOM   1944  N   GLY A 122     -23.506 -22.077  -5.073  1.00 32.73           N  
ATOM   1945  H   GLY A 122     -24.016 -21.697  -4.289  1.00 32.73           H  
ATOM   1946  CA  GLY A 122     -23.279 -21.271  -6.266  1.00 32.73           C  
ATOM   1947  HA2 GLY A 122     -23.787 -20.312  -6.160  1.00 32.73           H  
ATOM   1948  HA3 GLY A 122     -23.686 -21.787  -7.136  1.00 32.73           H  
ATOM   1949  C   GLY A 122     -21.788 -21.012  -6.479  1.00 32.73           C  
ATOM   1950  O   GLY A 122     -21.222 -20.145  -5.810  1.00 32.73           O  
ATOM   1951  N   THR A 123     -21.170 -21.708  -7.442  1.00 38.59           N  
ATOM   1952  H   THR A 123     -21.628 -22.533  -7.802  1.00 38.59           H  
ATOM   1953  CA  THR A 123     -19.819 -21.407  -7.928  1.00 38.59           C  
ATOM   1954  HA  THR A 123     -19.154 -21.386  -7.065  1.00 38.59           H  
ATOM   1955  C   THR A 123     -19.776 -20.011  -8.535  1.00 38.59           C  
ATOM   1956  CB  THR A 123     -19.233 -22.480  -8.865  1.00 38.59           C  
ATOM   1957  HB  THR A 123     -19.657 -22.365  -9.863  1.00 38.59           H  
ATOM   1958  O   THR A 123     -19.847 -19.825  -9.750  1.00 38.59           O  
ATOM   1959  CG2 THR A 123     -17.706 -22.410  -8.945  1.00 38.59           C  
ATOM   1960 HG21 THR A 123     -17.359 -23.066  -9.743  1.00 38.59           H  
ATOM   1961 HG22 THR A 123     -17.268 -22.741  -8.003  1.00 38.59           H  
ATOM   1962 HG23 THR A 123     -17.379 -21.390  -9.147  1.00 38.59           H  
ATOM   1963  OG1 THR A 123     -19.538 -23.769  -8.397  1.00 38.59           O  
ATOM   1964  HG1 THR A 123     -19.197 -23.875  -7.506  1.00 38.59           H  
ATOM   1965  N   LYS A 124     -19.591 -19.002  -7.673  1.00 41.93           N  
ATOM   1966  H   LYS A 124     -19.701 -19.222  -6.694  1.00 41.93           H  
ATOM   1967  CA  LYS A 124     -18.954 -17.740  -8.040  1.00 41.93           C  
ATOM   1968  HA  LYS A 124     -19.430 -17.337  -8.934  1.00 41.93           H  
ATOM   1969  C   LYS A 124     -17.516 -18.072  -8.412  1.00 41.93           C  
ATOM   1970  CB  LYS A 124     -19.042 -16.694  -6.914  1.00 41.93           C  
ATOM   1971  HB2 LYS A 124     -18.297 -15.922  -7.104  1.00 41.93           H  
ATOM   1972  HB3 LYS A 124     -18.808 -17.160  -5.956  1.00 41.93           H  
ATOM   1973  O   LYS A 124     -16.586 -17.853  -7.648  1.00 41.93           O  
ATOM   1974  CG  LYS A 124     -20.419 -16.017  -6.851  1.00 41.93           C  
ATOM   1975  HG2 LYS A 124     -20.665 -15.610  -7.832  1.00 41.93           H  
ATOM   1976  HG3 LYS A 124     -21.174 -16.751  -6.570  1.00 41.93           H  
ATOM   1977  CD  LYS A 124     -20.396 -14.877  -5.825  1.00 41.93           C  
ATOM   1978  HD2 LYS A 124     -20.170 -15.297  -4.845  1.00 41.93           H  
ATOM   1979  HD3 LYS A 124     -19.609 -14.171  -6.090  1.00 41.93           H  
ATOM   1980  CE  LYS A 124     -21.742 -14.147  -5.775  1.00 41.93           C  
ATOM   1981  HE2 LYS A 124     -21.938 -13.704  -6.751  1.00 41.93           H  
ATOM   1982  HE3 LYS A 124     -22.524 -14.879  -5.571  1.00 41.93           H  
ATOM   1983  NZ  LYS A 124     -21.738 -13.101  -4.720  1.00 41.93           N  
ATOM   1984  HZ1 LYS A 124     -21.566 -13.522  -3.818  1.00 41.93           H  
ATOM   1985  HZ2 LYS A 124     -21.002 -12.429  -4.884  1.00 41.93           H  
ATOM   1986  HZ3 LYS A 124     -22.625 -12.621  -4.676  1.00 41.93           H  
ATOM   1987  N   VAL A 125     -17.363 -18.622  -9.616  1.00 46.00           N  
ATOM   1988  H   VAL A 125     -18.206 -18.887 -10.105  1.00 46.00           H  
ATOM   1989  CA  VAL A 125     -16.110 -18.630 -10.354  1.00 46.00           C  
ATOM   1990  HA  VAL A 125     -15.378 -19.259  -9.846  1.00 46.00           H  
ATOM   1991  C   VAL A 125     -15.657 -17.181 -10.342  1.00 46.00           C  
ATOM   1992  CB  VAL A 125     -16.322 -19.126 -11.803  1.00 46.00           C  
ATOM   1993  HB  VAL A 125     -17.058 -18.493 -12.299  1.00 46.00           H  
ATOM   1994  O   VAL A 125     -16.276 -16.344 -11.007  1.00 46.00           O  
ATOM   1995  CG1 VAL A 125     -15.019 -19.070 -12.611  1.00 46.00           C  
ATOM   1996 HG11 VAL A 125     -15.200 -19.424 -13.625  1.00 46.00           H  
ATOM   1997 HG12 VAL A 125     -14.645 -18.047 -12.662  1.00 46.00           H  
ATOM   1998 HG13 VAL A 125     -14.266 -19.704 -12.142  1.00 46.00           H  
ATOM   1999  CG2 VAL A 125     -16.836 -20.568 -11.850  1.00 46.00           C  
ATOM   2000 HG21 VAL A 125     -17.822 -20.633 -11.389  1.00 46.00           H  
ATOM   2001 HG22 VAL A 125     -16.147 -21.231 -11.327  1.00 46.00           H  
ATOM   2002 HG23 VAL A 125     -16.931 -20.898 -12.884  1.00 46.00           H  
ATOM   2003  N   THR A 126     -14.632 -16.869  -9.551  1.00 57.82           N  
ATOM   2004  H   THR A 126     -14.353 -17.528  -8.838  1.00 57.82           H  
ATOM   2005  CA  THR A 126     -14.082 -15.517  -9.455  1.00 57.82           C  
ATOM   2006  HA  THR A 126     -14.919 -14.822  -9.397  1.00 57.82           H  
ATOM   2007  C   THR A 126     -13.317 -15.238 -10.738  1.00 57.82           C  
ATOM   2008  CB  THR A 126     -13.247 -15.304  -8.186  1.00 57.82           C  
ATOM   2009  HB  THR A 126     -12.268 -15.775  -8.283  1.00 57.82           H  
ATOM   2010  O   THR A 126     -12.095 -15.361 -10.838  1.00 57.82           O  
ATOM   2011  CG2 THR A 126     -13.089 -13.821  -7.880  1.00 57.82           C  
ATOM   2012 HG21 THR A 126     -12.549 -13.320  -8.684  1.00 57.82           H  
ATOM   2013 HG22 THR A 126     -12.523 -13.714  -6.955  1.00 57.82           H  
ATOM   2014 HG23 THR A 126     -14.062 -13.350  -7.739  1.00 57.82           H  
ATOM   2015  OG1 THR A 126     -13.925 -15.869  -7.094  1.00 57.82           O  
ATOM   2016  HG1 THR A 126     -13.703 -15.384  -6.296  1.00 57.82           H  
ATOM   2017  N   THR A 127     -14.091 -14.979 -11.791  1.00 62.24           N  
ATOM   2018  H   THR A 127     -15.086 -15.036 -11.629  1.00 62.24           H  
ATOM   2019  CA  THR A 127     -13.593 -14.717 -13.130  1.00 62.24           C  
ATOM   2020  HA  THR A 127     -13.025 -15.586 -13.462  1.00 62.24           H  
ATOM   2021  C   THR A 127     -12.662 -13.515 -13.081  1.00 62.24           C  
ATOM   2022  CB  THR A 127     -14.726 -14.445 -14.137  1.00 62.24           C  
ATOM   2023  HB  THR A 127     -14.268 -14.218 -15.100  1.00 62.24           H  
ATOM   2024  O   THR A 127     -12.838 -12.588 -12.291  1.00 62.24           O  
ATOM   2025  CG2 THR A 127     -15.681 -15.616 -14.350  1.00 62.24           C  
ATOM   2026 HG21 THR A 127     -16.258 -15.815 -13.447  1.00 62.24           H  
ATOM   2027 HG22 THR A 127     -15.119 -16.510 -14.619  1.00 62.24           H  
ATOM   2028 HG23 THR A 127     -16.372 -15.379 -15.159  1.00 62.24           H  
ATOM   2029  OG1 THR A 127     -15.490 -13.329 -13.744  1.00 62.24           O  
ATOM   2030  HG1 THR A 127     -15.874 -13.548 -12.893  1.00 62.24           H  
ATOM   2031  N   VAL A 128     -11.735 -13.441 -14.035  1.00 67.70           N  
ATOM   2032  H   VAL A 128     -11.571 -14.249 -14.618  1.00 67.70           H  
ATOM   2033  CA  VAL A 128     -10.920 -12.232 -14.240  1.00 67.70           C  
ATOM   2034  HA  VAL A 128     -10.324 -12.066 -13.343  1.00 67.70           H  
ATOM   2035  C   VAL A 128     -11.803 -10.977 -14.427  1.00 67.70           C  
ATOM   2036  CB  VAL A 128      -9.960 -12.454 -15.429  1.00 67.70           C  
ATOM   2037  HB  VAL A 128     -10.549 -12.645 -16.326  1.00 67.70           H  
ATOM   2038  O   VAL A 128     -11.347  -9.862 -14.191  1.00 67.70           O  
ATOM   2039  CG1 VAL A 128      -9.054 -11.246 -15.701  1.00 67.70           C  
ATOM   2040 HG11 VAL A 128      -9.653 -10.401 -16.041  1.00 67.70           H  
ATOM   2041 HG12 VAL A 128      -8.331 -11.491 -16.478  1.00 67.70           H  
ATOM   2042 HG13 VAL A 128      -8.523 -10.972 -14.789  1.00 67.70           H  
ATOM   2043  CG2 VAL A 128      -9.042 -13.663 -15.185  1.00 67.70           C  
ATOM   2044 HG21 VAL A 128      -8.356 -13.789 -16.023  1.00 67.70           H  
ATOM   2045 HG22 VAL A 128      -9.622 -14.581 -15.090  1.00 67.70           H  
ATOM   2046 HG23 VAL A 128      -8.463 -13.513 -14.274  1.00 67.70           H  
ATOM   2047  N   LYS A 129     -13.081 -11.138 -14.810  1.00 68.45           N  
ATOM   2048  H   LYS A 129     -13.416 -12.087 -14.897  1.00 68.45           H  
ATOM   2049  CA  LYS A 129     -14.076 -10.062 -14.895  1.00 68.45           C  
ATOM   2050  HA  LYS A 129     -13.587  -9.178 -15.304  1.00 68.45           H  
ATOM   2051  C   LYS A 129     -14.628  -9.631 -13.525  1.00 68.45           C  
ATOM   2052  CB  LYS A 129     -15.187 -10.492 -15.869  1.00 68.45           C  
ATOM   2053  HB2 LYS A 129     -14.725 -10.874 -16.780  1.00 68.45           H  
ATOM   2054  HB3 LYS A 129     -15.774 -11.293 -15.421  1.00 68.45           H  
ATOM   2055  O   LYS A 129     -14.751  -8.428 -13.318  1.00 68.45           O  
ATOM   2056  CG  LYS A 129     -16.123  -9.334 -16.250  1.00 68.45           C  
ATOM   2057  HG2 LYS A 129     -16.627  -8.963 -15.358  1.00 68.45           H  
ATOM   2058  HG3 LYS A 129     -15.535  -8.525 -16.685  1.00 68.45           H  
ATOM   2059  CD  LYS A 129     -17.179  -9.795 -17.266  1.00 68.45           C  
ATOM   2060  HD2 LYS A 129     -16.679 -10.174 -18.157  1.00 68.45           H  
ATOM   2061  HD3 LYS A 129     -17.769 -10.597 -16.823  1.00 68.45           H  
ATOM   2062  CE  LYS A 129     -18.100  -8.628 -17.648  1.00 68.45           C  
ATOM   2063  HE2 LYS A 129     -17.495  -7.834 -18.084  1.00 68.45           H  
ATOM   2064  HE3 LYS A 129     -18.555  -8.236 -16.739  1.00 68.45           H  
ATOM   2065  NZ  LYS A 129     -19.160  -9.047 -18.604  1.00 68.45           N  
ATOM   2066  HZ1 LYS A 129     -19.737  -9.773 -18.203  1.00 68.45           H  
ATOM   2067  HZ2 LYS A 129     -18.758  -9.398 -19.461  1.00 68.45           H  
ATOM   2068  HZ3 LYS A 129     -19.759  -8.268 -18.836  1.00 68.45           H  
ATOM   2069  N   SER A 130     -14.931 -10.547 -12.597  1.00 80.10           N  
ATOM   2070  H   SER A 130     -14.721 -11.520 -12.767  1.00 80.10           H  
ATOM   2071  CA  SER A 130     -15.387 -10.166 -11.246  1.00 80.10           C  
ATOM   2072  HA  SER A 130     -16.169  -9.414 -11.351  1.00 80.10           H  
ATOM   2073  C   SER A 130     -14.259  -9.508 -10.454  1.00 80.10           C  
ATOM   2074  CB  SER A 130     -16.010 -11.334 -10.471  1.00 80.10           C  
ATOM   2075  HB2 SER A 130     -16.822 -11.759 -11.060  1.00 80.10           H  
ATOM   2076  HB3 SER A 130     -16.420 -10.962  -9.532  1.00 80.10           H  
ATOM   2077  O   SER A 130     -14.442  -8.391  -9.984  1.00 80.10           O  
ATOM   2078  OG  SER A 130     -15.069 -12.342 -10.186  1.00 80.10           O  
ATOM   2079  HG  SER A 130     -14.748 -12.166  -9.299  1.00 80.10           H  
ATOM   2080  N   ALA A 131     -13.057 -10.092 -10.476  1.00 81.05           N  
ATOM   2081  H   ALA A 131     -12.995 -11.029 -10.847  1.00 81.05           H  
ATOM   2082  CA  ALA A 131     -11.866  -9.523  -9.844  1.00 81.05           C  
ATOM   2083  HA  ALA A 131     -12.026  -9.472  -8.767  1.00 81.05           H  
ATOM   2084  C   ALA A 131     -11.541  -8.099 -10.350  1.00 81.05           C  
ATOM   2085  CB  ALA A 131     -10.706 -10.485 -10.119  1.00 81.05           C  
ATOM   2086  HB1 ALA A 131     -10.925 -11.456  -9.676  1.00 81.05           H  
ATOM   2087  HB2 ALA A 131      -9.799 -10.089  -9.661  1.00 81.05           H  
ATOM   2088  HB3 ALA A 131     -10.550 -10.599 -11.192  1.00 81.05           H  
ATOM   2089  O   ALA A 131     -11.183  -7.212  -9.578  1.00 81.05           O  
ATOM   2090  N   LYS A 132     -11.716  -7.830 -11.654  1.00 81.73           N  
ATOM   2091  H   LYS A 132     -11.990  -8.588 -12.262  1.00 81.73           H  
ATOM   2092  CA  LYS A 132     -11.582  -6.467 -12.204  1.00 81.73           C  
ATOM   2093  HA  LYS A 132     -10.638  -6.044 -11.861  1.00 81.73           H  
ATOM   2094  C   LYS A 132     -12.656  -5.510 -11.677  1.00 81.73           C  
ATOM   2095  CB  LYS A 132     -11.587  -6.498 -13.738  1.00 81.73           C  
ATOM   2096  HB2 LYS A 132     -12.349  -7.195 -14.087  1.00 81.73           H  
ATOM   2097  HB3 LYS A 132     -11.836  -5.505 -14.112  1.00 81.73           H  
ATOM   2098  O   LYS A 132     -12.340  -4.358 -11.404  1.00 81.73           O  
ATOM   2099  CG  LYS A 132     -10.210  -6.885 -14.294  1.00 81.73           C  
ATOM   2100  HG2 LYS A 132      -9.876  -7.824 -13.852  1.00 81.73           H  
ATOM   2101  HG3 LYS A 132      -9.491  -6.109 -14.028  1.00 81.73           H  
ATOM   2102  CD  LYS A 132     -10.265  -7.021 -15.820  1.00 81.73           C  
ATOM   2103  HD2 LYS A 132     -10.988  -7.793 -16.085  1.00 81.73           H  
ATOM   2104  HD3 LYS A 132     -10.582  -6.070 -16.247  1.00 81.73           H  
ATOM   2105  CE  LYS A 132      -8.881  -7.400 -16.354  1.00 81.73           C  
ATOM   2106  HE2 LYS A 132      -8.160  -6.671 -15.984  1.00 81.73           H  
ATOM   2107  HE3 LYS A 132      -8.607  -8.372 -15.943  1.00 81.73           H  
ATOM   2108  NZ  LYS A 132      -8.853  -7.433 -17.838  1.00 81.73           N  
ATOM   2109  HZ1 LYS A 132      -7.930  -7.677 -18.168  1.00 81.73           H  
ATOM   2110  HZ2 LYS A 132      -9.092  -6.526 -18.214  1.00 81.73           H  
ATOM   2111  HZ3 LYS A 132      -9.512  -8.113 -18.190  1.00 81.73           H  
ATOM   2112  N   ASN A 133     -13.898  -5.963 -11.518  1.00 85.29           N  
ATOM   2113  H   ASN A 133     -14.089  -6.933 -11.723  1.00 85.29           H  
ATOM   2114  CA  ASN A 133     -14.977  -5.141 -10.963  1.00 85.29           C  
ATOM   2115  HA  ASN A 133     -14.980  -4.172 -11.463  1.00 85.29           H  
ATOM   2116  C   ASN A 133     -14.776  -4.860  -9.463  1.00 85.29           C  
ATOM   2117  CB  ASN A 133     -16.328  -5.823 -11.225  1.00 85.29           C  
ATOM   2118  HB2 ASN A 133     -16.305  -6.842 -10.838  1.00 85.29           H  
ATOM   2119  HB3 ASN A 133     -17.099  -5.280 -10.679  1.00 85.29           H  
ATOM   2120  O   ASN A 133     -15.011  -3.738  -9.021  1.00 85.29           O  
ATOM   2121  CG  ASN A 133     -16.746  -5.856 -12.684  1.00 85.29           C  
ATOM   2122  ND2 ASN A 133     -17.823  -6.547 -12.976  1.00 85.29           N  
ATOM   2123 HD21 ASN A 133     -18.151  -6.468 -13.927  1.00 85.29           H  
ATOM   2124 HD22 ASN A 133     -18.329  -7.015 -12.237  1.00 85.29           H  
ATOM   2125  OD1 ASN A 133     -16.178  -5.246 -13.575  1.00 85.29           O  
ATOM   2126  N   GLU A 134     -14.301  -5.845  -8.699  1.00 86.99           N  
ATOM   2127  H   GLU A 134     -14.185  -6.759  -9.112  1.00 86.99           H  
ATOM   2128  CA  GLU A 134     -13.910  -5.704  -7.290  1.00 86.99           C  
ATOM   2129  HA  GLU A 134     -14.756  -5.354  -6.699  1.00 86.99           H  
ATOM   2130  C   GLU A 134     -12.792  -4.663  -7.138  1.00 86.99           C  
ATOM   2131  CB  GLU A 134     -13.478  -7.076  -6.748  1.00 86.99           C  
ATOM   2132  HB2 GLU A 134     -12.764  -7.514  -7.445  1.00 86.99           H  
ATOM   2133  HB3 GLU A 134     -12.980  -6.946  -5.787  1.00 86.99           H  
ATOM   2134  O   GLU A 134     -12.955  -3.698  -6.395  1.00 86.99           O  
ATOM   2135  CG  GLU A 134     -14.671  -8.034  -6.561  1.00 86.99           C  
ATOM   2136  HG2 GLU A 134     -15.397  -7.867  -7.357  1.00 86.99           H  
ATOM   2137  HG3 GLU A 134     -15.166  -7.805  -5.618  1.00 86.99           H  
ATOM   2138  CD  GLU A 134     -14.240  -9.509  -6.588  1.00 86.99           C  
ATOM   2139  OE1 GLU A 134     -14.984 -10.314  -7.207  1.00 86.99           O  
ATOM   2140  OE2 GLU A 134     -13.146  -9.811  -6.061  1.00 86.99           O  
ATOM   2141  N   LEU A 135     -11.728  -4.762  -7.947  1.00 86.28           N  
ATOM   2142  H   LEU A 135     -11.642  -5.600  -8.504  1.00 86.28           H  
ATOM   2143  CA  LEU A 135     -10.649  -3.769  -8.023  1.00 86.28           C  
ATOM   2144  HA  LEU A 135     -10.156  -3.728  -7.052  1.00 86.28           H  
ATOM   2145  C   LEU A 135     -11.168  -2.350  -8.329  1.00 86.28           C  
ATOM   2146  CB  LEU A 135      -9.637  -4.268  -9.074  1.00 86.28           C  
ATOM   2147  HB2 LEU A 135      -9.208  -5.202  -8.711  1.00 86.28           H  
ATOM   2148  HB3 LEU A 135     -10.175  -4.492  -9.995  1.00 86.28           H  
ATOM   2149  O   LEU A 135     -10.788  -1.393  -7.655  1.00 86.28           O  
ATOM   2150  CG  LEU A 135      -8.492  -3.304  -9.429  1.00 86.28           C  
ATOM   2151  HG  LEU A 135      -8.896  -2.416  -9.915  1.00 86.28           H  
ATOM   2152  CD1 LEU A 135      -7.685  -2.887  -8.207  1.00 86.28           C  
ATOM   2153 HD11 LEU A 135      -8.287  -2.247  -7.563  1.00 86.28           H  
ATOM   2154 HD12 LEU A 135      -6.797  -2.333  -8.511  1.00 86.28           H  
ATOM   2155 HD13 LEU A 135      -7.390  -3.779  -7.653  1.00 86.28           H  
ATOM   2156  CD2 LEU A 135      -7.532  -3.995 -10.400  1.00 86.28           C  
ATOM   2157 HD21 LEU A 135      -7.042  -4.832  -9.903  1.00 86.28           H  
ATOM   2158 HD22 LEU A 135      -8.089  -4.363 -11.262  1.00 86.28           H  
ATOM   2159 HD23 LEU A 135      -6.779  -3.282 -10.734  1.00 86.28           H  
ATOM   2160  N   ILE A 136     -12.063  -2.199  -9.312  1.00 88.31           N  
ATOM   2161  H   ILE A 136     -12.328  -3.022  -9.835  1.00 88.31           H  
ATOM   2162  CA  ILE A 136     -12.687  -0.907  -9.652  1.00 88.31           C  
ATOM   2163  HA  ILE A 136     -11.902  -0.184  -9.873  1.00 88.31           H  
ATOM   2164  C   ILE A 136     -13.483  -0.346  -8.464  1.00 88.31           C  
ATOM   2165  CB  ILE A 136     -13.581  -1.068 -10.906  1.00 88.31           C  
ATOM   2166  HB  ILE A 136     -14.215  -1.942 -10.762  1.00 88.31           H  
ATOM   2167  O   ILE A 136     -13.401   0.848  -8.173  1.00 88.31           O  
ATOM   2168  CG1 ILE A 136     -12.710  -1.293 -12.161  1.00 88.31           C  
ATOM   2169 HG12 ILE A 136     -12.274  -0.345 -12.475  1.00 88.31           H  
ATOM   2170 HG13 ILE A 136     -11.881  -1.959 -11.923  1.00 88.31           H  
ATOM   2171  CG2 ILE A 136     -14.502   0.148 -11.131  1.00 88.31           C  
ATOM   2172 HG21 ILE A 136     -15.073   0.031 -12.052  1.00 88.31           H  
ATOM   2173 HG22 ILE A 136     -15.212   0.225 -10.307  1.00 88.31           H  
ATOM   2174 HG23 ILE A 136     -13.909   1.060 -11.187  1.00 88.31           H  
ATOM   2175  CD1 ILE A 136     -13.477  -1.925 -13.333  1.00 88.31           C  
ATOM   2176 HD11 ILE A 136     -13.904  -2.881 -13.029  1.00 88.31           H  
ATOM   2177 HD12 ILE A 136     -12.789  -2.099 -14.160  1.00 88.31           H  
ATOM   2178 HD13 ILE A 136     -14.282  -1.273 -13.673  1.00 88.31           H  
ATOM   2179  N   ASN A 137     -14.253  -1.190  -7.777  1.00 90.83           N  
ATOM   2180  H   ASN A 137     -14.268  -2.163  -8.046  1.00 90.83           H  
ATOM   2181  CA  ASN A 137     -15.068  -0.770  -6.642  1.00 90.83           C  
ATOM   2182  HA  ASN A 137     -15.610   0.136  -6.914  1.00 90.83           H  
ATOM   2183  C   ASN A 137     -14.208  -0.395  -5.431  1.00 90.83           C  
ATOM   2184  CB  ASN A 137     -16.091  -1.870  -6.323  1.00 90.83           C  
ATOM   2185  HB2 ASN A 137     -15.579  -2.828  -6.233  1.00 90.83           H  
ATOM   2186  HB3 ASN A 137     -16.564  -1.649  -5.366  1.00 90.83           H  
ATOM   2187  O   ASN A 137     -14.458   0.646  -4.835  1.00 90.83           O  
ATOM   2188  CG  ASN A 137     -17.194  -1.982  -7.363  1.00 90.83           C  
ATOM   2189  ND2 ASN A 137     -17.937  -3.063  -7.330  1.00 90.83           N  
ATOM   2190 HD21 ASN A 137     -17.732  -3.788  -6.658  1.00 90.83           H  
ATOM   2191 HD22 ASN A 137     -18.692  -3.126  -7.998  1.00 90.83           H  
ATOM   2192  OD1 ASN A 137     -17.439  -1.100  -8.182  1.00 90.83           O  
ATOM   2193  N   LEU A 138     -13.160  -1.164  -5.124  1.00 90.77           N  
ATOM   2194  H   LEU A 138     -13.022  -2.016  -5.648  1.00 90.77           H  
ATOM   2195  CA  LEU A 138     -12.220  -0.876  -4.039  1.00 90.77           C  
ATOM   2196  HA  LEU A 138     -12.783  -0.786  -3.110  1.00 90.77           H  
ATOM   2197  C   LEU A 138     -11.501   0.463  -4.267  1.00 90.77           C  
ATOM   2198  CB  LEU A 138     -11.274  -2.085  -3.916  1.00 90.77           C  
ATOM   2199  HB2 LEU A 138     -11.898  -2.977  -3.852  1.00 90.77           H  
ATOM   2200  HB3 LEU A 138     -10.676  -2.174  -4.822  1.00 90.77           H  
ATOM   2201  O   LEU A 138     -11.472   1.296  -3.364  1.00 90.77           O  
ATOM   2202  CG  LEU A 138     -10.344  -2.087  -2.687  1.00 90.77           C  
ATOM   2203  HG  LEU A 138     -10.926  -1.890  -1.786  1.00 90.77           H  
ATOM   2204  CD1 LEU A 138      -9.719  -3.475  -2.556  1.00 90.77           C  
ATOM   2205 HD11 LEU A 138      -9.158  -3.722  -3.458  1.00 90.77           H  
ATOM   2206 HD12 LEU A 138      -9.062  -3.515  -1.687  1.00 90.77           H  
ATOM   2207 HD13 LEU A 138     -10.503  -4.220  -2.422  1.00 90.77           H  
ATOM   2208  CD2 LEU A 138      -9.220  -1.053  -2.791  1.00 90.77           C  
ATOM   2209 HD21 LEU A 138      -8.381  -1.348  -2.160  1.00 90.77           H  
ATOM   2210 HD22 LEU A 138      -8.872  -0.963  -3.820  1.00 90.77           H  
ATOM   2211 HD23 LEU A 138      -9.570  -0.082  -2.440  1.00 90.77           H  
ATOM   2212  N   ILE A 139     -11.010   0.729  -5.487  1.00 90.80           N  
ATOM   2213  H   ILE A 139     -11.047   0.001  -6.186  1.00 90.80           H  
ATOM   2214  CA  ILE A 139     -10.420   2.034  -5.842  1.00 90.80           C  
ATOM   2215  HA  ILE A 139      -9.594   2.239  -5.160  1.00 90.80           H  
ATOM   2216  C   ILE A 139     -11.445   3.164  -5.652  1.00 90.80           C  
ATOM   2217  CB  ILE A 139      -9.861   2.009  -7.286  1.00 90.80           C  
ATOM   2218  HB  ILE A 139     -10.647   1.646  -7.948  1.00 90.80           H  
ATOM   2219  O   ILE A 139     -11.107   4.212  -5.104  1.00 90.80           O  
ATOM   2220  CG1 ILE A 139      -8.643   1.062  -7.392  1.00 90.80           C  
ATOM   2221 HG12 ILE A 139      -7.774   1.535  -6.933  1.00 90.80           H  
ATOM   2222 HG13 ILE A 139      -8.836   0.143  -6.838  1.00 90.80           H  
ATOM   2223  CG2 ILE A 139      -9.448   3.420  -7.756  1.00 90.80           C  
ATOM   2224 HG21 ILE A 139      -9.025   3.384  -8.760  1.00 90.80           H  
ATOM   2225 HG22 ILE A 139      -8.709   3.842  -7.074  1.00 90.80           H  
ATOM   2226 HG23 ILE A 139     -10.312   4.083  -7.795  1.00 90.80           H  
ATOM   2227  CD1 ILE A 139      -8.304   0.667  -8.837  1.00 90.80           C  
ATOM   2228 HD11 ILE A 139      -7.440   0.003  -8.835  1.00 90.80           H  
ATOM   2229 HD12 ILE A 139      -9.151   0.147  -9.286  1.00 90.80           H  
ATOM   2230 HD13 ILE A 139      -8.062   1.542  -9.440  1.00 90.80           H  
ATOM   2231  N   ARG A 140     -12.708   2.963  -6.057  1.00 91.71           N  
ATOM   2232  H   ARG A 140     -12.937   2.078  -6.486  1.00 91.71           H  
ATOM   2233  CA  ARG A 140     -13.768   3.967  -5.869  1.00 91.71           C  
ATOM   2234  HA  ARG A 140     -13.409   4.912  -6.275  1.00 91.71           H  
ATOM   2235  C   ARG A 140     -14.061   4.226  -4.389  1.00 91.71           C  
ATOM   2236  CB  ARG A 140     -15.033   3.550  -6.630  1.00 91.71           C  
ATOM   2237  HB2 ARG A 140     -14.749   3.251  -7.639  1.00 91.71           H  
ATOM   2238  HB3 ARG A 140     -15.500   2.698  -6.136  1.00 91.71           H  
ATOM   2239  O   ARG A 140     -14.157   5.388  -4.004  1.00 91.71           O  
ATOM   2240  CG  ARG A 140     -16.037   4.715  -6.706  1.00 91.71           C  
ATOM   2241  HG2 ARG A 140     -15.570   5.559  -7.214  1.00 91.71           H  
ATOM   2242  HG3 ARG A 140     -16.308   5.030  -5.698  1.00 91.71           H  
ATOM   2243  CD  ARG A 140     -17.327   4.339  -7.443  1.00 91.71           C  
ATOM   2244  HD2 ARG A 140     -17.833   3.550  -6.887  1.00 91.71           H  
ATOM   2245  HD3 ARG A 140     -17.984   5.209  -7.444  1.00 91.71           H  
ATOM   2246  NE  ARG A 140     -17.064   3.939  -8.842  1.00 91.71           N  
ATOM   2247  HE  ARG A 140     -16.681   4.655  -9.443  1.00 91.71           H  
ATOM   2248  NH1 ARG A 140     -17.560   1.705  -8.653  1.00 91.71           N  
ATOM   2249 HH11 ARG A 140     -17.513   0.747  -8.970  1.00 91.71           H  
ATOM   2250 HH12 ARG A 140     -17.821   1.859  -7.690  1.00 91.71           H  
ATOM   2251  NH2 ARG A 140     -16.806   2.521 -10.596  1.00 91.71           N  
ATOM   2252 HH21 ARG A 140     -16.861   1.585 -10.971  1.00 91.71           H  
ATOM   2253 HH22 ARG A 140     -16.409   3.273 -11.140  1.00 91.71           H  
ATOM   2254  CZ  ARG A 140     -17.148   2.725  -9.356  1.00 91.71           C  
ATOM   2255  N   SER A 141     -14.159   3.178  -3.570  1.00 93.55           N  
ATOM   2256  H   SER A 141     -14.125   2.249  -3.965  1.00 93.55           H  
ATOM   2257  CA  SER A 141     -14.324   3.286  -2.115  1.00 93.55           C  
ATOM   2258  HA  SER A 141     -15.241   3.832  -1.893  1.00 93.55           H  
ATOM   2259  C   SER A 141     -13.158   4.041  -1.481  1.00 93.55           C  
ATOM   2260  CB  SER A 141     -14.419   1.902  -1.467  1.00 93.55           C  
ATOM   2261  HB2 SER A 141     -14.472   2.019  -0.384  1.00 93.55           H  
ATOM   2262  HB3 SER A 141     -13.531   1.318  -1.708  1.00 93.55           H  
ATOM   2263  O   SER A 141     -13.386   4.959  -0.699  1.00 93.55           O  
ATOM   2264  OG  SER A 141     -15.568   1.210  -1.906  1.00 93.55           O  
ATOM   2265  HG  SER A 141     -15.595   0.391  -1.406  1.00 93.55           H  
ATOM   2266  N   LEU A 142     -11.919   3.722  -1.871  1.00 92.88           N  
ATOM   2267  H   LEU A 142     -11.802   2.946  -2.506  1.00 92.88           H  
ATOM   2268  CA  LEU A 142     -10.713   4.391  -1.381  1.00 92.88           C  
ATOM   2269  HA  LEU A 142     -10.703   4.314  -0.294  1.00 92.88           H  
ATOM   2270  C   LEU A 142     -10.695   5.884  -1.739  1.00 92.88           C  
ATOM   2271  CB  LEU A 142      -9.484   3.663  -1.952  1.00 92.88           C  
ATOM   2272  HB2 LEU A 142      -9.548   2.604  -1.701  1.00 92.88           H  
ATOM   2273  HB3 LEU A 142      -9.506   3.743  -3.039  1.00 92.88           H  
ATOM   2274  O   LEU A 142     -10.363   6.704  -0.888  1.00 92.88           O  
ATOM   2275  CG  LEU A 142      -8.133   4.209  -1.454  1.00 92.88           C  
ATOM   2276  HG  LEU A 142      -8.033   5.257  -1.739  1.00 92.88           H  
ATOM   2277  CD1 LEU A 142      -7.967   4.088   0.063  1.00 92.88           C  
ATOM   2278 HD11 LEU A 142      -8.130   3.059   0.382  1.00 92.88           H  
ATOM   2279 HD12 LEU A 142      -6.960   4.394   0.347  1.00 92.88           H  
ATOM   2280 HD13 LEU A 142      -8.672   4.746   0.570  1.00 92.88           H  
ATOM   2281  CD2 LEU A 142      -7.013   3.426  -2.133  1.00 92.88           C  
ATOM   2282 HD21 LEU A 142      -6.048   3.817  -1.813  1.00 92.88           H  
ATOM   2283 HD22 LEU A 142      -7.080   2.370  -1.872  1.00 92.88           H  
ATOM   2284 HD23 LEU A 142      -7.097   3.536  -3.214  1.00 92.88           H  
ATOM   2285  N   ILE A 143     -11.091   6.248  -2.964  1.00 91.40           N  
ATOM   2286  H   ILE A 143     -11.306   5.521  -3.632  1.00 91.40           H  
ATOM   2287  CA  ILE A 143     -11.210   7.654  -3.378  1.00 91.40           C  
ATOM   2288  HA  ILE A 143     -10.286   8.164  -3.107  1.00 91.40           H  
ATOM   2289  C   ILE A 143     -12.322   8.357  -2.598  1.00 91.40           C  
ATOM   2290  CB  ILE A 143     -11.403   7.780  -4.909  1.00 91.40           C  
ATOM   2291  HB  ILE A 143     -12.230   7.136  -5.206  1.00 91.40           H  
ATOM   2292  O   ILE A 143     -12.109   9.457  -2.094  1.00 91.40           O  
ATOM   2293  CG1 ILE A 143     -10.123   7.327  -5.647  1.00 91.40           C  
ATOM   2294 HG12 ILE A 143      -9.333   8.060  -5.488  1.00 91.40           H  
ATOM   2295 HG13 ILE A 143      -9.782   6.379  -5.230  1.00 91.40           H  
ATOM   2296  CG2 ILE A 143     -11.740   9.228  -5.320  1.00 91.40           C  
ATOM   2297 HG21 ILE A 143     -11.841   9.308  -6.402  1.00 91.40           H  
ATOM   2298 HG22 ILE A 143     -12.691   9.540  -4.887  1.00 91.40           H  
ATOM   2299 HG23 ILE A 143     -10.954   9.904  -4.983  1.00 91.40           H  
ATOM   2300  CD1 ILE A 143     -10.308   7.115  -7.155  1.00 91.40           C  
ATOM   2301 HD11 ILE A 143     -11.148   6.444  -7.336  1.00 91.40           H  
ATOM   2302 HD12 ILE A 143      -9.402   6.665  -7.560  1.00 91.40           H  
ATOM   2303 HD13 ILE A 143     -10.479   8.064  -7.662  1.00 91.40           H  
ATOM   2304  N   SER A 144     -13.499   7.742  -2.477  1.00 90.81           N  
ATOM   2305  H   SER A 144     -13.620   6.835  -2.905  1.00 90.81           H  
ATOM   2306  CA  SER A 144     -14.625   8.336  -1.750  1.00 90.81           C  
ATOM   2307  HA  SER A 144     -14.867   9.298  -2.203  1.00 90.81           H  
ATOM   2308  C   SER A 144     -14.280   8.579  -0.281  1.00 90.81           C  
ATOM   2309  CB  SER A 144     -15.854   7.432  -1.854  1.00 90.81           C  
ATOM   2310  HB2 SER A 144     -15.985   7.119  -2.890  1.00 90.81           H  
ATOM   2311  HB3 SER A 144     -15.722   6.546  -1.234  1.00 90.81           H  
ATOM   2312  O   SER A 144     -14.581   9.644   0.244  1.00 90.81           O  
ATOM   2313  OG  SER A 144     -17.009   8.140  -1.452  1.00 90.81           O  
ATOM   2314  HG  SER A 144     -16.871   8.510  -0.577  1.00 90.81           H  
ATOM   2315  N   PHE A 145     -13.614   7.617   0.358  1.00 90.56           N  
ATOM   2316  H   PHE A 145     -13.420   6.757  -0.135  1.00 90.56           H  
ATOM   2317  CA  PHE A 145     -13.208   7.687   1.756  1.00 90.56           C  
ATOM   2318  HA  PHE A 145     -14.037   8.069   2.352  1.00 90.56           H  
ATOM   2319  C   PHE A 145     -12.022   8.639   1.992  1.00 90.56           C  
ATOM   2320  CB  PHE A 145     -12.889   6.262   2.220  1.00 90.56           C  
ATOM   2321  HB2 PHE A 145     -13.798   5.661   2.194  1.00 90.56           H  
ATOM   2322  HB3 PHE A 145     -12.164   5.814   1.540  1.00 90.56           H  
ATOM   2323  O   PHE A 145     -12.064   9.473   2.889  1.00 90.56           O  
ATOM   2324  CG  PHE A 145     -12.328   6.244   3.616  1.00 90.56           C  
ATOM   2325  CD1 PHE A 145     -10.967   5.955   3.822  1.00 90.56           C  
ATOM   2326  HD1 PHE A 145     -10.332   5.679   2.994  1.00 90.56           H  
ATOM   2327  CD2 PHE A 145     -13.133   6.670   4.685  1.00 90.56           C  
ATOM   2328  HD2 PHE A 145     -14.163   6.949   4.521  1.00 90.56           H  
ATOM   2329  CE1 PHE A 145     -10.421   6.069   5.108  1.00 90.56           C  
ATOM   2330  HE1 PHE A 145      -9.369   5.879   5.263  1.00 90.56           H  
ATOM   2331  CE2 PHE A 145     -12.573   6.816   5.961  1.00 90.56           C  
ATOM   2332  HE2 PHE A 145     -13.178   7.202   6.768  1.00 90.56           H  
ATOM   2333  CZ  PHE A 145     -11.226   6.492   6.178  1.00 90.56           C  
ATOM   2334  HZ  PHE A 145     -10.800   6.608   7.164  1.00 90.56           H  
ATOM   2335  N   GLY A 146     -10.979   8.595   1.158  1.00 87.32           N  
ATOM   2336  H   GLY A 146     -10.962   7.897   0.428  1.00 87.32           H  
ATOM   2337  CA  GLY A 146      -9.811   9.472   1.312  1.00 87.32           C  
ATOM   2338  HA2 GLY A 146      -9.362   9.296   2.290  1.00 87.32           H  
ATOM   2339  HA3 GLY A 146      -9.079   9.220   0.544  1.00 87.32           H  
ATOM   2340  C   GLY A 146     -10.134  10.970   1.196  1.00 87.32           C  
ATOM   2341  O   GLY A 146      -9.379  11.796   1.710  1.00 87.32           O  
ATOM   2342  N   ASN A 147     -11.265  11.312   0.565  1.00 87.76           N  
ATOM   2343  H   ASN A 147     -11.824  10.563   0.181  1.00 87.76           H  
ATOM   2344  CA  ASN A 147     -11.804  12.671   0.475  1.00 87.76           C  
ATOM   2345  HA  ASN A 147     -10.974  13.374   0.398  1.00 87.76           H  
ATOM   2346  C   ASN A 147     -12.615  13.123   1.710  1.00 87.76           C  
ATOM   2347  CB  ASN A 147     -12.653  12.785  -0.806  1.00 87.76           C  
ATOM   2348  HB2 ASN A 147     -13.267  13.683  -0.745  1.00 87.76           H  
ATOM   2349  HB3 ASN A 147     -13.326  11.931  -0.881  1.00 87.76           H  
ATOM   2350  O   ASN A 147     -12.911  14.312   1.803  1.00 87.76           O  
ATOM   2351  CG  ASN A 147     -11.826  12.921  -2.071  1.00 87.76           C  
ATOM   2352  ND2 ASN A 147     -11.996  12.049  -3.030  1.00 87.76           N  
ATOM   2353 HD21 ASN A 147     -11.373  12.154  -3.818  1.00 87.76           H  
ATOM   2354 HD22 ASN A 147     -12.421  11.165  -2.786  1.00 87.76           H  
ATOM   2355  OD1 ASN A 147     -11.022  13.819  -2.243  1.00 87.76           O  
ATOM   2356  N   THR A 148     -12.981  12.236   2.647  1.00 87.51           N  
ATOM   2357  H   THR A 148     -12.750  11.259   2.537  1.00 87.51           H  
ATOM   2358  CA  THR A 148     -13.652  12.631   3.909  1.00 87.51           C  
ATOM   2359  HA  THR A 148     -14.178  13.571   3.745  1.00 87.51           H  
ATOM   2360  C   THR A 148     -12.667  12.901   5.048  1.00 87.51           C  
ATOM   2361  CB  THR A 148     -14.713  11.615   4.372  1.00 87.51           C  
ATOM   2362  HB  THR A 148     -15.230  12.026   5.240  1.00 87.51           H  
ATOM   2363  O   THR A 148     -13.039  13.499   6.053  1.00 87.51           O  
ATOM   2364  CG2 THR A 148     -15.755  11.325   3.293  1.00 87.51           C  
ATOM   2365 HG21 THR A 148     -16.530  10.679   3.707  1.00 87.51           H  
ATOM   2366 HG22 THR A 148     -16.208  12.258   2.958  1.00 87.51           H  
ATOM   2367 HG23 THR A 148     -15.288  10.821   2.446  1.00 87.51           H  
ATOM   2368  OG1 THR A 148     -14.153  10.376   4.735  1.00 87.51           O  
ATOM   2369  HG1 THR A 148     -13.761  10.467   5.606  1.00 87.51           H  
ATOM   2370  N   LEU A 149     -11.411  12.470   4.912  1.00 85.89           N  
ATOM   2371  H   LEU A 149     -11.169  11.987   4.059  1.00 85.89           H  
ATOM   2372  CA  LEU A 149     -10.371  12.648   5.925  1.00 85.89           C  
ATOM   2373  HA  LEU A 149     -10.796  12.448   6.908  1.00 85.89           H  
ATOM   2374  C   LEU A 149      -9.828  14.089   5.934  1.00 85.89           C  
ATOM   2375  CB  LEU A 149      -9.244  11.636   5.651  1.00 85.89           C  
ATOM   2376  HB2 LEU A 149      -8.911  11.778   4.623  1.00 85.89           H  
ATOM   2377  HB3 LEU A 149      -8.414  11.864   6.320  1.00 85.89           H  
ATOM   2378  O   LEU A 149      -9.349  14.577   4.905  1.00 85.89           O  
ATOM   2379  CG  LEU A 149      -9.599  10.151   5.824  1.00 85.89           C  
ATOM   2380  HG  LEU A 149     -10.440   9.890   5.181  1.00 85.89           H  
ATOM   2381  CD1 LEU A 149      -8.389   9.310   5.412  1.00 85.89           C  
ATOM   2382 HD11 LEU A 149      -8.626   8.251   5.511  1.00 85.89           H  
ATOM   2383 HD12 LEU A 149      -8.128   9.513   4.373  1.00 85.89           H  
ATOM   2384 HD13 LEU A 149      -7.534   9.543   6.046  1.00 85.89           H  
ATOM   2385  CD2 LEU A 149      -9.951   9.824   7.275  1.00 85.89           C  
ATOM   2386 HD21 LEU A 149     -10.884  10.311   7.557  1.00 85.89           H  
ATOM   2387 HD22 LEU A 149      -9.155  10.156   7.942  1.00 85.89           H  
ATOM   2388 HD23 LEU A 149     -10.081   8.748   7.391  1.00 85.89           H  
ATOM   2389  N   GLY A 150      -9.823  14.737   7.108  1.00 83.71           N  
ATOM   2390  H   GLY A 150     -10.223  14.269   7.908  1.00 83.71           H  
ATOM   2391  CA  GLY A 150      -9.237  16.073   7.319  1.00 83.71           C  
ATOM   2392  HA2 GLY A 150      -9.339  16.350   8.369  1.00 83.71           H  
ATOM   2393  HA3 GLY A 150      -9.788  16.797   6.719  1.00 83.71           H  
ATOM   2394  C   GLY A 150      -7.751  16.151   6.940  1.00 83.71           C  
ATOM   2395  O   GLY A 150      -7.096  15.127   6.790  1.00 83.71           O  
ATOM   2396  N   GLU A 151      -7.194  17.345   6.723  1.00 82.01           N  
ATOM   2397  H   GLU A 151      -7.728  18.181   6.911  1.00 82.01           H  
ATOM   2398  CA  GLU A 151      -5.833  17.480   6.171  1.00 82.01           C  
ATOM   2399  HA  GLU A 151      -5.800  16.918   5.237  1.00 82.01           H  
ATOM   2400  C   GLU A 151      -4.735  16.893   7.076  1.00 82.01           C  
ATOM   2401  CB  GLU A 151      -5.502  18.944   5.842  1.00 82.01           C  
ATOM   2402  HB2 GLU A 151      -4.454  18.999   5.547  1.00 82.01           H  
ATOM   2403  HB3 GLU A 151      -5.651  19.565   6.725  1.00 82.01           H  
ATOM   2404  O   GLU A 151      -4.713  17.121   8.285  1.00 82.01           O  
ATOM   2405  CG  GLU A 151      -6.361  19.473   4.686  1.00 82.01           C  
ATOM   2406  HG2 GLU A 151      -7.408  19.464   4.990  1.00 82.01           H  
ATOM   2407  HG3 GLU A 151      -6.250  18.802   3.834  1.00 82.01           H  
ATOM   2408  CD  GLU A 151      -5.984  20.891   4.239  1.00 82.01           C  
ATOM   2409  OE1 GLU A 151      -6.779  21.511   3.498  1.00 82.01           O  
ATOM   2410  OE2 GLU A 151      -4.871  21.397   4.535  1.00 82.01           O  
ATOM   2411  N   LEU A 152      -3.771  16.187   6.474  1.00 82.40           N  
ATOM   2412  H   LEU A 152      -3.813  16.042   5.475  1.00 82.40           H  
ATOM   2413  CA  LEU A 152      -2.573  15.756   7.188  1.00 82.40           C  
ATOM   2414  HA  LEU A 152      -2.900  15.328   8.136  1.00 82.40           H  
ATOM   2415  C   LEU A 152      -1.633  16.935   7.490  1.00 82.40           C  
ATOM   2416  CB  LEU A 152      -1.802  14.694   6.390  1.00 82.40           C  
ATOM   2417  HB2 LEU A 152      -0.780  14.656   6.768  1.00 82.40           H  
ATOM   2418  HB3 LEU A 152      -1.747  15.011   5.348  1.00 82.40           H  
ATOM   2419  O   LEU A 152      -1.515  17.862   6.682  1.00 82.40           O  
ATOM   2420  CG  LEU A 152      -2.377  13.273   6.463  1.00 82.40           C  
ATOM   2421  HG  LEU A 152      -3.381  13.260   6.039  1.00 82.40           H  
ATOM   2422  CD1 LEU A 152      -1.465  12.385   5.629  1.00 82.40           C  
ATOM   2423 HD11 LEU A 152      -0.470  12.381   6.075  1.00 82.40           H  
ATOM   2424 HD12 LEU A 152      -1.872  11.374   5.591  1.00 82.40           H  
ATOM   2425 HD13 LEU A 152      -1.391  12.789   4.619  1.00 82.40           H  
ATOM   2426  CD2 LEU A 152      -2.396  12.714   7.891  1.00 82.40           C  
ATOM   2427 HD21 LEU A 152      -3.167  13.214   8.477  1.00 82.40           H  
ATOM   2428 HD22 LEU A 152      -1.421  12.837   8.361  1.00 82.40           H  
ATOM   2429 HD23 LEU A 152      -2.647  11.653   7.859  1.00 82.40           H  
ATOM   2430  N   PRO A 153      -0.865  16.860   8.594  1.00 74.94           N  
ATOM   2431  CA  PRO A 153       0.276  17.734   8.815  1.00 74.94           C  
ATOM   2432  HA  PRO A 153      -0.099  18.752   8.928  1.00 74.94           H  
ATOM   2433  C   PRO A 153       1.282  17.688   7.656  1.00 74.94           C  
ATOM   2434  CB  PRO A 153       0.896  17.280  10.141  1.00 74.94           C  
ATOM   2435  HB2 PRO A 153       1.634  16.497   9.963  1.00 74.94           H  
ATOM   2436  HB3 PRO A 153       1.338  18.110  10.691  1.00 74.94           H  
ATOM   2437  O   PRO A 153       1.461  16.671   6.978  1.00 74.94           O  
ATOM   2438  CG  PRO A 153      -0.303  16.681  10.875  1.00 74.94           C  
ATOM   2439  HG2 PRO A 153      -0.005  15.985  11.659  1.00 74.94           H  
ATOM   2440  HG3 PRO A 153      -0.918  17.480  11.289  1.00 74.94           H  
ATOM   2441  CD  PRO A 153      -1.054  15.988   9.743  1.00 74.94           C  
ATOM   2442  HD2 PRO A 153      -0.615  15.011   9.539  1.00 74.94           H  
ATOM   2443  HD3 PRO A 153      -2.106  15.890  10.009  1.00 74.94           H  
ATOM   2444  N   ARG A 154       1.963  18.819   7.442  1.00 72.89           N  
ATOM   2445  H   ARG A 154       1.760  19.603   8.046  1.00 72.89           H  
ATOM   2446  CA  ARG A 154       3.020  18.951   6.429  1.00 72.89           C  
ATOM   2447  HA  ARG A 154       2.630  18.649   5.457  1.00 72.89           H  
ATOM   2448  C   ARG A 154       4.161  17.987   6.731  1.00 72.89           C  
ATOM   2449  CB  ARG A 154       3.495  20.407   6.355  1.00 72.89           C  
ATOM   2450  HB2 ARG A 154       3.687  20.776   7.362  1.00 72.89           H  
ATOM   2451  HB3 ARG A 154       4.424  20.458   5.787  1.00 72.89           H  
ATOM   2452  O   ARG A 154       4.414  17.082   5.948  1.00 72.89           O  
ATOM   2453  CG  ARG A 154       2.446  21.284   5.659  1.00 72.89           C  
ATOM   2454  HG2 ARG A 154       2.487  21.092   4.587  1.00 72.89           H  
ATOM   2455  HG3 ARG A 154       1.446  21.050   6.022  1.00 72.89           H  
ATOM   2456  CD  ARG A 154       2.730  22.759   5.937  1.00 72.89           C  
ATOM   2457  HD2 ARG A 154       2.478  22.976   6.975  1.00 72.89           H  
ATOM   2458  HD3 ARG A 154       3.798  22.934   5.806  1.00 72.89           H  
ATOM   2459  NE  ARG A 154       1.943  23.627   5.041  1.00 72.89           N  
ATOM   2460  HE  ARG A 154       1.244  23.168   4.475  1.00 72.89           H  
ATOM   2461  NH1 ARG A 154       2.985  25.607   5.557  1.00 72.89           N  
ATOM   2462 HH11 ARG A 154       3.727  25.059   5.969  1.00 72.89           H  
ATOM   2463 HH12 ARG A 154       3.037  26.615   5.527  1.00 72.89           H  
ATOM   2464  NH2 ARG A 154       1.237  25.608   4.174  1.00 72.89           N  
ATOM   2465 HH21 ARG A 154       1.313  26.613   4.119  1.00 72.89           H  
ATOM   2466 HH22 ARG A 154       0.503  25.111   3.689  1.00 72.89           H  
ATOM   2467  CZ  ARG A 154       2.064  24.937   4.925  1.00 72.89           C  
ATOM   2468  N   GLU A 155       4.758  18.127   7.908  1.00 75.64           N  
ATOM   2469  H   GLU A 155       4.478  18.878   8.523  1.00 75.64           H  
ATOM   2470  CA  GLU A 155       5.744  17.176   8.409  1.00 75.64           C  
ATOM   2471  HA  GLU A 155       6.480  16.989   7.627  1.00 75.64           H  
ATOM   2472  C   GLU A 155       5.054  15.860   8.772  1.00 75.64           C  
ATOM   2473  CB  GLU A 155       6.484  17.737   9.623  1.00 75.64           C  
ATOM   2474  HB2 GLU A 155       7.293  17.048   9.866  1.00 75.64           H  
ATOM   2475  HB3 GLU A 155       5.798  17.795  10.468  1.00 75.64           H  
ATOM   2476  O   GLU A 155       4.125  15.817   9.586  1.00 75.64           O  
ATOM   2477  CG  GLU A 155       7.077  19.128   9.363  1.00 75.64           C  
ATOM   2478  HG2 GLU A 155       6.266  19.842   9.224  1.00 75.64           H  
ATOM   2479  HG3 GLU A 155       7.658  19.099   8.442  1.00 75.64           H  
ATOM   2480  CD  GLU A 155       7.959  19.611  10.518  1.00 75.64           C  
ATOM   2481  OE1 GLU A 155       8.763  20.531  10.255  1.00 75.64           O  
ATOM   2482  OE2 GLU A 155       7.790  19.095  11.647  1.00 75.64           O  
ATOM   2483  N   ARG A 156       5.516  14.778   8.156  1.00 81.35           N  
ATOM   2484  H   ARG A 156       6.324  14.870   7.558  1.00 81.35           H  
ATOM   2485  CA  ARG A 156       4.977  13.432   8.328  1.00 81.35           C  
ATOM   2486  HA  ARG A 156       4.549  13.370   9.329  1.00 81.35           H  
ATOM   2487  C   ARG A 156       6.113  12.412   8.307  1.00 81.35           C  
ATOM   2488  CB  ARG A 156       3.823  13.195   7.326  1.00 81.35           C  
ATOM   2489  HB2 ARG A 156       3.439  12.181   7.442  1.00 81.35           H  
ATOM   2490  HB3 ARG A 156       3.019  13.876   7.607  1.00 81.35           H  
ATOM   2491  O   ARG A 156       7.264  12.770   8.106  1.00 81.35           O  
ATOM   2492  CG  ARG A 156       4.159  13.437   5.845  1.00 81.35           C  
ATOM   2493  HG2 ARG A 156       4.713  12.576   5.469  1.00 81.35           H  
ATOM   2494  HG3 ARG A 156       4.769  14.335   5.744  1.00 81.35           H  
ATOM   2495  CD  ARG A 156       2.890  13.634   5.005  1.00 81.35           C  
ATOM   2496  HD2 ARG A 156       2.241  14.350   5.509  1.00 81.35           H  
ATOM   2497  HD3 ARG A 156       2.355  12.686   4.955  1.00 81.35           H  
ATOM   2498  NE  ARG A 156       3.202  14.108   3.638  1.00 81.35           N  
ATOM   2499  HE  ARG A 156       3.676  13.464   3.021  1.00 81.35           H  
ATOM   2500  NH1 ARG A 156       2.551  16.310   3.871  1.00 81.35           N  
ATOM   2501 HH11 ARG A 156       2.656  17.241   3.494  1.00 81.35           H  
ATOM   2502 HH12 ARG A 156       2.496  16.186   4.872  1.00 81.35           H  
ATOM   2503  NH2 ARG A 156       3.320  15.626   1.931  1.00 81.35           N  
ATOM   2504 HH21 ARG A 156       2.977  16.476   1.508  1.00 81.35           H  
ATOM   2505 HH22 ARG A 156       3.781  14.956   1.332  1.00 81.35           H  
ATOM   2506  CZ  ARG A 156       3.015  15.330   3.159  1.00 81.35           C  
ATOM   2507  N   ILE A 157       5.801  11.159   8.598  1.00 81.77           N  
ATOM   2508  H   ILE A 157       4.843  10.970   8.857  1.00 81.77           H  
ATOM   2509  CA  ILE A 157       6.725  10.026   8.494  1.00 81.77           C  
ATOM   2510  HA  ILE A 157       7.577  10.303   7.874  1.00 81.77           H  
ATOM   2511  C   ILE A 157       5.961   8.913   7.790  1.00 81.77           C  
ATOM   2512  CB  ILE A 157       7.253   9.588   9.883  1.00 81.77           C  
ATOM   2513  HB  ILE A 157       6.396   9.332  10.506  1.00 81.77           H  
ATOM   2514  O   ILE A 157       4.865   8.557   8.227  1.00 81.77           O  
ATOM   2515  CG1 ILE A 157       8.016  10.744  10.574  1.00 81.77           C  
ATOM   2516 HG12 ILE A 157       7.337  11.586  10.709  1.00 81.77           H  
ATOM   2517 HG13 ILE A 157       8.834  11.076   9.934  1.00 81.77           H  
ATOM   2518  CG2 ILE A 157       8.129   8.324   9.753  1.00 81.77           C  
ATOM   2519 HG21 ILE A 157       8.454   7.975  10.733  1.00 81.77           H  
ATOM   2520 HG22 ILE A 157       7.573   7.513   9.284  1.00 81.77           H  
ATOM   2521 HG23 ILE A 157       9.010   8.530   9.145  1.00 81.77           H  
ATOM   2522  CD1 ILE A 157       8.584  10.413  11.959  1.00 81.77           C  
ATOM   2523 HD11 ILE A 157       9.370   9.661  11.883  1.00 81.77           H  
ATOM   2524 HD12 ILE A 157       7.789  10.053  12.612  1.00 81.77           H  
ATOM   2525 HD13 ILE A 157       9.025  11.313  12.388  1.00 81.77           H  
ATOM   2526  N   LEU A 158       6.526   8.386   6.709  1.00 88.41           N  
ATOM   2527  H   LEU A 158       7.460   8.686   6.467  1.00 88.41           H  
ATOM   2528  CA  LEU A 158       5.982   7.266   5.952  1.00 88.41           C  
ATOM   2529  HA  LEU A 158       4.921   7.151   6.175  1.00 88.41           H  
ATOM   2530  C   LEU A 158       6.713   5.993   6.372  1.00 88.41           C  
ATOM   2531  CB  LEU A 158       6.136   7.516   4.440  1.00 88.41           C  
ATOM   2532  HB2 LEU A 158       7.199   7.504   4.199  1.00 88.41           H  
ATOM   2533  HB3 LEU A 158       5.668   6.688   3.908  1.00 88.41           H  
ATOM   2534  O   LEU A 158       7.929   5.909   6.241  1.00 88.41           O  
ATOM   2535  CG  LEU A 158       5.554   8.840   3.918  1.00 88.41           C  
ATOM   2536  HG  LEU A 158       6.070   9.677   4.388  1.00 88.41           H  
ATOM   2537  CD1 LEU A 158       5.784   8.925   2.410  1.00 88.41           C  
ATOM   2538 HD11 LEU A 158       5.207   8.161   1.889  1.00 88.41           H  
ATOM   2539 HD12 LEU A 158       6.843   8.785   2.194  1.00 88.41           H  
ATOM   2540 HD13 LEU A 158       5.506   9.916   2.052  1.00 88.41           H  
ATOM   2541  CD2 LEU A 158       4.055   8.969   4.196  1.00 88.41           C  
ATOM   2542 HD21 LEU A 158       3.888   8.983   5.273  1.00 88.41           H  
ATOM   2543 HD22 LEU A 158       3.681   9.900   3.771  1.00 88.41           H  
ATOM   2544 HD23 LEU A 158       3.522   8.122   3.763  1.00 88.41           H  
ATOM   2545  N   ASN A 159       5.989   4.987   6.844  1.00 86.74           N  
ATOM   2546  H   ASN A 159       4.988   5.106   6.903  1.00 86.74           H  
ATOM   2547  CA  ASN A 159       6.551   3.666   7.122  1.00 86.74           C  
ATOM   2548  HA  ASN A 159       7.590   3.624   6.794  1.00 86.74           H  
ATOM   2549  C   ASN A 159       5.798   2.603   6.325  1.00 86.74           C  
ATOM   2550  CB  ASN A 159       6.525   3.384   8.634  1.00 86.74           C  
ATOM   2551  HB2 ASN A 159       6.843   2.356   8.806  1.00 86.74           H  
ATOM   2552  HB3 ASN A 159       5.510   3.502   9.013  1.00 86.74           H  
ATOM   2553  O   ASN A 159       4.586   2.715   6.132  1.00 86.74           O  
ATOM   2554  CG  ASN A 159       7.467   4.277   9.420  1.00 86.74           C  
ATOM   2555  ND2 ASN A 159       6.973   5.038  10.367  1.00 86.74           N  
ATOM   2556 HD21 ASN A 159       7.657   5.584  10.871  1.00 86.74           H  
ATOM   2557 HD22 ASN A 159       5.982   5.080  10.556  1.00 86.74           H  
ATOM   2558  OD1 ASN A 159       8.665   4.288   9.229  1.00 86.74           O  
ATOM   2559  N   ILE A 160       6.490   1.538   5.926  1.00 90.84           N  
ATOM   2560  H   ILE A 160       7.482   1.509   6.110  1.00 90.84           H  
ATOM   2561  CA  ILE A 160       5.837   0.279   5.567  1.00 90.84           C  
ATOM   2562  HA  ILE A 160       4.762   0.402   5.700  1.00 90.84           H  
ATOM   2563  C   ILE A 160       6.290  -0.790   6.554  1.00 90.84           C  
ATOM   2564  CB  ILE A 160       6.035  -0.131   4.093  1.00 90.84           C  
ATOM   2565  HB  ILE A 160       7.094  -0.309   3.906  1.00 90.84           H  
ATOM   2566  O   ILE A 160       7.481  -1.007   6.764  1.00 90.84           O  
ATOM   2567  CG1 ILE A 160       5.529   0.968   3.135  1.00 90.84           C  
ATOM   2568 HG12 ILE A 160       4.469   1.132   3.327  1.00 90.84           H  
ATOM   2569 HG13 ILE A 160       6.067   1.894   3.337  1.00 90.84           H  
ATOM   2570  CG2 ILE A 160       5.265  -1.437   3.833  1.00 90.84           C  
ATOM   2571 HG21 ILE A 160       5.617  -2.232   4.489  1.00 90.84           H  
ATOM   2572 HG22 ILE A 160       5.422  -1.779   2.809  1.00 90.84           H  
ATOM   2573 HG23 ILE A 160       4.202  -1.271   4.008  1.00 90.84           H  
ATOM   2574  CD1 ILE A 160       5.707   0.646   1.645  1.00 90.84           C  
ATOM   2575 HD11 ILE A 160       5.436   1.523   1.057  1.00 90.84           H  
ATOM   2576 HD12 ILE A 160       6.744   0.379   1.441  1.00 90.84           H  
ATOM   2577 HD13 ILE A 160       5.054  -0.173   1.343  1.00 90.84           H  
ATOM   2578  N   LYS A 161       5.317  -1.474   7.150  1.00 87.88           N  
ATOM   2579  H   LYS A 161       4.368  -1.213   6.922  1.00 87.88           H  
ATOM   2580  CA  LYS A 161       5.519  -2.637   8.016  1.00 87.88           C  
ATOM   2581  HA  LYS A 161       6.581  -2.780   8.214  1.00 87.88           H  
ATOM   2582  C   LYS A 161       5.022  -3.887   7.287  1.00 87.88           C  
ATOM   2583  CB  LYS A 161       4.797  -2.383   9.349  1.00 87.88           C  
ATOM   2584  HB2 LYS A 161       4.753  -3.319   9.905  1.00 87.88           H  
ATOM   2585  HB3 LYS A 161       3.774  -2.064   9.149  1.00 87.88           H  
ATOM   2586  O   LYS A 161       3.923  -3.858   6.735  1.00 87.88           O  
ATOM   2587  CG  LYS A 161       5.505  -1.314  10.202  1.00 87.88           C  
ATOM   2588  HG2 LYS A 161       5.531  -0.379   9.643  1.00 87.88           H  
ATOM   2589  HG3 LYS A 161       6.530  -1.632  10.394  1.00 87.88           H  
ATOM   2590  CD  LYS A 161       4.805  -1.070  11.550  1.00 87.88           C  
ATOM   2591  HD2 LYS A 161       3.728  -0.997  11.395  1.00 87.88           H  
ATOM   2592  HD3 LYS A 161       4.996  -1.908  12.220  1.00 87.88           H  
ATOM   2593  CE  LYS A 161       5.325   0.220  12.197  1.00 87.88           C  
ATOM   2594  HE2 LYS A 161       6.409   0.156  12.295  1.00 87.88           H  
ATOM   2595  HE3 LYS A 161       5.100   1.052  11.529  1.00 87.88           H  
ATOM   2596  NZ  LYS A 161       4.721   0.464  13.531  1.00 87.88           N  
ATOM   2597  HZ1 LYS A 161       3.725   0.301  13.548  1.00 87.88           H  
ATOM   2598  HZ2 LYS A 161       5.164  -0.123  14.223  1.00 87.88           H  
ATOM   2599  HZ3 LYS A 161       4.922   1.399  13.855  1.00 87.88           H  
ATOM   2600  N   LEU A 162       5.814  -4.961   7.264  1.00 90.41           N  
ATOM   2601  H   LEU A 162       6.711  -4.899   7.723  1.00 90.41           H  
ATOM   2602  CA  LEU A 162       5.502  -6.223   6.581  1.00 90.41           C  
ATOM   2603  HA  LEU A 162       4.506  -6.154   6.141  1.00 90.41           H  
ATOM   2604  C   LEU A 162       5.498  -7.400   7.552  1.00 90.41           C  
ATOM   2605  CB  LEU A 162       6.496  -6.529   5.447  1.00 90.41           C  
ATOM   2606  HB2 LEU A 162       7.467  -6.746   5.894  1.00 90.41           H  
ATOM   2607  HB3 LEU A 162       6.155  -7.435   4.946  1.00 90.41           H  
ATOM   2608  O   LEU A 162       6.486  -7.666   8.231  1.00 90.41           O  
ATOM   2609  CG  LEU A 162       6.693  -5.438   4.389  1.00 90.41           C  
ATOM   2610  HG  LEU A 162       7.090  -4.548   4.879  1.00 90.41           H  
ATOM   2611  CD1 LEU A 162       7.685  -5.925   3.330  1.00 90.41           C  
ATOM   2612 HD11 LEU A 162       8.659  -6.092   3.791  1.00 90.41           H  
ATOM   2613 HD12 LEU A 162       7.327  -6.840   2.859  1.00 90.41           H  
ATOM   2614 HD13 LEU A 162       7.812  -5.159   2.565  1.00 90.41           H  
ATOM   2615  CD2 LEU A 162       5.398  -5.063   3.672  1.00 90.41           C  
ATOM   2616 HD21 LEU A 162       5.054  -5.885   3.045  1.00 90.41           H  
ATOM   2617 HD22 LEU A 162       5.585  -4.189   3.047  1.00 90.41           H  
ATOM   2618 HD23 LEU A 162       4.626  -4.793   4.393  1.00 90.41           H  
ATOM   2619  N   TRP A 163       4.404  -8.146   7.552  1.00 86.87           N  
ATOM   2620  H   TRP A 163       3.671  -7.886   6.907  1.00 86.87           H  
ATOM   2621  CA  TRP A 163       4.218  -9.393   8.281  1.00 86.87           C  
ATOM   2622  HA  TRP A 163       4.999  -9.530   9.029  1.00 86.87           H  
ATOM   2623  C   TRP A 163       4.225 -10.562   7.310  1.00 86.87           C  
ATOM   2624  CB  TRP A 163       2.862  -9.372   8.966  1.00 86.87           C  
ATOM   2625  HB2 TRP A 163       2.683 -10.358   9.394  1.00 86.87           H  
ATOM   2626  HB3 TRP A 163       2.100  -9.221   8.202  1.00 86.87           H  
ATOM   2627  O   TRP A 163       3.660 -10.447   6.215  1.00 86.87           O  
ATOM   2628  CG  TRP A 163       2.679  -8.366  10.050  1.00 86.87           C  
ATOM   2629  CD1 TRP A 163       2.794  -8.675  11.349  1.00 86.87           C  
ATOM   2630  HD1 TRP A 163       3.101  -9.649  11.698  1.00 86.87           H  
ATOM   2631  CD2 TRP A 163       2.417  -6.926  10.010  1.00 86.87           C  
ATOM   2632  CE2 TRP A 163       2.242  -6.469  11.350  1.00 86.87           C  
ATOM   2633  CE3 TRP A 163       2.345  -5.944   9.003  1.00 86.87           C  
ATOM   2634  HE3 TRP A 163       2.508  -6.221   7.972  1.00 86.87           H  
ATOM   2635  NE1 TRP A 163       2.461  -7.582  12.115  1.00 86.87           N  
ATOM   2636  HE1 TRP A 163       2.482  -7.587  13.125  1.00 86.87           H  
ATOM   2637  CH2 TRP A 163       1.903  -4.188  10.652  1.00 86.87           C  
ATOM   2638  HH2 TRP A 163       1.713  -3.149  10.881  1.00 86.87           H  
ATOM   2639  CZ2 TRP A 163       1.954  -5.139  11.680  1.00 86.87           C  
ATOM   2640  HZ2 TRP A 163       1.820  -4.845  12.711  1.00 86.87           H  
ATOM   2641  CZ3 TRP A 163       2.117  -4.595   9.325  1.00 86.87           C  
ATOM   2642  HZ3 TRP A 163       2.107  -3.860   8.534  1.00 86.87           H  
ATOM   2643  N   TYR A 164       4.779 -11.699   7.729  1.00 89.78           N  
ATOM   2644  H   TYR A 164       5.124 -11.774   8.676  1.00 89.78           H  
ATOM   2645  CA  TYR A 164       4.925 -12.857   6.854  1.00 89.78           C  
ATOM   2646  HA  TYR A 164       4.439 -12.614   5.909  1.00 89.78           H  
ATOM   2647  C   TYR A 164       4.184 -14.112   7.326  1.00 89.78           C  
ATOM   2648  CB  TYR A 164       6.413 -13.112   6.538  1.00 89.78           C  
ATOM   2649  HB2 TYR A 164       6.905 -13.543   7.410  1.00 89.78           H  
ATOM   2650  HB3 TYR A 164       6.445 -13.874   5.760  1.00 89.78           H  
ATOM   2651  O   TYR A 164       3.687 -14.188   8.451  1.00 89.78           O  
ATOM   2652  CG  TYR A 164       7.205 -11.924   6.005  1.00 89.78           C  
ATOM   2653  CD1 TYR A 164       6.623 -11.095   5.030  1.00 89.78           C  
ATOM   2654  HD1 TYR A 164       5.623 -11.305   4.680  1.00 89.78           H  
ATOM   2655  CD2 TYR A 164       8.533 -11.675   6.410  1.00 89.78           C  
ATOM   2656  HD2 TYR A 164       9.033 -12.340   7.099  1.00 89.78           H  
ATOM   2657  CE1 TYR A 164       7.324 -10.005   4.498  1.00 89.78           C  
ATOM   2658  HE1 TYR A 164       6.865  -9.381   3.745  1.00 89.78           H  
ATOM   2659  CE2 TYR A 164       9.248 -10.580   5.884  1.00 89.78           C  
ATOM   2660  HE2 TYR A 164      10.270 -10.388   6.175  1.00 89.78           H  
ATOM   2661  OH  TYR A 164       9.307  -8.709   4.374  1.00 89.78           O  
ATOM   2662  HH  TYR A 164       8.780  -8.205   3.750  1.00 89.78           H  
ATOM   2663  CZ  TYR A 164       8.634  -9.741   4.932  1.00 89.78           C  
ATOM   2664  N   PHE A 165       4.098 -15.086   6.422  1.00 87.12           N  
ATOM   2665  H   PHE A 165       4.445 -14.898   5.492  1.00 87.12           H  
ATOM   2666  CA  PHE A 165       3.714 -16.463   6.705  1.00 87.12           C  
ATOM   2667  HA  PHE A 165       2.952 -16.477   7.484  1.00 87.12           H  
ATOM   2668  C   PHE A 165       4.925 -17.232   7.245  1.00 87.12           C  
ATOM   2669  CB  PHE A 165       3.086 -17.079   5.450  1.00 87.12           C  
ATOM   2670  HB2 PHE A 165       3.054 -18.163   5.559  1.00 87.12           H  
ATOM   2671  HB3 PHE A 165       3.698 -16.853   4.577  1.00 87.12           H  
ATOM   2672  O   PHE A 165       5.763 -17.753   6.512  1.00 87.12           O  
ATOM   2673  CG  PHE A 165       1.668 -16.593   5.236  1.00 87.12           C  
ATOM   2674  CD1 PHE A 165       0.633 -17.123   6.029  1.00 87.12           C  
ATOM   2675  HD1 PHE A 165       0.847 -17.919   6.727  1.00 87.12           H  
ATOM   2676  CD2 PHE A 165       1.380 -15.612   4.270  1.00 87.12           C  
ATOM   2677  HD2 PHE A 165       2.166 -15.225   3.639  1.00 87.12           H  
ATOM   2678  CE1 PHE A 165      -0.687 -16.668   5.866  1.00 87.12           C  
ATOM   2679  HE1 PHE A 165      -1.490 -17.130   6.422  1.00 87.12           H  
ATOM   2680  CE2 PHE A 165       0.056 -15.164   4.105  1.00 87.12           C  
ATOM   2681  HE2 PHE A 165      -0.194 -14.444   3.339  1.00 87.12           H  
ATOM   2682  CZ  PHE A 165      -0.973 -15.687   4.903  1.00 87.12           C  
ATOM   2683  HZ  PHE A 165      -1.994 -15.382   4.725  1.00 87.12           H  
ATOM   2684  N   ASP A 166       5.039 -17.233   8.572  1.00 84.16           N  
ATOM   2685  H   ASP A 166       4.387 -16.652   9.078  1.00 84.16           H  
ATOM   2686  CA  ASP A 166       6.121 -17.837   9.355  1.00 84.16           C  
ATOM   2687  HA  ASP A 166       7.031 -17.251   9.223  1.00 84.16           H  
ATOM   2688  C   ASP A 166       6.464 -19.300   9.021  1.00 84.16           C  
ATOM   2689  CB  ASP A 166       5.675 -17.794  10.821  1.00 84.16           C  
ATOM   2690  HB2 ASP A 166       6.189 -18.586  11.364  1.00 84.16           H  
ATOM   2691  HB3 ASP A 166       4.605 -17.991  10.885  1.00 84.16           H  
ATOM   2692  O   ASP A 166       7.572 -19.740   9.314  1.00 84.16           O  
ATOM   2693  CG  ASP A 166       5.992 -16.482  11.523  1.00 84.16           C  
ATOM   2694  OD1 ASP A 166       5.737 -15.393  10.979  1.00 84.16           O  
ATOM   2695  OD2 ASP A 166       6.599 -16.571  12.613  1.00 84.16           O  
ATOM   2696  N   ASP A 167       5.509 -20.049   8.474  1.00 86.71           N  
ATOM   2697  H   ASP A 167       4.635 -19.598   8.244  1.00 86.71           H  
ATOM   2698  CA  ASP A 167       5.613 -21.445   8.038  1.00 86.71           C  
ATOM   2699  HA  ASP A 167       6.111 -22.030   8.812  1.00 86.71           H  
ATOM   2700  C   ASP A 167       6.422 -21.635   6.744  1.00 86.71           C  
ATOM   2701  CB  ASP A 167       4.183 -21.989   7.853  1.00 86.71           C  
ATOM   2702  HB2 ASP A 167       3.700 -22.037   8.829  1.00 86.71           H  
ATOM   2703  HB3 ASP A 167       4.231 -23.004   7.456  1.00 86.71           H  
ATOM   2704  O   ASP A 167       7.027 -22.690   6.559  1.00 86.71           O  
ATOM   2705  CG  ASP A 167       3.335 -21.104   6.925  1.00 86.71           C  
ATOM   2706  OD1 ASP A 167       2.995 -19.982   7.370  1.00 86.71           O  
ATOM   2707  OD2 ASP A 167       3.075 -21.504   5.768  1.00 86.71           O  
ATOM   2708  N   ARG A 168       6.461 -20.620   5.870  1.00 89.73           N  
ATOM   2709  H   ARG A 168       5.945 -19.787   6.115  1.00 89.73           H  
ATOM   2710  CA  ARG A 168       7.099 -20.693   4.540  1.00 89.73           C  
ATOM   2711  HA  ARG A 168       7.622 -21.646   4.461  1.00 89.73           H  
ATOM   2712  C   ARG A 168       8.166 -19.634   4.289  1.00 89.73           C  
ATOM   2713  CB  ARG A 168       6.012 -20.687   3.456  1.00 89.73           C  
ATOM   2714  HB2 ARG A 168       5.310 -21.489   3.683  1.00 89.73           H  
ATOM   2715  HB3 ARG A 168       6.469 -20.910   2.491  1.00 89.73           H  
ATOM   2716  O   ARG A 168       9.030 -19.841   3.442  1.00 89.73           O  
ATOM   2717  CG  ARG A 168       5.268 -19.345   3.353  1.00 89.73           C  
ATOM   2718  HG2 ARG A 168       5.927 -18.599   2.909  1.00 89.73           H  
ATOM   2719  HG3 ARG A 168       4.981 -19.002   4.347  1.00 89.73           H  
ATOM   2720  CD  ARG A 168       4.003 -19.467   2.506  1.00 89.73           C  
ATOM   2721  HD2 ARG A 168       3.597 -18.467   2.350  1.00 89.73           H  
ATOM   2722  HD3 ARG A 168       4.241 -19.907   1.538  1.00 89.73           H  
ATOM   2723  NE  ARG A 168       3.010 -20.289   3.209  1.00 89.73           N  
ATOM   2724  HE  ARG A 168       3.314 -20.836   4.002  1.00 89.73           H  
ATOM   2725  NH1 ARG A 168       1.080 -19.460   2.264  1.00 89.73           N  
ATOM   2726 HH11 ARG A 168       1.564 -19.005   1.503  1.00 89.73           H  
ATOM   2727 HH12 ARG A 168       0.100 -19.309   2.459  1.00 89.73           H  
ATOM   2728  NH2 ARG A 168       0.999 -20.793   4.030  1.00 89.73           N  
ATOM   2729 HH21 ARG A 168       1.487 -21.224   4.802  1.00 89.73           H  
ATOM   2730 HH22 ARG A 168       0.021 -20.545   4.074  1.00 89.73           H  
ATOM   2731  CZ  ARG A 168       1.706 -20.183   3.140  1.00 89.73           C  
ATOM   2732  N   THR A 169       8.144 -18.522   5.020  1.00 89.20           N  
ATOM   2733  H   THR A 169       7.367 -18.371   5.647  1.00 89.20           H  
ATOM   2734  CA  THR A 169       9.150 -17.463   4.885  1.00 89.20           C  
ATOM   2735  HA  THR A 169       9.343 -17.322   3.821  1.00 89.20           H  
ATOM   2736  C   THR A 169      10.437 -17.838   5.623  1.00 89.20           C  
ATOM   2737  CB  THR A 169       8.626 -16.128   5.402  1.00 89.20           C  
ATOM   2738  HB  THR A 169       8.410 -16.186   6.469  1.00 89.20           H  
ATOM   2739  O   THR A 169      10.398 -17.966   6.854  1.00 89.20           O  
ATOM   2740  CG2 THR A 169       9.616 -14.993   5.135  1.00 89.20           C  
ATOM   2741 HG21 THR A 169       9.153 -14.031   5.355  1.00 89.20           H  
ATOM   2742 HG22 THR A 169      10.498 -15.108   5.765  1.00 89.20           H  
ATOM   2743 HG23 THR A 169       9.923 -15.004   4.089  1.00 89.20           H  
ATOM   2744  OG1 THR A 169       7.448 -15.818   4.709  1.00 89.20           O  
ATOM   2745  HG1 THR A 169       7.370 -14.861   4.676  1.00 89.20           H  
ATOM   2746  N   PRO A 170      11.588 -17.959   4.927  1.00 91.52           N  
ATOM   2747  CA  PRO A 170      12.835 -18.399   5.541  1.00 91.52           C  
ATOM   2748  HA  PRO A 170      12.678 -19.429   5.862  1.00 91.52           H  
ATOM   2749  C   PRO A 170      13.256 -17.518   6.732  1.00 91.52           C  
ATOM   2750  CB  PRO A 170      13.891 -18.393   4.430  1.00 91.52           C  
ATOM   2751  HB2 PRO A 170      14.422 -17.441   4.415  1.00 91.52           H  
ATOM   2752  HB3 PRO A 170      14.599 -19.214   4.548  1.00 91.52           H  
ATOM   2753  O   PRO A 170      13.052 -16.299   6.696  1.00 91.52           O  
ATOM   2754  CG  PRO A 170      13.068 -18.542   3.153  1.00 91.52           C  
ATOM   2755  HG2 PRO A 170      12.858 -19.596   2.973  1.00 91.52           H  
ATOM   2756  HG3 PRO A 170      13.567 -18.096   2.293  1.00 91.52           H  
ATOM   2757  CD  PRO A 170      11.769 -17.818   3.490  1.00 91.52           C  
ATOM   2758  HD2 PRO A 170      11.851 -16.762   3.235  1.00 91.52           H  
ATOM   2759  HD3 PRO A 170      10.955 -18.286   2.936  1.00 91.52           H  
ATOM   2760  N   PRO A 171      13.866 -18.093   7.786  1.00 84.76           N  
ATOM   2761  CA  PRO A 171      14.406 -17.320   8.902  1.00 84.76           C  
ATOM   2762  HA  PRO A 171      13.578 -16.846   9.428  1.00 84.76           H  
ATOM   2763  C   PRO A 171      15.395 -16.250   8.423  1.00 84.76           C  
ATOM   2764  CB  PRO A 171      15.077 -18.340   9.829  1.00 84.76           C  
ATOM   2765  HB2 PRO A 171      14.981 -18.057  10.877  1.00 84.76           H  
ATOM   2766  HB3 PRO A 171      16.127 -18.460   9.562  1.00 84.76           H  
ATOM   2767  O   PRO A 171      16.261 -16.528   7.596  1.00 84.76           O  
ATOM   2768  CG  PRO A 171      14.332 -19.638   9.522  1.00 84.76           C  
ATOM   2769  HG2 PRO A 171      13.394 -19.663  10.076  1.00 84.76           H  
ATOM   2770  HG3 PRO A 171      14.937 -20.517   9.747  1.00 84.76           H  
ATOM   2771  CD  PRO A 171      14.042 -19.517   8.028  1.00 84.76           C  
ATOM   2772  HD2 PRO A 171      14.892 -19.882   7.451  1.00 84.76           H  
ATOM   2773  HD3 PRO A 171      13.143 -20.086   7.789  1.00 84.76           H  
ATOM   2774  N   GLY A 172      15.254 -15.023   8.930  1.00 83.14           N  
ATOM   2775  H   GLY A 172      14.528 -14.855   9.611  1.00 83.14           H  
ATOM   2776  CA  GLY A 172      16.094 -13.884   8.541  1.00 83.14           C  
ATOM   2777  HA2 GLY A 172      17.142 -14.175   8.619  1.00 83.14           H  
ATOM   2778  HA3 GLY A 172      15.920 -13.064   9.238  1.00 83.14           H  
ATOM   2779  C   GLY A 172      15.867 -13.345   7.120  1.00 83.14           C  
ATOM   2780  O   GLY A 172      16.555 -12.406   6.729  1.00 83.14           O  
ATOM   2781  N   TRP A 173      14.922 -13.889   6.340  1.00 88.68           N  
ATOM   2782  H   TRP A 173      14.378 -14.669   6.681  1.00 88.68           H  
ATOM   2783  CA  TRP A 173      14.598 -13.334   5.024  1.00 88.68           C  
ATOM   2784  HA  TRP A 173      15.528 -13.215   4.469  1.00 88.68           H  
ATOM   2785  C   TRP A 173      13.946 -11.957   5.160  1.00 88.68           C  
ATOM   2786  CB  TRP A 173      13.695 -14.276   4.220  1.00 88.68           C  
ATOM   2787  HB2 TRP A 173      14.187 -15.246   4.146  1.00 88.68           H  
ATOM   2788  HB3 TRP A 173      12.756 -14.416   4.755  1.00 88.68           H  
ATOM   2789  O   TRP A 173      12.908 -11.816   5.807  1.00 88.68           O  
ATOM   2790  CG  TRP A 173      13.387 -13.793   2.834  1.00 88.68           C  
ATOM   2791  CD1 TRP A 173      14.140 -14.039   1.738  1.00 88.68           C  
ATOM   2792  HD1 TRP A 173      15.050 -14.621   1.736  1.00 88.68           H  
ATOM   2793  CD2 TRP A 173      12.292 -12.933   2.379  1.00 88.68           C  
ATOM   2794  CE2 TRP A 173      12.454 -12.706   0.979  1.00 88.68           C  
ATOM   2795  CE3 TRP A 173      11.189 -12.308   3.003  1.00 88.68           C  
ATOM   2796  HE3 TRP A 173      11.046 -12.432   4.066  1.00 88.68           H  
ATOM   2797  NE1 TRP A 173      13.590 -13.406   0.641  1.00 88.68           N  
ATOM   2798  HE1 TRP A 173      14.010 -13.414  -0.278  1.00 88.68           H  
ATOM   2799  CH2 TRP A 173      10.489 -11.307   0.887  1.00 88.68           C  
ATOM   2800  HH2 TRP A 173       9.823 -10.666   0.328  1.00 88.68           H  
ATOM   2801  CZ2 TRP A 173      11.575 -11.908   0.235  1.00 88.68           C  
ATOM   2802  HZ2 TRP A 173      11.744 -11.751  -0.820  1.00 88.68           H  
ATOM   2803  CZ3 TRP A 173      10.292 -11.512   2.263  1.00 88.68           C  
ATOM   2804  HZ3 TRP A 173       9.457 -11.042   2.761  1.00 88.68           H  
ATOM   2805  N   GLN A 174      14.543 -10.971   4.493  1.00 87.70           N  
ATOM   2806  H   GLN A 174      15.396 -11.177   3.993  1.00 87.70           H  
ATOM   2807  CA  GLN A 174      14.011  -9.625   4.313  1.00 87.70           C  
ATOM   2808  HA  GLN A 174      12.957  -9.621   4.591  1.00 87.70           H  
ATOM   2809  C   GLN A 174      14.158  -9.248   2.832  1.00 87.70           C  
ATOM   2810  CB  GLN A 174      14.767  -8.609   5.189  1.00 87.70           C  
ATOM   2811  HB2 GLN A 174      15.781  -8.501   4.803  1.00 87.70           H  
ATOM   2812  HB3 GLN A 174      14.276  -7.639   5.102  1.00 87.70           H  
ATOM   2813  O   GLN A 174      15.182  -9.581   2.228  1.00 87.70           O  
ATOM   2814  CG  GLN A 174      14.870  -8.984   6.678  1.00 87.70           C  
ATOM   2815  HG2 GLN A 174      15.448  -8.212   7.186  1.00 87.70           H  
ATOM   2816  HG3 GLN A 174      15.418  -9.920   6.785  1.00 87.70           H  
ATOM   2817  CD  GLN A 174      13.530  -9.110   7.393  1.00 87.70           C  
ATOM   2818  NE2 GLN A 174      13.534  -9.557   8.627  1.00 87.70           N  
ATOM   2819 HE21 GLN A 174      14.389  -9.838   9.084  1.00 87.70           H  
ATOM   2820 HE22 GLN A 174      12.670  -9.424   9.132  1.00 87.70           H  
ATOM   2821  OE1 GLN A 174      12.474  -8.762   6.893  1.00 87.70           O  
ATOM   2822  N   PRO A 175      13.173  -8.573   2.223  1.00 89.34           N  
ATOM   2823  CA  PRO A 175      13.300  -8.054   0.874  1.00 89.34           C  
ATOM   2824  HA  PRO A 175      13.854  -8.746   0.241  1.00 89.34           H  
ATOM   2825  C   PRO A 175      14.025  -6.698   0.886  1.00 89.34           C  
ATOM   2826  CB  PRO A 175      11.858  -7.966   0.390  1.00 89.34           C  
ATOM   2827  HB2 PRO A 175      11.516  -8.957   0.091  1.00 89.34           H  
ATOM   2828  HB3 PRO A 175      11.753  -7.284  -0.454  1.00 89.34           H  
ATOM   2829  O   PRO A 175      14.128  -6.041   1.923  1.00 89.34           O  
ATOM   2830  CG  PRO A 175      11.111  -7.515   1.647  1.00 89.34           C  
ATOM   2831  HG2 PRO A 175      10.057  -7.791   1.612  1.00 89.34           H  
ATOM   2832  HG3 PRO A 175      11.224  -6.438   1.778  1.00 89.34           H  
ATOM   2833  CD  PRO A 175      11.859  -8.257   2.760  1.00 89.34           C  
ATOM   2834  HD2 PRO A 175      11.934  -7.637   3.653  1.00 89.34           H  
ATOM   2835  HD3 PRO A 175      11.347  -9.191   2.991  1.00 89.34           H  
ATOM   2836  N   ASP A 176      14.511  -6.266  -0.278  1.00 90.17           N  
ATOM   2837  H   ASP A 176      14.504  -6.890  -1.072  1.00 90.17           H  
ATOM   2838  CA  ASP A 176      15.286  -5.031  -0.433  1.00 90.17           C  
ATOM   2839  HA  ASP A 176      16.250  -5.180   0.054  1.00 90.17           H  
ATOM   2840  C   ASP A 176      14.580  -3.825   0.214  1.00 90.17           C  
ATOM   2841  CB  ASP A 176      15.537  -4.702  -1.919  1.00 90.17           C  
ATOM   2842  HB2 ASP A 176      14.597  -4.354  -2.348  1.00 90.17           H  
ATOM   2843  HB3 ASP A 176      16.243  -3.874  -1.969  1.00 90.17           H  
ATOM   2844  O   ASP A 176      13.357  -3.698   0.138  1.00 90.17           O  
ATOM   2845  CG  ASP A 176      16.054  -5.831  -2.820  1.00 90.17           C  
ATOM   2846  OD1 ASP A 176      16.188  -7.000  -2.395  1.00 90.17           O  
ATOM   2847  OD2 ASP A 176      16.157  -5.595  -4.043  1.00 90.17           O  
ATOM   2848  N   TYR A 177      15.365  -2.911   0.795  1.00 88.97           N  
ATOM   2849  H   TYR A 177      16.359  -3.086   0.767  1.00 88.97           H  
ATOM   2850  CA  TYR A 177      14.928  -1.715   1.540  1.00 88.97           C  
ATOM   2851  HA  TYR A 177      15.836  -1.158   1.771  1.00 88.97           H  
ATOM   2852  C   TYR A 177      14.260  -1.955   2.902  1.00 88.97           C  
ATOM   2853  CB  TYR A 177      14.068  -0.785   0.671  1.00 88.97           C  
ATOM   2854  HB2 TYR A 177      13.926   0.146   1.220  1.00 88.97           H  
ATOM   2855  HB3 TYR A 177      13.079  -1.221   0.530  1.00 88.97           H  
ATOM   2856  O   TYR A 177      14.084  -0.993   3.652  1.00 88.97           O  
ATOM   2857  CG  TYR A 177      14.667  -0.455  -0.679  1.00 88.97           C  
ATOM   2858  CD1 TYR A 177      15.565   0.622  -0.791  1.00 88.97           C  
ATOM   2859  HD1 TYR A 177      15.797   1.226   0.074  1.00 88.97           H  
ATOM   2860  CD2 TYR A 177      14.353  -1.234  -1.811  1.00 88.97           C  
ATOM   2861  HD2 TYR A 177      13.650  -2.049  -1.733  1.00 88.97           H  
ATOM   2862  CE1 TYR A 177      16.166   0.914  -2.028  1.00 88.97           C  
ATOM   2863  HE1 TYR A 177      16.844   1.751  -2.114  1.00 88.97           H  
ATOM   2864  CE2 TYR A 177      14.986  -0.969  -3.039  1.00 88.97           C  
ATOM   2865  HE2 TYR A 177      14.799  -1.579  -3.910  1.00 88.97           H  
ATOM   2866  OH  TYR A 177      16.467   0.378  -4.346  1.00 88.97           O  
ATOM   2867  HH  TYR A 177      17.057   1.132  -4.284  1.00 88.97           H  
ATOM   2868  CZ  TYR A 177      15.886   0.108  -3.151  1.00 88.97           C  
ATOM   2869  N   PHE A 178      13.937  -3.198   3.264  1.00 89.21           N  
ATOM   2870  H   PHE A 178      14.110  -3.963   2.628  1.00 89.21           H  
ATOM   2871  CA  PHE A 178      13.419  -3.528   4.588  1.00 89.21           C  
ATOM   2872  HA  PHE A 178      13.087  -2.615   5.082  1.00 89.21           H  
ATOM   2873  C   PHE A 178      14.506  -4.146   5.471  1.00 89.21           C  
ATOM   2874  CB  PHE A 178      12.192  -4.437   4.485  1.00 89.21           C  
ATOM   2875  HB2 PHE A 178      11.921  -4.681   5.512  1.00 89.21           H  
ATOM   2876  HB3 PHE A 178      12.459  -5.358   3.967  1.00 89.21           H  
ATOM   2877  O   PHE A 178      15.352  -4.912   5.015  1.00 89.21           O  
ATOM   2878  CG  PHE A 178      10.974  -3.815   3.827  1.00 89.21           C  
ATOM   2879  CD1 PHE A 178       9.897  -3.373   4.614  1.00 89.21           C  
ATOM   2880  HD1 PHE A 178       9.916  -3.509   5.685  1.00 89.21           H  
ATOM   2881  CD2 PHE A 178      10.920  -3.646   2.433  1.00 89.21           C  
ATOM   2882  HD2 PHE A 178      11.737  -4.002   1.823  1.00 89.21           H  
ATOM   2883  CE1 PHE A 178       8.802  -2.729   4.017  1.00 89.21           C  
ATOM   2884  HE1 PHE A 178       8.000  -2.359   4.639  1.00 89.21           H  
ATOM   2885  CE2 PHE A 178       9.832  -2.986   1.835  1.00 89.21           C  
ATOM   2886  HE2 PHE A 178       9.828  -2.797   0.772  1.00 89.21           H  
ATOM   2887  CZ  PHE A 178       8.769  -2.528   2.627  1.00 89.21           C  
ATOM   2888  HZ  PHE A 178       7.946  -1.997   2.172  1.00 89.21           H  
ATOM   2889  N   ARG A 179      14.452  -3.836   6.767  1.00 85.61           N  
ATOM   2890  H   ARG A 179      13.716  -3.212   7.064  1.00 85.61           H  
ATOM   2891  CA  ARG A 179      15.234  -4.510   7.813  1.00 85.61           C  
ATOM   2892  HA  ARG A 179      15.894  -5.246   7.353  1.00 85.61           H  
ATOM   2893  C   ARG A 179      14.312  -5.268   8.751  1.00 85.61           C  
ATOM   2894  CB  ARG A 179      16.099  -3.498   8.578  1.00 85.61           C  
ATOM   2895  HB2 ARG A 179      16.669  -4.036   9.335  1.00 85.61           H  
ATOM   2896  HB3 ARG A 179      16.806  -3.036   7.889  1.00 85.61           H  
ATOM   2897  O   ARG A 179      13.123  -4.957   8.813  1.00 85.61           O  
ATOM   2898  CG  ARG A 179      15.267  -2.398   9.258  1.00 85.61           C  
ATOM   2899  HG2 ARG A 179      14.404  -2.827   9.767  1.00 85.61           H  
ATOM   2900  HG3 ARG A 179      14.914  -1.692   8.506  1.00 85.61           H  
ATOM   2901  CD  ARG A 179      16.119  -1.665  10.295  1.00 85.61           C  
ATOM   2902  HD2 ARG A 179      17.023  -1.293   9.814  1.00 85.61           H  
ATOM   2903  HD3 ARG A 179      16.409  -2.363  11.080  1.00 85.61           H  
ATOM   2904  NE  ARG A 179      15.381  -0.536  10.877  1.00 85.61           N  
ATOM   2905  HE  ARG A 179      15.576   0.381  10.501  1.00 85.61           H  
ATOM   2906  NH1 ARG A 179      14.091  -1.691  12.416  1.00 85.61           N  
ATOM   2907 HH11 ARG A 179      13.363  -1.611  13.112  1.00 85.61           H  
ATOM   2908 HH12 ARG A 179      14.440  -2.602  12.155  1.00 85.61           H  
ATOM   2909  NH2 ARG A 179      13.897   0.508  12.196  1.00 85.61           N  
ATOM   2910 HH21 ARG A 179      13.201   0.480  12.927  1.00 85.61           H  
ATOM   2911 HH22 ARG A 179      14.139   1.411  11.812  1.00 85.61           H  
ATOM   2912  CZ  ARG A 179      14.466  -0.594  11.826  1.00 85.61           C  
ATOM   2913  N   GLU A 180      14.870  -6.183   9.538  1.00 83.77           N  
ATOM   2914  H   GLU A 180      15.860  -6.368   9.468  1.00 83.77           H  
ATOM   2915  CA  GLU A 180      14.134  -6.751  10.666  1.00 83.77           C  
ATOM   2916  HA  GLU A 180      13.245  -7.225  10.251  1.00 83.77           H  
ATOM   2917  C   GLU A 180      13.662  -5.631  11.609  1.00 83.77           C  
ATOM   2918  CB  GLU A 180      14.956  -7.850  11.355  1.00 83.77           C  
ATOM   2919  HB2 GLU A 180      15.353  -8.500  10.575  1.00 83.77           H  
ATOM   2920  HB3 GLU A 180      15.792  -7.405  11.896  1.00 83.77           H  
ATOM   2921  O   GLU A 180      14.390  -4.663  11.874  1.00 83.77           O  
ATOM   2922  CG  GLU A 180      14.098  -8.695  12.315  1.00 83.77           C  
ATOM   2923  HG2 GLU A 180      13.154  -8.926  11.822  1.00 83.77           H  
ATOM   2924  HG3 GLU A 180      13.873  -8.100  13.200  1.00 83.77           H  
ATOM   2925  CD  GLU A 180      14.758 -10.021  12.738  1.00 83.77           C  
ATOM   2926  OE1 GLU A 180      14.056 -10.820  13.402  1.00 83.77           O  
ATOM   2927  OE2 GLU A 180      15.928 -10.257  12.361  1.00 83.77           O  
ATOM   2928  N   ALA A 181      12.401  -5.712  12.032  1.00 79.06           N  
ATOM   2929  H   ALA A 181      11.863  -6.541  11.825  1.00 79.06           H  
ATOM   2930  CA  ALA A 181      11.785  -4.690  12.865  1.00 79.06           C  
ATOM   2931  HA  ALA A 181      12.296  -3.741  12.700  1.00 79.06           H  
ATOM   2932  C   ALA A 181      11.938  -5.052  14.345  1.00 79.06           C  
ATOM   2933  CB  ALA A 181      10.333  -4.492  12.439  1.00 79.06           C  
ATOM   2934  HB1 ALA A 181      10.004  -3.500  12.748  1.00 79.06           H  
ATOM   2935  HB2 ALA A 181      10.234  -4.584  11.358  1.00 79.06           H  
ATOM   2936  HB3 ALA A 181       9.719  -5.246  12.932  1.00 79.06           H  
ATOM   2937  O   ALA A 181      11.680  -6.190  14.749  1.00 79.06           O  
ATOM   2938  N   ASP A 182      12.341  -4.082  15.164  1.00 71.65           N  
ATOM   2939  H   ASP A 182      12.401  -3.133  14.825  1.00 71.65           H  
ATOM   2940  CA  ASP A 182      12.490  -4.318  16.598  1.00 71.65           C  
ATOM   2941  HA  ASP A 182      13.054  -5.243  16.720  1.00 71.65           H  
ATOM   2942  C   ASP A 182      11.099  -4.451  17.242  1.00 71.65           C  
ATOM   2943  CB  ASP A 182      13.304  -3.183  17.235  1.00 71.65           C  
ATOM   2944  HB2 ASP A 182      14.269  -3.113  16.732  1.00 71.65           H  
ATOM   2945  HB3 ASP A 182      12.783  -2.236  17.097  1.00 71.65           H  
ATOM   2946  O   ASP A 182      10.236  -3.640  16.907  1.00 71.65           O  
ATOM   2947  CG  ASP A 182      13.527  -3.417  18.732  1.00 71.65           C  
ATOM   2948  OD1 ASP A 182      12.539  -3.302  19.498  1.00 71.65           O  
ATOM   2949  OD2 ASP A 182      14.663  -3.754  19.111  1.00 71.65           O  
ATOM   2950  N   PRO A 183      10.849  -5.404  18.172  1.00 65.25           N  
ATOM   2951  CA  PRO A 183       9.598  -5.520  18.938  1.00 65.25           C  
ATOM   2952  HA  PRO A 183       8.878  -6.092  18.352  1.00 65.25           H  
ATOM   2953  C   PRO A 183       8.934  -4.202  19.363  1.00 65.25           C  
ATOM   2954  CB  PRO A 183       9.944  -6.337  20.188  1.00 65.25           C  
ATOM   2955  HB2 PRO A 183       9.716  -5.796  21.107  1.00 65.25           H  
ATOM   2956  HB3 PRO A 183       9.373  -7.266  20.175  1.00 65.25           H  
ATOM   2957  O   PRO A 183       7.707  -4.087  19.329  1.00 65.25           O  
ATOM   2958  CG  PRO A 183      11.445  -6.615  20.109  1.00 65.25           C  
ATOM   2959  HG2 PRO A 183      11.696  -7.621  20.445  1.00 65.25           H  
ATOM   2960  HG3 PRO A 183      11.976  -5.876  20.709  1.00 65.25           H  
ATOM   2961  CD  PRO A 183      11.795  -6.401  18.645  1.00 65.25           C  
ATOM   2962  HD2 PRO A 183      12.831  -6.067  18.580  1.00 65.25           H  
ATOM   2963  HD3 PRO A 183      11.663  -7.322  18.077  1.00 65.25           H  
ATOM   2964  N   SER A 184       9.736  -3.218  19.765  1.00 65.12           N  
ATOM   2965  H   SER A 184      10.733  -3.367  19.697  1.00 65.12           H  
ATOM   2966  CA  SER A 184       9.286  -1.910  20.243  1.00 65.12           C  
ATOM   2967  HA  SER A 184       8.519  -2.067  21.001  1.00 65.12           H  
ATOM   2968  C   SER A 184       8.663  -1.020  19.160  1.00 65.12           C  
ATOM   2969  CB  SER A 184      10.461  -1.188  20.907  1.00 65.12           C  
ATOM   2970  HB2 SER A 184      10.826  -1.784  21.743  1.00 65.12           H  
ATOM   2971  HB3 SER A 184      10.116  -0.227  21.290  1.00 65.12           H  
ATOM   2972  O   SER A 184       7.815  -0.189  19.477  1.00 65.12           O  
ATOM   2973  OG  SER A 184      11.520  -0.969  19.999  1.00 65.12           O  
ATOM   2974  HG  SER A 184      11.965  -1.804  19.839  1.00 65.12           H  
ATOM   2975  N   GLU A 185       9.003  -1.213  17.883  1.00 63.17           N  
ATOM   2976  H   GLU A 185       9.691  -1.923  17.679  1.00 63.17           H  
ATOM   2977  CA  GLU A 185       8.470  -0.430  16.755  1.00 63.17           C  
ATOM   2978  HA  GLU A 185       8.392   0.616  17.054  1.00 63.17           H  
ATOM   2979  C   GLU A 185       7.072  -0.892  16.312  1.00 63.17           C  
ATOM   2980  CB  GLU A 185       9.427  -0.530  15.558  1.00 63.17           C  
ATOM   2981  HB2 GLU A 185       9.477  -1.566  15.223  1.00 63.17           H  
ATOM   2982  HB3 GLU A 185       9.032   0.072  14.740  1.00 63.17           H  
ATOM   2983  O   GLU A 185       6.448  -0.304  15.424  1.00 63.17           O  
ATOM   2984  CG  GLU A 185      10.840  -0.040  15.879  1.00 63.17           C  
ATOM   2985  HG2 GLU A 185      10.782   0.987  16.239  1.00 63.17           H  
ATOM   2986  HG3 GLU A 185      11.278  -0.652  16.668  1.00 63.17           H  
ATOM   2987  CD  GLU A 185      11.718  -0.110  14.632  1.00 63.17           C  
ATOM   2988  OE1 GLU A 185      12.065   0.962  14.094  1.00 63.17           O  
ATOM   2989  OE2 GLU A 185      12.047  -1.223  14.153  1.00 63.17           O  
ATOM   2990  N   LEU A 186       6.599  -2.003  16.870  1.00 52.06           N  
ATOM   2991  H   LEU A 186       7.180  -2.415  17.586  1.00 52.06           H  
ATOM   2992  CA  LEU A 186       5.489  -2.810  16.353  1.00 52.06           C  
ATOM   2993  HA  LEU A 186       5.269  -2.520  15.325  1.00 52.06           H  
ATOM   2994  C   LEU A 186       4.237  -2.581  17.179  1.00 52.06           C  
ATOM   2995  CB  LEU A 186       5.890  -4.292  16.367  1.00 52.06           C  
ATOM   2996  HB2 LEU A 186       5.203  -4.852  15.733  1.00 52.06           H  
ATOM   2997  HB3 LEU A 186       5.773  -4.673  17.382  1.00 52.06           H  
ATOM   2998  O   LEU A 186       3.143  -2.464  16.625  1.00 52.06           O  
ATOM   2999  CG  LEU A 186       7.358  -4.516  15.964  1.00 52.06           C  
ATOM   3000  HG  LEU A 186       7.950  -4.041  16.747  1.00 52.06           H  
ATOM   3001  CD1 LEU A 186       7.744  -5.976  16.004  1.00 52.06           C  
ATOM   3002 HD11 LEU A 186       8.829  -6.060  15.943  1.00 52.06           H  
ATOM   3003 HD12 LEU A 186       7.382  -6.407  16.937  1.00 52.06           H  
ATOM   3004 HD13 LEU A 186       7.309  -6.484  15.142  1.00 52.06           H  
ATOM   3005  CD2 LEU A 186       7.799  -3.938  14.619  1.00 52.06           C  
ATOM   3006 HD21 LEU A 186       7.324  -2.981  14.403  1.00 52.06           H  
ATOM   3007 HD22 LEU A 186       8.873  -3.769  14.687  1.00 52.06           H  
ATOM   3008 HD23 LEU A 186       7.629  -4.643  13.805  1.00 52.06           H  
ATOM   3009  N   ALA A 187       4.442  -2.411  18.485  1.00 48.06           N  
ATOM   3010  H   ALA A 187       5.382  -2.533  18.836  1.00 48.06           H  
ATOM   3011  CA  ALA A 187       3.514  -1.709  19.338  1.00 48.06           C  
ATOM   3012  HA  ALA A 187       2.572  -2.256  19.375  1.00 48.06           H  
ATOM   3013  C   ALA A 187       3.262  -0.314  18.745  1.00 48.06           C  
ATOM   3014  CB  ALA A 187       4.100  -1.654  20.755  1.00 48.06           C  
ATOM   3015  HB1 ALA A 187       3.413  -1.119  21.411  1.00 48.06           H  
ATOM   3016  HB2 ALA A 187       4.240  -2.664  21.139  1.00 48.06           H  
ATOM   3017  HB3 ALA A 187       5.059  -1.136  20.746  1.00 48.06           H  
ATOM   3018  O   ALA A 187       4.049   0.619  18.907  1.00 48.06           O  
ATOM   3019  N   PHE A 188       2.096  -0.148  18.114  1.00 49.72           N  
ATOM   3020  H   PHE A 188       1.555  -0.983  17.945  1.00 49.72           H  
ATOM   3021  CA  PHE A 188       1.351   1.083  18.343  1.00 49.72           C  
ATOM   3022  HA  PHE A 188       1.857   1.940  17.899  1.00 49.72           H  
ATOM   3023  C   PHE A 188       1.306   1.233  19.862  1.00 49.72           C  
ATOM   3024  CB  PHE A 188      -0.082   0.962  17.801  1.00 49.72           C  
ATOM   3025  HB2 PHE A 188      -0.487  -0.015  18.066  1.00 49.72           H  
ATOM   3026  HB3 PHE A 188      -0.695   1.699  18.320  1.00 49.72           H  
ATOM   3027  O   PHE A 188       0.752   0.365  20.539  1.00 49.72           O  
ATOM   3028  CG  PHE A 188      -0.259   1.173  16.309  1.00 49.72           C  
ATOM   3029  CD1 PHE A 188      -0.962   2.303  15.849  1.00 49.72           C  
ATOM   3030  HD1 PHE A 188      -1.322   3.038  16.553  1.00 49.72           H  
ATOM   3031  CD2 PHE A 188       0.205   0.217  15.384  1.00 49.72           C  
ATOM   3032  HD2 PHE A 188       0.727  -0.662  15.731  1.00 49.72           H  
ATOM   3033  CE1 PHE A 188      -1.213   2.468  14.475  1.00 49.72           C  
ATOM   3034  HE1 PHE A 188      -1.759   3.334  14.130  1.00 49.72           H  
ATOM   3035  CE2 PHE A 188      -0.023   0.397  14.006  1.00 49.72           C  
ATOM   3036  HE2 PHE A 188       0.329  -0.337  13.296  1.00 49.72           H  
ATOM   3037  CZ  PHE A 188      -0.733   1.522  13.552  1.00 49.72           C  
ATOM   3038  HZ  PHE A 188      -0.906   1.656  12.495  1.00 49.72           H  
ATOM   3039  N   LYS A 189       1.953   2.263  20.409  1.00 45.65           N  
ATOM   3040  H   LYS A 189       2.456   2.907  19.817  1.00 45.65           H  
ATOM   3041  CA  LYS A 189       1.868   2.517  21.842  1.00 45.65           C  
ATOM   3042  HA  LYS A 189       2.112   1.606  22.389  1.00 45.65           H  
ATOM   3043  C   LYS A 189       0.417   2.868  22.151  1.00 45.65           C  
ATOM   3044  CB  LYS A 189       2.844   3.618  22.275  1.00 45.65           C  
ATOM   3045  HB2 LYS A 189       2.792   4.448  21.570  1.00 45.65           H  
ATOM   3046  HB3 LYS A 189       2.531   3.989  23.251  1.00 45.65           H  
ATOM   3047  O   LYS A 189      -0.013   4.008  21.961  1.00 45.65           O  
ATOM   3048  CG  LYS A 189       4.293   3.117  22.395  1.00 45.65           C  
ATOM   3049  HG2 LYS A 189       4.351   2.338  23.156  1.00 45.65           H  
ATOM   3050  HG3 LYS A 189       4.636   2.720  21.440  1.00 45.65           H  
ATOM   3051  CD  LYS A 189       5.164   4.306  22.804  1.00 45.65           C  
ATOM   3052  HD2 LYS A 189       4.736   4.768  23.693  1.00 45.65           H  
ATOM   3053  HD3 LYS A 189       5.133   5.028  21.988  1.00 45.65           H  
ATOM   3054  CE  LYS A 189       6.626   3.960  23.079  1.00 45.65           C  
ATOM   3055  HE2 LYS A 189       7.081   3.610  22.153  1.00 45.65           H  
ATOM   3056  HE3 LYS A 189       6.673   3.158  23.816  1.00 45.65           H  
ATOM   3057  NZ  LYS A 189       7.327   5.167  23.578  1.00 45.65           N  
ATOM   3058  HZ1 LYS A 189       6.927   5.488  24.448  1.00 45.65           H  
ATOM   3059  HZ2 LYS A 189       8.326   5.043  23.657  1.00 45.65           H  
ATOM   3060  HZ3 LYS A 189       7.149   5.949  22.964  1.00 45.65           H  
ATOM   3061  N   ASN A 190      -0.320   1.881  22.657  1.00 43.90           N  
ATOM   3062  H   ASN A 190       0.048   0.943  22.584  1.00 43.90           H  
ATOM   3063  CA  ASN A 190      -1.545   2.079  23.418  1.00 43.90           C  
ATOM   3064  HA  ASN A 190      -2.250   2.680  22.846  1.00 43.90           H  
ATOM   3065  C   ASN A 190      -1.150   2.857  24.683  1.00 43.90           C  
ATOM   3066  CB  ASN A 190      -2.193   0.714  23.734  1.00 43.90           C  
ATOM   3067  HB2 ASN A 190      -1.455   0.053  24.188  1.00 43.90           H  
ATOM   3068  HB3 ASN A 190      -2.988   0.871  24.463  1.00 43.90           H  
ATOM   3069  O   ASN A 190      -0.889   2.271  25.727  1.00 43.90           O  
ATOM   3070  CG  ASN A 190      -2.819   0.008  22.540  1.00 43.90           C  
ATOM   3071  ND2 ASN A 190      -3.276  -1.206  22.739  1.00 43.90           N  
ATOM   3072 HD21 ASN A 190      -3.763  -1.643  21.970  1.00 43.90           H  
ATOM   3073 HD22 ASN A 190      -3.237  -1.634  23.653  1.00 43.90           H  
ATOM   3074  OD1 ASN A 190      -2.905   0.523  21.433  1.00 43.90           O  
ATOM   3075  N   GLY A 191      -0.970   4.172  24.535  1.00 40.46           N  
ATOM   3076  H   GLY A 191      -1.050   4.538  23.597  1.00 40.46           H  
ATOM   3077  CA  GLY A 191      -0.572   5.074  25.608  1.00 40.46           C  
ATOM   3078  HA2 GLY A 191      -0.228   6.022  25.192  1.00 40.46           H  
ATOM   3079  HA3 GLY A 191       0.235   4.626  26.187  1.00 40.46           H  
ATOM   3080  C   GLY A 191      -1.759   5.307  26.532  1.00 40.46           C  
ATOM   3081  O   GLY A 191      -2.025   4.524  27.438  1.00 40.46           O  
ATOM   3082  N   LYS A 192      -2.524   6.369  26.270  1.00 41.91           N  
ATOM   3083  H   LYS A 192      -2.281   6.941  25.474  1.00 41.91           H  
ATOM   3084  CA  LYS A 192      -3.887   6.470  26.806  1.00 41.91           C  
ATOM   3085  HA  LYS A 192      -3.851   6.366  27.891  1.00 41.91           H  
ATOM   3086  C   LYS A 192      -4.727   5.306  26.272  1.00 41.91           C  
ATOM   3087  CB  LYS A 192      -4.489   7.833  26.449  1.00 41.91           C  
ATOM   3088  HB2 LYS A 192      -5.573   7.784  26.548  1.00 41.91           H  
ATOM   3089  HB3 LYS A 192      -4.256   8.079  25.413  1.00 41.91           H  
ATOM   3090  O   LYS A 192      -4.553   4.908  25.119  1.00 41.91           O  
ATOM   3091  CG  LYS A 192      -3.953   8.922  27.392  1.00 41.91           C  
ATOM   3092  HG2 LYS A 192      -2.865   8.874  27.444  1.00 41.91           H  
ATOM   3093  HG3 LYS A 192      -4.349   8.734  28.390  1.00 41.91           H  
ATOM   3094  CD  LYS A 192      -4.359  10.327  26.922  1.00 41.91           C  
ATOM   3095  HD2 LYS A 192      -3.637  10.662  26.177  1.00 41.91           H  
ATOM   3096  HD3 LYS A 192      -5.340  10.295  26.447  1.00 41.91           H  
ATOM   3097  CE  LYS A 192      -4.385  11.323  28.090  1.00 41.91           C  
ATOM   3098  HE2 LYS A 192      -4.163  12.320  27.710  1.00 41.91           H  
ATOM   3099  HE3 LYS A 192      -3.610  11.044  28.804  1.00 41.91           H  
ATOM   3100  NZ  LYS A 192      -5.716  11.332  28.747  1.00 41.91           N  
ATOM   3101  HZ1 LYS A 192      -5.740  11.804  29.640  1.00 41.91           H  
ATOM   3102  HZ2 LYS A 192      -6.034  10.384  28.893  1.00 41.91           H  
ATOM   3103  HZ3 LYS A 192      -6.440  11.682  28.136  1.00 41.91           H  
ATOM   3104  N   SER A 193      -5.601   4.762  27.123  1.00 39.06           N  
ATOM   3105  H   SER A 193      -5.663   5.154  28.051  1.00 39.06           H  
ATOM   3106  CA  SER A 193      -6.391   3.565  26.807  1.00 39.06           C  
ATOM   3107  HA  SER A 193      -5.701   2.731  26.677  1.00 39.06           H  
ATOM   3108  C   SER A 193      -7.187   3.725  25.510  1.00 39.06           C  
ATOM   3109  CB  SER A 193      -7.342   3.221  27.963  1.00 39.06           C  
ATOM   3110  HB2 SER A 193      -6.799   3.253  28.907  1.00 39.06           H  
ATOM   3111  HB3 SER A 193      -7.717   2.208  27.819  1.00 39.06           H  
ATOM   3112  O   SER A 193      -7.619   4.832  25.185  1.00 39.06           O  
ATOM   3113  OG  SER A 193      -8.450   4.101  28.019  1.00 39.06           O  
ATOM   3114  HG  SER A 193      -8.148   5.009  28.096  1.00 39.06           H  
ATOM   3115  N   ASP A 194      -7.460   2.620  24.812  1.00 42.23           N  
ATOM   3116  H   ASP A 194      -7.003   1.751  25.051  1.00 42.23           H  
ATOM   3117  CA  ASP A 194      -8.316   2.628  23.617  1.00 42.23           C  
ATOM   3118  HA  ASP A 194      -7.840   3.251  22.860  1.00 42.23           H  
ATOM   3119  C   ASP A 194      -9.686   3.274  23.881  1.00 42.23           C  
ATOM   3120  CB  ASP A 194      -8.444   1.194  23.056  1.00 42.23           C  
ATOM   3121  HB2 ASP A 194      -9.390   1.107  22.522  1.00 42.23           H  
ATOM   3122  HB3 ASP A 194      -8.444   0.466  23.868  1.00 42.23           H  
ATOM   3123  O   ASP A 194     -10.225   3.924  22.989  1.00 42.23           O  
ATOM   3124  CG  ASP A 194      -7.308   0.891  22.074  1.00 42.23           C  
ATOM   3125  OD1 ASP A 194      -6.179   1.372  22.316  1.00 42.23           O  
ATOM   3126  OD2 ASP A 194      -7.557   0.424  20.939  1.00 42.23           O  
ATOM   3127  N   LYS A 195     -10.179   3.205  25.127  1.00 42.54           N  
ATOM   3128  H   LYS A 195      -9.629   2.698  25.806  1.00 42.54           H  
ATOM   3129  CA  LYS A 195     -11.421   3.842  25.592  1.00 42.54           C  
ATOM   3130  HA  LYS A 195     -12.217   3.585  24.893  1.00 42.54           H  
ATOM   3131  C   LYS A 195     -11.377   5.377  25.608  1.00 42.54           C  
ATOM   3132  CB  LYS A 195     -11.804   3.302  26.988  1.00 42.54           C  
ATOM   3133  HB2 LYS A 195     -11.037   3.570  27.715  1.00 42.54           H  
ATOM   3134  HB3 LYS A 195     -12.740   3.771  27.292  1.00 42.54           H  
ATOM   3135  O   LYS A 195     -12.415   5.996  25.419  1.00 42.54           O  
ATOM   3136  CG  LYS A 195     -11.998   1.775  26.988  1.00 42.54           C  
ATOM   3137  HG2 LYS A 195     -11.042   1.292  26.784  1.00 42.54           H  
ATOM   3138  HG3 LYS A 195     -12.684   1.524  26.180  1.00 42.54           H  
ATOM   3139  CD  LYS A 195     -12.562   1.198  28.300  1.00 42.54           C  
ATOM   3140  HD2 LYS A 195     -11.854   1.354  29.114  1.00 42.54           H  
ATOM   3141  HD3 LYS A 195     -13.510   1.684  28.529  1.00 42.54           H  
ATOM   3142  CE  LYS A 195     -12.787  -0.307  28.057  1.00 42.54           C  
ATOM   3143  HE2 LYS A 195     -11.825  -0.787  27.880  1.00 42.54           H  
ATOM   3144  HE3 LYS A 195     -13.360  -0.420  27.136  1.00 42.54           H  
ATOM   3145  NZ  LYS A 195     -13.511  -1.018  29.140  1.00 42.54           N  
ATOM   3146  HZ1 LYS A 195     -12.994  -1.025  30.008  1.00 42.54           H  
ATOM   3147  HZ2 LYS A 195     -13.649  -1.975  28.848  1.00 42.54           H  
ATOM   3148  HZ3 LYS A 195     -14.438  -0.637  29.262  1.00 42.54           H  
ATOM   3149  N   GLU A 196     -10.213   6.000  25.821  1.00 44.75           N  
ATOM   3150  H   GLU A 196      -9.378   5.435  25.890  1.00 44.75           H  
ATOM   3151  CA  GLU A 196     -10.078   7.471  25.776  1.00 44.75           C  
ATOM   3152  HA  GLU A 196     -10.983   7.935  26.168  1.00 44.75           H  
ATOM   3153  C   GLU A 196      -9.898   8.010  24.351  1.00 44.75           C  
ATOM   3154  CB  GLU A 196      -8.880   7.953  26.609  1.00 44.75           C  
ATOM   3155  HB2 GLU A 196      -7.993   7.387  26.326  1.00 44.75           H  
ATOM   3156  HB3 GLU A 196      -8.707   8.998  26.351  1.00 44.75           H  
ATOM   3157  O   GLU A 196     -10.091   9.200  24.102  1.00 44.75           O  
ATOM   3158  CG  GLU A 196      -9.065   7.885  28.134  1.00 44.75           C  
ATOM   3159  HG2 GLU A 196      -9.031   6.843  28.451  1.00 44.75           H  
ATOM   3160  HG3 GLU A 196     -10.042   8.296  28.389  1.00 44.75           H  
ATOM   3161  CD  GLU A 196      -7.975   8.688  28.870  1.00 44.75           C  
ATOM   3162  OE1 GLU A 196      -8.072   8.910  30.093  1.00 44.75           O  
ATOM   3163  OE2 GLU A 196      -6.993   9.123  28.227  1.00 44.75           O  
ATOM   3164  N   ILE A 197      -9.503   7.161  23.400  1.00 47.09           N  
ATOM   3165  H   ILE A 197      -9.427   6.181  23.630  1.00 47.09           H  
ATOM   3166  CA  ILE A 197      -9.280   7.579  22.016  1.00 47.09           C  
ATOM   3167  HA  ILE A 197      -9.084   8.651  22.015  1.00 47.09           H  
ATOM   3168  C   ILE A 197     -10.578   7.384  21.225  1.00 47.09           C  
ATOM   3169  CB  ILE A 197      -8.027   6.921  21.407  1.00 47.09           C  
ATOM   3170  HB  ILE A 197      -8.232   5.864  21.240  1.00 47.09           H  
ATOM   3171  O   ILE A 197     -10.663   6.562  20.312  1.00 47.09           O  
ATOM   3172  CG1 ILE A 197      -6.792   7.056  22.336  1.00 47.09           C  
ATOM   3173 HG12 ILE A 197      -7.009   6.584  23.294  1.00 47.09           H  
ATOM   3174 HG13 ILE A 197      -6.603   8.112  22.527  1.00 47.09           H  
ATOM   3175  CG2 ILE A 197      -7.731   7.625  20.072  1.00 47.09           C  
ATOM   3176 HG21 ILE A 197      -7.009   7.030  19.513  1.00 47.09           H  
ATOM   3177 HG22 ILE A 197      -7.354   8.632  20.255  1.00 47.09           H  
ATOM   3178 HG23 ILE A 197      -8.623   7.712  19.451  1.00 47.09           H  
ATOM   3179  CD1 ILE A 197      -5.499   6.412  21.818  1.00 47.09           C  
ATOM   3180 HD11 ILE A 197      -5.650   5.342  21.673  1.00 47.09           H  
ATOM   3181 HD12 ILE A 197      -4.714   6.548  22.562  1.00 47.09           H  
ATOM   3182 HD13 ILE A 197      -5.177   6.879  20.887  1.00 47.09           H  
ATOM   3183  N   HIS A 198     -11.580   8.191  21.582  1.00 49.32           N  
ATOM   3184  H   HIS A 198     -11.432   8.776  22.392  1.00 49.32           H  
ATOM   3185  CA  HIS A 198     -12.922   8.191  20.991  1.00 49.32           C  
ATOM   3186  HA  HIS A 198     -13.432   7.273  21.285  1.00 49.32           H  
ATOM   3187  C   HIS A 198     -12.919   8.228  19.450  1.00 49.32           C  
ATOM   3188  CB  HIS A 198     -13.699   9.387  21.569  1.00 49.32           C  
ATOM   3189  HB2 HIS A 198     -14.664   9.453  21.068  1.00 49.32           H  
ATOM   3190  HB3 HIS A 198     -13.159  10.310  21.358  1.00 49.32           H  
ATOM   3191  O   HIS A 198     -13.779   7.620  18.818  1.00 49.32           O  
ATOM   3192  CG  HIS A 198     -13.948   9.278  23.056  1.00 49.32           C  
ATOM   3193  CD2 HIS A 198     -13.326   9.977  24.058  1.00 49.32           C  
ATOM   3194  HD2 HIS A 198     -12.559  10.725  23.925  1.00 49.32           H  
ATOM   3195  ND1 HIS A 198     -14.839   8.421  23.660  1.00 49.32           N  
ATOM   3196  HD1 HIS A 198     -15.427   7.748  23.190  1.00 49.32           H  
ATOM   3197  CE1 HIS A 198     -14.747   8.590  24.990  1.00 49.32           C  
ATOM   3198  HE1 HIS A 198     -15.304   8.030  25.726  1.00 49.32           H  
ATOM   3199  NE2 HIS A 198     -13.843   9.538  25.283  1.00 49.32           N  
ATOM   3200  N   ASN A 199     -11.906   8.854  18.837  1.00 56.92           N  
ATOM   3201  H   ASN A 199     -11.282   9.382  19.430  1.00 56.92           H  
ATOM   3202  CA  ASN A 199     -11.861   9.110  17.394  1.00 56.92           C  
ATOM   3203  HA  ASN A 199     -12.874   8.990  17.010  1.00 56.92           H  
ATOM   3204  C   ASN A 199     -11.013   8.081  16.614  1.00 56.92           C  
ATOM   3205  CB  ASN A 199     -11.483  10.589  17.133  1.00 56.92           C  
ATOM   3206  HB2 ASN A 199     -10.483  10.795  17.515  1.00 56.92           H  
ATOM   3207  HB3 ASN A 199     -11.479  10.767  16.058  1.00 56.92           H  
ATOM   3208  O   ASN A 199     -10.541   8.387  15.515  1.00 56.92           O  
ATOM   3209  CG  ASN A 199     -12.456  11.587  17.752  1.00 56.92           C  
ATOM   3210  ND2 ASN A 199     -12.403  12.827  17.346  1.00 56.92           N  
ATOM   3211 HD21 ASN A 199     -11.843  13.102  16.552  1.00 56.92           H  
ATOM   3212 HD22 ASN A 199     -13.145  13.405  17.715  1.00 56.92           H  
ATOM   3213  OD1 ASN A 199     -13.236  11.265  18.628  1.00 56.92           O  
ATOM   3214  N   LYS A 200     -10.791   6.864  17.152  1.00 68.95           N  
ATOM   3215  H   LYS A 200     -11.187   6.675  18.061  1.00 68.95           H  
ATOM   3216  CA  LYS A 200     -10.172   5.753  16.396  1.00 68.95           C  
ATOM   3217  HA  LYS A 200      -9.297   6.140  15.874  1.00 68.95           H  
ATOM   3218  C   LYS A 200     -11.129   5.219  15.330  1.00 68.95           C  
ATOM   3219  CB  LYS A 200      -9.718   4.584  17.291  1.00 68.95           C  
ATOM   3220  HB2 LYS A 200     -10.519   4.313  17.979  1.00 68.95           H  
ATOM   3221  HB3 LYS A 200      -9.527   3.727  16.646  1.00 68.95           H  
ATOM   3222  O   LYS A 200     -11.989   4.381  15.594  1.00 68.95           O  
ATOM   3223  CG  LYS A 200      -8.436   4.859  18.084  1.00 68.95           C  
ATOM   3224  HG2 LYS A 200      -8.707   5.486  18.933  1.00 68.95           H  
ATOM   3225  HG3 LYS A 200      -7.712   5.380  17.457  1.00 68.95           H  
ATOM   3226  CD  LYS A 200      -7.807   3.559  18.609  1.00 68.95           C  
ATOM   3227  HD2 LYS A 200      -7.475   2.957  17.763  1.00 68.95           H  
ATOM   3228  HD3 LYS A 200      -8.561   3.001  19.165  1.00 68.95           H  
ATOM   3229  CE  LYS A 200      -6.620   3.839  19.539  1.00 68.95           C  
ATOM   3230  HE2 LYS A 200      -5.901   4.489  19.040  1.00 68.95           H  
ATOM   3231  HE3 LYS A 200      -7.012   4.365  20.409  1.00 68.95           H  
ATOM   3232  NZ  LYS A 200      -5.963   2.585  19.991  1.00 68.95           N  
ATOM   3233  HZ1 LYS A 200      -6.626   1.843  20.166  1.00 68.95           H  
ATOM   3234  HZ2 LYS A 200      -5.250   2.225  19.373  1.00 68.95           H  
ATOM   3235  HZ3 LYS A 200      -5.574   2.643  20.921  1.00 68.95           H  
ATOM   3236  N   LEU A 201     -10.901   5.617  14.087  1.00 79.08           N  
ATOM   3237  H   LEU A 201     -10.159   6.286  13.940  1.00 79.08           H  
ATOM   3238  CA  LEU A 201     -11.649   5.142  12.934  1.00 79.08           C  
ATOM   3239  HA  LEU A 201     -12.672   4.949  13.258  1.00 79.08           H  
ATOM   3240  C   LEU A 201     -11.041   3.831  12.405  1.00 79.08           C  
ATOM   3241  CB  LEU A 201     -11.664   6.288  11.910  1.00 79.08           C  
ATOM   3242  HB2 LEU A 201     -10.660   6.406  11.502  1.00 79.08           H  
ATOM   3243  HB3 LEU A 201     -11.910   7.213  12.432  1.00 79.08           H  
ATOM   3244  O   LEU A 201      -9.889   3.814  11.970  1.00 79.08           O  
ATOM   3245  CG  LEU A 201     -12.667   6.119  10.761  1.00 79.08           C  
ATOM   3246  HG  LEU A 201     -12.430   5.215  10.200  1.00 79.08           H  
ATOM   3247  CD1 LEU A 201     -14.105   6.035  11.280  1.00 79.08           C  
ATOM   3248 HD11 LEU A 201     -14.283   5.078  11.771  1.00 79.08           H  
ATOM   3249 HD12 LEU A 201     -14.817   6.138  10.461  1.00 79.08           H  
ATOM   3250 HD13 LEU A 201     -14.291   6.844  11.987  1.00 79.08           H  
ATOM   3251  CD2 LEU A 201     -12.556   7.326   9.830  1.00 79.08           C  
ATOM   3252 HD21 LEU A 201     -12.742   8.244  10.388  1.00 79.08           H  
ATOM   3253 HD22 LEU A 201     -13.301   7.257   9.036  1.00 79.08           H  
ATOM   3254 HD23 LEU A 201     -11.561   7.375   9.389  1.00 79.08           H  
ATOM   3255  N   LYS A 202     -11.809   2.733  12.421  1.00 84.56           N  
ATOM   3256  H   LYS A 202     -12.724   2.820  12.841  1.00 84.56           H  
ATOM   3257  CA  LYS A 202     -11.473   1.441  11.786  1.00 84.56           C  
ATOM   3258  HA  LYS A 202     -10.471   1.484  11.359  1.00 84.56           H  
ATOM   3259  C   LYS A 202     -12.467   1.184  10.647  1.00 84.56           C  
ATOM   3260  CB  LYS A 202     -11.529   0.288  12.816  1.00 84.56           C  
ATOM   3261  HB2 LYS A 202     -11.432  -0.653  12.275  1.00 84.56           H  
ATOM   3262  HB3 LYS A 202     -12.516   0.296  13.280  1.00 84.56           H  
ATOM   3263  O   LYS A 202     -13.646   0.977  10.911  1.00 84.56           O  
ATOM   3264  CG  LYS A 202     -10.465   0.302  13.935  1.00 84.56           C  
ATOM   3265  HG2 LYS A 202     -10.519   1.249  14.472  1.00 84.56           H  
ATOM   3266  HG3 LYS A 202      -9.473   0.197  13.496  1.00 84.56           H  
ATOM   3267  CD  LYS A 202     -10.721  -0.858  14.928  1.00 84.56           C  
ATOM   3268  HD2 LYS A 202     -11.748  -0.775  15.283  1.00 84.56           H  
ATOM   3269  HD3 LYS A 202     -10.624  -1.808  14.402  1.00 84.56           H  
ATOM   3270  CE  LYS A 202      -9.788  -0.859  16.157  1.00 84.56           C  
ATOM   3271  HE2 LYS A 202      -9.810   0.137  16.599  1.00 84.56           H  
ATOM   3272  HE3 LYS A 202      -8.767  -1.063  15.833  1.00 84.56           H  
ATOM   3273  NZ  LYS A 202     -10.206  -1.854  17.193  1.00 84.56           N  
ATOM   3274  HZ1 LYS A 202     -11.141  -1.670  17.526  1.00 84.56           H  
ATOM   3275  HZ2 LYS A 202     -10.208  -2.806  16.855  1.00 84.56           H  
ATOM   3276  HZ3 LYS A 202      -9.615  -1.823  18.012  1.00 84.56           H  
ATOM   3277  N   ILE A 203     -12.018   1.188   9.391  1.00 89.86           N  
ATOM   3278  H   ILE A 203     -11.029   1.328   9.241  1.00 89.86           H  
ATOM   3279  CA  ILE A 203     -12.892   1.018   8.213  1.00 89.86           C  
ATOM   3280  HA  ILE A 203     -13.871   0.674   8.546  1.00 89.86           H  
ATOM   3281  C   ILE A 203     -12.352  -0.068   7.286  1.00 89.86           C  
ATOM   3282  CB  ILE A 203     -13.115   2.369   7.487  1.00 89.86           C  
ATOM   3283  HB  ILE A 203     -12.158   2.886   7.414  1.00 89.86           H  
ATOM   3284  O   ILE A 203     -11.171  -0.093   6.949  1.00 89.86           O  
ATOM   3285  CG1 ILE A 203     -14.089   3.228   8.324  1.00 89.86           C  
ATOM   3286 HG12 ILE A 203     -15.073   2.761   8.330  1.00 89.86           H  
ATOM   3287 HG13 ILE A 203     -13.739   3.281   9.355  1.00 89.86           H  
ATOM   3288  CG2 ILE A 203     -13.671   2.193   6.057  1.00 89.86           C  
ATOM   3289 HG21 ILE A 203     -13.762   3.159   5.561  1.00 89.86           H  
ATOM   3290 HG22 ILE A 203     -14.649   1.712   6.082  1.00 89.86           H  
ATOM   3291 HG23 ILE A 203     -12.987   1.603   5.448  1.00 89.86           H  
ATOM   3292  CD1 ILE A 203     -14.229   4.666   7.827  1.00 89.86           C  
ATOM   3293 HD11 ILE A 203     -13.251   5.145   7.876  1.00 89.86           H  
ATOM   3294 HD12 ILE A 203     -14.619   4.703   6.810  1.00 89.86           H  
ATOM   3295 HD13 ILE A 203     -14.931   5.202   8.467  1.00 89.86           H  
ATOM   3296  N   LYS A 204     -13.236  -0.944   6.805  1.00 92.71           N  
ATOM   3297  H   LYS A 204     -14.199  -0.846   7.096  1.00 92.71           H  
ATOM   3298  CA  LYS A 204     -12.950  -1.844   5.686  1.00 92.71           C  
ATOM   3299  HA  LYS A 204     -11.891  -2.098   5.684  1.00 92.71           H  
ATOM   3300  C   LYS A 204     -13.257  -1.120   4.372  1.00 92.71           C  
ATOM   3301  CB  LYS A 204     -13.758  -3.132   5.880  1.00 92.71           C  
ATOM   3302  HB2 LYS A 204     -13.560  -3.525   6.877  1.00 92.71           H  
ATOM   3303  HB3 LYS A 204     -14.823  -2.916   5.796  1.00 92.71           H  
ATOM   3304  O   LYS A 204     -14.401  -0.751   4.133  1.00 92.71           O  
ATOM   3305  CG  LYS A 204     -13.367  -4.191   4.848  1.00 92.71           C  
ATOM   3306  HG2 LYS A 204     -12.295  -4.376   4.909  1.00 92.71           H  
ATOM   3307  HG3 LYS A 204     -13.607  -3.833   3.847  1.00 92.71           H  
ATOM   3308  CD  LYS A 204     -14.125  -5.496   5.114  1.00 92.71           C  
ATOM   3309  HD2 LYS A 204     -15.198  -5.324   5.039  1.00 92.71           H  
ATOM   3310  HD3 LYS A 204     -13.875  -5.879   6.103  1.00 92.71           H  
ATOM   3311  CE  LYS A 204     -13.678  -6.482   4.044  1.00 92.71           C  
ATOM   3312  HE2 LYS A 204     -12.597  -6.610   4.101  1.00 92.71           H  
ATOM   3313  HE3 LYS A 204     -13.882  -6.056   3.062  1.00 92.71           H  
ATOM   3314  NZ  LYS A 204     -14.334  -7.804   4.127  1.00 92.71           N  
ATOM   3315  HZ1 LYS A 204     -15.341  -7.729   4.142  1.00 92.71           H  
ATOM   3316  HZ2 LYS A 204     -13.980  -8.370   4.886  1.00 92.71           H  
ATOM   3317  HZ3 LYS A 204     -14.107  -8.266   3.258  1.00 92.71           H  
ATOM   3318  N   ILE A 205     -12.241  -0.910   3.537  1.00 93.65           N  
ATOM   3319  H   ILE A 205     -11.340  -1.303   3.770  1.00 93.65           H  
ATOM   3320  CA  ILE A 205     -12.364  -0.181   2.262  1.00 93.65           C  
ATOM   3321  HA  ILE A 205     -13.081   0.632   2.382  1.00 93.65           H  
ATOM   3322  C   ILE A 205     -12.909  -1.098   1.163  1.00 93.65           C  
ATOM   3323  CB  ILE A 205     -10.995   0.416   1.862  1.00 93.65           C  
ATOM   3324  HB  ILE A 205     -10.305  -0.415   1.717  1.00 93.65           H  
ATOM   3325  O   ILE A 205     -13.720  -0.681   0.335  1.00 93.65           O  
ATOM   3326  CG1 ILE A 205     -10.382   1.332   2.950  1.00 93.65           C  
ATOM   3327 HG12 ILE A 205      -9.372   1.608   2.647  1.00 93.65           H  
ATOM   3328 HG13 ILE A 205     -10.287   0.778   3.884  1.00 93.65           H  
ATOM   3329  CG2 ILE A 205     -11.079   1.171   0.525  1.00 93.65           C  
ATOM   3330 HG21 ILE A 205     -10.128   1.665   0.326  1.00 93.65           H  
ATOM   3331 HG22 ILE A 205     -11.871   1.919   0.561  1.00 93.65           H  
ATOM   3332 HG23 ILE A 205     -11.280   0.480  -0.294  1.00 93.65           H  
ATOM   3333  CD1 ILE A 205     -11.163   2.624   3.226  1.00 93.65           C  
ATOM   3334 HD11 ILE A 205     -11.097   3.293   2.369  1.00 93.65           H  
ATOM   3335 HD12 ILE A 205     -12.211   2.407   3.431  1.00 93.65           H  
ATOM   3336 HD13 ILE A 205     -10.732   3.122   4.094  1.00 93.65           H  
ATOM   3337  N   GLY A 206     -12.473  -2.357   1.160  1.00 92.99           N  
ATOM   3338  H   GLY A 206     -11.760  -2.629   1.823  1.00 92.99           H  
ATOM   3339  CA  GLY A 206     -12.937  -3.376   0.229  1.00 92.99           C  
ATOM   3340  HA2 GLY A 206     -13.934  -3.704   0.524  1.00 92.99           H  
ATOM   3341  HA3 GLY A 206     -12.995  -2.958  -0.776  1.00 92.99           H  
ATOM   3342  C   GLY A 206     -12.016  -4.586   0.191  1.00 92.99           C  
ATOM   3343  O   GLY A 206     -10.958  -4.598   0.820  1.00 92.99           O  
ATOM   3344  N   ASP A 207     -12.424  -5.582  -0.586  1.00 92.38           N  
ATOM   3345  H   ASP A 207     -13.267  -5.471  -1.131  1.00 92.38           H  
ATOM   3346  CA  ASP A 207     -11.658  -6.797  -0.843  1.00 92.38           C  
ATOM   3347  HA  ASP A 207     -10.680  -6.715  -0.367  1.00 92.38           H  
ATOM   3348  C   ASP A 207     -11.440  -6.983  -2.349  1.00 92.38           C  
ATOM   3349  CB  ASP A 207     -12.374  -8.029  -0.265  1.00 92.38           C  
ATOM   3350  HB2 ASP A 207     -13.280  -8.204  -0.843  1.00 92.38           H  
ATOM   3351  HB3 ASP A 207     -11.727  -8.899  -0.374  1.00 92.38           H  
ATOM   3352  O   ASP A 207     -12.174  -6.433  -3.174  1.00 92.38           O  
ATOM   3353  CG  ASP A 207     -12.761  -7.894   1.203  1.00 92.38           C  
ATOM   3354  OD1 ASP A 207     -11.910  -7.536   2.047  1.00 92.38           O  
ATOM   3355  OD2 ASP A 207     -13.944  -8.133   1.532  1.00 92.38           O  
ATOM   3356  N   LEU A 208     -10.447  -7.795  -2.689  1.00 91.52           N  
ATOM   3357  H   LEU A 208      -9.873  -8.155  -1.940  1.00 91.52           H  
ATOM   3358  CA  LEU A 208     -10.230  -8.369  -4.009  1.00 91.52           C  
ATOM   3359  HA  LEU A 208     -11.099  -8.190  -4.642  1.00 91.52           H  
ATOM   3360  C   LEU A 208     -10.052  -9.875  -3.834  1.00 91.52           C  
ATOM   3361  CB  LEU A 208      -8.984  -7.713  -4.637  1.00 91.52           C  
ATOM   3362  HB2 LEU A 208      -8.171  -7.762  -3.913  1.00 91.52           H  
ATOM   3363  HB3 LEU A 208      -9.208  -6.663  -4.829  1.00 91.52           H  
ATOM   3364  O   LEU A 208      -9.104 -10.303  -3.174  1.00 91.52           O  
ATOM   3365  CG  LEU A 208      -8.509  -8.384  -5.940  1.00 91.52           C  
ATOM   3366  HG  LEU A 208      -8.345  -9.448  -5.770  1.00 91.52           H  
ATOM   3367  CD1 LEU A 208      -9.532  -8.216  -7.061  1.00 91.52           C  
ATOM   3368 HD11 LEU A 208      -9.127  -8.609  -7.993  1.00 91.52           H  
ATOM   3369 HD12 LEU A 208     -10.438  -8.772  -6.820  1.00 91.52           H  
ATOM   3370 HD13 LEU A 208      -9.785  -7.163  -7.185  1.00 91.52           H  
ATOM   3371  CD2 LEU A 208      -7.181  -7.796  -6.422  1.00 91.52           C  
ATOM   3372 HD21 LEU A 208      -7.316  -6.758  -6.728  1.00 91.52           H  
ATOM   3373 HD22 LEU A 208      -6.447  -7.852  -5.618  1.00 91.52           H  
ATOM   3374 HD23 LEU A 208      -6.812  -8.379  -7.266  1.00 91.52           H  
ATOM   3375  N   GLN A 209     -10.907 -10.676  -4.464  1.00 89.59           N  
ATOM   3376  H   GLN A 209     -11.671 -10.281  -4.995  1.00 89.59           H  
ATOM   3377  CA  GLN A 209     -10.720 -12.119  -4.537  1.00 89.59           C  
ATOM   3378  HA  GLN A 209      -9.936 -12.408  -3.837  1.00 89.59           H  
ATOM   3379  C   GLN A 209     -10.243 -12.512  -5.938  1.00 89.59           C  
ATOM   3380  CB  GLN A 209     -11.999 -12.836  -4.078  1.00 89.59           C  
ATOM   3381  HB2 GLN A 209     -12.357 -12.358  -3.166  1.00 89.59           H  
ATOM   3382  HB3 GLN A 209     -12.771 -12.738  -4.841  1.00 89.59           H  
ATOM   3383  O   GLN A 209     -10.673 -11.982  -6.964  1.00 89.59           O  
ATOM   3384  CG  GLN A 209     -11.741 -14.321  -3.764  1.00 89.59           C  
ATOM   3385  HG2 GLN A 209     -10.937 -14.392  -3.031  1.00 89.59           H  
ATOM   3386  HG3 GLN A 209     -11.425 -14.842  -4.669  1.00 89.59           H  
ATOM   3387  CD  GLN A 209     -12.963 -15.044  -3.202  1.00 89.59           C  
ATOM   3388  NE2 GLN A 209     -12.792 -16.228  -2.659  1.00 89.59           N  
ATOM   3389 HE21 GLN A 209     -13.609 -16.663  -2.253  1.00 89.59           H  
ATOM   3390 HE22 GLN A 209     -11.868 -16.603  -2.502  1.00 89.59           H  
ATOM   3391  OE1 GLN A 209     -14.092 -14.588  -3.279  1.00 89.59           O  
ATOM   3392  N   THR A 210      -9.328 -13.473  -6.005  1.00 87.27           N  
ATOM   3393  H   THR A 210      -8.950 -13.842  -5.145  1.00 87.27           H  
ATOM   3394  CA  THR A 210      -8.869 -14.083  -7.255  1.00 87.27           C  
ATOM   3395  HA  THR A 210      -9.668 -14.002  -7.992  1.00 87.27           H  
ATOM   3396  C   THR A 210      -8.563 -15.568  -7.015  1.00 87.27           C  
ATOM   3397  CB  THR A 210      -7.615 -13.385  -7.809  1.00 87.27           C  
ATOM   3398  HB  THR A 210      -7.436 -13.759  -8.817  1.00 87.27           H  
ATOM   3399  O   THR A 210      -8.369 -15.957  -5.866  1.00 87.27           O  
ATOM   3400  CG2 THR A 210      -7.639 -11.861  -7.887  1.00 87.27           C  
ATOM   3401 HG21 THR A 210      -7.706 -11.436  -6.886  1.00 87.27           H  
ATOM   3402 HG22 THR A 210      -8.504 -11.542  -8.469  1.00 87.27           H  
ATOM   3403 HG23 THR A 210      -6.728 -11.500  -8.364  1.00 87.27           H  
ATOM   3404  OG1 THR A 210      -6.501 -13.713  -7.030  1.00 87.27           O  
ATOM   3405  HG1 THR A 210      -6.720 -13.502  -6.119  1.00 87.27           H  
ATOM   3406  N   PRO A 211      -8.431 -16.407  -8.059  1.00 84.42           N  
ATOM   3407  CA  PRO A 211      -8.163 -17.840  -7.878  1.00 84.42           C  
ATOM   3408  HA  PRO A 211      -8.964 -18.257  -7.268  1.00 84.42           H  
ATOM   3409  C   PRO A 211      -6.828 -18.214  -7.202  1.00 84.42           C  
ATOM   3410  CB  PRO A 211      -8.248 -18.448  -9.282  1.00 84.42           C  
ATOM   3411  HB2 PRO A 211      -8.651 -19.460  -9.255  1.00 84.42           H  
ATOM   3412  HB3 PRO A 211      -7.264 -18.446  -9.752  1.00 84.42           H  
ATOM   3413  O   PRO A 211      -6.628 -19.387  -6.917  1.00 84.42           O  
ATOM   3414  CG  PRO A 211      -9.170 -17.490 -10.032  1.00 84.42           C  
ATOM   3415  HG2 PRO A 211     -10.209 -17.712  -9.788  1.00 84.42           H  
ATOM   3416  HG3 PRO A 211      -9.009 -17.527 -11.109  1.00 84.42           H  
ATOM   3417  CD  PRO A 211      -8.784 -16.135  -9.446  1.00 84.42           C  
ATOM   3418  HD2 PRO A 211      -9.628 -15.451  -9.531  1.00 84.42           H  
ATOM   3419  HD3 PRO A 211      -7.916 -15.738  -9.971  1.00 84.42           H  
ATOM   3420  N   HIS A 212      -5.904 -17.266  -6.990  1.00 90.26           N  
ATOM   3421  H   HIS A 212      -6.143 -16.307  -7.198  1.00 90.26           H  
ATOM   3422  CA  HIS A 212      -4.588 -17.536  -6.380  1.00 90.26           C  
ATOM   3423  HA  HIS A 212      -4.608 -18.521  -5.914  1.00 90.26           H  
ATOM   3424  C   HIS A 212      -4.199 -16.555  -5.261  1.00 90.26           C  
ATOM   3425  CB  HIS A 212      -3.495 -17.563  -7.463  1.00 90.26           C  
ATOM   3426  HB2 HIS A 212      -2.559 -17.873  -6.999  1.00 90.26           H  
ATOM   3427  HB3 HIS A 212      -3.339 -16.556  -7.851  1.00 90.26           H  
ATOM   3428  O   HIS A 212      -3.141 -16.713  -4.667  1.00 90.26           O  
ATOM   3429  CG  HIS A 212      -3.768 -18.489  -8.621  1.00 90.26           C  
ATOM   3430  CD2 HIS A 212      -4.390 -18.171  -9.797  1.00 90.26           C  
ATOM   3431  HD2 HIS A 212      -4.793 -17.201 -10.046  1.00 90.26           H  
ATOM   3432  ND1 HIS A 212      -3.397 -19.806  -8.706  1.00 90.26           N  
ATOM   3433  HD1 HIS A 212      -2.935 -20.337  -7.982  1.00 90.26           H  
ATOM   3434  CE1 HIS A 212      -3.785 -20.271  -9.904  1.00 90.26           C  
ATOM   3435  HE1 HIS A 212      -3.634 -21.287 -10.239  1.00 90.26           H  
ATOM   3436  NE2 HIS A 212      -4.378 -19.299 -10.630  1.00 90.26           N  
ATOM   3437  N   HIS A 213      -5.018 -15.535  -4.997  1.00 92.06           N  
ATOM   3438  H   HIS A 213      -5.928 -15.523  -5.435  1.00 92.06           H  
ATOM   3439  CA  HIS A 213      -4.766 -14.512  -3.981  1.00 92.06           C  
ATOM   3440  HA  HIS A 213      -4.268 -14.958  -3.120  1.00 92.06           H  
ATOM   3441  C   HIS A 213      -6.096 -13.891  -3.540  1.00 92.06           C  
ATOM   3442  CB  HIS A 213      -3.897 -13.366  -4.535  1.00 92.06           C  
ATOM   3443  HB2 HIS A 213      -4.424 -12.893  -5.363  1.00 92.06           H  
ATOM   3444  HB3 HIS A 213      -3.802 -12.623  -3.743  1.00 92.06           H  
ATOM   3445  O   HIS A 213      -6.915 -13.523  -4.391  1.00 92.06           O  
ATOM   3446  CG  HIS A 213      -2.504 -13.705  -5.011  1.00 92.06           C  
ATOM   3447  CD2 HIS A 213      -1.332 -13.422  -4.368  1.00 92.06           C  
ATOM   3448  HD2 HIS A 213      -1.240 -12.953  -3.399  1.00 92.06           H  
ATOM   3449  ND1 HIS A 213      -2.160 -14.251  -6.225  1.00 92.06           N  
ATOM   3450  HD1 HIS A 213      -2.814 -14.547  -6.935  1.00 92.06           H  
ATOM   3451  CE1 HIS A 213      -0.825 -14.355  -6.289  1.00 92.06           C  
ATOM   3452  HE1 HIS A 213      -0.266 -14.792  -7.104  1.00 92.06           H  
ATOM   3453  NE2 HIS A 213      -0.274 -13.816  -5.197  1.00 92.06           N  
ATOM   3454  N   THR A 214      -6.259 -13.673  -2.242  1.00 91.25           N  
ATOM   3455  H   THR A 214      -5.555 -14.024  -1.609  1.00 91.25           H  
ATOM   3456  CA  THR A 214      -7.275 -12.788  -1.664  1.00 91.25           C  
ATOM   3457  HA  THR A 214      -7.917 -12.395  -2.452  1.00 91.25           H  
ATOM   3458  C   THR A 214      -6.562 -11.621  -0.989  1.00 91.25           C  
ATOM   3459  CB  THR A 214      -8.165 -13.542  -0.667  1.00 91.25           C  
ATOM   3460  HB  THR A 214      -7.561 -13.876   0.177  1.00 91.25           H  
ATOM   3461  O   THR A 214      -5.533 -11.820  -0.346  1.00 91.25           O  
ATOM   3462  CG2 THR A 214      -9.328 -12.698  -0.146  1.00 91.25           C  
ATOM   3463 HG21 THR A 214      -8.952 -11.863   0.446  1.00 91.25           H  
ATOM   3464 HG22 THR A 214      -9.917 -12.318  -0.982  1.00 91.25           H  
ATOM   3465 HG23 THR A 214      -9.963 -13.313   0.491  1.00 91.25           H  
ATOM   3466  OG1 THR A 214      -8.736 -14.667  -1.298  1.00 91.25           O  
ATOM   3467  HG1 THR A 214      -8.262 -15.427  -0.954  1.00 91.25           H  
ATOM   3468  N   LEU A 215      -7.086 -10.403  -1.139  1.00 94.12           N  
ATOM   3469  H   LEU A 215      -7.915 -10.304  -1.707  1.00 94.12           H  
ATOM   3470  CA  LEU A 215      -6.584  -9.211  -0.456  1.00 94.12           C  
ATOM   3471  HA  LEU A 215      -5.911  -9.541   0.336  1.00 94.12           H  
ATOM   3472  C   LEU A 215      -7.741  -8.448   0.192  1.00 94.12           C  
ATOM   3473  CB  LEU A 215      -5.759  -8.353  -1.439  1.00 94.12           C  
ATOM   3474  HB2 LEU A 215      -6.407  -7.941  -2.213  1.00 94.12           H  
ATOM   3475  HB3 LEU A 215      -5.042  -9.018  -1.921  1.00 94.12           H  
ATOM   3476  O   LEU A 215      -8.733  -8.174  -0.478  1.00 94.12           O  
ATOM   3477  CG  LEU A 215      -4.977  -7.213  -0.749  1.00 94.12           C  
ATOM   3478  HG  LEU A 215      -4.657  -7.550   0.238  1.00 94.12           H  
ATOM   3479  CD1 LEU A 215      -3.721  -6.872  -1.556  1.00 94.12           C  
ATOM   3480 HD11 LEU A 215      -3.168  -6.074  -1.062  1.00 94.12           H  
ATOM   3481 HD12 LEU A 215      -3.077  -7.750  -1.604  1.00 94.12           H  
ATOM   3482 HD13 LEU A 215      -3.989  -6.564  -2.567  1.00 94.12           H  
ATOM   3483  CD2 LEU A 215      -5.770  -5.908  -0.590  1.00 94.12           C  
ATOM   3484 HD21 LEU A 215      -5.710  -5.306  -1.496  1.00 94.12           H  
ATOM   3485 HD22 LEU A 215      -5.356  -5.342   0.244  1.00 94.12           H  
ATOM   3486 HD23 LEU A 215      -6.821  -6.103  -0.377  1.00 94.12           H  
ATOM   3487  N   SER A 216      -7.594  -8.040   1.453  1.00 94.15           N  
ATOM   3488  H   SER A 216      -6.754  -8.317   1.940  1.00 94.15           H  
ATOM   3489  CA  SER A 216      -8.499  -7.095   2.121  1.00 94.15           C  
ATOM   3490  HA  SER A 216      -9.327  -6.854   1.454  1.00 94.15           H  
ATOM   3491  C   SER A 216      -7.766  -5.794   2.438  1.00 94.15           C  
ATOM   3492  CB  SER A 216      -9.098  -7.728   3.382  1.00 94.15           C  
ATOM   3493  HB2 SER A 216      -9.459  -8.726   3.133  1.00 94.15           H  
ATOM   3494  HB3 SER A 216      -8.342  -7.805   4.163  1.00 94.15           H  
ATOM   3495  O   SER A 216      -6.691  -5.824   3.040  1.00 94.15           O  
ATOM   3496  OG  SER A 216     -10.198  -6.973   3.847  1.00 94.15           O  
ATOM   3497  HG  SER A 216     -10.867  -7.096   3.169  1.00 94.15           H  
ATOM   3498  N   LEU A 217      -8.337  -4.655   2.031  1.00 96.34           N  
ATOM   3499  H   LEU A 217      -9.237  -4.717   1.577  1.00 96.34           H  
ATOM   3500  CA  LEU A 217      -7.840  -3.322   2.369  1.00 96.34           C  
ATOM   3501  HA  LEU A 217      -6.808  -3.420   2.705  1.00 96.34           H  
ATOM   3502  C   LEU A 217      -8.659  -2.729   3.518  1.00 96.34           C  
ATOM   3503  CB  LEU A 217      -7.821  -2.403   1.132  1.00 96.34           C  
ATOM   3504  HB2 LEU A 217      -8.829  -2.351   0.720  1.00 96.34           H  
ATOM   3505  HB3 LEU A 217      -7.168  -2.842   0.378  1.00 96.34           H  
ATOM   3506  O   LEU A 217      -9.876  -2.533   3.417  1.00 96.34           O  
ATOM   3507  CG  LEU A 217      -7.339  -0.966   1.443  1.00 96.34           C  
ATOM   3508  HG  LEU A 217      -8.019  -0.499   2.155  1.00 96.34           H  
ATOM   3509  CD1 LEU A 217      -5.932  -0.912   2.039  1.00 96.34           C  
ATOM   3510 HD11 LEU A 217      -5.249  -1.513   1.439  1.00 96.34           H  
ATOM   3511 HD12 LEU A 217      -5.573   0.117   2.074  1.00 96.34           H  
ATOM   3512 HD13 LEU A 217      -5.934  -1.297   3.058  1.00 96.34           H  
ATOM   3513  CD2 LEU A 217      -7.346  -0.118   0.174  1.00 96.34           C  
ATOM   3514 HD21 LEU A 217      -7.014   0.894   0.404  1.00 96.34           H  
ATOM   3515 HD22 LEU A 217      -8.361  -0.067  -0.219  1.00 96.34           H  
ATOM   3516 HD23 LEU A 217      -6.679  -0.552  -0.572  1.00 96.34           H  
ATOM   3517  N   ARG A 218      -7.965  -2.375   4.597  1.00 93.48           N  
ATOM   3518  H   ARG A 218      -6.976  -2.582   4.595  1.00 93.48           H  
ATOM   3519  CA  ARG A 218      -8.508  -1.703   5.777  1.00 93.48           C  
ATOM   3520  HA  ARG A 218      -9.551  -1.440   5.600  1.00 93.48           H  
ATOM   3521  C   ARG A 218      -7.771  -0.398   6.055  1.00 93.48           C  
ATOM   3522  CB  ARG A 218      -8.437  -2.654   6.980  1.00 93.48           C  
ATOM   3523  HB2 ARG A 218      -7.436  -3.080   7.046  1.00 93.48           H  
ATOM   3524  HB3 ARG A 218      -8.633  -2.088   7.891  1.00 93.48           H  
ATOM   3525  O   ARG A 218      -6.576  -0.285   5.812  1.00 93.48           O  
ATOM   3526  CG  ARG A 218      -9.474  -3.781   6.874  1.00 93.48           C  
ATOM   3527  HG2 ARG A 218     -10.467  -3.332   6.896  1.00 93.48           H  
ATOM   3528  HG3 ARG A 218      -9.363  -4.326   5.936  1.00 93.48           H  
ATOM   3529  CD  ARG A 218      -9.364  -4.753   8.052  1.00 93.48           C  
ATOM   3530  HD2 ARG A 218     -10.361  -5.145   8.253  1.00 93.48           H  
ATOM   3531  HD3 ARG A 218      -9.050  -4.211   8.944  1.00 93.48           H  
ATOM   3532  NE  ARG A 218      -8.419  -5.859   7.788  1.00 93.48           N  
ATOM   3533  HE  ARG A 218      -7.457  -5.628   7.586  1.00 93.48           H  
ATOM   3534  NH1 ARG A 218      -9.905  -7.628   7.917  1.00 93.48           N  
ATOM   3535 HH11 ARG A 218     -10.674  -6.986   8.041  1.00 93.48           H  
ATOM   3536 HH12 ARG A 218     -10.055  -8.627   7.927  1.00 93.48           H  
ATOM   3537  NH2 ARG A 218      -7.749  -8.011   7.633  1.00 93.48           N  
ATOM   3538 HH21 ARG A 218      -6.821  -7.639   7.490  1.00 93.48           H  
ATOM   3539 HH22 ARG A 218      -7.924  -9.002   7.548  1.00 93.48           H  
ATOM   3540  CZ  ARG A 218      -8.702  -7.150   7.773  1.00 93.48           C  
ATOM   3541  N   PHE A 219      -8.495   0.562   6.607  1.00 92.88           N  
ATOM   3542  H   PHE A 219      -9.469   0.365   6.786  1.00 92.88           H  
ATOM   3543  CA  PHE A 219      -7.974   1.796   7.173  1.00 92.88           C  
ATOM   3544  HA  PHE A 219      -6.927   1.918   6.898  1.00 92.88           H  
ATOM   3545  C   PHE A 219      -8.080   1.755   8.699  1.00 92.88           C  
ATOM   3546  CB  PHE A 219      -8.756   2.979   6.600  1.00 92.88           C  
ATOM   3547  HB2 PHE A 219      -8.583   3.028   5.525  1.00 92.88           H  
ATOM   3548  HB3 PHE A 219      -9.822   2.812   6.755  1.00 92.88           H  
ATOM   3549  O   PHE A 219      -9.097   1.321   9.250  1.00 92.88           O  
ATOM   3550  CG  PHE A 219      -8.381   4.310   7.220  1.00 92.88           C  
ATOM   3551  CD1 PHE A 219      -9.098   4.811   8.325  1.00 92.88           C  
ATOM   3552  HD1 PHE A 219      -9.903   4.238   8.761  1.00 92.88           H  
ATOM   3553  CD2 PHE A 219      -7.321   5.058   6.678  1.00 92.88           C  
ATOM   3554  HD2 PHE A 219      -6.753   4.671   5.844  1.00 92.88           H  
ATOM   3555  CE1 PHE A 219      -8.776   6.072   8.856  1.00 92.88           C  
ATOM   3556  HE1 PHE A 219      -9.327   6.466   9.698  1.00 92.88           H  
ATOM   3557  CE2 PHE A 219      -7.026   6.333   7.187  1.00 92.88           C  
ATOM   3558  HE2 PHE A 219      -6.254   6.929   6.723  1.00 92.88           H  
ATOM   3559  CZ  PHE A 219      -7.757   6.843   8.273  1.00 92.88           C  
ATOM   3560  HZ  PHE A 219      -7.539   7.828   8.659  1.00 92.88           H  
ATOM   3561  N   ARG A 220      -7.051   2.265   9.373  1.00 88.68           N  
ATOM   3562  H   ARG A 220      -6.242   2.544   8.836  1.00 88.68           H  
ATOM   3563  CA  ARG A 220      -7.062   2.645  10.787  1.00 88.68           C  
ATOM   3564  HA  ARG A 220      -8.089   2.636  11.152  1.00 88.68           H  
ATOM   3565  C   ARG A 220      -6.511   4.064  10.894  1.00 88.68           C  
ATOM   3566  CB  ARG A 220      -6.234   1.633  11.593  1.00 88.68           C  
ATOM   3567  HB2 ARG A 220      -5.184   1.741  11.322  1.00 88.68           H  
ATOM   3568  HB3 ARG A 220      -6.554   0.630  11.312  1.00 88.68           H  
ATOM   3569  O   ARG A 220      -5.450   4.334  10.343  1.00 88.68           O  
ATOM   3570  CG  ARG A 220      -6.383   1.785  13.119  1.00 88.68           C  
ATOM   3571  HG2 ARG A 220      -6.242   2.829  13.402  1.00 88.68           H  
ATOM   3572  HG3 ARG A 220      -7.392   1.489  13.408  1.00 88.68           H  
ATOM   3573  CD  ARG A 220      -5.355   0.936  13.893  1.00 88.68           C  
ATOM   3574  HD2 ARG A 220      -4.377   1.402  13.766  1.00 88.68           H  
ATOM   3575  HD3 ARG A 220      -5.602   0.964  14.955  1.00 88.68           H  
ATOM   3576  NE  ARG A 220      -5.314  -0.473  13.430  1.00 88.68           N  
ATOM   3577  HE  ARG A 220      -6.204  -0.913  13.248  1.00 88.68           H  
ATOM   3578  NH1 ARG A 220      -3.019  -0.755  13.244  1.00 88.68           N  
ATOM   3579 HH11 ARG A 220      -2.256  -1.231  12.785  1.00 88.68           H  
ATOM   3580 HH12 ARG A 220      -2.822   0.041  13.834  1.00 88.68           H  
ATOM   3581  NH2 ARG A 220      -4.354  -2.206  12.280  1.00 88.68           N  
ATOM   3582 HH21 ARG A 220      -5.256  -2.497  11.931  1.00 88.68           H  
ATOM   3583 HH22 ARG A 220      -3.527  -2.522  11.794  1.00 88.68           H  
ATOM   3584  CZ  ARG A 220      -4.240  -1.136  13.012  1.00 88.68           C  
ATOM   3585  N   GLY A 221      -7.172   4.958  11.614  1.00 86.63           N  
ATOM   3586  H   GLY A 221      -8.071   4.720  12.008  1.00 86.63           H  
ATOM   3587  CA  GLY A 221      -6.669   6.320  11.790  1.00 86.63           C  
ATOM   3588  HA2 GLY A 221      -5.618   6.287  12.075  1.00 86.63           H  
ATOM   3589  HA3 GLY A 221      -6.743   6.863  10.847  1.00 86.63           H  
ATOM   3590  C   GLY A 221      -7.415   7.104  12.854  1.00 86.63           C  
ATOM   3591  O   GLY A 221      -8.289   6.566  13.531  1.00 86.63           O  
ATOM   3592  N   TYR A 222      -7.045   8.370  12.993  1.00 74.33           N  
ATOM   3593  H   TYR A 222      -6.339   8.732  12.367  1.00 74.33           H  
ATOM   3594  CA  TYR A 222      -7.650   9.310  13.932  1.00 74.33           C  
ATOM   3595  HA  TYR A 222      -8.343   8.793  14.596  1.00 74.33           H  
ATOM   3596  C   TYR A 222      -8.418  10.355  13.134  1.00 74.33           C  
ATOM   3597  CB  TYR A 222      -6.562   9.973  14.792  1.00 74.33           C  
ATOM   3598  HB2 TYR A 222      -5.821  10.432  14.138  1.00 74.33           H  
ATOM   3599  HB3 TYR A 222      -7.028  10.776  15.364  1.00 74.33           H  
ATOM   3600  O   TYR A 222      -7.810  11.029  12.301  1.00 74.33           O  
ATOM   3601  CG  TYR A 222      -5.845   9.041  15.753  1.00 74.33           C  
ATOM   3602  CD1 TYR A 222      -6.012   9.195  17.142  1.00 74.33           C  
ATOM   3603  HD1 TYR A 222      -6.651   9.976  17.526  1.00 74.33           H  
ATOM   3604  CD2 TYR A 222      -4.976   8.045  15.265  1.00 74.33           C  
ATOM   3605  HD2 TYR A 222      -4.787   7.955  14.205  1.00 74.33           H  
ATOM   3606  CE1 TYR A 222      -5.324   8.347  18.030  1.00 74.33           C  
ATOM   3607  HE1 TYR A 222      -5.402   8.509  19.095  1.00 74.33           H  
ATOM   3608  CE2 TYR A 222      -4.358   7.143  16.148  1.00 74.33           C  
ATOM   3609  HE2 TYR A 222      -3.716   6.362  15.769  1.00 74.33           H  
ATOM   3610  OH  TYR A 222      -3.977   6.389  18.387  1.00 74.33           O  
ATOM   3611  HH  TYR A 222      -4.104   6.630  19.307  1.00 74.33           H  
ATOM   3612  CZ  TYR A 222      -4.550   7.278  17.535  1.00 74.33           C  
ATOM   3613  N   ASP A 223      -9.719  10.513  13.384  1.00 60.11           N  
ATOM   3614  H   ASP A 223     -10.179   9.941  14.078  1.00 60.11           H  
ATOM   3615  CA  ASP A 223     -10.443  11.639  12.793  1.00 60.11           C  
ATOM   3616  HA  ASP A 223     -10.087  11.749  11.769  1.00 60.11           H  
ATOM   3617  C   ASP A 223     -10.102  12.932  13.547  1.00 60.11           C  
ATOM   3618  CB  ASP A 223     -11.954  11.394  12.682  1.00 60.11           C  
ATOM   3619  HB2 ASP A 223     -12.429  11.536  13.653  1.00 60.11           H  
ATOM   3620  HB3 ASP A 223     -12.120  10.366  12.361  1.00 60.11           H  
ATOM   3621  O   ASP A 223     -10.386  13.085  14.738  1.00 60.11           O  
ATOM   3622  CG  ASP A 223     -12.579  12.339  11.642  1.00 60.11           C  
ATOM   3623  OD1 ASP A 223     -11.935  13.367  11.312  1.00 60.11           O  
ATOM   3624  OD2 ASP A 223     -13.650  11.985  11.110  1.00 60.11           O  
ATOM   3625  N   THR A 224      -9.435  13.847  12.846  1.00 57.56           N  
ATOM   3626  H   THR A 224      -9.257  13.650  11.871  1.00 57.56           H  
ATOM   3627  CA  THR A 224      -9.002  15.146  13.367  1.00 57.56           C  
ATOM   3628  HA  THR A 224      -8.961  15.085  14.454  1.00 57.56           H  
ATOM   3629  C   THR A 224      -9.984  16.275  13.059  1.00 57.56           C  
ATOM   3630  CB  THR A 224      -7.590  15.511  12.878  1.00 57.56           C  
ATOM   3631  HB  THR A 224      -7.313  16.491  13.264  1.00 57.56           H  
ATOM   3632  O   THR A 224      -9.619  17.427  13.259  1.00 57.56           O  
ATOM   3633  CG2 THR A 224      -6.530  14.517  13.345  1.00 57.56           C  
ATOM   3634 HG21 THR A 224      -5.567  14.832  12.942  1.00 57.56           H  
ATOM   3635 HG22 THR A 224      -6.763  13.520  12.972  1.00 57.56           H  
ATOM   3636 HG23 THR A 224      -6.503  14.503  14.434  1.00 57.56           H  
ATOM   3637  OG1 THR A 224      -7.527  15.544  11.471  1.00 57.56           O  
ATOM   3638  HG1 THR A 224      -7.978  16.348  11.202  1.00 57.56           H  
ATOM   3639  N   GLN A 225     -11.196  15.996  12.558  1.00 52.25           N  
ATOM   3640  H   GLN A 225     -11.441  15.041  12.336  1.00 52.25           H  
ATOM   3641  CA  GLN A 225     -12.199  17.044  12.314  1.00 52.25           C  
ATOM   3642  HA  GLN A 225     -11.737  17.833  11.721  1.00 52.25           H  
ATOM   3643  C   GLN A 225     -12.716  17.739  13.591  1.00 52.25           C  
ATOM   3644  CB  GLN A 225     -13.389  16.480  11.514  1.00 52.25           C  
ATOM   3645  HB2 GLN A 225     -13.741  15.556  11.972  1.00 52.25           H  
ATOM   3646  HB3 GLN A 225     -14.199  17.208  11.567  1.00 52.25           H  
ATOM   3647  O   GLN A 225     -13.255  18.836  13.487  1.00 52.25           O  
ATOM   3648  CG  GLN A 225     -13.071  16.237  10.029  1.00 52.25           C  
ATOM   3649  HG2 GLN A 225     -12.380  15.400   9.932  1.00 52.25           H  
ATOM   3650  HG3 GLN A 225     -12.587  17.122   9.616  1.00 52.25           H  
ATOM   3651  CD  GLN A 225     -14.321  15.962   9.191  1.00 52.25           C  
ATOM   3652  NE2 GLN A 225     -14.218  15.259   8.086  1.00 52.25           N  
ATOM   3653 HE21 GLN A 225     -13.390  14.718   7.881  1.00 52.25           H  
ATOM   3654 HE22 GLN A 225     -15.099  15.045   7.642  1.00 52.25           H  
ATOM   3655  OE1 GLN A 225     -15.418  16.434   9.442  1.00 52.25           O  
ATOM   3656  N   GLU A 226     -12.564  17.137  14.776  1.00 42.23           N  
ATOM   3657  H   GLU A 226     -12.152  16.215  14.793  1.00 42.23           H  
ATOM   3658  CA  GLU A 226     -13.119  17.663  16.040  1.00 42.23           C  
ATOM   3659  HA  GLU A 226     -13.995  18.268  15.804  1.00 42.23           H  
ATOM   3660  C   GLU A 226     -12.195  18.604  16.848  1.00 42.23           C  
ATOM   3661  CB  GLU A 226     -13.605  16.500  16.924  1.00 42.23           C  
ATOM   3662  HB2 GLU A 226     -13.905  16.898  17.894  1.00 42.23           H  
ATOM   3663  HB3 GLU A 226     -12.779  15.807  17.081  1.00 42.23           H  
ATOM   3664  O   GLU A 226     -12.572  18.998  17.953  1.00 42.23           O  
ATOM   3665  CG  GLU A 226     -14.817  15.746  16.356  1.00 42.23           C  
ATOM   3666  HG2 GLU A 226     -14.506  15.165  15.488  1.00 42.23           H  
ATOM   3667  HG3 GLU A 226     -15.564  16.472  16.035  1.00 42.23           H  
ATOM   3668  CD  GLU A 226     -15.425  14.814  17.416  1.00 42.23           C  
ATOM   3669  OE1 GLU A 226     -16.669  14.678  17.436  1.00 42.23           O  
ATOM   3670  OE2 GLU A 226     -14.628  14.245  18.197  1.00 42.23           O  
ATOM   3671  N   GLN A 227     -11.003  18.969  16.348  1.00 36.00           N  
ATOM   3672  H   GLN A 227     -10.805  18.742  15.384  1.00 36.00           H  
ATOM   3673  CA  GLN A 227     -10.112  19.960  16.995  1.00 36.00           C  
ATOM   3674  HA  GLN A 227     -10.499  20.192  17.987  1.00 36.00           H  
ATOM   3675  C   GLN A 227     -10.112  21.317  16.284  1.00 36.00           C  
ATOM   3676  CB  GLN A 227      -8.677  19.424  17.164  1.00 36.00           C  
ATOM   3677  HB2 GLN A 227      -8.039  20.264  17.438  1.00 36.00           H  
ATOM   3678  HB3 GLN A 227      -8.318  19.015  16.219  1.00 36.00           H  
ATOM   3679  O   GLN A 227      -9.964  21.328  15.042  1.00 36.00           O  
ATOM   3680  CG  GLN A 227      -8.584  18.368  18.274  1.00 36.00           C  
ATOM   3681  HG2 GLN A 227      -9.052  17.445  17.931  1.00 36.00           H  
ATOM   3682  HG3 GLN A 227      -9.144  18.722  19.139  1.00 36.00           H  
ATOM   3683  CD  GLN A 227      -7.156  18.060  18.743  1.00 36.00           C  
ATOM   3684  NE2 GLN A 227      -7.014  17.268  19.786  1.00 36.00           N  
ATOM   3685 HE21 GLN A 227      -6.069  17.121  20.109  1.00 36.00           H  
ATOM   3686 HE22 GLN A 227      -7.840  16.919  20.251  1.00 36.00           H  
ATOM   3687  OE1 GLN A 227      -6.137  18.485  18.217  1.00 36.00           O  
ATOM   3688  OXT GLN A 227     -10.179  22.331  17.015  1.00 36.00           O  
TER    3689      GLN A 227                                                       
ATOM   3689  N   GLU B   1     -24.384  -3.709  23.871  1.00 23.19           N  
ATOM   3690  H   GLU B   1     -24.526  -3.373  22.929  1.00 23.19           H  
ATOM   3691  H2  GLU B   1     -25.243  -3.684  24.401  1.00 23.19           H  
ATOM   3692  H3  GLU B   1     -23.718  -3.070  24.280  1.00 23.19           H  
ATOM   3693  CA  GLU B   1     -23.819  -5.077  23.829  1.00 23.19           C  
ATOM   3694  HA  GLU B   1     -23.429  -5.345  24.811  1.00 23.19           H  
ATOM   3695  C   GLU B   1     -22.655  -5.015  22.870  1.00 23.19           C  
ATOM   3696  CB  GLU B   1     -24.859  -6.130  23.423  1.00 23.19           C  
ATOM   3697  HB2 GLU B   1     -25.310  -5.847  22.472  1.00 23.19           H  
ATOM   3698  HB3 GLU B   1     -24.364  -7.095  23.321  1.00 23.19           H  
ATOM   3699  O   GLU B   1     -22.815  -5.172  21.664  1.00 23.19           O  
ATOM   3700  CG  GLU B   1     -25.946  -6.231  24.501  1.00 23.19           C  
ATOM   3701  HG2 GLU B   1     -26.455  -5.270  24.584  1.00 23.19           H  
ATOM   3702  HG3 GLU B   1     -25.464  -6.437  25.457  1.00 23.19           H  
ATOM   3703  CD  GLU B   1     -26.993  -7.315  24.218  1.00 23.19           C  
ATOM   3704  OE1 GLU B   1     -27.682  -7.687  25.192  1.00 23.19           O  
ATOM   3705  OE2 GLU B   1     -27.137  -7.711  23.041  1.00 23.19           O  
ATOM   3706  N   ASP B   2     -21.550  -4.516  23.399  1.00 21.79           N  
ATOM   3707  H   ASP B   2     -21.393  -4.535  24.396  1.00 21.79           H  
ATOM   3708  CA  ASP B   2     -20.690  -3.604  22.655  1.00 21.79           C  
ATOM   3709  HA  ASP B   2     -21.176  -3.346  21.714  1.00 21.79           H  
ATOM   3710  C   ASP B   2     -19.388  -4.318  22.300  1.00 21.79           C  
ATOM   3711  CB  ASP B   2     -20.574  -2.296  23.462  1.00 21.79           C  
ATOM   3712  HB2 ASP B   2     -20.067  -1.540  22.862  1.00 21.79           H  
ATOM   3713  HB3 ASP B   2     -19.996  -2.475  24.369  1.00 21.79           H  
ATOM   3714  O   ASP B   2     -18.980  -5.236  23.006  1.00 21.79           O  
ATOM   3715  CG  ASP B   2     -21.988  -1.810  23.830  1.00 21.79           C  
ATOM   3716  OD1 ASP B   2     -22.785  -1.549  22.902  1.00 21.79           O  
ATOM   3717  OD2 ASP B   2     -22.429  -1.979  24.990  1.00 21.79           O  
ATOM   3718  N   LEU B   3     -18.790  -3.979  21.153  1.00 21.53           N  
ATOM   3719  H   LEU B   3     -19.157  -3.195  20.633  1.00 21.53           H  
ATOM   3720  CA  LEU B   3     -17.700  -4.764  20.555  1.00 21.53           C  
ATOM   3721  HA  LEU B   3     -17.885  -5.815  20.777  1.00 21.53           H  
ATOM   3722  C   LEU B   3     -16.347  -4.469  21.233  1.00 21.53           C  
ATOM   3723  CB  LEU B   3     -17.718  -4.622  19.018  1.00 21.53           C  
ATOM   3724  HB2 LEU B   3     -17.575  -3.571  18.769  1.00 21.53           H  
ATOM   3725  HB3 LEU B   3     -16.873  -5.179  18.615  1.00 21.53           H  
ATOM   3726  O   LEU B   3     -15.407  -3.960  20.617  1.00 21.53           O  
ATOM   3727  CG  LEU B   3     -19.010  -5.134  18.340  1.00 21.53           C  
ATOM   3728  HG  LEU B   3     -19.870  -4.603  18.749  1.00 21.53           H  
ATOM   3729  CD1 LEU B   3     -18.959  -4.845  16.837  1.00 21.53           C  
ATOM   3730 HD11 LEU B   3     -19.885  -5.177  16.369  1.00 21.53           H  
ATOM   3731 HD12 LEU B   3     -18.116  -5.376  16.396  1.00 21.53           H  
ATOM   3732 HD13 LEU B   3     -18.839  -3.774  16.677  1.00 21.53           H  
ATOM   3733  CD2 LEU B   3     -19.232  -6.638  18.516  1.00 21.53           C  
ATOM   3734 HD21 LEU B   3     -19.406  -6.865  19.568  1.00 21.53           H  
ATOM   3735 HD22 LEU B   3     -18.352  -7.188  18.181  1.00 21.53           H  
ATOM   3736 HD23 LEU B   3     -20.106  -6.961  17.951  1.00 21.53           H  
ATOM   3737  N   ASP B   4     -16.302  -4.780  22.529  1.00 19.97           N  
ATOM   3738  H   ASP B   4     -17.162  -5.130  22.927  1.00 19.97           H  
ATOM   3739  CA  ASP B   4     -15.138  -4.893  23.403  1.00 19.97           C  
ATOM   3740  HA  ASP B   4     -14.509  -4.008  23.305  1.00 19.97           H  
ATOM   3741  C   ASP B   4     -14.315  -6.133  22.984  1.00 19.97           C  
ATOM   3742  CB  ASP B   4     -15.612  -5.011  24.877  1.00 19.97           C  
ATOM   3743  HB2 ASP B   4     -14.749  -5.277  25.488  1.00 19.97           H  
ATOM   3744  HB3 ASP B   4     -16.328  -5.830  24.950  1.00 19.97           H  
ATOM   3745  O   ASP B   4     -14.337  -7.159  23.660  1.00 19.97           O  
ATOM   3746  CG  ASP B   4     -16.230  -3.752  25.512  1.00 19.97           C  
ATOM   3747  OD1 ASP B   4     -15.641  -2.650  25.372  1.00 19.97           O  
ATOM   3748  OD2 ASP B   4     -17.249  -3.884  26.231  1.00 19.97           O  
ATOM   3749  N   ASP B   5     -13.633  -6.081  21.830  1.00 24.66           N  
ATOM   3750  H   ASP B   5     -13.770  -5.271  21.243  1.00 24.66           H  
ATOM   3751  CA  ASP B   5     -12.764  -7.175  21.348  1.00 24.66           C  
ATOM   3752  HA  ASP B   5     -13.306  -8.114  21.460  1.00 24.66           H  
ATOM   3753  C   ASP B   5     -11.488  -7.305  22.225  1.00 24.66           C  
ATOM   3754  CB  ASP B   5     -12.433  -7.020  19.842  1.00 24.66           C  
ATOM   3755  HB2 ASP B   5     -12.152  -5.985  19.648  1.00 24.66           H  
ATOM   3756  HB3 ASP B   5     -11.563  -7.638  19.619  1.00 24.66           H  
ATOM   3757  O   ASP B   5     -10.380  -6.930  21.823  1.00 24.66           O  
ATOM   3758  CG  ASP B   5     -13.526  -7.453  18.847  1.00 24.66           C  
ATOM   3759  OD1 ASP B   5     -14.312  -8.377  19.152  1.00 24.66           O  
ATOM   3760  OD2 ASP B   5     -13.520  -6.880  17.726  1.00 24.66           O  
ATOM   3761  N   ASP B   6     -11.671  -7.830  23.442  1.00 21.62           N  
ATOM   3762  H   ASP B   6     -12.635  -7.975  23.708  1.00 21.62           H  
ATOM   3763  CA  ASP B   6     -10.669  -8.178  24.462  1.00 21.62           C  
ATOM   3764  HA  ASP B   6      -9.953  -7.361  24.546  1.00 21.62           H  
ATOM   3765  C   ASP B   6      -9.871  -9.445  24.058  1.00 21.62           C  
ATOM   3766  CB  ASP B   6     -11.358  -8.366  25.844  1.00 21.62           C  
ATOM   3767  HB2 ASP B   6     -10.682  -8.918  26.495  1.00 21.62           H  
ATOM   3768  HB3 ASP B   6     -12.252  -8.976  25.713  1.00 21.62           H  
ATOM   3769  O   ASP B   6      -9.898 -10.468  24.744  1.00 21.62           O  
ATOM   3770  CG  ASP B   6     -11.718  -7.096  26.634  1.00 21.62           C  
ATOM   3771  OD1 ASP B   6     -11.047  -6.050  26.452  1.00 21.62           O  
ATOM   3772  OD2 ASP B   6     -12.592  -7.198  27.528  1.00 21.62           O  
ATOM   3773  N   ASP B   7      -9.156  -9.412  22.927  1.00 25.65           N  
ATOM   3774  H   ASP B   7      -9.226  -8.583  22.354  1.00 25.65           H  
ATOM   3775  CA  ASP B   7      -8.247 -10.504  22.529  1.00 25.65           C  
ATOM   3776  HA  ASP B   7      -8.822 -11.428  22.477  1.00 25.65           H  
ATOM   3777  C   ASP B   7      -7.156 -10.692  23.616  1.00 25.65           C  
ATOM   3778  CB  ASP B   7      -7.618 -10.222  21.134  1.00 25.65           C  
ATOM   3779  HB2 ASP B   7      -6.543 -10.386  21.197  1.00 25.65           H  
ATOM   3780  HB3 ASP B   7      -7.754  -9.170  20.885  1.00 25.65           H  
ATOM   3781  O   ASP B   7      -6.230  -9.881  23.730  1.00 25.65           O  
ATOM   3782  CG  ASP B   7      -8.109 -11.076  19.945  1.00 25.65           C  
ATOM   3783  OD1 ASP B   7      -8.855 -12.059  20.145  1.00 25.65           O  
ATOM   3784  OD2 ASP B   7      -7.648 -10.781  18.807  1.00 25.65           O  
ATOM   3785  N   GLU B   8      -7.249 -11.762  24.420  1.00 22.27           N  
ATOM   3786  H   GLU B   8      -8.104 -12.298  24.385  1.00 22.27           H  
ATOM   3787  CA  GLU B   8      -6.241 -12.108  25.434  1.00 22.27           C  
ATOM   3788  HA  GLU B   8      -6.129 -11.262  26.113  1.00 22.27           H  
ATOM   3789  C   GLU B   8      -4.874 -12.370  24.773  1.00 22.27           C  
ATOM   3790  CB  GLU B   8      -6.630 -13.349  26.277  1.00 22.27           C  
ATOM   3791  HB2 GLU B   8      -6.970 -14.144  25.613  1.00 22.27           H  
ATOM   3792  HB3 GLU B   8      -5.717 -13.692  26.764  1.00 22.27           H  
ATOM   3793  O   GLU B   8      -4.588 -13.473  24.295  1.00 22.27           O  
ATOM   3794  CG  GLU B   8      -7.669 -13.142  27.394  1.00 22.27           C  
ATOM   3795  HG2 GLU B   8      -7.427 -12.216  27.916  1.00 22.27           H  
ATOM   3796  HG3 GLU B   8      -8.656 -13.031  26.945  1.00 22.27           H  
ATOM   3797  CD  GLU B   8      -7.683 -14.305  28.418  1.00 22.27           C  
ATOM   3798  OE1 GLU B   8      -8.102 -14.065  29.575  1.00 22.27           O  
ATOM   3799  OE2 GLU B   8      -7.238 -15.428  28.076  1.00 22.27           O  
ATOM   3800  N   GLU B   9      -3.962 -11.393  24.817  1.00 25.60           N  
ATOM   3801  H   GLU B   9      -4.280 -10.461  25.041  1.00 25.60           H  
ATOM   3802  CA  GLU B   9      -2.534 -11.642  24.583  1.00 25.60           C  
ATOM   3803  HA  GLU B   9      -2.446 -12.308  23.725  1.00 25.60           H  
ATOM   3804  C   GLU B   9      -1.925 -12.407  25.773  1.00 25.60           C  
ATOM   3805  CB  GLU B   9      -1.737 -10.369  24.232  1.00 25.60           C  
ATOM   3806  HB2 GLU B   9      -0.680 -10.632  24.274  1.00 25.60           H  
ATOM   3807  HB3 GLU B   9      -1.925  -9.591  24.972  1.00 25.60           H  
ATOM   3808  O   GLU B   9      -1.161 -11.873  26.581  1.00 25.60           O  
ATOM   3809  CG  GLU B   9      -2.019  -9.828  22.818  1.00 25.60           C  
ATOM   3810  HG2 GLU B   9      -2.207 -10.671  22.153  1.00 25.60           H  
ATOM   3811  HG3 GLU B   9      -2.917  -9.211  22.841  1.00 25.60           H  
ATOM   3812  CD  GLU B   9      -0.838  -9.014  22.250  1.00 25.60           C  
ATOM   3813  OE1 GLU B   9      -0.550  -9.162  21.033  1.00 25.60           O  
ATOM   3814  OE2 GLU B   9      -0.148  -8.304  23.015  1.00 25.60           O  
ATOM   3815  N   GLY B  10      -2.252 -13.698  25.871  1.00 26.43           N  
ATOM   3816  H   GLY B  10      -2.982 -14.035  25.260  1.00 26.43           H  
ATOM   3817  CA  GLY B  10      -1.550 -14.633  26.743  1.00 26.43           C  
ATOM   3818  HA2 GLY B  10      -1.935 -15.641  26.589  1.00 26.43           H  
ATOM   3819  HA3 GLY B  10      -1.728 -14.344  27.779  1.00 26.43           H  
ATOM   3820  C   GLY B  10      -0.041 -14.620  26.464  1.00 26.43           C  
ATOM   3821  O   GLY B  10       0.396 -14.457  25.325  1.00 26.43           O  
ATOM   3822  N   THR B  11       0.773 -14.833  27.502  1.00 25.17           N  
ATOM   3823  H   THR B  11       0.339 -14.990  28.400  1.00 25.17           H  
ATOM   3824  CA  THR B  11       2.230 -14.557  27.561  1.00 25.17           C  
ATOM   3825  HA  THR B  11       2.361 -13.488  27.394  1.00 25.17           H  
ATOM   3826  C   THR B  11       3.126 -15.273  26.543  1.00 25.17           C  
ATOM   3827  CB  THR B  11       2.792 -14.928  28.955  1.00 25.17           C  
ATOM   3828  HB  THR B  11       3.417 -15.818  28.876  1.00 25.17           H  
ATOM   3829  O   THR B  11       4.349 -15.130  26.601  1.00 25.17           O  
ATOM   3830  CG2 THR B  11       3.636 -13.805  29.552  1.00 25.17           C  
ATOM   3831 HG21 THR B  11       4.459 -13.571  28.876  1.00 25.17           H  
ATOM   3832 HG22 THR B  11       4.048 -14.116  30.511  1.00 25.17           H  
ATOM   3833 HG23 THR B  11       3.023 -12.914  29.686  1.00 25.17           H  
ATOM   3834  OG1 THR B  11       1.783 -15.228  29.895  1.00 25.17           O  
ATOM   3835  HG1 THR B  11       2.142 -15.077  30.772  1.00 25.17           H  
ATOM   3836  N   GLN B  12       2.563 -16.120  25.682  1.00 28.51           N  
ATOM   3837  H   GLN B  12       1.566 -16.030  25.552  1.00 28.51           H  
ATOM   3838  CA  GLN B  12       3.308 -16.988  24.778  1.00 28.51           C  
ATOM   3839  HA  GLN B  12       4.056 -17.519  25.366  1.00 28.51           H  
ATOM   3840  C   GLN B  12       4.092 -16.204  23.717  1.00 28.51           C  
ATOM   3841  CB  GLN B  12       2.367 -18.035  24.157  1.00 28.51           C  
ATOM   3842  HB2 GLN B  12       1.503 -17.544  23.709  1.00 28.51           H  
ATOM   3843  HB3 GLN B  12       2.901 -18.571  23.373  1.00 28.51           H  
ATOM   3844  O   GLN B  12       4.063 -14.979  23.644  1.00 28.51           O  
ATOM   3845  CG  GLN B  12       1.904 -19.068  25.197  1.00 28.51           C  
ATOM   3846  HG2 GLN B  12       2.763 -19.410  25.775  1.00 28.51           H  
ATOM   3847  HG3 GLN B  12       1.194 -18.603  25.880  1.00 28.51           H  
ATOM   3848  CD  GLN B  12       1.250 -20.296  24.566  1.00 28.51           C  
ATOM   3849  NE2 GLN B  12       0.840 -21.262  25.357  1.00 28.51           N  
ATOM   3850 HE21 GLN B  12       0.362 -22.021  24.893  1.00 28.51           H  
ATOM   3851 HE22 GLN B  12       0.862 -21.155  26.361  1.00 28.51           H  
ATOM   3852  OE1 GLN B  12       1.119 -20.436  23.363  1.00 28.51           O  
ATOM   3853  N   THR B  13       4.848 -16.948  22.910  1.00 28.77           N  
ATOM   3854  H   THR B  13       4.725 -17.949  22.963  1.00 28.77           H  
ATOM   3855  CA  THR B  13       5.810 -16.506  21.896  1.00 28.77           C  
ATOM   3856  HA  THR B  13       6.573 -15.902  22.386  1.00 28.77           H  
ATOM   3857  C   THR B  13       5.183 -15.626  20.804  1.00 28.77           C  
ATOM   3858  CB  THR B  13       6.496 -17.755  21.312  1.00 28.77           C  
ATOM   3859  HB  THR B  13       6.989 -17.504  20.373  1.00 28.77           H  
ATOM   3860  O   THR B  13       5.022 -16.031  19.651  1.00 28.77           O  
ATOM   3861  CG2 THR B  13       7.531 -18.335  22.277  1.00 28.77           C  
ATOM   3862 HG21 THR B  13       7.055 -18.638  23.209  1.00 28.77           H  
ATOM   3863 HG22 THR B  13       8.014 -19.198  21.819  1.00 28.77           H  
ATOM   3864 HG23 THR B  13       8.293 -17.584  22.487  1.00 28.77           H  
ATOM   3865  OG1 THR B  13       5.566 -18.786  21.068  1.00 28.77           O  
ATOM   3866  HG1 THR B  13       6.019 -19.490  20.599  1.00 28.77           H  
ATOM   3867  N   ASN B  14       4.861 -14.380  21.168  1.00 29.54           N  
ATOM   3868  H   ASN B  14       4.890 -14.205  22.163  1.00 29.54           H  
ATOM   3869  CA  ASN B  14       4.153 -13.372  20.377  1.00 29.54           C  
ATOM   3870  HA  ASN B  14       3.356 -13.889  19.842  1.00 29.54           H  
ATOM   3871  C   ASN B  14       5.082 -12.751  19.307  1.00 29.54           C  
ATOM   3872  CB  ASN B  14       3.472 -12.378  21.346  1.00 29.54           C  
ATOM   3873  HB2 ASN B  14       4.210 -11.691  21.760  1.00 29.54           H  
ATOM   3874  HB3 ASN B  14       3.017 -12.926  22.171  1.00 29.54           H  
ATOM   3875  O   ASN B  14       5.394 -11.558  19.275  1.00 29.54           O  
ATOM   3876  CG  ASN B  14       2.360 -11.573  20.690  1.00 29.54           C  
ATOM   3877  ND2 ASN B  14       1.729 -10.698  21.435  1.00 29.54           N  
ATOM   3878 HD21 ASN B  14       1.902 -10.589  22.424  1.00 29.54           H  
ATOM   3879 HD22 ASN B  14       0.960 -10.169  21.049  1.00 29.54           H  
ATOM   3880  OD1 ASN B  14       2.071 -11.742  19.511  1.00 29.54           O  
ATOM   3881  N   HIS B  15       5.635 -13.633  18.472  1.00 29.03           N  
ATOM   3882  H   HIS B  15       5.406 -14.602  18.646  1.00 29.03           H  
ATOM   3883  CA  HIS B  15       6.643 -13.357  17.454  1.00 29.03           C  
ATOM   3884  HA  HIS B  15       7.280 -12.532  17.770  1.00 29.03           H  
ATOM   3885  C   HIS B  15       6.024 -12.998  16.104  1.00 29.03           C  
ATOM   3886  CB  HIS B  15       7.504 -14.611  17.222  1.00 29.03           C  
ATOM   3887  HB2 HIS B  15       8.219 -14.392  16.429  1.00 29.03           H  
ATOM   3888  HB3 HIS B  15       6.863 -15.415  16.861  1.00 29.03           H  
ATOM   3889  O   HIS B  15       6.560 -12.163  15.392  1.00 29.03           O  
ATOM   3890  CG  HIS B  15       8.288 -15.135  18.394  1.00 29.03           C  
ATOM   3891  CD2 HIS B  15       8.446 -16.456  18.709  1.00 29.03           C  
ATOM   3892  HD2 HIS B  15       7.983 -17.289  18.201  1.00 29.03           H  
ATOM   3893  ND1 HIS B  15       9.105 -14.419  19.238  1.00 29.03           N  
ATOM   3894  HD1 HIS B  15       9.263 -13.422  19.210  1.00 29.03           H  
ATOM   3895  CE1 HIS B  15       9.722 -15.289  20.057  1.00 29.03           C  
ATOM   3896  HE1 HIS B  15      10.436 -15.027  20.823  1.00 29.03           H  
ATOM   3897  NE2 HIS B  15       9.338 -16.543  19.781  1.00 29.03           N  
ATOM   3898  N   ARG B  16       4.940 -13.674  15.703  1.00 32.96           N  
ATOM   3899  H   ARG B  16       4.545 -14.337  16.356  1.00 32.96           H  
ATOM   3900  CA  ARG B  16       4.554 -13.758  14.279  1.00 32.96           C  
ATOM   3901  HA  ARG B  16       5.448 -13.905  13.673  1.00 32.96           H  
ATOM   3902  C   ARG B  16       3.888 -12.494  13.753  1.00 32.96           C  
ATOM   3903  CB  ARG B  16       3.619 -14.944  14.022  1.00 32.96           C  
ATOM   3904  HB2 ARG B  16       3.545 -15.055  12.941  1.00 32.96           H  
ATOM   3905  HB3 ARG B  16       2.625 -14.721  14.409  1.00 32.96           H  
ATOM   3906  O   ARG B  16       4.149 -12.057  12.640  1.00 32.96           O  
ATOM   3907  CG  ARG B  16       4.080 -16.273  14.633  1.00 32.96           C  
ATOM   3908  HG2 ARG B  16       5.155 -16.391  14.500  1.00 32.96           H  
ATOM   3909  HG3 ARG B  16       3.885 -16.274  15.706  1.00 32.96           H  
ATOM   3910  CD  ARG B  16       3.314 -17.437  13.983  1.00 32.96           C  
ATOM   3911  HD2 ARG B  16       2.790 -17.089  13.093  1.00 32.96           H  
ATOM   3912  HD3 ARG B  16       2.573 -17.803  14.694  1.00 32.96           H  
ATOM   3913  NE  ARG B  16       4.203 -18.538  13.585  1.00 32.96           N  
ATOM   3914  HE  ARG B  16       5.194 -18.347  13.615  1.00 32.96           H  
ATOM   3915  NH1 ARG B  16       2.561 -19.960  12.817  1.00 32.96           N  
ATOM   3916 HH11 ARG B  16       2.305 -20.813  12.340  1.00 32.96           H  
ATOM   3917 HH12 ARG B  16       1.843 -19.333  13.151  1.00 32.96           H  
ATOM   3918  NH2 ARG B  16       4.695 -20.538  12.600  1.00 32.96           N  
ATOM   3919 HH21 ARG B  16       5.681 -20.330  12.669  1.00 32.96           H  
ATOM   3920 HH22 ARG B  16       4.398 -21.360  12.095  1.00 32.96           H  
ATOM   3921  CZ  ARG B  16       3.818 -19.669  13.013  1.00 32.96           C  
ATOM   3922  N   LYS B  17       3.019 -11.891  14.574  1.00 39.23           N  
ATOM   3923  H   LYS B  17       2.888 -12.299  15.489  1.00 39.23           H  
ATOM   3924  CA  LYS B  17       2.408 -10.581  14.303  1.00 39.23           C  
ATOM   3925  HA  LYS B  17       2.225 -10.527  13.230  1.00 39.23           H  
ATOM   3926  C   LYS B  17       3.366  -9.419  14.618  1.00 39.23           C  
ATOM   3927  CB  LYS B  17       1.034 -10.420  14.973  1.00 39.23           C  
ATOM   3928  HB2 LYS B  17       0.776  -9.361  15.001  1.00 39.23           H  
ATOM   3929  HB3 LYS B  17       1.099 -10.763  16.005  1.00 39.23           H  
ATOM   3930  O   LYS B  17       2.937  -8.270  14.699  1.00 39.23           O  
ATOM   3931  CG  LYS B  17      -0.124 -11.138  14.251  1.00 39.23           C  
ATOM   3932  HG2 LYS B  17      -0.162 -10.837  13.204  1.00 39.23           H  
ATOM   3933  HG3 LYS B  17       0.016 -12.217  14.318  1.00 39.23           H  
ATOM   3934  CD  LYS B  17      -1.432 -10.728  14.957  1.00 39.23           C  
ATOM   3935  HD2 LYS B  17      -1.597  -9.660  14.812  1.00 39.23           H  
ATOM   3936  HD3 LYS B  17      -1.294 -10.895  16.026  1.00 39.23           H  
ATOM   3937  CE  LYS B  17      -2.693 -11.493  14.524  1.00 39.23           C  
ATOM   3938  HE2 LYS B  17      -2.982 -11.175  13.522  1.00 39.23           H  
ATOM   3939  HE3 LYS B  17      -2.456 -12.557  14.495  1.00 39.23           H  
ATOM   3940  NZ  LYS B  17      -3.813 -11.273  15.493  1.00 39.23           N  
ATOM   3941  HZ1 LYS B  17      -3.565 -11.581  16.422  1.00 39.23           H  
ATOM   3942  HZ2 LYS B  17      -4.652 -11.783  15.257  1.00 39.23           H  
ATOM   3943  HZ3 LYS B  17      -4.063 -10.300  15.597  1.00 39.23           H  
ATOM   3944  N   ARG B  18       4.670  -9.676  14.708  1.00 43.04           N  
ATOM   3945  H   ARG B  18       4.982 -10.632  14.622  1.00 43.04           H  
ATOM   3946  CA  ARG B  18       5.663  -8.644  14.434  1.00 43.04           C  
ATOM   3947  HA  ARG B  18       5.393  -7.729  14.960  1.00 43.04           H  
ATOM   3948  C   ARG B  18       5.666  -8.382  12.931  1.00 43.04           C  
ATOM   3949  CB  ARG B  18       7.042  -9.119  14.915  1.00 43.04           C  
ATOM   3950  HB2 ARG B  18       7.818  -8.418  14.607  1.00 43.04           H  
ATOM   3951  HB3 ARG B  18       7.299 -10.068  14.446  1.00 43.04           H  
ATOM   3952  O   ARG B  18       5.690  -9.347  12.167  1.00 43.04           O  
ATOM   3953  CG  ARG B  18       7.012  -9.250  16.446  1.00 43.04           C  
ATOM   3954  HG2 ARG B  18       6.405 -10.107  16.739  1.00 43.04           H  
ATOM   3955  HG3 ARG B  18       6.538  -8.373  16.889  1.00 43.04           H  
ATOM   3956  CD  ARG B  18       8.411  -9.409  17.027  1.00 43.04           C  
ATOM   3957  HD2 ARG B  18       8.884 -10.277  16.567  1.00 43.04           H  
ATOM   3958  HD3 ARG B  18       8.997  -8.520  16.796  1.00 43.04           H  
ATOM   3959  NE  ARG B  18       8.322  -9.597  18.484  1.00 43.04           N  
ATOM   3960  HE  ARG B  18       7.392  -9.650  18.875  1.00 43.04           H  
ATOM   3961  NH1 ARG B  18      10.572  -9.748  18.886  1.00 43.04           N  
ATOM   3962 HH11 ARG B  18      11.352  -9.825  19.522  1.00 43.04           H  
ATOM   3963 HH12 ARG B  18      10.746  -9.600  17.902  1.00 43.04           H  
ATOM   3964  NH2 ARG B  18       9.118  -9.891  20.585  1.00 43.04           N  
ATOM   3965 HH21 ARG B  18       8.170  -9.870  20.931  1.00 43.04           H  
ATOM   3966 HH22 ARG B  18       9.890  -9.951  21.234  1.00 43.04           H  
ATOM   3967  CZ  ARG B  18       9.337  -9.742  19.309  1.00 43.04           C  
ATOM   3968  N   PRO B  19       5.680  -7.120  12.473  1.00 49.77           N  
ATOM   3969  CA  PRO B  19       6.366  -6.803  11.242  1.00 49.77           C  
ATOM   3970  HA  PRO B  19       5.753  -7.156  10.412  1.00 49.77           H  
ATOM   3971  C   PRO B  19       7.718  -7.511  11.291  1.00 49.77           C  
ATOM   3972  CB  PRO B  19       6.505  -5.280  11.186  1.00 49.77           C  
ATOM   3973  HB2 PRO B  19       6.361  -4.913  10.169  1.00 49.77           H  
ATOM   3974  HB3 PRO B  19       7.477  -4.955  11.557  1.00 49.77           H  
ATOM   3975  O   PRO B  19       8.568  -7.180  12.109  1.00 49.77           O  
ATOM   3976  CG  PRO B  19       5.406  -4.796  12.128  1.00 49.77           C  
ATOM   3977  HG2 PRO B  19       5.696  -3.876  12.636  1.00 49.77           H  
ATOM   3978  HG3 PRO B  19       4.483  -4.658  11.566  1.00 49.77           H  
ATOM   3979  CD  PRO B  19       5.212  -5.925  13.130  1.00 49.77           C  
ATOM   3980  HD2 PRO B  19       4.167  -6.005  13.429  1.00 49.77           H  
ATOM   3981  HD3 PRO B  19       5.831  -5.737  14.007  1.00 49.77           H  
ATOM   3982  N   ARG B  20       7.882  -8.553  10.483  1.00 68.25           N  
ATOM   3983  H   ARG B  20       7.137  -8.764   9.834  1.00 68.25           H  
ATOM   3984  CA  ARG B  20       9.181  -9.194  10.311  1.00 68.25           C  
ATOM   3985  HA  ARG B  20       9.651  -9.349  11.282  1.00 68.25           H  
ATOM   3986  C   ARG B  20      10.105  -8.256   9.554  1.00 68.25           C  
ATOM   3987  CB  ARG B  20       9.016 -10.540   9.606  1.00 68.25           C  
ATOM   3988  HB2 ARG B  20       8.257 -10.447   8.830  1.00 68.25           H  
ATOM   3989  HB3 ARG B  20       9.963 -10.802   9.134  1.00 68.25           H  
ATOM   3990  O   ARG B  20      11.303  -8.333   9.770  1.00 68.25           O  
ATOM   3991  CG  ARG B  20       8.637 -11.667  10.585  1.00 68.25           C  
ATOM   3992  HG2 ARG B  20       9.443 -11.807  11.305  1.00 68.25           H  
ATOM   3993  HG3 ARG B  20       7.713 -11.426  11.111  1.00 68.25           H  
ATOM   3994  CD  ARG B  20       8.450 -12.944   9.761  1.00 68.25           C  
ATOM   3995  HD2 ARG B  20       7.518 -12.830   9.207  1.00 68.25           H  
ATOM   3996  HD3 ARG B  20       9.286 -13.014   9.066  1.00 68.25           H  
ATOM   3997  NE  ARG B  20       8.374 -14.188  10.549  1.00 68.25           N  
ATOM   3998  HE  ARG B  20       7.627 -14.264  11.224  1.00 68.25           H  
ATOM   3999  NH1 ARG B  20       9.713 -15.513   9.199  1.00 68.25           N  
ATOM   4000 HH11 ARG B  20      10.058 -16.428   8.948  1.00 68.25           H  
ATOM   4001 HH12 ARG B  20       9.882 -14.734   8.577  1.00 68.25           H  
ATOM   4002  NH2 ARG B  20       8.866 -16.357  11.056  1.00 68.25           N  
ATOM   4003 HH21 ARG B  20       9.272 -17.247  10.803  1.00 68.25           H  
ATOM   4004 HH22 ARG B  20       8.218 -16.304  11.829  1.00 68.25           H  
ATOM   4005  CZ  ARG B  20       8.983 -15.332  10.268  1.00 68.25           C  
ATOM   4006  N   ALA B  21       9.541  -7.341   8.763  1.00 75.92           N  
ATOM   4007  H   ALA B  21       8.538  -7.367   8.648  1.00 75.92           H  
ATOM   4008  CA  ALA B  21      10.269  -6.303   8.062  1.00 75.92           C  
ATOM   4009  HA  ALA B  21      11.291  -6.299   8.442  1.00 75.92           H  
ATOM   4010  C   ALA B  21       9.651  -4.918   8.292  1.00 75.92           C  
ATOM   4011  CB  ALA B  21      10.332  -6.677   6.583  1.00 75.92           C  
ATOM   4012  HB1 ALA B  21      11.353  -6.552   6.223  1.00 75.92           H  
ATOM   4013  HB2 ALA B  21      10.096  -7.735   6.468  1.00 75.92           H  
ATOM   4014  HB3 ALA B  21       9.645  -6.073   5.990  1.00 75.92           H  
ATOM   4015  O   ALA B  21       8.426  -4.763   8.305  1.00 75.92           O  
ATOM   4016  N   VAL B  22      10.492  -3.893   8.408  1.00 67.44           N  
ATOM   4017  H   VAL B  22      11.480  -4.098   8.446  1.00 67.44           H  
ATOM   4018  CA  VAL B  22      10.088  -2.484   8.380  1.00 67.44           C  
ATOM   4019  HA  VAL B  22       9.091  -2.430   7.942  1.00 67.44           H  
ATOM   4020  C   VAL B  22      11.018  -1.685   7.472  1.00 67.44           C  
ATOM   4021  CB  VAL B  22       9.983  -1.891   9.801  1.00 67.44           C  
ATOM   4022  HB  VAL B  22       9.333  -2.546  10.381  1.00 67.44           H  
ATOM   4023  O   VAL B  22      12.234  -1.888   7.466  1.00 67.44           O  
ATOM   4024  CG1 VAL B  22      11.332  -1.799  10.521  1.00 67.44           C  
ATOM   4025 HG11 VAL B  22      11.176  -1.498  11.557  1.00 67.44           H  
ATOM   4026 HG12 VAL B  22      11.977  -1.066  10.036  1.00 67.44           H  
ATOM   4027 HG13 VAL B  22      11.832  -2.768  10.509  1.00 67.44           H  
ATOM   4028  CG2 VAL B  22       9.333  -0.502   9.808  1.00 67.44           C  
ATOM   4029 HG21 VAL B  22       9.984   0.229   9.327  1.00 67.44           H  
ATOM   4030 HG22 VAL B  22       8.381  -0.532   9.278  1.00 67.44           H  
ATOM   4031 HG23 VAL B  22       9.161  -0.187  10.838  1.00 67.44           H  
ATOM   4032  N   CYS B  23      10.436  -0.762   6.712  1.00 77.77           N  
ATOM   4033  H   CYS B  23       9.428  -0.695   6.723  1.00 77.77           H  
ATOM   4034  CA  CYS B  23      11.145   0.341   6.080  1.00 77.77           C  
ATOM   4035  HA  CYS B  23      12.167   0.360   6.459  1.00 77.77           H  
ATOM   4036  C   CYS B  23      10.476   1.657   6.494  1.00 77.77           C  
ATOM   4037  CB  CYS B  23      11.230   0.129   4.562  1.00 77.77           C  
ATOM   4038  HB2 CYS B  23      11.990   0.781   4.132  1.00 77.77           H  
ATOM   4039  HB3 CYS B  23      11.519  -0.901   4.355  1.00 77.77           H  
ATOM   4040  O   CYS B  23       9.276   1.701   6.795  1.00 77.77           O  
ATOM   4041  SG  CYS B  23       9.640   0.473   3.772  1.00 77.77           S  
ATOM   4042  HG  CYS B  23       9.809   1.784   3.575  1.00 77.77           H  
ATOM   4043  N   GLY B  24      11.263   2.728   6.536  1.00 70.25           N  
ATOM   4044  H   GLY B  24      12.226   2.650   6.241  1.00 70.25           H  
ATOM   4045  CA  GLY B  24      10.822   4.019   7.040  1.00 70.25           C  
ATOM   4046  HA2 GLY B  24      11.041   4.093   8.105  1.00 70.25           H  
ATOM   4047  HA3 GLY B  24       9.744   4.119   6.911  1.00 70.25           H  
ATOM   4048  C   GLY B  24      11.508   5.171   6.328  1.00 70.25           C  
ATOM   4049  O   GLY B  24      12.724   5.188   6.167  1.00 70.25           O  
ATOM   4050  N   LEU B  25      10.695   6.135   5.920  1.00 55.59           N  
ATOM   4051  H   LEU B  25       9.711   5.999   6.101  1.00 55.59           H  
ATOM   4052  CA  LEU B  25      11.052   7.430   5.382  1.00 55.59           C  
ATOM   4053  HA  LEU B  25      12.135   7.546   5.330  1.00 55.59           H  
ATOM   4054  C   LEU B  25      10.492   8.409   6.397  1.00 55.59           C  
ATOM   4055  CB  LEU B  25      10.437   7.648   3.982  1.00 55.59           C  
ATOM   4056  HB2 LEU B  25      10.293   8.715   3.811  1.00 55.59           H  
ATOM   4057  HB3 LEU B  25       9.452   7.183   3.970  1.00 55.59           H  
ATOM   4058  O   LEU B  25       9.319   8.790   6.349  1.00 55.59           O  
ATOM   4059  CG  LEU B  25      11.279   7.096   2.822  1.00 55.59           C  
ATOM   4060  HG  LEU B  25      11.701   6.136   3.118  1.00 55.59           H  
ATOM   4061  CD1 LEU B  25      10.392   6.905   1.591  1.00 55.59           C  
ATOM   4062 HD11 LEU B  25      10.106   7.870   1.173  1.00 55.59           H  
ATOM   4063 HD12 LEU B  25       9.496   6.340   1.847  1.00 55.59           H  
ATOM   4064 HD13 LEU B  25      10.938   6.328   0.844  1.00 55.59           H  
ATOM   4065  CD2 LEU B  25      12.450   8.009   2.466  1.00 55.59           C  
ATOM   4066 HD21 LEU B  25      12.088   8.995   2.174  1.00 55.59           H  
ATOM   4067 HD22 LEU B  25      13.007   7.582   1.632  1.00 55.59           H  
ATOM   4068 HD23 LEU B  25      13.127   8.107   3.314  1.00 55.59           H  
ATOM   4069  N   ALA B  26      11.356   8.864   7.298  1.00 44.79           N  
ATOM   4070  H   ALA B  26      12.287   8.474   7.303  1.00 44.79           H  
ATOM   4071  CA  ALA B  26      11.158  10.139   7.976  1.00 44.79           C  
ATOM   4072  HA  ALA B  26      10.119  10.216   8.293  1.00 44.79           H  
ATOM   4073  C   ALA B  26      11.390  11.288   6.978  1.00 44.79           C  
ATOM   4074  CB  ALA B  26      12.037  10.184   9.231  1.00 44.79           C  
ATOM   4075  HB1 ALA B  26      11.864  11.120   9.761  1.00 44.79           H  
ATOM   4076  HB2 ALA B  26      13.089  10.125   8.953  1.00 44.79           H  
ATOM   4077  HB3 ALA B  26      11.787   9.352   9.890  1.00 44.79           H  
ATOM   4078  O   ALA B  26      12.219  12.167   7.192  1.00 44.79           O  
ATOM   4079  N   GLY B  27      10.676  11.237   5.853  1.00 43.42           N  
ATOM   4080  H   GLY B  27       9.988  10.504   5.760  1.00 43.42           H  
ATOM   4081  CA  GLY B  27      10.617  12.316   4.894  1.00 43.42           C  
ATOM   4082  HA2 GLY B  27      11.617  12.672   4.649  1.00 43.42           H  
ATOM   4083  HA3 GLY B  27      10.120  11.974   3.986  1.00 43.42           H  
ATOM   4084  C   GLY B  27       9.793  13.429   5.504  1.00 43.42           C  
ATOM   4085  O   GLY B  27       8.593  13.250   5.712  1.00 43.42           O  
ATOM   4086  N   SER B  28      10.418  14.563   5.830  1.00 31.77           N  
ATOM   4087  H   SER B  28      11.400  14.633   5.604  1.00 31.77           H  
ATOM   4088  CA  SER B  28       9.679  15.772   6.205  1.00 31.77           C  
ATOM   4089  HA  SER B  28       8.893  15.502   6.911  1.00 31.77           H  
ATOM   4090  C   SER B  28       9.032  16.311   4.942  1.00 31.77           C  
ATOM   4091  CB  SER B  28      10.560  16.823   6.876  1.00 31.77           C  
ATOM   4092  HB2 SER B  28      11.016  16.393   7.767  1.00 31.77           H  
ATOM   4093  HB3 SER B  28      11.341  17.157   6.192  1.00 31.77           H  
ATOM   4094  O   SER B  28       9.571  17.190   4.260  1.00 31.77           O  
ATOM   4095  OG  SER B  28       9.733  17.914   7.245  1.00 31.77           O  
ATOM   4096  HG  SER B  28      10.195  18.468   7.879  1.00 31.77           H  
ATOM   4097  N   VAL B  29       7.926  15.670   4.560  1.00 40.62           N  
ATOM   4098  H   VAL B  29       7.675  14.842   5.080  1.00 40.62           H  
ATOM   4099  CA  VAL B  29       7.539  15.743   3.167  1.00 40.62           C  
ATOM   4100  HA  VAL B  29       8.448  15.527   2.606  1.00 40.62           H  
ATOM   4101  C   VAL B  29       7.083  17.156   2.854  1.00 40.62           C  
ATOM   4102  CB  VAL B  29       6.496  14.721   2.736  1.00 40.62           C  
ATOM   4103  HB  VAL B  29       5.526  15.124   3.025  1.00 40.62           H  
ATOM   4104  O   VAL B  29       6.214  17.733   3.514  1.00 40.62           O  
ATOM   4105  CG1 VAL B  29       6.580  14.619   1.210  1.00 40.62           C  
ATOM   4106 HG11 VAL B  29       6.003  15.415   0.741  1.00 40.62           H  
ATOM   4107 HG12 VAL B  29       7.612  14.691   0.865  1.00 40.62           H  
ATOM   4108 HG13 VAL B  29       6.249  13.632   0.886  1.00 40.62           H  
ATOM   4109  CG2 VAL B  29       6.576  13.324   3.358  1.00 40.62           C  
ATOM   4110 HG21 VAL B  29       5.791  12.681   2.961  1.00 40.62           H  
ATOM   4111 HG22 VAL B  29       6.477  13.397   4.441  1.00 40.62           H  
ATOM   4112 HG23 VAL B  29       7.544  12.870   3.144  1.00 40.62           H  
ATOM   4113  N   SER B  30       7.742  17.732   1.854  1.00 29.33           N  
ATOM   4114  H   SER B  30       8.463  17.173   1.420  1.00 29.33           H  
ATOM   4115  CA  SER B  30       7.747  19.170   1.649  1.00 29.33           C  
ATOM   4116  HA  SER B  30       8.252  19.613   2.508  1.00 29.33           H  
ATOM   4117  C   SER B  30       6.339  19.762   1.543  1.00 29.33           C  
ATOM   4118  CB  SER B  30       8.550  19.496   0.392  1.00 29.33           C  
ATOM   4119  HB2 SER B  30       9.512  18.985   0.431  1.00 29.33           H  
ATOM   4120  HB3 SER B  30       8.004  19.147  -0.484  1.00 29.33           H  
ATOM   4121  O   SER B  30       5.448  19.184   0.928  1.00 29.33           O  
ATOM   4122  OG  SER B  30       8.768  20.893   0.296  1.00 29.33           O  
ATOM   4123  HG  SER B  30       9.619  21.062   0.708  1.00 29.33           H  
ATOM   4124  N   ASN B  31       6.211  20.986   2.061  1.00 25.21           N  
ATOM   4125  H   ASN B  31       7.028  21.282   2.575  1.00 25.21           H  
ATOM   4126  CA  ASN B  31       5.106  21.961   2.045  1.00 25.21           C  
ATOM   4127  HA  ASN B  31       4.564  21.864   2.986  1.00 25.21           H  
ATOM   4128  C   ASN B  31       4.060  21.915   0.904  1.00 25.21           C  
ATOM   4129  CB  ASN B  31       5.815  23.337   1.951  1.00 25.21           C  
ATOM   4130  HB2 ASN B  31       6.892  23.232   2.078  1.00 25.21           H  
ATOM   4131  HB3 ASN B  31       5.662  23.765   0.960  1.00 25.21           H  
ATOM   4132  O   ASN B  31       2.980  22.496   1.035  1.00 25.21           O  
ATOM   4133  CG  ASN B  31       5.379  24.351   2.982  1.00 25.21           C  
ATOM   4134  ND2 ASN B  31       5.673  25.610   2.763  1.00 25.21           N  
ATOM   4135 HD21 ASN B  31       5.515  26.246   3.531  1.00 25.21           H  
ATOM   4136 HD22 ASN B  31       6.223  25.868   1.956  1.00 25.21           H  
ATOM   4137  OD1 ASN B  31       4.830  24.046   4.020  1.00 25.21           O  
ATOM   4138  N   ARG B  32       4.430  21.365  -0.256  1.00 25.40           N  
ATOM   4139  H   ARG B  32       5.234  20.758  -0.188  1.00 25.40           H  
ATOM   4140  CA  ARG B  32       3.585  21.212  -1.442  1.00 25.40           C  
ATOM   4141  HA  ARG B  32       3.021  22.130  -1.609  1.00 25.40           H  
ATOM   4142  C   ARG B  32       2.560  20.094  -1.239  1.00 25.40           C  
ATOM   4143  CB  ARG B  32       4.470  20.912  -2.666  1.00 25.40           C  
ATOM   4144  HB2 ARG B  32       5.173  20.115  -2.423  1.00 25.40           H  
ATOM   4145  HB3 ARG B  32       3.846  20.555  -3.486  1.00 25.40           H  
ATOM   4146  O   ARG B  32       2.370  19.544  -0.168  1.00 25.40           O  
ATOM   4147  CG  ARG B  32       5.233  22.135  -3.182  1.00 25.40           C  
ATOM   4148  HG2 ARG B  32       6.076  22.346  -2.523  1.00 25.40           H  
ATOM   4149  HG3 ARG B  32       4.571  22.999  -3.220  1.00 25.40           H  
ATOM   4150  CD  ARG B  32       5.724  21.815  -4.599  1.00 25.40           C  
ATOM   4151  HD2 ARG B  32       6.305  20.893  -4.565  1.00 25.40           H  
ATOM   4152  HD3 ARG B  32       4.851  21.658  -5.232  1.00 25.40           H  
ATOM   4153  NE  ARG B  32       6.566  22.889  -5.155  1.00 25.40           N  
ATOM   4154  HE  ARG B  32       7.048  23.470  -4.485  1.00 25.40           H  
ATOM   4155  NH1 ARG B  32       6.284  22.386  -7.382  1.00 25.40           N  
ATOM   4156 HH11 ARG B  32       5.602  21.688  -7.125  1.00 25.40           H  
ATOM   4157 HH12 ARG B  32       6.491  22.581  -8.351  1.00 25.40           H  
ATOM   4158  NH2 ARG B  32       7.680  24.020  -6.789  1.00 25.40           N  
ATOM   4159 HH21 ARG B  32       8.147  24.578  -6.088  1.00 25.40           H  
ATOM   4160 HH22 ARG B  32       7.901  24.173  -7.762  1.00 25.40           H  
ATOM   4161  CZ  ARG B  32       6.836  23.093  -6.433  1.00 25.40           C  
ATOM   4162  N   SER B  33       1.808  19.793  -2.278  1.00 23.80           N  
ATOM   4163  H   SER B  33       1.504  18.831  -2.243  1.00 23.80           H  
ATOM   4164  CA  SER B  33       0.686  20.676  -2.556  1.00 23.80           C  
ATOM   4165  HA  SER B  33       0.772  21.619  -2.017  1.00 23.80           H  
ATOM   4166  C   SER B  33      -0.504  19.902  -2.023  1.00 23.80           C  
ATOM   4167  CB  SER B  33       0.533  20.944  -4.063  1.00 23.80           C  
ATOM   4168  HB2 SER B  33      -0.424  21.431  -4.250  1.00 23.80           H  
ATOM   4169  HB3 SER B  33       0.547  19.995  -4.598  1.00 23.80           H  
ATOM   4170  O   SER B  33      -0.584  18.702  -2.285  1.00 23.80           O  
ATOM   4171  OG  SER B  33       1.577  21.777  -4.548  1.00 23.80           O  
ATOM   4172  HG  SER B  33       1.269  22.685  -4.503  1.00 23.80           H  
ATOM   4173  N   ARG B  34      -1.480  20.567  -1.391  1.00 26.00           N  
ATOM   4174  H   ARG B  34      -1.347  21.538  -1.148  1.00 26.00           H  
ATOM   4175  CA  ARG B  34      -2.846  20.047  -1.511  1.00 26.00           C  
ATOM   4176  HA  ARG B  34      -2.946  19.102  -0.977  1.00 26.00           H  
ATOM   4177  C   ARG B  34      -3.024  19.806  -3.008  1.00 26.00           C  
ATOM   4178  CB  ARG B  34      -3.901  21.062  -1.019  1.00 26.00           C  
ATOM   4179  HB2 ARG B  34      -3.781  21.989  -1.580  1.00 26.00           H  
ATOM   4180  HB3 ARG B  34      -4.891  20.663  -1.238  1.00 26.00           H  
ATOM   4181  O   ARG B  34      -2.907  20.776  -3.768  1.00 26.00           O  
ATOM   4182  CG  ARG B  34      -3.834  21.389   0.480  1.00 26.00           C  
ATOM   4183  HG2 ARG B  34      -2.831  21.731   0.732  1.00 26.00           H  
ATOM   4184  HG3 ARG B  34      -4.060  20.496   1.063  1.00 26.00           H  
ATOM   4185  CD  ARG B  34      -4.840  22.499   0.827  1.00 26.00           C  
ATOM   4186  HD2 ARG B  34      -5.850  22.112   0.692  1.00 26.00           H  
ATOM   4187  HD3 ARG B  34      -4.683  23.346   0.158  1.00 26.00           H  
ATOM   4188  NE  ARG B  34      -4.680  22.943   2.219  1.00 26.00           N  
ATOM   4189  HE  ARG B  34      -4.409  22.233   2.885  1.00 26.00           H  
ATOM   4190  NH1 ARG B  34      -6.083  24.770   2.211  1.00 26.00           N  
ATOM   4191 HH11 ARG B  34      -6.651  25.388   2.773  1.00 26.00           H  
ATOM   4192 HH12 ARG B  34      -6.343  24.522   1.267  1.00 26.00           H  
ATOM   4193  NH2 ARG B  34      -5.183  24.047   4.121  1.00 26.00           N  
ATOM   4194 HH21 ARG B  34      -5.817  24.630   4.648  1.00 26.00           H  
ATOM   4195 HH22 ARG B  34      -4.914  23.175   4.555  1.00 26.00           H  
ATOM   4196  CZ  ARG B  34      -5.310  23.926   2.834  1.00 26.00           C  
ATOM   4197  N   ILE B  35      -3.296  18.575  -3.447  1.00 27.98           N  
ATOM   4198  H   ILE B  35      -3.285  17.798  -2.802  1.00 27.98           H  
ATOM   4199  CA  ILE B  35      -4.127  18.480  -4.636  1.00 27.98           C  
ATOM   4200  HA  ILE B  35      -3.757  19.172  -5.392  1.00 27.98           H  
ATOM   4201  C   ILE B  35      -5.456  19.008  -4.148  1.00 27.98           C  
ATOM   4202  CB  ILE B  35      -4.181  17.096  -5.310  1.00 27.98           C  
ATOM   4203  HB  ILE B  35      -4.484  16.328  -4.599  1.00 27.98           H  
ATOM   4204  O   ILE B  35      -6.271  18.298  -3.571  1.00 27.98           O  
ATOM   4205  CG1 ILE B  35      -2.792  16.770  -5.911  1.00 27.98           C  
ATOM   4206 HG12 ILE B  35      -2.899  16.352  -6.912  1.00 27.98           H  
ATOM   4207 HG13 ILE B  35      -2.199  17.679  -6.019  1.00 27.98           H  
ATOM   4208  CG2 ILE B  35      -5.230  17.179  -6.440  1.00 27.98           C  
ATOM   4209 HG21 ILE B  35      -6.235  17.230  -6.022  1.00 27.98           H  
ATOM   4210 HG22 ILE B  35      -5.175  16.294  -7.075  1.00 27.98           H  
ATOM   4211 HG23 ILE B  35      -5.053  18.054  -7.065  1.00 27.98           H  
ATOM   4212  CD1 ILE B  35      -2.004  15.770  -5.068  1.00 27.98           C  
ATOM   4213 HD11 ILE B  35      -1.024  15.604  -5.517  1.00 27.98           H  
ATOM   4214 HD12 ILE B  35      -1.874  16.147  -4.054  1.00 27.98           H  
ATOM   4215 HD13 ILE B  35      -2.543  14.823  -5.042  1.00 27.98           H  
ATOM   4216  N   THR B  36      -5.602  20.323  -4.298  1.00 24.76           N  
ATOM   4217  H   THR B  36      -4.845  20.841  -4.720  1.00 24.76           H  
ATOM   4218  CA  THR B  36      -6.897  20.949  -4.292  1.00 24.76           C  
ATOM   4219  HA  THR B  36      -7.323  20.883  -3.291  1.00 24.76           H  
ATOM   4220  C   THR B  36      -7.693  20.121  -5.290  1.00 24.76           C  
ATOM   4221  CB  THR B  36      -6.803  22.429  -4.716  1.00 24.76           C  
ATOM   4222  HB  THR B  36      -7.790  22.780  -5.017  1.00 24.76           H  
ATOM   4223  O   THR B  36      -7.304  20.095  -6.465  1.00 24.76           O  
ATOM   4224  CG2 THR B  36      -6.305  23.297  -3.561  1.00 24.76           C  
ATOM   4225 HG21 THR B  36      -6.298  24.345  -3.859  1.00 24.76           H  
ATOM   4226 HG22 THR B  36      -5.298  22.993  -3.276  1.00 24.76           H  
ATOM   4227 HG23 THR B  36      -6.968  23.179  -2.704  1.00 24.76           H  
ATOM   4228  OG1 THR B  36      -5.879  22.656  -5.761  1.00 24.76           O  
ATOM   4229  HG1 THR B  36      -5.789  23.605  -5.872  1.00 24.76           H  
ATOM   4230  N   PRO B  37      -8.766  19.411  -4.877  1.00 24.50           N  
ATOM   4231  CA  PRO B  37      -9.781  19.063  -5.851  1.00 24.50           C  
ATOM   4232  HA  PRO B  37      -9.403  18.347  -6.581  1.00 24.50           H  
ATOM   4233  C   PRO B  37     -10.095  20.399  -6.508  1.00 24.50           C  
ATOM   4234  CB  PRO B  37     -10.951  18.468  -5.062  1.00 24.50           C  
ATOM   4235  HB2 PRO B  37     -11.916  18.727  -5.499  1.00 24.50           H  
ATOM   4236  HB3 PRO B  37     -10.838  17.384  -5.016  1.00 24.50           H  
ATOM   4237  O   PRO B  37     -10.450  21.355  -5.804  1.00 24.50           O  
ATOM   4238  CG  PRO B  37     -10.789  19.048  -3.658  1.00 24.50           C  
ATOM   4239  HG2 PRO B  37     -11.270  20.025  -3.603  1.00 24.50           H  
ATOM   4240  HG3 PRO B  37     -11.192  18.381  -2.896  1.00 24.50           H  
ATOM   4241  CD  PRO B  37      -9.276  19.209  -3.522  1.00 24.50           C  
ATOM   4242  HD2 PRO B  37      -9.073  20.047  -2.855  1.00 24.50           H  
ATOM   4243  HD3 PRO B  37      -8.850  18.293  -3.111  1.00 24.50           H  
ATOM   4244  N   ARG B  38      -9.743  20.538  -7.797  1.00 25.33           N  
ATOM   4245  H   ARG B  38      -9.365  19.738  -8.284  1.00 25.33           H  
ATOM   4246  CA  ARG B  38      -9.788  21.844  -8.453  1.00 25.33           C  
ATOM   4247  HA  ARG B  38      -9.089  22.524  -7.966  1.00 25.33           H  
ATOM   4248  C   ARG B  38     -11.200  22.343  -8.220  1.00 25.33           C  
ATOM   4249  CB  ARG B  38      -9.492  21.767  -9.964  1.00 25.33           C  
ATOM   4250  HB2 ARG B  38      -9.929  20.857 -10.375  1.00 25.33           H  
ATOM   4251  HB3 ARG B  38      -9.986  22.612 -10.444  1.00 25.33           H  
ATOM   4252  O   ARG B  38     -12.146  21.694  -8.654  1.00 25.33           O  
ATOM   4253  CG  ARG B  38      -7.999  21.838 -10.322  1.00 25.33           C  
ATOM   4254  HG2 ARG B  38      -7.482  20.964  -9.923  1.00 25.33           H  
ATOM   4255  HG3 ARG B  38      -7.568  22.740  -9.889  1.00 25.33           H  
ATOM   4256  CD  ARG B  38      -7.852  21.884 -11.853  1.00 25.33           C  
ATOM   4257  HD2 ARG B  38      -8.225  20.945 -12.263  1.00 25.33           H  
ATOM   4258  HD3 ARG B  38      -8.472  22.695 -12.235  1.00 25.33           H  
ATOM   4259  NE  ARG B  38      -6.456  22.096 -12.291  1.00 25.33           N  
ATOM   4260  HE  ARG B  38      -5.752  22.129 -11.568  1.00 25.33           H  
ATOM   4261  NH1 ARG B  38      -6.871  22.112 -14.553  1.00 25.33           N  
ATOM   4262 HH11 ARG B  38      -6.545  22.187 -15.506  1.00 25.33           H  
ATOM   4263 HH12 ARG B  38      -7.852  21.958 -14.367  1.00 25.33           H  
ATOM   4264  NH2 ARG B  38      -4.786  22.398 -13.823  1.00 25.33           N  
ATOM   4265 HH21 ARG B  38      -4.484  22.453 -14.785  1.00 25.33           H  
ATOM   4266 HH22 ARG B  38      -4.103  22.435 -13.080  1.00 25.33           H  
ATOM   4267  CZ  ARG B  38      -6.046  22.201 -13.547  1.00 25.33           C  
ATOM   4268  N   LYS B  39     -11.341  23.475  -7.520  1.00 23.60           N  
ATOM   4269  H   LYS B  39     -10.522  23.895  -7.105  1.00 23.60           H  
ATOM   4270  CA  LYS B  39     -12.587  24.224  -7.609  1.00 23.60           C  
ATOM   4271  HA  LYS B  39     -13.416  23.625  -7.231  1.00 23.60           H  
ATOM   4272  C   LYS B  39     -12.782  24.431  -9.100  1.00 23.60           C  
ATOM   4273  CB  LYS B  39     -12.518  25.579  -6.883  1.00 23.60           C  
ATOM   4274  HB2 LYS B  39     -13.292  26.220  -7.305  1.00 23.60           H  
ATOM   4275  HB3 LYS B  39     -11.554  26.052  -7.070  1.00 23.60           H  
ATOM   4276  O   LYS B  39     -11.944  25.097  -9.713  1.00 23.60           O  
ATOM   4277  CG  LYS B  39     -12.765  25.476  -5.371  1.00 23.60           C  
ATOM   4278  HG2 LYS B  39     -13.705  24.949  -5.204  1.00 23.60           H  
ATOM   4279  HG3 LYS B  39     -11.957  24.912  -4.905  1.00 23.60           H  
ATOM   4280  CD  LYS B  39     -12.857  26.876  -4.739  1.00 23.60           C  
ATOM   4281  HD2 LYS B  39     -13.605  27.459  -5.277  1.00 23.60           H  
ATOM   4282  HD3 LYS B  39     -11.890  27.371  -4.825  1.00 23.60           H  
ATOM   4283  CE  LYS B  39     -13.265  26.773  -3.263  1.00 23.60           C  
ATOM   4284  HE2 LYS B  39     -14.205  26.223  -3.205  1.00 23.60           H  
ATOM   4285  HE3 LYS B  39     -12.513  26.187  -2.734  1.00 23.60           H  
ATOM   4286  NZ  LYS B  39     -13.420  28.107  -2.626  1.00 23.60           N  
ATOM   4287  HZ1 LYS B  39     -13.700  28.000  -1.661  1.00 23.60           H  
ATOM   4288  HZ2 LYS B  39     -12.551  28.620  -2.646  1.00 23.60           H  
ATOM   4289  HZ3 LYS B  39     -14.131  28.648  -3.097  1.00 23.60           H  
ATOM   4290  N   ASP B  40     -13.846  23.863  -9.657  1.00 23.05           N  
ATOM   4291  H   ASP B  40     -14.377  23.171  -9.149  1.00 23.05           H  
ATOM   4292  CA  ASP B  40     -14.371  24.349 -10.919  1.00 23.05           C  
ATOM   4293  HA  ASP B  40     -13.589  24.307 -11.678  1.00 23.05           H  
ATOM   4294  C   ASP B  40     -14.707  25.816 -10.676  1.00 23.05           C  
ATOM   4295  CB  ASP B  40     -15.581  23.531 -11.403  1.00 23.05           C  
ATOM   4296  HB2 ASP B  40     -16.148  23.169 -10.546  1.00 23.05           H  
ATOM   4297  HB3 ASP B  40     -16.233  24.186 -11.981  1.00 23.05           H  
ATOM   4298  O   ASP B  40     -15.684  26.181 -10.015  1.00 23.05           O  
ATOM   4299  CG  ASP B  40     -15.187  22.364 -12.317  1.00 23.05           C  
ATOM   4300  OD1 ASP B  40     -14.169  22.500 -13.036  1.00 23.05           O  
ATOM   4301  OD2 ASP B  40     -15.923  21.357 -12.296  1.00 23.05           O  
ATOM   4302  N   GLY B  41     -13.785  26.674 -11.104  1.00 21.18           N  
ATOM   4303  H   GLY B  41     -12.966  26.297 -11.560  1.00 21.18           H  
ATOM   4304  CA  GLY B  41     -13.981  28.102 -11.059  1.00 21.18           C  
ATOM   4305  HA2 GLY B  41     -13.078  28.618 -11.385  1.00 21.18           H  
ATOM   4306  HA3 GLY B  41     -14.248  28.417 -10.050  1.00 21.18           H  
ATOM   4307  C   GLY B  41     -15.104  28.405 -12.028  1.00 21.18           C  
ATOM   4308  O   GLY B  41     -14.916  28.244 -13.230  1.00 21.18           O  
ATOM   4309  N   ARG B  42     -16.247  28.868 -11.511  1.00 22.92           N  
ATOM   4310  H   ARG B  42     -16.328  28.843 -10.504  1.00 22.92           H  
ATOM   4311  CA  ARG B  42     -17.398  29.373 -12.283  1.00 22.92           C  
ATOM   4312  HA  ARG B  42     -17.696  28.630 -13.022  1.00 22.92           H  
ATOM   4313  C   ARG B  42     -17.062  30.666 -13.058  1.00 22.92           C  
ATOM   4314  CB  ARG B  42     -18.578  29.665 -11.334  1.00 22.92           C  
ATOM   4315  HB2 ARG B  42     -18.274  30.463 -10.657  1.00 22.92           H  
ATOM   4316  HB3 ARG B  42     -19.397  30.044 -11.946  1.00 22.92           H  
ATOM   4317  O   ARG B  42     -17.806  31.635 -12.961  1.00 22.92           O  
ATOM   4318  CG  ARG B  42     -19.156  28.523 -10.493  1.00 22.92           C  
ATOM   4319  HG2 ARG B  42     -19.528  27.733 -11.145  1.00 22.92           H  
ATOM   4320  HG3 ARG B  42     -18.403  28.126  -9.812  1.00 22.92           H  
ATOM   4321  CD  ARG B  42     -20.314  29.156  -9.702  1.00 22.92           C  
ATOM   4322  HD2 ARG B  42     -19.907  29.929  -9.049  1.00 22.92           H  
ATOM   4323  HD3 ARG B  42     -20.997  29.628 -10.408  1.00 22.92           H  
ATOM   4324  NE  ARG B  42     -21.073  28.188  -8.894  1.00 22.92           N  
ATOM   4325  HE  ARG B  42     -20.788  27.221  -8.947  1.00 22.92           H  
ATOM   4326  NH1 ARG B  42     -22.600  29.696  -8.063  1.00 22.92           N  
ATOM   4327 HH11 ARG B  42     -23.431  29.892  -7.524  1.00 22.92           H  
ATOM   4328 HH12 ARG B  42     -22.153  30.433  -8.589  1.00 22.92           H  
ATOM   4329  NH2 ARG B  42     -22.770  27.542  -7.516  1.00 22.92           N  
ATOM   4330 HH21 ARG B  42     -22.469  26.581  -7.591  1.00 22.92           H  
ATOM   4331 HH22 ARG B  42     -23.593  27.765  -6.975  1.00 22.92           H  
ATOM   4332  CZ  ARG B  42     -22.138  28.479  -8.164  1.00 22.92           C  
ATOM   4333  N   ARG B  43     -15.875  30.765 -13.659  1.00 20.67           N  
ATOM   4334  H   ARG B  43     -15.353  29.913 -13.807  1.00 20.67           H  
ATOM   4335  CA  ARG B  43     -15.206  32.055 -13.832  1.00 20.67           C  
ATOM   4336  HA  ARG B  43     -15.416  32.643 -12.938  1.00 20.67           H  
ATOM   4337  C   ARG B  43     -15.798  32.889 -14.963  1.00 20.67           C  
ATOM   4338  CB  ARG B  43     -13.678  31.886 -13.944  1.00 20.67           C  
ATOM   4339  HB2 ARG B  43     -13.356  31.004 -13.390  1.00 20.67           H  
ATOM   4340  HB3 ARG B  43     -13.394  31.757 -14.988  1.00 20.67           H  
ATOM   4341  O   ARG B  43     -16.244  33.999 -14.696  1.00 20.67           O  
ATOM   4342  CG  ARG B  43     -12.982  33.119 -13.345  1.00 20.67           C  
ATOM   4343  HG2 ARG B  43     -13.539  34.011 -13.630  1.00 20.67           H  
ATOM   4344  HG3 ARG B  43     -12.989  33.050 -12.257  1.00 20.67           H  
ATOM   4345  CD  ARG B  43     -11.550  33.320 -13.844  1.00 20.67           C  
ATOM   4346  HD2 ARG B  43     -11.183  34.258 -13.428  1.00 20.67           H  
ATOM   4347  HD3 ARG B  43     -11.582  33.423 -14.929  1.00 20.67           H  
ATOM   4348  NE  ARG B  43     -10.631  32.220 -13.484  1.00 20.67           N  
ATOM   4349  HE  ARG B  43     -11.056  31.340 -13.229  1.00 20.67           H  
ATOM   4350  NH1 ARG B  43      -8.725  33.315 -14.133  1.00 20.67           N  
ATOM   4351 HH11 ARG B  43      -7.739  33.319 -14.352  1.00 20.67           H  
ATOM   4352 HH12 ARG B  43      -9.312  34.066 -14.466  1.00 20.67           H  
ATOM   4353  NH2 ARG B  43      -8.582  31.213 -13.401  1.00 20.67           N  
ATOM   4354 HH21 ARG B  43      -9.027  30.347 -13.131  1.00 20.67           H  
ATOM   4355 HH22 ARG B  43      -7.594  31.247 -13.606  1.00 20.67           H  
ATOM   4356  CZ  ARG B  43      -9.323  32.253 -13.669  1.00 20.67           C  
ATOM   4357  N   ASP B  44     -15.752  32.390 -16.193  1.00 21.44           N  
ATOM   4358  H   ASP B  44     -15.388  31.459 -16.335  1.00 21.44           H  
ATOM   4359  CA  ASP B  44     -15.747  33.299 -17.341  1.00 21.44           C  
ATOM   4360  HA  ASP B  44     -15.263  34.218 -17.008  1.00 21.44           H  
ATOM   4361  C   ASP B  44     -17.151  33.727 -17.798  1.00 21.44           C  
ATOM   4362  CB  ASP B  44     -14.839  32.764 -18.457  1.00 21.44           C  
ATOM   4363  HB2 ASP B  44     -14.846  33.470 -19.288  1.00 21.44           H  
ATOM   4364  HB3 ASP B  44     -15.232  31.811 -18.812  1.00 21.44           H  
ATOM   4365  O   ASP B  44     -18.095  32.941 -17.874  1.00 21.44           O  
ATOM   4366  CG  ASP B  44     -13.386  32.586 -17.975  1.00 21.44           C  
ATOM   4367  OD1 ASP B  44     -12.937  33.363 -17.096  1.00 21.44           O  
ATOM   4368  OD2 ASP B  44     -12.746  31.603 -18.405  1.00 21.44           O  
ATOM   4369  N   SER B  45     -17.256  35.022 -18.092  1.00 21.10           N  
ATOM   4370  H   SER B  45     -16.414  35.577 -18.043  1.00 21.10           H  
ATOM   4371  CA  SER B  45     -18.482  35.810 -18.279  1.00 21.10           C  
ATOM   4372  HA  SER B  45     -19.270  35.413 -17.639  1.00 21.10           H  
ATOM   4373  C   SER B  45     -19.021  35.856 -19.712  1.00 21.10           C  
ATOM   4374  CB  SER B  45     -18.148  37.244 -17.837  1.00 21.10           C  
ATOM   4375  HB2 SER B  45     -18.962  37.923 -18.092  1.00 21.10           H  
ATOM   4376  HB3 SER B  45     -18.023  37.252 -16.754  1.00 21.10           H  
ATOM   4377  O   SER B  45     -20.003  36.538 -19.981  1.00 21.10           O  
ATOM   4378  OG  SER B  45     -16.933  37.688 -18.430  1.00 21.10           O  
ATOM   4379  HG  SER B  45     -17.093  37.938 -19.343  1.00 21.10           H  
ATOM   4380  N   ASP B  46     -18.321  35.228 -20.651  1.00 19.63           N  
ATOM   4381  H   ASP B  46     -17.619  34.589 -20.305  1.00 19.63           H  
ATOM   4382  CA  ASP B  46     -17.937  35.936 -21.879  1.00 19.63           C  
ATOM   4383  HA  ASP B  46     -17.623  36.944 -21.608  1.00 19.63           H  
ATOM   4384  C   ASP B  46     -19.029  36.091 -22.953  1.00 19.63           C  
ATOM   4385  CB  ASP B  46     -16.715  35.184 -22.431  1.00 19.63           C  
ATOM   4386  HB2 ASP B  46     -16.096  34.845 -21.601  1.00 19.63           H  
ATOM   4387  HB3 ASP B  46     -17.052  34.299 -22.971  1.00 19.63           H  
ATOM   4388  O   ASP B  46     -19.051  37.073 -23.689  1.00 19.63           O  
ATOM   4389  CG  ASP B  46     -15.822  36.039 -23.327  1.00 19.63           C  
ATOM   4390  OD1 ASP B  46     -15.616  37.219 -22.967  1.00 19.63           O  
ATOM   4391  OD2 ASP B  46     -15.293  35.457 -24.299  1.00 19.63           O  
ATOM   4392  N   ARG B  47     -19.938  35.116 -23.081  1.00 17.59           N  
ATOM   4393  H   ARG B  47     -19.952  34.410 -22.359  1.00 17.59           H  
ATOM   4394  CA  ARG B  47     -20.719  34.915 -24.318  1.00 17.59           C  
ATOM   4395  HA  ARG B  47     -20.066  35.166 -25.155  1.00 17.59           H  
ATOM   4396  C   ARG B  47     -21.915  35.864 -24.487  1.00 17.59           C  
ATOM   4397  CB  ARG B  47     -21.118  33.441 -24.482  1.00 17.59           C  
ATOM   4398  HB2 ARG B  47     -21.686  33.119 -23.610  1.00 17.59           H  
ATOM   4399  HB3 ARG B  47     -21.757  33.354 -25.361  1.00 17.59           H  
ATOM   4400  O   ARG B  47     -23.067  35.435 -24.408  1.00 17.59           O  
ATOM   4401  CG  ARG B  47     -19.904  32.525 -24.683  1.00 17.59           C  
ATOM   4402  HG2 ARG B  47     -19.296  32.516 -23.779  1.00 17.59           H  
ATOM   4403  HG3 ARG B  47     -19.304  32.891 -25.516  1.00 17.59           H  
ATOM   4404  CD  ARG B  47     -20.392  31.108 -24.991  1.00 17.59           C  
ATOM   4405  HD2 ARG B  47     -21.041  30.781 -24.178  1.00 17.59           H  
ATOM   4406  HD3 ARG B  47     -20.967  31.130 -25.917  1.00 17.59           H  
ATOM   4407  NE  ARG B  47     -19.265  30.171 -25.133  1.00 17.59           N  
ATOM   4408  HE  ARG B  47     -18.343  30.582 -25.132  1.00 17.59           H  
ATOM   4409  NH1 ARG B  47     -20.509  28.252 -25.327  1.00 17.59           N  
ATOM   4410 HH11 ARG B  47     -20.567  27.253 -25.465  1.00 17.59           H  
ATOM   4411 HH12 ARG B  47     -21.345  28.818 -25.290  1.00 17.59           H  
ATOM   4412  NH2 ARG B  47     -18.279  28.136 -25.373  1.00 17.59           N  
ATOM   4413 HH21 ARG B  47     -17.376  28.588 -25.352  1.00 17.59           H  
ATOM   4414 HH22 ARG B  47     -18.344  27.137 -25.506  1.00 17.59           H  
ATOM   4415  CZ  ARG B  47     -19.356  28.862 -25.276  1.00 17.59           C  
ATOM   4416  N   GLY B  48     -21.644  37.123 -24.822  1.00 21.32           N  
ATOM   4417  H   GLY B  48     -20.676  37.408 -24.782  1.00 21.32           H  
ATOM   4418  CA  GLY B  48     -22.595  37.970 -25.547  1.00 21.32           C  
ATOM   4419  HA2 GLY B  48     -23.544  38.009 -25.012  1.00 21.32           H  
ATOM   4420  HA3 GLY B  48     -22.196  38.981 -25.631  1.00 21.32           H  
ATOM   4421  C   GLY B  48     -22.814  37.417 -26.961  1.00 21.32           C  
ATOM   4422  O   GLY B  48     -21.901  37.453 -27.777  1.00 21.32           O  
ATOM   4423  N   GLY B  49     -23.990  36.842 -27.230  1.00 17.45           N  
ATOM   4424  H   GLY B  49     -24.700  36.845 -26.511  1.00 17.45           H  
ATOM   4425  CA  GLY B  49     -24.296  36.173 -28.502  1.00 17.45           C  
ATOM   4426  HA2 GLY B  49     -25.141  35.499 -28.364  1.00 17.45           H  
ATOM   4427  HA3 GLY B  49     -23.434  35.574 -28.799  1.00 17.45           H  
ATOM   4428  C   GLY B  49     -24.639  37.128 -29.654  1.00 17.45           C  
ATOM   4429  O   GLY B  49     -25.288  38.149 -29.444  1.00 17.45           O  
ATOM   4430  N   GLU B  50     -24.245  36.754 -30.874  1.00 20.38           N  
ATOM   4431  H   GLU B  50     -23.701  35.907 -30.950  1.00 20.38           H  
ATOM   4432  CA  GLU B  50     -24.297  37.572 -32.105  1.00 20.38           C  
ATOM   4433  HA  GLU B  50     -24.184  38.623 -31.840  1.00 20.38           H  
ATOM   4434  C   GLU B  50     -25.601  37.446 -32.937  1.00 20.38           C  
ATOM   4435  CB  GLU B  50     -23.117  37.165 -33.020  1.00 20.38           C  
ATOM   4436  HB2 GLU B  50     -23.092  37.834 -33.881  1.00 20.38           H  
ATOM   4437  HB3 GLU B  50     -23.321  36.159 -33.385  1.00 20.38           H  
ATOM   4438  O   GLU B  50     -25.586  37.770 -34.123  1.00 20.38           O  
ATOM   4439  CG  GLU B  50     -21.710  37.176 -32.408  1.00 20.38           C  
ATOM   4440  HG2 GLU B  50     -21.454  38.196 -32.120  1.00 20.38           H  
ATOM   4441  HG3 GLU B  50     -21.691  36.553 -31.514  1.00 20.38           H  
ATOM   4442  CD  GLU B  50     -20.696  36.623 -33.424  1.00 20.38           C  
ATOM   4443  OE1 GLU B  50     -19.817  37.397 -33.867  1.00 20.38           O  
ATOM   4444  OE2 GLU B  50     -20.807  35.416 -33.746  1.00 20.38           O  
ATOM   4445  N   ASP B  51     -26.684  36.867 -32.402  1.00 17.56           N  
ATOM   4446  H   ASP B  51     -26.694  36.711 -31.404  1.00 17.56           H  
ATOM   4447  CA  ASP B  51     -27.671  36.143 -33.235  1.00 17.56           C  
ATOM   4448  HA  ASP B  51     -27.092  35.367 -33.735  1.00 17.56           H  
ATOM   4449  C   ASP B  51     -28.338  36.959 -34.376  1.00 17.56           C  
ATOM   4450  CB  ASP B  51     -28.699  35.407 -32.358  1.00 17.56           C  
ATOM   4451  HB2 ASP B  51     -29.409  36.131 -31.958  1.00 17.56           H  
ATOM   4452  HB3 ASP B  51     -28.178  34.943 -31.521  1.00 17.56           H  
ATOM   4453  O   ASP B  51     -28.677  38.134 -34.239  1.00 17.56           O  
ATOM   4454  CG  ASP B  51     -29.460  34.301 -33.113  1.00 17.56           C  
ATOM   4455  OD1 ASP B  51     -29.029  33.921 -34.230  1.00 17.56           O  
ATOM   4456  OD2 ASP B  51     -30.473  33.822 -32.561  1.00 17.56           O  
ATOM   4457  N   GLN B  52     -28.513  36.300 -35.529  1.00 18.70           N  
ATOM   4458  H   GLN B  52     -28.414  35.297 -35.464  1.00 18.70           H  
ATOM   4459  CA  GLN B  52     -28.447  36.918 -36.860  1.00 18.70           C  
ATOM   4460  HA  GLN B  52     -27.860  37.835 -36.794  1.00 18.70           H  
ATOM   4461  C   GLN B  52     -29.792  37.272 -37.529  1.00 18.70           C  
ATOM   4462  CB  GLN B  52     -27.742  35.945 -37.830  1.00 18.70           C  
ATOM   4463  HB2 GLN B  52     -27.703  36.413 -38.813  1.00 18.70           H  
ATOM   4464  HB3 GLN B  52     -28.367  35.056 -37.913  1.00 18.70           H  
ATOM   4465  O   GLN B  52     -29.854  38.233 -38.289  1.00 18.70           O  
ATOM   4466  CG  GLN B  52     -26.326  35.462 -37.489  1.00 18.70           C  
ATOM   4467  HG2 GLN B  52     -25.647  36.315 -37.492  1.00 18.70           H  
ATOM   4468  HG3 GLN B  52     -26.315  35.019 -36.493  1.00 18.70           H  
ATOM   4469  CD  GLN B  52     -25.827  34.410 -38.488  1.00 18.70           C  
ATOM   4470  NE2 GLN B  52     -24.567  34.043 -38.426  1.00 18.70           N  
ATOM   4471 HE21 GLN B  52     -23.957  34.446 -37.729  1.00 18.70           H  
ATOM   4472 HE22 GLN B  52     -24.270  33.340 -39.088  1.00 18.70           H  
ATOM   4473  OE1 GLN B  52     -26.539  33.887 -39.335  1.00 18.70           O  
ATOM   4474  N   THR B  53     -30.805  36.397 -37.434  1.00 18.46           N  
ATOM   4475  H   THR B  53     -30.733  35.742 -36.669  1.00 18.46           H  
ATOM   4476  CA  THR B  53     -31.448  35.896 -38.680  1.00 18.46           C  
ATOM   4477  HA  THR B  53     -30.685  36.001 -39.452  1.00 18.46           H  
ATOM   4478  C   THR B  53     -32.646  36.664 -39.304  1.00 18.46           C  
ATOM   4479  CB  THR B  53     -31.720  34.379 -38.636  1.00 18.46           C  
ATOM   4480  HB  THR B  53     -32.205  34.099 -39.571  1.00 18.46           H  
ATOM   4481  O   THR B  53     -32.449  37.473 -40.203  1.00 18.46           O  
ATOM   4482  CG2 THR B  53     -30.485  33.495 -38.488  1.00 18.46           C  
ATOM   4483 HG21 THR B  53     -30.774  32.450 -38.599  1.00 18.46           H  
ATOM   4484 HG22 THR B  53     -29.760  33.738 -39.265  1.00 18.46           H  
ATOM   4485 HG23 THR B  53     -30.032  33.629 -37.506  1.00 18.46           H  
ATOM   4486  OG1 THR B  53     -32.578  34.058 -37.565  1.00 18.46           O  
ATOM   4487  HG1 THR B  53     -32.030  33.841 -36.806  1.00 18.46           H  
ATOM   4488  N   ALA B  54     -33.899  36.245 -39.049  1.00 18.12           N  
ATOM   4489  H   ALA B  54     -33.972  35.683 -38.213  1.00 18.12           H  
ATOM   4490  CA  ALA B  54     -34.719  35.750 -40.177  1.00 18.12           C  
ATOM   4491  HA  ALA B  54     -34.014  35.534 -40.979  1.00 18.12           H  
ATOM   4492  C   ALA B  54     -35.797  36.633 -40.885  1.00 18.12           C  
ATOM   4493  CB  ALA B  54     -35.292  34.379 -39.784  1.00 18.12           C  
ATOM   4494  HB1 ALA B  54     -34.491  33.704 -39.482  1.00 18.12           H  
ATOM   4495  HB2 ALA B  54     -35.809  33.937 -40.635  1.00 18.12           H  
ATOM   4496  HB3 ALA B  54     -35.992  34.489 -38.956  1.00 18.12           H  
ATOM   4497  O   ALA B  54     -35.679  36.836 -42.091  1.00 18.12           O  
ATOM   4498  N   SER B  55     -36.976  36.920 -40.294  1.00 19.81           N  
ATOM   4499  H   SER B  55     -37.037  36.862 -39.288  1.00 19.81           H  
ATOM   4500  CA  SER B  55     -38.263  36.927 -41.070  1.00 19.81           C  
ATOM   4501  HA  SER B  55     -38.088  37.367 -42.051  1.00 19.81           H  
ATOM   4502  C   SER B  55     -39.437  37.747 -40.450  1.00 19.81           C  
ATOM   4503  CB  SER B  55     -38.626  35.447 -41.261  1.00 19.81           C  
ATOM   4504  HB2 SER B  55     -38.364  34.880 -40.368  1.00 19.81           H  
ATOM   4505  HB3 SER B  55     -39.691  35.306 -41.442  1.00 19.81           H  
ATOM   4506  O   SER B  55     -39.290  38.231 -39.335  1.00 19.81           O  
ATOM   4507  OG  SER B  55     -37.927  34.939 -42.379  1.00 19.81           O  
ATOM   4508  HG  SER B  55     -37.111  35.435 -42.478  1.00 19.81           H  
ATOM   4509  N   ARG B  56     -40.629  37.963 -41.071  1.00 20.29           N  
ATOM   4510  H   ARG B  56     -41.204  38.625 -40.570  1.00 20.29           H  
ATOM   4511  CA  ARG B  56     -41.287  37.217 -42.184  1.00 20.29           C  
ATOM   4512  HA  ARG B  56     -40.495  36.750 -42.769  1.00 20.29           H  
ATOM   4513  C   ARG B  56     -42.109  37.987 -43.262  1.00 20.29           C  
ATOM   4514  CB  ARG B  56     -42.162  36.088 -41.579  1.00 20.29           C  
ATOM   4515  HB2 ARG B  56     -43.094  36.507 -41.201  1.00 20.29           H  
ATOM   4516  HB3 ARG B  56     -41.657  35.637 -40.725  1.00 20.29           H  
ATOM   4517  O   ARG B  56     -41.718  37.908 -44.421  1.00 20.29           O  
ATOM   4518  CG  ARG B  56     -42.461  34.977 -42.605  1.00 20.29           C  
ATOM   4519  HG2 ARG B  56     -42.893  35.410 -43.508  1.00 20.29           H  
ATOM   4520  HG3 ARG B  56     -41.526  34.488 -42.877  1.00 20.29           H  
ATOM   4521  CD  ARG B  56     -43.436  33.926 -42.058  1.00 20.29           C  
ATOM   4522  HD2 ARG B  56     -44.371  34.418 -41.793  1.00 20.29           H  
ATOM   4523  HD3 ARG B  56     -43.016  33.480 -41.157  1.00 20.29           H  
ATOM   4524  NE  ARG B  56     -43.675  32.867 -43.058  1.00 20.29           N  
ATOM   4525  HE  ARG B  56     -42.918  32.672 -43.698  1.00 20.29           H  
ATOM   4526  NH1 ARG B  56     -45.851  32.323 -42.505  1.00 20.29           N  
ATOM   4527 HH11 ARG B  56     -46.702  31.869 -42.803  1.00 20.29           H  
ATOM   4528 HH12 ARG B  56     -46.015  33.284 -42.240  1.00 20.29           H  
ATOM   4529  NH2 ARG B  56     -44.837  31.248 -44.154  1.00 20.29           N  
ATOM   4530 HH21 ARG B  56     -44.076  31.164 -44.812  1.00 20.29           H  
ATOM   4531 HH22 ARG B  56     -45.743  30.858 -44.373  1.00 20.29           H  
ATOM   4532  CZ  ARG B  56     -44.783  32.158 -43.224  1.00 20.29           C  
ATOM   4533  N   GLU B  57     -43.312  38.528 -42.980  1.00 20.59           N  
ATOM   4534  H   GLU B  57     -43.550  38.692 -42.012  1.00 20.59           H  
ATOM   4535  CA  GLU B  57     -44.457  38.382 -43.934  1.00 20.59           C  
ATOM   4536  HA  GLU B  57     -44.043  38.020 -44.875  1.00 20.59           H  
ATOM   4537  C   GLU B  57     -45.266  39.648 -44.340  1.00 20.59           C  
ATOM   4538  CB  GLU B  57     -45.382  37.269 -43.401  1.00 20.59           C  
ATOM   4539  HB2 GLU B  57     -44.780  36.593 -42.793  1.00 20.59           H  
ATOM   4540  HB3 GLU B  57     -46.145  37.698 -42.751  1.00 20.59           H  
ATOM   4541  O   GLU B  57     -45.009  40.747 -43.864  1.00 20.59           O  
ATOM   4542  CG  GLU B  57     -46.046  36.426 -44.507  1.00 20.59           C  
ATOM   4543  HG2 GLU B  57     -46.926  36.947 -44.885  1.00 20.59           H  
ATOM   4544  HG3 GLU B  57     -45.344  36.309 -45.333  1.00 20.59           H  
ATOM   4545  CD  GLU B  57     -46.453  35.032 -44.010  1.00 20.59           C  
ATOM   4546  OE1 GLU B  57     -46.477  34.096 -44.839  1.00 20.59           O  
ATOM   4547  OE2 GLU B  57     -46.638  34.857 -42.784  1.00 20.59           O  
ATOM   4548  N   LYS B  58     -46.222  39.473 -45.279  1.00 21.62           N  
ATOM   4549  H   LYS B  58     -46.414  38.513 -45.526  1.00 21.62           H  
ATOM   4550  CA  LYS B  58     -46.826  40.501 -46.164  1.00 21.62           C  
ATOM   4551  HA  LYS B  58     -46.136  41.340 -46.261  1.00 21.62           H  
ATOM   4552  C   LYS B  58     -48.181  41.134 -45.789  1.00 21.62           C  
ATOM   4553  CB  LYS B  58     -47.071  39.860 -47.549  1.00 21.62           C  
ATOM   4554  HB2 LYS B  58     -47.902  40.374 -48.032  1.00 21.62           H  
ATOM   4555  HB3 LYS B  58     -47.389  38.826 -47.413  1.00 21.62           H  
ATOM   4556  O   LYS B  58     -48.450  42.206 -46.321  1.00 21.62           O  
ATOM   4557  CG  LYS B  58     -45.906  39.909 -48.542  1.00 21.62           C  
ATOM   4558  HG2 LYS B  58     -45.063  39.332 -48.161  1.00 21.62           H  
ATOM   4559  HG3 LYS B  58     -45.603  40.945 -48.693  1.00 21.62           H  
ATOM   4560  CD  LYS B  58     -46.405  39.313 -49.870  1.00 21.62           C  
ATOM   4561  HD2 LYS B  58     -46.634  38.258 -49.718  1.00 21.62           H  
ATOM   4562  HD3 LYS B  58     -47.318  39.827 -50.167  1.00 21.62           H  
ATOM   4563  CE  LYS B  58     -45.379  39.460 -50.993  1.00 21.62           C  
ATOM   4564  HE2 LYS B  58     -45.140  40.517 -51.106  1.00 21.62           H  
ATOM   4565  HE3 LYS B  58     -44.466  38.938 -50.705  1.00 21.62           H  
ATOM   4566  NZ  LYS B  58     -45.914  38.914 -52.266  1.00 21.62           N  
ATOM   4567  HZ1 LYS B  58     -46.133  37.933 -52.165  1.00 21.62           H  
ATOM   4568  HZ2 LYS B  58     -45.241  39.024 -53.011  1.00 21.62           H  
ATOM   4569  HZ3 LYS B  58     -46.760  39.402 -52.524  1.00 21.62           H  
ATOM   4570  N   ALA B  59     -49.073  40.417 -45.094  1.00 18.93           N  
ATOM   4571  H   ALA B  59     -48.741  39.586 -44.625  1.00 18.93           H  
ATOM   4572  CA  ALA B  59     -50.544  40.597 -45.179  1.00 18.93           C  
ATOM   4573  HA  ALA B  59     -50.888  40.173 -46.122  1.00 18.93           H  
ATOM   4574  C   ALA B  59     -50.994  42.084 -45.094  1.00 18.93           C  
ATOM   4575  CB  ALA B  59     -51.179  39.743 -44.076  1.00 18.93           C  
ATOM   4576  HB1 ALA B  59     -50.862  40.105 -43.098  1.00 18.93           H  
ATOM   4577  HB2 ALA B  59     -52.265  39.812 -44.142  1.00 18.93           H  
ATOM   4578  HB3 ALA B  59     -50.888  38.700 -44.194  1.00 18.93           H  
ATOM   4579  O   ALA B  59     -50.638  42.754 -44.128  1.00 18.93           O  
ATOM   4580  N   SER B  60     -51.685  42.712 -46.062  1.00 19.82           N  
ATOM   4581  H   SER B  60     -51.705  43.708 -45.893  1.00 19.82           H  
ATOM   4582  CA  SER B  60     -52.693  42.251 -47.051  1.00 19.82           C  
ATOM   4583  HA  SER B  60     -52.904  43.138 -47.649  1.00 19.82           H  
ATOM   4584  C   SER B  60     -54.052  41.894 -46.400  1.00 19.82           C  
ATOM   4585  CB  SER B  60     -52.127  41.251 -48.085  1.00 19.82           C  
ATOM   4586  HB2 SER B  60     -51.071  41.065 -47.888  1.00 19.82           H  
ATOM   4587  HB3 SER B  60     -52.147  41.706 -49.075  1.00 19.82           H  
ATOM   4588  O   SER B  60     -54.077  41.365 -45.291  1.00 19.82           O  
ATOM   4589  OG  SER B  60     -52.827  40.022 -48.138  1.00 19.82           O  
ATOM   4590  HG  SER B  60     -53.619  40.177 -48.659  1.00 19.82           H  
ATOM   4591  N   SER B  61     -55.232  42.215 -46.961  1.00 17.89           N  
ATOM   4592  H   SER B  61     -56.016  41.869 -46.427  1.00 17.89           H  
ATOM   4593  CA  SER B  61     -55.565  42.743 -48.313  1.00 17.89           C  
ATOM   4594  HA  SER B  61     -56.606  42.492 -48.514  1.00 17.89           H  
ATOM   4595  C   SER B  61     -54.817  42.040 -49.441  1.00 17.89           C  
ATOM   4596  CB  SER B  61     -55.461  44.270 -48.409  1.00 17.89           C  
ATOM   4597  HB2 SER B  61     -54.441  44.594 -48.203  1.00 17.89           H  
ATOM   4598  HB3 SER B  61     -55.726  44.589 -49.417  1.00 17.89           H  
ATOM   4599  O   SER B  61     -54.027  42.717 -50.127  1.00 17.89           O  
ATOM   4600  OG  SER B  61     -56.358  44.835 -47.481  1.00 17.89           O  
ATOM   4601  HG  SER B  61     -56.228  44.360 -46.657  1.00 17.89           H  
ATOM   4602  OXT SER B  61     -54.954  40.802 -49.513  1.00 17.89           O  
TER    4603      SER B  61                                                       
END   
